# Supplementary material for: Single-cell RNA sequencing reveals markers of disease progression in primary cutaneous T-cell lymphoma
Source: Mol Cancer. 2021 Sep 28;20:124. doi: 10.1186/s12943-021-01419-2 (PMC8477535; doi:10.1186/s12943-021-01419-2)
Supplement: Supplementary file 2 — Additional file 2: Table S1. [file 12943_2021_1419_MOESM2_ESM.xlsx]

## Sheet: Cell numbers
Cluster	Annotation	MF309 patch	MF311 patch	MF312 patch	MF309 tumor	MF311 plaque	MF312 plaque
0	TC-1	457	1098	138	997	427	930
1	TC-2	130	2495	26	774	409	151
2	TC-3	69	1236	122	332	1209	488
3	TC-4	59	673	33	546	1616	241
4	FB-1	20	126	738	56	290	1540
5	MPh-1	96	323	376	408	645	782
6	TC-5	200	1049	32	599	454	262
7	TC-6	105	1735	25	286	267	101
8	KC-1	48	297	205	71	1440	158
9	DC-1	36	435	40	234	1221	145
10	TC-7	71	227	34	502	1106	147
11	TC-8	290	303	18	1146	167	55
12	FB-2	12	259	25	51	1520	48
13	EC-1	46	184	276	156	413	754
14	DC-2	98	289	68	329	412	221
15	FB-3	16	118	135	54	686	291
16	BC	15	549	14	439	33	56
17	MFB	33	123	188	85	216	349
18	KC-2	19	123	157	39	592	41
19	FB-4	11	57	149	48	351	346
20	MPh-2	31	54	3	172	334	31
21	FB-5	4	58	90	31	187	166
22	DC-3	33	103	13	112	141	58
23	LEC	8	52	78	44	96	146
24	TC-9	3	368	1	22	8	4
25	EC-2	7	17	46	37	71	111
26	pDC	6	87	3	59	94	5
27	PC	2	72	3	23	6	11
