# Supplementary material for: Single-cell RNA sequencing reveals markers of disease progression in primary cutaneous T-cell lymphoma
Source: Mol Cancer. 2021 Sep 28;20:124. doi: 10.1186/s12943-021-01419-2 (PMC8477535; doi:10.1186/s12943-021-01419-2)
Supplement: Supplementary file 3 — Additional file 3: Table S2. [file 12943_2021_1419_MOESM3_ESM.xlsx]

## Sheet: clustermarker
avg_logFC	pct.1	pct.2	p_val	p_val_adj	cluster	gene
1.50263	0.103	0.009	0	0	0	TRBV20-1	TC-1
1.32646	0.509	0.188	0	0	0	IL7R
1.3248	0.208	0.009	0	0	0	FOXP3
1.32084	0.328	0.049	0	0	0	CD7
1.19793	0.648	0.291	0	0	0	LTB
1.1432	0.231	0.037	0	0	0	CTLA4
1.06612	0.255	0.077	0	0	0	GBP5
1.06472	0.579	0.263	0	0	0	CXCR4
1.0038	0.16	0.033	0	0	0	IL2RA
0.926212	0.239	0.088	1.34877e-239	4.52349e-235	0	PBXIP1
1.26516	0.549	0.184	0	0	1	TRAV8-4	TC-2
1.14947	0.574	0.211	0	0	1	TRBV5-6
1.07018	0.395	0.14	0	0	1	CCR7
1.052	0.58	0.216	0	0	1	TRAV27
1.01362	0.344	0.123	0	0	1	PASK
0.978859	0.318	0.104	0	0	1	TRBV21-1
0.968497	0.38	0.137	0	0	1	MAL
0.9577	0.31	0.105	0	0	1	TRG-AS1
0.888124	0.696	0.388	0	0	1	FYB1
1.13381	0.206	0.072	3.79501e-204	1.27277e-199	1	TRBV11-2
1.46089	0.194	0.042	0	0	2	CXCL13	TC-3
1.17897	0.152	0.022	0	0	2	TRBV9
1.15285	0.617	0.218	0	0	2	TRAV27
1.13905	0.153	0.019	0	0	2	TRBV5-4
1.04929	0.6	0.213	0	0	2	TRBV5-6
1.01528	0.632	0.259	0	0	2	GIMAP4
1.00526	0.562	0.187	0	0	2	TRAV8-4
0.972793	0.666	0.253	0	0	2	LAT
0.950169	0.391	0.119	0	0	2	IGFL2
0.943165	0.142	0.017	0	0	2	TRAV6
1.17306	0.453	0.112	0	0	3	TNFRSF4	TC-4
1.13069	0.952	0.675	0	0	3	PRDX1
1.01975	0.64	0.199	0	0	3	STMN1
0.957547	0.459	0.115	0	0	3	IGFL2
0.906695	0.637	0.219	0	0	3	TRAV27
0.888888	0.375	0.093	0	0	3	MCM7
0.887874	0.629	0.213	0	0	3	TRBV5-6
0.882222	0.635	0.315	0	0	3	CORO1B
0.830621	0.838	0.534	0	0	3	SOD1
1.83082	0.176	0.045	4.96227e-231	1.66425e-226	3	CXCL13
3.61025	0.991	0.129	0	0	4	COL1A1	FB-1
3.41458	0.918	0.039	0	0	4	IGFBP6
3.27965	0.996	0.14	0	0	4	COL1A2
3.20634	0.987	0.139	0	0	4	COL3A1
3.08494	0.952	0.024	0	0	4	MFAP5
3.0079	1	0.149	0	0	4	DCN
2.93349	0.992	0.119	0	0	4	CFD
2.87103	0.955	0.072	0	0	4	CLEC3B
2.86516	0.723	0.04	0	0	4	PRG4
2.72218	0.99	0.18	0	0	4	SPARC
2.64091	0.947	0.078	0	0	4	FBN1
4.47857	0.659	0.026	0	0	5	CCL18	MPh-1
3.77737	0.958	0.07	0	0	5	RNASE1
3.00871	0.999	0.804	0	0	5	FTL
2.95933	0.908	0.048	0	0	5	C1QA
2.94083	0.668	0.017	0	0	5	CCL13
2.75349	0.9	0.051	0	0	5	C1QC
2.69388	0.853	0.052	0	0	5	C1QB
2.62693	0.829	0.135	0	0	5	SELENOP
2.60471	0.827	0.054	0	0	5	F13A1
2.42133	0.712	0.11	0	0	5	PLTP
3.13892	0.541	0.032	0	0	6	CCL4	TC-5
3.08989	0.841	0.077	0	0	6	NKG7
2.87852	0.278	0.015	0	0	6	GNLY
2.85944	0.831	0.109	0	0	6	CCL5
2.83048	0.666	0.018	0	0	6	GZMK
2.59768	0.704	0.037	0	0	6	GZMA
1.9036	0.422	0.033	0	0	6	CD8A
1.84858	0.309	0.009	0	0	6	GZMH
1.63357	0.121	0.013	0	0	6	CCL4L2
1.60742	0.24	0.022	0	0	6	IFNG
1.09222	0.64	0.27	0	0	7	CXCR4	TC-6
1.03183	0.718	0.397	0	0	7	FYB1
1.01205	0.703	0.428	0	0	7	TSC22D3
1.00534	0.534	0.197	0	0	7	TRAV8-4
1.00025	0.63	0.343	0	0	7	SLC2A3
0.991806	0.836	0.618	0	0	7	JUNB
1.14596	0.251	0.063	1.0986e-298	3.68448e-294	7	PTHLH
0.977821	0.605	0.365	7.48213e-240	2.50936e-235	7	DNAJB1
0.970126	0.422	0.205	1.01712e-200	3.41121e-196	7	NR4A2
1.02441	0.25	0.087	1.40116e-190	4.69921e-186	7	TOB1
3.88167	0.967	0.155	0	0	8	KRT14	KC-1
3.59419	0.972	0.091	0	0	8	KRT5
3.17938	0.843	0.063	0	0	8	S100A2
2.6324	0.954	0.06	0	0	8	SFN
2.48064	0.403	0.011	0	0	8	KRT15
2.47361	0.951	0.128	0	0	8	PERP
2.41599	0.941	0.08	0	0	8	LGALS7B
2.31638	0.855	0.048	0	0	8	LGALS7
2.17897	0.855	0.068	0	0	8	DSP
2.17007	0.817	0.036	0	0	8	S100A14
2.45269	1	0.313	0	0	9	HLA-DRA	DC-1
2.3817	0.768	0.02	0	0	9	CD1C
2.35819	0.998	0.244	0	0	9	HLA-DQB1
2.34578	0.999	0.231	0	0	9	HLA-DQA1
2.32109	1	0.292	0	0	9	HLA-DPA1
2.29461	1	0.287	0	0	9	HLA-DPB1
2.28683	0.999	0.317	0	0	9	HLA-DRB1
2.09864	0.633	0.015	0	0	9	FCER1A
2.08043	0.55	0.011	0	0	9	CD1A
2.0285	0.874	0.101	0	0	9	LYZ
2.19282	0.883	0.234	0	0	10	HIST1H4C	TC-7
2.11231	0.983	0.194	0	0	10	STMN1
1.92632	0.723	0.027	0	0	10	UBE2C
1.89484	0.935	0.174	0	0	10	HMGB2
1.7738	0.997	0.574	0	0	10	TUBA1B
1.65485	0.679	0.033	0	0	10	TOP2A
1.63802	0.994	0.547	0	0	10	TUBB
1.54486	0.982	0.45	0	0	10	H2AFZ
1.51559	0.627	0.04	0	0	10	CENPF
1.3982	0.603	0.03	0	0	10	NUSAP1
2.58637	0.665	0.046	0	0	11	XCL1	TC-8
2.34867	0.703	0.056	0	0	11	TRBV11-2
2.00138	0.582	0.064	0	0	11	GZMB
1.94973	0.831	0.199	0	0	11	CD69
1.78174	0.742	0.093	0	0	11	CTSW
1.75724	0.703	0.149	0	0	11	RGS1
1.7122	0.336	0.026	0	0	11	XCL2
1.67288	0.593	0.048	0	0	11	TRAV21
1.40312	0.814	0.426	0	0	11	TSC22D3
1.35194	0.272	0.014	0	0	11	CSF2
3.23257	0.818	0.06	0	0	12	CCL19	FB-2
2.53077	0.885	0.078	0	0	12	C3
2.17522	0.979	0.205	0	0	12	CXCL14
2.11424	0.672	0.044	0	0	12	PTGDS
2.00996	0.969	0.16	0	0	12	C1S
1.98876	0.369	0.051	0	0	12	CXCL9
1.837	0.871	0.202	0	0	12	CLU
1.76964	0.661	0.069	0	0	12	UBD
1.76608	0.731	0.109	0	0	12	TMEM176B
1.73662	0.694	0.099	0	0	12	TMEM176A
3.63355	0.868	0.008	0	0	13	ACKR1	EC-1
3.18942	0.977	0.076	0	0	13	SPARCL1
2.91924	0.901	0.007	0	0	13	PLVAP
2.60156	0.832	0.012	0	0	13	VWF
2.48638	0.898	0.043	0	0	13	PECAM1
2.44007	0.837	0.015	0	0	13	RAMP3
2.40517	0.726	0.009	0	0	13	CCL14
2.39952	0.891	0.028	0	0	13	TM4SF1
2.31845	0.847	0.049	0	0	13	A2M
2.25156	0.85	0.082	0	0	13	AQP1
2.5831	0.955	0.11	0	0	14	LYZ	DC-2
2.34908	0.362	0.015	0	0	14	IL1B
2.05825	0.995	0.323	0	0	14	HLA-DRA
2.0175	0.671	0.081	0	0	14	C1QC
1.99859	0.98	0.136	0	0	14	TYROBP
1.98391	0.384	0.078	0	0	14	CXCL10
1.92423	0.936	0.114	0	0	14	AIF1
1.92201	0.395	0.008	0	0	14	FCN1
1.9082	0.996	0.328	0	0	14	HLA-DRB1
1.88154	0.989	0.304	0	0	14	HLA-DPA1
2.51794	0.791	0.07	0	0	15	TNC	FB-3
2.4473	0.661	0.048	0	0	15	POSTN
2.27056	0.975	0.162	0	0	15	COL6A1
2.2295	0.925	0.153	0	0	15	COL6A3
2.20989	0.982	0.169	0	0	15	COL6A2
2.12072	0.957	0.134	0	0	15	LUM
2.081	0.69	0.093	0	0	15	CCL2
2.00401	0.658	0.021	0	0	15	COL6A5
1.96821	0.749	0.073	0	0	15	COL18A1
1.95671	0.538	0.078	0	0	15	CCL19
2.87146	0.694	0.009	0	0	16	MS4A1	BC
2.20871	0.657	0.071	0	0	16	CD79A
1.77457	0.275	0.004	0	0	16	TCL1A
1.76482	0.373	0.008	0	0	16	BANK1
1.60901	0.392	0.049	0	0	16	CD79B
1.58906	0.799	0.354	0	0	16	CD37
1.4435	0.27	0.021	0	0	16	RALGPS2
1.43859	0.11	0.001	0	0	16	IGHV3-30
1.42356	0.118	0.003	0	0	16	IGKV3-20
1.32914	0.335	0.084	5.51781e-204	1.85056e-199	16	CD83
4.6017	0.977	0.035	0	0	17	TAGLN	MFB
4.59803	0.966	0.042	0	0	17	ACTA2
3.87595	0.985	0.133	0	0	17	MYL9
3.70663	0.905	0.035	0	0	17	TPM2
3.12332	0.632	0.004	0	0	17	RGS5
2.94938	0.757	0.003	0	0	17	MYH11
2.83537	0.938	0.166	0	0	17	ADIRF
2.59252	0.562	0.001	0	0	17	RERGL
2.49194	0.949	0.175	0	0	17	CALD1
2.47597	0.872	0.128	0	0	17	TPM1
4.16158	0.955	0.037	0	0	18	KRTDAP	KC-2
4.11889	0.946	0.097	0	0	18	S100A7
3.92519	0.986	0.159	0	0	18	S100A8
3.74308	0.965	0.081	0	0	18	KRT1
3.7332	0.878	0.046	0	0	18	KRT16
3.6696	0.959	0.131	0	0	18	KRT10
3.60418	0.877	0.058	0	0	18	KRT6A
3.56544	0.989	0.048	0	0	18	DMKN
3.54717	0.97	0.141	0	0	18	S100A9
3.40687	0.997	0.102	0	0	18	LGALS7B
3.11767	0.899	0.131	0	0	19	APOD	FB-4
2.73966	0.936	0.155	0	0	19	CFD
2.63987	0.782	0.103	0	0	19	APOE
2.53593	0.932	0.121	0	0	19	CXCL12
2.43483	0.991	0.221	0	0	19	CXCL14
2.36094	0.947	0.177	0	0	19	MGP
2.05639	0.833	0.093	0	0	19	EFEMP1
2.05224	0.977	0.154	0	0	19	CCDC80
1.99693	0.545	0.056	0	0	19	PLA2G2A
1.87242	0.825	0.123	0	0	19	CFH
2.68585	0.963	0.08	0	0	20	CPVL	MPh-2
2.61202	0.758	0.023	0	0	20	S100B
2.33651	1	0.315	0	0	20	HLA-DPA1
2.33213	0.906	0.05	0	0	20	C1orf54
2.26281	1	0.31	0	0	20	HLA-DPB1
2.1824	0.795	0.019	0	0	20	DNASE1L3
2.16691	0.894	0.053	0	0	20	IRF8
2.13234	1	0.339	0	0	20	HLA-DRB1
2.01013	1	0.268	0	0	20	HLA-DQB1
1.98699	1	0.766	0	0	20	CD74
1.88294	0.836	0.172	0	0	21	COL1A1	FB-5
1.81788	0.78	0.167	0	0	21	COL6A3
1.81079	0.845	0.181	0	0	21	COL3A1
1.79649	0.881	0.183	0	0	21	COL1A2
1.73119	0.877	0.177	0	0	21	COL6A1
1.70216	0.858	0.22	0	0	21	SPARC
1.61413	0.868	0.183	0	0	21	COL6A2
1.64888	0.416	0.061	2.00273e-249	6.71676e-245	21	POSTN
1.67476	0.549	0.106	8.43438e-248	2.82872e-243	21	BGN
1.52661	0.552	0.142	9.94197e-146	3.33434e-141	21	APOD
3.41357	0.589	0.024	0	0	22	CCL17	DC-3
3.23488	0.565	0.006	0	0	22	CCL22
2.49453	0.859	0.019	0	0	22	LAMP3
2.44944	0.839	0.137	0	0	22	FSCN1
2.21358	0.83	0.083	0	0	22	CD83
2.00736	0.885	0.221	0	0	22	BIRC3
1.81425	0.411	0.026	0	0	22	HLA-DQB2
1.755	0.672	0.055	0	0	22	RASSF4
1.86037	0.976	0.313	8.61562e-303	2.88951e-298	22	HLA-DPB1
2.66406	0.933	0.488	6.40046e-233	2.14659e-228	22	TXN
5.38127	0.958	0.008	0	0	23	CCL21	LEC
3.25546	0.87	0.002	0	0	23	TFF3
3.24784	0.887	0.011	0	0	23	MMRN1
2.7131	0.917	0.066	0	0	23	TFPI
2.60504	0.585	0.021	0	0	23	FABP4
2.54951	0.882	0.054	0	0	23	TM4SF1
2.33596	0.901	0.109	0	0	23	GNG11
2.19253	0.807	0.042	0	0	23	CLDN5
2.08236	0.821	0.089	0	0	23	PPFIBP1
1.99902	0.606	0.006	0	0	23	LYVE1
1.88794	0.818	0.156	0	0	24	CCR7	TC-9
2.15432	0.879	0.246	9.48716e-303	3.1818e-298	24	MX1
1.85522	0.778	0.179	8.36628e-273	2.80588e-268	24	ISG20
2.13586	0.948	0.367	2.11905e-272	7.10688e-268	24	ISG15
1.74733	0.581	0.102	1.72009e-250	5.76884e-246	24	SAMD9
1.53395	0.99	0.733	5.08099e-216	1.70406e-211	24	IFITM1
1.60292	0.473	0.083	3.6063e-196	1.20948e-191	24	IFIT1
1.68969	0.857	0.331	1.19147e-188	3.99596e-184	24	IFI6
1.57501	0.505	0.115	1.21169e-157	4.06377e-153	24	MX2
1.54096	0.429	0.085	1.27678e-142	4.28208e-138	24	CXCL10
2.94153	0.865	0.044	0	0	25	CLDN5	EC-2
2.68189	0.938	0.056	0	0	25	TM4SF1
2.58917	0.91	0.069	0	0	25	RAMP2
2.57745	0.934	0.075	0	0	25	A2M
2.28717	0.716	0.017	0	0	25	SLC9A3R2
2.25627	0.862	0.071	0	0	25	PECAM1
2.18791	0.685	0.037	0	0	25	DEPP1
2.21279	0.848	0.133	4.87044e-306	1.63345e-301	25	CXCL12
2.14411	0.907	0.198	1.36191e-266	4.56758e-262	25	CAV1
2.16322	0.28	0.024	7.09785e-167	2.38048e-162	25	FABP4
3.31387	0.949	0.007	0	0	26	JCHAIN	pDC
2.7334	0.933	0.081	0	0	26	GZMB
2.35813	0.776	0.06	0	0	26	IRF8
2.31165	0.74	0.02	0	0	26	PLAC8
2.2735	0.657	0.015	0	0	26	PLD4
2.18569	0.441	0.008	0	0	26	TCL1A
2.18215	0.642	0.002	0	0	26	LILRA4
2.19264	0.752	0.114	4.70592e-266	1.57827e-261	26	IRF7
2.03728	0.791	0.156	2.16707e-216	7.26791e-212	26	ITM2C
2.44852	0.48	0.068	1.80707e-159	6.06054e-155	26	PTGDS
5.61679	0.35	0.006	0	0	27	IGLV3-1	PC
4.75877	0.615	0.011	0	0	27	IGKC
4.59044	0.615	0.002	0	0	27	IGHG1
4.32617	0.709	0.01	0	0	27	JCHAIN
4.32046	0.444	0.003	0	0	27	IGHA1
3.88096	0.256	0.001	0	0	27	IGHG2
4.97306	0.12	0.002	1.15651e-194	3.87871e-190	27	IGHV1-69D
4.9518	0.12	0.002	7.136e-150	2.39327e-145	27	IGKV3-11
6.35759	0.179	0.005	1.41825e-138	4.75652e-134	27	IGKV3-20
4.42032	0.128	0.003	1.0158e-110	3.40681e-106	27	IGHV3-30
