# Supplementary material for: Single-cell RNA sequencing reveals markers of disease progression in primary cutaneous T-cell lymphoma
Source: Mol Cancer. 2021 Sep 28;20:124. doi: 10.1186/s12943-021-01419-2 (PMC8477535; doi:10.1186/s12943-021-01419-2)
Supplement: Supplementary file 4 — Additional file 4: Table S3. [file 12943_2021_1419_MOESM4_ESM.xlsx]

## Sheet: Mal Clone MF309 tumor vs patch
gene	p_val	avg_logFC	pct.1	pct.2	p_val_adj
PFN1	1.35539e-57	0.99355	0.794	0.656	4.5457e-53
FGFBP1	1.33916e-49	0.970233	0.271	0.021	4.49127e-45
FTH1	3.40701e-45	0.903182	0.737	0.577	1.14264e-40
IDH2	3.11811e-37	0.800217	0.393	0.171	1.04575e-32
FSCN1	2.09547e-30	0.766354	0.461	0.237	7.02777e-26
FCER1G	2.96779e-20	0.753085	0.213	0.068	9.95336e-16
C12orf75	1.26176e-28	0.741786	0.38	0.177	4.23168e-24
XCL2	1.47885e-14	0.719986	0.337	0.195	4.95978e-10
COX5A	1.3689e-24	0.658461	0.339	0.169	4.59102e-20
KRT86	3.70125e-24	0.616023	0.612	0.438	1.24133e-19
PDIA3	6.74864e-16	0.569738	0.447	0.363	2.26336e-11
COX7B	1.77669e-15	0.562151	0.693	0.66	5.95867e-11
KLRB1	2.44075e-15	0.56172	0.62	0.534	8.18578e-11
MRPL41	4.37434e-19	0.541438	0.246	0.111	1.46707e-14
JTB	4.31211e-14	0.5322	0.337	0.224	1.44619e-09
KRT81	2.06342e-20	0.510101	0.676	0.498	6.92029e-16
CD55	3.56151e-08	0.509115	0.287	0.244	0.00119446
MT2A	1.23337e-13	0.49722	0.792	0.782	4.13647e-09
DUT	2.90579e-09	0.494056	0.266	0.19	9.74543e-05
RPL39	4.47074e-99	0.493241	0.999	0.994	1.4994e-94
STAT1	1.84645e-07	0.477556	0.354	0.305	0.00619262
SEPT11	7.48084e-08	0.467627	0.475	0.444	0.00250892
MRPS34	4.62221e-12	0.466785	0.273	0.188	1.5502e-07
RALY	7.38538e-07	0.451192	0.448	0.417	0.0247691
RANBP1	1.37865e-12	0.447231	0.228	0.126	4.62371e-08
RPS29	2.42694e-09	0.446045	0.784	0.814	8.13947e-05
NDUFA1	5.19421e-09	0.439527	0.574	0.551	0.000174204
ATP6AP1	4.05798e-08	0.421583	0.289	0.233	0.00136096
TNFRSF18	3.87327e-10	0.395875	0.18	0.107	1.29902e-05
IFITM1	2.57799e-09	0.37078	0.942	0.974	8.64605e-05
RPS27	1.87801e-17	0.364676	0.982	0.985	6.29847e-13
CRIP1	7.26264e-07	0.361612	0.903	0.938	0.0243574
MCM7	1.83066e-07	0.356359	0.26	0.165	0.00613965
IFITM2	5.56426e-13	0.34631	0.949	0.964	1.86614e-08
PQLC3	1.05826e-07	0.327558	0.155	0.105	0.00354921
PPP1CC	1.8669e-07	0.327161	0.178	0.118	0.0062612
PGLS	5.44166e-08	0.304629	0.143	0.081	0.00182502
MT3	4.76394e-08	0.30298	0.147	0.081	0.00159773
RPL37	4.36269e-11	0.302421	0.981	0.991	1.46316e-06
TXNIP	1.20201e-14	-0.301953	0.632	0.842	4.03129e-10
PRDM1	5.13967e-20	-0.302242	0.323	0.622	1.72374e-15
TRBC1	2.59901e-25	-0.303112	0.405	0.731	8.71655e-21
MYC	1.0795e-11	-0.306325	0.41	0.611	3.62042e-07
MT-ND2	6.77286e-17	-0.309059	0.871	0.994	2.27148e-12
MT-ND5	7.74238e-17	-0.309808	0.949	0.996	2.59664e-12
CLU	1.55623e-20	-0.310158	0.263	0.543	5.21928e-16
AQP3	7.87493e-16	-0.311001	0.055	0.203	2.64109e-11
ACAP1	7.32476e-21	-0.311702	0.297	0.602	2.45658e-16
MT-ATP6	1.59157e-14	-0.314712	0.992	0.996	5.33782e-10
TNS3	3.91216e-21	-0.314916	0.094	0.312	1.31206e-16
MSC	1.12017e-42	-0.316044	0.003	0.139	3.75683e-38
BHLHE40	2.72714e-15	-0.318207	0.315	0.551	9.14628e-11
SIT1	2.7253e-24	-0.319158	0.15	0.432	9.14012e-20
TRBV11-2	4.17243e-41	-0.319914	0.994	1	1.39935e-36
ARL6IP5	9.1119e-31	-0.32299	0.562	0.857	3.05595e-26
ZNF683	3.72016e-18	-0.323188	0.425	0.675	1.24767e-13
GEM	5.65271e-12	-0.326855	0.224	0.406	1.89581e-07
GSTP1	6.61877e-26	-0.327438	0.178	0.457	2.2198e-21
TAGAP	1.38916e-13	-0.331339	0.318	0.573	4.65898e-09
STK17B	7.64615e-30	-0.332404	0.478	0.814	2.56437e-25
CD44	4.57619e-32	-0.33287	0.676	0.925	1.53476e-27
SDCBP	3.19225e-23	-0.336643	0.19	0.459	1.07062e-18
JMJD6	7.44729e-24	-0.338766	0.118	0.383	2.49767e-19
AC016831.7	2.04243e-22	-0.339159	0.142	0.402	6.84992e-18
SH3BGRL3	4.53607e-35	-0.349054	0.906	0.981	1.52131e-30
STAT3	3.58596e-29	-0.35174	0.379	0.727	1.20266e-24
TUBA4A	8.0549e-23	-0.353303	0.355	0.637	2.70145e-18
PDE4B	7.93392e-26	-0.355844	0.233	0.558	2.66088e-21
GLIPR1	4.963e-17	-0.358214	0.084	0.256	1.66449e-12
LMO4	2.91554e-23	-0.363178	0.202	0.483	9.77814e-19
CIRBP	8.42866e-29	-0.364118	0.312	0.654	2.82681e-24
HSP90AA1	4.79625e-18	-0.364806	0.86	0.961	1.60857e-13
PPP1R2	8.5717e-24	-0.366448	0.318	0.63	2.87478e-19
IQCG	1.51757e-19	-0.368836	0.183	0.402	5.08961e-15
ZFP36L2	7.02415e-22	-0.378231	0.442	0.709	2.35576e-17
DNAJA1	1.11876e-18	-0.379839	0.417	0.637	3.7521e-14
PRDX2	3.23133e-26	-0.393513	0.091	0.312	1.08372e-21
NR4A1	4.34136e-19	-0.398242	0.375	0.637	1.456e-14
SAMSN1	1.45961e-37	-0.403553	0.536	0.874	4.89524e-33
MALAT1	1.36986e-29	-0.40796	0.998	0.998	4.59423e-25
RGS1	2.53447e-27	-0.41377	0.61	0.857	8.50009e-23
PPP1R15A	6.04503e-24	-0.41906	0.39	0.712	2.02738e-19
IL7R	6.79839e-28	-0.422379	0.569	0.853	2.28004e-23
PDE4D	3.29077e-29	-0.428326	0.158	0.459	1.10366e-24
ARID5B	4.49782e-32	-0.437248	0.173	0.5	1.50848e-27
HSPA8	9.37698e-39	-0.442523	0.905	0.972	3.14485e-34
CXCR6	9.03558e-37	-0.455441	0.031	0.233	3.03035e-32
SLA	2.58068e-32	-0.466431	0.292	0.63	8.65508e-28
CDKN2A	4.41495e-63	-0.468795	0.002	0.164	1.48068e-58
SLC2A3	9.57104e-32	-0.469533	0.677	0.885	3.20994e-27
IFNG	4.09432e-20	-0.470655	0.07	0.258	1.37315e-15
BATF	5.4316e-34	-0.471915	0.306	0.637	1.82165e-29
ZNF331	3.35641e-28	-0.485665	0.217	0.502	1.12567e-23
CYTIP	1.01261e-45	-0.491067	0.304	0.703	3.3961e-41
BTG2	2.74959e-30	-0.492915	0.319	0.652	9.22156e-26
GZMH	2.06855e-28	-0.497167	0.024	0.179	6.93751e-24
FRMD4B	6.23431e-32	-0.526027	0.063	0.284	2.09086e-27
DNAJB1	1.69975e-20	-0.532618	0.479	0.727	5.70061e-16
IL2RA	8.64515e-25	-0.536366	0.195	0.429	2.89941e-20
NEAT1	3.85098e-30	-0.553868	0.329	0.66	1.29154e-25
TENT5C	4.80658e-39	-0.561256	0.02	0.195	1.61203e-34
TGIF1	1.58982e-49	-0.571147	0.081	0.417	5.33192e-45
BIRC3	1.02009e-35	-0.582526	0.361	0.68	3.42119e-31
NBAS	1.68648e-48	-0.592209	0.236	0.603	5.65612e-44
ZFP36	1.04841e-40	-0.59992	0.677	0.917	3.51615e-36
CDKN1A	1.88988e-33	-0.610509	0.151	0.387	6.33828e-29
ANKRD28	1.27157e-51	-0.651032	0.15	0.524	4.2646e-47
RGS2	1.31319e-37	-0.654715	0.067	0.308	4.40419e-33
UBC	2.15122e-87	-0.660404	0.909	0.998	7.21477e-83
JUN	1.47102e-36	-0.690046	0.043	0.254	4.93351e-32
DUSP4	7.73055e-40	-0.70328	0.227	0.538	2.59267e-35
KLF6	2.53074e-70	-0.714173	0.685	0.961	8.48759e-66
TNF	7.55616e-30	-0.719987	0.073	0.273	2.53419e-25
CXCR4	2.36116e-52	-0.733011	0.63	0.906	7.91884e-48
ALOX5AP	1.59917e-92	-0.736842	0.589	0.929	5.36331e-88
CD69	6.19219e-47	-0.737219	0.775	0.955	2.07674e-42
GZMB	1.96224e-49	-0.854071	0.642	0.88	6.58095e-45
HSPA1B	2.95806e-42	-1.09608	0.305	0.637	9.92073e-38
IL22	8.37562e-43	-1.15624	0.007	0.147	2.80902e-38
HSPA1A	2.24765e-49	-1.29522	0.417	0.718	7.53817e-45

## Sheet: Mal Clone MF311 plaque vs patch
gene	p_val	avg_logFC	pct.1	pct.2	p_val_adj
HLA-B	0	2.17023	0.891	0.104	0
HLA-A	0	1.76692	0.894	0.211	0
IGHM	0	1.42748	0.489	0.053	0
STMN1	0	1.40066	0.611	0.15	0
HLA-C	0	1.39293	0.837	0.287	0
HACD1	0	1.25673	0.449	0.062	0
TUBA1B	4.74394e-190	1.24415	0.639	0.368	1.59102e-185
HMGN1	0	1.15246	0.642	0.208	0
CTSL	1.03788e-216	1.13878	0.319	0.056	3.48085e-212
S100A8	2.11578e-278	1.12092	0.286	0.025	7.09591e-274
CRIP1	0	1.06345	0.84	0.468	0
ANXA1	6.30227e-210	1.02218	0.331	0.05	2.11366e-205
ITM2A	0	1.00271	0.582	0.191	0
KRT14	7.15861e-198	1.00065	0.257	0.04	2.40085e-193
HMGB2	3.07634e-161	0.970789	0.422	0.138	1.03174e-156
LGALS1	5.2432e-122	0.948719	0.333	0.1	1.75846e-117
SPINT2	1.63208e-242	0.948474	0.313	0.05	5.47367e-238
S100A7	1.81873e-221	0.946069	0.202	0.014	6.09967e-217
LMNA	8.01627e-187	0.92346	0.369	0.087	2.6885e-182
HLA-F	2.3075e-216	0.895868	0.235	0.022	7.7389e-212
PFN1	0	0.879953	0.976	0.836	0
PRDX1	0	0.845663	0.912	0.65	0
ANP32B	2.43436e-201	0.843997	0.519	0.192	8.16435e-197
UBE2C	3.84035e-117	0.837624	0.192	0.025	1.28798e-112
S100A9	5.25273e-159	0.820886	0.195	0.023	1.76166e-154
MCM7	2.46746e-154	0.820196	0.325	0.076	8.27538e-150
CD70	3.79293e-166	0.796505	0.268	0.051	1.27207e-161
TUBB	3.04039e-90	0.795495	0.64	0.449	1.01969e-85
FABP5	3.02145e-142	0.786327	0.24	0.043	1.01333e-137
ITM2C	1.39529e-135	0.783607	0.379	0.12	4.67952e-131
H2AFZ	2.89625e-136	0.767486	0.655	0.401	9.71344e-132
HIST1H4C	1.68091e-39	0.765114	0.383	0.259	5.63745e-35
PCNA	1.26234e-131	0.764422	0.258	0.053	4.23362e-127
CDCA7	4.06905e-152	0.761049	0.312	0.086	1.36468e-147
NASP	9.71806e-138	0.75194	0.365	0.112	3.25924e-133
LINC01480	4.79572e-95	0.748924	0.222	0.067	1.60839e-90
AICDA	3.10461e-108	0.74665	0.2	0.043	1.04123e-103
HMGB1	4.05714e-167	0.732125	0.864	0.687	1.36068e-162
VIM	1.0693e-252	0.729882	0.869	0.576	3.58623e-248
KRT5	1.33052e-126	0.723719	0.159	0.023	4.46231e-122
CNN2	6.60774e-123	0.720038	0.22	0.039	2.2161e-118
PPM1G	4.05083e-154	0.719391	0.24	0.038	1.35857e-149
GINS2	2.43227e-125	0.71148	0.209	0.033	8.15734e-121
ERH	2.17584e-149	0.710819	0.606	0.305	7.29733e-145
DEK	3.2464e-124	0.710189	0.268	0.06	1.08878e-119
CST3	9.94555e-111	0.705787	0.128	0.017	3.33554e-106
RANBP1	6.0029e-136	0.702269	0.506	0.227	2.01325e-131
PSMB8	2.20379e-141	0.700589	0.467	0.186	7.39107e-137
DUT	3.62226e-101	0.683725	0.411	0.178	1.21483e-96
PCLAF	1.54075e-138	0.677452	0.193	0.023	5.16736e-134
S100A6	1.26314e-155	0.6774	0.638	0.328	4.23633e-151
ANXA5	2.58462e-114	0.675475	0.264	0.068	8.6683e-110
KRT10	1.75438e-126	0.670815	0.188	0.034	5.88384e-122
PSMA6	1.2939e-119	0.669889	0.508	0.234	4.33947e-115
CYC1	6.66807e-149	0.669164	0.189	0.019	2.23634e-144
PTTG1	2.33677e-79	0.66323	0.245	0.073	7.83705e-75
ITM2B	5.78333e-127	0.651823	0.349	0.13	1.93961e-122
GADD45GIP1	4.85963e-113	0.650108	0.22	0.038	1.62982e-108
MZT2A	1.39329e-112	0.648686	0.209	0.039	4.67282e-108
NDFIP1	4.40057e-127	0.647344	0.358	0.122	1.47586e-122
HMGN2	2.82304e-94	0.643397	0.6	0.356	9.46792e-90
CDK6	5.70103e-101	0.634546	0.196	0.042	1.91201e-96
CENPF	1.42983e-88	0.632165	0.186	0.037	4.79537e-84
TXN	3.45458e-105	0.629341	0.468	0.21	1.1586e-100
COCH	4.1278e-97	0.626886	0.226	0.06	1.38438e-92
CENPU	4.62946e-106	0.625924	0.208	0.039	1.55263e-101
LGALS7B	1.05873e-119	0.619308	0.143	0.018	3.55077e-115
CXCL14	2.65799e-80	0.618162	0.106	0.017	8.91436e-76
LMNB1	1.40741e-89	0.614818	0.237	0.06	4.72019e-85
IGHD	4.15354e-106	0.612311	0.18	0.034	1.39301e-101
TOP2A	3.71954e-76	0.606043	0.193	0.042	1.24746e-71
PSMB9	2.10807e-95	0.602443	0.386	0.158	7.07004e-91
PSME2	2.23468e-118	0.600596	0.666	0.4	7.49468e-114
SCCPDH	4.88881e-81	0.597178	0.27	0.087	1.63961e-76
KRT1	5.32283e-105	0.593723	0.135	0.018	1.78517e-100
CCDC85B	1.15275e-96	0.59	0.222	0.059	3.8661e-92
MCM5	9.03877e-80	0.586156	0.28	0.094	3.03142e-75
JPT1	1.29335e-79	0.585408	0.377	0.167	4.33765e-75
EZH2	2.96812e-90	0.584724	0.219	0.057	9.95447e-86
HSP90AA1	2.65638e-173	0.578617	0.889	0.701	8.90895e-169
LAGE3	6.63569e-91	0.576401	0.224	0.059	2.22548e-86
RAN	6.45131e-90	0.573293	0.694	0.46	2.16364e-85
PKIG	1.11484e-112	0.56443	0.134	0.012	3.73894e-108
TK1	9.48489e-95	0.56168	0.171	0.028	3.18104e-90
SUPT16H	3.11318e-82	0.553842	0.352	0.159	1.0441e-77
H2AFV	4.85418e-82	0.553012	0.245	0.075	1.62799e-77
SLIRP	3.21596e-67	0.551829	0.33	0.136	1.07857e-62
IGFL2	1.90582e-115	0.549416	0.602	0.337	6.39174e-111
MCM4	1.79369e-99	0.548873	0.154	0.022	6.01569e-95
PTMA	4.31809821964829e-311	0.548291	0.995	0.987	1.4482e-306
NFKBIA	1.69401e-75	0.546412	0.244	0.091	5.68137e-71
MRPL52	3.44461e-78	0.543645	0.402	0.188	1.15525e-73
RAB4A	3.43882e-83	0.539261	0.174	0.039	1.15331e-78
ABRACL	2.74081e-87	0.535868	0.559	0.312	9.19212e-83
FKBP3	4.90627e-74	0.53564	0.244	0.081	1.64546e-69
ASS1	1.05321e-86	0.535318	0.135	0.019	3.53225e-82
SIVA1	1.97925e-73	0.534081	0.354	0.151	6.63801e-69
TPI1	1.53429e-94	0.526934	0.735	0.504	5.14572e-90
SNRPD1	3.56188e-70	0.526039	0.394	0.19	1.19458e-65
MAD2L1	1.02631e-76	0.524668	0.18	0.04	3.44205e-72
CDK4	3.37412e-66	0.514476	0.229	0.077	1.13161e-61
PKMYT1	1.43508e-93	0.51426	0.139	0.018	4.81296e-89
ATP5MPL	1.92473e-94	0.514142	0.568	0.324	6.45515e-90
MT1X	1.56702e-72	0.508364	0.426	0.224	5.25549e-68
GRK2	5.03423e-76	0.504102	0.199	0.063	1.68838e-71
CARHSP1	1.71377e-69	0.503978	0.369	0.176	5.74763e-65
BIRC5	1.88395e-75	0.502239	0.14	0.02	6.31839e-71
GAPDH	1.0509e-175	0.502144	0.982	0.948	3.52452e-171
TRAP1	1.64503e-86	0.502113	0.158	0.027	5.5171e-82
ANXA11	1.51296e-75	0.50203	0.252	0.096	5.07416e-71
HNRNPAB	3.00073e-62	0.49988	0.23	0.08	1.00638e-57
UQCRFS1	2.80764e-64	0.493475	0.285	0.114	9.41627e-60
NUSAP1	6.63313e-68	0.492817	0.154	0.031	2.22462e-63
MZT2B	7.11849e-76	0.489787	0.157	0.032	2.3874e-71
ASF1B	5.29899e-87	0.488575	0.132	0.015	1.77718e-82
COX5A	2.5999e-69	0.486088	0.497	0.278	8.71955e-65
TMEM160	2.24283e-75	0.48502	0.15	0.029	7.52201e-71
NT5C	1.74717e-70	0.484945	0.167	0.045	5.85967e-66
NEDD8	5.48545e-66	0.483997	0.398	0.2	1.83971e-61
MCM3	3.44395e-71	0.483909	0.198	0.059	1.15503e-66
DNMT1	1.55548e-69	0.48363	0.253	0.089	5.21675e-65
HMGB3	3.09995e-66	0.481091	0.182	0.051	1.03966e-61
RTRAF	3.54866e-72	0.475987	0.445	0.239	1.19015e-67
RPA3	1.84776e-53	0.470879	0.323	0.144	6.19701e-49
P4HB	7.80731e-60	0.467832	0.229	0.082	2.61841e-55
VDAC1	9.22704e-49	0.46596	0.418	0.222	3.09456e-44
FGFR1	2.43984e-67	0.461629	0.195	0.066	8.18274e-63
RDH10	5.46148e-77	0.459117	0.109	0.014	1.83167e-72
PRELID1	1.60436e-69	0.450968	0.121	0.017	5.38071e-65
NDUFS5	8.18873e-72	0.448141	0.55	0.332	2.74634e-67
NME1	6.61019e-43	0.445464	0.242	0.097	2.21693e-38
PDIA6	8.59109e-59	0.445261	0.311	0.146	2.88128e-54
ATP5MC1	1.34043e-51	0.443635	0.347	0.171	4.49554e-47
TMEM106C	7.02745e-54	0.443161	0.163	0.045	2.35687e-49
PPFIBP1	1.07068e-59	0.442875	0.126	0.032	3.59083e-55
PARP1	2.23201e-53	0.442626	0.31	0.146	7.48572e-49
HELLS	1.07417e-68	0.44136	0.121	0.023	3.60254e-64
H2AFX	1.46257e-46	0.440719	0.235	0.096	4.90518e-42
SNRPB	4.48708e-55	0.440436	0.444	0.245	1.50488e-50
ZWINT	2.85516e-62	0.439408	0.134	0.027	9.57563e-58
NAPRT	4.45379e-69	0.438575	0.107	0.015	1.49371e-64
CKS1B	5.78643e-46	0.437575	0.178	0.055	1.94065e-41
TYMS	2.82622e-99	0.437339	0.107	0.007	9.47856e-95
IDH2	5.54979e-47	0.437333	0.288	0.138	1.86129e-42
TALDO1	4.85242e-48	0.437153	0.296	0.135	1.62741e-43
YWHAE	4.11613e-51	0.437101	0.342	0.167	1.38047e-46
ADA	1.23981e-48	0.435186	0.168	0.056	4.15809e-44
PSMA3	1.77879e-50	0.433884	0.314	0.145	5.96572e-46
APEX1	3.76417e-52	0.433226	0.39	0.216	1.26243e-47
NDUFB1	1.78764e-52	0.431088	0.4	0.217	5.9954e-48
ENO1	1.86311e-79	0.429563	0.762	0.553	6.2485e-75
IMPDH2	3.96676e-46	0.428778	0.378	0.203	1.33037e-41
CCNB2	1.78143e-55	0.427673	0.109	0.017	5.97456e-51
TMX1	2.06113e-61	0.426007	0.257	0.108	6.91262e-57
C1QBP	6.33159e-49	0.425582	0.259	0.117	2.12349e-44
PPIA	5.82799e-157	0.425218	0.982	0.952	1.95459e-152
SRSF3	1.00107e-50	0.423593	0.498	0.293	3.35738e-46
MRPS34	1.16522e-55	0.423164	0.391	0.215	3.9079e-51
SRSF2	5.00036e-49	0.422906	0.422	0.24	1.67702e-44
ANXA2	1.91779e-47	0.421887	0.418	0.228	6.43188e-43
CHN1	1.11903e-60	0.42151	0.109	0.017	3.75301e-56
MKI67	3.1192e-73	0.416145	0.113	0.015	1.04612e-68
LSM4	1.32333e-44	0.412981	0.282	0.126	4.4382e-40
RFC2	7.75244e-51	0.411922	0.154	0.041	2.60001e-46
AEBP1	1.17008e-63	0.409458	0.119	0.024	3.92421e-59
AZIN1	7.09119e-46	0.408015	0.247	0.11	2.37824e-41
DHFR	2.27243e-53	0.406673	0.139	0.033	7.62128e-49
HNRNPA3	1.34974e-47	0.403165	0.57	0.363	4.52677e-43
VRK1	3.80049e-51	0.402455	0.183	0.057	1.27461e-46
FUT8	1.64629e-54	0.402363	0.136	0.042	5.52133e-50
GTF3A	9.92599e-42	0.401629	0.275	0.129	3.32898e-37
CHCHD2	1.36365e-68	0.399496	0.827	0.686	4.57342e-64
YBX1	1.85616e-42	0.397248	0.516	0.321	6.22519e-38
PITHD1	9.88991e-70	0.392748	0.107	0.013	3.31688e-65
PRDX3	6.3392e-44	0.391711	0.201	0.076	2.12604e-39
HSP90B1	1.11494e-46	0.391375	0.378	0.217	3.73929e-42
YEATS4	3.51855e-55	0.390726	0.125	0.028	1.18005e-50
ATP5MC3	4.5338e-51	0.390054	0.621	0.43	1.52054e-46
SNRPG	1.80614e-36	0.389272	0.439	0.262	6.05744e-32
FEN1	4.91888e-51	0.387879	0.136	0.036	1.64969e-46
HNRNPC	8.58474e-54	0.386435	0.608	0.406	2.87915e-49
MCM2	6.6242e-62	0.386432	0.107	0.018	2.22162e-57
PKM	4.2042e-69	0.383878	0.846	0.674	1.41e-64
CALM3	8.44718e-38	0.383261	0.355	0.191	2.83302e-33
APOBEC3G	8.42512e-34	0.383138	0.22	0.102	2.82562e-29
CBX5	7.48778e-43	0.382171	0.155	0.054	2.51125e-38
UBE2J2	6.71902e-66	0.381452	0.103	0.016	2.25343e-61
CDCA4	1.15362e-53	0.381428	0.137	0.031	3.86902e-49
H2AFY	1.3629e-38	0.381336	0.296	0.148	4.57091e-34
HLA-DRB1	7.63079e-25	0.380298	0.102	0.04	2.55922e-20
RPL36AL	9.04104e-59	0.379253	0.683	0.485	3.03218e-54
KTN1	2.0437e-54	0.379192	0.157	0.051	6.85416e-50
SAE1	1.59113e-41	0.378394	0.189	0.071	5.33634e-37
ORC6	2.86684e-62	0.378279	0.106	0.019	9.6148e-58
SNRPF	1.1839e-36	0.378142	0.377	0.212	3.97056e-32
PRMT1	1.09556e-37	0.376226	0.42	0.248	3.6743e-33
PTGES3	8.86182e-46	0.374801	0.489	0.299	2.97208e-41
TUBA1C	1.13032e-27	0.374519	0.252	0.126	3.79086e-23
FPGS	4.95428e-49	0.374426	0.139	0.04	1.66157e-44
ATP5IF1	1.155e-44	0.374183	0.461	0.286	3.87364e-40
AKR1A1	4.66859e-37	0.373692	0.305	0.16	1.56575e-32
CALR	1.32709e-44	0.372038	0.564	0.383	4.4508e-40
MAD2L2	4.15438e-40	0.368831	0.189	0.071	1.3933e-35
MIS18BP1	7.08535e-41	0.366896	0.202	0.084	2.37628e-36
DNAJC9	1.84762e-43	0.366378	0.146	0.045	6.19653e-39
HMGA1	1.17883e-47	0.366111	0.123	0.029	3.95355e-43
SMC2	4.09159e-48	0.36572	0.142	0.038	1.37224e-43
UBE2T	1.34333e-53	0.364993	0.112	0.021	4.50527e-49
PDIA3	7.61555e-45	0.364769	0.371	0.213	2.5541e-40
CENPW	5.66091e-57	0.363863	0.102	0.015	1.89856e-52
CDK1	1.59877e-52	0.363199	0.109	0.018	5.36195e-48
SNRPA	5.98023e-36	0.363047	0.313	0.165	2.00565e-31
NIPSNAP2	5.13326e-48	0.362015	0.103	0.022	1.72159e-43
CPM	8.35324e-42	0.361858	0.247	0.123	2.80151e-37
YWHAQ	2.01646e-34	0.359368	0.362	0.202	6.7628e-30
MYL6	8.28744e-62	0.358879	0.845	0.69	2.77944e-57
PAICS	4.52817e-35	0.358461	0.195	0.08	1.51866e-30
PSMA7	6.85973e-35	0.35797	0.493	0.319	2.30062e-30
MTHFD1	1.9241e-42	0.356498	0.142	0.045	6.45306e-38
PPA1	1.80294e-27	0.356351	0.284	0.15	6.04671e-23
PPDPF	2.10595e-43	0.35583	0.711	0.535	7.06293e-39
ATF5	6.0543e-40	0.352699	0.466	0.279	2.03049e-35
PHB	5.32863e-25	0.351946	0.257	0.134	1.78712e-20
HSPD1	2.80064e-39	0.35084	0.425	0.26	9.39279e-35
H1F0	1.004e-31	0.350715	0.202	0.101	3.36722e-27
PA2G4	8.56642e-33	0.349456	0.397	0.239	2.87301e-28
DTYMK	1.26781e-43	0.34939	0.121	0.031	4.25197e-39
GGCT	1.00173e-28	0.348526	0.223	0.104	3.35959e-24
EIF5A	3.19955e-41	0.347545	0.682	0.502	1.07306e-36
HPRT1	4.35529e-32	0.34749	0.226	0.106	1.46068e-27
DCTPP1	1.48001e-25	0.347329	0.196	0.09	4.96365e-21
TRAV27	1.05023e-123	0.346582	0.932	0.826	3.52226e-119
C19orf48	4.27493e-34	0.346397	0.139	0.047	1.43373e-29
RBX1	7.28279e-31	0.346043	0.381	0.225	2.4425e-26
HSBP1	6.74803e-27	0.345771	0.236	0.122	2.26315e-22
PLP2	2.14552e-34	0.344158	0.139	0.048	7.19564e-30
SRSF5	1.89485e-47	0.342244	0.475	0.304	6.35495e-43
HAUS4	3.75421e-44	0.341376	0.119	0.034	1.25909e-39
SUB1	6.76167e-45	0.341013	0.712	0.532	2.26773e-40
ATP1B3	4.98178e-41	0.340962	0.123	0.038	1.67079e-36
SDHAF3	4.82808e-33	0.340594	0.141	0.054	1.61924e-28
ILF2	3.75718e-30	0.339881	0.405	0.245	1.26008e-25
AHCY	2.93746e-31	0.339556	0.146	0.054	9.85166e-27
SNRPE	3.8797e-30	0.338965	0.333	0.19	1.30117e-25
POLD2	1.22642e-28	0.337949	0.238	0.118	4.11317e-24
HNRNPH3	2.36621e-30	0.337368	0.213	0.1	7.9358e-26
EIF2AK1	2.89461e-41	0.33727	0.132	0.043	9.70793e-37
CORO1B	7.0173e-54	0.335839	0.729	0.551	2.35346e-49
ROMO1	6.92284e-32	0.335017	0.364	0.214	2.32178e-27
ARF5	1.09572e-43	0.334814	0.443	0.273	3.67483e-39
OAZ1	7.02242e-42	0.334672	0.7	0.532	2.35518e-37
HTATSF1	6.57464e-35	0.334348	0.139	0.05	2.205e-30
C12orf75	1.02296e-35	0.334244	0.102	0.027	3.43079e-31
RRM1	1.13373e-33	0.33225	0.129	0.043	3.80229e-29
CCT3	3.31189e-30	0.331133	0.322	0.18	1.11074e-25
PSMB2	1.19428e-22	0.330058	0.296	0.168	4.00538e-18
PRKAR1B	8.39858e-38	0.329543	0.122	0.042	2.81672e-33
RBM17	1.25042e-39	0.329125	0.114	0.032	4.19364e-35
RPS2	2.37419e-80	0.329107	0.958	0.914	7.96257e-76
CENPN	3.97422e-41	0.326796	0.109	0.027	1.33287e-36
SIGMAR1	1.68115e-40	0.32612	0.106	0.028	5.63823e-36
GUK1	1.22942e-28	0.325215	0.331	0.194	4.12323e-24
CXCL10	2.01341e-41	0.32479	0.277	0.112	6.75258e-37
ANP32E	9.83249e-25	0.322926	0.271	0.147	3.29762e-20
SEM1	2.87211e-37	0.321648	0.491	0.312	9.63248e-33
FLNA	1.06656e-33	0.321479	0.33	0.196	3.57703e-29
MIF	1.11856e-40	0.321153	0.806	0.666	3.75143e-36
SSRP1	1.53279e-25	0.320744	0.178	0.081	5.14068e-21
PGLS	3.13151e-27	0.319458	0.264	0.145	1.05025e-22
SMC4	4.18437e-31	0.318904	0.172	0.073	1.40335e-26
SRP9	1.3161e-28	0.318431	0.45	0.291	4.41392e-24
AHSA1	1.80952e-27	0.318357	0.167	0.073	6.06876e-23
MDH1	9.92255e-31	0.318094	0.376	0.23	3.32782e-26
LDHB	2.21509e-32	0.317804	0.628	0.457	7.42896e-28
SMC1A	1.99183e-32	0.317695	0.182	0.079	6.68019e-28
CKS2	2.59353e-23	0.317479	0.219	0.103	8.69819e-19
RPS27L	1.36562e-26	0.317362	0.279	0.151	4.58e-22
KRT7	9.36801e-32	0.317069	0.408	0.255	3.14184e-27
HLA-DRA	5.6047e-18	0.3153	0.129	0.071	1.8797e-13
SNRNP25	2.74464e-34	0.314408	0.115	0.035	9.20496e-30
ILK	3.77598e-33	0.31371	0.133	0.051	1.26639e-28
ICOS	1.82253e-23	0.312919	0.272	0.152	6.11239e-19
RTN3	3.56765e-34	0.312849	0.139	0.052	1.19652e-29
SPTSSA	4.35646e-38	0.312747	0.113	0.037	1.46107e-33
CALM1	5.32902e-50	0.311984	0.717	0.544	1.78725e-45
LYPLA1	1.72252e-26	0.311653	0.248	0.136	5.77699e-22
PSMA4	2.25495e-26	0.311547	0.29	0.162	7.56264e-22
NUDT21	5.51579e-23	0.311101	0.27	0.152	1.84989e-18
HNRNPM	2.61709e-25	0.309523	0.353	0.215	8.77718e-21
SLC25A39	1.64271e-27	0.309441	0.187	0.086	5.50931e-23
PSMC1	7.41326e-28	0.309238	0.219	0.11	2.48626e-23
OSGEP	2.63808e-33	0.308289	0.15	0.059	8.84758e-29
LMO4	1.79155e-28	0.306453	0.13	0.05	6.0085e-24
STOML2	2.74202e-25	0.30617	0.251	0.13	9.19617e-21
COX16	9.99185e-33	0.305947	0.314	0.181	3.35107e-28
GOT2	7.74823e-25	0.30514	0.165	0.075	2.5986e-20
CKLF	4.27769e-27	0.304354	0.276	0.153	1.43465e-22
USP1	4.67271e-30	0.304034	0.168	0.071	1.56713e-25
HNRNPR	3.92568e-26	0.303987	0.361	0.224	1.31659e-21
ISCA2	7.70602e-26	0.303358	0.128	0.054	2.58444e-21
TKT	6.25727e-24	0.302821	0.322	0.197	2.09856e-19
GNG5	3.21273e-27	0.302781	0.467	0.304	1.07748e-22
IGFBP4	1.08858e-31	0.302058	0.167	0.075	3.65089e-27
PNN	3.79282e-29	0.300955	0.314	0.185	1.27203e-24
MAGOH	6.03258e-25	0.300772	0.267	0.149	2.02321e-20
VSIR	1.08009e-18	-0.303377	0.076	0.128	3.62242e-14
RHOH	4.78196e-20	-0.305822	0.095	0.146	1.60377e-15
RNF213	1.92226e-16	-0.306253	0.134	0.184	6.44686e-12
RASA4	4.07019e-16	-0.306287	0.052	0.105	1.36506e-11
ARID4B	5.55468e-20	-0.308461	0.131	0.195	1.86293e-15
TRIB2	1.57559e-22	-0.309436	0.075	0.125	5.2842e-18
CCND3	1.73177e-25	-0.309873	0.249	0.317	5.80802e-21
DENND2D	8.44033e-23	-0.310914	0.07	0.125	2.83072e-18
LCP2	4.90575e-18	-0.311493	0.188	0.252	1.64529e-13
SESN3	2.79323e-23	-0.311691	0.131	0.194	9.36795e-19
BRD2	9.01939e-17	-0.311717	0.143	0.189	3.02492e-12
SGK1	4.4198e-17	-0.312249	0.061	0.11	1.48231e-12
GBP2	1.18286e-25	-0.312311	0.162	0.218	3.96709e-21
CBLB	1.33601e-21	-0.316197	0.058	0.112	4.48071e-17
EVL	4.0039e-31	-0.316639	0.331	0.433	1.34283e-26
ZC3HAV1	8.60528e-15	-0.318412	0.172	0.225	2.88604e-10
GIMAP1	3.91871e-21	-0.321954	0.099	0.152	1.31426e-16
SPOCK2	4.23152e-20	-0.322258	0.157	0.217	1.41917e-15
TBRG1	5.67679e-16	-0.3235	0.12	0.183	1.90388e-11
LIMS2	1.45486e-29	-0.323525	0.064	0.13	4.87931e-25
PRKACB	1.22522e-21	-0.324477	0.115	0.179	4.10915e-17
TMC8	5.6996e-19	-0.326474	0.08	0.14	1.91153e-14
SAMD9	1.5504e-17	-0.32901	0.105	0.147	5.19973e-13
SERINC1	2.75893e-21	-0.329298	0.095	0.15	9.25291e-17
RNASET2	4.34312e-22	-0.331731	0.196	0.258	1.4566e-17
DDX17	4.63944e-21	-0.333562	0.234	0.311	1.55598e-16
TC2N	1.76525e-20	-0.333889	0.106	0.175	5.9203e-16
KIR3DL1	2.0828e-24	-0.334193	0.146	0.21	6.9853e-20
LTA	3.62627e-21	-0.33517	0.065	0.131	1.21618e-16
EIF1	1.95572e-47	-0.337155	0.661	0.724	6.55908e-43
CD3G	3.9195e-23	-0.339122	0.392	0.467	1.31452e-18
RIPOR2	1.09074e-23	-0.342729	0.074	0.133	3.65813e-19
GZMM	3.72505e-22	-0.34964	0.16	0.233	1.24931e-17
CYLD	2.51465e-28	-0.351893	0.192	0.27	8.43362e-24
N4BP2L2	5.29437e-21	-0.352871	0.16	0.229	1.77563e-16
RPS25	1.5864e-132	-0.353345	0.957	0.972	5.32045e-128
SQSTM1	2.78001e-25	-0.354321	0.247	0.319	9.32359e-21
ITGB2	2.05959e-27	-0.355468	0.291	0.377	6.90746e-23
GADD45B	7.14018e-14	-0.356297	0.16	0.199	2.39467e-09
RARRES3	4.44888e-28	-0.356671	0.127	0.198	1.49207e-23
BIN2	2.29002e-28	-0.358591	0.078	0.143	7.68025e-24
ICA1	1.07666e-34	-0.359233	0.051	0.122	3.61089e-30
PCMTD1	5.17978e-25	-0.359784	0.083	0.147	1.73719e-20
LBH	1.66355e-31	-0.363039	0.171	0.254	5.57922e-27
NINJ1	1.58185e-35	-0.364568	0.191	0.268	5.30521e-31
CYBA	2.38911e-35	-0.36496	0.562	0.641	8.01261e-31
ATM	1.10053e-23	-0.367892	0.098	0.181	3.69097e-19
PTHLH	1.56614e-15	-0.371279	0.203	0.236	5.25251e-11
GCHFR	2.59151e-24	-0.37164	0.117	0.177	8.69141e-20
MT-ND5	7.74615e-10	-0.375878	0.829	0.891	2.5979e-05
MAT2B	2.22607e-32	-0.376202	0.246	0.327	7.4658e-28
ZG16B	1.09461e-30	-0.37726	0.097	0.167	3.67112e-26
ARID5B	3.79584e-29	-0.3775	0.208	0.286	1.27305e-24
SLAMF6	5.84651e-32	-0.378472	0.059	0.127	1.9608e-27
DDX6	1.25176e-25	-0.379972	0.117	0.193	4.19814e-21
SCML4	5.4597e-25	-0.380193	0.144	0.227	1.83108e-20
GCC2	1.75943e-26	-0.38145	0.096	0.171	5.90079e-22
RPL30	0	-0.383574	0.996	0.998	0
SIRPG	8.4091e-29	-0.38406	0.223	0.32	2.82024e-24
CD37	2.13043e-39	-0.384781	0.436	0.545	7.14504e-35
AC004585.1	4.2194e-38	-0.385889	0.059	0.139	1.4151e-33
PABPC1	5.52852e-84	-0.38815	0.722	0.789	1.85415e-79
GIMAP4	2.41446e-49	-0.38927	0.554	0.621	8.09762e-45
PLEK	1.84373e-32	-0.391425	0.169	0.242	6.18349e-28
ANKRD44	8.87424e-27	-0.392367	0.105	0.184	2.97624e-22
PPP1R15A	3.39418e-20	-0.393844	0.141	0.2	1.13834e-15
CD48	1.17863e-39	-0.397292	0.253	0.349	3.95287e-35
GPR155	5.61585e-34	-0.40203	0.067	0.145	1.88344e-29
GIMAP5	1.70901e-38	-0.406983	0.063	0.137	5.73169e-34
CD28	8.00215e-43	-0.408249	0.042	0.11	2.68376e-38
LINC00649	1.39832e-31	-0.410485	0.087	0.161	4.68968e-27
TNFAIP3	8.30672e-25	-0.410712	0.105	0.172	2.78591e-20
TAGAP	1.14291e-29	-0.413373	0.077	0.142	3.83309e-25
RTKN2	5.77208e-27	-0.413988	0.138	0.219	1.93584e-22
GLCCI1	9.32087e-48	-0.417227	0.036	0.117	3.12603e-43
RBL2	6.06791e-34	-0.426694	0.12	0.21	2.03505e-29
STAT3	3.47102e-46	-0.427004	0.073	0.156	1.16411e-41
HCST	3.13727e-40	-0.429347	0.254	0.375	1.05218e-35
GOLGA7	2.31889e-41	-0.431823	0.128	0.216	7.7771e-37
ANKRD12	4.10169e-30	-0.432225	0.134	0.218	1.37563e-25
RNF19A	4.58188e-35	-0.434882	0.25	0.359	1.53667e-30
TRG-AS1	2.11045e-31	-0.436223	0.293	0.411	7.07803e-27
SNX29	1.64954e-52	-0.437711	0.033	0.104	5.53224e-48
HSPA1A	5.56732e-12	-0.438208	0.453	0.46	1.86717e-07
CD84	1.89943e-36	-0.441212	0.074	0.157	6.3703e-32
TCF7	1.57109e-43	-0.443312	0.25	0.364	5.26912e-39
PTPRC	4.25299e-64	-0.445186	0.642	0.743	1.42637e-59
CD8A	1.12899e-53	-0.446982	0.039	0.12	3.78641e-49
SUSD4	3.04629e-39	-0.450682	0.093	0.19	1.02166e-34
ZNF365	5.10594e-56	-0.450919	0.025	0.105	1.71243e-51
CYTIP	6.40332e-42	-0.453633	0.193	0.289	2.14755e-37
PIK3IP1	3.22005e-36	-0.458555	0.083	0.185	1.07994e-31
MT-ATP6	1.6453e-34	-0.462137	0.909	0.959	5.51801e-30
DOK2	5.65664e-40	-0.462512	0.194	0.294	1.89713e-35
PRKCH	3.19984e-49	-0.462828	0.063	0.162	1.07316e-44
EPB41	1.60894e-39	-0.466561	0.079	0.168	5.39606e-35
CDKN1B	1.4418e-46	-0.475043	0.117	0.203	4.8355e-42
JUN	3.37168e-20	-0.483618	0.218	0.272	1.13079e-15
MIR181A1HG	2.11966e-36	-0.483975	0.132	0.241	7.10892e-32
ITGB2-AS1	1.3947e-43	-0.484541	0.101	0.215	4.67753e-39
SARAF	4.81255e-91	-0.484632	0.698	0.81	1.61403e-86
KIR2DL1	2.84241e-47	-0.487396	0.145	0.248	9.53287e-43
TRAV8-4	8.9175e-80	-0.495973	0.688	0.797	2.99075e-75
RSRP1	5.0045e-40	-0.496137	0.205	0.301	1.67841e-35
CD79A	8.51196e-41	-0.499691	0.168	0.297	2.85474e-36
PRKCB	5.65831e-71	-0.499904	0.019	0.107	1.89769e-66
MX1	7.53698e-14	-0.500307	0.167	0.177	2.52775e-09
BAIAP3	3.10556e-46	-0.502276	0.129	0.259	1.04154e-41
CD52	7.30034e-100	-0.506006	0.792	0.867	2.44839e-95
MT-ND4	1.57786e-40	-0.516706	0.81	0.904	5.29182e-36
MT-CYB	9.97657e-106	-0.518384	0.961	0.994	3.34594e-101
IKZF2	7.40418e-46	-0.522039	0.179	0.322	2.48322e-41
CD27	2.65489e-67	-0.527253	0.262	0.418	8.90398e-63
BTG2	5.39042e-57	-0.544994	0.049	0.143	1.80784e-52
DDIT4	3.61425e-43	-0.548412	0.146	0.232	1.21215e-38
SLFN5	2.25692e-68	-0.572303	0.12	0.252	7.56925e-64
IL16	2.69982e-81	-0.572721	0.169	0.326	9.05466e-77
PNRC1	4.0855e-76	-0.574826	0.28	0.429	1.3702e-71
CD96	1.97842e-68	-0.57772	0.062	0.189	6.63522e-64
TRBV21-1	2.87906e-83	-0.578872	0.342	0.519	9.6558e-79
MT-ND2	7.17348e-45	-0.580008	0.666	0.82	2.40584e-40
CD247	6.36848e-93	-0.585662	0.356	0.529	2.13586e-88
ZNF331	3.22527e-58	-0.600567	0.027	0.107	1.08169e-53
ITPR1	2.79237e-80	-0.604613	0.159	0.301	9.36505e-76
SAT1	1.88928e-54	-0.611401	0.159	0.26	6.33627e-50
GNG4	3.99335e-114	-0.632078	0.032	0.157	1.33929e-109
FCMR	3.7296e-77	-0.632982	0.1	0.253	1.25083e-72
FTL	3.82835e-169	-0.64027	0.623	0.798	1.28395e-164
BIRC3	1.16675e-71	-0.645846	0.147	0.281	3.91305e-67
TNFSF8	6.84431e-99	-0.646023	0.044	0.162	2.29544e-94
TOB1	6.05535e-71	-0.649535	0.054	0.16	2.03084e-66
IL7R	1.37899e-76	-0.649949	0.193	0.345	4.62484e-72
ZFP36	1.4913e-53	-0.654308	0.207	0.325	5.00152e-49
GPR183	1.31328e-61	-0.657205	0.092	0.21	4.40449e-57
MT-ND3	1.29802e-209	-0.671157	0.944	0.992	4.35332e-205
ISG15	8.57125e-44	-0.678087	0.277	0.346	2.87463e-39
PPP1R2	1.86831e-93	-0.693546	0.199	0.367	6.26592e-89
CD69	1.15339e-70	-0.701538	0.125	0.263	3.86825e-66
ITGB1	1.01067e-95	-0.70818	0.389	0.536	3.38957e-91
CPNE2	1.24796e-120	-0.714809	0.032	0.173	4.18541e-116
PIM2	2.1904e-152	-0.721097	0.291	0.52	7.34615e-148
NELL2	8.36529e-110	-0.749356	0.017	0.151	2.80555e-105
SELL	9.73889e-105	-0.758264	0.157	0.317	3.26623e-100
IFI6	3.95119e-36	-0.760306	0.13	0.195	1.32515e-31
GIMAP7	1.18284e-132	-0.763102	0.332	0.525	3.96701e-128
DUSP1	1.17928e-56	-0.77378	0.157	0.27	3.95507e-52
MALAT1	0	-0.786432	0.979	0.997	0
DNAJB1	2.59026e-64	-0.792028	0.202	0.317	8.68721e-60
FYB1	2.04458e-246	-0.8019	0.63	0.838	6.85712e-242
ALOX5AP	2.01533e-164	-0.806328	0.318	0.546	6.759e-160
GSTK1	2.79286e-166	-0.813216	0.405	0.628	9.36669e-162
MAL	1.70568e-166	-0.817467	0.248	0.496	5.72049e-162
ISG20	1.01408e-120	-0.818159	0.071	0.232	3.40103e-116
PASK	5.41914e-174	-0.82877	0.273	0.529	1.81747e-169
IFITM1	2.66555e-204	-0.875321	0.713	0.85	8.93971e-200
NR4A2	9.30023e-94	-0.914217	0.052	0.182	3.11911e-89
TXNIP	2.12264e-174	-0.940036	0.22	0.478	7.11891e-170
CXCR4	8.71652e-105	-0.94115	0.21	0.369	2.92335e-100
SLC2A3	3.12399e-151	-0.947676	0.205	0.427	1.04773e-146
LTB	2.16927e-271	-0.996939	0.325	0.674	7.27531e-267
PRG4	1.31531e-248	-1.0103	0.001	0.184	4.41129e-244
TPR	5.25825e-258	-1.05253	0.252	0.551	1.76351e-253
JUNB	1.87179e-169	-1.05531	0.377	0.583	6.27761e-165
BTG1	4.45264e-262	-1.05764	0.268	0.583	1.49333e-257
TSC22D3	2.58218e-212	-1.09011	0.224	0.49	8.66012e-208
GNG13	4.68045e-273	-1.09854	0.003	0.213	1.56973e-268
CCR7	0	-1.24314	0.24	0.633	0
KIR2DL3	0	-1.39954	0.004	0.322	0

## Sheet: Mal Clone MF312 plaque vs patch
gene	p_val	avg_logFC	pct.1	pct.2	p_val_adj
CXCL13	8.69373e-35	1.22826	0.865	0.629	2.9157e-30
PRELID1	2.91357e-22	0.959776	0.455	0.195	9.77153e-18
SCG2	1.30477e-18	0.94737	0.227	0.019	4.37593e-14
FXYD2	1.77153e-15	0.945739	0.276	0.071	5.94137e-11
NFKBIA	1.25259e-13	0.92008	0.395	0.233	4.20093e-09
HLA-DRB5	1.05963e-15	0.864442	0.24	0.043	3.5538e-11
CXCR3	9.3553e-15	0.755084	0.221	0.038	3.13758e-10
HLA-DRB1	5.72459e-11	0.710791	0.238	0.076	1.91991e-06
HLA-DPB1	6.53962e-11	0.663227	0.198	0.057	2.19326e-06
SOX4	6.02802e-11	0.631089	0.132	0.01	2.02168e-06
P4HA2	3.21535e-09	0.621561	0.213	0.067	0.000107836
HLA-DRA	1.22411e-07	0.59597	0.141	0.048	0.00410541
HLA-DQA1	8.92962e-10	0.575875	0.143	0.029	2.99482e-05
CPM	3.00181e-08	0.566311	0.256	0.133	0.00100675
PTN	1.41767e-11	0.561055	0.11	0	4.7546e-07
HLA-DQB1	3.71678e-08	0.548738	0.16	0.062	0.00124653
CDK6	4.55013e-07	0.500448	0.22	0.119	0.0152602
AL359834.1	1.59914e-07	0.495453	0.176	0.062	0.0053632
STAT4	7.97848e-07	0.471336	0.199	0.11	0.0267582
RPL37	1.0827e-20	0.470714	0.992	0.995	3.63115e-16
MAP1LC3A	9.98487e-07	0.419351	0.117	0.033	0.0334873
MT-CO3	3.21269e-15	0.350297	0.997	1	1.07747e-10
UTY	9.55832e-19	-0.304786	0.001	0.124	3.20567e-14
HSPA8	3.327e-08	-0.306322	0.768	0.933	0.00111581
CD27	7.10921e-09	-0.308705	0.517	0.748	0.000238429
SLC25A5	5.59014e-07	-0.309379	0.439	0.676	0.0187482
GYPC	1.39437e-08	-0.311948	0.485	0.743	0.000467643
ETFB	1.82958e-08	-0.312653	0.158	0.405	0.000613606
MME	5.32899e-14	-0.317647	0.004	0.119	1.78724e-09
CYBA	6.43554e-13	-0.322093	0.673	0.89	2.15835e-08
DSP	4.93649e-08	-0.325056	0.023	0.124	0.0016556
TMED9	3.4922e-09	-0.325641	0.24	0.524	0.000117121
ISG15	3.44522e-10	-0.332333	0.775	0.924	1.15546e-05
FKBP5	1.77106e-09	-0.333059	0.299	0.59	5.93978e-05
RPL26	2.55919e-16	-0.335974	0.773	0.967	8.58301e-12
IFI6	3.31835e-08	-0.336164	0.287	0.552	0.00111291
AQP3	1.67904e-07	-0.337005	0.083	0.267	0.00563117
ANXA2	8.90256e-17	-0.337872	0.779	0.971	2.98574e-12
GLRX3	1.11636e-08	-0.340189	0.139	0.371	0.000374405
NDFIP1	6.92746e-10	-0.342563	0.289	0.59	2.32333e-05
CCR7	4.60921e-07	-0.342852	0.128	0.329	0.0154584
TBCA	5.97911e-09	-0.343355	0.449	0.714	0.000200527
HCST	1.59943e-12	-0.345012	0.438	0.757	5.36416e-08
HSPA1B	2.83308e-07	-0.346848	0.097	0.276	0.00950158
KRT5	9.5706e-08	-0.352002	0.069	0.224	0.00320979
PTTG1	2.76148e-07	-0.354936	0.182	0.4	0.00926146
GPR171	1.25232e-08	-0.355204	0.072	0.262	0.000420003
ANXA1	2.26865e-13	-0.357064	0.792	0.948	7.60859e-09
CYSTM1	7.06332e-09	-0.357319	0.098	0.319	0.00023689
CCDC69	1.22863e-11	-0.359088	0.032	0.219	4.12057e-07
TAF7	1.51817e-08	-0.362744	0.2	0.443	0.000509166
LAPTM5	6.71619e-11	-0.368491	0.511	0.795	2.25247e-06
DDX3Y	1.70207e-23	-0.376426	0.002	0.181	5.7084e-19
EIF1AY	3.28988e-20	-0.380743	0.003	0.167	1.10336e-15
IFITM1	4.59248e-14	-0.3831	0.961	0.971	1.54023e-09
RPL17	5.26977e-13	-0.38318	0.567	0.833	1.76738e-08
RABAC1	4.01206e-11	-0.385604	0.268	0.59	1.34557e-06
DIAPH1	3.18479e-10	-0.385922	0.151	0.405	1.06811e-05
NDUFA2	3.32682e-11	-0.386992	0.131	0.39	1.11575e-06
G3BP1	4.15887e-09	-0.389978	0.094	0.314	0.00013948
MAT2B	6.31531e-09	-0.391424	0.11	0.319	0.000211803
FOS	8.15972e-07	-0.392431	0.536	0.729	0.0273661
UBLCP1	2.82237e-11	-0.395554	0.058	0.281	9.46568e-07
CD69	4.13383e-09	-0.396096	0.162	0.433	0.00013864
PPP2R5C	4.49801e-10	-0.400155	0.148	0.405	1.50854e-05
CLDND1	4.34921e-12	-0.400395	0.077	0.314	1.45864e-07
HSPA1A	7.02784e-07	-0.403886	0.334	0.576	0.02357
ITK	1.62796e-09	-0.406325	0.129	0.371	5.45985e-05
ACOT7	9.29765e-10	-0.411283	0.198	0.448	3.11825e-05
ZFP36	3.76866e-10	-0.411418	0.414	0.71	1.26393e-05
CCR4	5.41732e-15	-0.413952	0.029	0.224	1.81686e-10
S100A10	5.45025e-17	-0.416091	0.91	0.99	1.82791e-12
LMO4	2.72892e-10	-0.416458	0.27	0.548	9.15225e-06
CRIP1	9.74141e-17	-0.417673	0.74	0.948	3.26707e-12
LGALS3	1.82978e-18	-0.425784	0.666	0.943	6.13673e-14
TXNIP	1.34246e-13	-0.439899	0.269	0.614	4.50235e-09
TNF	1.34606e-09	-0.440602	0.032	0.186	4.5144e-05
CPNE1	3.54899e-12	-0.44254	0.113	0.376	1.19026e-07
NR3C1	3.47982e-15	-0.451685	0.029	0.229	1.16706e-10
ARHGAP15	6.84226e-15	-0.452059	0.266	0.61	2.29476e-10
ARHGAP26	4.40445e-28	-0.45585	0.004	0.21	1.47716e-23
FZD3	8.79898e-13	-0.456796	0.079	0.31	2.951e-08
TCF4	4.77977e-12	-0.458352	0.167	0.448	1.60304e-07
CSNK1A1	1.21279e-15	-0.478933	0.169	0.524	4.06745e-11
CD40LG	1.98513e-11	-0.48655	0.231	0.529	6.65773e-07
LY6E	1.15264e-12	-0.488767	0.375	0.681	3.86572e-08
ANXA6	4.24063e-14	-0.507645	0.556	0.81	1.42222e-09
ZFP36L2	2.42742e-11	-0.514045	0.309	0.605	8.14107e-07
KLRB1	3.34727e-12	-0.531493	0.099	0.357	1.12261e-07
KRT1	1.54129e-16	-0.532357	0.009	0.171	5.16916e-12
S100A8	2.48832e-15	-0.547187	0.048	0.281	8.34533e-11
RORA	4.78357e-17	-0.554536	0.056	0.324	1.60431e-12
PTPRCAP	5.62165e-20	-0.56304	0.517	0.833	1.88539e-15
KRT14	1.30987e-16	-0.590349	0.142	0.476	4.39303e-12
CXCR4	6.82665e-16	-0.643875	0.325	0.657	2.28952e-11
CAPG	1.09691e-27	-0.649514	0.488	0.852	3.6788e-23
CD177	3.06646e-15	-0.670601	0.002	0.119	1.02843e-10
RPS14	2.14037e-55	-0.673342	0.91	0.986	7.17838e-51
LTB	1.74893e-21	-0.676615	0.044	0.352	5.86558e-17
SLC25A6	9.73386e-29	-0.70005	0.363	0.771	3.26454e-24
TSC22D3	2.69462e-30	-0.781791	0.368	0.8	9.0372e-26
CD99	1.07105e-55	-0.85879	0.72	0.962	3.59208e-51
IL7R	7.78927e-27	-0.882026	0.091	0.467	2.61237e-22
RPS4Y1	3.86766e-119	-1.69085	0.032	0.795	1.29714e-114

## Sheet: Tc MF309 tumor vs patch
gene	p_val	avg_logFC	pct.1	pct.2	p_val_adj
PFN1	2.35e-14	1.20262	0.72	0.473	7.89e-10
CD8A	8.1e-14	0.442883	1	1	2.72e-09
H3F3B	7.09e-09	-0.315299	0.732	0.962	0.000237851
EEF1A1	7.47e-12	-0.31704	1	1	2.51e-07
MT-ATP6	7.73e-07	-0.320216	0.846	0.962	0.0259398
CYBA	2.22e-07	-0.353406	0.217	0.565	0.0074312
CNBP	3.15e-10	-0.358948	0.35	0.771	1.06e-05
SARAF	1.33e-06	-0.361028	0.701	0.908	0.0445179
ACAP1	9.18e-07	-0.365484	0.248	0.573	0.0307851
GSTK1	3.94e-09	-0.390352	0.343	0.733	0.0001321
ANXA2	1.04e-07	-0.396754	0.276	0.626	0.00350146
CD44	3.34e-07	-0.401007	0.417	0.74	0.0112085
LAPTM5	3.87e-09	-0.419805	0.508	0.847	0.000129904
CYTIP	9.83e-08	-0.437199	0.303	0.641	0.00329775
HSPA8	6.38e-07	-0.445476	0.665	0.885	0.0213885
UBC	4.68e-13	-0.46343	0.717	0.962	1.57e-08
CCNH	1.28e-06	-0.474218	0.146	0.435	0.0427958
ZFP36	2.34e-07	-0.498219	0.461	0.763	0.00784227
FAM129A	5.12e-07	-0.499671	0.11	0.359	0.0171622
TXNIP	1.81e-08	-0.512562	0.484	0.809	0.000605896
HSPA1B	1.38e-07	-0.514659	0.315	0.656	0.00464422
ST3GAL1	3.83e-07	-0.530042	0.035	0.237	0.0128429
PNRC1	1.67e-07	-0.541451	0.039	0.244	0.0056044
CD69	1.04e-11	-0.567643	0.472	0.855	3.49e-07
NFKBIA	4.47e-08	-0.600086	0.055	0.29	0.00149831
CLK1	3.59e-11	-0.611987	0.098	0.435	1.2e-06
CXCR4	1.64e-13	-0.681371	0.508	0.87	5.51e-09
KLF6	9.14e-13	-0.706554	0.378	0.802	3.06e-08
TSC22D3	4.34e-13	-0.811313	0.374	0.771	1.46e-08
DNAJB1	5.53e-13	-0.9407	0.311	0.695	1.86e-08

## Sheet: Th MF309 tumor vs patch
gene	p_val	avg_logFC	pct.1	pct.2	p_val_adj
PFN1	1.16941e-12	1.16343	0.796	0.571	3.92197e-08
RACK1	1.54039e-07	-0.310753	0.924	1	0.00516616
EEF1A1	8.74602e-07	-0.316343	0.994	1	0.0293324
TPT1	7.98357e-07	-0.364365	0.981	1	0.0267753
STK4	7.37396e-07	-0.590732	0.344	0.673	0.0247308
BAZ1A	3.15175e-07	-0.62232	0.14	0.449	0.0105703
IL7R	5.60713e-08	-0.622592	0.503	0.806	0.00188052
TSC22D3	3.5557e-07	-0.734559	0.554	0.796	0.0119251
KLF6	1.94167e-07	-0.811333	0.561	0.837	0.00651196
TXNIP	8.11959e-13	-0.850594	0.433	0.878	2.72315e-08
CXCR4	6.98943e-10	-1.0572	0.522	0.806	2.34411e-05
DNAJB1	9.89433e-09	-1.07784	0.369	0.684	0.000331836

## Sheet: TREG MF309 tumor vs patch
gene	p_val	avg_logFC	pct.1	pct.2	p_val_adj
PFN1	7.01732e-24	1.23109	0.832	0.52	2.35347e-19
FTH1	3.87968e-13	1.00549	0.766	0.538	1.30117e-08
COX5A	9.86213e-09	0.874647	0.325	0.117	0.000330756
DAZAP2	2.84761e-07	-0.303026	0.497	0.76	0.00955031
CYTIP	8.35799e-09	-0.36342	0.452	0.772	0.00028031
UBC	4.72367e-07	-0.389634	0.904	0.959	0.0158422
MALAT1	6.54996e-09	-0.412665	1	1	0.000219673
CTLA4	1.74856e-07	-0.415896	0.457	0.743	0.00586432
LEPROTL1	1.598e-07	-0.429709	0.289	0.579	0.00535938
SLC2A3	2.34474e-08	-0.454793	0.376	0.684	0.000786379
RABAC1	7.2583e-07	-0.476117	0.188	0.415	0.0243429
CD44	2.26239e-09	-0.488022	0.386	0.702	7.58761e-05
ZFP36	1.18784e-07	-0.491516	0.492	0.749	0.00398377
RGS1	8.64275e-07	-0.527573	0.452	0.667	0.0289861
BTG2	7.0119e-07	-0.527774	0.168	0.439	0.0235165
SAMSN1	4.66302e-07	-0.531339	0.279	0.55	0.0156388
PLP2	2.90142e-09	-0.561537	0.32	0.632	9.73077e-05
IL7R	1.37821e-08	-0.563274	0.218	0.556	0.000462223
TSC22D3	2.27406e-11	-0.590406	0.528	0.825	7.62673e-07
DNAJB1	4.55774e-09	-0.681937	0.452	0.696	0.000152858
KLF6	2.26918e-12	-0.681996	0.421	0.784	7.61039e-08
CCNH	5.16386e-08	-0.684645	0.168	0.409	0.00173185
CXCR4	1.16755e-11	-0.694645	0.411	0.749	3.91573e-07

## Sheet: Tc MF311 plaque vs patch
gene	p_val	avg_logFC	pct.1	pct.2	p_val_adj
XCL1	4.16758e-13	1.53859	0.359	0.082	1.39772e-08
S100A8	5.44155e-15	1.4892	0.288	0.02	1.82499e-10
CAV1	1.33843e-17	1.37981	0.288	0.01	4.48882e-13
STMN1	4.07836e-15	1.36713	0.465	0.125	1.3678e-10
TUBA1B	1.42674e-08	1.27475	0.553	0.303	0.000478502
FABP5	6.40291e-13	1.22513	0.524	0.178	2.14741e-08
TUBB	2.39173e-09	1.18015	0.535	0.257	8.02139e-05
HMGN1	9.27737e-17	1.17263	0.494	0.132	3.11144e-12
TNFRSF9	3.1461e-13	1.14967	0.329	0.056	1.05514e-08
KRT14	4.2547e-09	1.13868	0.224	0.036	0.000142694
UBE2C	8.40244e-09	1.12196	0.241	0.043	0.000281801
S100A7	8.78622e-10	1.10832	0.206	0.013	2.94672e-05
XCL2	1.91233e-08	1.07328	0.324	0.099	0.000641356
ANP32B	2.05735e-12	1.05706	0.424	0.115	6.89994e-08
RANBP1	1.08058e-10	1.05316	0.318	0.053	3.62405e-06
ITM2A	3.50142e-13	1.03321	0.576	0.257	1.17431e-08
HMGB2	2.78656e-08	0.98429	0.465	0.184	0.000934556
S100A9	2.55206e-08	0.971893	0.224	0.026	0.000855909
ITM2B	6.0058e-10	0.960412	0.435	0.145	2.01423e-05
PKM	9.9948e-13	0.955367	0.7	0.329	3.35206e-08
PCNA	1.36488e-06	0.929307	0.218	0.043	0.0457753
DEK	3.12313e-07	0.917011	0.324	0.092	0.0104744
TOP2A	4.00657e-09	0.913261	0.229	0.039	0.000134372
HLA-DRA	9.60697e-11	0.906158	0.682	0.368	3.22199e-06
LGALS7B	8.26466e-08	0.880689	0.129	0.007	0.0027718
MKI67	2.75987e-08	0.854517	0.235	0.039	0.000925606
HLA-DMA	9.28355e-10	0.849981	0.347	0.099	3.11352e-05
CENPF	2.38093e-08	0.841782	0.224	0.039	0.000798517
PPM1G	2.30833e-07	0.818063	0.194	0.026	0.00774168
MAD2L1	1.12386e-07	0.798061	0.188	0.036	0.00376921
HLA-DRB1	3.70597e-08	0.792785	0.747	0.474	0.00124291
KRT10	2.83125e-10	0.781807	0.153	0.007	9.49546e-06
NUCB2	1.04422e-07	0.774348	0.306	0.099	0.00350211
PARK7	1.01892e-07	0.75392	0.547	0.273	0.00341725
FXYD6	2.5158e-09	0.738688	0.118	0	8.43749e-05
CD74	3.39031e-10	0.737082	0.947	0.852	1.13704e-05
GADD45GIP1	1.19742e-06	0.73278	0.141	0.013	0.0401591
CDKN3	1.22271e-07	0.731148	0.153	0.016	0.00410072
PCLAF	1.92872e-09	0.726779	0.2	0.023	6.46854e-05
TYMS	1.06983e-06	0.708782	0.118	0.007	0.0358798
CD27	2.60418e-08	0.702651	0.476	0.207	0.00087339
ARF5	2.86925e-07	0.692825	0.4	0.155	0.00962288
HMOX1	5.83069e-07	0.690513	0.129	0.01	0.019555
THOP1	8.17066e-07	0.682996	0.112	0.003	0.0274027
CCNA2	1.0062e-06	0.681904	0.153	0.013	0.0337458
CD151	3.53244e-08	0.677695	0.176	0.02	0.00118471
RBBP7	6.47877e-08	0.676834	0.271	0.072	0.00217285
C9orf16	4.91037e-08	0.628088	0.482	0.227	0.00164684
CDC20	6.16116e-07	0.626141	0.112	0.01	0.0206633
GAPDH	3.2138e-11	0.603984	0.953	0.78	1.07785e-06
AURKB	4.70936e-07	0.593775	0.118	0.007	0.0157943
KIFC1	3.72565e-07	0.557592	0.124	0.007	0.0124951
RHOA	2.16531e-08	0.489752	0.706	0.405	0.000726201
ACTG1	2.7929e-07	0.326438	0.982	0.901	0.00936681
RPS15A	5.45939e-08	-0.311979	0.994	0.993	0.00183097
RPL39	3.56553e-11	-0.31477	0.947	1	1.19581e-06
RPL32	2.77628e-07	-0.338312	0.971	0.984	0.00931108
RPL19	7.03962e-08	-0.352204	0.924	0.977	0.00236095
RPS3	1.21048e-06	-0.364145	0.971	0.974	0.040597
RPL13	2.03585e-09	-0.373141	0.976	0.987	6.82782e-05
RPS25	4.99744e-08	-0.379462	0.888	0.961	0.00167604
RPS12	3.29168e-11	-0.391659	0.971	1	1.10397e-06
RPS27A	1.27637e-10	-0.394901	0.906	0.987	4.28069e-06
RPL34	2.12042e-11	-0.471567	0.959	0.97	7.11148e-07
MALAT1	3.67017e-13	-0.481445	0.994	1	1.2309e-08
RPL30	8.59856e-14	-0.528173	0.953	0.987	2.88378e-09
RPS27	1.59389e-18	-0.548027	1	0.997	5.34558e-14
BTG1	5.62649e-07	-0.625857	0.4	0.602	0.0188701
GZMM	8.20224e-07	-0.647721	0.088	0.247	0.0275087
CD69	8.85837e-07	-0.649226	0.265	0.484	0.0297092
CCL5	7.16478e-10	-0.681623	0.606	0.789	2.40292e-05
IFITM1	1.61263e-13	-0.70101	0.494	0.803	5.40843e-09
GZMH	6.14789e-07	-0.83239	0.171	0.365	0.0206188

## Sheet: Th MF311 plaque vs patch
gene	p_val	avg_logFC	pct.1	pct.2	p_val_adj
GZMK	2.88207e-05	2.01485	0.37	0.049	0.966588
KRT14	3.34926e-06	1.57078	0.407	0.037	0.112328
S100A8	1.43779e-05	1.53262	0.333	0.024	0.482204
S100A7	1.59423e-05	1.37993	0.222	0	0.534673
CD74	1.24799e-05	0.926615	0.963	0.744	0.418551

## Sheet: TREG MF311 plaque vs patch
gene	p_val	avg_logFC	pct.1	pct.2	p_val_adj
LGALS1	8.76686e-10	1.7613	0.686	0.217	2.94023e-05
S100A8	6.43519e-09	1.71784	0.279	0	0.000215823
S100A7	1.11444e-07	1.50832	0.209	0	0.0037376
S100A9	2.22063e-07	1.42856	0.244	0	0.00744755
HMGN1	1.64293e-07	1.38488	0.395	0.072	0.00551006
HLA-DPA1	6.41084e-07	1.26469	0.442	0.116	0.0215007
PFN1	3.91182e-13	1.12975	0.965	0.652	1.31194e-08
VIM	1.13782e-06	0.972807	0.895	0.652	0.0381603
S100A4	2.7919e-09	0.718749	0.988	0.783	9.36348e-05
ACTB	1.13477e-08	0.603199	1	1	0.00038058
RPS27	1.56941e-07	-0.445841	0.988	1	0.00526349
RPS9	4.35874e-07	-0.45563	0.709	0.942	0.0146183
RPL30	1.85155e-07	-0.474836	0.942	1	0.00620974
MALAT1	4.03238e-07	-0.526951	1	1	0.0135238
RPS12	1.16518e-06	-0.548987	0.977	0.986	0.0390778
RPL3	4.7503e-07	-0.690196	0.756	0.942	0.0159315
SARAF	8.33361e-07	-0.799638	0.442	0.768	0.0279493

## Sheet: Tc MF312 plaque vs patch
gene	p_val	avg_logFC	pct.1	pct.2	p_val_adj
IKZF2	6.37747e-06	-0.504539	0	0.286	0.213887
SNX19	5.39562e-06	-0.76913	0	0.286	0.180958
ARV1	8.89011e-06	-0.790999	0	0.286	0.298157
C22orf34	9.14589e-06	-0.889473	0	0.286	0.306735
EIF2S1	2.98103e-06	-1.19323	0.023	0.5	0.0999777

[truncated: 3 more sheets: Th MF312 plaque vs patch, TREG MF312 plaque vs patch, Summary]
