# Supplementary material for: Single-cell RNA sequencing reveals markers of disease progression in primary cutaneous T-cell lymphoma
Source: Mol Cancer. 2021 Sep 28;20:124. doi: 10.1186/s12943-021-01419-2 (PMC8477535; doi:10.1186/s12943-021-01419-2)
Supplement: Supplementary file 5 — Additional file 5: Table S4. [file 12943_2021_1419_MOESM5_ESM.xls]

## Sheet: C0 TC1
	p_val	avg_logFC	pct.1	pct.2	p_val_adj	Gene
RPL26	7.88032e-77	-0.339464	0.846	0.968	2.6429e-72	RPL26
HLA-C	3.47004e-65	0.42949	0.921	0.786	1.16378e-60	HLA-C
SLC2A3	1.52498e-63	-0.61266	0.362	0.619	5.11449e-59	SLC2A3
HLA-A	1.41391e-61	0.362514	0.969	0.896	4.74196e-57	HLA-A
RPS15A	4.19008e-60	-0.314188	0.958	0.987	1.40527e-55	RPS15A
PFN1	7.03936e-59	0.603361	0.767	0.592	2.36086e-54	PFN1
DNAJB1	1.93782e-56	-0.691368	0.28	0.519	6.49905e-52	DNAJB1
NR4A2	9.22764e-55	-0.72166	0.15	0.368	3.09477e-50	NR4A2
EEF1G	1.13316e-53	-0.485852	0.412	0.652	3.80041e-49	EEF1G
ACTB	8.95309e-53	0.312785	0.993	0.98	3.00269e-48	ACTB
VIM	3.68868e-52	0.487875	0.873	0.741	1.23711e-47	VIM
HLA-B	1.55125e-48	0.450376	0.924	0.837	5.20257e-44	HLA-B
TPT1	4.86906e-47	-0.27032	0.952	0.986	1.63298e-42	TPT1
ITM2B	1.19819e-43	0.774563	0.327	0.165	4.0185e-39	ITM2B
S100A4	1.93765e-42	0.390546	0.896	0.783	6.4985e-38	S100A4
RPS4X	3.22288e-42	-0.285717	0.933	0.975	1.08089e-37	RPS4X
RPS3A	4.41699e-42	-0.282632	0.935	0.974	1.48137e-37	RPS3A
CREM	1.29666e-38	-0.707532	0.155	0.329	4.34873e-34	CREM
RPS4Y1	2.92833e-38	0.593974	0.44	0.265	9.82103e-34	RPS4Y1
JUNB	2.49004e-35	-0.515533	0.511	0.681	8.3511e-31	JUNB
PNRC1	6.51297e-34	-0.633066	0.186	0.348	2.18432e-29	PNRC1
LMNA	6.51689e-34	0.793501	0.324	0.184	2.18564e-29	LMNA
CXCR4	2.72471e-32	-0.483854	0.513	0.67	9.13812e-28	CXCR4
ZNF331	2.80343e-30	-0.635508	0.089	0.218	9.40214e-26	ZNF331
ANXA11	4.86166e-27	0.609143	0.174	0.075	1.6305e-22	ANXA11
S100A11	3.02912e-25	0.423191	0.554	0.424	1.0159e-20	S100A11
RPS29	3.62701e-25	-0.403371	0.771	0.868	1.21643e-20	RPS29
CCDC85B	5.2692e-25	0.549889	0.116	0.036	1.76719e-20	CCDC85B
HSPA1B	5.32826e-25	-0.493862	0.222	0.38	1.78699e-20	HSPA1B
RPL39	5.051e-24	-0.271649	0.966	0.982	1.694e-19	RPL39
PABPC1	1.39748e-23	-0.304338	0.596	0.731	4.68688e-19	PABPC1
RPS27	1.40336e-23	-0.340945	0.961	0.976	4.70659e-19	RPS27
RPL13A	1.61382e-23	-0.251607	0.821	0.905	5.41243e-19	RPL13A
YPEL5	2.75925e-23	-0.415145	0.12	0.258	9.25396e-19	YPEL5
RSRP1	3.25733e-23	-0.350799	0.276	0.441	1.09244e-18	RSRP1
RPL41	7.19417e-23	0.600251	0.884	0.875	2.41278e-18	RPL41
RPS26	2.49565e-22	-0.272048	0.749	0.862	8.3699e-18	RPS26
HMGN1	1.84439e-21	0.58641	0.186	0.096	6.18573e-17	HMGN1
DNAJA1	1.10516e-20	-0.443294	0.205	0.34	3.70648e-16	DNAJA1
IL32	1.8553e-20	0.286119	0.814	0.724	6.22232e-16	IL32
PSME2	2.57304e-20	0.474953	0.408	0.308	8.62946e-16	PSME2
CDKN1B	2.84273e-20	-0.363813	0.207	0.354	9.53393e-16	CDKN1B
RPS10	4.47597e-20	-0.320634	0.199	0.347	1.50115e-15	RPS10
RPS21	4.52782e-20	-0.291187	0.817	0.897	1.51854e-15	RPS21
TAGAP	5.94081e-20	-0.425369	0.163	0.295	1.99243e-15	TAGAP
SARAF	1.39834e-19	-0.265362	0.736	0.823	4.68975e-15	SARAF
TNFRSF18	1.55526e-19	0.62287	0.179	0.096	5.21605e-15	TNFRSF18
CD55	2.16433e-19	-0.524322	0.092	0.191	7.25874e-15	CD55
BTG2	2.89699e-19	-0.399296	0.158	0.283	9.71594e-15	BTG2
PPM1G	2.94548e-19	0.491183	0.113	0.045	9.87856e-15	PPM1G
BTG1	4.78917e-19	-0.270898	0.455	0.609	1.60619e-14	BTG1
CLDND1	8.79451e-19	-0.408893	0.146	0.269	2.9495e-14	CLDND1
SAMSN1	2.12166e-18	-0.342026	0.204	0.341	7.11563e-14	SAMSN1
PKM	3.83792e-18	0.484861	0.473	0.386	1.28716e-13	PKM
RPL37	4.0321e-18	-0.263261	0.941	0.966	1.35229e-13	RPL37
AHNAK	1.42996e-17	0.538704	0.418	0.328	4.79579e-13	AHNAK
CKS2	1.46867e-17	-0.363298	0.079	0.177	4.92563e-13	CKS2
S100A6	3.92251e-17	0.339542	0.674	0.585	1.31553e-12	S100A6
NFKBIA	4.8968e-17	0.552205	0.18	0.106	1.64229e-12	NFKBIA
RHOH	3.55103e-16	-0.345951	0.233	0.361	1.19094e-11	RHOH
SELL	4.09618e-16	-0.324774	0.244	0.371	1.37378e-11	SELL
PIK3R1	4.37444e-16	-0.426898	0.11	0.207	1.4671e-11	PIK3R1
COX5A	9.00187e-16	0.443015	0.242	0.153	3.01905e-11	COX5A
TNFRSF4	9.23177e-16	0.594313	0.228	0.151	3.09615e-11	TNFRSF4
PDIA3	1.31478e-15	0.411184	0.243	0.151	4.4095e-11	PDIA3
ARL6IP1	8.34411e-15	-0.305341	0.133	0.242	2.79845e-10	ARL6IP1
IER2	1.05555e-14	-0.350047	0.131	0.236	3.54009e-10	IER2
ANXA6	1.37765e-14	0.437558	0.295	0.219	4.62035e-10	ANXA6
CYTIP	1.43936e-14	-0.27577	0.339	0.468	4.82734e-10	CYTIP
PDE4B	4.71682e-14	-0.311264	0.117	0.217	1.58193e-09	PDE4B
TYMP	2.0591e-13	0.444656	0.131	0.069	6.90581e-09	TYMP
RPS17	3.03853e-13	-0.265702	0.245	0.37	1.01906e-08	RPS17
SELENOK	4.5577e-13	-0.323455	0.153	0.253	1.52856e-08	SELENOK
AMD1	7.35407e-13	-0.290964	0.071	0.149	2.46641e-08	AMD1
GUK1	1.03455e-12	0.399758	0.198	0.129	3.46967e-08	GUK1
SRSF7	1.44862e-12	-0.279518	0.238	0.357	4.8584e-08	SRSF7
SLC38A2	1.61582e-12	-0.280838	0.101	0.191	5.41913e-08	SLC38A2
RPL38	2.06908e-12	-0.285907	0.602	0.7	6.93927e-08	RPL38
GTF2B	2.2431e-12	-0.29469	0.113	0.206	7.52292e-08	GTF2B
CITED2	2.25432e-12	-0.41621	0.082	0.155	7.56055e-08	CITED2
TAGLN2	4.07469e-12	0.380778	0.56	0.496	1.36657e-07	TAGLN2
JUN	6.40189e-12	-0.382169	0.116	0.2	2.14707e-07	JUN
BRD2	7.41637e-12	-0.290926	0.174	0.278	2.4873e-07	BRD2
DNAJB6	2.39622e-11	-0.274846	0.118	0.209	8.03644e-07	DNAJB6
STAT1	2.50103e-11	0.426319	0.29	0.225	8.38794e-07	STAT1
MCL1	2.72694e-11	-0.290831	0.161	0.256	9.14562e-07	MCL1
EMP3	3.03458e-11	0.295476	0.616	0.553	1.01774e-06	EMP3
PPP1R2	3.9708e-11	-0.258068	0.212	0.32	1.33173e-06	PPP1R2
SAT1	4.46684e-11	-0.288698	0.325	0.442	1.49809e-06	SAT1
MYL6	5.01554e-11	0.264783	0.734	0.681	1.68211e-06	MYL6
GNG5	5.73293e-11	0.321013	0.314	0.247	1.92271e-06	GNG5
CDKN1A	6.02516e-11	-0.324912	0.059	0.123	2.02072e-06	CDKN1A
HSP90AA1	7.17033e-11	-0.250238	0.568	0.657	2.40478e-06	HSP90AA1
TOB1	7.62786e-11	-0.327524	0.071	0.138	2.55823e-06	TOB1
LY6E	8.03278e-11	0.30707	0.491	0.425	2.69404e-06	LY6E
NDFIP1	1.44341e-10	0.359151	0.172	0.112	4.84089e-06	NDFIP1
PTGER4	1.52078e-10	-0.324601	0.076	0.143	5.10039e-06	PTGER4
CD74	1.62064e-10	0.296752	0.726	0.677	5.4353e-06	CD74
CLIC1	1.83272e-10	0.28064	0.567	0.499	6.14656e-06	CLIC1
TNFRSF1B	1.99277e-10	0.395888	0.113	0.066	6.68334e-06	TNFRSF1B
HSPA1A	7.35133e-10	-0.35849	0.308	0.403	2.46549e-05	HSPA1A
CCR7	7.97157e-10	-0.314979	0.126	0.206	2.6735e-05	CCR7
IFITM3	8.60783e-10	0.390042	0.111	0.067	2.88689e-05	IFITM3
ANP32B	9.57653e-10	0.359439	0.2	0.142	3.21178e-05	ANP32B
AES	1.00659e-09	-0.302927	0.12	0.197	3.37591e-05	AES
PASK	1.30859e-09	-0.2742	0.08	0.148	4.38875e-05	PASK
BCAS2	2.25304e-09	-0.258571	0.065	0.129	7.55625e-05	BCAS2
SDCBP	3.27392e-09	-0.265587	0.128	0.206	0.000109801	SDCBP
MYH9	4.00386e-09	0.359908	0.353	0.299	0.000134281	MYH9
DDX3X	5.14572e-09	-0.275965	0.149	0.232	0.000172577	DDX3X
GPR65	1.31512e-08	-0.274701	0.076	0.136	0.000441063	GPR65
DHX36	1.86045e-08	-0.266762	0.069	0.126	0.000623958	DHX36
BATF	2.72041e-08	0.35814	0.245	0.191	0.000912371	BATF
DNPH1	4.79616e-08	0.364011	0.208	0.164	0.00160854	DNPH1
DUSP1	4.86082e-08	-0.270258	0.201	0.28	0.00163022	DUSP1
HLA-DRB5	5.16361e-08	0.399791	0.112	0.076	0.00173177	HLA-DRB5
MGST3	5.41962e-08	0.348597	0.154	0.115	0.00181763	MGST3
GRB2	5.84859e-08	0.313615	0.117	0.077	0.0019615	GRB2
GPR183	5.89014e-08	-0.260533	0.14	0.215	0.00197544	GPR183
PSMB9	5.95185e-08	0.298062	0.373	0.323	0.00199613	PSMB9
ARF5	1.34248e-07	0.309365	0.206	0.157	0.0045024	ARF5
LGALS1	1.69513e-07	0.301535	0.387	0.33	0.00568511	LGALS1
KRT14	1.96663e-07	0.412289	0.115	0.076	0.00659567	KRT14
LRRFIP1	2.75651e-07	0.339061	0.178	0.139	0.00924479	LRRFIP1
SYNGR2	2.76981e-07	0.307984	0.145	0.103	0.00928939	SYNGR2
RANBP1	2.85538e-07	0.287402	0.106	0.067	0.00957639	RANBP1
IFI44L	3.07428e-07	0.296671	0.128	0.086	0.0103105	IFI44L
P4HB	4.86754e-07	0.298417	0.119	0.082	0.0163248	P4HB
CD82	6.21746e-07	0.307061	0.215	0.174	0.0208521	CD82
IL2RA	7.19401e-07	0.381095	0.178	0.135	0.0241273	IL2RA
MRPL52	7.60576e-07	0.291369	0.13	0.092	0.0255082	MRPL52
MRPL41	8.79412e-07	0.251804	0.13	0.084	0.0294937	MRPL41
FOXP3	1.14675e-06	0.285716	0.231	0.176	0.0384596	FOXP3

## Sheet: C1 TC2
	p_val	avg_logFC	pct.1	pct.2	p_val_adj	Gene
HLA-B	0	2.03425	0.879	0.115	0	HLA-B
HLA-A	0	1.89051	0.924	0.199	0	HLA-A
HLA-C	0	1.50255	0.879	0.275	0	HLA-C
LGALS1	4.43431e-290	1.8127	0.712	0.123	1.48718e-285	LGALS1
EEF1A1	8.1415e-264	-0.587408	0.993	0.999	2.7305e-259	EEF1A1
S100A6	1.80872e-250	1.40662	0.834	0.333	6.06608e-246	S100A6
ANXA1	1.0836e-236	1.60304	0.603	0.077	3.63417e-232	ANXA1
TRBV11-2	5.31016e-215	1.87806	0.528	0.044	1.78092e-210	TRBV11-2
VIM	1.84066e-210	1.12307	0.91	0.552	6.1732e-206	VIM
TRAV8-4	3.99135e-208	-1.2892	0.2	0.724	1.33862e-203	TRAV8-4
CCR7	3.74819e-191	-1.63595	0.085	0.551	1.25707e-186	CCR7
TRBV5-6	1.04737e-184	-1.10389	0.23	0.747	3.51267e-180	TRBV5-6
CTSW	1.48467e-172	1.57048	0.476	0.055	4.97929e-168	CTSW
LMNA	4.55856e-169	1.47226	0.467	0.08	1.52885e-164	LMNA
PLP2	1.8986e-167	1.29095	0.517	0.08	6.36753e-163	PLP2
RPS4Y1	1.34402e-157	1.4045	0.447	0.051	4.50758e-153	RPS4Y1
RPL30	2.4866e-156	-0.472974	0.989	0.996	8.33957e-152	RPL30
B2M	9.10323e-156	0.40819	0.999	0.996	3.05304e-151	B2M
ITM2A	2.18298e-152	1.12331	0.626	0.192	7.32129e-148	ITM2A
TRAV21	4.55419e-150	1.43661	0.413	0.04	1.52739e-145	TRAV21
KRT81	9.13512e-143	1.38585	0.355	0.03	3.06374e-138	KRT81
LGALS3	3.39402e-137	1.1763	0.43	0.063	1.13829e-132	LGALS3
RPL13	8.14201e-135	-0.380993	0.993	0.998	2.73067e-130	RPL13
RPS15A	8.11236e-127	-0.406167	0.984	0.995	2.72072e-122	RPS15A
KIR2DL3	2.45718e-126	-1.41062	0.001	0.262	8.24088e-122	KIR2DL3
MT-ND3	3.12822e-124	-0.576595	0.936	0.991	1.04914e-119	MT-ND3
PASK	7.13419e-124	-1.32181	0.102	0.466	2.39266e-119	PASK
KLRB1	5.95586e-123	1.19653	0.336	0.035	1.99748e-118	KLRB1
KRT86	3.11031e-121	1.23521	0.325	0.034	1.04313e-116	KRT86
CD9	9.8579e-119	1.05698	0.337	0.043	3.30614e-114	CD9
CAPG	8.52818e-117	1.10196	0.374	0.057	2.86018e-112	CAPG
TRBV21-1	1.01605e-116	-1.21577	0.079	0.438	3.40764e-112	TRBV21-1
IL32	6.09262e-116	0.722444	0.911	0.676	2.04334e-111	IL32
CCL5	3.38676e-114	1.35505	0.348	0.046	1.13585e-109	CCL5
TRAV27	1.77562e-111	-0.555862	0.277	0.733	5.95507e-107	TRAV27
CIRBP	5.23154e-107	-0.912644	0.352	0.68	1.75456e-102	CIRBP
CD74	6.98506e-106	-0.720281	0.557	0.84	2.34265e-101	CD74
CD63	3.60499e-104	1.01287	0.5	0.141	1.20904e-99	CD63
PRF1	1.34871e-103	1.06827	0.292	0.031	4.52331e-99	PRF1
LINC02446	1.00173e-102	1.17289	0.294	0.028	3.35959e-98	LINC02446
RPL10	4.90931e-101	0.791541	0.993	0.985	1.64648e-96	RPL10
NKG7	6.95126e-100	1.08856	0.334	0.044	2.33131e-95	NKG7
GIMAP7	4.81217e-99	-1.15134	0.166	0.497	1.6139e-94	GIMAP7
GPX4	1.93477e-96	-0.889129	0.334	0.649	6.48884e-92	GPX4
GIMAP4	5.52462e-96	-1.00003	0.21	0.559	1.85285e-91	GIMAP4
RPS27	3.40602e-91	-0.517007	0.977	0.986	1.14231e-86	RPS27
CRIP1	2.0741e-90	0.723364	0.771	0.428	6.95611e-86	CRIP1
BTG1	2.57293e-86	-1.10225	0.181	0.473	8.62908e-82	BTG1
FSCN1	9.90519e-86	0.870855	0.222	0.017	3.322e-81	FSCN1
GZMB	2.11443e-84	1.13957	0.311	0.04	7.09137e-80	GZMB
S100A4	1.39017e-81	0.665669	0.923	0.808	4.66234e-77	S100A4
ITGB1	1.47211e-81	-1.16787	0.163	0.449	4.93717e-77	ITGB1
RPL28	1.20518e-79	0.609379	0.991	0.986	4.04193e-75	RPL28
FGFBP1	2.98293e-79	0.787742	0.151	0.002	1.00042e-74	FGFBP1
FYB1	1.62961e-77	-0.800759	0.546	0.771	5.46538e-73	FYB1
RPS2	1.10207e-76	-0.522412	0.636	0.855	3.69611e-72	RPS2
GNG13	9.36162e-76	-1.06348	0.001	0.167	3.1397e-71	GNG13
SELL	1.024e-75	-1.17046	0.037	0.258	3.4343e-71	SELL
C1orf162	2.66497e-74	0.881033	0.246	0.036	8.93779e-70	C1orf162
IL9R	5.44516e-74	0.811146	0.209	0.022	1.8262e-69	IL9R
2011-09-01	2.79219e-73	0.834282	0.277	0.055	9.36443e-69	2011-09-01
XCL1	4.83959e-73	0.960435	0.251	0.034	1.6231e-68	XCL1
RPS19	7.29363e-73	0.445676	0.983	0.945	2.44614e-68	RPS19
IFITM2	7.81032e-73	0.786797	0.758	0.502	2.61943e-68	IFITM2
LTB	1.18517e-72	-0.816359	0.424	0.658	3.97481e-68	LTB
CXCL13	6.31521e-72	1.96321	0.115	0.008	2.11799e-67	CXCL13
FGFBP2	1.64237e-70	1.02721	0.244	0.031	5.50817e-66	FGFBP2
CD248	1.56986e-69	0.736047	0.179	0.014	5.26499e-65	CD248
ZNF683	5.7612e-67	0.805519	0.219	0.028	1.93219e-62	ZNF683
HLA-F	1.04122e-66	0.830431	0.196	0.03	3.49203e-62	HLA-F
RPS29	1.44282e-66	-0.514749	0.813	0.919	4.83895e-62	RPS29
S100A11	4.15788e-65	0.61997	0.774	0.516	1.39447e-60	S100A11
TRGV9	4.26869e-65	-0.969111	0.088	0.339	1.43163e-60	TRGV9
TNFSF10	2.74901e-64	0.816292	0.365	0.108	9.21964e-60	TNFSF10
TIMP1	1.76142e-63	0.697862	0.506	0.208	5.90746e-59	TIMP1
KLF6	7.45888e-62	0.783114	0.357	0.111	2.50156e-57	KLF6
TPR	3.47569e-61	-0.910713	0.266	0.487	1.16568e-56	TPR
LCP1	9.76135e-61	0.709886	0.534	0.249	3.27376e-56	LCP1
EPHX2	1.17689e-60	-0.872859	0.106	0.356	3.94706e-56	EPHX2
S100A10	1.3034e-60	0.628886	0.712	0.422	4.37134e-56	S100A10
CD99	3.25371e-60	0.630121	0.753	0.492	1.09123e-55	CD99
MIIP	4.96537e-60	0.743838	0.286	0.066	1.66529e-55	MIIP
CD79A	3.80773e-59	-0.940277	0.049	0.26	1.27704e-54	CD79A
ANXA2	9.86571e-59	0.640377	0.527	0.224	3.30876e-54	ANXA2
FLT3LG	1.57123e-58	0.735902	0.262	0.051	5.26958e-54	FLT3LG
MSN	2.01661e-58	0.714053	0.513	0.228	6.76329e-54	MSN
FLNA	2.11323e-58	0.672243	0.45	0.18	7.08735e-54	FLNA
FCMR	2.17834e-58	-0.963879	0.031	0.217	7.30572e-54	FCMR
CISH	5.10851e-58	0.72071	0.181	0.021	1.71329e-53	CISH
RPL8	1.99459e-57	-0.375239	0.945	0.971	6.68944e-53	RPL8
CXCR3	7.3464e-57	0.717807	0.184	0.027	2.46384e-52	CXCR3
LINC01871	2.42272e-56	0.653212	0.16	0.018	8.12532e-52	LINC01871
LAT	1.1708e-55	-0.702539	0.367	0.615	3.92662e-51	LAT
PRG4	1.39977e-55	-0.882375	0.004	0.141	4.69453e-51	PRG4
RPS15	3.04456e-55	-0.361033	0.976	0.982	1.02108e-50	RPS15
PGK1	1.78427e-54	0.658344	0.602	0.321	5.9841e-50	PGK1
MALAT1	2.47725e-54	-0.330632	0.993	0.995	8.30819e-50	MALAT1
TRG-AS1	2.61769e-54	-0.874146	0.16	0.385	8.77919e-50	TRG-AS1
PSMB9	6.20717e-53	0.710057	0.356	0.129	2.08176e-48	PSMB9
C12orf75	7.04707e-53	0.666387	0.188	0.024	2.36345e-48	C12orf75
MAL	8.05027e-53	-0.885835	0.241	0.45	2.6999e-48	MAL
ACTN4	1.10917e-52	0.659493	0.211	0.044	3.71995e-48	ACTN4
MGST3	1.60527e-52	0.615944	0.175	0.031	5.38375e-48	MGST3
IKZF2	2.25138e-52	-0.870187	0.068	0.286	7.55069e-48	IKZF2
UBE2I	2.26523e-51	-0.6887	0.32	0.534	7.59714e-47	UBE2I
MYL12A	2.71006e-51	0.545904	0.78	0.562	9.08901e-47	MYL12A
CD247	2.83545e-51	-0.839616	0.236	0.448	9.50952e-47	CD247
FCER1G	3.16025e-50	0.795821	0.142	0.01	1.05989e-45	FCER1G
JAML	4.14793e-50	0.766324	0.237	0.051	1.39113e-45	JAML
KIR2DL1	1.2189e-49	-0.867538	0.031	0.198	4.08796e-45	KIR2DL1
PLEK	3.38829e-49	-0.850386	0.031	0.189	1.13636e-44	PLEK
FTL	8.72527e-49	-0.592006	0.636	0.76	2.92628e-44	FTL
BAIAP3	1.17641e-48	-0.839163	0.043	0.233	3.94543e-44	BAIAP3
TSPAN2	6.11445e-48	0.604301	0.141	0.02	2.05067e-43	TSPAN2
MYL6	1.01745e-47	0.460091	0.822	0.619	3.41231e-43	MYL6
ITPR1	1.75964e-47	-0.850122	0.054	0.216	5.90149e-43	ITPR1
LIMD2	1.50793e-46	-0.619894	0.479	0.661	5.0573e-42	LIMD2
CPNE2	4.36954e-46	-0.755349	0.012	0.141	1.46546e-41	CPNE2
NELL2	1.14675e-45	-0.840846	0.013	0.141	3.84599e-41	NELL2
MT1F	1.25105e-45	0.552719	0.138	0.019	4.19576e-41	MT1F
SFXN1	1.27033e-45	0.617943	0.306	0.106	4.26043e-41	SFXN1
DSTN	1.42377e-45	0.587961	0.178	0.03	4.77504e-41	DSTN
SPNS1	1.69587e-45	-0.750277	0.153	0.369	5.6876e-41	SPNS1
FABP5	1.8771e-45	0.636457	0.208	0.048	6.29542e-41	FABP5
RPL7	4.05064e-45	-0.440102	0.771	0.865	1.3585e-40	RPL7
GSTK1	7.44238e-45	-0.755172	0.453	0.608	2.49602e-40	GSTK1
SYNE2	1.27767e-44	0.644979	0.249	0.076	4.28506e-40	SYNE2
EGLN3	4.9513e-44	0.585057	0.145	0.022	1.66057e-39	EGLN3
TMSB10	9.15207e-44	0.334742	0.984	0.963	3.06942e-39	TMSB10
CSTB	2.07626e-43	0.616543	0.314	0.111	6.96335e-39	CSTB
BTN3A2	2.25361e-43	0.549342	0.14	0.024	7.55815e-39	BTN3A2
NME2	2.49232e-43	0.585239	0.705	0.482	8.35874e-39	NME2
PIM2	3.14524e-43	-0.747174	0.258	0.436	1.05485e-38	PIM2
GLIPR2	6.51764e-43	0.612857	0.229	0.057	2.18589e-38	GLIPR2
NINJ1	1.11389e-42	-0.767014	0.058	0.221	3.73577e-38	NINJ1
A1BG	3.00084e-42	0.480713	0.115	0.013	1.00642e-37	A1BG
CD70	3.15264e-42	0.646827	0.199	0.05	1.05733e-37	CD70
CYBA	3.94759e-42	-0.63464	0.39	0.592	1.32394e-37	CYBA
CD3G	8.25715e-42	-0.738214	0.224	0.419	2.76928e-37	CD3G
IKZF1	1.25542e-41	0.582651	0.139	0.022	4.21041e-37	IKZF1
RPS26	2.64508e-41	-0.39287	0.815	0.901	8.87107e-37	RPS26
RPS3A	3.45561e-41	-0.286854	0.966	0.979	1.15894e-36	RPS3A
EEF2	1.34934e-39	-0.515654	0.531	0.682	4.52542e-35	EEF2
AHNAK	2.17084e-39	0.600497	0.5	0.263	7.28058e-35	AHNAK
HTATSF1	2.54114e-39	0.56692	0.196	0.048	8.52248e-35	HTATSF1
RPL22	7.74567e-39	-0.455081	0.741	0.829	2.59774e-34	RPL22
RPL37	1.30582e-38	-0.300968	0.96	0.982	4.37946e-34	RPL37
IL10RA	5.22212e-38	0.541875	0.175	0.037	1.75139e-33	IL10RA
TPST2	1.54807e-37	0.462095	0.142	0.026	5.1919e-33	TPST2
HLA-E	2.19294e-37	0.38462	0.71	0.473	7.35467e-33	HLA-E
SSR4	4.97171e-37	0.536548	0.628	0.399	1.66741e-32	SSR4
NDUFB11	1.55085e-36	0.494735	0.544	0.304	5.20125e-32	NDUFB11
RABAC1	1.84503e-36	0.541726	0.337	0.131	6.18787e-32	RABAC1
RTL8C	8.27161e-36	0.49209	0.139	0.026	2.77413e-31	RTL8C
CLEC2B	9.773e-36	0.556388	0.205	0.053	3.27767e-31	CLEC2B
CFL1	2.06214e-35	0.346854	0.87	0.715	6.916e-31	CFL1
GGA1	3.50918e-35	0.544724	0.193	0.053	1.17691e-30	GGA1
RTKN2	3.65291e-35	-0.730258	0.042	0.174	1.22511e-30	RTKN2
CNN2	4.01491e-35	0.532517	0.181	0.043	1.34652e-30	CNN2
PABPC1	7.85198e-35	-0.513165	0.6	0.704	2.6334e-30	PABPC1
CUEDC2	2.52036e-34	0.45091	0.116	0.017	8.4528e-30	CUEDC2
RPS28	2.52207e-34	-0.333141	0.973	0.974	8.45851e-30	RPS28
RGS10	4.5022e-34	0.530886	0.359	0.151	1.50995e-29	RGS10
TNFRSF1B	6.50795e-34	0.452421	0.112	0.021	2.18264e-29	TNFRSF1B
KIR3DL1	1.05724e-33	-0.677503	0.032	0.159	3.54576e-29	KIR3DL1
ZG16B	3.01299e-33	-0.656513	0.026	0.144	1.0105e-28	ZG16B
PPDPF	3.20199e-33	0.375106	0.69	0.455	1.07388e-28	PPDPF
DOK2	4.53175e-33	-0.721968	0.094	0.233	1.51986e-28	DOK2
PRDX2	5.14097e-33	-0.625078	0.127	0.288	1.72418e-28	PRDX2
CORO1B	1.18225e-32	-0.538285	0.243	0.455	3.96502e-28	CORO1B
PSMB8	2.68525e-32	0.49684	0.346	0.156	9.00581e-28	PSMB8
TXN	4.48536e-32	0.487047	0.37	0.17	1.5043e-27	TXN
PRDX4	4.95216e-32	0.535685	0.237	0.078	1.66085e-27	PRDX4
CAST	8.02127e-32	0.497438	0.152	0.038	2.69017e-27	CAST
CLU	8.17862e-32	0.543842	0.164	0.04	2.74295e-27	CLU
KRT7	1.89585e-31	0.496759	0.44	0.229	6.3583e-27	KRT7
MYL12B	7.96906e-31	0.41683	0.597	0.385	2.67266e-26	MYL12B
P4HB	1.35219e-30	0.472479	0.207	0.066	4.53498e-26	P4HB
REEP5	2.1097e-30	0.458889	0.322	0.135	7.07551e-26	REEP5
ANXA5	4.60359e-30	0.530069	0.202	0.066	1.54395e-25	ANXA5
SRI	6.27174e-30	0.49974	0.344	0.154	2.10342e-25	SRI
MIF	8.30878e-30	0.3431	0.787	0.607	2.7866e-25	MIF
SUSD4	9.305e-30	-0.645275	0.042	0.167	3.12071e-25	SUSD4
TAP1	2.44959e-29	0.483988	0.189	0.061	8.21544e-25	TAP1
RPS21	3.75276e-29	-0.391969	0.896	0.916	1.2586e-24	RPS21
GCHFR	6.29643e-29	-0.658755	0.041	0.153	2.1117e-24	GCHFR
TERF2IP	7.335e-29	-0.649936	0.119	0.267	2.46001e-24	TERF2IP
LRRN3	8.60711e-29	-0.662764	0.037	0.156	2.88665e-24	LRRN3
HCST	9.62297e-29	0.477313	0.564	0.361	3.22735e-24	HCST
C9orf16	1.16022e-28	0.428051	0.486	0.273	3.89115e-24	C9orf16
PTHLH	1.31359e-28	-0.676088	0.046	0.167	4.40551e-24	PTHLH
HSPA5	1.58938e-28	0.499923	0.273	0.114	5.33045e-24	HSPA5
PNRC1	2.39392e-28	-0.656661	0.142	0.297	8.02873e-24	PNRC1
NDUFB2	2.82395e-28	0.424974	0.463	0.25	9.47097e-24	NDUFB2
MAP4	4.61101e-28	0.439073	0.187	0.055	1.54644e-23	MAP4
ITGB2-AS1	9.37363e-28	-0.648992	0.047	0.174	3.14373e-23	ITGB2-AS1
NONO	1.81803e-27	0.490517	0.325	0.151	6.0973e-23	NONO
SIRPG	2.32649e-27	-0.634021	0.118	0.257	7.80259e-23	SIRPG
RPL22L1	2.50443e-27	0.409946	0.542	0.324	8.39935e-23	RPL22L1
LSP1	2.7336e-27	0.361351	0.57	0.337	9.16796e-23	LSP1
MAD2L2	3.24521e-27	0.453774	0.183	0.053	1.08838e-22	MAD2L2
AC004585.1	3.33785e-27	-0.595586	0.02	0.115	1.11945e-22	AC004585.1
RPS25	5.47052e-27	-0.255277	0.941	0.962	1.8347e-22	RPS25
NEDD8	5.75195e-27	0.435309	0.366	0.175	1.92909e-22	NEDD8
ADI1	1.00871e-26	-0.598348	0.029	0.126	3.383e-22	ADI1
PARP1	1.41579e-26	0.455373	0.257	0.109	4.74828e-22	PARP1
SCPEP1	2.05608e-26	0.431272	0.118	0.023	6.89569e-22	SCPEP1
FTH1	3.14663e-26	-0.344484	0.749	0.835	1.05532e-21	FTH1
TPM4	3.8595e-26	0.427158	0.256	0.105	1.2944e-21	TPM4
G6PD	4.54438e-26	0.449809	0.171	0.048	1.52409e-21	G6PD
MYH9	8.14018e-26	0.486255	0.401	0.21	2.73005e-21	MYH9
RASA4	9.35028e-26	-0.556963	0.016	0.11	3.1359e-21	RASA4
STOM	1.6682e-25	0.401709	0.106	0.021	5.5948e-21	STOM
CDCA7	2.25317e-25	0.464846	0.17	0.059	7.55667e-21	CDCA7
SH3BGRL3	2.62688e-25	0.384631	0.799	0.638	8.81002e-21	SH3BGRL3
NCR3	6.57591e-25	0.506918	0.25	0.094	2.20543e-20	NCR3
ITM2C	1.0687e-24	0.505082	0.25	0.102	3.5842e-20	ITM2C
DEK	1.24418e-24	0.422959	0.136	0.038	4.17274e-20	DEK
HACD1	1.74231e-24	0.496837	0.128	0.049	5.84335e-20	HACD1
CHST12	2.49194e-24	0.442995	0.184	0.059	8.35747e-20	CHST12
MAT2B	3.01573e-24	-0.576935	0.179	0.292	1.01141e-19	MAT2B
IDH2	3.11208e-24	0.412056	0.232	0.089	1.04373e-19	IDH2
ANXA6	3.29935e-24	0.428097	0.361	0.182	1.10654e-19	ANXA6
MIR181A1HG	5.05595e-24	-0.671468	0.1	0.229	1.69566e-19	MIR181A1HG
DHRS7	5.06586e-24	0.458543	0.199	0.081	1.69899e-19	DHRS7
RBM3	5.77602e-24	0.327575	0.66	0.453	1.93716e-19	RBM3
CD52	7.12017e-24	-0.445019	0.801	0.844	2.38796e-19	CD52
GIMAP5	7.33943e-24	-0.585079	0.022	0.111	2.4615e-19	GIMAP5
SH2D2A	8.81923e-24	0.407076	0.127	0.036	2.95779e-19	SH2D2A
DDIT4	1.46617e-23	0.445726	0.29	0.123	4.91724e-19	DDIT4
ATP1B3	1.49997e-23	0.38294	0.103	0.023	5.0306e-19	ATP1B3
VMA21	1.97309e-23	0.392224	0.133	0.036	6.61735e-19	VMA21
SPINT2	2.02593e-23	0.515507	0.114	0.044	6.79456e-19	SPINT2
APRT	2.58277e-23	-0.482472	0.467	0.559	8.6621e-19	APRT
RCBTB2	4.00336e-23	0.461006	0.175	0.053	1.34265e-18	RCBTB2
BLVRA	4.6722e-23	0.421133	0.142	0.045	1.56696e-18	BLVRA
FOS	6.52342e-23	0.508695	0.209	0.089	2.18783e-18	FOS
GIMAP1	1.01178e-22	-0.593659	0.043	0.138	3.3933e-18	GIMAP1
TCF7	1.09012e-22	-0.530733	0.161	0.308	3.65604e-18	TCF7
TSPO	1.10224e-22	0.369191	0.421	0.232	3.69668e-18	TSPO
TXNIP	1.65829e-22	-0.509897	0.427	0.519	5.56158e-18	TXNIP
SOD1	1.81188e-22	-0.437883	0.49	0.599	6.07669e-18	SOD1
SDF2L1	2.47094e-22	0.378383	0.128	0.032	8.28703e-18	SDF2L1
PTPRCAP	2.52808e-22	0.388331	0.727	0.573	8.47868e-18	PTPRCAP
IGHM	4.17698e-22	0.616785	0.107	0.038	1.40088e-17	IGHM
DNAJC15	7.19294e-22	0.411091	0.181	0.068	2.41237e-17	DNAJC15
APOBEC3G	8.42934e-22	0.428523	0.221	0.092	2.82703e-17	APOBEC3G
JUN	1.00803e-21	-0.645533	0.054	0.16	3.38072e-17	JUN
FXYD5	1.49061e-21	0.300663	0.815	0.677	4.99921e-17	FXYD5
PSME2	1.9417e-21	0.332373	0.531	0.343	6.51207e-17	PSME2
BST2	2.15781e-21	0.341796	0.398	0.218	7.23686e-17	BST2
ITM2B	2.24114e-21	0.400738	0.23	0.12	7.51633e-17	ITM2B
MED15	3.0249e-21	0.423079	0.142	0.045	1.01449e-16	MED15
CARS	3.61021e-21	0.440339	0.141	0.043	1.21079e-16	CARS
XIST	4.5256e-21	-0.580591	0.047	0.158	1.51779e-16	XIST
RBX1	5.57363e-21	0.349658	0.352	0.187	1.86928e-16	RBX1
CCND2	5.89517e-21	0.384249	0.205	0.075	1.97712e-16	CCND2
ANXA11	5.907e-21	0.404221	0.184	0.089	1.98109e-16	ANXA11
RPL4	7.14729e-21	-0.381711	0.735	0.783	2.39706e-16	RPL4
ATP6AP1	7.73791e-21	0.394913	0.182	0.069	2.59514e-16	ATP6AP1
ID2	7.77263e-21	0.372466	0.277	0.126	2.60679e-16	ID2
RPL10A	8.43438e-21	-0.304253	0.871	0.899	2.82872e-16	RPL10A
GPR183	9.0803e-21	-0.637798	0.055	0.159	3.04535e-16	GPR183
PGM2L1	1.08754e-20	0.412937	0.123	0.044	3.6474e-16	PGM2L1
CLIC1	1.17232e-20	0.296337	0.697	0.515	3.93174e-16	CLIC1
CD151	1.463e-20	0.37237	0.154	0.048	4.90662e-16	CD151
HSP90B1	1.68342e-20	0.39247	0.364	0.19	5.64585e-16	HSP90B1
EMB	1.74382e-20	0.394402	0.246	0.124	5.84843e-16	EMB
IQGAP1	1.77443e-20	0.3674	0.291	0.134	5.95107e-16	IQGAP1
FUS	1.81587e-20	-0.449305	0.415	0.553	6.09008e-16	FUS
TBCD	2.00174e-20	0.383962	0.115	0.03	6.71344e-16	TBCD
MAGED2	3.41047e-20	0.383321	0.173	0.055	1.1438e-15	MAGED2
GNG5	7.54012e-20	0.339099	0.421	0.249	2.52881e-15	GNG5
RPL36AL	8.05759e-20	0.273532	0.621	0.434	2.70236e-15	RPL36AL
UBB	8.16698e-20	0.305411	0.546	0.358	2.73904e-15	UBB
ARHGEF6	1.13631e-19	0.404692	0.252	0.115	3.81095e-15	ARHGEF6
PPP1R2	1.34789e-19	-0.585749	0.19	0.292	4.52056e-15	PPP1R2
HIGD2A	1.53427e-19	0.338489	0.41	0.238	5.14564e-15	HIGD2A
UXT	1.8063e-19	0.362831	0.385	0.209	6.05796e-15	UXT
PRDX6	1.96208e-19	0.385889	0.319	0.157	6.58043e-15	PRDX6
STK17B	2.33e-19	0.379569	0.283	0.142	7.81437e-15	STK17B
HPRT1	3.2689e-19	0.386768	0.211	0.085	1.09633e-14	HPRT1
BCAS4	3.93637e-19	0.307681	0.106	0.028	1.32018e-14	BCAS4
SON	4.10299e-19	-0.502336	0.334	0.464	1.37606e-14	SON
DYNLL1	4.26608e-19	0.379773	0.299	0.154	1.43076e-14	DYNLL1
RNF19A	5.02443e-19	-0.540551	0.147	0.267	1.68509e-14	RNF19A
CKLF	8.14657e-19	0.404756	0.304	0.152	2.7322e-14	CKLF
ARHGAP15	8.53347e-19	0.365673	0.349	0.19	2.86195e-14	ARHGAP15
CALM1	1.20093e-18	0.2763	0.67	0.503	4.02768e-14	CALM1
RPL38	1.98509e-18	-0.395763	0.7	0.747	6.65758e-14	RPL38
SARAF	2.05943e-18	-0.418481	0.69	0.746	6.90691e-14	SARAF
AP3S1	2.30736e-18	0.351178	0.15	0.054	7.73843e-14	AP3S1
MZT2B	3.50701e-18	0.35511	0.103	0.031	1.17618e-13	MZT2B
SAMSN1	5.31699e-18	0.3696	0.261	0.127	1.78321e-13	SAMSN1
JUNB	5.80213e-18	-0.565143	0.291	0.402	1.94592e-13	JUNB
TAGLN2	9.13542e-18	0.273974	0.726	0.57	3.06384e-13	TAGLN2
GOLGA7	1.06747e-17	-0.552377	0.093	0.185	3.58009e-13	GOLGA7
CD40LG	1.27774e-17	0.384099	0.167	0.063	4.28528e-13	CD40LG
PRKAR1B	2.64987e-17	0.376281	0.117	0.038	8.88712e-13	PRKAR1B
KTN1	2.65579e-17	0.358711	0.127	0.045	8.907e-13	KTN1
CDK2AP2	2.66682e-17	0.316458	0.19	0.083	8.94397e-13	CDK2AP2
RPLP0	4.70505e-17	0.257532	0.915	0.828	1.57798e-12	RPLP0
PARP8	4.88829e-17	0.350942	0.148	0.052	1.63944e-12	PARP8
BCAP31	5.30931e-17	0.305898	0.373	0.218	1.78064e-12	BCAP31
IL16	6.14964e-17	-0.516826	0.183	0.28	2.06247e-12	IL16
RAN	6.41919e-17	0.272983	0.563	0.378	2.15287e-12	RAN
NDUFS5	7.63132e-17	0.271101	0.419	0.265	2.55939e-12	NDUFS5
RGS1	7.70568e-17	0.414467	0.145	0.048	2.58433e-12	RGS1
TNFRSF18	7.92557e-17	0.362713	0.165	0.076	2.65808e-12	TNFRSF18
PDIA3	8.22286e-17	0.34593	0.313	0.173	2.75778e-12	PDIA3
EDF1	9.1779e-17	0.27684	0.466	0.301	3.07808e-12	EDF1
STAT1	1.03536e-16	0.358249	0.24	0.112	3.4724e-12	STAT1
WAS	1.10166e-16	0.332715	0.322	0.169	3.69476e-12	WAS
HSPB1	1.31759e-16	-0.441023	0.391	0.493	4.41893e-12	HSPB1
RBPJ	1.43798e-16	-0.466633	0.24	0.36	4.8227e-12	RBPJ
COX7B	1.44632e-16	0.30106	0.448	0.28	4.85068e-12	COX7B
PGAM1	1.68513e-16	0.298808	0.315	0.175	5.65159e-12	PGAM1
ATP5MD	1.79865e-16	0.32537	0.313	0.166	6.03232e-12	ATP5MD
PHPT1	2.05688e-16	0.347821	0.193	0.082	6.89838e-12	PHPT1
PHB	2.06014e-16	0.328898	0.217	0.1	6.9093e-12	PHB
KPNA2	4.22345e-16	0.291538	0.103	0.027	1.41646e-11	KPNA2
GZMM	4.73555e-16	-0.526702	0.094	0.195	1.58821e-11	GZMM
PRDX5	5.51562e-16	0.307677	0.332	0.183	1.84983e-11	PRDX5
LPAR6	5.87791e-16	0.325172	0.143	0.051	1.97133e-11	LPAR6
ILK	9.24846e-16	0.311198	0.142	0.051	3.10175e-11	ILK
POLR2E	1.04038e-15	-0.457253	0.182	0.291	3.48923e-11	POLR2E
PRNP	1.08666e-15	0.334129	0.109	0.038	3.64445e-11	PRNP
BNIP3L	1.11825e-15	-0.43543	0.1	0.192	3.7504e-11	BNIP3L
PCMT1	1.42927e-15	0.298007	0.202	0.089	4.79349e-11	PCMT1
CAP1	1.47862e-15	0.308944	0.369	0.219	4.95899e-11	CAP1
NASP	1.6792e-15	0.346468	0.165	0.068	5.63172e-11	NASP
SESN3	1.76806e-15	-0.48279	0.065	0.148	5.92972e-11	SESN3
TRIB2	1.81096e-15	-0.460216	0.04	0.106	6.0736e-11	TRIB2
LMO4	1.81484e-15	0.332011	0.124	0.048	6.08662e-11	LMO4
RACK1	2.27729e-15	-0.2544	0.896	0.905	7.63758e-11	RACK1
IDS	2.29552e-15	0.290876	0.249	0.115	7.69873e-11	IDS
SAMHD1	2.85945e-15	0.319254	0.233	0.115	9.59001e-11	SAMHD1
KLHL42	3.93513e-15	-0.444031	0.054	0.137	1.31976e-10	KLHL42
ARID5A	4.1025e-15	-0.475143	0.047	0.12	1.3759e-10	ARID5A
ARMC2	4.19156e-15	-0.429542	0.037	0.117	1.40577e-10	ARMC2
RPS27L	4.56274e-15	0.318541	0.253	0.13	1.53025e-10	RPS27L
GBP1	4.80893e-15	0.308682	0.133	0.047	1.61282e-10	GBP1
RSU1	5.83815e-15	0.339639	0.166	0.069	1.958e-10	RSU1
PCGF5	7.26119e-15	0.308112	0.103	0.032	2.43526e-10	PCGF5
PSMA7	7.54769e-15	0.277633	0.421	0.263	2.53134e-10	PSMA7
NCF4	7.74752e-15	0.289954	0.102	0.028	2.59836e-10	NCF4
BACH1	7.84206e-15	-0.415027	0.037	0.105	2.63007e-10	BACH1
TALDO1	8.02135e-15	0.353485	0.219	0.107	2.6902e-10	TALDO1
HMGN1	8.55731e-15	0.423423	0.247	0.154	2.86995e-10	HMGN1
TMBIM1	9.07129e-15	0.329736	0.113	0.037	3.04233e-10	TMBIM1
SQSTM1	1.17967e-14	-0.468537	0.141	0.247	3.95639e-10	SQSTM1
RPL5	1.19055e-14	-0.263162	0.881	0.887	3.99286e-10	RPL5
EMD	1.25223e-14	0.296409	0.172	0.076	4.19974e-10	EMD
ISOC2	1.44414e-14	0.323375	0.183	0.077	4.84337e-10	ISOC2
BIRC3	1.51313e-14	-0.534867	0.11	0.196	5.07473e-10	BIRC3
STMN1	1.59533e-14	0.426176	0.177	0.094	5.35043e-10	STMN1
LTA	2.83764e-14	-0.430982	0.04	0.11	9.51687e-10	LTA
SEM1	3.38786e-14	0.274155	0.429	0.274	1.13622e-09	SEM1
HUWE1	3.68454e-14	0.303301	0.139	0.057	1.23572e-09	HUWE1
GDI1	4.04648e-14	0.335511	0.14	0.055	1.35711e-09	GDI1
CALCOCO2	4.28629e-14	0.348571	0.157	0.064	1.43754e-09	CALCOCO2
ADGRE5	4.47805e-14	0.323794	0.137	0.056	1.50185e-09	ADGRE5
TMOD3	4.52913e-14	0.334165	0.148	0.063	1.51898e-09	TMOD3
RNF149	4.92733e-14	-0.513196	0.055	0.133	1.65253e-09	RNF149
PDIA6	5.14468e-14	0.295631	0.225	0.12	1.72542e-09	PDIA6
TLN1	5.60354e-14	0.301946	0.168	0.075	1.87932e-09	TLN1
EIF3H	6.29976e-14	-0.375518	0.4	0.47	2.11281e-09	EIF3H
YWHAQ	7.55845e-14	0.272161	0.28	0.156	2.53495e-09	YWHAQ
OPTN	8.2586e-14	0.284734	0.197	0.088	2.76977e-09	OPTN
GLRX	1.03347e-13	0.287854	0.169	0.075	3.46606e-09	GLRX
GPR155	1.50334e-13	-0.461751	0.041	0.108	5.04191e-09	GPR155
ATP6V1F	1.66455e-13	0.286952	0.355	0.213	5.58258e-09	ATP6V1F
TOX	2.1982e-13	-0.458032	0.148	0.239	7.37231e-09	TOX
ESYT1	2.31431e-13	0.264026	0.127	0.048	7.76174e-09	ESYT1
TMEM50A	2.75276e-13	-0.443566	0.209	0.303	9.23221e-09	TMEM50A
TESPA1	3.18639e-13	-0.431529	0.038	0.113	1.06865e-08	TESPA1
PDHA1	3.74643e-13	0.266337	0.112	0.04	1.25648e-08	PDHA1
PPA1	3.80833e-13	0.300886	0.23	0.122	1.27724e-08	PPA1
SNRPD1	5.88752e-13	0.271244	0.267	0.152	1.97456e-08	SNRPD1
RPL31	6.55989e-13	-0.282833	0.691	0.718	2.20005e-08	RPL31
NINJ2	8.51846e-13	-0.362215	0.121	0.235	2.85692e-08	NINJ2
G3BP2	8.61203e-13	0.265203	0.193	0.093	2.8883e-08	G3BP2
SMC1A	8.63821e-13	0.316778	0.142	0.062	2.89708e-08	SMC1A
RCSD1	8.7737e-13	-0.400512	0.181	0.287	2.94252e-08	RCSD1
BAX	9.8665e-13	0.293731	0.204	0.104	3.30903e-08	BAX
UBE2A	1.09017e-12	0.278599	0.148	0.059	3.65621e-08	UBE2A
IER2	1.18663e-12	-0.485158	0.133	0.21	3.9797e-08	IER2
CCDC107	1.41535e-12	0.271976	0.115	0.05	4.7468e-08	CCDC107
DBI	1.4154e-12	0.262256	0.4	0.259	4.74696e-08	DBI
MVP	1.7372e-12	0.286418	0.184	0.095	5.82621e-08	MVP
HIST1H4C	1.77834e-12	-0.444481	0.109	0.177	5.96419e-08	HIST1H4C
NAA10	2.25404e-12	0.275576	0.243	0.129	7.55958e-08	NAA10
MAF1	2.40455e-12	-0.377223	0.041	0.108	8.06438e-08	MAF1
MIF4GD	2.59935e-12	0.292673	0.102	0.034	8.71772e-08	MIF4GD
DGKA	3.18705e-12	-0.449783	0.084	0.159	1.06887e-07	DGKA
POLR2F	3.25933e-12	0.27025	0.141	0.059	1.09311e-07	POLR2F
COPS9	3.29513e-12	0.256189	0.22	0.113	1.10512e-07	COPS9
IGBP1	3.48038e-12	0.282814	0.249	0.135	1.16725e-07	IGBP1
FAM3A	4.12828e-12	0.257221	0.104	0.033	1.38454e-07	FAM3A
EIF3E	4.22874e-12	-0.341435	0.413	0.476	1.41823e-07	EIF3E
U2AF1L4	4.46241e-12	0.295681	0.15	0.065	1.4966e-07	U2AF1L4
NME1	4.82875e-12	0.308837	0.167	0.08	1.61947e-07	NME1
UQCR11	5.37219e-12	-0.399023	0.265	0.344	1.80173e-07	UQCR11
SEC11A	5.68669e-12	0.287086	0.263	0.144	1.9072e-07	SEC11A
ATP5MC1	5.80505e-12	0.293044	0.257	0.145	1.9469e-07	ATP5MC1
HSD17B10	6.14751e-12	0.29655	0.21	0.103	2.06175e-07	HSD17B10
RBBP7	6.34579e-12	0.281436	0.163	0.073	2.12825e-07	RBBP7
NDUFA12	8.21917e-12	0.265185	0.266	0.15	2.75655e-07	NDUFA12
NBAS	8.28506e-12	0.342036	0.132	0.054	2.77864e-07	NBAS
ADAR	1.26755e-11	0.26365	0.147	0.071	4.25112e-07	ADAR
MCM3	1.73736e-11	0.26005	0.109	0.044	5.82674e-07	MCM3
INSIG1	2.04034e-11	-0.424301	0.07	0.136	6.84289e-07	INSIG1
PRKCH	2.38273e-11	-0.401386	0.064	0.132	7.9912e-07	PRKCH
ALOX5AP	2.50765e-11	-0.386805	0.448	0.504	8.41017e-07	ALOX5AP
IKBKG	2.68892e-11	0.272215	0.133	0.052	9.01811e-07	IKBKG
PRDX3	2.86146e-11	0.28203	0.142	0.07	9.59677e-07	PRDX3
SEC61B	2.90366e-11	0.262547	0.343	0.216	9.7383e-07	SEC61B
ORMDL2	3.02657e-11	0.256315	0.118	0.046	1.01505e-06	ORMDL2
TRBC1	3.07329e-11	0.260577	0.241	0.134	1.03072e-06	TRBC1
ELOB	3.1346e-11	-0.353757	0.519	0.578	1.05128e-06	ELOB
TNFSF8	4.33479e-11	-0.435421	0.055	0.116	1.4538e-06	TNFSF8
SIT1	4.52785e-11	-0.396795	0.112	0.178	1.51855e-06	SIT1
IAH1	6.38712e-11	0.259436	0.148	0.071	2.14211e-06	IAH1
MAPKAPK3	7.14272e-11	0.261868	0.108	0.038	2.39553e-06	MAPKAPK3
SIVA1	7.38912e-11	0.267188	0.215	0.117	2.47816e-06	SIVA1
EPB41	7.75457e-11	-0.411404	0.099	0.161	2.60073e-06	EPB41
EEF1G	9.96863e-11	-0.274587	0.577	0.61	3.34328e-06	EEF1G
LIMS1	1.31251e-10	-0.408986	0.082	0.141	4.4019e-06	LIMS1
RECQL	2.0533e-10	0.257437	0.118	0.051	6.88637e-06	RECQL
EVI2B	2.24013e-10	-0.376442	0.091	0.152	7.51296e-06	EVI2B
FBLN5	2.56698e-10	-0.393076	0.055	0.105	8.60913e-06	FBLN5
RBL2	3.01209e-10	-0.443834	0.127	0.184	1.0102e-05	RBL2
LINC00649	3.31477e-10	-0.421635	0.071	0.13	1.11171e-05	LINC00649
CD3E	4.45647e-10	-0.283054	0.711	0.737	1.49461e-05	CD3E
KIR3DL2	5.53794e-10	-0.368681	0.1	0.195	1.85731e-05	KIR3DL2
MT-ND1	6.63653e-10	-0.251149	0.895	0.935	2.22576e-05	MT-ND1
DECR1	7.80163e-10	-0.379504	0.13	0.195	2.61651e-05	DECR1
HMGN4	9.25691e-10	0.255149	0.107	0.045	3.10458e-05	HMGN4
TNFAIP8	9.33242e-10	-0.421535	0.214	0.295	3.12991e-05	TNFAIP8
CAPN1	1.33389e-09	0.2521	0.114	0.05	4.4736e-05	CAPN1
HNRNPA1	1.73602e-09	-0.266176	0.711	0.73	5.82225e-05	HNRNPA1
ATP5ME	1.90899e-09	-0.377188	0.202	0.275	6.40238e-05	ATP5ME
IL10RB	2.31862e-09	-0.37784	0.07	0.117	7.77618e-05	IL10RB
ITGB2	2.37418e-09	-0.352254	0.244	0.334	7.96254e-05	ITGB2
CCR4	2.42979e-09	-0.336227	0.054	0.104	8.14904e-05	CCR4
SMCO4	2.43692e-09	-0.344142	0.055	0.103	8.17294e-05	SMCO4
KIF22	3.28859e-09	-0.344053	0.055	0.109	0.000110293	KIF22
STK17A	3.53719e-09	-0.366219	0.088	0.155	0.00011863	STK17A
HSPA1A	3.94477e-09	-0.507954	0.237	0.315	0.0001323	HSPA1A
PCMTD1	4.73672e-09	-0.375761	0.06	0.112	0.00015886	PCMTD1
RPS5	5.59906e-09	0.269828	0.909	0.862	0.000187781	RPS5
ARID5B	5.64438e-09	-0.390545	0.158	0.234	0.000189301	ARID5B
GPRIN3	7.73241e-09	-0.343145	0.053	0.107	0.00025933	GPRIN3
TIAM1	8.03286e-09	-0.392515	0.083	0.146	0.000269406	TIAM1
IFITM3	8.14836e-09	0.307989	0.117	0.053	0.00027328	IFITM3
PGD	9.13646e-09	0.255606	0.112	0.054	0.000306419	PGD
FDPS	9.98629e-09	0.252425	0.162	0.084	0.00033492	FDPS
COX4I1	1.17827e-08	-0.271707	0.76	0.764	0.000395169	COX4I1
METTL8	1.34966e-08	-0.381613	0.061	0.111	0.00045265	METTL8
MT1E	1.4313e-08	-0.366679	0.143	0.203	0.00048003	MT1E
TMEM243	1.78987e-08	-0.355785	0.225	0.298	0.000600285	TMEM243
FBLN7	2.19284e-08	-0.273984	0.045	0.104	0.000735434	FBLN7
HIST1H1D	2.90605e-08	-0.320912	0.065	0.121	0.00097463	HIST1H1D
CNBP	3.33626e-08	-0.337148	0.406	0.444	0.00111891	CNBP
GCC2	3.63903e-08	-0.361848	0.099	0.152	0.00122046	GCC2
ID3	4.41739e-08	-0.322122	0.184	0.255	0.0014815	ID3
KCNN4	5.25987e-08	-0.289717	0.053	0.114	0.00176405	KCNN4
HILPDA	6.88708e-08	-0.347055	0.049	0.103	0.00230979	HILPDA
CDKN1B	7.11439e-08	-0.35094	0.082	0.125	0.00238602	CDKN1B
LY6E	7.22434e-08	-0.353179	0.494	0.525	0.0024229	LY6E
SHMT2	8.18807e-08	-0.330289	0.122	0.17	0.00274612	SHMT2
2009-09-01	8.92349e-08	-0.349666	0.177	0.238	0.00299276	SEPT9
STARD3NL	8.98301e-08	-0.366499	0.097	0.14	0.00301272	STARD3NL
TNFRSF25	1.06095e-07	-0.288708	0.059	0.123	0.00355823	TNFRSF25
TMC8	1.16675e-07	-0.351746	0.07	0.123	0.00391303	TMC8
GIMAP6	1.41597e-07	-0.335722	0.058	0.105	0.00474888	GIMAP6
GABPB1-AS1	2.10827e-07	-0.325803	0.088	0.143	0.00707073	GABPB1-AS1
AQP3	2.45041e-07	-0.304191	0.052	0.101	0.00821818	AQP3
RPS20	3.08996e-07	-0.297983	0.57	0.591	0.0103631	RPS20
NMRAL1	4.20135e-07	-0.306965	0.067	0.115	0.0140905	NMRAL1
BIN2	4.63772e-07	-0.338041	0.084	0.123	0.015554	BIN2
CNOT7	4.87031e-07	-0.279995	0.125	0.166	0.016334	CNOT7
MBNL2	5.7119e-07	-0.311882	0.085	0.135	0.0191566	MBNL2
LBH	6.54569e-07	-0.395119	0.119	0.176	0.0219529	LBH
MTDH	7.11853e-07	-0.320351	0.18	0.255	0.0238741	MTDH
ILF3-DT	7.21202e-07	-0.340735	0.076	0.117	0.0241877	ILF3-DT
RILPL2	7.34376e-07	-0.306655	0.064	0.116	0.0246295	RILPL2
ZNF706	7.67118e-07	-0.323501	0.145	0.2	0.0257276	ZNF706
PIGC	1.16318e-06	-0.307584	0.078	0.114	0.0390108	PIGC

## Sheet: C2 TC3
	p_val	avg_logFC	pct.1	pct.2	p_val_adj	Gene
HLA-B	0	1.50324	0.903	0.2	0	HLA-B
HLA-A	0	1.38667	0.92	0.297	0	HLA-A
HLA-C	1.84875e-284	1.23044	0.878	0.353	6.20033e-280	HLA-C
B2M	3.96639e-164	0.404129	1	0.984	1.33025e-159	B2M
KIR2DL3	2.00697e-162	-1.28155	0.003	0.289	6.73097e-158	KIR2DL3
CCR7	3.5665e-137	-1.13675	0.219	0.617	1.19613e-132	CCR7
TPR	8.09739e-119	-1.04615	0.222	0.584	2.7157e-114	TPR
GNG13	2.45744e-118	-1.16093	0.001	0.212	8.24175e-114	GNG13
RPL30	1.53816e-108	-0.377941	0.994	0.996	5.15869e-104	RPL30
LTB	9.54694e-106	-0.824041	0.371	0.725	3.20185e-101	LTB
RPL13	2.5752e-102	-0.354204	0.996	0.999	8.6367e-98	RPL13
EEF1A1	2.31253e-97	-0.25843	0.997	0.999	7.75578e-93	EEF1A1
VIM	1.59934e-90	0.694937	0.863	0.653	5.36386e-86	VIM
LMNA	1.02966e-88	1.0013	0.43	0.142	3.45326e-84	LMNA
CXCL13	1.82551e-86	2.00541	0.284	0.067	6.12239e-82	CXCL13
PRG4	1.26764e-80	-0.877692	0.006	0.172	4.2514e-76	PRG4
PFN1	3.77078e-78	0.569104	0.949	0.874	1.26465e-73	PFN1
MAL	3.7098e-77	-0.834784	0.207	0.502	1.24419e-72	MAL
ITM2A	9.54209e-76	0.821616	0.535	0.26	3.20022e-71	ITM2A
ITGB1	6.10156e-73	-0.868112	0.32	0.596	2.04634e-68	ITGB1
LGALS1	1.60972e-72	0.796223	0.486	0.206	5.39866e-68	LGALS1
S100A6	1.67675e-71	0.652308	0.684	0.433	5.62349e-67	S100A6
IGHM	2.24271e-70	1.07348	0.244	0.046	7.5216e-66	IGHM
GIMAP7	2.97392e-69	-0.717585	0.379	0.661	9.97395e-65	GIMAP7
ANXA1	5.07406e-67	0.685899	0.432	0.154	1.70174e-62	ANXA1
PASK	1.40305e-66	-0.708145	0.295	0.584	4.70555e-62	PASK
RPL26	4.66869e-66	-0.298272	0.927	0.988	1.56578e-61	RPL26
TRAV8-4	5.64757e-66	-0.617438	0.449	0.722	1.89408e-61	TRAV8-4
RPL39	6.35513e-64	-0.311791	0.981	0.994	2.13138e-59	RPL39
PRDX1	1.06505e-61	0.645014	0.839	0.687	3.57196e-57	PRDX1
TRBV21-1	2.31648e-61	-0.685269	0.204	0.479	7.76901e-57	TRBV21-1
GSTK1	2.84275e-60	-0.630315	0.47	0.713	9.53402e-56	GSTK1
RPS15A	7.61766e-60	-0.254864	0.99	0.997	2.55481e-55	RPS15A
TXNIP	4.4603e-56	-0.672879	0.291	0.55	1.4959e-51	TXNIP
HMGN1	5.12076e-55	0.729303	0.435	0.219	1.7174e-50	HMGN1
ITM2B	3.34161e-51	0.730828	0.366	0.181	1.12071e-46	ITM2B
RPS24	7.55767e-51	-0.256902	0.974	0.992	2.53469e-46	RPS24
HACD1	7.90946e-51	0.885471	0.267	0.093	2.65268e-46	HACD1
CTSL	1.81614e-50	1.09675	0.235	0.066	6.09098e-46	CTSL
SPINT2	6.3492e-50	0.714845	0.278	0.101	2.12939e-45	SPINT2
BTG1	3.46684e-49	-0.654777	0.317	0.557	1.16271e-44	BTG1
FYB1	4.84391e-48	-0.462625	0.67	0.846	1.62455e-43	FYB1
PIM2	1.04783e-46	-0.58733	0.315	0.554	3.51422e-42	PIM2
CD52	3.92485e-46	-0.43484	0.824	0.922	1.31631e-41	CD52
RPS3A	9.12912e-46	-0.254024	0.977	0.991	3.06172e-41	RPS3A
CD247	5.74382e-45	-0.559631	0.303	0.54	1.92636e-40	CD247
ANXA11	7.30172e-44	0.698175	0.293	0.132	2.44885e-39	ANXA11
RPS25	2.24327e-43	-0.284089	0.945	0.98	7.52347e-39	RPS25
CRIP1	3.3256e-43	0.53441	0.748	0.563	1.11534e-38	CRIP1
CPNE2	1.97147e-42	-0.622113	0.042	0.185	6.61193e-38	CPNE2
HLA-F	2.48249e-42	0.763297	0.208	0.067	8.32578e-38	HLA-F
TRBV5-6	3.19804e-41	-0.381352	0.504	0.738	1.07256e-36	TRBV5-6
PRELID1	2.1125e-40	0.5798	0.147	0.029	7.08492e-36	PRELID1
S100A8	2.49935e-40	0.83663	0.181	0.049	8.38233e-36	S100A8
TRBV9	1.55493e-39	0.942535	0.204	0.079	5.21492e-35	TRBV9
TRG-AS1	2.43734e-39	-0.569429	0.201	0.415	8.17436e-35	TRG-AS1
IL32	5.76133e-39	0.394583	0.865	0.744	1.93223e-34	IL32
PABPC1	8.06809e-39	-0.384937	0.653	0.811	2.70588e-34	PABPC1
ITPR1	5.27136e-37	-0.612312	0.098	0.27	1.76791e-32	ITPR1
SELL	1.91031e-36	-0.628691	0.167	0.345	6.40681e-32	SELL
IFITM1	1.99888e-35	-0.380974	0.805	0.908	6.70384e-31	IFITM1
PPM1G	3.36653e-35	0.59079	0.177	0.057	1.12907e-30	PPM1G
SLC25A6	4.65757e-35	-0.338006	0.559	0.742	1.56205e-30	SLC25A6
TRBV5-4	1.36537e-34	0.774072	0.203	0.082	4.57918e-30	TRBV5-4
HLA-E	1.65173e-34	0.432777	0.738	0.585	5.53957e-30	HLA-E
CNN2	3.63615e-34	0.677846	0.235	0.093	1.21949e-29	CNN2
PRKCB	5.21001e-34	-0.592351	0.019	0.121	1.74733e-29	PRKCB
CIRBP	6.34957e-34	-0.353625	0.58	0.766	2.12952e-29	CIRBP
NFKBIA	7.45096e-34	0.682701	0.211	0.081	2.4989e-29	NFKBIA
GNG4	1.58496e-33	-0.524448	0.017	0.112	5.31564e-29	GNG4
KIR2DL1	8.33285e-33	-0.563662	0.075	0.226	2.79467e-28	KIR2DL1
BAIAP3	9.54232e-33	-0.553551	0.083	0.243	3.2003e-28	BAIAP3
GIMAP4	3.114e-32	-0.442121	0.56	0.733	1.04437e-27	GIMAP4
FTL	3.437e-32	-0.364373	0.663	0.816	1.1527e-27	FTL
SUSD4	1.82486e-31	-0.554029	0.045	0.173	6.12021e-27	SUSD4
MIR181A1HG	2.37515e-31	-0.569002	0.084	0.237	7.96577e-27	MIR181A1HG
CDK6	7.68004e-31	0.560642	0.138	0.034	2.57573e-26	CDK6
PSMB8	1.5303e-30	0.548464	0.403	0.245	5.13232e-26	PSMB8
STMN1	1.94477e-30	0.68093	0.231	0.103	6.52237e-26	STMN1
CCDC85B	6.40141e-30	0.570024	0.188	0.071	2.14691e-25	CCDC85B
GPX4	6.55103e-30	-0.37307	0.55	0.727	2.19709e-25	GPX4
SNX29	9.02683e-30	-0.511895	0.026	0.128	3.02742e-25	SNX29
PSMB9	1.14054e-29	0.549532	0.374	0.216	3.82513e-25	PSMB9
LINC01480	1.4438e-29	0.788676	0.164	0.053	4.84222e-25	LINC01480
MYL6	2.03373e-29	0.359907	0.85	0.756	6.82071e-25	MYL6
FCMR	4.47456e-29	-0.530868	0.099	0.251	1.50068e-24	FCMR
TRAV6	6.99444e-29	0.598734	0.188	0.076	2.3458e-24	TRAV6
RPS19	7.14578e-29	0.291517	0.976	0.967	2.39655e-24	RPS19
CYC1	8.7107e-29	0.485321	0.111	0.023	2.92139e-24	CYC1
S100A7	1.53105e-28	0.663361	0.119	0.027	5.13485e-24	S100A7
CST3	2.40186e-28	0.528822	0.114	0.027	8.05537e-24	CST3
CHI3L2	5.55374e-28	-0.506429	0.017	0.102	1.86261e-23	CHI3L2
S100A9	7.86142e-28	0.657209	0.124	0.033	2.63656e-23	S100A9
CYBA	9.63093e-28	-0.396907	0.504	0.681	3.23002e-23	CYBA
IKZF2	3.5777e-27	-0.474517	0.123	0.282	1.19989e-22	IKZF2
CD79A	6.02092e-27	-0.468099	0.135	0.3	2.0193e-22	CD79A
TSC22D3	1.30848e-26	-0.486225	0.304	0.477	4.38837e-22	TSC22D3
TNFRSF18	3.38075e-26	0.627379	0.229	0.116	1.13384e-21	TNFRSF18
AICDA	4.38375e-26	0.649583	0.125	0.032	1.47022e-21	AICDA
KRT14	5.3745e-26	0.63733	0.187	0.075	1.8025e-21	KRT14
IL16	2.48874e-25	-0.448283	0.239	0.411	8.34674e-21	IL16
CD70	2.66049e-25	0.54382	0.185	0.081	8.92277e-21	CD70
GADD45GIP1	4.49895e-25	0.511098	0.186	0.087	1.50886e-20	GADD45GIP1
KLF6	4.94996e-25	0.545889	0.335	0.198	1.66012e-20	KLF6
IL7R	5.93078e-25	-0.374742	0.214	0.395	1.98907e-20	IL7R
CD3G	7.79861e-25	-0.404361	0.355	0.533	2.6155e-20	CD3G
LIMD2	3.68967e-24	-0.275429	0.569	0.73	1.23744e-19	LIMD2
PPP1R2	5.73019e-24	-0.446725	0.22	0.38	1.92179e-19	PPP1R2
FABP5	7.1245e-24	0.523422	0.162	0.062	2.38942e-19	FABP5
TNFRSF1B	1.06226e-23	0.471061	0.129	0.05	3.5626e-19	TNFRSF1B
GCHFR	3.51619e-23	-0.470734	0.081	0.204	1.17926e-18	GCHFR
NDFIP1	4.8649e-23	0.525979	0.261	0.144	1.63159e-18	NDFIP1
TRGV7	4.87675e-23	-0.41913	0.025	0.109	1.63556e-18	TRGV7
KRT10	7.86888e-23	0.528653	0.135	0.048	2.63906e-18	KRT10
PLP2	9.09474e-23	0.475827	0.256	0.136	3.05019e-18	PLP2
KIR3DL1	2.74521e-22	-0.451539	0.064	0.178	9.20688e-18	KIR3DL1
IGHD	5.66003e-22	0.526366	0.111	0.032	1.89826e-17	IGHD
RBL2	3.33736e-21	-0.436748	0.107	0.238	1.11928e-16	RBL2
APRT	4.47344e-21	-0.286993	0.535	0.692	1.5003e-16	APRT
ALOX5AP	6.80083e-21	-0.367856	0.447	0.603	2.28086e-16	ALOX5AP
LGALS3	9.32862e-21	0.369018	0.22	0.109	3.12863e-16	LGALS3
ANXA5	1.44295e-20	0.462222	0.214	0.11	4.83937e-16	ANXA5
FBLN5	2.52601e-20	-0.401246	0.045	0.139	8.47174e-16	FBLN5
PLEK	3.04396e-20	-0.46285	0.096	0.21	1.02088e-15	PLEK
2011-09-01	3.10854e-20	0.426562	0.171	0.082	1.04254e-15	SEPT11
UBE2I	3.70816e-20	-0.314508	0.479	0.633	1.24364e-15	UBE2I
NELL2	6.09315e-20	-0.453827	0.042	0.128	2.04352e-15	NELL2
ITGB2-AS1	8.90842e-20	-0.394244	0.107	0.236	2.98771e-15	ITGB2-AS1
TRIB2	1.39865e-19	-0.410704	0.061	0.162	4.6908e-15	TRIB2
TPST2	1.48315e-19	0.395256	0.101	0.036	4.97419e-15	TPST2
MAT2B	3.94785e-19	-0.365642	0.215	0.363	1.32403e-14	MAT2B
MT-ND4	4.00301e-19	-0.283312	0.74	0.847	1.34253e-14	MT-ND4
EPHX2	5.32144e-19	-0.337322	0.253	0.414	1.7847e-14	EPHX2
AL139246.5	2.02072e-18	-0.4188	0.034	0.11	6.77709e-14	AL139246.5
GIMAP5	2.07998e-18	-0.433337	0.074	0.176	6.97585e-14	GIMAP5
NINJ1	2.15755e-18	-0.401204	0.14	0.259	7.23599e-14	NINJ1
PSME2	2.24028e-18	0.389487	0.552	0.437	7.51345e-14	PSME2
TNFRSF4	2.40378e-18	0.565724	0.339	0.223	8.0618e-14	TNFRSF4
CD8A	2.65059e-18	-0.34795	0.026	0.101	8.88956e-14	CD8A
PGM2L1	3.66101e-18	0.506363	0.176	0.1	1.22783e-13	PGM2L1
HLA-DRB1	4.97764e-18	0.452079	0.15	0.055	1.6694e-13	HLA-DRB1
ILK	6.38039e-18	0.428929	0.168	0.085	2.13986e-13	ILK
ZG16B	6.42297e-18	-0.428132	0.08	0.181	2.15413e-13	ZG16B
GRB2	7.25736e-18	0.412452	0.169	0.081	2.43397e-13	GRB2
CPM	1.18214e-17	0.474883	0.205	0.104	3.96465e-13	CPM
CHN1	1.25417e-17	0.378525	0.102	0.037	4.20623e-13	CHN1
MZT2B	1.36041e-17	0.373397	0.111	0.041	4.56254e-13	MZT2B
TXN	2.53955e-17	0.445857	0.373	0.262	8.51715e-13	TXN
DHRS7	4.07226e-17	0.418272	0.196	0.116	1.36575e-12	DHRS7
CCND3	7.1005e-17	-0.345433	0.226	0.358	2.38137e-12	CCND3
KRT5	8.5702e-17	0.475065	0.103	0.039	2.87427e-12	KRT5
ACTN4	8.81265e-17	0.428896	0.145	0.071	2.95559e-12	ACTN4
TRGV9	1.03412e-16	-0.336559	0.214	0.359	3.46824e-12	TRGV9
RAP1B	1.44343e-16	-0.360151	0.262	0.399	4.84098e-12	RAP1B
FUT8	1.73442e-16	0.427774	0.12	0.05	5.8169e-12	FUT8
RGL4	2.14469e-16	-0.342298	0.044	0.125	7.19288e-12	RGL4
TSPAN2	2.40422e-16	0.368767	0.112	0.053	8.06328e-12	TSPAN2
LCP1	2.56921e-16	0.428055	0.442	0.327	8.61661e-12	LCP1
RAB4A	2.73023e-16	0.417239	0.113	0.048	9.15663e-12	RAB4A
EMB	2.884e-16	0.417012	0.286	0.197	9.67237e-12	EMB
GOLGA7	3.8655e-16	-0.354308	0.133	0.25	1.29641e-11	GOLGA7
TNFSF8	4.03005e-16	-0.45097	0.095	0.191	1.3516e-11	TNFSF8
DOK2	4.32872e-16	-0.390479	0.185	0.306	1.45177e-11	DOK2
TPI1	4.4101e-16	0.346569	0.636	0.538	1.47906e-11	TPI1
SPNS1	5.30895e-16	-0.288732	0.276	0.425	1.78052e-11	SPNS1
GPR183	5.44265e-16	-0.430429	0.101	0.206	1.82536e-11	GPR183
CDCA7	5.48508e-16	0.406681	0.158	0.085	1.83959e-11	CDCA7
UBB	5.68765e-16	0.338373	0.574	0.47	1.90753e-11	UBB
CD47	5.9325e-16	0.386041	0.137	0.067	1.98964e-11	CD47
SIRPG	6.11405e-16	-0.334918	0.18	0.306	2.05053e-11	SIRPG
RTKN2	6.80749e-16	-0.382048	0.095	0.198	2.2831e-11	RTKN2
DEK	7.22755e-16	0.397982	0.17	0.093	2.42398e-11	DEK
GPR155	8.27006e-16	-0.332347	0.056	0.15	2.77361e-11	GPR155
CSTB	1.00474e-15	0.390504	0.277	0.186	3.36969e-11	CSTB
CAST	1.19655e-15	0.366394	0.144	0.078	4.01298e-11	CAST
ICA1	1.83441e-15	-0.349952	0.033	0.103	6.15226e-11	ICA1
DSTN	3.35401e-15	0.358827	0.107	0.043	1.12487e-10	DSTN
FOS	4.05507e-15	0.424788	0.226	0.136	1.35999e-10	FOS
LIMS2	4.09335e-15	-0.343056	0.057	0.141	1.37283e-10	LIMS2
GCC2	1.40438e-14	-0.331472	0.102	0.206	4.71001e-10	GCC2
SFXN1	2.80329e-14	0.391122	0.252	0.165	9.40167e-10	SFXN1
TERF2IP	3.40766e-14	-0.29236	0.228	0.36	1.14286e-09	TERF2IP
HSP90AA1	3.91279e-14	0.342967	0.747	0.682	1.31227e-09	HSP90AA1
TMEM160	4.93551e-14	0.357215	0.107	0.048	1.65527e-09	TMEM160
AHI1	6.00065e-14	0.35581	0.111	0.054	2.0125e-09	AHI1
TC2N	6.18102e-14	-0.329139	0.105	0.204	2.07299e-09	TC2N
MZT2A	6.44354e-14	0.385287	0.106	0.045	2.16103e-09	MZT2A
TAP1	6.4537e-14	0.387	0.185	0.107	2.16444e-09	TAP1
SLC2A3	6.46733e-14	-0.361472	0.275	0.395	2.16901e-09	SLC2A3
RPL36AL	6.97476e-14	0.298152	0.645	0.552	2.33919e-09	RPL36AL
GABARAPL2	7.94524e-14	-0.309865	0.214	0.335	2.66467e-09	GABARAPL2
MBP	1.06772e-13	0.412487	0.264	0.196	3.58093e-09	MBP
TOB1	2.12099e-13	-0.340942	0.04	0.104	7.11336e-09	TOB1
GIMAP1	2.26804e-13	-0.339055	0.103	0.196	7.60655e-09	GIMAP1
APOBEC3G	2.72622e-13	0.350169	0.215	0.132	9.14321e-09	APOBEC3G
TMEM243	4.2667e-13	-0.267162	0.257	0.391	1.43096e-08	TMEM243
ISG20	4.92717e-13	-0.27119	0.187	0.301	1.65247e-08	ISG20
ZFP36L1	5.41736e-13	0.395524	0.433	0.345	1.81688e-08	ZFP36L1
EPB41	6.70122e-13	-0.338782	0.097	0.187	2.24745e-08	EPB41
SH3BGRL3	9.14492e-13	0.342591	0.788	0.749	3.06702e-08	SH3BGRL3
NAAA	1.12457e-12	0.315241	0.103	0.05	3.77157e-08	NAAA
IKZF1	1.22851e-12	0.332853	0.122	0.067	4.12018e-08	IKZF1
AC004585.1	2.29464e-12	-0.327088	0.079	0.163	7.69577e-08	AC004585.1
TMED10	3.19768e-12	0.368327	0.229	0.156	1.07244e-07	TMED10
SNX20	3.65617e-12	-0.317872	0.078	0.156	1.22621e-07	SNX20
TCF7	4.34138e-12	-0.285525	0.287	0.416	1.45601e-07	TCF7
PCMTD2	5.84046e-12	-0.330107	0.041	0.103	1.95877e-07	PCMTD2
HELB	5.91149e-12	-0.256358	0.039	0.107	1.9826e-07	HELB
MYL12B	8.32519e-12	0.285903	0.608	0.529	2.7921e-07	MYL12B
NT5C	1.01216e-11	0.350664	0.114	0.057	3.39458e-07	NT5C
CD9	1.11818e-11	0.266968	0.129	0.07	3.75017e-07	CD9
ANXA2	1.22634e-11	0.265096	0.445	0.35	4.11289e-07	ANXA2
FLNA	1.67827e-11	0.365816	0.334	0.252	5.62857e-07	FLNA
MBNL2	1.69484e-11	-0.265919	0.079	0.165	5.68417e-07	MBNL2
NDUFS5	1.89298e-11	0.312153	0.459	0.369	6.34868e-07	NDUFS5
NEDD8	1.99132e-11	0.376283	0.308	0.227	6.67849e-07	NEDD8
MGST3	1.99927e-11	0.292081	0.132	0.071	6.70516e-07	MGST3
ITM2C	2.33012e-11	0.384153	0.201	0.125	7.81477e-07	ITM2C
LRRN3	2.62517e-11	-0.338948	0.09	0.178	8.80431e-07	LRRN3
P4HB	2.88961e-11	0.315558	0.168	0.104	9.69119e-07	P4HB
FBXW5	3.04722e-11	0.34115	0.148	0.091	1.02198e-06	FBXW5
CAPG	3.74631e-11	0.254139	0.178	0.102	1.25644e-06	CAPG
CD27	3.92104e-11	-0.251493	0.376	0.495	1.31504e-06	CD27
ICOS	3.97226e-11	0.455204	0.219	0.142	1.33222e-06	ICOS
STARD3NL	4.02584e-11	-0.317317	0.107	0.188	1.35019e-06	STARD3NL
TNFSF10	4.46619e-11	0.349544	0.196	0.128	1.49787e-06	TNFSF10
LAGE3	4.59433e-11	0.335033	0.121	0.062	1.54085e-06	LAGE3
KTN1	5.72261e-11	0.30403	0.113	0.06	1.91925e-06	KTN1
PTPRN2	7.5267e-11	-0.306692	0.075	0.145	2.52431e-06	PTPRN2
FPGS	8.1517e-11	0.285003	0.105	0.054	2.73392e-06	FPGS
TPM4	1.0093e-10	0.314675	0.272	0.191	3.38498e-06	TPM4
SRGN	1.23575e-10	0.260485	0.754	0.683	4.14446e-06	SRGN
SLFN5	1.57025e-10	-0.278302	0.225	0.327	5.26632e-06	SLFN5
SAMSN1	1.9006e-10	0.415935	0.215	0.142	6.37425e-06	SAMSN1
FLOT1	2.327e-10	-0.298626	0.057	0.123	7.80431e-06	FLOT1
SCCPDH	2.41521e-10	0.360369	0.17	0.111	8.10012e-06	SCCPDH
HSPA5	2.76399e-10	0.310978	0.25	0.18	9.26986e-06	HSPA5
TP53TG1	2.90863e-10	-0.292549	0.083	0.16	9.75495e-06	TP53TG1
DUSP4	3.12778e-10	0.373986	0.171	0.106	1.04899e-05	DUSP4
VPS28	3.24219e-10	-0.254616	0.278	0.389	1.08737e-05	VPS28
CD84	3.74631e-10	-0.273525	0.099	0.183	1.25644e-05	CD84
HLA-DPB1	4.06854e-10	0.296509	0.132	0.064	1.36451e-05	HLA-DPB1
LRRFIP1	4.47711e-10	0.305053	0.267	0.204	1.50153e-05	LRRFIP1
ATP1B3	4.90016e-10	0.277768	0.101	0.054	1.64341e-05	ATP1B3
AKR1C3	7.84295e-10	-0.27176	0.072	0.142	2.63037e-05	AKR1C3
SLAMF6	8.14222e-10	-0.272674	0.072	0.139	2.73074e-05	SLAMF6
MT1E	8.6009e-10	-0.280248	0.14	0.228	2.88457e-05	MT1E
PDIA6	8.71439e-10	0.340489	0.233	0.166	2.92263e-05	PDIA6
RAB37	1.00918e-09	-0.257351	0.059	0.125	3.38458e-05	RAB37
IL10RB	1.02719e-09	-0.253528	0.073	0.148	3.44498e-05	IL10RB
JPT1	1.23156e-09	0.34482	0.267	0.2	4.13042e-05	JPT1
LINC00649	1.50342e-09	-0.29471	0.096	0.171	5.04215e-05	LINC00649
SMCO4	1.56417e-09	-0.273605	0.073	0.141	5.24593e-05	SMCO4
DDX6	1.66777e-09	-0.253716	0.127	0.216	5.59337e-05	DDX6
FKBP3	1.7929e-09	0.33575	0.158	0.102	6.01303e-05	FKBP3
GGA1	2.01332e-09	0.30367	0.123	0.077	6.75229e-05	GGA1
RPS27L	2.12971e-09	0.287794	0.28	0.207	7.14264e-05	RPS27L
LIMS1	2.19177e-09	-0.283556	0.134	0.214	7.35075e-05	LIMS1
ANP32B	2.36638e-09	0.370423	0.28	0.217	7.93637e-05	ANP32B
VSIR	2.43861e-09	-0.264495	0.08	0.148	8.1786e-05	VSIR
ENO1	2.57981e-09	0.254292	0.647	0.591	8.65218e-05	ENO1
AES	2.9376e-09	-0.261652	0.078	0.147	9.85211e-05	AES
PRDX3	3.61033e-09	0.27007	0.163	0.104	0.000121083	PRDX3
LRRFIP2	4.09356e-09	0.268479	0.109	0.063	0.00013729	LRRFIP2
IGFL2	4.65446e-09	0.36298	0.417	0.355	0.000156101	IGFL2
PDIA3	6.00649e-09	0.271463	0.309	0.243	0.000201446	PDIA3
EHD4	6.19188e-09	0.26112	0.116	0.071	0.000207663	EHD4
BLVRA	7.58592e-09	0.262083	0.117	0.07	0.000254417	BLVRA
IST1	7.91203e-09	-0.26215	0.079	0.139	0.000265354	IST1
SYNE2	8.73261e-09	0.293863	0.215	0.151	0.000292874	SYNE2
LMNB1	9.39161e-09	0.272711	0.104	0.055	0.000314976	LMNB1
AHNAK	9.61558e-09	0.323977	0.408	0.355	0.000322487	AHNAK
EIF2AK1	9.717e-09	0.273948	0.102	0.055	0.000325889	EIF2AK1
PRKACB	1.09819e-08	-0.255456	0.105	0.179	0.000368312	PRKACB
SMARCA2	1.11799e-08	0.29179	0.172	0.128	0.000374952	SMARCA2
N4BP2L2	1.16646e-08	-0.267714	0.175	0.265	0.000391206	N4BP2L2
GLRX	1.40535e-08	0.28322	0.19	0.138	0.000471326	GLRX
SMS	1.94127e-08	0.272459	0.193	0.137	0.000651064	SMS
EDF1	2.08221e-08	0.270274	0.47	0.409	0.000698331	EDF1
RPL41	2.50059e-08	0.341215	0.87	0.877	0.000838648	RPL41
CAP1	2.5187e-08	0.258198	0.406	0.334	0.000844721	CAP1
IGFBP4	2.74742e-08	0.263019	0.126	0.073	0.000921428	IGFBP4
ARPC5L	2.82986e-08	0.26282	0.239	0.181	0.000949079	ARPC5L
SH2D2A	3.04548e-08	0.265762	0.116	0.069	0.00102139	SH2D2A
HLA-DPA1	3.29263e-08	0.340572	0.122	0.066	0.00110428	HLA-DPA1
UQCRFS1	3.37679e-08	0.300495	0.19	0.135	0.00113251	UQCRFS1
ATP5MPL	3.58832e-08	0.278125	0.418	0.353	0.00120345	ATP5MPL
SESN3	4.14955e-08	-0.258056	0.136	0.216	0.00139168	SESN3
PSMA6	4.89819e-08	0.298639	0.361	0.292	0.00164275	PSMA6
RBX1	5.11822e-08	0.267058	0.334	0.266	0.00171655	RBX1
GRK2	5.78215e-08	0.294588	0.118	0.071	0.00193922	GRK2
ABRACL	5.96421e-08	0.263661	0.434	0.364	0.00200028	ABRACL
DYNLL1	6.74689e-08	0.289147	0.291	0.224	0.00226277	DYNLL1
HLA-DRA	6.89888e-08	0.327783	0.122	0.064	0.00231375	HLA-DRA
PTHLH	6.92464e-08	-0.283538	0.108	0.176	0.00232238	PTHLH
COX5A	8.74829e-08	0.277292	0.376	0.315	0.002934	COX5A
CCT5	9.53472e-08	0.263921	0.196	0.139	0.00319775	CCT5
C9orf16	1.05672e-07	0.26464	0.456	0.402	0.00354403	C9orf16
CXCR4	1.38099e-07	-0.252052	0.205	0.28	0.00463156	CXCR4
PPA1	1.46399e-07	0.295064	0.225	0.165	0.00490992	PPA1
FRMD4B	1.48549e-07	0.258981	0.11	0.072	0.00498202	FRMD4B
NASP	1.79476e-07	0.306767	0.166	0.117	0.00601926	NASP
SOX4	2.21319e-07	0.260143	0.147	0.095	0.00742259	SOX4
SYNGR2	2.69747e-07	0.27476	0.219	0.167	0.00904676	SYNGR2
BAX	3.13323e-07	0.260691	0.207	0.16	0.0105082	BAX
AHSA1	3.86744e-07	0.253173	0.109	0.066	0.0129706	AHSA1
SLIRP	7.32678e-07	0.2803	0.201	0.148	0.0245725	SLIRP
UCP2	1.43241e-06	0.288087	0.38	0.34	0.0480401	UCP2

## Sheet: C3 TC4
	p_val	avg_logFC	pct.1	pct.2	p_val_adj	Gene
HLA-B	8.90515e-299	1.38936	0.907	0.204	2.98661e-294	HLA-B
HLA-A	1.91368e-243	1.12833	0.922	0.353	6.4181e-239	HLA-A
HLA-C	1.81937e-172	1.07601	0.859	0.383	6.10181e-168	HLA-C
B2M	1.70763e-163	0.514796	0.998	0.971	5.72705e-159	B2M
GNG13	9.14967e-144	-1.23381	0.001	0.294	3.06862e-139	GNG13
KIR2DL3	2.64508e-135	-1.09241	0.004	0.299	8.87107e-131	KIR2DL3
CRIP1	8.28182e-104	0.952053	0.86	0.536	2.77756e-99	CRIP1
EEF1A1	1.26642e-89	-0.31156	0.999	1	4.24731e-85	EEF1A1
ITM2A	5.36859e-84	0.861775	0.687	0.332	1.80052e-79	ITM2A
CCR7	7.23997e-84	-1.04451	0.179	0.527	2.42814e-79	CCR7
VIM	1.07517e-83	0.550042	0.932	0.703	3.60589e-79	VIM
GNG4	9.80246e-81	-0.974534	0.046	0.312	3.28755e-76	GNG4
S100A6	6.64872e-77	0.691367	0.746	0.405	2.22985e-72	S100A6
RPL13	9.62206e-71	-0.314392	0.998	1	3.22705e-66	RPL13
PRG4	1.58882e-66	-0.89278	0.005	0.165	5.32858e-62	PRG4
ANXA1	1.82522e-62	0.831479	0.457	0.131	6.12141e-58	ANXA1
RPL30	2.67556e-61	-0.319742	0.994	0.995	8.97328e-57	RPL30
IGHM	9.88091e-60	1.06702	0.35	0.085	3.31386e-55	IGHM
PASK	4.42531e-59	-0.838458	0.201	0.495	1.48416e-54	PASK
LMNA	5.16622e-58	0.78449	0.542	0.225	1.73265e-53	LMNA
STMN1	4.69879e-53	0.670525	0.707	0.427	1.57588e-48	STMN1
TRAV8-4	1.78496e-52	-0.723965	0.481	0.722	5.98639e-48	TRAV8-4
PFN1	1.41857e-48	0.556813	0.974	0.935	4.75761e-44	PFN1
HMGN1	2.49161e-48	0.777703	0.62	0.371	8.35638e-44	HMGN1
HACD1	1.15483e-46	0.900529	0.353	0.119	3.87306e-42	HACD1
FTL	1.33314e-46	-0.615591	0.618	0.805	4.4711e-42	FTL
TRBV21-1	1.1091e-45	-0.681104	0.209	0.478	3.7197e-41	TRBV21-1
PABPC1	1.55066e-45	-0.465763	0.774	0.897	5.2006e-41	PABPC1
RPL39	1.40487e-43	-0.262616	0.993	0.999	4.71165e-39	RPL39
H2AFZ	2.50981e-42	0.50947	0.787	0.575	8.4174e-38	H2AFZ
CD8A	8.26665e-42	-0.615561	0.025	0.176	2.77247e-37	CD8A
DEK	2.53478e-41	0.687726	0.351	0.127	8.50114e-37	DEK
CPNE2	2.79424e-41	-0.610973	0.03	0.187	9.37132e-37	CPNE2
HLA-E	9.94727e-41	0.555537	0.678	0.435	3.33612e-36	HLA-E
LGALS1	1.18068e-40	0.550377	0.552	0.267	3.95977e-36	LGALS1
TPR	9.80796e-40	-0.709973	0.317	0.544	3.28939e-35	TPR
TMSB10	2.42676e-39	0.253031	0.998	0.993	8.13886e-35	TMSB10
FCMR	3.99878e-39	-0.638601	0.059	0.247	1.34111e-34	FCMR
CD74	5.21886e-39	-0.408276	0.856	0.928	1.7503e-34	CD74
FYB1	1.54027e-38	-0.630051	0.582	0.758	5.16576e-34	FYB1
LTB	6.79624e-35	-0.653414	0.291	0.518	2.27932e-30	LTB
S100A7	7.68813e-35	0.672551	0.141	0.009	2.57844e-30	S100A7
NELL2	1.1674e-34	-0.494904	0.012	0.127	3.91522e-30	NELL2
CALM1	5.00469e-34	0.447008	0.795	0.625	1.67847e-29	CALM1
PCNA	6.50356e-34	0.626492	0.371	0.162	2.18116e-29	PCNA
RNF19A	1.82108e-33	-0.593117	0.256	0.486	6.10755e-29	RNF19A
PSMB8	2.09656e-33	0.542941	0.534	0.306	7.03144e-29	PSMB8
HLA-F	2.98099e-33	0.628804	0.235	0.065	9.99765e-29	HLA-F
SOD1	5.40667e-33	-0.47943	0.818	0.901	1.81329e-28	SOD1
TUBA1B	1.29045e-32	0.472805	0.806	0.637	4.3279e-28	TUBA1B
MALAT1	1.07912e-31	-0.527409	0.958	0.941	3.61916e-27	MALAT1
S100A8	1.64938e-31	0.717845	0.189	0.037	5.5317e-27	S100A8
MIR181A1HG	2.02701e-31	-0.601306	0.11	0.302	6.79819e-27	MIR181A1HG
CTSL	2.26808e-31	0.819068	0.233	0.059	7.60668e-27	CTSL
PRSS21	2.45854e-31	-0.386898	0.007	0.103	8.24547e-27	PRSS21
PSMB9	2.93741e-31	0.527387	0.498	0.269	9.85148e-27	PSMB9
PLEK	8.55494e-31	-0.622599	0.125	0.31	2.86916e-26	PLEK
IL16	1.7137e-30	-0.607144	0.164	0.352	5.74742e-26	IL16
ITPR1	2.97045e-30	-0.587319	0.154	0.349	9.9623e-26	ITPR1
HMGB2	5.73636e-30	0.545238	0.486	0.263	1.92386e-25	HMGB2
ANXA2	1.92417e-29	0.416111	0.554	0.322	6.45328e-25	ANXA2
RPS25	3.60771e-29	-0.276436	0.968	0.979	1.20995e-24	RPS25
S100A10	4.03818e-28	0.399289	0.702	0.516	1.35432e-23	S100A10
CD247	4.30621e-28	-0.528568	0.327	0.533	1.44422e-23	CD247
GINS2	5.55916e-28	0.550971	0.305	0.127	1.86443e-23	GINS2
ITM2C	1.15334e-27	0.613499	0.384	0.196	3.86806e-23	ITM2C
ITM2B	1.23662e-27	0.605866	0.3	0.14	4.14738e-23	ITM2B
PNRC1	2.26778e-27	-0.560886	0.22	0.418	7.60568e-23	PNRC1
GPX4	2.9715e-27	-0.402939	0.661	0.814	9.96583e-23	GPX4
MCM7	6.00979e-27	0.500191	0.424	0.224	2.01556e-22	MCM7
CXCL13	1.06793e-26	1.28797	0.214	0.056	3.58162e-22	CXCL13
PPM1G	1.36674e-26	0.580084	0.258	0.107	4.58378e-22	PPM1G
CD70	2.5737e-26	0.553033	0.299	0.139	8.63168e-22	CD70
ETV1	3.76805e-26	-0.466555	0.027	0.136	1.26373e-21	ETV1
IKZF2	4.28893e-26	-0.484406	0.127	0.31	1.43842e-21	IKZF2
CYC1	5.44541e-26	0.513446	0.181	0.044	1.82628e-21	CYC1
GLCCI1	9.54958e-26	-0.439362	0.039	0.163	3.20274e-21	GLCCI1
BTG1	2.60127e-25	-0.537326	0.259	0.442	8.72413e-21	BTG1
MAL	2.71778e-25	-0.565449	0.256	0.433	9.11489e-21	MAL
ANP32B	2.76266e-25	0.572291	0.488	0.314	9.26539e-21	ANP32B
MCM3	5.14399e-25	0.512964	0.3	0.133	1.72519e-20	MCM3
KRT14	9.07291e-25	0.719202	0.192	0.06	3.04287e-20	KRT14
ZNF365	1.23868e-24	-0.384464	0.027	0.133	4.15428e-20	ZNF365
NDFIP1	1.75984e-24	0.615548	0.325	0.167	5.90215e-20	NDFIP1
NFKBIA	1.78602e-24	0.644881	0.304	0.158	5.98994e-20	NFKBIA
GADD45GIP1	5.68509e-24	0.563081	0.232	0.085	1.90666e-19	GADD45GIP1
NASP	9.75861e-24	0.479926	0.45	0.264	3.27284e-19	NASP
KRT1	1.42723e-23	0.506835	0.114	0.016	4.78665e-19	KRT1
TRBV11-2	1.61904e-23	0.853456	0.156	0.037	5.42993e-19	TRBV11-2
S100A9	2.10554e-23	0.565952	0.122	0.018	7.06155e-19	S100A9
PLP2	2.12424e-23	0.468203	0.325	0.152	7.12427e-19	PLP2
PRELID1	7.85127e-23	0.510769	0.161	0.05	2.63316e-18	PRELID1
TNFSF8	9.32554e-23	-0.469847	0.075	0.226	3.1276e-18	TNFSF8
CNN2	9.8952e-23	0.528347	0.24	0.093	3.31865e-18	CNN2
IL32	1.33789e-22	0.279557	0.845	0.708	4.48702e-18	IL32
HMGB1	1.50413e-22	0.380631	0.919	0.864	5.04454e-18	HMGB1
TRBV5-6	1.73005e-22	-0.362576	0.59	0.754	5.80226e-18	TRBV5-6
SIRPG	4.56761e-22	-0.504872	0.216	0.395	1.53189e-17	SIRPG
HMGN2	7.47816e-22	0.363856	0.688	0.511	2.50802e-17	HMGN2
MT-ND3	9.63575e-22	-0.328077	0.919	0.948	3.23164e-17	MT-ND3
PPP1R2	2.32546e-21	-0.475369	0.23	0.403	7.79914e-17	PPP1R2
KRT81	5.41802e-21	0.550504	0.127	0.03	1.81709e-16	KRT81
CAPG	5.44747e-21	0.424558	0.231	0.084	1.82697e-16	CAPG
FABP5	6.80372e-21	0.427772	0.4	0.218	2.28183e-16	FABP5
HSP90AA1	1.73948e-20	0.368566	0.919	0.86	5.83386e-16	HSP90AA1
LIMS2	1.78938e-20	-0.419352	0.06	0.186	6.00124e-16	LIMS2
KRT86	2.30313e-20	0.46588	0.127	0.033	7.72425e-16	KRT86
KIR2DL1	2.30397e-20	-0.465175	0.103	0.25	7.72705e-16	KIR2DL1
MZT2B	2.34044e-20	0.436186	0.187	0.069	7.84937e-16	MZT2B
CD96	2.8985e-20	-0.500623	0.148	0.292	9.72098e-16	CD96
SIVA1	3.76164e-20	0.451241	0.447	0.281	1.26158e-15	SIVA1
SPINT2	4.12881e-20	0.49784	0.271	0.127	1.38472e-15	SPINT2
ANXA5	4.3545e-20	0.399332	0.336	0.175	1.46041e-15	ANXA5
DUT	6.81729e-20	0.400438	0.494	0.325	2.28638e-15	DUT
TRGV9	8.72491e-20	-0.426631	0.249	0.431	2.92616e-15	TRGV9
PIM2	1.64518e-19	-0.454736	0.285	0.455	5.51759e-15	PIM2
ERH	1.9848e-19	0.427761	0.664	0.518	6.65661e-15	ERH
PDIA3	3.42787e-19	0.422272	0.462	0.31	1.14964e-14	PDIA3
PRKCH	4.09785e-19	-0.371297	0.077	0.21	1.37434e-14	PRKCH
CD99	4.18532e-19	0.322236	0.759	0.631	1.40367e-14	CD99
ANXA11	4.34831e-19	0.47752	0.278	0.146	1.45834e-14	ANXA11
ITGB2-AS1	4.50658e-19	-0.452625	0.071	0.197	1.51142e-14	ITGB2-AS1
S100A4	4.51343e-19	0.344311	0.906	0.865	1.51371e-14	S100A4
ICA1	4.87838e-19	-0.384566	0.058	0.178	1.63611e-14	ICA1
NEDD8	4.92738e-19	0.443644	0.464	0.301	1.65255e-14	NEDD8
LGALS3	5.02576e-19	0.365743	0.261	0.111	1.68554e-14	LGALS3
TRGV7	7.78783e-19	-0.353909	0.03	0.123	2.61188e-14	TRGV7
CDCA7	8.09289e-19	0.439744	0.363	0.212	2.71419e-14	CDCA7
CST3	9.29468e-19	0.551169	0.111	0.024	3.11725e-14	CST3
PCLAF	1.0377e-18	0.439782	0.214	0.089	3.48025e-14	PCLAF
CENPU	1.65036e-18	0.453569	0.237	0.105	5.53498e-14	CENPU
S100A11	2.90341e-18	0.328939	0.722	0.596	9.73744e-14	S100A11
SUSD4	3.92847e-18	-0.451671	0.074	0.195	1.31753e-13	SUSD4
SGK1	3.93705e-18	-0.452278	0.067	0.178	1.32041e-13	SGK1
PSMA6	1.13541e-17	0.417057	0.595	0.442	3.80793e-13	PSMA6
CTSW	2.42552e-17	0.572913	0.149	0.052	8.13472e-13	CTSW
MCM4	3.32238e-17	0.419056	0.208	0.09	1.11426e-12	MCM4
MT1X	5.88887e-17	0.472061	0.442	0.298	1.97501e-12	MT1X
SERPINB9	6.34873e-17	-0.432611	0.093	0.214	2.12924e-12	SERPINB9
MZT2A	6.6252e-17	0.465531	0.185	0.075	2.22196e-12	MZT2A
CD9	1.14111e-16	0.32749	0.179	0.065	3.82706e-12	CD9
PRDX2	1.65786e-16	-0.312728	0.429	0.588	5.56012e-12	PRDX2
PRF1	2.4531e-16	0.34208	0.114	0.035	8.22722e-12	PRF1
P4HB	2.89614e-16	0.419207	0.314	0.186	9.71307e-12	P4HB
BAIAP3	3.39842e-16	-0.341537	0.073	0.203	1.13976e-11	BAIAP3
KRT5	3.72155e-16	0.475166	0.116	0.031	1.24813e-11	KRT5
MCM5	4.38044e-16	0.392727	0.37	0.226	1.46911e-11	MCM5
TXNIP	5.77916e-16	-0.425535	0.216	0.365	1.93821e-11	TXNIP
AKR1C3	5.9081e-16	-0.415329	0.089	0.205	1.98146e-11	AKR1C3
MEF2C	8.68222e-16	-0.425882	0.06	0.156	2.91184e-11	MEF2C
FLNA	9.16282e-16	0.398905	0.435	0.306	3.07303e-11	FLNA
STARD3NL	1.0702e-15	-0.396405	0.156	0.29	3.58925e-11	STARD3NL
FSCN1	1.14826e-15	0.411149	0.125	0.042	3.85105e-11	FSCN1
C12orf75	1.50285e-15	0.395661	0.169	0.069	5.04026e-11	C12orf75
HELLS	1.77739e-15	0.390469	0.177	0.075	5.96101e-11	HELLS
KLRB1	2.09208e-15	0.382934	0.122	0.047	7.01642e-11	KLRB1
APRT	2.1867e-15	-0.299991	0.649	0.757	7.33375e-11	APRT
TNIP3	4.42465e-15	-0.356197	0.034	0.116	1.48394e-10	TNIP3
GIMAP7	4.63097e-15	-0.411459	0.251	0.395	1.55314e-10	GIMAP7
NKG7	5.81176e-15	0.387824	0.124	0.041	1.94915e-10	NKG7
TMEM160	6.08791e-15	0.423142	0.146	0.059	2.04176e-10	TMEM160
PKIG	8.75858e-15	0.377802	0.11	0.026	2.93745e-10	PKIG
ALOX5AP	1.24349e-14	-0.371662	0.394	0.54	4.17043e-10	ALOX5AP
TERF2IP	1.46487e-14	-0.356278	0.271	0.425	4.91289e-10	TERF2IP
DOK2	2.47025e-14	-0.350639	0.178	0.319	8.28474e-10	DOK2
HTATSF1	2.48523e-14	0.385861	0.215	0.12	8.33497e-10	HTATSF1
NINJ1	2.80762e-14	-0.368722	0.198	0.333	9.41618e-10	NINJ1
MCM2	2.90794e-14	0.353802	0.158	0.068	9.75264e-10	MCM2
H2AFV	3.13508e-14	0.381234	0.261	0.144	1.05144e-09	H2AFV
DGKA	3.94298e-14	-0.349782	0.124	0.255	1.3224e-09	DGKA
KIR3DL1	4.27055e-14	-0.321878	0.113	0.239	1.43226e-09	KIR3DL1
RANBP1	5.03391e-14	0.373451	0.538	0.408	1.68827e-09	RANBP1
PTPRN2	5.72287e-14	-0.371879	0.107	0.221	1.91934e-09	PTPRN2
GPR183	7.3978e-14	-0.403273	0.087	0.19	2.48107e-09	GPR183
CISH	7.84538e-14	0.287042	0.106	0.031	2.63118e-09	CISH
SYNE2	8.85435e-14	0.389964	0.211	0.119	2.96957e-09	SYNE2
RPA3	1.04642e-13	0.367108	0.405	0.273	3.50947e-09	RPA3
RTRAF	1.05305e-13	0.353897	0.516	0.388	3.53171e-09	RTRAF
TCF7	1.07632e-13	-0.390599	0.213	0.354	3.60977e-09	TCF7
KRT10	1.45434e-13	0.409561	0.149	0.063	4.87755e-09	KRT10
ASF1B	1.79937e-13	0.34455	0.14	0.052	6.03471e-09	ASF1B
MKI67	2.26485e-13	0.308535	0.117	0.041	7.59584e-09	MKI67
TRAV21	2.27345e-13	0.36261	0.131	0.041	7.62471e-09	TRAV21
CD27	2.56616e-13	-0.348446	0.304	0.454	8.60637e-09	CD27
LIG1	2.62463e-13	0.320853	0.122	0.044	8.8025e-09	LIG1
FEN1	2.68564e-13	0.36472	0.195	0.098	9.00711e-09	FEN1
TOX	2.83242e-13	-0.341669	0.259	0.397	9.49937e-09	TOX
EPHX2	2.83725e-13	-0.31099	0.285	0.439	9.51558e-09	EPHX2
DSTN	3.30416e-13	0.329488	0.143	0.061	1.10815e-08	DSTN
PSME2	4.18065e-13	0.294421	0.77	0.677	1.40211e-08	PSME2
DNMT1	4.6502e-13	0.338654	0.318	0.199	1.55958e-08	DNMT1
UHRF1	6.55861e-13	0.332531	0.136	0.054	2.19963e-08	UHRF1
CDC6	6.56038e-13	0.306319	0.101	0.034	2.20022e-08	CDC6
GIMAP5	7.61311e-13	-0.32726	0.041	0.125	2.55329e-08	GIMAP5
PKMYT1	8.34155e-13	0.325585	0.111	0.037	2.79759e-08	PKMYT1
2011-09-01	8.54552e-13	0.346473	0.231	0.129	2.866e-08	SEPT11
SNRPD1	8.81816e-13	0.318744	0.538	0.416	2.95743e-08	SNRPD1
TXN	1.39245e-12	0.263399	0.607	0.469	4.67001e-08	TXN
DNAJC9	1.97271e-12	0.332976	0.219	0.123	6.61606e-08	DNAJC9
COCH	2.05758e-12	0.456668	0.187	0.092	6.9007e-08	COCH
COX5A	2.17872e-12	0.314583	0.57	0.439	7.30699e-08	COX5A
ORC6	2.2198e-12	0.319506	0.126	0.051	7.44476e-08	ORC6
CLSPN	2.49394e-12	0.256675	0.114	0.042	8.36419e-08	CLSPN
LY6E	2.7422e-12	0.319413	0.712	0.612	9.19678e-08	LY6E
CCDC85B	2.84235e-12	0.350313	0.209	0.102	9.53268e-08	CCDC85B
RFC2	3.02547e-12	0.318263	0.203	0.108	1.01468e-07	RFC2
FKBP3	3.33505e-12	0.367785	0.26	0.156	1.11851e-07	FKBP3
SNRPB	3.55348e-12	0.297713	0.576	0.45	1.19177e-07	SNRPB
IDH2	3.60589e-12	0.355373	0.362	0.256	1.20934e-07	IDH2
CHN1	3.93948e-12	0.363172	0.119	0.05	1.32122e-07	CHN1
SPNS1	4.26083e-12	-0.284498	0.304	0.444	1.429e-07	SPNS1
ITGB1	4.89306e-12	-0.451648	0.314	0.439	1.64104e-07	ITGB1
ARL6IP6	5.04362e-12	0.298955	0.151	0.072	1.69153e-07	ARL6IP6
LAGE3	5.44814e-12	0.398968	0.211	0.115	1.8272e-07	LAGE3
RASA4	6.16365e-12	-0.288879	0.038	0.115	2.06716e-07	RASA4
CALR	6.18913e-12	0.295136	0.69	0.578	2.07571e-07	CALR
KRT7	6.40412e-12	0.312294	0.493	0.383	2.14781e-07	KRT7
SON	6.40827e-12	-0.279159	0.474	0.617	2.14921e-07	SON
LMNB1	6.91382e-12	0.373459	0.225	0.124	2.31876e-07	LMNB1
MAD2L2	7.01698e-12	0.362093	0.263	0.179	2.35335e-07	MAD2L2
BNIP3L	7.10681e-12	-0.346289	0.184	0.31	2.38348e-07	BNIP3L
GRK2	8.23396e-12	0.388436	0.166	0.088	2.76151e-07	GRK2
CD28	8.55101e-12	-0.303312	0.053	0.139	2.86784e-07	CD28
ZWINT	8.61075e-12	0.345355	0.164	0.08	2.88787e-07	ZWINT
UBAC2	8.68252e-12	-0.346836	0.121	0.221	2.91194e-07	UBAC2
COMMD6	9.49955e-12	-0.294823	0.546	0.655	3.18596e-07	COMMD6
EIF2AK1	1.01299e-11	0.342739	0.13	0.06	3.39735e-07	EIF2AK1
MAD2L1	1.20858e-11	0.30757	0.18	0.086	4.05333e-07	MAD2L1
ATP5MPL	1.22456e-11	0.315641	0.625	0.514	4.10694e-07	ATP5MPL
CD63	1.30095e-11	0.367211	0.312	0.214	4.36312e-07	CD63
TRAP1	1.41515e-11	0.351769	0.151	0.073	4.74614e-07	TRAP1
RPL36AL	1.52651e-11	0.256445	0.757	0.651	5.11962e-07	RPL36AL
HSPB1	1.90724e-11	-0.322642	0.698	0.765	6.39651e-07	HSPB1
CXCR3	2.09308e-11	0.295205	0.117	0.046	7.01976e-07	CXCR3
ARF5	2.23472e-11	0.324668	0.505	0.396	7.4948e-07	ARF5
CDK6	2.38134e-11	0.371011	0.235	0.136	7.98654e-07	CDK6
CD79A	2.38321e-11	-0.331084	0.084	0.182	7.9928e-07	CD79A
BST2	2.83676e-11	0.289751	0.417	0.298	9.51393e-07	BST2
LIMD2	3.20942e-11	-0.28229	0.576	0.688	1.07637e-06	LIMD2
ABRACL	3.2635e-11	0.370577	0.615	0.515	1.09451e-06	ABRACL
IFITM2	3.41483e-11	0.346191	0.69	0.617	1.14527e-06	IFITM2
CENPW	4.00123e-11	0.28269	0.127	0.055	1.34193e-06	CENPW
TRG-AS1	5.30427e-11	-0.324149	0.215	0.342	1.77895e-06	TRG-AS1
ZG16B	5.5297e-11	-0.304014	0.071	0.159	1.85455e-06	ZG16B
MAT2B	7.34533e-11	-0.325943	0.226	0.345	2.46348e-06	MAT2B
KLF6	7.61676e-11	0.315189	0.28	0.171	2.55451e-06	KLF6
TNFSF10	8.10586e-11	0.326346	0.241	0.152	2.71854e-06	TNFSF10
MTHFD1	1.18787e-10	0.324078	0.19	0.11	3.98387e-06	MTHFD1
AICDA	1.31649e-10	0.460421	0.146	0.068	4.41525e-06	AICDA
THY1	1.3698e-10	-0.304077	0.057	0.132	4.59405e-06	THY1
SEM1	1.39699e-10	0.285578	0.607	0.495	4.68524e-06	SEM1
CCNI2	1.59976e-10	-0.296417	0.064	0.146	5.36527e-06	CCNI2
GMNN	1.63636e-10	0.280636	0.112	0.047	5.48801e-06	GMNN
NRN1	1.82262e-10	-0.29115	0.065	0.146	6.11271e-06	NRN1
SDF2L1	1.83482e-10	0.301126	0.18	0.098	6.15363e-06	SDF2L1
HIST3H2A	2.17935e-10	-0.275817	0.069	0.157	7.30912e-06	HIST3H2A
ARID5B	2.29361e-10	-0.309322	0.222	0.339	7.69232e-06	ARID5B
FUT8	2.42963e-10	0.304581	0.144	0.071	8.14851e-06	FUT8
PELI1	2.44528e-10	-0.289093	0.077	0.166	8.201e-06	PELI1
PSME1	2.71507e-10	0.256654	0.741	0.658	9.10581e-06	PSME1
EMB	2.81471e-10	0.345391	0.259	0.174	9.43998e-06	EMB
CBX5	3.17131e-10	0.33383	0.184	0.108	1.06359e-05	CBX5
EIF4A3	3.38978e-10	0.276009	0.114	0.048	1.13686e-05	EIF4A3
RAB4A	3.59066e-10	0.354156	0.149	0.076	1.20423e-05	RAB4A
AC004585.1	3.61311e-10	-0.272154	0.048	0.123	1.21177e-05	AC004585.1
ATP5MC1	3.74812e-10	0.29632	0.452	0.341	1.25704e-05	ATP5MC1
CENPF	4.37001e-10	0.270797	0.159	0.077	1.46561e-05	CENPF
DHFR	5.64017e-10	0.298261	0.161	0.084	1.8916e-05	DHFR
TNFRSF1B	5.71517e-10	0.280811	0.123	0.061	1.91675e-05	TNFRSF1B
HSP90B1	6.44052e-10	0.307414	0.471	0.369	2.16002e-05	HSP90B1
TMEM243	6.60828e-10	-0.290265	0.329	0.455	2.21629e-05	TMEM243
LSM4	7.64686e-10	0.302622	0.338	0.237	2.5646e-05	LSM4
CARHSP1	7.84494e-10	0.299289	0.375	0.261	2.63103e-05	CARHSP1
ARMC2	8.637e-10	-0.278726	0.069	0.148	2.89668e-05	ARMC2
TOB1	9.03608e-10	-0.271014	0.05	0.124	3.03052e-05	TOB1
USP1	9.78434e-10	0.287069	0.214	0.132	3.28147e-05	USP1
UNG	1.09795e-09	0.296649	0.166	0.092	3.68231e-05	UNG
ASS1	1.16276e-09	0.345295	0.119	0.05	3.89966e-05	ASS1
CDK2	1.26819e-09	0.274599	0.117	0.05	4.25325e-05	CDK2
MRPS34	1.69292e-09	0.341213	0.432	0.339	5.67771e-05	MRPS34
FDPS	1.7281e-09	0.281573	0.267	0.173	5.79571e-05	FDPS
NUDT4	1.75309e-09	-0.275915	0.136	0.241	5.8795e-05	NUDT4
IFNAR1	1.91827e-09	-0.281999	0.105	0.197	6.43348e-05	IFNAR1
SMC2	2.04907e-09	0.275116	0.162	0.086	6.87216e-05	SMC2
CCL5	2.31587e-09	0.307057	0.145	0.076	7.76696e-05	CCL5
VRK1	2.42032e-09	0.302411	0.186	0.105	8.11726e-05	VRK1
MCM6	2.46374e-09	0.271884	0.21	0.129	8.2629e-05	MCM6
FOS	2.78756e-09	0.332538	0.227	0.142	9.34893e-05	FOS
CKLF	3.04525e-09	0.286573	0.34	0.237	0.000102131	CKLF
YEATS4	3.18254e-09	0.276785	0.146	0.077	0.000106736	YEATS4
GABARAPL2	3.56046e-09	-0.270781	0.292	0.399	0.000119411	GABARAPL2
TMEM106C	3.66853e-09	0.291311	0.194	0.114	0.000123035	TMEM106C
HBP1	3.82791e-09	-0.265713	0.078	0.163	0.00012838	HBP1
SESN3	3.97288e-09	-0.273887	0.087	0.18	0.000133243	SESN3
PTTG1	4.45121e-09	0.373221	0.278	0.18	0.000149285	PTTG1
ACTN4	4.49137e-09	0.298076	0.183	0.114	0.000150632	ACTN4
CCND2	4.76937e-09	0.31479	0.251	0.167	0.000159955	CCND2
RRM1	5.40635e-09	0.269687	0.176	0.098	0.000181318	RRM1
CDCA4	5.71553e-09	0.259553	0.127	0.056	0.000191687	CDCA4
PCMT1	6.46415e-09	0.280022	0.272	0.188	0.000216795	PCMT1
CKS1B	6.78577e-09	0.269346	0.159	0.089	0.000227581	CKS1B
SNHG9	7.78495e-09	-0.287662	0.049	0.114	0.000261092	SNHG9
LAMA3	8.16384e-09	-0.256006	0.055	0.127	0.000273799	LAMA3
SSRP1	8.37771e-09	0.325006	0.227	0.149	0.000280971	SSRP1
AHNAK	9.10608e-09	0.263002	0.377	0.278	0.0003054	AHNAK
CBLB	9.17763e-09	-0.291197	0.089	0.167	0.000307799	CBLB
ARHGAP25	9.62639e-09	-0.253788	0.048	0.108	0.00032285	ARHGAP25
NT5C	9.66148e-09	0.310411	0.14	0.076	0.000324027	NT5C
RPS4Y1	1.03067e-08	0.331258	0.176	0.095	0.000345665	RPS4Y1
SMC1A	1.19268e-08	0.293553	0.241	0.166	0.000400001	SMC1A
GZMM	1.26522e-08	-0.259751	0.163	0.271	0.000424329	GZMM
INSIG1	1.32518e-08	-0.317707	0.186	0.285	0.000444437	INSIG1
RBX1	1.33375e-08	0.289952	0.494	0.404	0.000447312	RBX1
SNX20	1.47757e-08	-0.265037	0.086	0.163	0.000495546	SNX20
TPM4	1.56881e-08	0.286467	0.339	0.25	0.000526149	TPM4
PARP1	1.63757e-08	0.258787	0.396	0.299	0.000549207	PARP1
SRSF3	1.69688e-08	0.251712	0.586	0.489	0.0005691	SRSF3
CYBA	2.03132e-08	-0.285687	0.528	0.63	0.000681265	CYBA
ITGB2	2.06457e-08	-0.254056	0.304	0.418	0.000692416	ITGB2
SDHA	2.06842e-08	0.269716	0.206	0.129	0.000693706	SDHA
TMX1	2.28316e-08	0.317908	0.27	0.196	0.000765725	TMX1
SCCPDH	2.41891e-08	0.314842	0.283	0.197	0.000811254	SCCPDH
MRPL52	2.42691e-08	0.302269	0.439	0.348	0.000813937	MRPL52
SDCBP	2.44564e-08	-0.281179	0.203	0.298	0.000820219	SDCBP
TALDO1	2.72376e-08	0.273365	0.387	0.292	0.000913495	TALDO1
CD52	2.78341e-08	-0.267088	0.762	0.81	0.0009335	CD52
RTN3	3.10257e-08	0.29714	0.177	0.122	0.00104054	RTN3
CCND1	3.16835e-08	-0.294036	0.081	0.158	0.0010626	CCND1
HIF1A	3.72731e-08	-0.258454	0.149	0.248	0.00125006	HIF1A
CCDC167	4.36975e-08	0.265649	0.256	0.173	0.00146553	CCDC167
FOXP1	4.4251e-08	-0.255174	0.104	0.19	0.00148409	FOXP1
TAP1	5.16923e-08	0.279125	0.24	0.165	0.00173366	TAP1
SAMSN1	5.29729e-08	0.292612	0.255	0.167	0.0017766	SAMSN1
FTH1	6.10053e-08	0.253087	0.949	0.932	0.002046	FTH1
GOLGA7	6.39947e-08	-0.290768	0.146	0.226	0.00214626	GOLGA7
CYB5R3	6.95656e-08	0.272648	0.226	0.152	0.00233309	CYB5R3
TANK	7.46127e-08	-0.250405	0.098	0.18	0.00250236	TANK
HILPDA	7.63434e-08	-0.366238	0.22	0.303	0.00256041	HILPDA
ITK	8.75386e-08	-0.276722	0.187	0.278	0.00293587	ITK
HSPA5	9.61751e-08	0.284314	0.35	0.267	0.00322552	HSPA5
PRDX3	9.97928e-08	0.250627	0.292	0.203	0.00334685	PRDX3
PNN	1.05099e-07	0.324913	0.357	0.284	0.0035248	PNN
FPGS	1.05441e-07	0.25241	0.133	0.071	0.00353627	FPGS
GTF3A	1.14296e-07	0.284137	0.304	0.224	0.00383325	GTF3A
EBP	1.17554e-07	0.254325	0.154	0.097	0.00394252	EBP
ADA	1.242e-07	0.329253	0.135	0.077	0.00416543	ADA
LBH	1.35267e-07	-0.257218	0.211	0.314	0.00453658	LBH
JUNB	1.63174e-07	-0.314376	0.444	0.542	0.00547253	JUNB
TECR	1.66549e-07	0.267579	0.235	0.169	0.00558573	TECR
HMGB3	1.81955e-07	0.282475	0.21	0.137	0.00610239	HMGB3
NIPSNAP2	1.87432e-07	0.250342	0.104	0.047	0.00628611	NIPSNAP2
H2AFY	2.07332e-07	0.250582	0.342	0.258	0.0069535	H2AFY
MT-ND4	2.45044e-07	-0.252493	0.847	0.886	0.00821828	MT-ND4
RGS16	2.51306e-07	0.334262	0.165	0.107	0.0084283	RGS16
IGHD	2.5785e-07	0.302043	0.109	0.055	0.00864779	IGHD
CXCL10	2.59578e-07	0.338345	0.251	0.157	0.00870573	CXCL10
SLC2A3	2.78996e-07	-0.291533	0.251	0.346	0.00935695	SLC2A3
MIS18BP1	2.7916e-07	0.296581	0.174	0.111	0.00936248	MIS18BP1
ATF5	3.39579e-07	-0.3053	0.38	0.475	0.0113888	ATF5
RTKN2	3.47169e-07	-0.269001	0.106	0.182	0.0116433	RTKN2
YY1	3.5349e-07	0.277324	0.151	0.097	0.0118554	YY1
MBP	4.42773e-07	0.283189	0.194	0.136	0.0148497	MBP
SMC3	4.92485e-07	0.259306	0.198	0.139	0.016517	SMC3
GGCT	4.99181e-07	0.25915	0.296	0.221	0.0167415	GGCT
ILK	5.60534e-07	0.259778	0.181	0.128	0.0187992	ILK
RPS27L	5.88251e-07	0.251957	0.352	0.269	0.0197288	RPS27L
CAP1	6.00864e-07	0.265054	0.422	0.342	0.0201518	CAP1
PSMA3	6.391e-07	0.26383	0.366	0.282	0.0214342	PSMA3
IGFL2	9.18224e-07	0.299305	0.479	0.395	0.0307954	IGFL2
ARHGDIA	9.90451e-07	0.25749	0.379	0.303	0.0332178	ARHGDIA
CDK2AP2	1.39358e-06	0.266081	0.285	0.214	0.0467378	CDK2AP2
UQCRFS1	1.40794e-06	0.26139	0.28	0.201	0.0472196	UQCRFS1

## Sheet: C4 FB1
	p_val	avg_logFC	pct.1	pct.2	p_val_adj	Gene
NR4A1	5.56087e-78	0.939033	0.708	0.469	1.865e-73	NR4A1
ITM2B	4.25103e-76	0.597741	0.952	0.943	1.42571e-71	ITM2B
GPX3	1.71309e-66	-0.638302	0.371	0.722	5.74536e-62	GPX3
CYR61	3.5004e-66	0.884698	0.708	0.548	1.17397e-61	CYR61
DCN	9.45916e-55	-0.250952	0.999	1	3.17241e-50	DCN
SERPING1	1.0266e-54	-0.348637	0.966	0.985	3.44302e-50	SERPING1
ISLR	1.59613e-54	-0.386663	0.888	0.972	5.3531e-50	ISLR
COL12A1	1.79097e-53	-0.602569	0.82	0.92	6.00657e-49	COL12A1
SRPX	3.07105e-46	-0.4685	0.451	0.764	1.02997e-41	SRPX
MT-ATP8	3.46803e-43	-0.296105	0.979	0.989	1.16311e-38	MT-ATP8
PRELID1	8.57277e-42	0.436779	0.384	0.222	2.87513e-37	PRELID1
SPARC	4.139e-41	0.590315	0.988	0.994	1.38814e-36	SPARC
C1S	8.40349e-40	-0.250992	0.983	0.992	2.81836e-35	C1S
C3	5.81168e-39	-0.5353	0.375	0.717	1.94912e-34	C3
COL1A1	1.23999e-38	0.667099	0.99	0.993	4.15868e-34	COL1A1
TUBA1B	1.06482e-37	-0.300798	0.896	0.96	3.57119e-33	TUBA1B
ANXA2	1.82235e-37	-0.251029	0.98	0.994	6.1118e-33	ANXA2
PTX3	2.14871e-37	-0.876878	0.024	0.167	7.20634e-33	PTX3
CFB	2.50994e-35	-0.357362	0.293	0.588	8.41783e-31	CFB
SDCBP	1.84749e-34	-0.271243	0.707	0.891	6.19612e-30	SDCBP
TUBB4B	1.7564e-32	-0.293509	0.559	0.802	5.89062e-28	TUBB4B
SOD2	1.26062e-31	-0.480789	0.521	0.774	4.22787e-27	SOD2
ADH1B	3.94812e-31	-0.524558	0.253	0.542	1.32412e-26	ADH1B
CST3	7.5568e-31	0.27537	0.998	1	2.5344e-26	CST3
WISP2	4.56223e-30	-0.317447	0.87	0.96	1.53008e-25	WISP2
TGFBR3	6.25445e-30	-0.318789	0.634	0.825	2.09762e-25	TGFBR3
LDHA	7.73862e-30	-0.257311	0.907	0.964	2.59538e-25	LDHA
SVEP1	5.12828e-29	-0.395569	0.569	0.77	1.71992e-24	SVEP1
HSP90B1	6.00299e-29	-0.267676	0.809	0.942	2.01328e-24	HSP90B1
IGFBP4	1.30215e-28	0.605728	0.803	0.822	4.36714e-24	IGFBP4
BGN	1.33084e-28	0.576772	0.611	0.432	4.46338e-24	BGN
APOD	2.48807e-28	-0.33258	0.777	0.917	8.34448e-24	APOD
VASN	1.79728e-26	-0.291991	0.62	0.811	6.0277e-22	VASN
LEPR	1.13165e-25	-0.335986	0.149	0.371	3.79534e-21	LEPR
PPL	1.91867e-25	-0.262379	0.223	0.483	6.43482e-21	PPL
AC245595.1	5.37312e-25	-0.252718	0.592	0.809	1.80204e-20	AC245595.1
MGP	2.54223e-23	-0.323429	0.98	0.991	8.52612e-19	MGP
CADM3	3.32253e-23	-0.337587	0.15	0.346	1.11431e-18	CADM3
ARID5B	4.39336e-23	0.423445	0.68	0.638	1.47344e-18	ARID5B
C1R	8.11189e-23	-0.251207	0.961	0.984	2.72056e-18	C1R
CYC1	3.48292e-22	0.292382	0.309	0.215	1.1681e-17	CYC1
DPT	5.45436e-22	-0.355533	0.869	0.936	1.82928e-17	DPT
TIMP3	7.48918e-22	-0.322211	0.792	0.894	2.51172e-17	TIMP3
COL1A2	1.09157e-21	0.378609	0.997	0.995	3.66091e-17	COL1A2
METTL9	1.52764e-21	0.274581	0.303	0.198	5.12341e-17	METTL9
HILPDA	5.10475e-21	-0.280678	0.08	0.24	1.71203e-16	HILPDA
CTGF	1.15965e-20	0.490639	0.572	0.492	3.88925e-16	CTGF
JUNB	5.23899e-20	0.350977	0.729	0.6	1.75705e-15	JUNB
SFRP1	2.27579e-19	0.436509	0.334	0.24	7.63255e-15	SFRP1
COL3A1	5.63975e-19	0.421837	0.987	0.986	1.89146e-14	COL3A1
CEBPB	1.10036e-18	0.28256	0.313	0.215	3.6904e-14	CEBPB
MTCH1	2.28892e-18	0.296511	0.451	0.382	7.67659e-14	MTCH1
CD70	8.52866e-18	-0.280957	0.387	0.561	2.86034e-13	CD70
RARRES2	1.65327e-17	-0.507709	0.065	0.174	5.54475e-13	RARRES2
DDIT4	4.10393e-17	-0.294198	0.144	0.325	1.37638e-12	DDIT4
CPZ	8.37942e-17	0.416499	0.302	0.178	2.81029e-12	CPZ
PPIC	3.32306e-16	0.317294	0.868	0.878	1.11449e-11	PPIC
CERCAM	1.07295e-15	0.337559	0.67	0.663	3.59848e-11	CERCAM
FGL2	1.85604e-15	0.355887	0.529	0.43	6.2248e-11	FGL2
TMEM176A	1.22302e-14	-0.288911	0.142	0.317	4.10175e-10	TMEM176A
RGCC	5.54003e-14	0.372178	0.387	0.322	1.85802e-09	RGCC
GUK1	1.17988e-13	0.301172	0.79	0.799	3.95707e-09	GUK1
EFEMP1	2.58018e-13	-0.285541	0.668	0.799	8.65341e-09	EFEMP1
IGFBP7	3.65877e-13	0.293372	0.709	0.628	1.22708e-08	IGFBP7
PRG4	3.75744e-13	0.376839	0.741	0.686	1.26017e-08	PRG4
SLPI	4.18277e-12	0.452226	0.517	0.474	1.40282e-07	SLPI
KDELR2	5.01336e-12	0.300513	0.691	0.719	1.68138e-07	KDELR2
TNC	6.9264e-12	-0.291963	0.334	0.497	2.32298e-07	TNC
HSPB6	1.12722e-11	0.340255	0.606	0.583	3.78046e-07	HSPB6
NFKBIA	1.70736e-11	0.346138	0.44	0.42	5.72614e-07	NFKBIA
CRTAP	2.84658e-11	0.253452	0.484	0.472	9.54685e-07	CRTAP
KRT10	1.2002e-10	0.264374	0.396	0.377	4.02522e-06	KRT10
COL5A1	2.07111e-10	0.309029	0.775	0.799	6.94608e-06	COL5A1
PENK	2.79388e-10	-0.334031	0.204	0.34	9.37011e-06	PENK
HMGN1	3.40054e-10	0.28536	0.381	0.364	1.14047e-05	HMGN1
GTF3A	4.68841e-10	0.257846	0.414	0.398	1.5724e-05	GTF3A
PNRC1	6.9266e-10	0.286327	0.737	0.757	2.32304e-05	PNRC1
ITGA11	9.58948e-10	0.250262	0.408	0.38	3.21612e-05	ITGA11
ITIH5	5.80242e-09	0.316689	0.486	0.44	0.000194602	ITIH5
XBP1	7.54632e-09	0.267164	0.646	0.67	0.000253088	XBP1
SPRY1	2.02203e-08	0.253113	0.476	0.449	0.000678147	SPRY1
APOE	9.88089e-08	-0.263805	0.107	0.223	0.00331385	APOE
MMP3	1.41105e-07	-0.259513	0.081	0.166	0.00473239	MMP3
CXCL2	2.29992e-07	-0.447652	0.05	0.112	0.00771347	CXCL2
CCL2	5.50199e-07	-0.254275	0.139	0.249	0.0184526	CCL2
ELN	7.66774e-07	0.29505	0.818	0.848	0.0257161	ELN
CD74	1.38971e-06	0.490875	0.225	0.19	0.046608	CD74

## Sheet: C5 MPh1
	p_val	avg_logFC	pct.1	pct.2	p_val_adj	Gene
PLA2G2D	3.04015e-27	-0.824339	0.03	0.146	1.01961e-22	PLA2G2D
PLTP	8.78199e-21	-0.335537	0.659	0.833	2.9453e-16	PLTP
S100A9	4.30307e-18	-0.58155	0.242	0.436	1.44316e-13	S100A9
NR1H3	2.57368e-14	-0.316385	0.079	0.204	8.63161e-10	NR1H3
PTGDS	3.98897e-14	-0.904038	0.038	0.108	1.33782e-09	PTGDS
ITM2B	1.46621e-13	0.494207	0.756	0.721	4.91737e-09	ITM2B
VSIG4	3.67753e-13	-0.253043	0.199	0.371	1.23337e-08	VSIG4
PPP1R15A	1.79698e-12	-0.278808	0.286	0.453	6.02671e-08	PPP1R15A
JUN	2.11619e-12	-0.298386	0.253	0.418	7.09729e-08	JUN
TIMD4	2.43551e-12	-0.380329	0.07	0.185	8.1682e-08	TIMD4
TNFAIP3	1.78581e-11	-0.386661	0.197	0.328	5.98924e-07	TNFAIP3
SOD2	1.0131e-10	-0.271537	0.235	0.385	3.39775e-06	SOD2
ADAMDEC1	1.77039e-10	-0.335851	0.053	0.141	5.93753e-06	ADAMDEC1
DUSP2	4.58062e-10	-0.301794	0.062	0.155	1.53625e-05	DUSP2
DNAJB1	1.43057e-09	-0.261895	0.271	0.415	4.79786e-05	DNAJB1
COL3A1	2.00044e-09	0.485978	0.105	0.053	6.70907e-05	COL3A1
BTG1	3.75601e-09	-0.269261	0.227	0.358	0.000125969	BTG1
DDX3X	4.30434e-09	-0.250721	0.19	0.33	0.000144359	DDX3X
BIRC3	9.88326e-09	-0.327268	0.149	0.259	0.000331465	BIRC3
CCL13	1.0105e-08	0.361573	0.681	0.64	0.000338902	CCL13
GPR183	1.35194e-08	-0.256025	0.232	0.366	0.000453415	GPR183
IL18	3.21632e-08	-0.267101	0.08	0.166	0.00107869	IL18
LYZ	4.4674e-08	-0.391857	0.593	0.708	0.00149828	LYZ
APOC1	5.02569e-08	-0.438171	0.136	0.231	0.00168552	APOC1
APOE	5.25732e-08	-0.375593	0.178	0.289	0.0017632	APOE
FOSB	7.75081e-08	-0.27481	0.306	0.438	0.00259947	FOSB
CST3	7.91803e-08	0.364387	0.981	0.982	0.00265555	CST3
IER3	1.8235e-07	-0.294354	0.273	0.389	0.00611566	IER3
CXCL10	4.64908e-07	0.728394	0.126	0.064	0.0155921	CXCL10
HLA-DQB2	6.95783e-07	0.392791	0.135	0.086	0.0233352	HLA-DQB2
PPP1R15B	8.96407e-07	-0.272773	0.047	0.114	0.0300637	PPP1R15B

## Sheet: C6 TC5
	p_val	avg_logFC	pct.1	pct.2	p_val_adj	Gene
RPS4Y1	4.97821e-44	0.892813	0.362	0.131	1.66959e-39	RPS4Y1
PNRC1	6.07178e-43	-0.809231	0.177	0.411	2.03635e-38	PNRC1
RPS27	1.53415e-41	-0.417797	0.98	0.991	5.14523e-37	RPS27
RPS29	1.95296e-31	-0.442331	0.765	0.891	6.54983e-27	RPS29
DNAJB1	7.15441e-29	-0.717657	0.306	0.483	2.39945e-24	DNAJB1
RPS26	6.16231e-27	-0.389199	0.734	0.87	2.06672e-22	RPS26
ITM2A	9.95599e-27	0.685099	0.391	0.224	3.33904e-22	ITM2A
CXCR4	3.91525e-26	-0.565846	0.488	0.646	1.3131e-21	CXCR4
BTG1	2.85995e-24	-0.570051	0.373	0.56	9.59172e-20	BTG1
VIM	1.92853e-21	0.415107	0.794	0.661	6.46792e-17	VIM
SLC2A3	3.21838e-20	-0.412868	0.348	0.507	1.07938e-15	SLC2A3
NR4A2	3.82231e-20	-0.475794	0.22	0.377	1.28193e-15	NR4A2
S100A8	5.5722e-20	0.783047	0.12	0.032	1.8688e-15	S100A8
ITM2B	1.00181e-19	0.623471	0.278	0.144	3.35986e-15	ITM2B
JUNB	4.68318e-19	-0.501771	0.455	0.595	1.57065e-14	JUNB
DNAJA1	1.26838e-18	-0.527347	0.199	0.329	4.25388e-14	DNAJA1
IFNG	3.18409e-18	-0.593889	0.176	0.305	1.06788e-13	IFNG
S100A11	1.27651e-17	0.496428	0.452	0.312	4.28117e-13	S100A11
HSPA1B	1.99267e-17	-0.552852	0.242	0.386	6.68302e-13	HSPA1B
KRT14	2.96469e-17	0.690959	0.125	0.041	9.94298e-13	KRT14
FTL	4.76689e-16	-0.310178	0.618	0.746	1.59872e-11	FTL
HMGN1	8.98726e-16	0.556137	0.202	0.101	3.01415e-11	HMGN1
S100A4	3.0449e-15	0.356944	0.792	0.688	1.0212e-10	S100A4
CREM	3.72152e-15	-0.612975	0.124	0.23	1.24812e-10	CREM
PFN1	8.76207e-15	0.327949	0.788	0.688	2.93862e-10	PFN1
CD69	1.14733e-14	-0.354122	0.419	0.543	3.84793e-10	CD69
MT-ND3	1.87366e-14	-0.365601	0.786	0.907	6.28388e-10	MT-ND3
ANP32B	5.46923e-14	0.520184	0.187	0.09	1.83427e-09	ANP32B
HSPA1A	8.70704e-13	-0.534308	0.301	0.417	2.92017e-08	HSPA1A
RSRP1	2.34142e-12	-0.332915	0.281	0.409	7.85264e-08	RSRP1
LY6E	2.69257e-12	0.324838	0.544	0.412	9.03035e-08	LY6E
GUK1	4.51256e-12	0.418724	0.221	0.126	1.51342e-07	GUK1
TNFAIP3	7.23821e-11	-0.402147	0.211	0.315	2.42755e-06	TNFAIP3
TENT5C	1.51381e-10	-0.365538	0.083	0.158	5.07701e-06	TENT5C
JUN	1.81312e-10	-0.41537	0.142	0.242	6.08085e-06	JUN
ANXA11	3.58934e-10	0.389777	0.133	0.066	1.20379e-05	ANXA11
HLA-DRB5	4.64561e-10	0.573312	0.122	0.058	1.55804e-05	HLA-DRB5
RPL38	6.8342e-10	-0.337247	0.594	0.682	2.29205e-05	RPL38
LMNA	8.27322e-10	0.389039	0.173	0.101	2.77467e-05	LMNA
CD99	8.29331e-10	0.254985	0.625	0.515	2.78141e-05	CD99
PKM	9.29976e-10	0.434096	0.385	0.284	3.11895e-05	PKM
DNMT1	9.98128e-10	0.389379	0.104	0.049	3.34752e-05	DNMT1
S100A6	1.04129e-09	0.308384	0.614	0.518	3.49226e-05	S100A6
BTG2	1.72109e-09	-0.365148	0.137	0.232	5.77219e-05	BTG2
VPS37B	1.80189e-09	-0.415859	0.065	0.13	6.04318e-05	VPS37B
GTF3A	2.45878e-09	0.381529	0.142	0.075	8.24627e-05	GTF3A
ZNF331	4.08325e-09	-0.382375	0.098	0.172	0.000136944	ZNF331
NDFIP1	4.12595e-09	0.337277	0.106	0.048	0.000138376	NDFIP1
HSP90AA1	4.32608e-09	-0.278469	0.59	0.676	0.000145088	HSP90AA1
IER2	9.16699e-09	-0.351249	0.205	0.303	0.000307443	IER2
RGS1	1.00469e-08	-0.384056	0.194	0.284	0.000336953	RGS1
DUSP1	1.25099e-08	-0.3753	0.189	0.28	0.000419557	DUSP1
TIMP1	1.8661e-08	0.351121	0.144	0.091	0.000625854	TIMP1
MT-ATP6	2.05298e-08	-0.324801	0.792	0.876	0.000688529	MT-ATP6
IFITM3	2.14409e-08	0.362509	0.158	0.092	0.000719085	IFITM3
PRKCB	2.79467e-08	-0.343505	0.043	0.103	0.000937276	PRKCB
JMJD6	5.26573e-08	-0.35295	0.059	0.117	0.00176602	JMJD6
MCL1	5.54893e-08	-0.336175	0.171	0.254	0.001861	MCL1
PIK3R1	6.69677e-08	-0.301432	0.136	0.215	0.00224596	PIK3R1
GNG5	8.72127e-08	0.289328	0.325	0.231	0.00292494	GNG5
SERTAD1	1.27892e-07	-0.31526	0.074	0.14	0.00428924	SERTAD1
SAMSN1	1.29638e-07	-0.312856	0.16	0.243	0.0043478	SAMSN1
LINC02446	1.3835e-07	-0.328664	0.113	0.176	0.00463999	LINC02446
DDIT4	2.10956e-07	-0.261361	0.294	0.376	0.00707506	DDIT4
STMN1	2.59371e-07	0.451715	0.136	0.077	0.00869879	STMN1
PTGER4	3.86753e-07	-0.364713	0.084	0.145	0.0129709	PTGER4
CLK1	3.9539e-07	-0.271374	0.089	0.158	0.0132606	CLK1
ARF5	3.99433e-07	0.256833	0.212	0.138	0.0133962	ARF5
PASK	4.39576e-07	-0.413521	0.049	0.103	0.0147425	PASK
PPP1R15A	4.51848e-07	-0.267771	0.147	0.223	0.0151541	PPP1R15A
SAT1	4.96757e-07	-0.353132	0.233	0.306	0.0166602	SAT1
PDCD5	5.29647e-07	0.323105	0.12	0.069	0.0177633	PDCD5
LGALS1	6.00146e-07	0.394848	0.408	0.318	0.0201277	LGALS1
MT-ND4	7.27024e-07	-0.339116	0.659	0.768	0.0243829	MT-ND4
AMD1	7.57961e-07	-0.343147	0.068	0.122	0.0254205	AMD1
TRAV27	8.12961e-07	0.438225	0.114	0.083	0.0272651	TRAV27
TAGLN2	8.14329e-07	0.326028	0.465	0.393	0.027311	TAGLN2
SLC38A2	1.20236e-06	-0.296409	0.119	0.195	0.0403248	SLC38A2
BRD2	1.43738e-06	-0.262594	0.188	0.257	0.048207	BRD2

## Sheet: C7 TC6
	p_val	avg_logFC	pct.1	pct.2	p_val_adj	Gene
HLA-A	2.51311e-248	1.69673	0.899	0.199	8.42847e-244	HLA-A
HLA-B	1.07257e-231	1.77155	0.835	0.139	3.59718e-227	HLA-B
HLA-C	2.41973e-173	1.41457	0.838	0.264	8.11528e-169	HLA-C
LGALS1	1.31626e-111	1.58108	0.547	0.107	4.41448e-107	LGALS1
VIM	2.53579e-99	1.06342	0.882	0.56	8.50452e-95	VIM
ANXA1	7.75749e-98	1.32702	0.532	0.098	2.60171e-93	ANXA1
EEF1A1	4.51681e-87	-0.414563	0.991	0.998	1.51485e-82	EEF1A1
S100A6	5.1857e-84	1.22683	0.687	0.315	1.73918e-79	S100A6
TRBV11-2	8.54103e-84	1.90226	0.324	0.026	2.86449e-79	TRBV11-2
BTG1	1.72017e-77	-1.15663	0.301	0.681	5.7691e-73	BTG1
ITM2A	4.66826e-77	1.14224	0.521	0.153	1.56564e-72	ITM2A
CCR7	2.46236e-71	-1.28923	0.122	0.498	8.25828e-67	CCR7
RPS4Y1	3.46623e-67	1.2612	0.339	0.048	1.1625e-62	RPS4Y1
TRBV5-6	7.51916e-64	-0.854138	0.301	0.686	2.52178e-59	TRBV5-6
KRT81	4.61498e-63	1.02149	0.206	0.01	1.54777e-58	KRT81
KLRB1	2.25867e-62	1.05606	0.237	0.019	7.57512e-58	KLRB1
JUNB	2.4094e-62	-0.828944	0.682	0.891	8.08066e-58	JUNB
B2M	6.00533e-62	0.37231	0.995	0.993	2.01407e-57	B2M
KIR2DL3	2.38823e-61	-1.24886	0	0.222	8.00964e-57	KIR2DL3
CTSW	1.52399e-60	1.23772	0.275	0.035	5.11116e-56	CTSW
TRAV21	1.80053e-60	1.1717	0.249	0.023	6.03861e-56	TRAV21
TRAV8-4	2.47926e-57	-0.911156	0.271	0.626	8.31496e-53	TRAV8-4
LGALS3	3.61013e-55	0.981015	0.291	0.046	1.21076e-50	LGALS3
FYB1	1.27226e-53	-0.838316	0.528	0.785	4.26689e-49	FYB1
IL32	1.29051e-53	0.749861	0.827	0.606	4.3281e-49	IL32
PLP2	1.82427e-51	0.923971	0.361	0.078	6.11825e-47	PLP2
ITGB1	2.62623e-50	-1.12928	0.211	0.51	8.80786e-46	ITGB1
MT-ND3	5.86701e-50	-0.458019	0.924	0.979	1.96768e-45	MT-ND3
DUSP1	8.29191e-48	-0.974066	0.3	0.601	2.78094e-43	DUSP1
KRT86	9.80943e-48	0.848092	0.174	0.013	3.28989e-43	KRT86
XCL1	1.05444e-45	1.14719	0.183	0.017	3.53639e-41	XCL1
PNRC1	3.71873e-45	-0.873302	0.231	0.525	1.24719e-40	PNRC1
CD9	1.34546e-44	0.831988	0.213	0.029	4.51241e-40	CD9
TRBV21-1	3.75801e-44	-0.941882	0.11	0.398	1.26036e-39	TRBV21-1
LMNA	9.4288e-44	0.972247	0.431	0.157	3.16223e-39	LMNA
RPS15A	4.67365e-43	-0.355136	0.972	0.991	1.56745e-38	RPS15A
TOB1	1.83646e-41	-1.12491	0.073	0.312	6.15912e-37	TOB1
RPL30	6.18515e-41	-0.39497	0.985	0.989	2.07438e-36	RPL30
GPX4	1.17192e-39	-0.685456	0.346	0.614	3.9304e-35	GPX4
FSCN1	1.43078e-39	0.683845	0.136	0.007	4.79854e-35	FSCN1
CAPG	3.03323e-38	0.865198	0.223	0.041	1.01728e-33	CAPG
CRIP1	1.02052e-37	0.62313	0.719	0.437	3.42263e-33	CRIP1
FABP5	1.76933e-37	0.830784	0.209	0.035	5.93397e-33	FABP5
SELL	5.32055e-37	-0.954977	0.073	0.287	1.7844e-32	SELL
TPR	8.35556e-37	-0.905381	0.22	0.462	2.80229e-32	TPR
S100A4	8.38733e-37	0.58703	0.894	0.75	2.81294e-32	S100A4
LINC02446	9.71555e-37	0.821998	0.177	0.023	3.2584e-32	LINC02446
PRF1	1.39638e-36	0.687555	0.144	0.013	4.68319e-32	PRF1
CXCL13	6.6079e-36	1.72785	0.107	0.005	2.21616e-31	CXCL13
PTHLH	1.5953e-35	-1.03542	0.083	0.31	5.35033e-31	PTHLH
FGFBP2	2.23038e-35	0.78816	0.144	0.011	7.48025e-31	FGFBP2
KLF6	3.72518e-35	0.681534	0.517	0.231	1.24935e-30	KLF6
PASK	5.31261e-35	-0.883477	0.153	0.404	1.78174e-30	PASK
CXCR4	9.38075e-35	-0.726732	0.472	0.698	3.14612e-30	CXCR4
FOS	6.67597e-33	0.741622	0.532	0.258	2.23899e-28	FOS
RPS19	8.85533e-33	0.399456	0.974	0.927	2.9699e-28	RPS19
CIRBP	3.49888e-32	-0.596312	0.431	0.661	1.17345e-27	CIRBP
CCL5	1.42302e-31	0.785238	0.176	0.032	4.77252e-27	CCL5
CD63	1.60493e-31	0.78392	0.289	0.093	5.3826e-27	CD63
2011-09-01	1.7581e-31	0.670508	0.193	0.036	5.89631e-27	SEPT11
S100A8	5.51183e-31	0.926524	0.147	0.02	1.84856e-26	S100A8
RPL13	1.10762e-30	-0.288267	0.985	0.993	3.71474e-26	RPL13
GZMB	1.40755e-30	0.800608	0.162	0.021	4.72065e-26	GZMB
RPS27	4.17663e-30	-0.378717	0.966	0.983	1.40076e-25	RPS27
NKG7	6.84743e-30	0.625436	0.133	0.016	2.29649e-25	NKG7
HLA-F	1.88335e-29	0.787722	0.17	0.031	6.31639e-25	HLA-F
ANXA2	1.46084e-28	0.663601	0.436	0.198	4.89935e-24	ANXA2
ITPR1	2.06227e-28	-0.885127	0.08	0.262	6.91644e-24	ITPR1
GNG13	2.61538e-28	-0.792535	0.002	0.117	8.77146e-24	GNG13
RPL10	9.7391e-28	0.598058	0.986	0.987	3.2663e-23	RPL10
CD74	1.52285e-27	-0.392393	0.627	0.812	5.10733e-23	CD74
CD70	1.86143e-27	0.686641	0.191	0.043	6.24285e-23	CD70
PABPC1	5.62263e-27	-0.532757	0.578	0.744	1.88572e-22	PABPC1
IL9R	4.05634e-26	0.485719	0.112	0.012	1.36041e-21	IL9R
IKZF2	7.46434e-26	-0.781543	0.072	0.262	2.50339e-21	IKZF2
SLC2A3	1.2511e-25	-0.599867	0.489	0.679	4.19593e-21	SLC2A3
PSME2	1.32942e-25	0.582817	0.485	0.26	4.45862e-21	PSME2
ACTN4	1.38156e-25	0.649988	0.168	0.037	4.63347e-21	ACTN4
RSRP1	1.42061e-25	-0.65013	0.295	0.505	4.76444e-21	RSRP1
BAIAP3	1.42923e-25	-0.803431	0.032	0.187	4.79336e-21	BAIAP3
PSMB9	2.91869e-25	0.634019	0.307	0.108	9.78871e-21	PSMB9
TNFSF10	4.29726e-25	0.641742	0.254	0.083	1.44121e-20	TNFSF10
MIIP	5.00992e-25	0.609822	0.182	0.042	1.68023e-20	MIIP
C1orf162	5.89867e-25	0.547379	0.128	0.018	1.9783e-20	C1orf162
DNAJB1	6.20103e-25	-0.512828	0.453	0.659	2.0797e-20	DNAJB1
LTB	1.18152e-24	-0.49236	0.405	0.614	3.96257e-20	LTB
CPNE2	1.25464e-24	-0.709612	0.014	0.139	4.2078e-20	CPNE2
PRG4	1.34021e-24	-0.753143	0.008	0.122	4.49481e-20	PRG4
SYNE2	6.43894e-24	0.619651	0.242	0.083	2.15949e-19	SYNE2
CD247	1.72699e-23	-0.609332	0.234	0.44	5.79197e-19	CD247
NR4A2	1.74565e-23	-0.694081	0.277	0.473	5.85456e-19	NR4A2
CD99	3.09589e-23	0.505592	0.651	0.447	1.0383e-18	CD99
JUN	6.94328e-23	-0.741939	0.229	0.43	2.32864e-18	JUN
S100A10	8.37009e-23	0.564042	0.618	0.405	2.80716e-18	S100A10
CSTB	3.38109e-22	0.56714	0.248	0.086	1.13395e-17	CSTB
ZNF683	4.16384e-22	0.455422	0.107	0.014	1.39647e-17	ZNF683
UBC	4.83119e-22	-0.432602	0.839	0.903	1.62028e-17	UBC
GSTK1	7.32878e-22	-0.661139	0.391	0.554	2.45792e-17	GSTK1
RPS2	7.9437e-22	-0.269604	0.693	0.841	2.66416e-17	RPS2
HACD1	9.10051e-22	0.722226	0.139	0.033	3.05213e-17	HACD1
IGHM	9.40127e-22	0.743571	0.135	0.03	3.153e-17	IGHM
SARAF	1.93644e-21	-0.424673	0.716	0.833	6.49444e-17	SARAF
IKZF1	1.94859e-21	0.555965	0.124	0.024	6.53519e-17	IKZF1
CD79A	2.4034e-21	-0.779807	0.061	0.214	8.06051e-17	CD79A
SPINT2	6.90614e-21	0.674057	0.136	0.034	2.31618e-16	SPINT2
PPP1R2	1.10945e-20	-0.737228	0.223	0.399	3.72087e-16	PPP1R2
CD3G	1.43845e-20	-0.671226	0.194	0.374	4.82426e-16	CD3G
GGA1	1.72863e-20	0.539502	0.131	0.027	5.7975e-16	GGA1
TSPAN2	2.22729e-20	0.503257	0.116	0.02	7.46988e-16	TSPAN2
GNG4	2.3296e-20	-0.635403	0.008	0.101	7.81302e-16	GNG4
MYL12A	2.37814e-20	0.462483	0.693	0.504	7.97581e-16	MYL12A
LCP1	2.70945e-20	0.606304	0.433	0.234	9.08694e-16	LCP1
PLEK	5.68938e-20	-0.696668	0.049	0.189	1.90811e-15	PLEK
FCMR	6.58485e-20	-0.666296	0.041	0.174	2.20843e-15	FCMR
ITM2B	2.27087e-19	0.638058	0.258	0.113	7.61606e-15	ITM2B
MGST3	2.65849e-19	0.502496	0.128	0.028	8.91604e-15	MGST3
KIR3DL1	4.57838e-19	-0.662934	0.034	0.157	1.5355e-14	KIR3DL1
GPR183	6.42081e-19	-0.766868	0.095	0.247	2.15341e-14	GPR183
KLHL42	6.93695e-19	-0.638075	0.05	0.186	2.32651e-14	KLHL42
GIMAP4	1.07101e-18	-0.562958	0.228	0.414	3.59195e-14	GIMAP4
LAT	1.10707e-18	-0.463221	0.378	0.566	3.71288e-14	LAT
MAL	1.44289e-18	-0.636387	0.252	0.409	4.83917e-14	MAL
FUS	1.46026e-18	-0.441705	0.454	0.625	4.89741e-14	FUS
KRT14	2.07004e-18	0.754201	0.138	0.04	6.94249e-14	KRT14
SSR4	3.78088e-18	0.452685	0.524	0.34	1.26803e-13	SSR4
TNFRSF1B	4.23741e-18	0.463151	0.104	0.021	1.42114e-13	TNFRSF1B
S100A9	4.93048e-18	0.606517	0.115	0.024	1.65359e-13	S100A9
TMSB10	4.9455e-18	0.319541	0.966	0.95	1.65862e-13	TMSB10
NFKBIA	5.13663e-18	0.700295	0.286	0.134	1.72272e-13	NFKBIA
CYBA	7.96767e-18	-0.545853	0.353	0.528	2.6722e-13	CYBA
NME2	8.14652e-18	0.531754	0.595	0.431	2.73218e-13	NME2
PIM2	1.38238e-17	-0.600663	0.315	0.476	4.63623e-13	PIM2
KIR2DL1	1.43234e-17	-0.676562	0.043	0.167	4.8038e-13	KIR2DL1
FTL	1.90343e-17	-0.46309	0.662	0.765	6.38373e-13	FTL
TRG-AS1	2.16964e-17	-0.624836	0.128	0.292	7.27655e-13	TRG-AS1
IFITM2	2.18061e-17	0.597705	0.602	0.46	7.31332e-13	IFITM2
RNF19A	3.48213e-17	-0.532771	0.239	0.416	1.16784e-12	RNF19A
LIMD2	4.89668e-17	-0.502173	0.42	0.578	1.64225e-12	LIMD2
EEF2	6.43613e-17	-0.363454	0.549	0.693	2.15855e-12	EEF2
PPM1G	1.15439e-16	0.514074	0.109	0.025	3.87159e-12	PPM1G
ANXA5	1.39684e-16	0.531252	0.183	0.063	4.68472e-12	ANXA5
C12orf75	1.73554e-16	0.472933	0.112	0.021	5.82064e-12	C12orf75
SH3BGRL3	1.74383e-16	0.436889	0.74	0.58	5.84847e-12	SH3BGRL3
TPI1	2.68604e-16	0.417359	0.583	0.389	9.00845e-12	TPI1
ZNF331	7.03708e-16	-0.700024	0.13	0.269	2.3601e-11	ZNF331
TIMP1	7.2543e-16	0.492223	0.347	0.185	2.43295e-11	TIMP1
NDUFB11	8.42282e-16	0.432441	0.419	0.247	2.82485e-11	NDUFB11
PRDM1	9.28119e-16	0.515694	0.161	0.049	3.11273e-11	PRDM1
PPIB	1.02303e-15	0.386555	0.514	0.324	3.43105e-11	PPIB
HLA-E	1.02462e-15	0.412677	0.627	0.443	3.43636e-11	HLA-E
RPS29	1.09737e-15	-0.275085	0.813	0.893	3.68036e-11	RPS29
TXN	1.23436e-15	0.480735	0.307	0.15	4.13979e-11	TXN
IL10RA	1.48539e-15	0.512497	0.154	0.045	4.98169e-11	IL10RA
MYL6	1.86466e-15	0.383479	0.752	0.608	6.25368e-11	MYL6
RTKN2	1.94747e-15	-0.546256	0.073	0.21	6.53144e-11	RTKN2
RGS16	2.16451e-15	0.539602	0.167	0.055	7.25934e-11	RGS16
FLT3LG	2.33392e-15	0.481995	0.177	0.057	7.8275e-11	FLT3LG
MIF	2.40063e-15	0.333667	0.717	0.549	8.05122e-11	MIF
SIRPG	2.40089e-15	-0.591213	0.102	0.239	8.05211e-11	SIRPG
NELL2	3.54351e-15	-0.58449	0.028	0.129	1.18842e-10	NELL2
P4HB	3.76082e-15	0.462241	0.196	0.068	1.2613e-10	P4HB
RPL28	4.1168e-15	0.433477	0.976	0.984	1.38069e-10	RPL28
DOK2	4.12959e-15	-0.552645	0.147	0.294	1.38498e-10	DOK2
CDKN1B	4.22879e-15	-0.6072	0.194	0.333	1.41825e-10	CDKN1B
GLIPR2	4.53153e-15	0.475953	0.142	0.041	1.51978e-10	GLIPR2
CDCA7	4.58838e-15	0.480811	0.142	0.046	1.53885e-10	CDCA7
ITGB2-AS1	4.63374e-15	-0.565565	0.052	0.177	1.55406e-10	ITGB2-AS1
PSMB8	5.98042e-15	0.526566	0.257	0.114	2.00571e-10	PSMB8
CNN2	1.12427e-14	0.509621	0.164	0.054	3.77058e-10	CNN2
CLU	1.21006e-14	0.413603	0.102	0.021	4.05831e-10	CLU
S100A11	1.27721e-14	0.394811	0.635	0.464	4.2835e-10	S100A11
FLNA	1.29417e-14	0.478204	0.346	0.183	4.34038e-10	FLNA
TAP1	1.55071e-14	0.461872	0.157	0.054	5.20077e-10	TAP1
CD52	1.63342e-14	-0.449198	0.726	0.804	5.47817e-10	CD52
NDUFB2	2.13861e-14	0.40461	0.359	0.197	7.17246e-10	NDUFB2
STMN1	2.18867e-14	0.530052	0.225	0.099	7.34035e-10	STMN1
TSPO	2.3479e-14	0.413444	0.346	0.182	7.87438e-10	TSPO
NINJ1	2.46858e-14	-0.57821	0.086	0.209	8.27912e-10	NINJ1
SPNS1	2.91729e-14	-0.468049	0.171	0.328	9.784e-10	SPNS1
ANXA11	3.90353e-14	0.544158	0.174	0.073	1.30917e-09	ANXA11
CTSL	3.92979e-14	0.804828	0.139	0.049	1.31797e-09	CTSL
FTH1	4.21189e-14	-0.348077	0.8	0.864	1.41258e-09	FTH1
IQGAP1	4.26157e-14	0.443873	0.258	0.122	1.42925e-09	IQGAP1
JAML	6.75253e-14	0.41732	0.131	0.036	2.26466e-09	JAML
RABAC1	6.87862e-14	0.455172	0.243	0.112	2.30695e-09	RABAC1
RPL7	1.00906e-13	-0.275654	0.758	0.842	3.3842e-09	RPL7
GIMAP7	1.02311e-13	-0.53673	0.161	0.302	3.43132e-09	GIMAP7
RPL8	1.13204e-13	-0.279986	0.942	0.96	3.79663e-09	RPL8
TRGV9	1.19233e-13	-0.537233	0.101	0.243	3.99883e-09	TRGV9
SQSTM1	1.2041e-13	-0.513087	0.2	0.346	4.0383e-09	SQSTM1
CDK6	1.25777e-13	0.495817	0.106	0.028	4.21831e-09	CDK6
ALOX5AP	1.95365e-13	-0.472743	0.367	0.489	6.55215e-09	ALOX5AP
PDIA3	2.55676e-13	0.401742	0.283	0.151	8.57488e-09	PDIA3
MAGED2	2.97279e-13	0.478146	0.133	0.039	9.97013e-09	MAGED2
BIRC3	3.11825e-13	-0.530247	0.278	0.411	1.0458e-08	BIRC3
ANXA6	3.27699e-13	0.40974	0.323	0.171	1.09904e-08	ANXA6
DSTN	3.34761e-13	0.406473	0.102	0.022	1.12272e-08	DSTN
HSPA1A	4.22463e-13	-0.310993	0.573	0.703	1.41686e-08	HSPA1A
ST7	4.4329e-13	-0.549775	0.04	0.142	1.4867e-08	ST7
LINC00649	4.86849e-13	-0.540849	0.066	0.179	1.63279e-08	LINC00649
EDF1	9.82611e-13	0.351868	0.419	0.249	3.29548e-08	EDF1
GLCCI1	9.96834e-13	-0.534595	0.029	0.108	3.34318e-08	GLCCI1
BNIP3L	1.00189e-12	-0.49145	0.112	0.232	3.36015e-08	BNIP3L
RPL36AL	1.04452e-12	0.329293	0.589	0.416	3.50312e-08	RPL36AL
PDE4B	1.30791e-12	0.391582	0.107	0.028	4.38646e-08	PDE4B
SUSD4	1.5456e-12	-0.48976	0.031	0.117	5.18364e-08	SUSD4
CLIC1	1.67316e-12	0.340345	0.613	0.457	5.61145e-08	CLIC1
RAN	2.17982e-12	0.337177	0.535	0.372	7.31068e-08	RAN
EPHX2	2.41652e-12	-0.472958	0.13	0.264	8.10452e-08	EPHX2
ANKRD28	2.51619e-12	0.429026	0.112	0.033	8.43879e-08	ANKRD28
PARP1	2.58831e-12	0.410556	0.208	0.091	8.68067e-08	PARP1
PGK1	3.21145e-12	0.376894	0.469	0.315	1.07706e-07	PGK1
LSP1	3.28417e-12	0.401809	0.439	0.271	1.10145e-07	LSP1
RPLP0	4.18422e-12	0.272699	0.894	0.818	1.4033e-07	RPLP0
HIST1H4C	4.27578e-12	-0.557389	0.124	0.239	1.43401e-07	HIST1H4C
MAP4	5.88715e-12	0.393983	0.147	0.049	1.97443e-07	MAP4
GPR155	6.28457e-12	-0.539346	0.041	0.128	2.10772e-07	GPR155
RPL22	1.32533e-11	-0.307429	0.745	0.811	4.4449e-07	RPL22
TERF2IP	1.36973e-11	-0.427971	0.162	0.302	4.59381e-07	TERF2IP
ARL4A	1.70804e-11	-0.599987	0.113	0.219	5.72843e-07	ARL4A
NONO	1.72424e-11	0.393354	0.275	0.145	5.78276e-07	NONO
RNF149	1.90637e-11	-0.473511	0.06	0.159	6.39357e-07	RNF149
CDHR3	2.16726e-11	-0.492954	0.05	0.14	7.26856e-07	CDHR3
LBH	2.37018e-11	-0.503006	0.193	0.306	7.94911e-07	LBH
SFXN1	2.91262e-11	0.409941	0.239	0.121	9.76835e-07	SFXN1
UQCRC2	3.31183e-11	-0.452039	0.216	0.335	1.11072e-06	UQCRC2
TCF7	3.31449e-11	-0.494182	0.159	0.28	1.11161e-06	TCF7
NASP	3.90362e-11	0.426514	0.183	0.085	1.3092e-06	NASP
ARHGDIA	4.10217e-11	0.387179	0.271	0.143	1.37579e-06	ARHGDIA
DHRS7	4.37636e-11	0.433173	0.135	0.054	1.46774e-06	DHRS7
SOD1	4.47508e-11	-0.380045	0.511	0.613	1.50085e-06	SOD1
DDX17	4.65664e-11	-0.438863	0.208	0.336	1.56174e-06	DDX17
ADGRE5	5.65781e-11	0.414858	0.15	0.061	1.89752e-06	ADGRE5
DEK	7.96146e-11	0.440178	0.125	0.043	2.67012e-06	DEK
CTLA4	8.44237e-11	-0.422211	0.047	0.137	2.8314e-06	CTLA4
CLEC2B	1.00084e-10	0.392297	0.147	0.054	3.3566e-06	CLEC2B
DNAJA1	2.3175e-10	-0.419188	0.303	0.419	7.77245e-06	DNAJA1
G6PD	2.38272e-10	0.307961	0.104	0.033	7.99118e-06	G6PD
ATP1B3	2.68577e-10	0.328189	0.104	0.035	9.00754e-06	ATP1B3
RGS1	3.09537e-10	0.413206	0.327	0.194	1.03813e-05	RGS1
RGS10	3.19665e-10	0.408417	0.24	0.128	1.07209e-05	RGS10
GCHFR	4.25248e-10	-0.497646	0.049	0.128	1.4262e-05	GCHFR
REEP5	4.57009e-10	0.368731	0.231	0.121	1.53272e-05	REEP5
GNG5	4.86722e-10	0.348913	0.353	0.218	1.63237e-05	GNG5
NDUFS5	5.71015e-10	0.350486	0.385	0.251	1.91507e-05	NDUFS5
CITED2	5.83284e-10	-0.513512	0.084	0.178	1.95622e-05	CITED2
PGM2L1	6.37982e-10	0.584844	0.145	0.073	2.13966e-05	PGM2L1
HTATSF1	6.51547e-10	0.344132	0.121	0.045	2.18516e-05	HTATSF1
PSMD8	7.9933e-10	0.36362	0.287	0.159	2.68079e-05	PSMD8
PRDX4	8.17912e-10	0.379493	0.122	0.047	2.74311e-05	PRDX4
LIMS1	1.11742e-09	-0.464536	0.076	0.164	3.7476e-05	LIMS1
SAMSN1	1.18709e-09	0.342645	0.333	0.189	3.98127e-05	SAMSN1
KIR3DL2	1.21096e-09	-0.439792	0.081	0.183	4.06132e-05	KIR3DL2
RBL2	1.30654e-09	-0.484626	0.098	0.184	4.38187e-05	RBL2
MAT2B	1.36768e-09	-0.493127	0.159	0.258	4.58692e-05	MAT2B
FUNDC2	1.41685e-09	0.36685	0.15	0.063	4.75184e-05	FUNDC2
PLK2	1.6257e-09	-0.512128	0.043	0.117	5.45226e-05	PLK2
PSMA7	1.9819e-09	0.324257	0.373	0.238	6.64689e-05	PSMA7
CALM1	2.55627e-09	0.264708	0.662	0.52	8.57323e-05	CALM1
MYH9	2.71906e-09	0.391163	0.287	0.166	9.11918e-05	MYH9
IER2	2.73384e-09	-0.410326	0.246	0.371	9.16877e-05	IER2
HSD17B10	3.27305e-09	0.286167	0.176	0.075	0.000109772	HSD17B10
BCAP31	3.7709e-09	0.288462	0.287	0.162	0.000126469	BCAP31
PHPT1	3.84097e-09	0.334553	0.167	0.072	0.000128818	PHPT1
UBE2I	3.91574e-09	-0.325601	0.343	0.466	0.000131326	UBE2I
YPEL5	4.01951e-09	-0.483847	0.098	0.182	0.000134806	YPEL5
IDH2	4.15255e-09	0.325535	0.17	0.074	0.000139268	IDH2
IFITM3	4.20985e-09	0.465953	0.109	0.039	0.00014119	IFITM3
CD151	4.53386e-09	0.319391	0.109	0.038	0.000152056	CD151
TNIK	4.90314e-09	-0.443861	0.064	0.146	0.000164442	TNIK
SERTAD1	5.58266e-09	-0.490756	0.139	0.23	0.000187231	SERTAD1
TPM4	6.34736e-09	0.367604	0.222	0.116	0.000212878	TPM4
ILK	7.61607e-09	0.358696	0.109	0.038	0.000255428	ILK
EVI2B	7.65896e-09	-0.427726	0.06	0.137	0.000256866	EVI2B
HMGN1	7.95443e-09	0.444872	0.24	0.151	0.000266776	HMGN1
STK17B	8.05702e-09	0.360671	0.304	0.183	0.000270216	STK17B
CHRNA6	8.7276e-09	-0.413174	0.04	0.112	0.000292706	CHRNA6
TWF2	9.73897e-09	0.372155	0.162	0.074	0.000326625	TWF2
ARHGAP15	1.02189e-08	0.338318	0.291	0.171	0.000342722	ARHGAP15
CHST12	1.1315e-08	0.262813	0.122	0.049	0.000379483	CHST12
YWHAZ	1.13705e-08	-0.333847	0.511	0.605	0.000381345	YWHAZ
RBM3	1.25248e-08	0.289448	0.578	0.451	0.000420056	RBM3
EMB	1.2743e-08	0.342893	0.22	0.122	0.000427375	EMB
TALDO1	1.3301e-08	0.315662	0.177	0.086	0.000446088	TALDO1
ARPC5L	1.90241e-08	0.323622	0.188	0.097	0.000638031	ARPC5L
ZFP36L2	1.94869e-08	-0.39927	0.343	0.45	0.000653553	ZFP36L2
NME1	2.38625e-08	0.335846	0.135	0.056	0.000800302	NME1
LRRN3	2.41936e-08	-0.452469	0.043	0.118	0.000811406	LRRN3
KRT7	2.54406e-08	0.323758	0.301	0.189	0.000853226	KRT7
PTPRCAP	2.64402e-08	0.308217	0.604	0.494	0.000886751	PTPRCAP
CAST	2.75589e-08	0.330804	0.112	0.043	0.00092427	CAST
CCND2	2.76863e-08	0.328846	0.194	0.095	0.000928543	CCND2
H2AFX	4.22166e-08	-0.385892	0.067	0.146	0.00141586	H2AFX
ANAPC11	4.47317e-08	0.331534	0.234	0.128	0.00150021	ANAPC11
MYL12B	4.65775e-08	0.33465	0.482	0.342	0.00156212	MYL12B
MCM7	4.73287e-08	0.287368	0.109	0.037	0.00158731	MCM7
EIF3H	4.86616e-08	-0.368296	0.375	0.456	0.00163201	EIF3H
SMC1A	6.13105e-08	0.333274	0.133	0.058	0.00205623	SMC1A
TESPA1	6.45777e-08	-0.396371	0.04	0.104	0.00216581	TESPA1
HPRT1	6.86796e-08	0.307707	0.145	0.064	0.00230338	HPRT1
EPB41	7.10507e-08	-0.472186	0.075	0.142	0.0023829	EPB41
APOBEC3G	7.27223e-08	0.319689	0.127	0.058	0.00243896	APOBEC3G
MED15	7.94738e-08	0.313804	0.113	0.045	0.00266539	MED15
NCR3	8.27895e-08	0.304996	0.159	0.072	0.00277659	NCR3
ARL6IP1	8.5052e-08	-0.425797	0.199	0.288	0.00285248	ARL6IP1
SRI	8.60564e-08	0.303305	0.223	0.128	0.00288616	SRI
RPL38	8.93954e-08	-0.313735	0.656	0.72	0.00299814	RPL38
EIF3E	9.18223e-08	-0.316803	0.387	0.477	0.00307954	EIF3E
ZG16B	9.3467e-08	-0.373602	0.037	0.105	0.0031347	ZG16B
PGAM1	1.03287e-07	0.335033	0.263	0.159	0.00346404	PGAM1
NDUFS8	1.14828e-07	0.281187	0.2	0.106	0.00385111	NDUFS8
PDIA6	1.15696e-07	0.376217	0.18	0.101	0.0038802	PDIA6
CORO1B	1.30991e-07	-0.259629	0.281	0.401	0.00439316	CORO1B
BCL11B	1.38695e-07	-0.399447	0.057	0.128	0.00465155	BCL11B
CKLF	1.48064e-07	0.319247	0.216	0.12	0.00496576	CKLF
SLC38A2	1.55359e-07	-0.350916	0.18	0.277	0.00521044	SLC38A2
MRPL51	1.63985e-07	0.303741	0.213	0.117	0.00549971	MRPL51
ARID5B	1.87527e-07	-0.370155	0.209	0.301	0.00628927	ARID5B
RBPJ	2.03616e-07	-0.380487	0.292	0.395	0.00682888	RBPJ
APRT	2.1589e-07	-0.316154	0.419	0.498	0.00724052	APRT
SF3B5	2.20869e-07	0.270008	0.26	0.157	0.00740752	SF3B5
BIN2	2.35072e-07	-0.411281	0.084	0.158	0.00788385	BIN2
PCMTD1	2.42959e-07	-0.390137	0.067	0.139	0.00814836	PCMTD1
SEC61B	2.45614e-07	0.34597	0.294	0.186	0.00823742	SEC61B
TNFSF8	2.55546e-07	-0.406804	0.081	0.145	0.00857051	TNFSF8
PELI1	2.72433e-07	-0.371768	0.069	0.147	0.00913687	PELI1
CD84	2.74414e-07	-0.440733	0.063	0.128	0.00920329	CD84
SHISA5	3.13621e-07	0.297251	0.179	0.092	0.0105182	SHISA5
DAD1	3.15354e-07	0.265979	0.309	0.205	0.0105763	DAD1
NDE1	3.2563e-07	-0.381056	0.064	0.129	0.010921	NDE1
C9orf16	3.28183e-07	0.322005	0.358	0.248	0.0110066	C9orf16
HSP90B1	3.58624e-07	0.278337	0.309	0.201	0.0120275	HSP90B1
ISOC2	3.84881e-07	0.286701	0.109	0.045	0.0129082	ISOC2
MBNL2	3.95779e-07	-0.367255	0.098	0.179	0.0132736	MBNL2
GUK1	4.24164e-07	0.328593	0.225	0.131	0.0142256	GUK1
PDCD5	4.40983e-07	0.306087	0.147	0.074	0.0147897	PDCD5
POLR2E	4.88062e-07	-0.334967	0.165	0.257	0.0163686	POLR2E
ID2	5.23742e-07	0.259928	0.235	0.136	0.0175652	ID2
CXorf21	5.43725e-07	-0.471503	0.05	0.117	0.0182354	CXorf21
NUDT5	5.90203e-07	0.28409	0.115	0.053	0.0197942	NUDT5
RPS20	6.08702e-07	-0.317614	0.514	0.59	0.0204146	RPS20
LINC01480	6.14479e-07	0.519986	0.106	0.056	0.0206084	LINC01480
IL16	6.72134e-07	-0.402803	0.164	0.245	0.022542	IL16
STAT1	7.22666e-07	0.327005	0.185	0.095	0.0242368	STAT1
UBE2L3	7.75919e-07	0.311092	0.203	0.115	0.0260228	UBE2L3
BRD2	7.90999e-07	-0.316239	0.235	0.322	0.0265285	BRD2
CD37	8.0673e-07	-0.302195	0.448	0.527	0.0270561	CD37
PPA1	8.3077e-07	0.260656	0.203	0.109	0.0278624	PPA1
NUDT4	8.43049e-07	-0.388476	0.06	0.125	0.0282742	NUDT4
MT1E	8.59228e-07	-0.43004	0.093	0.163	0.0288168	MT1E
PYCARD	9.73325e-07	0.316071	0.161	0.085	0.0326434	PYCARD
MSN	9.76911e-07	0.319765	0.347	0.243	0.0327636	MSN
ATP5MC3	1.08074e-06	0.253889	0.428	0.314	0.0362459	ATP5MC3
ROMO1	1.114e-06	0.265288	0.24	0.145	0.0373613	ROMO1
PSMA6	1.19106e-06	0.337766	0.231	0.151	0.0399457	PSMA6
RPS27L	1.32992e-06	0.279126	0.205	0.118	0.0446028	RPS27L
ERH	1.45883e-06	0.330473	0.295	0.198	0.0489264	ERH
KTN1	1.47975e-06	0.292004	0.106	0.048	0.0496279	KTN1

## Sheet: C8 KC1
	p_val	avg_logFC	pct.1	pct.2	p_val_adj	Gene
ITM2B	4.56397e-62	0.902779	0.808	0.538	1.53066e-57	ITM2B
APOE	2.94498e-33	0.889984	0.424	0.176	9.87688e-29	APOE
HMGN1	6.78442e-28	0.566637	0.539	0.333	2.27536e-23	HMGN1
KRT10	6.43205e-26	0.952784	0.56	0.36	2.15718e-21	KRT10
LDHB	4.92486e-23	0.686838	0.445	0.245	1.6517e-18	LDHB
CYC1	4.37186e-21	0.453443	0.273	0.1	1.46623e-16	CYC1
MT-CO2	2.45043e-19	0.26638	0.984	0.916	8.21826e-15	MT-CO2
IER2	1.19231e-18	0.575644	0.722	0.593	3.99875e-14	IER2
RPS4Y1	1.84421e-18	-0.704123	0.077	0.28	6.1851e-14	RPS4Y1
RPS2	5.64684e-18	0.316621	0.958	0.904	1.89384e-13	RPS2
ID1	1.07093e-17	0.612422	0.439	0.291	3.59167e-13	ID1
GADD45B	1.26577e-17	0.599324	0.604	0.431	4.24513e-13	GADD45B
MT-ND3	1.72492e-17	0.280519	0.972	0.856	5.78503e-13	MT-ND3
PFN1	1.83757e-17	0.30722	0.874	0.804	6.16284e-13	PFN1
RPL41	4.46937e-17	-0.513089	0.969	0.978	1.49894e-12	RPL41
MT1X	2.72966e-16	0.315422	0.8	0.707	9.15475e-12	MT1X
GADD45GIP1	1.33051e-15	0.401051	0.294	0.153	4.46228e-11	GADD45GIP1
DMKN	2.27343e-15	0.544473	0.564	0.433	7.62461e-11	DMKN
GUK1	6.91342e-15	0.35459	0.575	0.436	2.31862e-10	GUK1
HSPA1A	7.95145e-15	0.408904	0.811	0.671	2.66676e-10	HSPA1A
ANP32B	2.43796e-14	0.394974	0.475	0.338	8.17645e-10	ANP32B
MZT2A	7.12442e-14	0.33063	0.194	0.065	2.38939e-09	MZT2A
RANBP1	2.92688e-13	0.395912	0.381	0.267	9.81617e-09	RANBP1
VIM	4.1067e-13	0.73831	0.334	0.211	1.3773e-08	VIM
FOSB	5.21489e-13	-0.291712	0.343	0.5	1.74897e-08	FOSB
MZT2B	1.05377e-12	0.30361	0.187	0.075	3.53412e-08	MZT2B
SOSTDC1	1.4138e-12	0.38243	0.104	0.024	4.74161e-08	SOSTDC1
CYR61	1.4278e-12	0.612905	0.177	0.075	4.78855e-08	CYR61
TNFAIP3	1.98792e-12	-0.336587	0.254	0.404	6.66708e-08	TNFAIP3
CCDC85B	2.26348e-12	0.367033	0.189	0.084	7.59125e-08	CCDC85B
GAMT	5.01659e-12	0.379003	0.139	0.047	1.68247e-07	GAMT
ZFP36L2	7.19822e-12	0.476968	0.582	0.447	2.41414e-07	ZFP36L2
S100A10	1.50693e-11	-0.442631	0.791	0.882	5.05394e-07	S100A10
RASD1	1.57371e-11	0.396869	0.144	0.058	5.2779e-07	RASD1
TAP1	2.69929e-11	-0.285468	0.28	0.444	9.05288e-07	TAP1
SPINK5	2.8595e-11	0.558394	0.376	0.258	9.59018e-07	SPINK5
MSN	5.5332e-11	-0.27763	0.256	0.44	1.85572e-06	MSN
KRT1	9.32033e-11	0.537521	0.57	0.445	3.12585e-06	KRT1
PABPC1	1.65212e-10	-0.286733	0.787	0.844	5.54088e-06	PABPC1
PPM1G	2.0588e-10	0.269889	0.204	0.115	6.90481e-06	PPM1G
SLC25A39	4.45815e-10	0.316337	0.268	0.175	1.49518e-05	SLC25A39
IFITM1	4.95962e-10	-0.370383	0.616	0.722	1.66336e-05	IFITM1
SLC2A1	5.35672e-10	-0.313873	0.236	0.373	1.79654e-05	SLC2A1
COL17A1	6.38105e-10	-0.296134	0.382	0.496	2.14008e-05	COL17A1
NT5C	6.38564e-10	0.29487	0.161	0.078	2.14162e-05	NT5C
CAV2	6.644e-10	-0.315354	0.243	0.409	2.22826e-05	CAV2
TMEM160	1.67053e-09	0.28821	0.152	0.073	5.60264e-05	TMEM160
HSPH1	7.15511e-09	-0.287547	0.167	0.304	0.000239968	HSPH1
HSPA1B	9.05876e-09	0.386933	0.681	0.576	0.000303813	HSPA1B
PITHD1	9.91809e-09	0.268979	0.18	0.091	0.000332633	PITHD1
DNAJA1	1.28896e-08	-0.299954	0.401	0.513	0.000432291	DNAJA1
ATP5MC1	3.07174e-08	0.300839	0.46	0.385	0.0010302	ATP5MC1
CST3	4.48642e-08	0.346811	0.425	0.333	0.00150465	CST3
JUNB	5.24216e-08	0.29395	0.879	0.8	0.00175812	JUNB
SLC7A5	5.4933e-08	-0.310609	0.063	0.142	0.00184234	SLC7A5
TPPP3	2.4126e-07	-0.475542	0.102	0.213	0.00809137	TPPP3
ITGA6	2.86203e-07	-0.258039	0.113	0.222	0.00959866	ITGA6
PYGL	4.75075e-07	-0.256839	0.11	0.24	0.0159331	PYGL
YWHAZ	9.438e-07	-0.276301	0.735	0.813	0.0316532	YWHAZ
XBP1	1.0173e-06	0.286119	0.182	0.118	0.0341183	XBP1
SYNGR2	1.30502e-06	0.340376	0.509	0.429	0.0437679	SYNGR2
CTSL	1.33823e-06	0.319063	0.141	0.082	0.0448817	CTSL

## Sheet: C9 DC1
	p_val	avg_logFC	pct.1	pct.2	p_val_adj	Gene
CST3	6.37511e-46	0.898127	0.981	0.982	2.13808e-41	CST3
PNRC1	2.02773e-39	-0.62503	0.44	0.738	6.8006e-35	PNRC1
CFP	3.38429e-38	-0.715614	0.15	0.462	1.13502e-33	CFP
ITM2B	2.32052e-35	0.946531	0.604	0.391	7.78255e-31	ITM2B
FOSB	1.94512e-33	-0.637078	0.201	0.503	6.52355e-29	FOSB
SRGN	2.2972e-33	-0.591686	0.669	0.855	7.70434e-29	SRGN
DNAJB1	2.54688e-31	-0.700469	0.339	0.638	8.54172e-27	DNAJB1
PPP1R15A	9.52689e-30	-0.557029	0.428	0.693	3.19513e-25	PPP1R15A
GPR183	4.82625e-29	-0.634885	0.26	0.521	1.61863e-24	GPR183
TIMP1	8.74256e-29	-0.479189	0.54	0.808	2.93208e-24	TIMP1
NR4A2	2.77564e-28	-0.626029	0.252	0.509	9.30895e-24	NR4A2
HSPA1A	1.86403e-27	-0.498765	0.68	0.873	6.25157e-23	HSPA1A
CD83	2.31248e-26	-0.523245	0.272	0.528	7.75561e-22	CD83
SLC2A3	2.75623e-26	-0.527312	0.42	0.677	9.24386e-22	SLC2A3
SAT1	5.58765e-26	-0.554679	0.608	0.822	1.87399e-21	SAT1
HSPA1B	7.93999e-26	-0.499789	0.512	0.773	2.66291e-21	HSPA1B
S100A4	2.63116e-25	0.405772	0.939	0.849	8.82438e-21	S100A4
PABPC1	3.0405e-24	-0.276899	0.791	0.926	1.01972e-19	PABPC1
FPR1	7.50171e-24	-0.475676	0.079	0.284	2.51592e-19	FPR1
S100A7	8.16087e-24	0.696056	0.159	0.02	2.73699e-19	S100A7
KRT14	2.09513e-23	0.965389	0.229	0.082	7.02664e-19	KRT14
DUSP1	2.17148e-23	-0.403883	0.619	0.808	7.28272e-19	DUSP1
RGS1	4.77971e-23	-0.542791	0.235	0.464	1.60302e-18	RGS1
ZFP36	2.60983e-22	-0.498947	0.646	0.787	8.75286e-18	ZFP36
S100A8	4.60966e-22	0.763359	0.246	0.088	1.54599e-17	S100A8
BIRC3	9.58349e-22	-0.535415	0.168	0.387	3.21411e-17	BIRC3
C1QC	3.79123e-21	0.839115	0.379	0.176	1.2715e-16	C1QC
HMGN1	1.66744e-20	0.716676	0.452	0.282	5.59228e-16	HMGN1
CDKN1A	1.89529e-20	-0.412722	0.394	0.603	6.35641e-16	CDKN1A
DNAJA1	2.53188e-20	-0.443351	0.285	0.513	8.49142e-16	DNAJA1
JUNB	4.00204e-19	-0.356265	0.757	0.885	1.3422e-14	JUNB
IFITM2	1.3789e-18	-0.436862	0.59	0.777	4.62456e-14	IFITM2
INSIG1	2.65856e-18	-0.495237	0.188	0.384	8.91627e-14	INSIG1
C15orf48	5.37165e-18	-0.761808	0.144	0.323	1.80154e-13	C15orf48
NR4A3	1.07254e-17	-0.420385	0.079	0.219	3.59709e-13	NR4A3
NAMPT	1.10743e-17	-0.363122	0.236	0.458	3.71408e-13	NAMPT
CXCR4	1.28439e-17	-0.498046	0.17	0.37	4.30758e-13	CXCR4
CD55	1.47712e-17	-0.465217	0.148	0.344	4.95398e-13	CD55
BTG1	1.50709e-17	-0.447752	0.264	0.479	5.05449e-13	BTG1
TNFAIP3	5.91981e-17	-0.379982	0.23	0.468	1.98538e-12	TNFAIP3
BHLHE40	1.12296e-16	-0.374138	0.219	0.438	3.76619e-12	BHLHE40
MCL1	1.22909e-16	-0.340244	0.322	0.556	4.12213e-12	MCL1
G0S2	3.19634e-16	-0.770619	0.095	0.237	1.07199e-11	G0S2
IL1B	4.53233e-16	-0.556541	0.196	0.374	1.52005e-11	IL1B
CREM	4.80862e-16	-0.429993	0.094	0.247	1.61272e-11	CREM
CSRNP1	6.65069e-16	-0.336432	0.118	0.282	2.23051e-11	CSRNP1
REL	1.07603e-15	-0.318122	0.342	0.554	3.60879e-11	REL
MNDA	1.30137e-15	0.53485	0.739	0.622	4.36454e-11	MNDA
ANXA11	1.64662e-15	0.609747	0.448	0.301	5.52243e-11	ANXA11
RSRP1	1.72258e-15	-0.321347	0.269	0.495	5.77717e-11	RSRP1
PLAUR	3.26051e-15	-0.311365	0.426	0.614	1.09351e-10	PLAUR
PFN1	5.5622e-15	0.43945	0.958	0.947	1.86545e-10	PFN1
MT-ND4	7.97099e-15	-0.362815	0.891	0.984	2.67331e-10	MT-ND4
KRT1	9.46242e-15	0.512123	0.114	0.023	3.1735e-10	KRT1
GADD45B	2.82528e-14	-0.397887	0.446	0.64	9.47544e-10	GADD45B
ZNF331	6.1391e-14	-0.38789	0.111	0.256	2.05893e-09	ZNF331
GLA	6.67718e-14	-0.333859	0.142	0.315	2.23939e-09	GLA
S100A6	1.21953e-13	0.254286	0.99	0.98	4.09006e-09	S100A6
FOS	1.61027e-13	-0.435403	0.732	0.82	5.40051e-09	FOS
AREG	1.61047e-13	-0.613065	0.111	0.243	5.40119e-09	AREG
AVPI1	1.65615e-13	-0.317067	0.086	0.225	5.55441e-09	AVPI1
DDIT4	2.59044e-13	-0.438806	0.132	0.29	8.68781e-09	DDIT4
CYTIP	2.68294e-13	-0.291704	0.25	0.454	8.99803e-09	CYTIP
C1QB	5.13278e-13	0.584379	0.411	0.254	1.72143e-08	C1QB
NR4A1	9.56307e-13	-0.392359	0.179	0.356	3.20726e-08	NR4A1
HSPH1	1.02678e-12	-0.381278	0.16	0.325	3.4436e-08	HSPH1
KRT5	1.27047e-12	0.575517	0.124	0.047	4.26089e-08	KRT5
PTPN1	1.65671e-12	-0.305772	0.136	0.299	5.55627e-08	PTPN1
ATF3	2.34611e-12	-0.407435	0.149	0.311	7.8684e-08	ATF3
CFLAR	3.54657e-12	-0.262362	0.28	0.474	1.18945e-07	CFLAR
RGS2	6.20691e-12	-0.3496	0.27	0.462	2.08167e-07	RGS2
TSC22D3	8.74434e-12	-0.300738	0.27	0.45	2.93268e-07	TSC22D3
UBC	1.0478e-11	-0.266491	0.851	0.912	3.51412e-07	UBC
MT-ATP6	1.40515e-11	-0.356159	0.92	0.98	4.71258e-07	MT-ATP6
GADD45GIP1	1.54609e-11	0.447533	0.201	0.096	5.18526e-07	GADD45GIP1
CLK1	1.68249e-11	-0.261591	0.102	0.249	5.64275e-07	CLK1
NAAA	2.44079e-11	0.504568	0.26	0.151	8.18592e-07	NAAA
PLSCR1	2.78536e-11	-0.268644	0.204	0.391	9.34155e-07	PLSCR1
CCDC85B	2.93119e-11	0.443856	0.198	0.088	9.83062e-07	CCDC85B
SERPINB1	6.11947e-11	-0.251943	0.313	0.489	2.05235e-06	SERPINB1
CXCL8	6.68064e-11	-0.456544	0.09	0.202	2.24055e-06	CXCL8
KRT10	7.47377e-11	0.465737	0.119	0.045	2.50655e-06	KRT10
BRD2	7.50132e-11	-0.269705	0.214	0.393	2.51579e-06	BRD2
KDM6B	8.46373e-11	-0.298903	0.094	0.225	2.83857e-06	KDM6B
ATF5	9.20327e-11	-0.418506	0.239	0.395	3.08659e-06	ATF5
CST7	1.07097e-10	-0.26664	0.284	0.464	3.59183e-06	CST7
BCL2A1	1.2283e-10	-0.469377	0.194	0.319	4.11946e-06	BCL2A1
CHMP1B	1.65571e-10	-0.322865	0.168	0.342	5.55292e-06	CHMP1B
CXCL14	1.92781e-10	1.16852	0.134	0.059	6.46548e-06	CXCL14
FCGBP	1.94632e-10	-0.544906	0.022	0.11	6.52758e-06	FCGBP
LGALS7B	2.51878e-10	0.447562	0.109	0.039	8.44749e-06	LGALS7B
SLC20A1	2.78851e-10	-0.341386	0.096	0.231	9.35212e-06	SLC20A1
SERPINF1	3.68451e-10	-0.283236	0.189	0.337	1.23571e-05	SERPINF1
PPM1N	4.24238e-10	-0.28938	0.022	0.102	1.42281e-05	PPM1N
PIM2	4.59014e-10	-0.272135	0.057	0.164	1.53944e-05	PIM2
GK	4.78233e-10	-0.295976	0.124	0.262	1.6039e-05	GK
IFITM3	5.3661e-10	-0.295837	0.712	0.838	1.79968e-05	IFITM3
HLA-DQB2	6.43563e-10	-0.881637	0.161	0.268	2.15838e-05	HLA-DQB2
TMEM160	1.37239e-09	0.411721	0.161	0.076	4.60271e-05	TMEM160
SGK1	1.84408e-09	-0.342766	0.326	0.464	6.18468e-05	SGK1
HSP90AA1	2.15207e-09	-0.252017	0.767	0.892	7.2176e-05	HSP90AA1
IER3	2.30741e-09	-0.37713	0.194	0.335	7.73858e-05	IER3
KLF4	3.55033e-09	-0.30983	0.081	0.196	0.000119071	KLF4
KLF6	4.58435e-09	-0.279183	0.406	0.589	0.00015375	KLF6
TIPARP	4.8052e-09	-0.261537	0.067	0.157	0.000161157	TIPARP
CDKN1B	5.27203e-09	-0.257736	0.136	0.282	0.000176813	CDKN1B
CD9	5.47218e-09	0.42739	0.249	0.153	0.000183526	CD9
SELENOK	6.01894e-09	-0.318258	0.233	0.391	0.000201863	SELENOK
CCNL1	6.55149e-09	-0.281587	0.157	0.307	0.000219724	CCNL1
MZT2B	6.64855e-09	0.308243	0.107	0.035	0.000222979	MZT2B
PPM1G	6.90329e-09	0.327786	0.159	0.08	0.000231523	PPM1G
CD1C	7.47386e-09	0.330178	0.797	0.679	0.000250658	CD1C
SLC27A3	1.04722e-08	0.437325	0.26	0.166	0.000351218	SLC27A3
JUN	1.21409e-08	-0.271273	0.406	0.564	0.000407181	JUN
PRELID1	4.90373e-08	0.40639	0.221	0.143	0.00164461	PRELID1
ICAM1	6.51735e-08	-0.264127	0.194	0.329	0.00218579	ICAM1
GEM	8.14865e-08	-0.296264	0.073	0.178	0.00273289	GEM
IER5	8.44589e-08	-0.257917	0.088	0.204	0.00283258	IER5
VSIG4	1.01494e-07	-0.302404	0.042	0.114	0.00340391	VSIG4
CYC1	1.35503e-07	0.288772	0.122	0.045	0.0045445	CYC1
CD207	2.5091e-07	-0.640219	0.044	0.112	0.00841502	CD207
SERPINB9	2.98714e-07	-0.254528	0.099	0.196	0.0100183	SERPINB9
IFI27	3.10171e-07	0.417156	0.209	0.119	0.0104025	IFI27
BTG2	3.45e-07	-0.250989	0.211	0.337	0.0115706	BTG2
ANP32B	4.01058e-07	0.445714	0.353	0.278	0.0134507	ANP32B
IL4I1	4.33412e-07	-0.256286	0.071	0.151	0.0145358	IL4I1
HSPB1	1.00751e-06	-0.311646	0.558	0.681	0.0337899	HSPB1
C1QA	1.19864e-06	0.401105	0.328	0.243	0.0402	C1QA
ACAP2	1.44237e-06	0.342881	0.221	0.149	0.0483742	ACAP2

[truncated: 18 more sheets: C10 TC7, C11 TC8, C12 FB2, C13 EC1, C14 DC2, C15 FB3, C16 BC, C17 MFB, C18 KC2, C19 FB4, C20 MPh2, C21 FB5, C22 DC3, C23 LEC, C24 TC9, C25 EC2, C26 pDC, C27 PC]
