# Supplementary material for: Single-cell RNA sequencing reveals markers of disease progression in primary cutaneous T-cell lymphoma
Source: Mol Cancer. 2021 Sep 28;20:124. doi: 10.1186/s12943-021-01419-2 (PMC8477535; doi:10.1186/s12943-021-01419-2)
Supplement: Supplementary file 6 — Additional file 6: Table S5. [file 12943_2021_1419_MOESM6_ESM.xlsx]

## Sheet: CellPhoneDB
grp_A	grp_B	partner_a	partner_b	gene_a	gene_b	309_tumor	309_patch	311_plaque	311_patch	312_plaque	312_patch	309_lfc	311_lfc	312_lfc
Malignant clone	Bcell	P32970	Q02223	CD70	TNFRSF17	0	0.343465	0	0	0.525621	0	-0.343465	0	0.525621
Malignant clone	Bcell	P08575	P20273	PTPRC	CD22	1.18478	1.34732	0	0	1.39163	1.36534	-0.162537	0	0.0262941
Malignant clone	Bcell	O00182	Q15758	LGALS9	SLC1A5	0	0	0.955666	0	0	0	0	0.955666	0
Malignant clone	Bcell	Q6UWQ7	Q9H665	IGFL2	IGFLR1	0	0	1.08774	0	0	0	0	1.08774	0
Malignant clone	DC	P04083	P25090	ANXA1	FPR2	0	1.26047	0	0	0	1.28369	-1.26047	0	-1.28369
Malignant clone	DC	P04083	P25089	ANXA1	FPR3	1.28988	1.50196	0.436703	0	1.166	1.71616	-0.212072	0.436703	-0.550165
Malignant clone	DC	P02786	Q9Y275	TFRC	TNFSF13B	0.615055	0.755093	0.41607	0.596159	0.580218	0.854839	-0.140038	-0.180089	-0.274621
Malignant clone	DC	P20333	P28799	TNFRSF1B	GRN	0.912389	1.00661	0	0	1.28744	1.44681	-0.0942198	0	-0.159369
Malignant clone	DC	Q6UWQ7	Q9H665	IGFL2	IGFLR1	0	0	1.02572	0.659067	0.557317	0.674762	0	0.366654	-0.117445
Malignant clone	EC	O00220	P50591	TNFRSF10A	TNFSF10	0	1.031	0	0	0	0	-1.031	0	0
Malignant clone	EC	P14151	P28906	SELL	CD34	0	0.974325	0.918217	0.872081	0	1.09812	-0.974325	0.0461361	-1.09812
Malignant clone	EC	P16070	P16581	CD44	SELE	1.29233	1.92884	0.946904	1.42484	1.23085	1.17795	-0.636507	-0.477941	0.0529033
Malignant clone	EC	Q15762	Q92692	CD226	NECTIN2	0	0.32163	0	0	0.617726	0.5501	-0.32163	0	0.0676263
Malignant clone	EC	P13501	Q16570	CCL5	ACKR1	1.7524	1.85045	0	0	0	0	-0.0980508	0	0
Malignant clone	FB	O00182	Q07954	LGALS9	LRP1	0.531483	0.833074	0.541284	0	1.19864	1.2131	-0.301591	0.541284	-0.0144687
Malignant clone	FB	P32248	Q99731	CCR7	CCL19	0	0	1.41225	1.91204	0.315295	0	0	-0.499788	0.315295
Malignant clone	FB	O43927	Q9NPB9	CXCL13	ACKR4	0	0	0	0	1.8558	1.12791	0	0	0.72789
Malignant clone	FB	O00182	Q9UBG0	LGALS9	MRC2	0.307371	0.260961	0	0	0.837404	0.745129	0.0464092	0	0.0922751
Malignant clone	FB	P49682	Q99731	CXCR3	CCL19	1.79621	1.41439	0	0	0.416145	0	0.381819	0	0.416145
Malignant clone	KC	P40200	Q15223	CD96	NECTIN1	0	0.692192	0	0.355439	0.43624	0.344003	-0.692192	-0.355439	0.092237
Malignant clone	LEC	P01375	P35916	TNF	FLT4	0	0.855078	0	0	0	0.482411	-0.855078	0	-0.482411
Malignant clone	LEC	P14151	P28906	SELL	CD34	0	0.658057	0.277449	1.1484	0	0.507091	-0.658057	-0.870956	-0.507091
Malignant clone	LEC	O00182	Q5KU26	LGALS9	COLEC12	0.305934	0.470823	0	0	0.79748	0.581005	-0.164889	0	0.216474
Malignant clone	MFB	P32248	Q99731	CCR7	CCL19	0	0	0.682599	1.87681	0.232948	0	0	-1.19421	0.232948
Malignant clone	MFB	P46531	P78504	NOTCH1	JAG1	0	0	0	0	0	0.648598	0	0	-0.648598
Malignant clone	MFB	P49682	Q99731	CXCR3	CCL19	2.03131	0.899283	0	0	0.333798	0	1.13202	0	0.333798
Malignant clone	MPh.1	P08575	P22897	PTPRC	MRC1	1.92308	2.04704	1.26083	1.54295	1.99477	1.75799	-0.123954	-0.282119	0.236776
Malignant clone	MPh.1	P04141	P07333	CSF2	CSF1R	0.568471	0.642805	0	0	0	0	-0.0743335	0	0
Malignant clone	MPh.1	P51685	P55774	CCR8	CCL18	2.32133	1.94692	0	0	0	1.21093	0.374407	0	-1.21093
Malignant clone	MPh.2	O00182	Q8TDQ0	LGALS9	HAVCR2	0.245548	0.468073	0.288102	0	1.03115	0	-0.222525	0.288102	1.03115
Malignant clone	MPh.2	P06729	P19256	CD2	CD58	0.792672	0.97346	0	0.712202	1.07511	0	-0.180787	-0.712202	1.07511
Malignant clone	MPh.2	P20333	P28799	TNFRSF1B	GRN	0.848854	0.923915	0	0	1.48818	0	-0.0750617	0	1.48818
Malignant clone	MPh.2	O95727	Q9BY67	CRTAM	CADM1	0.59293	0.608474	0	0	0	0	-0.015544	0	0
Malignant clone	pDC	P50591	Q13546	TNFSF10	RIPK1	0	1.17798	0	0	0	0.648334	-1.17798	0	-0.648334
Malignant clone	pDC	P01375	Q13546	TNF	RIPK1	0	0.869778	0	0	0	0.5881	-0.869778	0	-0.5881
Malignant clone	pDC	P01374	Q13546	LTA	RIPK1	0	0.80028	0	0	0	0.492662	-0.80028	0	-0.492662
Malignant clone	pDC	P20333	P28799	TNFRSF1B	GRN	0.873401	1.59476	0	0	0	1.35789	-0.721354	0	-1.35789
Malignant clone	pDC	P02786	Q9Y275	TFRC	TNFSF13B	0.489432	0.974949	0.33265	0.308181	0	0.951821	-0.485518	0.0244692	-0.951821
Malignant clone	pDC	P30511	Q8NHL6	HLA-F	LILRB1	0	0	0	0	0	1.00383	0	0	-1.00383
Malignant clone	pDC	P01374	P20333	LTA	TNFRSF1B	0	0	0	0	0	0.718229	0	0	-0.718229
Malignant clone	pDC	Q6UWQ7	Q9H665	IGFL2	IGFLR1	0	0	0.873718	0.725933	0	0.852146	0	0.147785	-0.852146
Malignant clone	Plasma cells	P32970	Q02223	CD70	TNFRSF17	0.627392	0	0	0	0	0.795827	0.627392	0	-0.795827
Malignant clone	TC-1	Q6UWQ7	Q9H665	IGFL2	IGFLR1	0	0	0.921545	0	0	0	0	0.921545	0
Bcell	Malignant clone	P04233	P05067	CD74	APP	0	2.92514	2.41108	2.86888	3.07268	2.68566	-2.92514	-0.457797	0.387022
Bcell	Malignant clone	P09917	P20292	ALOX5	ALOX5AP	0.780902	1.35934	0	0	0.857552	0	-0.578443	0	0.857552
Bcell	Malignant clone	P14151	Q14242	SELL	SELPLG	0.755761	1.20371	0	0.461391	0.29732	0	-0.447946	-0.461391	0.29732
Bcell	Malignant clone	O14836	P32970	TNFRSF13B	CD70	0	0.342432	0	0	0.926686	0	-0.342432	0	0.926686
Bcell	Malignant clone	Q92520	Q9UHP7	FAM3C	CLEC2D	0	0.316156	0.929321	0	0	0	-0.316156	0.929321	0
Bcell	Malignant clone	P21854	Q92854	CD72	SEMA4D	0.494499	0.603797	0	0	0	0	-0.109298	0	0
Bcell	Malignant clone	P04233	P53621	CD74	COPA	2.88652	2.99386	0	0	0	2.55035	-0.107339	0	-2.55035
Bcell	Malignant clone	P30511	P43630	HLA-F	KIR3DL2	0	0	0.63322	0.469251	1.17994	0.930057	0	0.163969	0.249879
Bcell	Malignant clone	HLAB	P43630	HLA-B	KIR3DL2	0	0	1.61537	1.39964	2.52097	2.22247	0	0.215738	0.298503
Bcell	Malignant clone	P04233	P14174	CD74	MIF	4.04706	4.00842	3.2731	3.52145	3.96514	3.62105	0.0386383	-0.248349	0.344093
DC	Malignant clone	P04233	P05067	CD74	APP	0	3.09005	3.32366	3.16912	3.14694	3.23477	-3.09005	0.154533	-0.0878245
DC	Malignant clone	P09917	P20292	ALOX5	ALOX5AP	0.782596	1.1484	0	0.821597	1.00866	0.917627	-0.365808	-0.821597	0.0910276
DC	Malignant clone	P04233	P53621	CD74	COPA	2.98514	3.15878	0	0	0	3.09946	-0.173637	0	-3.09946
DC	Malignant clone	P04233	P14174	CD74	MIF	4.14568	4.17334	4.18567	3.82169	4.0394	4.17016	-0.0276603	0.363981	-0.130753
DC	Malignant clone	HLAB	P43630	HLA-B	KIR3DL2	0	0	1.63795	1.79864	2.41588	2.36252	0	-0.160686	0.0533627
EC	Malignant clone	P15151	P40200	PVR	CD96	0	0.645476	0	0	0	0.262418	-0.645476	0	-0.262418
EC	Malignant clone	P16581	Q92896	SELE	GLG1	0.880281	1.26021	0.681033	1.17855	0.581064	0.407152	-0.379934	-0.497517	0.173912
EC	Malignant clone	P16581	Q14242	SELE	SELPLG	0.936945	1.31633	0.664814	1.14144	0.577179	0.480978	-0.379389	-0.476622	0.0962003
EC	Malignant clone	P05362	P16150	ICAM1	SPN	0.684249	1.01866	0.360563	0	0.519921	0.499794	-0.334408	0.360563	0.0201275
EC	Malignant clone	P16109	Q14242	SELP	SELPLG	0.616258	0.810048	0.204127	0.638112	0.63595	0.574641	-0.19379	-0.433984	0.0613088
EC	Malignant clone	P04233	P14174	CD74	MIF	3.57496	3.66328	3.46967	3.13057	3.6518	3.7361	-0.0883186	0.339099	-0.0842982
EC	Malignant clone	P30511	P43630	HLA-F	KIR3DL2	0	0	0.637979	0.726855	1.02298	0.955846	0	-0.088876	0.0671304
EC	Malignant clone	HLAB	P43630	HLA-B	KIR3DL2	0	0	1.73789	1.82217	2.51788	2.41434	0	-0.0842835	0.103542
EC	Malignant clone	P21741	Q92673	MDK	SORL1	0	0	0	0	0.532782	0.591726	0	0	-0.0589444
FB	Malignant clone	P48061	P61073	CXCL12	CXCR4	1.28699	2.01907	0.874011	1.26187	1.36664	1.60363	-0.732082	-0.387858	-0.236988
LEC	Malignant clone	O14798	P50591	TNFRSF10C	TNFSF10	0	0.684301	0	0	0	0	-0.684301	0	0
LEC	Malignant clone	P15151	P40200	PVR	CD96	0.614105	0.694348	0	0.272176	0	0	-0.080243	-0.272176	0
LEC	Malignant clone	HLAB	P43630	HLA-B	KIR3DL2	0	0	1.84429	1.91727	2.46828	2.38429	0	-0.0729808	0.08399
LEC	Malignant clone	P30511	P43630	HLA-F	KIR3DL2	0	0	0.663142	0.438875	1.00476	0.803385	0	0.224267	0.201374
LEC	Malignant clone	O00585	P32248	CCL21	CCR7	0	0	2.82162	2.3386	2.43962	2.44257	0	0.483015	-0.00295065
MPh.1	Malignant clone	P04233	P05067	CD74	APP	0	2.98366	2.92693	2.72566	2.5241	2.42435	-2.98366	0.201271	0.0997521
MPh.1	Malignant clone	P19875	P27487	CXCL2	DPP4	0	0.72507	0	0	0	0	-0.72507	0	0
MPh.1	Malignant clone	P09917	P20292	ALOX5	ALOX5AP	0.783415	1.27166	0	0.81052	0.921109	0.798973	-0.488243	-0.81052	0.122136
MPh.1	Malignant clone	P04233	P53621	CD74	COPA	2.93763	3.05238	0	0	0	2.28904	-0.114758	0	-2.28904
MPh.1	Malignant clone	P04233	P14174	CD74	MIF	4.09816	4.06694	3.78894	3.37822	3.41656	3.35974	0.0312193	0.410719	0.0568232
MPh.2	Malignant clone	P04233	P05067	CD74	APP	0	3.27919	3.42974	3.44896	3.49586	0	-3.27919	-0.0192189	3.49586
MPh.2	Malignant clone	P04233	P53621	CD74	COPA	3.25455	3.34792	0	0	0	0	-0.093363	0	0
MPh.2	Malignant clone	P46094	P47992	XCR1	XCL1	1.04481	1.1035	0	0	0	0	-0.0586814	0	0
MPh.2	Malignant clone	P30511	P43630	HLA-F	KIR3DL2	0	0	0.518622	0.916189	1.07139	0	0	-0.397568	1.07139
MPh.2	Malignant clone	HLAB	P43630	HLA-B	KIR3DL2	0	0	1.85938	1.81605	2.59534	0	0	0.0433319	2.59534
MPh.2	Malignant clone	P04233	P14174	CD74	MIF	4.41509	4.36248	4.29176	4.10153	4.38832	0	0.0526139	0.19023	4.38832
MPh.2	Malignant clone	P46094	Q9UBD3	XCR1	XCL2	0.608334	0.525138	0	0	0	0	0.0831956	0	0
pDC	Malignant clone	P04233	P05067	CD74	APP	0	3.01486	2.92401	2.75819	0	3.21475	-3.01486	0.165822	-3.21475
pDC	Malignant clone	P14151	Q14242	SELL	SELPLG	0.52841	1.23435	0.930855	1.14769	0	1.02595	-0.705937	-0.216832	-1.02595
pDC	Malignant clone	P19875	P27487	CXCL2	DPP4	0	0.688206	0	0	0	0	-0.688206	0	0
pDC	Malignant clone	P04233	P53621	CD74	COPA	2.73253	3.08359	0	0	0	3.07944	-0.351061	0	-3.07944
pDC	Malignant clone	P59901	Q10589	LILRA4	BST2	1.11905	1.43123	1.25384	0.938955	0	1.22729	-0.312178	0.314885	-1.22729
pDC	Malignant clone	P04233	P14174	CD74	MIF	3.89306	4.09815	3.78603	3.41076	0	4.15014	-0.205084	0.375271	-4.15014
pDC	Malignant clone	HLAB	P43630	HLA-B	KIR3DL2	0	0	1.76328	1.87767	0	2.53532	0	-0.114394	-2.53532
pDC	Malignant clone	P30511	P43630	HLA-F	KIR3DL2	0	0	0.434433	0.454259	0	1.14127	0	-0.0198266	-1.14127
pDC	Malignant clone	P25942	P29965	CD40	CD40LG	0	0	0	0	0	1.20513	0	0	-1.20513
pDC	Malignant clone	O00182	Q92673	LGALS9	SORL1	0	0	0	0	0	0.859368	0	0	-0.859368
Plasma cells	Malignant clone	P14174	Q92956	MIF	TNFRSF14	0	2.40301	0	1.09558	1.90946	0.606905	-2.40301	-1.09558	1.30255
TC-5	Malignant clone	P13501	P51679	CCL5	CCR4	0	1.73245	1.11476	1.56295	0	1.49451	-1.73245	-0.448186	-1.49451
TC-5	Malignant clone	P13236	P51685	CCL4	CCR8	0.894824	1.43308	0	0	0	1.53285	-0.538252	0	-1.53285
TC-5	Malignant clone	HLAB	P43630	HLA-B	KIR3DL2	0	0	1.45311	1.75312	2.62519	2.55813	0	-0.300009	0.0670585
TC-1	Malignant clone	HLAB	P43630	HLA-B	KIR3DL2	0	0	1.67192	1.54989	2.5222	2.44609	0	0.122033	0.0761124
