# Supplementary material for: Single-cell RNA sequencing reveals markers of disease progression in primary cutaneous T-cell lymphoma
Source: Mol Cancer. 2021 Sep 28;20:124. doi: 10.1186/s12943-021-01419-2 (PMC8477535; doi:10.1186/s12943-021-01419-2)
Supplement: Supplementary file 7 — Additional file 7: Table S6. [file 12943_2021_1419_MOESM7_ESM.xlsx]

## Sheet: Cell numbers MF318
cluster	cluster label	patch	plaque
0	TC-1	1227	868
1	TC-2	1526	260
2	DC-1	1065	650
3	EC-1	832	618
4	TC-3	597	852
5	TC-4	423	771
6	MPh-1	402	625
7	TC-5	326	660
8	KC-1	438	459
9	FB-1	426	432
10	TC-6	167	661
11	MPh-2	308	479
12	FB-2	592	192
13	SMC	529	234
14	KC-2	412	305
15	BC	388	328
16	MPh-3	512	202
17	TC-7	244	340
18	TC-8	363	219
19	FB-3	292	269
20	KC-3	250	280
21	KC-4	223	195
22	MPh-4	201	122
23	LEC	60	73
24	MEL	8	73
25	other	46	27

## Sheet: Clustermarker MF318
	p_val	avg_logFC	pct.1	pct.2	p_val_adj	cluster	gene	cluster name
CD52	0	1.12009	0.993	0.577	0	0	CD52	TC-1
IL32	0	1.10323	0.995	0.555	0	0	IL32
TRDV1	0	1.06631	0.773	0.27	0	0	TRDV1
CST7	0	1.05066	0.859	0.352	0	0	CST7
PTPRCAP	0	0.979279	0.892	0.372	0	0	PTPRCAP
NBAS	0	0.962174	0.546	0.207	0	0	NBAS
TRGV2	0	0.915495	0.57	0.204	0	0	TRGV2
TMIGD2	0	0.911558	0.527	0.179	0	0	TMIGD2
CD3D	0	0.8737	0.73	0.294	0	0	CD3D
S100A4	0	0.84825	1	0.839	0	0	S100A4
CD52	0	1.09707	0.976	0.585	0	1	CD52	TC-2
TRDV1	0	1.08386	0.656	0.288	0	1	TRDV1
IL32	0	0.923681	0.971	0.563	0	1	IL32
S100A4	0	0.620492	0.996	0.842	0	1	S100A4
MT-CO2	0	0.435184	1	1	0	1	MT-CO2
MT-CO3	0	0.426761	1	0.999	0	1	MT-CO3
MT-CO1	0	0.410518	1	0.998	0	1	MT-CO1
PTPRCAP	2.34645e-288	0.899556	0.759	0.392	7.86954e-284	1	PTPRCAP
ACTR3B	1.88501e-276	1.0599	0.37	0.099	6.32193e-272	1	ACTR3B
FXYD5	1.03113e-273	0.81399	0.84	0.593	3.45819e-269	1	FXYD5
LYZ	0	2.43371	0.982	0.192	0	2	LYZ	DC-1
HLA-DRA	0	2.15563	1	0.423	0	2	HLA-DRA
HLA-DQA1	0	2.11054	0.987	0.228	0	2	HLA-DQA1
HLA-DQB1	0	2.08129	0.977	0.19	0	2	HLA-DQB1
FCER1A	0	2.03521	0.566	0.019	0	2	FCER1A
HLA-DPB1	0	2.01127	1	0.365	0	2	HLA-DPB1
HLA-DRB1	0	1.99701	0.999	0.384	0	2	HLA-DRB1
CLEC10A	0	1.93297	0.764	0.055	0	2	CLEC10A
HLA-DPA1	0	1.90177	0.998	0.344	0	2	HLA-DPA1
CD1C	0	1.81372	0.555	0.018	0	2	CD1C
ACKR1	0	3.20746	0.791	0.021	0	3	ACKR1	EC-1
CCL14	0	2.8142	0.734	0.023	0	3	CCL14
SPARCL1	0	2.71715	0.953	0.122	0	3	SPARCL1
PLVAP	0	2.65025	0.776	0.013	0	3	PLVAP
TM4SF1	0	2.43935	0.819	0.03	0	3	TM4SF1
RAMP2	0	2.3799	0.757	0.023	0	3	RAMP2
PECAM1	0	2.34061	0.841	0.039	0	3	PECAM1
ENG	0	2.10784	0.733	0.039	0	3	ENG
AQP1	0	2.09363	0.676	0.032	0	3	AQP1
TSPAN7	0	2.08792	0.67	0.014	0	3	TSPAN7
CXCR4	0	1.58028	0.684	0.32	0	4	CXCR4	TC-3
RPS27	0	0.868629	0.99	0.983	0	4	RPS27
MALAT1	0	0.781045	0.996	0.983	0	4	MALAT1
RPL30	0	0.639471	0.986	0.99	0	4	RPL30
RPS12	2.00312e-302	0.595981	0.997	0.997	6.71806e-298	4	RPS12
IL7R	7.01588e-277	1.53833	0.578	0.246	2.35299e-272	4	IL7R
RPS27A	1.62337e-262	0.567533	0.991	0.992	5.44447e-258	4	RPS27A
RPL34	3.83122e-228	0.505528	0.991	0.99	1.28492e-223	4	RPL34
EEF1A1	2.36248e-209	0.421986	0.997	0.997	7.92328e-205	4	EEF1A1
RPL32	6.30996e-207	0.455526	0.993	0.993	2.11623e-202	4	RPL32
STMN1	0	1.25647	0.92	0.277	0	5	STMN1	TC-4
HMGB2	0	1.18875	0.803	0.241	0	5	HMGB2
TUBA1B	0	1.13474	0.963	0.596	0	5	TUBA1B
DUT	0	1.06213	0.793	0.288	0	5	DUT
RAN	0	0.976913	0.962	0.593	0	5	RAN
PCLAF	0	0.823324	0.427	0.065	0	5	PCLAF
MCM7	0	0.823324	0.461	0.095	0	5	MCM7
MIF	0	0.79725	0.991	0.779	0	5	MIF
RRM2	0	0.65421	0.287	0.036	0	5	RRM2
PPIA	0	0.563863	0.998	0.932	0	5	PPIA
RNASE1	0	3.08531	0.99	0.145	0	6	RNASE1	MPh-1
CCL18	0	2.45935	0.403	0.014	0	6	CCL18
FTL	0	2.39833	1	0.882	0	6	FTL
C1QA	0	2.39784	0.935	0.114	0	6	C1QA
PLTP	0	2.36944	0.792	0.11	0	6	PLTP
SELENOP	0	2.26364	0.902	0.181	0	6	SELENOP
C1QB	0	2.21288	0.899	0.11	0	6	C1QB
C1QC	0	2.15779	0.907	0.107	0	6	C1QC
F13A1	0	2.14918	0.668	0.05	0	6	F13A1
SLC40A1	0	2.14111	0.613	0.055	0	6	SLC40A1
CORO1A	0	0.906582	0.985	0.451	0	7	CORO1A	TC-5
IFITM2	0	0.879167	1	0.725	0	7	IFITM2
MIF	0	0.801336	0.996	0.781	0	7	MIF
RAN	2.79727e-305	0.886371	0.979	0.596	9.38149e-301	7	RAN
TRGV2	5.60765e-303	0.802529	0.757	0.214	1.88069e-298	7	TRGV2
PPIA	1.1556e-295	0.57311	1	0.933	3.87564e-291	7	PPIA
GTSF1	4.23286e-294	0.683086	0.588	0.135	1.41962e-289	7	GTSF1
MCM5	4.28011e-280	0.680278	0.46	0.093	1.43546e-275	7	MCM5
SRRT	1.87378e-276	0.737354	0.676	0.189	6.28428e-272	7	SRRT
GAPDH	8.44905e-274	0.610402	1	0.906	2.83364e-269	7	GAPDH
KRT5	0	2.8251	0.99	0.189	0	8	KRT5	KC-1
KRT14	0	2.60105	0.963	0.319	0	8	KRT14
MT1X	0	2.46486	0.98	0.339	0	8	MT1X
KRT6A	0	2.37	0.683	0.035	0	8	KRT6A
LY6D	0	2.24017	0.968	0.136	0	8	LY6D
S100A14	0	2.0563	0.919	0.106	0	8	S100A14
S100A2	0	2.05624	0.764	0.087	0	8	S100A2
PERP	0	1.9887	0.991	0.235	0	8	PERP
LGALS7B	0	1.97611	0.991	0.275	0	8	LGALS7B
LGALS7	0	1.95404	0.996	0.249	0	8	LGALS7
CCL19	0	3.89144	0.832	0.082	0	9	CCL19	FB-1
APOE	0	3.0084	0.893	0.178	0	9	APOE
C3	0	2.38586	0.861	0.057	0	9	C3
C1S	0	2.31988	0.953	0.085	0	9	C1S
SFRP2	0	2.26394	0.519	0.037	0	9	SFRP2
TIMP1	0	2.13266	0.959	0.355	0	9	TIMP1
COL6A3	0	2.05108	0.752	0.069	0	9	COL6A3
ABI3BP	0	2.05033	0.818	0.06	0	9	ABI3BP
THY1	0	2.02792	0.838	0.076	0	9	THY1
CXCL12	0	1.98706	0.786	0.084	0	9	CXCL12
GZMB	0	2.15465	0.652	0.105	0	10	GZMB	TC-6
GZMK	0	1.96011	0.808	0.156	0	10	GZMK
NKG7	0	1.77642	0.897	0.205	0	10	NKG7
GZMA	0	1.77289	0.836	0.198	0	10	GZMA
GZMH	0	1.47846	0.446	0.054	0	10	GZMH
CTSW	0	1.37865	0.793	0.209	0	10	CTSW
CST7	0	1.25269	0.911	0.38	0	10	CST7
CCL5	0	1.14631	0.656	0.157	0	10	CCL5
GNLY	1.23784e-305	1.22789	0.818	0.275	4.15147e-301	10	GNLY
HCST	4.41524e-242	1.05747	0.912	0.456	1.48078e-237	10	HCST
C1QC	0	2.39776	0.981	0.114	0	11	C1QC	MPh-2
C1QB	0	2.28269	0.95	0.117	0	11	C1QB
C1QA	0	2.22729	0.98	0.122	0	11	C1QA
MMP9	0	1.94932	0.645	0.05	0	11	MMP9
RNASE1	0	1.92779	0.779	0.163	0	11	RNASE1
AIF1	0	1.87324	0.953	0.181	0	11	AIF1
SELENOP	0	1.86413	0.741	0.195	0	11	SELENOP
MS4A6A	0	1.85282	0.842	0.115	0	11	MS4A6A
CST3	0	1.75346	0.995	0.518	0	11	CST3
FCER1G	0	1.69481	0.91	0.165	0	11	FCER1G
APOD	0	3.40178	0.839	0.069	0	12	APOD	FB-2
CFD	0	3.16303	0.903	0.09	0	12	CFD
DCN	0	2.63972	0.982	0.122	0	12	DCN
PLA2G2A	0	2.54453	0.566	0.023	0	12	PLA2G2A
MGP	0	2.51944	0.903	0.186	0	12	MGP
CXCL14	0	2.37648	0.906	0.239	0	12	CXCL14
CXCL12	0	2.23783	0.732	0.088	0	12	CXCL12
LUM	0	2.12107	0.88	0.078	0	12	LUM
ADH1B	0	2.09617	0.652	0.034	0	12	ADH1B
CCDC80	0	2.06933	0.837	0.086	0	12	CCDC80
TAGLN	0	4.30283	0.976	0.063	0	13	TAGLN	SMC
ACTA2	0	4.22677	0.967	0.05	0	13	ACTA2
MYL9	0	3.70485	0.963	0.102	0	13	MYL9
TPM2	0	3.61211	0.921	0.039	0	13	TPM2
RGS5	0	3.22645	0.609	0.008	0	13	RGS5
MYH11	0	2.9297	0.754	0.005	0	13	MYH11
ADIRF	0	2.91878	0.948	0.163	0	13	ADIRF
RERGL	0	2.7963	0.662	0.002	0	13	RERGL
TPM1	0	2.64423	0.836	0.098	0	13	TPM1
CALD1	0	2.57349	0.917	0.154	0	13	CALD1
KRT1	0	2.69411	0.993	0.329	0	14	KRT1	KC-2
DMKN	0	2.60235	0.997	0.217	0	14	DMKN
KRT10	0	2.54254	0.993	0.356	0	14	KRT10
KRTDAP	0	2.45791	0.976	0.171	0	14	KRTDAP
LGALS7B	0	2.38378	0.996	0.28	0	14	LGALS7B
LGALS7	0	2.31795	0.989	0.255	0	14	LGALS7
PERP	0	2.19271	0.983	0.241	0	14	PERP
LY6D	0	2.18167	0.958	0.144	0	14	LY6D
DSP	0	2.13739	0.939	0.221	0	14	DSP
SFN	0	2.00856	0.954	0.214	0	14	SFN
MS4A1	0	1.67794	0.274	0.016	0	15	MS4A1	BC
CD79A	0	1.64807	0.251	0.009	0	15	CD79A
MALAT1	1.16627e-206	0.83776	0.996	0.983	3.91143e-202	15	MALAT1
RPS27	1.80298e-182	0.761483	0.997	0.983	6.04682e-178	15	RPS27
CD74	2.53514e-172	0.772963	1	0.718	8.50235e-168	15	CD74
HLA-DRA	2.01175e-167	0.495693	0.961	0.451	6.747e-163	15	HLA-DRA
CD83	6.26986e-167	1.47075	0.398	0.098	2.10279e-162	15	CD83
HLA-DRB1	5.90172e-129	0.402651	0.905	0.416	1.97932e-124	15	HLA-DRB1
RPS27A	1.99784e-120	0.45217	0.996	0.992	6.70037e-116	15	RPS27A
RPS23	1.47542e-115	0.462242	0.994	0.987	4.94826e-111	15	RPS23
CPVL	0	2.40521	0.941	0.104	0	16	CPVL	MPh-3
S100B	0	2.35581	0.835	0.048	0	16	S100B
C1orf54	0	2.15553	0.898	0.076	0	16	C1orf54
HLA-DPA1	0	1.96312	0.997	0.375	0	16	HLA-DPA1
HLA-DPB1	0	1.78031	1	0.395	0	16	HLA-DPB1
DNASE1L3	0	1.77149	0.723	0.029	0	16	DNASE1L3
IRF8	0	1.73238	0.784	0.057	0	16	IRF8
CD74	0	1.69286	1	0.718	0	16	CD74
HLA-DRB1	0	1.67243	1	0.413	0	16	HLA-DRB1
HLA-DQA1	0	1.5583	0.989	0.264	0	16	HLA-DQA1
UBE2C	0	2.3764	0.974	0.059	0	17	UBE2C	TC-7
HIST1H4C	0	1.78727	0.878	0.199	0	17	HIST1H4C
HMGB2	0	1.76789	0.995	0.251	0	17	HMGB2
TUBA1B	0	1.70213	1	0.605	0	17	TUBA1B
STMN1	0	1.67254	1	0.293	0	17	STMN1
TUBB	0	1.61015	1	0.49	0	17	TUBB
CENPF	0	1.59341	0.868	0.064	0	17	CENPF
TOP2A	0	1.55475	0.82	0.043	0	17	TOP2A
NUSAP1	0	1.38371	0.807	0.056	0	17	NUSAP1
CDK1	0	1.35083	0.783	0.045	0	17	CDK1
CCL4	0	3.09764	0.694	0.073	0	18	CCL4	TC-8
XCL1	0	2.94835	0.45	0.026	0	18	XCL1
XCL2	0	2.7216	0.419	0.015	0	18	XCL2
CCL5	0	2.42637	0.715	0.161	0	18	CCL5
NKG7	0	1.8567	0.806	0.216	0	18	NKG7
CD8A	0	1.63867	0.294	0.009	0	18	CD8A
CRTAM	0	1.59764	0.261	0.006	0	18	CRTAM
CD7	4.68711e-254	1.52386	0.271	0.025	1.57196e-249	18	CD7
CCL4L2	6.83541e-223	2.28569	0.313	0.039	2.29246e-218	18	CCL4L2
RPS27	2.71351e-138	0.671154	0.993	0.983	9.10057e-134	18	RPS27
COL1A1	0	3.52472	0.991	0.088	0	19	COL1A1	FB-3
COL1A2	0	3.29472	0.998	0.102	0	19	COL1A2
COL3A1	0	3.2462	0.979	0.095	0	19	COL3A1
DCN	0	3.05755	0.998	0.13	0	19	DCN
CLEC3B	0	2.79084	0.947	0.092	0	19	CLEC3B
LUM	0	2.78175	0.982	0.084	0	19	LUM
MFAP5	0	2.69449	0.954	0.031	0	19	MFAP5
SPARC	0	2.62638	0.98	0.185	0	19	SPARC
CTSK	0	2.50944	0.948	0.083	0	19	CTSK
PI16	0	2.49369	0.718	0.088	0	19	PI16
KRT14	0	3.43122	1	0.329	0	20	KRT14	KC-3
S100A2	0	2.86733	0.97	0.093	0	20	S100A2
KRT5	0	2.80708	0.998	0.202	0	20	KRT5
CCL27	0	2.47192	0.915	0.114	0	20	CCL27
KRT15	0	2.42213	0.491	0.02	0	20	KRT15
COL17A1	0	2.27318	0.8	0.041	0	20	COL17A1
DST	0	2.20881	0.853	0.111	0	20	DST
KRT17	0	2.00558	0.434	0.036	0	20	KRT17
CXCL14	0	1.91825	0.987	0.245	0	20	CXCL14
SFN	0	1.78974	0.943	0.221	0	20	SFN
KRT2	0	3.82377	0.95	0.094	0	21	KRT2	KC-4
KRTDAP	0	3.80758	1	0.181	0	21	KRTDAP
CALML5	0	3.28803	0.988	0.061	0	21	CALML5
SBSN	0	3.15889	0.995	0.083	0	21	SBSN
DMKN	0	2.98566	1	0.228	0	21	DMKN
SLURP1	0	2.9723	0.644	0.013	0	21	SLURP1
KRT10	0	2.94854	1	0.365	0	21	KRT10
LGALS7B	0	2.78628	1	0.29	0	21	LGALS7B
LGALS7	0	2.7234	1	0.265	0	21	LGALS7
KRT1	0	2.6965	1	0.338	0	21	KRT1
IL1B	0	3.01637	0.706	0.036	0	22	IL1B	MPh-4
BCL2A1	0	2.44718	0.616	0.046	0	22	BCL2A1
PLAUR	0	2.16502	0.786	0.104	0	22	PLAUR
FCN1	0	2.08509	0.663	0.048	0	22	FCN1
EREG	0	1.98509	0.347	0.005	0	22	EREG
C5AR1	0	1.775	0.529	0.03	0	22	C5AR1
G0S2	7.16191e-241	1.87212	0.378	0.032	2.40196e-236	22	G0S2
CXCL8	9.38296e-225	2.0222	0.421	0.044	3.14686e-220	22	CXCL8
LYZ	1.21137e-223	1.74114	0.954	0.243	4.06268e-219	22	LYZ
SERPINA1	2.52057e-212	1.39372	0.437	0.049	8.45349e-208	22	SERPINA1
CCL21	0	5.41431	0.962	0.029	0	23	CCL21	LEC
TFF3	0	3.61584	0.865	0.005	0	23	TFF3
MMRN1	0	3.45151	0.97	0.028	0	23	MMRN1
TFPI	0	3.14651	0.925	0.079	0	23	TFPI
FABP4	0	2.28496	0.714	0.041	0	23	FABP4
CAVIN2	0	2.13285	0.617	0.025	0	23	CAVIN2
LYVE1	0	2.07314	0.617	0.014	0	23	LYVE1
NTS	0	1.94848	0.323	0.001	0	23	NTS
PKHD1L1	0	1.38543	0.368	0.001	0	23	PKHD1L1
PROX1	0	1.25809	0.331	0.003	0	23	PROX1
PMEL	0	3.61527	0.827	0.008	0	24	PMEL	MEL
MLANA	0	2.7681	0.778	0.003	0	24	MLANA
DCT	0	2.7173	0.691	0.005	0	24	DCT
MITF	0	2.50459	0.667	0.021	0	24	MITF
CAPN3	0	2.41601	0.617	0.002	0	24	CAPN3
TYR	0	2.40693	0.679	0.002	0	24	TYR
GPM6B	0	2.14868	0.58	0.007	0	24	GPM6B
KIT	0	1.95769	0.506	0.005	0	24	KIT
PLP1	0	1.93384	0.519	0.008	0	24	PLP1
BCAN	0	1.77637	0.432	0.002	0	24	BCAN
COL17A1	1.20792e-72	1.20497	0.562	0.058	4.05113e-68	25	COL17A1	other
CCL27	1.38273e-67	1.24191	0.849	0.131	4.6374e-63	25	CCL27
LY6D	5.20447e-67	1.20035	0.959	0.167	1.74547e-62	25	LY6D
S100A14	2.82536e-53	0.949213	0.808	0.137	9.47569e-49	25	S100A14
SFN	7.32647e-53	1.2411	0.973	0.236	2.45715e-48	25	SFN
LGALS7	2.85472e-49	1.14707	1	0.277	9.57415e-45	25	LGALS7
CXADR	9.0244e-48	0.769324	0.452	0.055	3.0266e-43	25	CXADR
CLEC10A	1.66655e-47	0.85621	0.671	0.108	5.58926e-43	25	CLEC10A
PERP	8.55323e-47	1.21088	0.959	0.263	2.86858e-42	25	PERP
DSP	5.11447e-46	1.17138	0.945	0.242	1.71529e-41	25	DSP

## Sheet: DEG plaque vs patch mal clone
	p_val	avg_logFC	pct.1	pct.2	p_val_adj
GZMA	0	3.29149	0.986	0.028	0
NKG7	0	2.84445	0.959	0.016	0
GZMK	0	2.36958	0.812	0.008	0
PFN1	0	1.6183	0.998	0.647	0
CTSW	0	1.76118	0.895	0.149	0
TYROBP	9.97398e-298	1.60528	0.86	0.086	3.34508e-293
ACTR3B	8.7146e-220	-1.75981	0.01	0.569	2.9227e-215
TMSB10	9.1087e-212	-0.825453	0.996	0.995	3.05488e-207
GZMB	7.03229e-207	1.97821	0.505	0.005	2.35849e-202
COX5A	6.45829e-176	1.20222	0.756	0.19	2.16598e-171
CCDC85B	2.3289e-168	1.21005	0.522	0.031	7.81067e-164
IFITM2	3.01663e-167	0.615368	0.998	0.957	1.01172e-162
IL7R	2.63048e-152	-1.4853	0.22	0.693	8.82209e-148
TCN1	3.0832e-136	1.14183	0.335	0	1.03404e-131
KRT81	1.41921e-131	1.06775	0.343	0.002	4.75973e-127
MATK	3.24357e-126	0.954014	0.387	0.014	1.08783e-121
AL157895.1	3.97501e-124	0.936925	0.31	0.001	1.33314e-119
KRT86	2.04525e-120	0.958409	0.308	0.002	6.85936e-116
GUK1	1.13871e-116	0.960771	0.682	0.214	3.81902e-112
GADD45GIP1	2.62326e-110	0.918728	0.398	0.031	8.79789e-106
C1QBP	1.1624e-102	0.911566	0.529	0.11	3.89845e-98
PHLDA2	1.15961e-98	1.03825	0.361	0.033	3.88911e-94
ITM2B	1.79894e-97	0.870808	0.705	0.27	6.03328e-93
PDIA3	2.98024e-96	0.898369	0.586	0.16	9.99513e-92
GZMH	8.49828e-96	0.862334	0.25	0.001	2.85015e-91
CCR6	6.39916e-86	-1.14306	0.048	0.362	2.14615e-81
VIM	7.73693e-86	0.483385	0.999	0.991	2.59481e-81
ENO1	4.49798e-79	0.702036	0.862	0.57	1.50853e-74
CSTB	8.71061e-75	0.613105	0.875	0.566	2.92137e-70
UQCRFS1	2.00117e-74	0.715305	0.367	0.052	6.71151e-70
CXCR4	1.39252e-72	-1.04526	0.352	0.654	4.67023e-68
RHEB	4.99994e-71	0.721119	0.545	0.167	1.67688e-66
LSM7	7.60907e-71	0.696143	0.66	0.283	2.55193e-66
ARF5	3.89465e-68	0.693468	0.61	0.24	1.30619e-63
EIF5A	4.38784e-68	0.705591	0.614	0.246	1.47159e-63
BIRC3	1.91029e-66	-1.05965	0.133	0.42	6.40672e-62
TUBA1B	6.03198e-65	0.837697	0.709	0.391	2.02301e-60
TRGV2	8.82911e-65	0.555758	0.804	0.435	2.96111e-60
ANP32B	1.51155e-64	0.705189	0.403	0.093	5.06944e-60
CST7	2.93926e-64	0.539655	0.958	0.78	9.85769e-60
ITGAD	4.2818e-62	0.517377	0.161	0	1.43603e-57
SSBP1	6.73838e-61	0.621246	0.661	0.306	2.25992e-56
ARHGAP15	2.27465e-60	-0.937819	0.105	0.366	7.62873e-56
YBX1	6.19935e-60	0.565201	0.799	0.49	2.07914e-55
NBAS	2.06372e-59	-0.898749	0.402	0.65	6.92131e-55
TNFAIP3	5.60399e-59	-1.04679	0.117	0.373	1.87947e-54
ITM2A	2.61051e-58	0.68247	0.49	0.151	8.75512e-54
ATP5MF	1.25421e-55	0.498545	0.815	0.506	4.20636e-51
HMGN1	1.55751e-55	0.618336	0.469	0.147	5.22357e-51
SYNE2	5.77468e-55	-0.879981	0.26	0.516	1.93671e-50
CTSH	6.77725e-55	-0.832975	0.087	0.337	2.27295e-50
RANBP1	7.16412e-55	0.674197	0.349	0.077	2.4027e-50
TCF7	7.60676e-55	-0.7758	0.015	0.211	2.55116e-50
TPM4	4.92236e-53	0.566973	0.663	0.325	1.65086e-48
ARPC1B	2.00808e-52	0.492271	0.842	0.578	6.73471e-48
MDH2	4.99541e-52	0.541989	0.685	0.356	1.67536e-47
TMEM160	1.40382e-51	0.545581	0.221	0.019	4.70812e-47
NDUFB2	1.44284e-51	0.539554	0.76	0.46	4.839e-47
MPG	1.41837e-50	0.611401	0.463	0.148	4.75694e-46
FOS	2.78986e-50	0.70705	0.84	0.605	9.35662e-46
SIGLEC7	2.87613e-50	0.413487	0.131	0	9.64596e-46
MAP1LC3B	6.51534e-50	0.625036	0.362	0.088	2.18511e-45
DUSP2	1.9641e-49	0.710676	0.638	0.342	6.58719e-45
ARPC5L	2.96269e-49	0.566208	0.509	0.184	9.93627e-45
SAMD3	4.02696e-49	0.603017	0.262	0.036	1.35056e-44
CALM1	5.9306e-49	0.367247	0.968	0.813	1.989e-44
TRAT1	1.0275e-48	-0.775825	0.028	0.218	3.44602e-44
MRPL16	1.2588e-48	0.577412	0.506	0.184	4.22177e-44
EEF2	3.56256e-47	0.434664	0.89	0.679	1.19481e-42
MUC20-OT1	7.6588e-47	-0.756216	0.051	0.252	2.56861e-42
FIS1	7.86779e-47	0.53406	0.634	0.314	2.6387e-42
TESC	9.66777e-47	0.504454	0.187	0.015	3.24238e-42
SAMSN1	1.03586e-46	-0.858686	0.175	0.404	3.47408e-42
GPI	3.30286e-46	0.519586	0.657	0.335	1.10771e-41
NDFIP2	3.62195e-46	0.558414	0.248	0.038	1.21473e-41
SPNS1	6.713e-46	-0.799753	0.057	0.255	2.2514e-41
TXN	9.61052e-46	0.441822	0.873	0.642	3.22318e-41
MRPS34	1.05878e-45	0.558825	0.52	0.21	3.55094e-41
DBN1	2.14529e-45	0.422689	0.118	0	7.19486e-41
MIF	3.20314e-45	0.339585	0.981	0.906	1.07427e-40
NT5C	4.25871e-45	0.601259	0.271	0.049	1.42829e-40
MRPL41	3.98428e-44	0.547912	0.323	0.071	1.33625e-39
SEM1	4.09388e-44	0.420431	0.779	0.479	1.37301e-39
MALAT1	1.03742e-43	-0.318623	0.994	0.998	3.4793e-39
SLC25A39	4.36968e-43	0.517311	0.295	0.061	1.4655e-38
CYC1	4.37094e-43	0.437206	0.169	0.012	1.46593e-38
GZMM	8.00976e-43	0.512942	0.63	0.309	2.68631e-38
PDK3	1.25488e-42	0.446606	0.137	0.005	4.2086e-38
MZT2A	1.26744e-42	0.529394	0.286	0.056	4.25075e-38
PRDX1	1.27923e-42	0.425793	0.916	0.746	4.29029e-38
TSEN54	1.46852e-42	0.502129	0.218	0.027	4.92513e-38
ANK2	1.76394e-42	0.408287	0.128	0.002	5.9159e-38
NAA10	1.65867e-41	0.529255	0.529	0.229	5.56286e-37
BAX	1.73536e-41	0.601307	0.47	0.189	5.82005e-37
PPP2R2B	3.27404e-41	0.369751	0.122	0.002	1.09805e-36
CORO1B	4.09553e-41	0.532907	0.529	0.232	1.37356e-36
SLC27A2	6.34949e-41	0.392147	0.123	0.003	2.12949e-36
TIMM13	8.05371e-41	0.511753	0.437	0.151	2.70105e-36
PGLS	7.05338e-40	0.515534	0.376	0.121	2.36556e-35
PSME2	1.61066e-39	0.4091	0.824	0.555	5.40184e-35
GNLY	1.80464e-39	0.361997	0.84	0.541	6.05239e-35
ZNRD1	4.26813e-39	0.438647	0.709	0.413	1.43144e-34
LMNA	6.45652e-39	0.489509	0.81	0.576	2.16539e-34
SLAMF1	1.09595e-38	-0.586152	0.007	0.139	3.67558e-34
NPM1	4.07769e-38	0.408299	0.881	0.692	1.36758e-33
CD63	5.87018e-38	0.517293	0.606	0.316	1.96874e-33
HSD3B7	7.55904e-38	0.366885	0.136	0.006	2.53515e-33
COMTD1	1.03623e-37	0.454596	0.226	0.034	3.47532e-33
CD5	1.66776e-37	0.411296	0.147	0.01	5.59332e-33
PSMA7	2.31333e-37	0.428464	0.725	0.451	7.75843e-33
ADTRP	3.07808e-37	-0.547543	0.003	0.127	1.03233e-32
STARD3NL	3.47772e-37	0.497028	0.189	0.028	1.16636e-32
PPA1	1.23699e-36	0.423788	0.69	0.397	4.14861e-32
APOBEC3G	2.37407e-36	0.531178	0.48	0.207	7.96216e-32
TRBC1	3.32643e-36	0.468138	0.643	0.348	1.11562e-31
GYG1	4.18824e-36	0.496277	0.451	0.177	1.40465e-31
PPM1G	5.2209e-36	0.455019	0.247	0.051	1.75099e-31
ZFP36	5.68201e-36	-0.621891	0.86	0.904	1.90563e-31
CCL5	7.8901e-36	0.491648	0.471	0.187	2.64618e-31
ATP5F1D	8.83843e-36	0.433962	0.186	0.024	2.96423e-31
LTBP1	9.09884e-36	0.356273	0.119	0.005	3.05157e-31
MOSPD3	2.69443e-35	0.489505	0.367	0.119	9.03657e-31
FXYD2	3.48377e-35	0.420078	0.112	0.004	1.16839e-30
ADA	3.49988e-35	0.473718	0.225	0.041	1.17379e-30
TMEM273	4.62637e-35	0.346022	0.116	0.005	1.55159e-30
TAGLN2	4.67451e-35	0.376725	0.9	0.718	1.56774e-30
CLIC1	5.67818e-35	0.310972	0.967	0.863	1.90435e-30
NCOR1	7.79054e-35	0.498808	0.285	0.075	2.61279e-30
UBE2F	2.05099e-34	0.495198	0.346	0.108	6.8786e-30
ANXA2	2.65908e-34	0.370767	0.901	0.72	8.91802e-30
PRF1	7.93433e-34	0.485717	0.227	0.045	2.66101e-29
NUCB2	8.92069e-34	0.472783	0.264	0.062	2.99182e-29
RAN	9.1688e-34	0.361015	0.899	0.73	3.07503e-29
PA2G4	3.48683e-33	0.443352	0.551	0.276	1.16941e-28
FNTA	4.32654e-33	0.433331	0.196	0.031	1.45103e-28
ZYX	4.65737e-33	0.437358	0.216	0.041	1.56199e-28
CRIP1	6.45087e-33	0.300413	0.999	0.985	2.16349e-28
PSMA6	8.79412e-33	0.412238	0.596	0.322	2.94937e-28
ESYT2	1.2021e-32	0.485152	0.344	0.112	4.03159e-28
ATP6V0E2	1.72415e-32	0.476072	0.328	0.101	5.78247e-28
ADRM1	1.86925e-32	0.439134	0.46	0.201	6.26908e-28
NDFIP1	1.9316e-32	0.47626	0.353	0.117	6.47822e-28
H2AFY	1.99875e-32	0.467532	0.303	0.093	6.70342e-28
TGIF1	2.45328e-32	-0.599723	0.03	0.164	8.22782e-28
MPST	2.87856e-32	0.344599	0.121	0.007	9.65413e-28
BANF1	4.59961e-32	0.422964	0.511	0.24	1.54262e-27
EPS8L2	8.61798e-32	0.47485	0.268	0.068	2.8903e-27
UBE2I	1.09078e-31	0.370259	0.586	0.3	3.65825e-27
HNRNPAB	1.36143e-31	0.457866	0.302	0.09	4.56596e-27
MRPL54	1.7503e-31	0.442347	0.341	0.112	5.87016e-27
STRN4	1.92839e-31	0.37199	0.127	0.01	6.46744e-27
TMIGD2	2.24942e-31	0.373826	0.701	0.418	7.54411e-27
GLUL	5.75233e-31	0.441666	0.39	0.148	1.92922e-26
TMEM91	7.79675e-31	-0.503566	0.007	0.12	2.61488e-26
METTL26	8.4052e-31	0.433658	0.483	0.223	2.81894e-26
PRELID1	8.51586e-31	0.382879	0.189	0.031	2.85605e-26
ADGRB2	8.78909e-31	0.325371	0.104	0.004	2.94768e-26
LTB	1.03477e-30	-0.680468	0.501	0.65	3.4704e-26
COPS6	2.08366e-30	0.462003	0.34	0.121	6.98819e-26
STAT1	2.77879e-30	-0.755341	0.122	0.286	9.31952e-26
OASL	2.85746e-30	0.465163	0.28	0.078	9.58336e-26
FAM49B	3.77267e-30	0.455748	0.311	0.1	1.26528e-25
TPT1	4.65842e-30	-0.317031	0.984	0.985	1.56234e-25
LITAF	5.95702e-30	0.484192	0.252	0.075	1.99787e-25
RAB5IF	6.10264e-30	0.342779	0.133	0.012	2.0467e-25
CISD3	8.28914e-30	0.417408	0.199	0.038	2.78001e-25
LOXL1	8.67947e-30	0.442096	0.21	0.043	2.91092e-25
EBP	9.34696e-30	0.422213	0.274	0.075	3.13478e-25
NINJ1	1.79149e-29	-0.629785	0.041	0.171	6.00831e-25
C4orf48	2.05817e-29	0.423614	0.16	0.023	6.90268e-25
CD3E	2.61676e-29	0.296528	0.881	0.677	8.77609e-25
BSG	3.08888e-29	0.38777	0.542	0.259	1.03595e-24
SDF2L1	3.523e-29	0.397937	0.212	0.043	1.18154e-24
ID2	6.07861e-29	0.47963	0.39	0.161	2.03864e-24
TRAP1	1.15176e-28	0.359708	0.151	0.019	3.86276e-24
TSPO	1.19548e-28	0.27473	0.891	0.705	4.00941e-24
SRGN	1.94828e-28	0.280687	0.934	0.792	6.53415e-24
SYPL1	2.12647e-28	0.413128	0.433	0.184	7.13176e-24
MCM7	3.09652e-28	0.380445	0.153	0.023	1.03851e-23
POMZP3	6.5142e-28	0.319184	0.117	0.01	2.18473e-23
SRRT	1.42072e-27	0.387708	0.527	0.263	4.76481e-23
NCL	1.67199e-27	0.369647	0.795	0.592	5.60751e-23
LCP1	1.69244e-27	0.325787	0.819	0.595	5.67611e-23
ATP1A1	1.69888e-27	0.388838	0.243	0.061	5.69771e-23
AREG	1.74589e-27	-0.769942	0.069	0.218	5.85538e-23
RHOC	2.19474e-27	0.401298	0.497	0.243	7.36071e-23
FAM173A	2.7255e-27	0.312256	0.127	0.012	9.14077e-23
MCRIP2	3.25064e-27	0.284689	0.11	0.007	1.0902e-22
PDE4D	3.4923e-27	-0.506366	0.016	0.123	1.17125e-22
GAPDH	5.6973e-27	0.254559	0.988	0.954	1.91076e-22
MBP	6.71839e-27	0.3934	0.402	0.166	2.25321e-22
LAT2	7.22069e-27	0.441795	0.305	0.103	2.42168e-22
EIF4A3	8.22989e-27	0.329784	0.163	0.027	2.76014e-22
SEPT7	9.96813e-27	0.338162	0.689	0.429	3.34311e-22
GTF3A	1.66879e-26	0.42957	0.333	0.124	5.5968e-22
RAB27B	1.77227e-26	0.366215	0.171	0.031	5.94385e-22
CD74	2.8598e-26	-0.422885	0.549	0.733	9.5912e-22
ATP6V1F	3.01746e-26	0.322618	0.566	0.304	1.012e-21
PPFIBP1	8.77494e-26	-0.531414	0.031	0.146	2.94294e-21
FAM207A	1.13926e-25	0.306674	0.126	0.014	3.82084e-21
HSP90AB1	1.42997e-25	0.263369	0.941	0.823	4.79583e-21
GLIPR1	1.50664e-25	-0.611822	0.156	0.31	5.05297e-21
NELFCD	1.5441e-25	0.40989	0.256	0.077	5.17859e-21
TRGC2	1.68769e-25	0.429997	0.427	0.193	5.66019e-21
REEP4	3.35215e-25	0.340987	0.135	0.018	1.12425e-20
JTB	3.40217e-25	0.394635	0.409	0.183	1.14102e-20
GNB2	4.88708e-25	0.347087	0.177	0.034	1.63903e-20
OAZ1	8.05076e-25	0.323749	0.647	0.406	2.70006e-20
PRDX4	1.37368e-24	0.371568	0.371	0.151	4.60706e-20
TRAPPC1	1.5299e-24	0.330691	0.634	0.382	5.13098e-20
ACOT7	1.60351e-24	0.349608	0.256	0.075	5.37785e-20
PPP1R2	1.97962e-24	-0.633519	0.185	0.333	6.63924e-20
TXNIP	1.99552e-24	-0.599074	0.315	0.465	6.69259e-20
CAPG	2.09323e-24	-0.51115	0.52	0.653	7.02028e-20
FAAP20	3.06075e-24	0.313264	0.127	0.017	1.02652e-19
CALR	3.06083e-24	0.397426	0.573	0.343	1.02654e-19
MRPS6	3.60972e-24	0.383343	0.364	0.147	1.21063e-19
ATP5F1B	3.6324e-24	0.295593	0.78	0.568	1.21824e-19
RAC2	4.09966e-24	0.277824	0.857	0.657	1.37494e-19
TMEM200A	4.25585e-24	0.324227	0.105	0.01	1.42733e-19
MZT2B	5.95427e-24	0.372132	0.247	0.076	1.99694e-19
ORAI2	6.40897e-24	0.354778	0.177	0.036	2.14944e-19
GTF2I	9.15029e-24	0.37054	0.332	0.127	3.06882e-19
LAGE3	1.11544e-23	0.301728	0.13	0.018	3.74095e-19
NME1	1.12659e-23	0.361701	0.346	0.139	3.77836e-19
IMPDH2	1.12684e-23	0.371753	0.347	0.142	3.77919e-19
LAMTOR4	1.41508e-23	0.346763	0.537	0.289	4.74588e-19
LSM4	1.50188e-23	0.391165	0.334	0.137	5.037e-19
CCT8	1.50925e-23	0.329891	0.497	0.262	5.06172e-19
CMC1	1.72862e-23	0.413984	0.259	0.081	5.79745e-19
HMGN3	1.73735e-23	0.356881	0.42	0.187	5.82674e-19
CTSC	1.96013e-23	0.335062	0.531	0.286	6.57387e-19
TSHZ2	2.25734e-23	-0.460329	0.02	0.112	7.57068e-19
SNX3	2.7696e-23	0.36435	0.283	0.094	9.28868e-19
MICU2	3.7972e-23	0.349087	0.176	0.039	1.2735e-18
RALGAPA1	6.6364e-23	0.355981	0.284	0.096	2.22572e-18
TUBB	3.1129e-22	0.393055	0.497	0.287	1.04401e-17
SERPINB9	3.29933e-22	-0.439904	0.023	0.119	1.10653e-17
VDAC1	3.45143e-22	0.31138	0.552	0.319	1.15754e-17
GRB2	3.77602e-22	0.344855	0.205	0.056	1.2664e-17
MIR181A1HG	4.08604e-22	0.313243	0.127	0.019	1.37038e-17
MCM5	6.0394e-22	0.324805	0.157	0.031	2.0255e-17
BST2	8.74617e-22	0.301132	0.581	0.334	2.93329e-17
PTPN7	8.89168e-22	0.317027	0.477	0.243	2.98209e-17
DRAP1	1.08765e-21	0.315644	0.559	0.323	3.64776e-17
ATP5MC3	1.25878e-21	0.266321	0.828	0.652	4.22169e-17
PILRB	1.27581e-21	0.298193	0.107	0.013	4.2788e-17
NDUFAB1	1.99263e-21	0.3227	0.538	0.312	6.68289e-17
DUT	2.3126e-21	0.382469	0.399	0.198	7.756e-17
PHB	2.54227e-21	0.339165	0.365	0.162	8.52626e-17
PNP	2.74689e-21	0.336156	0.362	0.156	9.21253e-17
PSMB1	3.50599e-21	0.291792	0.652	0.422	1.17584e-16
HCST	3.55062e-21	0.250388	0.942	0.814	1.19081e-16
SNRPG	4.61837e-21	0.289173	0.604	0.368	1.54891e-16
CDIP1	6.63826e-21	0.337007	0.168	0.037	2.22634e-16
GEM	6.72484e-21	-0.632293	0.068	0.177	2.25538e-16
ABHD17A	1.07217e-20	0.311206	0.121	0.02	3.59583e-16
SLC38A5	1.12601e-20	0.311341	0.196	0.051	3.77642e-16
MCUB	1.19273e-20	0.309807	0.128	0.022	4.00018e-16
KDSR	1.49085e-20	0.338695	0.279	0.102	5e-16
TRIP6	1.54852e-20	0.307109	0.201	0.051	5.19343e-16
PKP3	1.78235e-20	0.276733	0.115	0.015	5.97763e-16
SNRPE	1.9474e-20	0.317829	0.471	0.248	6.53119e-16
IFNGR1	1.96054e-20	0.342287	0.317	0.131	6.57526e-16
SIGMAR1	2.29455e-20	0.299644	0.117	0.016	7.69545e-16
TRAPPC5	2.31544e-20	0.351686	0.247	0.081	7.76551e-16
SNRNP25	3.14087e-20	0.303978	0.172	0.042	1.05339e-15
PSMA3	4.2623e-20	0.352402	0.432	0.222	1.42949e-15
IQGAP1	5.19173e-20	0.306074	0.49	0.264	1.7412e-15
CGAS	6.11422e-20	-0.419465	0.023	0.112	2.05059e-15
ACAP2	6.45797e-20	0.354025	0.247	0.085	2.16587e-15
SLIRP	9.74106e-20	0.3327	0.331	0.146	3.26696e-15
CARD19	1.0577e-19	0.348071	0.233	0.075	3.54732e-15
IFRD2	1.07408e-19	0.28089	0.147	0.029	3.60226e-15
EFHD2	1.11533e-19	0.284097	0.152	0.031	3.74059e-15
UCK2	1.33861e-19	0.267667	0.115	0.018	4.48944e-15
MINOS1	1.60931e-19	0.309119	0.586	0.366	5.39731e-15
FPGS	2.97619e-19	0.282583	0.144	0.03	9.98155e-15
ARL2BP	2.99556e-19	0.33175	0.179	0.05	1.00465e-14
MCUR1	3.47175e-19	0.285607	0.155	0.035	1.16435e-14
ZNHIT1	3.98166e-19	0.307807	0.479	0.263	1.33537e-14
ME2	5.01338e-19	0.272612	0.139	0.027	1.68139e-14
TPI1	5.11731e-19	0.294941	0.676	0.473	1.71624e-14
NCBP2-AS2	7.16079e-19	0.290327	0.166	0.04	2.40158e-14
GPX4	7.98994e-19	-0.531635	0.411	0.518	2.67967e-14
LRRFIP1	8.00741e-19	0.324093	0.38	0.187	2.68552e-14
CIAO1	1.17745e-18	0.327515	0.22	0.075	3.94894e-14
YWHAQ	1.26265e-18	0.301499	0.477	0.264	4.23468e-14
PGGHG	1.73453e-18	0.311138	0.13	0.024	5.81725e-14
IL2RG	1.74717e-18	0.267271	0.606	0.372	5.85967e-14
MRPL20	1.77137e-18	0.290423	0.435	0.222	5.94083e-14
TSC22D4	1.8996e-18	0.325438	0.306	0.127	6.37086e-14
LYAR	2.25716e-18	0.310477	0.187	0.051	7.57008e-14
PSMB10	2.48169e-18	0.286152	0.537	0.313	8.32308e-14
AC108134.3	2.54547e-18	0.349337	0.296	0.12	8.53701e-14
ITM2C	2.7677e-18	-0.546886	0.133	0.25	9.28231e-14
CCT3	3.00781e-18	0.273665	0.551	0.336	1.00876e-13
CCT5	4.59125e-18	0.297599	0.445	0.234	1.53981e-13
RNH1	6.25392e-18	0.251486	0.642	0.425	2.09744e-13
CLU	7.24031e-18	-0.481416	0.056	0.151	2.42825e-13
BUD23	7.8091e-18	0.304126	0.311	0.133	2.61902e-13
CCT2	8.2702e-18	0.310585	0.4	0.203	2.77366e-13
LMNB1	8.43846e-18	0.33487	0.24	0.088	2.83009e-13
UBE2D1	9.14474e-18	0.265348	0.113	0.022	3.06696e-13
NAA38	9.55467e-18	0.312238	0.431	0.233	3.20445e-13
FBL	9.90068e-18	0.276413	0.437	0.237	3.32049e-13
ITK	1.11553e-17	-0.522406	0.088	0.196	3.74128e-13
FYB1	1.21087e-17	-0.537684	0.335	0.45	4.06101e-13
TMPRSS3	1.56966e-17	0.296381	0.156	0.038	5.26432e-13
CD247	1.69175e-17	0.339009	0.279	0.108	5.67379e-13
VARS	1.71014e-17	0.261694	0.155	0.037	5.73548e-13
IDH2	1.89681e-17	0.298883	0.142	0.036	6.36152e-13
FDX1	1.91476e-17	0.26474	0.117	0.022	6.42171e-13
SIRT2	1.99695e-17	0.306784	0.203	0.064	6.69737e-13
SRRM2	2.16028e-17	0.319931	0.178	0.053	7.24516e-13
CYP51A1	2.31536e-17	0.298563	0.187	0.057	7.76526e-13
NHP2	3.16832e-17	0.291852	0.477	0.272	1.06259e-12
SURF4	3.38283e-17	0.286195	0.261	0.094	1.13453e-12
SNRPA1	4.22188e-17	0.263526	0.363	0.168	1.41593e-12
NOL7	4.42346e-17	0.289883	0.324	0.145	1.48354e-12
BATF	4.86975e-17	-0.539717	0.345	0.448	1.63322e-12
PARP3	5.0552e-17	0.304482	0.171	0.048	1.69541e-12
EGLN3	5.42269e-17	-0.426041	0.037	0.118	1.81866e-12
FLT3LG	5.88941e-17	-0.515542	0.183	0.304	1.97519e-12
VAPA	6.07151e-17	0.270752	0.372	0.177	2.03626e-12
KLRC1	6.4149e-17	0.294197	0.422	0.215	2.15143e-12
AP1S1	7.80047e-17	0.29464	0.283	0.118	2.61612e-12
NAAA	9.31661e-17	0.286712	0.151	0.037	3.12461e-12
NUTF2	9.88261e-17	0.283575	0.372	0.181	3.31443e-12
GRSF1	9.94597e-17	0.295912	0.214	0.075	3.33568e-12
WDR60	9.95936e-17	0.313633	0.21	0.072	3.34017e-12
AC243960.1	1.07985e-16	-0.430105	0.032	0.109	3.62161e-12
UBE2J1	1.10054e-16	0.298098	0.155	0.041	3.69101e-12
ACAA2	1.18842e-16	0.291013	0.19	0.062	3.98573e-12
GUSB	1.46311e-16	0.304912	0.185	0.057	4.90699e-12
ITGB7	1.5471e-16	0.279061	0.285	0.116	5.18866e-12
HSPA1A	1.64895e-16	-0.540562	0.742	0.802	5.53025e-12
PSMB2	1.7414e-16	0.275334	0.45	0.248	5.84031e-12
EMD	1.78206e-16	0.288003	0.285	0.121	5.97668e-12
SMARCB1	1.81464e-16	0.274263	0.153	0.039	6.08595e-12
NDUFS6	1.8358e-16	0.274519	0.438	0.243	6.15692e-12
SNX10	2.10435e-16	0.297242	0.151	0.044	7.05756e-12
LTC4S	2.14728e-16	0.340856	0.229	0.086	7.20155e-12
ICAM3	2.37434e-16	0.252853	0.555	0.331	7.96308e-12
ATP1B3	2.53734e-16	0.284441	0.281	0.113	8.50972e-12
ACADVL	2.60032e-16	0.250418	0.152	0.039	8.72096e-12
TSC22D3	2.81686e-16	-0.440985	0.471	0.591	9.4472e-12
MRPL3	4.31583e-16	0.292867	0.283	0.119	1.44744e-11
PDAP1	5.18705e-16	0.278703	0.318	0.147	1.73963e-11
SH2D2A	5.23749e-16	0.27684	0.373	0.182	1.75655e-11
PCBD1	5.90279e-16	0.270495	0.227	0.083	1.97968e-11
VPS26A	5.99392e-16	0.284981	0.211	0.075	2.01024e-11
KARS	6.69002e-16	0.291993	0.196	0.067	2.2437e-11
JUNB	7.16471e-16	-0.458926	0.614	0.696	2.4029e-11
EIF4H	7.76591e-16	0.2852	0.334	0.158	2.60453e-11
YARS	1.00027e-15	0.272216	0.221	0.079	3.3547e-11
ING1	1.00348e-15	0.264844	0.161	0.044	3.36546e-11
ANXA11	1.42104e-15	0.323292	0.211	0.08	4.76588e-11
TMEM109	1.54268e-15	0.300717	0.223	0.085	5.17384e-11
SPATA20	1.55785e-15	0.25183	0.123	0.028	5.22471e-11
HSPD1	1.66241e-15	0.255801	0.589	0.399	5.57538e-11
TUBA1A	1.82563e-15	0.296247	0.436	0.245	6.12281e-11
IL26	2.39187e-15	0.283949	0.128	0.03	8.02186e-11
UQCC2	2.75051e-15	0.300969	0.256	0.104	9.22466e-11
ARHGAP9	2.80108e-15	0.296933	0.222	0.081	9.39428e-11
TUBA1C	3.11129e-15	0.293641	0.347	0.178	1.04346e-10
DNAJC2	3.13209e-15	0.267042	0.204	0.068	1.05044e-10
ATP6V0C	3.14183e-15	0.285349	0.326	0.157	1.05371e-10
BID	3.15832e-15	0.273092	0.276	0.121	1.05924e-10
MYDGF	3.37488e-15	0.265518	0.252	0.096	1.13187e-10
SYTL3	3.42021e-15	0.25369	0.12	0.027	1.14707e-10
PKM	3.54725e-15	0.258862	0.802	0.662	1.18968e-10
FAM96A	3.70841e-15	0.278566	0.281	0.122	1.24373e-10
MRPS25	3.94516e-15	0.294628	0.264	0.112	1.32313e-10
SERP1	4.04873e-15	0.254082	0.421	0.23	1.35786e-10
MFHAS1	4.57265e-15	-0.366861	0.04	0.111	1.53357e-10
SYNGR2	4.76769e-15	0.286528	0.324	0.159	1.59899e-10
DCTN2	5.82657e-15	0.271395	0.35	0.176	1.95411e-10
SLA	7.08759e-15	-0.485195	0.159	0.259	2.37704e-10
SLC2A3	8.44949e-15	-0.49912	0.435	0.525	2.83379e-10
PVT1	9.23487e-15	0.302853	0.156	0.05	3.09719e-10
PREX1	1.06799e-14	0.284788	0.213	0.078	3.58183e-10
TMEM147	1.23345e-14	0.288088	0.303	0.141	4.13676e-10
SNRPD1	1.27238e-14	0.264484	0.491	0.303	4.2673e-10
STRAP	1.31542e-14	0.26661	0.349	0.176	4.41166e-10
ATP5MC1	1.32406e-14	0.250225	0.437	0.246	4.44064e-10
MRPL4	1.52645e-14	0.267216	0.354	0.178	5.11941e-10
TLN1	1.94412e-14	0.26549	0.344	0.17	6.5202e-10
RNASEH2B	2.0645e-14	0.256979	0.166	0.054	6.92391e-10
CREM	2.67118e-14	0.337863	0.308	0.152	8.95861e-10
RGS2	2.71705e-14	0.295737	0.385	0.207	9.11243e-10
RCSD1	2.8075e-14	0.283516	0.217	0.084	9.41579e-10
PIK3IP1	2.83755e-14	-0.429685	0.091	0.185	9.51656e-10
TUFM	2.99034e-14	0.250732	0.491	0.299	1.0029e-09
SF3A2	2.99501e-14	0.294472	0.236	0.098	1.00447e-09
IFITM1	3.1188e-14	-0.291967	0.955	0.964	1.04598e-09
DEK	3.30603e-14	0.263544	0.308	0.144	1.10878e-09
FTH1	3.81976e-14	0.453838	0.751	0.582	1.28107e-09
ZNF800	3.9601e-14	0.283114	0.215	0.082	1.32814e-09
GNG2	6.11056e-14	-0.380875	0.055	0.136	2.04936e-09
SASH3	6.3586e-14	0.287626	0.252	0.107	2.13255e-09
POP7	7.13443e-14	0.261806	0.183	0.066	2.39274e-09
ILF3	8.85169e-14	0.254138	0.244	0.1	2.96868e-09
PTPN6	8.97164e-14	0.27703	0.314	0.158	3.00891e-09
RGS16	1.08677e-13	-0.406781	0.047	0.127	3.64482e-09
ZNF331	1.24942e-13	-0.499308	0.129	0.243	4.1903e-09
MRPS33	1.26497e-13	0.269921	0.22	0.088	4.24246e-09
ISG20	1.30157e-13	-0.500457	0.21	0.311	4.36519e-09
APOBEC3C	1.38411e-13	0.253966	0.224	0.084	4.64201e-09
PIGT	1.43964e-13	0.261243	0.192	0.068	4.82828e-09
CDKN1A	1.44434e-13	-0.480569	0.155	0.258	4.84402e-09
ZFAND5	1.54031e-13	0.259184	0.255	0.109	5.16591e-09
PRDM1	1.62568e-13	-0.450772	0.097	0.188	5.45221e-09
APOBEC3H	1.71259e-13	0.262909	0.229	0.092	5.7437e-09
PRPF8	1.82785e-13	0.266608	0.209	0.08	6.13023e-09
PGAM1	1.87363e-13	0.255982	0.439	0.257	6.28378e-09
C1orf162	2.43609e-13	0.259523	0.344	0.176	8.17016e-09
APP	2.74226e-13	0.250133	0.221	0.089	9.197e-09
NDUFS8	3.19315e-13	0.259964	0.363	0.198	1.07092e-08
JAK1	3.36755e-13	0.273193	0.241	0.103	1.12941e-08
MPC2	3.51249e-13	0.252009	0.297	0.136	1.17802e-08
HDAC9	3.67267e-13	-0.398556	0.073	0.157	1.23174e-08
THEM4	5.14538e-13	0.25888	0.165	0.057	1.72566e-08
AKAP9	5.35795e-13	0.287363	0.299	0.145	1.79695e-08
CD9	6.89315e-13	-0.427439	0.287	0.389	2.31182e-08
UBA2	7.44141e-13	0.255832	0.195	0.078	2.4957e-08
NDUFA5	1.00901e-12	0.2603	0.244	0.108	3.38401e-08
IKZF3	1.13222e-12	-0.365105	0.053	0.131	3.79725e-08
RHBDD2	1.23929e-12	0.251164	0.22	0.088	4.15634e-08
PGM2L1	1.29524e-12	-0.442153	0.107	0.18	4.34396e-08
EHD4	2.17114e-12	0.254593	0.194	0.073	7.28156e-08
UFD1	2.19572e-12	0.250869	0.182	0.069	7.36401e-08
CD82	2.47205e-12	-0.401324	0.136	0.23	8.29077e-08
SDCBP	2.54428e-12	-0.400724	0.131	0.222	8.53299e-08
ATP2B4	2.58706e-12	0.261556	0.155	0.055	8.67647e-08
ETHE1	3.58183e-12	-0.439643	0.163	0.247	1.20128e-07
ALOX5AP	6.0907e-12	-0.426319	0.542	0.595	2.0427e-07
DTD1	6.47701e-12	0.256487	0.17	0.065	2.17226e-07
PI16	9.98311e-12	-0.42493	0.137	0.219	3.34814e-07
REL	1.41966e-11	-0.458956	0.209	0.287	4.76127e-07
AC020916.1	1.51465e-11	0.276612	0.216	0.094	5.07984e-07
KLF6	1.54458e-11	-0.436428	0.591	0.648	5.18021e-07
RGS10	2.16964e-11	-0.443915	0.285	0.366	7.27655e-07
GPR183	2.79998e-11	-0.409395	0.097	0.18	9.39056e-07
ARL6IP5	3.22912e-11	-0.402386	0.42	0.494	1.08298e-06
SCML4	6.27218e-11	-0.424589	0.151	0.226	2.10356e-06
LIME1	6.87631e-11	-0.375038	0.068	0.131	2.30618e-06
HLA-E	8.37055e-11	-0.39411	0.628	0.667	2.80732e-06
KIAA1551	1.10049e-10	-0.409911	0.125	0.2	3.69084e-06
ITGB1	2.03951e-10	-0.401708	0.11	0.186	6.84012e-06
DGKA	2.70539e-10	-0.319532	0.05	0.112	9.07333e-06
MT2A	2.9446e-10	-0.439876	0.591	0.629	9.87558e-06
SFN	3.99559e-10	0.261031	0.258	0.116	1.34004e-05
RBPJ	4.22607e-10	-0.395162	0.172	0.252	1.41734e-05
NSUN6	6.19058e-10	-0.336457	0.048	0.108	2.0762e-05
SMAP2	7.4684e-10	-0.330764	0.065	0.124	2.50475e-05
SARAF	1.11789e-09	-0.379956	0.687	0.701	3.74919e-05
PAG1	1.15514e-09	-0.386647	0.128	0.203	3.8741e-05
LPAR6	1.30095e-09	-0.375758	0.16	0.233	4.36312e-05
CST3	1.39745e-09	0.625942	0.295	0.158	4.68676e-05
CD69	1.70698e-09	-0.45078	0.348	0.424	5.72486e-05
CDKN1B	2.04179e-09	-0.395223	0.185	0.259	6.84776e-05
CITED2	2.60835e-09	-0.429813	0.269	0.335	8.74789e-05
SFXN1	7.90948e-09	-0.409879	0.236	0.286	0.000265268
EVI2B	9.28351e-09	-0.354959	0.119	0.182	0.00031135
CD70	9.51563e-09	-0.3807	0.082	0.139	0.000319135
NR4A1	2.17468e-08	-0.395681	0.312	0.372	0.000729344
IFI27L2	2.58941e-08	-0.343701	0.098	0.154	0.000868438
LMO4	3.43604e-08	-0.370659	0.22	0.283	0.00115238
IFI27	3.82462e-08	-0.484554	0.101	0.168	0.0012827
RNF213	6.37424e-08	-0.365627	0.322	0.379	0.00213779
GPBP1	6.76301e-08	-0.389199	0.281	0.338	0.00226818
BTG2	8.29574e-08	-0.42778	0.229	0.287	0.00278222
RABAC1	9.32165e-08	-0.354601	0.333	0.393	0.0031263
SLC25A38	9.39386e-08	-0.327117	0.087	0.14	0.00315051
MPRIP	1.003e-07	-0.315383	0.095	0.154	0.00336385
PPP1R10	1.67778e-07	-0.330645	0.086	0.137	0.00562695
LEPROTL1	1.91937e-07	-0.338337	0.349	0.408	0.00643717
CLDND1	1.98724e-07	-0.343571	0.234	0.296	0.0066648
CYTOR	2.20729e-07	-0.36532	0.168	0.219	0.00740282
FKBP5	3.36281e-07	-0.358523	0.225	0.274	0.0112782
EZR	3.78272e-07	-0.337878	0.485	0.534	0.0126865
TTC39C	4.17288e-07	-0.288727	0.104	0.159	0.013995
NR4A2	4.89079e-07	-0.463397	0.44	0.469	0.0164027
MYC	5.35601e-07	-0.363294	0.31	0.375	0.017963
APBB1IP	5.41524e-07	-0.289005	0.073	0.121	0.0181616
GPSM3	9.97865e-07	-0.328821	0.499	0.531	0.0334664
MT1F	1.07344e-06	-0.304581	0.074	0.117	0.0360011

## Sheet: DEG plaque vs patch Tc
	p_val	avg_logFC	pct.1	pct.2	p_val_adj
FTH1	1.96806e-10	1.33632	0.843	0.46	6.60049e-06
PFN1	2.36999e-09	1.27142	0.786	0.529	7.94847e-05

## Sheet: DEG plaque vs patch Treg
	p_val	avg_logFC	pct.1	pct.2	p_val_adj
FTH1	1.06437e-09	1.33504	0.974	0.455	3.56968e-05
PFN1	7.93479e-07	1.21645	0.895	0.455	0.0266117

## Sheet: DEG plaque vs patch Th
	p_val	avg_logFC	pct.1	pct.2	p_val_adj

## Sheet: Summary
Malignant Clone
	p_val	avg_logFC	pct.1	pct.2	p_val_adj
CXCR4	1.39252e-72	-1.04526	0.352	0.654	4.67023e-68
CD69	1.70698e-09	-0.45078	0.348	0.424	5.72486e-05
HSPA1A	1.64895e-16	-0.540562	0.742	0.802	5.53025e-12
ZFP36	5.68201e-36	-0.621891	0.86	0.904	1.90563e-31
IL7R	2.63048e-152	-1.4853	0.22	0.693	8.82209e-148
TXNIP	1.99552e-24	-0.599074	0.315	0.465	6.69259e-20
CD3D+ CD8+ FOXP3- cytotoxic T cells
	p_val	avg_logFC	pct.1	pct.2	p_val_adj
CXCR4	0.347534	0.361693	0.657	0.644	1
CD69	0.386769	0.259194	0.414	0.356	1
HSPA1A	0.0274468	0.698481	0.471	0.322	1
ZFP36	0.0055616	0.449955	0.729	0.494	1
IL7R	0.412751	0.358524	0.4	0.31	1
TXNIP	0.361041	0.412131	0.443	0.402	1
CD3D+ CD4+ FOXP3- helper T-cells
CXCR4	0.020062	0.884993	0.852	0.571	1
CD69	0.318955	0.636702	0.333	0.214	1
HSPA1A	0.969936	0.0329477	0.37	0.357	1
ZFP36	0.980904	0.0313369	0.63	0.643	1
IL7R	0.245717	0.71192	0.556	0.429	1
TXNIP	0.593722	0.0449351	0.37	0.5	1
CD3D+ FOXP3+ regulatory T-cells
	p_val	avg_logFC	pct.1	pct.2	p_val_adj
CXCR4	0.295704	0.13012	0.684	0.545	1
CD69	0.360937	0.329626	0.289	0.182	1
HSPA1A	0.378108	0.244964	0.5	0.364	1
ZFP36	0.822965	-0.33248	0.368	0.333	1
IL7R	0.504289	-0.313743	0.447	0.455	1
TXNIP	0.350146	0.535433	0.421	0.364	1
