# Supplementary material for: Single-cell RNA sequencing reveals markers of disease progression in primary cutaneous T-cell lymphoma
Source: Mol Cancer. 2021 Sep 28;20:124. doi: 10.1186/s12943-021-01419-2 (PMC8477535; doi:10.1186/s12943-021-01419-2)
Supplement: Supplementary file 8 — Additional file 8: Table S7. [file 12943_2021_1419_MOESM8_ESM.xlsx]

## Sheet: C0 TC1
	p_val	avg_logFC	pct.1	pct.2	p_val_adj	Gene
GZMA	0	3.33619	0.974	0.025	0	GZMA
NKG7	0	2.89509	0.941	0.011	0	NKG7
GZMK	0	2.40726	0.796	0.008	0	GZMK
TYROBP	0	2.18706	0.838	0.02	0	TYROBP
PFN1	0	1.62191	0.997	0.631	0	PFN1
CTSW	1.29907e-291	1.79432	0.879	0.142	4.35682e-287	CTSW
TMSB10	1.10108e-223	-0.845746	0.99	0.995	3.69282e-219	TMSB10
ACTR3B	3.17842e-205	-1.80138	0.009	0.57	1.06598e-200	ACTR3B
GZMB	7.35309e-189	2.01504	0.482	0.002	2.46608e-184	GZMB
IFITM2	3.07004e-156	0.605648	0.995	0.958	1.02963e-151	IFITM2
CCDC85B	5.22414e-153	1.25549	0.508	0.028	1.75207e-148	CCDC85B
COX5A	7.41445e-150	1.204	0.724	0.172	2.48666e-145	COX5A
IL7R	1.34487e-143	-1.50979	0.203	0.689	4.51043e-139	IL7R
TCN1	2.37967e-123	1.15948	0.328	0	7.98095e-119	TCN1
KRT81	5.77525e-120	1.10601	0.336	0.002	1.9369e-115	KRT81
MATK	5.48037e-112	1.0002	0.377	0.015	1.83801e-107	MATK
AL157895.1	1.78249e-110	0.954531	0.298	0.001	5.9781e-106	AL157895.1
KRT86	2.92493e-105	0.9831	0.293	0.002	9.80963e-101	KRT86
GUK1	2.15576e-97	0.952028	0.646	0.194	7.22998e-93	GUK1
PHLDA2	5.91739e-97	1.09191	0.336	0.015	1.98457e-92	PHLDA2
GADD45GIP1	3.12192e-90	0.916719	0.361	0.029	1.04703e-85	GADD45GIP1
GZMH	4.27703e-90	0.942259	0.252	0.001	1.43443e-85	GZMH
C1QBP	2.22353e-86	0.903897	0.503	0.104	7.45726e-82	C1QBP
ITM2B	7.98707e-85	0.881319	0.662	0.231	2.67871e-80	ITM2B
VIM	7.91469e-84	0.494939	0.998	0.989	2.65443e-79	VIM
CCR6	1.81515e-83	-1.17511	0.045	0.37	6.08764e-79	CCR6
PDIA3	1.75969e-79	0.884613	0.55	0.144	5.90163e-75	PDIA3
CXCR4	4.82213e-76	-1.13363	0.327	0.659	1.61725e-71	CXCR4
ENO1	1.73245e-71	0.722019	0.844	0.537	5.8103e-67	ENO1
ARF5	2.53814e-68	0.772695	0.576	0.189	8.51242e-64	ARF5
CSTB	2.01549e-67	0.637458	0.855	0.531	6.75956e-63	CSTB
BIRC3	1.30035e-66	-1.13766	0.113	0.413	4.3611e-62	BIRC3
TUBA1B	5.77127e-65	0.89229	0.674	0.334	1.93557e-60	TUBA1B
CTSH	1.73565e-63	-0.956395	0.041	0.3	5.82104e-59	CTSH
LSM7	1.45833e-62	0.705892	0.631	0.257	4.89095e-58	LSM7
UQCRFS1	1.18679e-60	0.720048	0.32	0.042	3.98025e-56	UQCRFS1
TRGV2	1.35348e-60	0.590671	0.788	0.416	4.53931e-56	TRGV2
TNFAIP3	2.73127e-60	-1.11145	0.083	0.358	9.16013e-56	TNFAIP3
NBAS	4.65934e-58	-0.905743	0.395	0.652	1.56265e-53	NBAS
EIF5A	5.46876e-58	0.707281	0.585	0.231	1.83411e-53	EIF5A
RHEB	1.27271e-57	0.707683	0.505	0.154	4.26843e-53	RHEB
ITGAD	1.55221e-57	0.549927	0.161	0	5.2058e-53	ITGAD
ANP32B	1.79374e-57	0.734732	0.371	0.076	6.01586e-53	ANP32B
SYNE2	8.49786e-54	-0.918014	0.234	0.506	2.85001e-49	SYNE2
ITM2A	1.11721e-53	0.708396	0.474	0.138	3.7469e-49	ITM2A
SSBP1	1.62402e-53	0.649862	0.628	0.275	5.44665e-49	SSBP1
TCF7	8.23135e-53	-0.845513	0.013	0.212	2.76063e-48	TCF7
ATP5MF	3.48696e-52	0.537389	0.798	0.478	1.16946e-47	ATP5MF
NDUFB2	6.04957e-52	0.593828	0.742	0.418	2.02891e-47	NDUFB2
ARHGAP15	2.2603e-51	-0.919312	0.101	0.35	7.5806e-47	ARHGAP15
FOS	7.24724e-50	0.806182	0.804	0.553	2.43058e-45	FOS
TRAT1	7.33296e-50	-0.851684	0.024	0.224	2.45933e-45	TRAT1
CST7	8.06804e-50	0.513375	0.946	0.798	2.70586e-45	CST7
RANBP1	1.58136e-49	0.719412	0.325	0.068	5.30355e-45	RANBP1
TPM4	6.46376e-49	0.600458	0.636	0.302	2.16782e-44	TPM4
YBX1	1.49221e-48	0.561168	0.764	0.452	5.00456e-44	YBX1
HMGN1	6.9976e-48	0.630611	0.434	0.128	2.34686e-43	HMGN1
CALM1	9.85649e-48	0.408591	0.959	0.79	3.30567e-43	CALM1
MALAT1	1.11421e-47	-0.342843	0.977	0.998	3.73684e-43	MALAT1
MDH2	6.12395e-47	0.559726	0.664	0.33	2.05385e-42	MDH2
MPG	8.03784e-47	0.660687	0.452	0.143	2.69573e-42	MPG
SPNS1	1.58866e-46	-0.859736	0.05	0.258	5.32803e-42	SPNS1
MUC20-OT1	5.22426e-46	-0.806728	0.043	0.246	1.75211e-41	MUC20-OT1
TMEM160	8.31334e-46	0.569061	0.197	0.015	2.78813e-41	TMEM160
ARPC5L	1.83362e-45	0.631953	0.485	0.165	6.14958e-41	ARPC5L
MAP1LC3B	5.41352e-45	0.64416	0.348	0.084	1.81559e-40	MAP1LC3B
SIGLEC7	1.29355e-44	0.414421	0.126	0	4.3383e-40	SIGLEC7
NDFIP2	2.19677e-44	0.600337	0.23	0.028	7.36751e-40	NDFIP2
FIS1	2.85956e-44	0.573483	0.612	0.289	9.59038e-40	FIS1
ARPC1B	4.11962e-44	0.483026	0.824	0.553	1.38164e-39	ARPC1B
ZFP36	4.28583e-44	-0.688579	0.828	0.903	1.43738e-39	ZFP36
SAMD3	1.82323e-43	0.621324	0.252	0.037	6.11473e-39	SAMD3
DBN1	4.03987e-43	0.442586	0.121	0	1.35489e-38	DBN1
PPP2R2B	1.14866e-42	0.402696	0.118	0	3.85239e-38	PPP2R2B
SAMSN1	5.89452e-42	-0.869811	0.168	0.395	1.9769e-37	SAMSN1
EEF2	6.2596e-42	0.457191	0.87	0.654	2.09934e-37	EEF2
NT5C	7.58046e-42	0.622117	0.26	0.042	2.54233e-37	NT5C
DUSP2	5.18329e-41	0.714106	0.604	0.329	1.73837e-36	DUSP2
PDK3	2.53847e-40	0.477895	0.139	0.005	8.51352e-36	PDK3
TESC	2.55989e-40	0.516774	0.177	0.015	8.58535e-36	TESC
TXN	2.83067e-40	0.468516	0.859	0.627	9.49351e-36	TXN
GPI	3.17514e-40	0.538396	0.641	0.33	1.06488e-35	GPI
MRPL16	4.1439e-40	0.580533	0.484	0.184	1.38978e-35	MRPL16
PSME2	5.3019e-40	0.477329	0.802	0.516	1.77815e-35	PSME2
SEM1	1.22709e-39	0.420876	0.765	0.452	4.11543e-35	SEM1
TSEN54	2.41609e-39	0.548443	0.212	0.025	8.10308e-35	TSEN54
BAX	7.36523e-39	0.637245	0.449	0.172	2.47015e-34	BAX
SLC25A39	3.00398e-38	0.553784	0.272	0.056	1.00748e-33	SLC25A39
ADTRP	7.22978e-38	-0.596056	0.002	0.133	2.42472e-33	ADTRP
CYC1	8.01642e-38	0.446855	0.156	0.01	2.68855e-33	CYC1
MZT2A	9.14958e-38	0.550917	0.274	0.054	3.06859e-33	MZT2A
CD63	1.25725e-37	0.566136	0.579	0.277	4.21657e-33	CD63
MRPL41	3.16971e-37	0.557566	0.291	0.065	1.06306e-32	MRPL41
TIMM13	4.27991e-37	0.536051	0.417	0.138	1.4354e-32	TIMM13
CD74	8.64734e-37	-0.603511	0.499	0.703	2.90014e-32	CD74
SLC27A2	2.46325e-36	0.407427	0.119	0.003	8.26124e-32	SLC27A2
TGIF1	2.64649e-36	-0.65626	0.009	0.151	8.87581e-32	TGIF1
ANK2	2.74928e-36	0.424496	0.123	0.002	9.22053e-32	ANK2
GZMM	5.78943e-36	0.497403	0.619	0.308	1.94166e-31	GZMM
PRDX1	6.15153e-36	0.435533	0.903	0.725	2.0631e-31	PRDX1
SLAMF1	2.25349e-35	-0.602138	0.008	0.138	7.55777e-31	SLAMF1
NPM1	2.66702e-35	0.428387	0.865	0.662	8.94466e-31	NPM1
MRPS34	5.05598e-35	0.537949	0.485	0.199	1.69568e-30	MRPS34
GYG1	1.25089e-34	0.533995	0.448	0.174	4.19522e-30	GYG1
ESYT2	2.05336e-34	0.539198	0.34	0.099	6.88656e-30	ESYT2
CD5	2.50403e-34	0.447709	0.141	0.011	8.39802e-30	CD5
FXYD2	2.95174e-34	0.440504	0.112	0.002	9.89954e-30	FXYD2
NAA10	7.87441e-34	0.514951	0.501	0.22	2.64092e-29	NAA10
CCL5	9.52851e-34	0.510573	0.461	0.181	3.19567e-29	CCL5
TMEM273	1.28274e-33	0.35037	0.108	0.002	4.30204e-29	TMEM273
HSD3B7	1.29598e-33	0.378746	0.126	0.005	4.34647e-29	HSD3B7
CORO1B	1.51349e-33	0.539097	0.505	0.226	5.07595e-29	CORO1B
STARD3NL	2.12762e-33	0.517768	0.181	0.025	7.1356e-29	STARD3NL
ZNRD1	3.18549e-33	0.435419	0.696	0.406	1.06835e-28	ZNRD1
AREG	3.24948e-33	-0.960714	0.046	0.209	1.08981e-28	AREG
TTC39C-AS1	5.53105e-33	-0.527131	0	0.104	1.855e-28	TTC39C-AS1
PGLS	5.96443e-33	0.49694	0.35	0.108	2.00035e-28	PGLS
LITAF	7.04614e-33	0.522525	0.222	0.043	2.36314e-28	LITAF
APOBEC3G	1.24919e-32	0.531646	0.479	0.208	4.18952e-28	APOBEC3G
UBE2I	2.77852e-32	0.42369	0.569	0.273	9.31859e-28	UBE2I
ATP5F1D	4.01226e-32	0.445091	0.175	0.02	1.34563e-27	ATP5F1D
PSMA7	4.32616e-32	0.425877	0.695	0.416	1.45091e-27	PSMA7
TMEM91	4.69689e-32	-0.553546	0.006	0.124	1.57524e-27	TMEM91
MRPL54	5.72292e-32	0.502988	0.321	0.091	1.91935e-27	MRPL54
LMNA	1.41993e-31	0.498994	0.78	0.55	4.76215e-27	LMNA
PSMA6	2.72755e-31	0.441346	0.576	0.3	9.14766e-27	PSMA6
METTL26	3.83818e-31	0.500654	0.468	0.201	1.28725e-26	METTL26
ID2	6.68341e-31	0.544139	0.368	0.129	2.24148e-26	ID2
LTB	7.67792e-31	-0.714263	0.486	0.645	2.57502e-26	LTB
ANXA2	1.19535e-30	0.3963	0.884	0.696	4.00897e-26	ANXA2
EPS8L2	1.26101e-30	0.504623	0.262	0.062	4.22917e-26	EPS8L2
PRF1	1.49312e-30	0.495662	0.217	0.042	5.00762e-26	PRF1
UBE2F	1.56947e-30	0.507766	0.336	0.106	5.2637e-26	UBE2F
OASL	1.9455e-30	0.500823	0.286	0.077	6.52482e-26	OASL
ADA	6.9173e-30	0.468326	0.218	0.043	2.31992e-25	ADA
SDF2L1	7.04815e-30	0.457059	0.192	0.031	2.36381e-25	SDF2L1
GNLY	9.48363e-30	0.342783	0.818	0.55	3.18062e-25	GNLY
FNTA	9.979e-30	0.45074	0.18	0.026	3.34676e-25	FNTA
PPM1G	1.35617e-29	0.44961	0.224	0.046	4.54833e-25	PPM1G
COMTD1	1.35719e-29	0.458808	0.203	0.033	4.55175e-25	COMTD1
TRBC1	1.43486e-29	0.454899	0.627	0.355	4.81223e-25	TRBC1
ATP6V0E2	1.73438e-29	0.504022	0.32	0.101	5.81676e-25	ATP6V0E2
PRELID1	4.32309e-29	0.411972	0.18	0.026	1.44988e-24	PRELID1
LTBP1	7.21952e-29	0.342473	0.113	0.007	2.42128e-24	LTBP1
MIF	7.42977e-29	0.32216	0.963	0.9	2.49179e-24	MIF
NINJ1	7.54274e-29	-0.665156	0.031	0.165	2.52968e-24	NINJ1
CAPG	1.05062e-28	-0.566862	0.483	0.645	3.52357e-24	CAPG
PPA1	2.2531e-28	0.412472	0.658	0.381	7.55645e-24	PPA1
STRN4	2.7899e-28	0.38976	0.127	0.01	9.35676e-24	STRN4
PDE4D	2.94487e-28	-0.544483	0.01	0.123	9.87651e-24	PDE4D
ZYX	2.97095e-28	0.432808	0.204	0.037	9.96396e-24	ZYX
NUCB2	4.90848e-28	0.468685	0.241	0.054	1.64621e-23	NUCB2
PA2G4	5.32969e-28	0.451727	0.522	0.256	1.78747e-23	PA2G4
RAB5IF	7.61164e-28	0.361164	0.121	0.01	2.55279e-23	RAB5IF
H2AFY	7.85352e-28	0.471797	0.258	0.068	2.63391e-23	H2AFY
NCOR1	1.2341e-27	0.503464	0.259	0.071	4.13893e-23	NCOR1
GLIPR1	1.34288e-27	-0.68278	0.135	0.299	4.50375e-23	GLIPR1
RAN	1.34418e-27	0.357239	0.885	0.717	4.5081e-23	RAN
GLUL	1.51429e-27	0.446045	0.371	0.137	5.07862e-23	GLUL
MPST	2.17055e-27	0.354176	0.104	0.004	7.27959e-23	MPST
BANF1	4.23303e-27	0.434917	0.468	0.209	1.41967e-22	BANF1
RAB27B	5.47941e-27	0.406784	0.166	0.023	1.83769e-22	RAB27B
OAZ1	7.54976e-27	0.391572	0.611	0.349	2.53204e-22	OAZ1
MOSPD3	8.68126e-27	0.448077	0.351	0.127	2.91152e-22	MOSPD3
EBP	8.93111e-27	0.435041	0.252	0.066	2.99532e-22	EBP
ADRM1	9.16771e-27	0.429397	0.431	0.187	3.07467e-22	ADRM1
LOXL1	1.30268e-26	0.444908	0.206	0.042	4.36892e-22	LOXL1
C4orf48	3.21833e-26	0.441895	0.16	0.024	1.07936e-21	C4orf48
COPS6	3.90698e-26	0.441258	0.321	0.112	1.31032e-21	COPS6
TAGLN2	5.8963e-26	0.359113	0.873	0.698	1.9775e-21	TAGLN2
NDFIP1	8.33604e-26	0.456211	0.329	0.112	2.79574e-21	NDFIP1
MCM7	8.53997e-26	0.395603	0.123	0.012	2.86414e-21	MCM7
CISD3	9.86566e-26	0.430357	0.185	0.035	3.30874e-21	CISD3
HNRNPAB	1.00382e-25	0.451142	0.258	0.071	3.3666e-21	HNRNPAB
POMZP3	1.13242e-25	0.343108	0.109	0.008	3.79792e-21	POMZP3
MCRIP2	3.38936e-25	0.303541	0.106	0.007	1.13672e-20	MCRIP2
STAT1	3.80002e-25	-0.749047	0.114	0.267	1.27445e-20	STAT1
LAT2	4.4296e-25	0.47817	0.289	0.092	1.4856e-20	LAT2
ATP6V1F	6.08498e-25	0.362267	0.533	0.273	2.04078e-20	ATP6V1F
TSHZ2	7.45092e-25	-0.497049	0.009	0.106	2.49889e-20	TSHZ2
LCP1	1.00024e-24	0.3424	0.794	0.57	3.3546e-20	LCP1
FAM49B	1.22175e-24	0.423818	0.28	0.084	4.09751e-20	FAM49B
IFITM1	1.22596e-24	-0.338651	0.94	0.971	4.11163e-20	IFITM1
TPT1	1.31302e-24	-0.336205	0.978	0.976	4.4036e-20	TPT1
GPX4	2.13316e-24	-0.628743	0.347	0.496	7.1542e-20	GPX4
ATP1A1	2.57373e-24	0.405403	0.218	0.051	8.63178e-20	ATP1A1
PPFIBP1	2.97757e-24	-0.545603	0.026	0.137	9.98618e-20	PPFIBP1
CALR	3.12254e-24	0.446291	0.536	0.3	1.04724e-19	CALR
NCL	3.95185e-24	0.377375	0.772	0.566	1.32537e-19	NCL
BSG	5.20269e-24	0.38388	0.52	0.25	1.74488e-19	BSG
REEP4	8.12883e-24	0.374625	0.122	0.015	2.72625e-19	REEP4
NME1	8.80683e-24	0.407258	0.333	0.124	2.95364e-19	NME1
GAPDH	1.04163e-23	0.262274	0.987	0.947	3.49341e-19	GAPDH
CLIC1	1.14424e-23	0.28398	0.95	0.855	3.83756e-19	CLIC1
GNB2	1.22547e-23	0.367918	0.161	0.027	4.10997e-19	GNB2
HMGN3	1.2346e-23	0.403238	0.393	0.161	4.14061e-19	HMGN3
CRIP1	1.23857e-23	0.286669	0.994	0.986	4.15391e-19	CRIP1
PPP1R2	1.38515e-23	-0.662458	0.166	0.324	4.64551e-19	PPP1R2
JTB	1.47459e-23	0.424023	0.382	0.162	4.94547e-19	JTB
SYPL1	1.78964e-23	0.415206	0.401	0.173	6.0021e-19	SYPL1
RHOC	2.31416e-23	0.40583	0.484	0.241	7.76124e-19	RHOC
TRAP1	3.53222e-23	0.357173	0.137	0.02	1.18464e-18	TRAP1
TMIGD2	3.63428e-23	0.343156	0.677	0.421	1.21886e-18	TMIGD2
SRRT	3.97248e-23	0.371976	0.505	0.256	1.33229e-18	SRRT
FAM173A	4.49297e-23	0.309411	0.111	0.01	1.50685e-18	FAM173A
TXNIP	9.18411e-23	-0.602151	0.271	0.425	3.08017e-18	TXNIP
TSPO	1.43128e-22	0.272336	0.87	0.685	4.80024e-18	TSPO
TRGC2	2.24972e-22	0.451393	0.415	0.19	7.54512e-18	TRGC2
GTF3A	3.08706e-22	0.434102	0.305	0.115	1.03534e-17	GTF3A
NELFCD	3.31412e-22	0.409634	0.236	0.069	1.11149e-17	NELFCD
GTF2I	5.67586e-22	0.39443	0.319	0.115	1.90357e-17	GTF2I
CMC1	5.96211e-22	0.422804	0.256	0.079	1.99957e-17	CMC1
TMEM200A	6.1833e-22	0.343501	0.101	0.01	2.07375e-17	TMEM200A
PNP	6.67294e-22	0.395035	0.339	0.135	2.23797e-17	PNP
IFNGR1	7.05494e-22	0.387736	0.287	0.098	2.36609e-17	IFNGR1
JUNB	8.22158e-22	-0.546742	0.553	0.676	2.75735e-17	JUNB
CD3E	8.52617e-22	0.273761	0.863	0.68	2.85951e-17	CD3E
GRB2	9.92357e-22	0.377717	0.183	0.043	3.32817e-17	GRB2
SERPINB9	1.07699e-21	-0.453997	0.015	0.109	3.612e-17	SERPINB9
MRPS6	1.14541e-21	0.398992	0.343	0.136	3.84149e-17	MRPS6
SLIRP	1.34198e-21	0.406001	0.31	0.12	4.50075e-17	SLIRP
VDAC1	1.44554e-21	0.349326	0.525	0.282	4.84804e-17	VDAC1
LSM4	2.12048e-21	0.412676	0.3	0.11	7.11167e-17	LSM4
TRAPPC1	2.67064e-21	0.33712	0.613	0.369	8.95681e-17	TRAPPC1
SEPT7	4.3578e-21	0.336599	0.652	0.408	1.46152e-16	SEPT7
ATP5F1B	4.4904e-21	0.306076	0.751	0.54	1.50599e-16	ATP5F1B
MBP	4.9785e-21	0.366808	0.368	0.158	1.66969e-16	MBP
FAAP20	6.88053e-21	0.316517	0.112	0.013	2.30759e-16	FAAP20
SNX10	7.39117e-21	0.366286	0.145	0.027	2.47885e-16	SNX10
MZT2B	7.80465e-21	0.370482	0.23	0.071	2.61752e-16	MZT2B
CCT8	9.24469e-21	0.324989	0.478	0.246	3.10048e-16	CCT8
CGAS	1.02868e-20	-0.461622	0.018	0.112	3.45e-16	CGAS
ORAI2	1.0419e-20	0.363286	0.171	0.037	3.49433e-16	ORAI2
HSPA1A	1.62443e-20	-0.604347	0.687	0.779	5.448e-16	HSPA1A
HSP90AB1	1.98683e-20	0.265035	0.924	0.808	6.66342e-16	HSP90AB1
FYB1	2.42207e-20	-0.582368	0.311	0.452	8.12315e-16	FYB1
WDR60	6.28493e-20	0.390941	0.205	0.058	2.10784e-15	WDR60
IMPDH2	7.51085e-20	0.377159	0.305	0.121	2.51899e-15	IMPDH2
ARL2BP	7.85826e-20	0.375667	0.18	0.045	2.6355e-15	ARL2BP
ABHD17A	8.79165e-20	0.33957	0.116	0.017	2.94854e-15	ABHD17A
TRAPPC5	2.57544e-19	0.399522	0.229	0.073	8.6375e-15	TRAPPC5
CDIP1	3.17544e-19	0.355294	0.165	0.036	1.06498e-14	CDIP1
RAC2	3.37826e-19	0.271215	0.846	0.659	1.133e-14	RAC2
FAM207A	3.68781e-19	0.295645	0.108	0.014	1.23682e-14	FAM207A
TPI1	4.23047e-19	0.352419	0.643	0.429	1.41881e-14	TPI1
TMPRSS3	4.45033e-19	0.336023	0.151	0.032	1.49255e-14	TMPRSS3
BST2	4.8444e-19	0.320764	0.553	0.315	1.62472e-14	BST2
PRDX4	7.85818e-19	0.3529	0.344	0.149	2.63548e-14	PRDX4
SLC38A5	8.51927e-19	0.325992	0.182	0.046	2.85719e-14	SLC38A5
LAMTOR4	8.77191e-19	0.3318	0.498	0.269	2.94192e-14	LAMTOR4
TUBB	9.21182e-19	0.357349	0.46	0.252	3.08946e-14	TUBB
ZNHIT1	1.05307e-18	0.34464	0.462	0.24	3.53178e-14	ZNHIT1
PSMA3	1.29532e-18	0.375477	0.409	0.199	4.34424e-14	PSMA3
RALGAPA1	1.30895e-18	0.317727	0.268	0.093	4.38994e-14	RALGAPA1
GNG2	1.66596e-18	-0.469389	0.036	0.134	5.58729e-14	GNG2
SRGN	1.8029e-18	0.260921	0.906	0.782	6.04657e-14	SRGN
PABPC1	1.81116e-18	0.263934	0.715	0.507	6.07428e-14	PABPC1
BATF	2.32769e-18	-0.572541	0.326	0.451	7.80662e-14	BATF
MICU2	2.69417e-18	0.334862	0.16	0.036	9.03572e-14	MICU2
SNRNP25	2.75651e-18	0.304368	0.158	0.034	9.24478e-14	SNRNP25
SNRPG	2.79804e-18	0.304045	0.575	0.345	9.38406e-14	SNRPG
DRAP1	3.26387e-18	0.308953	0.523	0.294	1.09464e-13	DRAP1
ACOT7	3.58074e-18	0.325461	0.226	0.068	1.20091e-13	ACOT7
ATP5MC3	5.19621e-18	0.276551	0.8	0.625	1.74271e-13	ATP5MC3
ITM2C	7.51182e-18	-0.552841	0.12	0.241	2.51931e-13	ITM2C
CTSC	9.33195e-18	0.30473	0.493	0.265	3.12975e-13	CTSC
CD9	9.5176e-18	-0.506163	0.247	0.38	3.19201e-13	CD9
MINOS1	1.06302e-17	0.344442	0.561	0.346	3.56516e-13	MINOS1
SNX3	1.08112e-17	0.338405	0.245	0.081	3.62586e-13	SNX3
LAGE3	1.13693e-17	0.283619	0.107	0.016	3.81304e-13	LAGE3
FBL	1.24505e-17	0.321295	0.409	0.21	4.17564e-13	FBL
GEM	1.25517e-17	-0.617998	0.061	0.162	4.20959e-13	GEM
KRT1	1.58979e-17	-0.563071	0.267	0.399	5.33183e-13	KRT1
UBE2J1	1.62627e-17	0.341249	0.149	0.033	5.45418e-13	UBE2J1
EFHD2	1.87562e-17	0.290599	0.135	0.024	6.29047e-13	EFHD2
EIF4A3	1.89712e-17	0.284843	0.13	0.025	6.36257e-13	EIF4A3
MCUB	2.03935e-17	0.306447	0.111	0.019	6.83956e-13	MCUB
PTPN7	2.21317e-17	0.294398	0.47	0.249	7.42253e-13	PTPN7
NCBP2-AS2	2.33477e-17	0.327919	0.16	0.037	7.83035e-13	NCBP2-AS2
CDKN1A	2.61619e-17	-0.581219	0.099	0.219	8.77418e-13	CDKN1A
SLC2A3	2.86181e-17	-0.552822	0.396	0.511	9.59793e-13	SLC2A3
CIAO1	3.09819e-17	0.342075	0.202	0.064	1.03907e-12	CIAO1
IQGAP1	3.20926e-17	0.29179	0.46	0.242	1.07632e-12	IQGAP1
CD247	4.05573e-17	0.381066	0.273	0.104	1.36021e-12	CD247
ACAP2	4.10986e-17	0.357343	0.222	0.074	1.37836e-12	ACAP2
KDSR	4.31085e-17	0.33424	0.26	0.093	1.44577e-12	KDSR
NDUFAB1	5.22702e-17	0.317509	0.498	0.289	1.75304e-12	NDUFAB1
MCM5	7.74877e-17	0.314216	0.136	0.029	2.59878e-12	MCM5
LYAR	7.79685e-17	0.347738	0.171	0.046	2.61491e-12	LYAR
CLU	8.08823e-17	-0.470807	0.052	0.149	2.71263e-12	CLU
PGGHG	9.27467e-17	0.322639	0.127	0.024	3.11054e-12	PGGHG
PDAP1	9.96026e-17	0.324851	0.3	0.125	3.34047e-12	PDAP1
SYTL3	1.08527e-16	0.297827	0.114	0.023	3.63978e-12	SYTL3
TRIP6	1.0906e-16	0.298832	0.183	0.049	3.65767e-12	TRIP6
PHB	1.34304e-16	0.32957	0.332	0.152	4.5043e-12	PHB
PSMB1	1.36956e-16	0.285014	0.619	0.399	4.59324e-12	PSMB1
MCUR1	1.46207e-16	0.295172	0.135	0.029	4.9035e-12	MCUR1
SSR4	2.17751e-16	0.254709	0.753	0.535	7.30293e-12	SSR4
SERP1	2.33125e-16	0.32243	0.396	0.202	7.81854e-12	SERP1
ZNF800	2.34968e-16	0.350725	0.209	0.069	7.88037e-12	ZNF800
PSMB10	2.53924e-16	0.290899	0.515	0.296	8.5161e-12	PSMB10
MIR181A1HG	2.87119e-16	0.279226	0.106	0.016	9.6294e-12	MIR181A1HG
ANXA11	3.15787e-16	0.355733	0.196	0.064	1.05908e-11	ANXA11
FPGS	3.285e-16	0.286413	0.134	0.029	1.10172e-11	FPGS
LMNB1	3.37224e-16	0.34603	0.22	0.077	1.13098e-11	LMNB1
CARD19	3.68271e-16	0.350487	0.228	0.079	1.23511e-11	CARD19
POMP	4.24015e-16	0.251967	0.582	0.352	1.42206e-11	POMP
PDLIM7	4.28831e-16	0.270583	0.115	0.021	1.43821e-11	PDLIM7
FLT3LG	4.93905e-16	-0.520729	0.18	0.303	1.65646e-11	FLT3LG
SIGMAR1	5.50517e-16	0.292442	0.101	0.015	1.84632e-11	SIGMAR1
FDX1	5.67115e-16	0.280051	0.111	0.02	1.90199e-11	FDX1
VARS	6.33091e-16	0.291098	0.137	0.03	2.12326e-11	VARS
IL2RG	7.74108e-16	0.264744	0.592	0.364	2.5962e-11	IL2RG
SNRPA1	1.03595e-15	0.298858	0.329	0.151	3.47438e-11	SNRPA1
ADAM15	1.16084e-15	0.257135	0.109	0.018	3.89321e-11	ADAM15
MFHAS1	1.32246e-15	-0.386012	0.03	0.107	4.43526e-11	MFHAS1
SLA	1.3747e-15	-0.534387	0.149	0.254	4.61046e-11	SLA
NDUFS6	1.37969e-15	0.301772	0.41	0.217	4.62721e-11	NDUFS6
AC108134.3	1.49934e-15	0.344765	0.283	0.117	5.02849e-11	AC108134.3
DUT	1.81306e-15	0.341901	0.362	0.188	6.08066e-11	DUT
NUTF2	1.98834e-15	0.304606	0.342	0.161	6.6685e-11	NUTF2
IFRD2	2.4929e-15	0.294164	0.13	0.028	8.3607e-11	IFRD2
SNRPE	2.5507e-15	0.300573	0.441	0.24	8.55455e-11	SNRPE
TSC22D4	3.05719e-15	0.322129	0.293	0.122	1.02532e-10	TSC22D4
AC243960.1	3.27552e-15	-0.433978	0.028	0.104	1.09854e-10	AC243960.1
AP1S1	3.74639e-15	0.300325	0.265	0.105	1.25646e-10	AP1S1
HNRNPC	4.03617e-15	0.268094	0.577	0.373	1.35365e-10	HNRNPC
ME2	4.16707e-15	0.266292	0.127	0.028	1.39755e-10	ME2
PREX1	4.58536e-15	0.314955	0.205	0.07	1.53784e-10	PREX1
TUBA1A	4.65175e-15	0.342443	0.399	0.212	1.5601e-10	TUBA1A
ACAA2	5.05427e-15	0.294567	0.171	0.052	1.6951e-10	ACAA2
ITK	5.29307e-15	-0.510734	0.091	0.194	1.77519e-10	ITK
CYP51A1	5.37328e-15	0.291511	0.171	0.052	1.80209e-10	CYP51A1
SYNGR2	5.49746e-15	0.33862	0.265	0.112	1.84374e-10	SYNGR2
LTC4S	6.25458e-15	0.351625	0.219	0.08	2.09766e-10	LTC4S
SIRT2	7.4288e-15	0.312357	0.187	0.058	2.49147e-10	SIRT2
PSMB2	1.0414e-14	0.284573	0.424	0.23	3.49264e-10	PSMB2
C1orf162	1.23865e-14	0.305693	0.326	0.153	4.15419e-10	C1orf162
MRPL20	1.40521e-14	0.282072	0.406	0.211	4.7128e-10	MRPL20
SURF4	1.56781e-14	0.29702	0.244	0.094	5.25811e-10	SURF4
KARS	2.10111e-14	0.311516	0.183	0.059	7.04669e-10	KARS
PVT1	2.12396e-14	0.336044	0.154	0.046	7.12333e-10	PVT1
GPR183	2.14803e-14	-0.467647	0.063	0.161	7.20408e-10	GPR183
COMMD7	2.30159e-14	0.274372	0.109	0.02	7.71908e-10	COMMD7
CST3	2.85893e-14	0.43799	0.217	0.083	9.58828e-10	CST3
LRRFIP1	2.90796e-14	0.284457	0.35	0.171	9.7527e-10	LRRFIP1
DDAH2	2.92221e-14	0.268998	0.105	0.02	9.80052e-10	DDAH2
PGM2L1	3.1558e-14	-0.479281	0.097	0.184	1.05839e-09	PGM2L1
IDH2	3.21047e-14	0.294362	0.118	0.029	1.07673e-09	IDH2
ATP5MC1	3.41897e-14	0.29638	0.4	0.212	1.14666e-09	ATP5MC1
NHP2	3.65163e-14	0.274428	0.445	0.248	1.22468e-09	NHP2
TMED10	3.78362e-14	0.28852	0.339	0.165	1.26895e-09	TMED10
VAMP8	4.1422e-14	0.27575	0.303	0.134	1.38921e-09	VAMP8
CCT5	4.38723e-14	0.287831	0.416	0.222	1.47139e-09	CCT5
RCSD1	4.71252e-14	0.302696	0.206	0.072	1.58048e-09	RCSD1
GRSF1	5.28714e-14	0.291107	0.188	0.064	1.7732e-09	GRSF1
MRPS25	5.58157e-14	0.31012	0.244	0.099	1.87195e-09	MRPS25
VAPA	5.8179e-14	0.27389	0.344	0.164	1.95121e-09	VAPA
PARP3	6.8382e-14	0.285131	0.164	0.049	2.2934e-09	PARP3
MLEC	7.3734e-14	0.255489	0.144	0.038	2.47289e-09	MLEC
CDK4	8.20434e-14	0.269165	0.21	0.075	2.75157e-09	CDK4
ITGB7	8.23337e-14	0.271737	0.275	0.117	2.76131e-09	ITGB7
ING1	8.26813e-14	0.292551	0.15	0.041	2.77296e-09	ING1
IKZF3	8.37732e-14	-0.401387	0.047	0.134	2.80959e-09	IKZF3
STRAP	8.6438e-14	0.273695	0.333	0.161	2.89896e-09	STRAP
YWHAQ	9.36973e-14	0.278734	0.444	0.25	3.14242e-09	YWHAQ
TSC22D3	1.02231e-13	-0.407588	0.453	0.575	3.42861e-09	TSC22D3
RGS2	1.06702e-13	0.313464	0.359	0.186	3.57857e-09	RGS2
EGLN3	1.08594e-13	-0.380333	0.028	0.101	3.64203e-09	EGLN3
FTH1	1.09683e-13	0.295284	0.721	0.55	3.67853e-09	FTH1
BUD23	1.10922e-13	0.281301	0.285	0.122	3.7201e-09	BUD23
PRDM1	1.2969e-13	-0.480929	0.092	0.19	4.34956e-09	PRDM1
DCTN2	1.36266e-13	0.270121	0.326	0.155	4.57008e-09	DCTN2
PRPF8	1.44211e-13	0.294871	0.191	0.065	4.83655e-09	PRPF8
ICAM3	1.59464e-13	0.25346	0.536	0.328	5.34811e-09	ICAM3
MRPL3	1.82258e-13	0.297206	0.25	0.104	6.11257e-09	MRPL3
S1PR4	1.84225e-13	0.281452	0.104	0.02	6.17853e-09	S1PR4
SDCBP	1.92548e-13	-0.454688	0.111	0.207	6.45767e-09	SDCBP
ISG20	2.39792e-13	-0.532929	0.219	0.322	8.04215e-09	ISG20
ZNF331	2.4832e-13	-0.505129	0.116	0.24	8.32817e-09	ZNF331
PTPN6	2.6126e-13	0.309646	0.29	0.134	8.76215e-09	PTPN6
SF3A2	2.72016e-13	0.306852	0.222	0.085	9.12288e-09	SF3A2
SRRM2	3.05061e-13	0.285679	0.159	0.048	1.02311e-08	SRRM2
CCT2	3.08561e-13	0.277816	0.37	0.19	1.03485e-08	CCT2
PI16	3.79901e-13	-0.463297	0.136	0.231	1.27411e-08	PI16
ARHGAP9	3.86622e-13	0.294105	0.205	0.076	1.29665e-08	ARHGAP9
PKM	4.11354e-13	0.259785	0.778	0.633	1.3796e-08	PKM
NAA38	4.45504e-13	0.288842	0.394	0.218	1.49413e-08	NAA38
UQCC2	4.67529e-13	0.312191	0.24	0.099	1.568e-08	UQCC2
MPC2	6.01401e-13	0.323007	0.275	0.122	2.01698e-08	MPC2
PCBD1	6.43217e-13	0.257294	0.209	0.076	2.15722e-08	PCBD1
RGS16	6.72662e-13	-0.424889	0.046	0.126	2.25597e-08	RGS16
TMEM109	6.73462e-13	0.285088	0.194	0.072	2.25866e-08	TMEM109
ATP6V0C	7.228e-13	0.280008	0.293	0.135	2.42413e-08	ATP6V0C
PIK3IP1	7.49105e-13	-0.431841	0.093	0.182	2.51235e-08	PIK3IP1
YARS	9.55812e-13	0.266092	0.198	0.073	3.2056e-08	YARS
PTPA	1.09267e-12	0.264338	0.152	0.047	3.6646e-08	PTPA
MYDGF	1.17061e-12	0.276817	0.221	0.086	3.926e-08	MYDGF
ETHE1	1.21602e-12	-0.470584	0.143	0.233	4.0783e-08	ETHE1
SEC13	1.2248e-12	0.252584	0.236	0.091	4.10772e-08	SEC13
FAM96A	1.2632e-12	0.289881	0.245	0.1	4.23653e-08	FAM96A
NR4A1	1.27647e-12	-0.511281	0.258	0.352	4.28101e-08	NR4A1
CREM	1.45202e-12	0.334484	0.285	0.143	4.86978e-08	CREM
PTP4A1	1.45416e-12	0.252561	0.132	0.037	4.87698e-08	PTP4A1
KLRC1	1.6675e-12	0.274371	0.397	0.214	5.59247e-08	KLRC1
SMARCB1	1.71683e-12	0.287969	0.123	0.034	5.75791e-08	SMARCB1
EIF4H	1.72079e-12	0.262537	0.302	0.147	5.77117e-08	EIF4H
CD82	2.18007e-12	-0.437555	0.127	0.225	7.31153e-08	CD82
NAAA	2.24081e-12	0.269535	0.127	0.033	7.51522e-08	NAAA
TUFM	2.32261e-12	0.266652	0.459	0.276	7.78956e-08	TUFM
SMIM30	2.42615e-12	0.260406	0.126	0.035	8.13681e-08	SMIM30
SFN	2.77104e-12	0.261213	0.207	0.077	9.29352e-08	SFN
TPRKB	3.17718e-12	0.256838	0.165	0.054	1.06556e-07	TPRKB
CACNA2D4	4.08211e-12	0.25236	0.112	0.026	1.36906e-07	CACNA2D4
POP7	4.18756e-12	0.275028	0.161	0.055	1.40442e-07	POP7
ATP5PF	4.55326e-12	0.255728	0.529	0.337	1.52707e-07	ATP5PF
POLE4	4.896e-12	0.273499	0.181	0.063	1.64202e-07	POLE4
DNAJC2	5.36018e-12	0.255587	0.182	0.062	1.7977e-07	DNAJC2
LIME1	5.71729e-12	-0.414367	0.06	0.134	1.91746e-07	LIME1
TLN1	6.32959e-12	0.274232	0.315	0.158	2.12282e-07	TLN1
NDUFS8	7.38155e-12	0.268233	0.333	0.175	2.47563e-07	NDUFS8
ALOX5AP	8.38586e-12	-0.434885	0.532	0.59	2.81245e-07	ALOX5AP
RNF10	8.61541e-12	0.272322	0.159	0.052	2.88944e-07	RNF10
ATP1B3	9.36963e-12	0.262648	0.244	0.104	3.14239e-07	ATP1B3
GSN	1.07542e-11	0.270468	0.149	0.048	3.60673e-07	GSN
UBA2	1.20065e-11	0.26759	0.183	0.072	4.02675e-07	UBA2
IL26	1.36438e-11	0.25783	0.116	0.029	4.57584e-07	IL26
SET	1.55305e-11	0.260567	0.347	0.184	5.20862e-07	SET
GUSB	1.67604e-11	0.278923	0.159	0.056	5.62111e-07	GUSB
HDAC9	1.73532e-11	-0.386734	0.067	0.147	5.81993e-07	HDAC9
ATP2B4	2.06193e-11	0.257626	0.141	0.045	6.91531e-07	ATP2B4
CXorf38	2.29027e-11	0.253886	0.107	0.029	7.6811e-07	CXorf38
TMEM147	2.68676e-11	0.273405	0.263	0.122	9.01085e-07	TMEM147
KLF6	3.82471e-11	-0.461203	0.561	0.624	1.28273e-06	KLF6
RUNX3	4.28539e-11	0.258244	0.154	0.055	1.43724e-06	RUNX3
PSMB5	4.4175e-11	0.268388	0.215	0.09	1.48154e-06	PSMB5
SASH3	4.49964e-11	0.275315	0.229	0.099	1.50909e-06	SASH3
ITGB1	4.59027e-11	-0.43952	0.094	0.183	1.53948e-06	ITGB1
ARL6IP5	5.15989e-11	-0.402168	0.393	0.474	1.73053e-06	ARL6IP5
MRPS33	9.13479e-11	0.266215	0.2	0.084	3.06362e-06	MRPS33
TSTA3	9.31492e-11	0.254894	0.203	0.083	3.12404e-06	TSTA3
ZFAND5	1.18985e-10	0.258497	0.225	0.099	3.9905e-06	ZFAND5
TXNDC17	1.52837e-10	0.252425	0.283	0.14	5.12585e-06	TXNDC17
EVI2B	1.65747e-10	-0.388474	0.092	0.17	5.55882e-06	EVI2B
SMAP2	2.25997e-10	-0.344727	0.045	0.107	7.57949e-06	SMAP2
PAG1	2.48105e-10	-0.438108	0.128	0.208	8.32094e-06	PAG1
FASLG	2.7881e-10	0.258459	0.109	0.033	9.35072e-06	FASLG
TOMM5	3.85347e-10	0.257901	0.395	0.237	1.29238e-05	TOMM5
LSM3	3.86753e-10	0.259916	0.236	0.112	1.29709e-05	LSM3
PPP1R10	4.00756e-10	-0.397311	0.063	0.133	1.34405e-05	PPP1R10
CD151	4.78756e-10	0.250187	0.191	0.079	1.60565e-05	CD151
RGS10	4.84402e-10	-0.431833	0.258	0.34	1.62459e-05	RGS10
CTSB	4.93217e-10	0.263025	0.172	0.066	1.65415e-05	CTSB
REL	5.3786e-10	-0.460774	0.181	0.258	1.80387e-05	REL
TC2N	9.06261e-10	0.257101	0.296	0.154	3.03942e-05	TC2N
LPAR6	9.5199e-10	-0.410872	0.151	0.227	3.19278e-05	LPAR6
CITED2	9.88702e-10	-0.456611	0.244	0.322	3.31591e-05	CITED2
SFXN1	1.12564e-09	-0.416447	0.227	0.289	3.77516e-05	SFXN1
DGKA	1.21826e-09	-0.316537	0.043	0.104	4.08581e-05	DGKA
MRPL51	1.5189e-09	0.26246	0.226	0.102	5.0941e-05	MRPL51
IFI27L2	1.60312e-09	-0.383208	0.077	0.148	5.37653e-05	IFI27L2
HLA-E	1.6143e-09	-0.394948	0.592	0.636	5.41404e-05	HLA-E
LMO4	1.61732e-09	-0.414123	0.202	0.278	5.42418e-05	LMO4
SCML4	1.74247e-09	-0.411473	0.152	0.218	5.8439e-05	SCML4
SARAF	1.82282e-09	-0.394673	0.65	0.676	6.11336e-05	SARAF
KIAA1551	3.06015e-09	-0.430024	0.12	0.188	0.000102631	KIAA1551
CD70	3.25698e-09	-0.427431	0.079	0.143	0.000109233	CD70
AC020916.1	4.53921e-09	0.252773	0.204	0.095	0.000152236	AC020916.1
CLDND1	4.6633e-09	-0.382219	0.209	0.295	0.000156398	CLDND1
CDKN1B	5.08194e-09	-0.405096	0.165	0.245	0.000170438	CDKN1B
NR4A2	5.1514e-09	-0.52396	0.4	0.46	0.000172768	NR4A2
RBPJ	6.18451e-09	-0.389316	0.159	0.231	0.000207416	RBPJ
GPBP1	9.43111e-09	-0.428318	0.26	0.333	0.000316301	GPBP1
BTG2	1.34944e-08	-0.438662	0.206	0.278	0.000452577	BTG2
SLC25A38	3.92484e-08	-0.353019	0.084	0.144	0.00131631	SLC25A38
CXCL14	4.21583e-08	-0.322692	0.061	0.118	0.00141391	CXCL14
LEPROTL1	4.57777e-08	-0.365269	0.331	0.4	0.00153529	LEPROTL1
APBB1IP	5.5499e-08	-0.322564	0.06	0.116	0.00186133	APBB1IP
ZFP36L1	8.86494e-08	-0.409665	0.384	0.44	0.00297312	ZFP36L1
EZR	1.09485e-07	-0.346932	0.462	0.525	0.00367191	EZR
RABAC1	1.26353e-07	-0.360758	0.311	0.377	0.00423762	RABAC1
PTGER4	1.89763e-07	-0.369496	0.164	0.23	0.00636428	PTGER4
ATP5MG	2.4226e-07	-0.274149	0.893	0.892	0.0081249	ATP5MG
MYC	2.47038e-07	-0.392097	0.287	0.361	0.00828516	MYC
MT2A	2.51933e-07	-0.377863	0.569	0.603	0.00844932	MT2A
ZC3H12A	2.6553e-07	-0.374236	0.113	0.174	0.00890536	ZC3H12A
CD69	3.36578e-07	-0.398232	0.356	0.414	0.0112881	CD69
GPSM3	3.37302e-07	-0.342195	0.487	0.526	0.0113124	GPSM3
LGALS7	4.09463e-07	-0.360008	0.141	0.205	0.0137326	LGALS7
RNF213	4.23375e-07	-0.349516	0.309	0.368	0.0141991	RNF213
NFKBIA	4.30103e-07	-0.393837	0.227	0.278	0.0144248	NFKBIA
MPRIP	7.99037e-07	-0.313251	0.093	0.149	0.0267981	MPRIP
JMJD6	1.26957e-06	-0.321479	0.114	0.17	0.0425787	JMJD6
CEMIP2	1.27117e-06	-0.375688	0.135	0.187	0.0426324	CEMIP2
FKBP5	1.31801e-06	-0.351107	0.195	0.249	0.0442036	FKBP5
ADD3	1.40408e-06	-0.285905	0.069	0.121	0.0470902	ADD3
IFI27	1.48524e-06	-0.316095	0.063	0.113	0.0498121	IFI27

## Sheet: C1 TC2
	p_val	avg_logFC	pct.1	pct.2	p_val_adj	Gene
GZMA	8.39382e-189	3.09897	0.769	0.022	2.81512e-184	GZMA
NKG7	1.83184e-179	2.76555	0.731	0.014	6.14363e-175	NKG7
GZMK	6.3164e-163	2.51082	0.673	0.007	2.11839e-158	GZMK
TYROBP	8.54578e-127	2.0344	0.646	0.025	2.86608e-122	TYROBP
PFN1	6.4049e-123	1.54272	0.923	0.486	2.14808e-118	PFN1
GZMB	2.28712e-70	1.79686	0.319	0.003	7.67053e-66	GZMB
CTSW	8.43526e-69	1.4246	0.627	0.123	2.82902e-64	CTSW
ACTR3B	1.14122e-59	-1.71615	0	0.433	3.82743e-55	ACTR3B
CCDC85B	1.0289e-49	1.15507	0.312	0.018	3.45071e-45	CCDC85B
GZMH	1.45581e-49	1.07161	0.227	0.001	4.8825e-45	GZMH
TCN1	1.48929e-49	1.00088	0.208	0	4.99478e-45	TCN1
TMSB10	1.21111e-42	-0.557239	0.962	0.992	4.06184e-38	TMSB10
IL7R	4.27928e-40	-1.0223	0.2	0.635	1.43518e-35	IL7R
COX5A	6.05357e-40	0.992564	0.55	0.151	2.03025e-35	COX5A
AL157895.1	2.93681e-37	0.711341	0.154	0	9.84949e-33	AL157895.1
KRT81	9.93535e-34	0.736753	0.142	0	3.33212e-29	KRT81
FOS	1.19254e-33	1.04249	0.812	0.536	3.99955e-29	FOS
NBAS	3.31357e-33	-1.14998	0.185	0.54	1.1113e-28	NBAS
PHLDA2	1.11751e-32	0.931271	0.212	0.012	3.74789e-28	PHLDA2
ITM2B	4.23521e-32	0.912694	0.573	0.219	1.4204e-27	ITM2B
MATK	1.05358e-30	0.808031	0.215	0.012	3.53348e-26	MATK
ITGAD	3.67148e-27	0.544007	0.115	0	1.23134e-22	ITGAD
ANK2	1.21634e-26	0.578832	0.119	0.001	4.07936e-22	ANK2
CCR6	3.11046e-24	-1.05614	0.035	0.289	1.04319e-19	CCR6
GUK1	3.51801e-22	0.802291	0.423	0.148	1.17987e-17	GUK1
TMSB4X	1.33481e-21	-0.283058	0.996	0.999	4.47667e-17	TMSB4X
C1QBP	2.49857e-21	0.774324	0.315	0.08	8.37971e-17	C1QBP
GADD45GIP1	1.59966e-20	0.712649	0.192	0.023	5.36493e-16	GADD45GIP1
KRT86	2.36852e-20	0.557726	0.108	0.003	7.94355e-16	KRT86
DUSP2	9.20564e-20	0.915445	0.481	0.232	3.08739e-15	DUSP2
ARF5	7.62713e-19	0.664869	0.442	0.168	2.55799e-14	ARF5
UQCRFS1	7.77498e-19	0.666621	0.188	0.027	2.60757e-14	UQCRFS1
LSM7	1.68473e-18	0.704679	0.458	0.191	5.65025e-14	LSM7
NT5C	2.45672e-18	0.685359	0.204	0.031	8.23934e-14	NT5C
SPNS1	1.32725e-17	-0.898094	0.027	0.21	4.45134e-13	SPNS1
CXCR4	1.90893e-17	-0.718609	0.273	0.529	6.40216e-13	CXCR4
PDIA3	2.09717e-17	0.69883	0.358	0.121	7.03348e-13	PDIA3
BIRC3	5.57164e-17	-0.931369	0.096	0.32	1.86862e-12	BIRC3
ANP32B	6.4302e-17	0.690199	0.246	0.056	2.15656e-12	ANP32B
SYNE2	1.67292e-16	-0.778469	0.165	0.399	5.61064e-12	SYNE2
ARHGAP15	2.49956e-16	-0.818198	0.088	0.306	8.38304e-12	ARHGAP15
MAP1LC3B	4.21731e-16	0.742887	0.238	0.062	1.4144e-11	MAP1LC3B
CST3	6.50471e-16	0.965437	0.273	0.096	2.18155e-11	CST3
TRAT1	6.61904e-16	-0.74639	0.012	0.176	2.21989e-11	TRAT1
SAMSN1	8.04163e-15	-0.819083	0.112	0.322	2.697e-10	SAMSN1
CTSH	1.33813e-14	-0.811526	0.058	0.237	4.48781e-10	CTSH
RANBP1	1.99873e-14	0.587049	0.223	0.052	6.70333e-10	RANBP1
LGALS1	2.43825e-14	-0.348189	0.8	0.921	8.17739e-10	LGALS1
TCF7	7.23911e-14	-0.701471	0.019	0.174	2.42785e-09	TCF7
FTH1	8.17239e-14	0.719581	0.665	0.474	2.74086e-09	FTH1
CAPG	7.53677e-13	-0.681093	0.319	0.512	2.52768e-08	CAPG
ITM2A	9.1511e-13	0.598475	0.315	0.123	3.06909e-08	ITM2A
TMEM160	1.27761e-12	0.58629	0.123	0.018	4.28484e-08	TMEM160
EIF5A	2.36635e-12	0.573216	0.362	0.157	7.93627e-08	EIF5A
NAA10	3.03235e-12	0.541028	0.362	0.149	1.01699e-07	NAA10
TNFAIP3	5.94038e-12	-0.818278	0.096	0.263	1.99229e-07	TNFAIP3
C4orf48	1.03662e-11	0.51534	0.123	0.019	3.47662e-07	C4orf48
IFITM2	1.61004e-11	0.490212	0.896	0.904	5.39975e-07	IFITM2
NUCB2	2.87445e-11	0.530784	0.2	0.054	9.64033e-07	NUCB2
KLRC1	2.89718e-11	0.523701	0.377	0.168	9.71658e-07	KLRC1
MUC20-OT1	3.21214e-11	-0.629539	0.054	0.204	1.07729e-06	MUC20-OT1
PPFIBP1	3.43401e-11	-0.654749	0.015	0.125	1.1517e-06	PPFIBP1
PSME2	3.628e-11	0.453239	0.612	0.399	1.21676e-06	PSME2
TPM4	5.39807e-11	0.49171	0.396	0.195	1.8104e-06	TPM4
ARPC5L	6.16616e-11	0.558542	0.323	0.142	2.06801e-06	ARPC5L
YBX1	9.98703e-11	0.461248	0.577	0.371	3.34945e-06	YBX1
SLC25A39	1.09983e-10	0.530072	0.162	0.038	3.68862e-06	SLC25A39
HSPA1B	1.33102e-10	0.639514	0.646	0.473	4.46399e-06	HSPA1B
CCL5	1.46566e-10	0.515902	0.331	0.134	4.91553e-06	CCL5
TUBA1B	1.67351e-10	0.524542	0.5	0.304	5.61261e-06	TUBA1B
WDR60	1.95185e-10	0.502647	0.177	0.045	6.5461e-06	WDR60
MRPL16	2.85683e-10	0.542369	0.3	0.13	9.58124e-06	MRPL16
MPG	3.36859e-10	0.525661	0.235	0.083	1.12976e-05	MPG
RHEB	3.43925e-10	0.534291	0.292	0.117	1.15346e-05	RHEB
NDFIP1	5.28583e-10	0.463557	0.254	0.084	1.77276e-05	NDFIP1
CLU	6.1522e-10	-0.62246	0.027	0.15	2.06332e-05	CLU
ATP1A1	7.29048e-10	0.480095	0.173	0.045	2.44508e-05	ATP1A1
VIM	8.46255e-10	0.349412	0.969	0.971	2.83817e-05	VIM
COPS6	8.47515e-10	0.521173	0.25	0.091	2.8424e-05	COPS6
GTF2I	1.09937e-09	0.444826	0.246	0.086	3.68707e-05	GTF2I
STAT1	1.43783e-09	-0.688981	0.077	0.21	4.82218e-05	STAT1
ZFP36	1.4957e-09	-0.464369	0.692	0.803	5.01627e-05	ZFP36
FYB1	2.20926e-09	-0.553506	0.2	0.368	7.40941e-05	FYB1
TSEN54	2.24927e-09	0.455651	0.131	0.03	7.5436e-05	TSEN54
ARNTL	3.11222e-09	0.412948	0.112	0.02	0.000104378	ARNTL
CD9	3.21604e-09	-0.543842	0.169	0.328	0.00010786	CD9
SEM1	3.67798e-09	0.3989	0.546	0.342	0.000123352	SEM1
PI16	4.03638e-09	-0.604214	0.069	0.199	0.000135372	PI16
PGLS	4.3762e-09	0.447083	0.204	0.066	0.000146769	PGLS
UBE2J1	4.39071e-09	0.435597	0.104	0.018	0.000147255	UBE2J1
GLIPR1	4.40336e-09	-0.605832	0.115	0.263	0.00014768	GLIPR1
PRELID1	4.56142e-09	0.471299	0.104	0.02	0.000152981	PRELID1
SRGN	5.45019e-09	0.382096	0.792	0.665	0.000182788	SRGN
CALM1	6.28481e-09	0.330852	0.831	0.708	0.00021078	CALM1
HMGN1	8.56284e-09	0.448914	0.262	0.104	0.00028718	HMGN1
LMNA	1.14596e-08	0.456532	0.615	0.435	0.000384332	LMNA
PPM1G	1.30279e-08	0.407683	0.135	0.032	0.000436931	PPM1G
GZMM	1.32677e-08	0.466221	0.446	0.257	0.000444973	GZMM
HNRNPAB	1.40321e-08	0.447772	0.177	0.055	0.000470607	HNRNPAB
BAX	1.68884e-08	0.479464	0.281	0.126	0.000566402	BAX
ATP1B3	1.95889e-08	0.451685	0.204	0.069	0.000656971	ATP1B3
MBP	2.16913e-08	0.447154	0.269	0.112	0.000727482	MBP
IFITM1	2.46621e-08	-0.270799	0.85	0.933	0.000827117	IFITM1
ESYT2	2.67984e-08	0.536474	0.188	0.068	0.000898765	ESYT2
RGS2	3.00448e-08	0.514309	0.296	0.146	0.00100764	RGS2
SLAMF1	3.22694e-08	-0.511743	0.023	0.128	0.00108225	SLAMF1
CTSC	3.44428e-08	0.434052	0.392	0.217	0.00115514	CTSC
H2AFY	3.53972e-08	0.415664	0.208	0.073	0.00118715	H2AFY
MICU2	4.07628e-08	0.413815	0.115	0.025	0.0013671	MICU2
SF3A2	4.1865e-08	0.477831	0.177	0.061	0.00140407	SF3A2
FIS1	4.84985e-08	0.381984	0.431	0.24	0.00162654	FIS1
ADA	4.97106e-08	0.354526	0.115	0.024	0.0016672	ADA
SSBP1	5.64536e-08	0.445182	0.385	0.219	0.00189334	SSBP1
NDUFB2	5.71195e-08	0.40744	0.519	0.347	0.00191567	NDUFB2
GPI	6.64014e-08	0.428564	0.392	0.221	0.00222697	GPI
NINJ1	6.82105e-08	-0.508894	0.031	0.132	0.00228764	NINJ1
MRPL41	7.42034e-08	0.436682	0.15	0.044	0.00248863	MRPL41
TSHZ2	9.14269e-08	-0.473259	0.012	0.102	0.00306627	TSHZ2
ITM2C	9.3019e-08	-0.58704	0.077	0.187	0.00311967	ITM2C
ATP5MG	9.96532e-08	-0.367236	0.681	0.785	0.00334217	ATP5MG
PRF1	1.10064e-07	0.386744	0.123	0.031	0.00369131	PRF1
TRGC2	1.19177e-07	0.379588	0.308	0.142	0.00399694	TRGC2
CDK4	1.38272e-07	0.43846	0.162	0.052	0.00463735	CDK4
AC108134.3	1.46865e-07	0.45914	0.219	0.092	0.00492557	AC108134.3
NHP2	1.67821e-07	0.39201	0.354	0.189	0.0056284	NHP2
SAMD3	1.69255e-07	0.344576	0.142	0.036	0.00567648	SAMD3
TIMM13	1.88809e-07	0.354283	0.231	0.091	0.00633228	TIMM13
NELFCD	2.18052e-07	0.413515	0.162	0.052	0.00731302	NELFCD
ACAA2	2.2879e-07	0.366527	0.131	0.034	0.00767315	ACAA2
TRAPPC5	2.38047e-07	0.391852	0.154	0.048	0.00798362	TRAPPC5
ID2	2.74079e-07	0.464087	0.265	0.122	0.00919205	ID2
PCBD1	3.16646e-07	0.450587	0.154	0.05	0.0106197	PCBD1
PA2G4	3.22186e-07	0.416791	0.354	0.192	0.0108055	PA2G4
CSTB	4.29726e-07	0.371813	0.604	0.45	0.0144121	CSTB
SLC2A3	4.45373e-07	-0.471719	0.246	0.383	0.0149369	SLC2A3
AREG	4.99259e-07	-0.667331	0.035	0.125	0.0167441	AREG
ATP6V0E2	5.00099e-07	0.403087	0.188	0.07	0.0167723	ATP6V0E2
CD3E	5.39648e-07	0.318058	0.727	0.572	0.0180987	CD3E
UBE2B	6.07501e-07	0.430186	0.158	0.058	0.0203744	UBE2B
PABPC1	6.10144e-07	0.330053	0.581	0.406	0.020463	PABPC1
ALOX5AP	7.02663e-07	-0.441988	0.381	0.504	0.0235659	ALOX5AP
NCOR1	7.96739e-07	0.389226	0.146	0.048	0.026721	NCOR1
SLC20A1	8.32757e-07	0.343099	0.208	0.075	0.027929	SLC20A1
ITK	8.44069e-07	-0.471058	0.062	0.17	0.0283084	ITK
UBE2I	9.11894e-07	0.367629	0.4	0.233	0.0305831	UBE2I
ISG20	1.20645e-06	-0.470294	0.127	0.25	0.0404621	ISG20
RALGAPA1	1.36313e-06	0.345267	0.2	0.077	0.0457165	RALGAPA1
MDH2	1.4055e-06	0.36015	0.415	0.252	0.0471377	MDH2

## Sheet: C2 DC1
	p_val	avg_logFC	pct.1	pct.2	p_val_adj	Gene
FTH1	1.2925e-242	1.22136	1	0.984	4.33477e-238	FTH1
PFN1	1.66579e-214	1.3937	0.957	0.635	5.58672e-210	PFN1
TMSB10	3.7333e-127	-0.597961	1	1	1.25207e-122	TMSB10
CST3	3.72852e-125	1.05314	0.992	0.977	1.25047e-120	CST3
ITM2B	1.23316e-95	1.12377	0.772	0.323	4.13576e-91	ITM2B
SELENOP	3.426e-70	1.83845	0.329	0.027	1.14901e-65	SELENOP
MMP9	1.28734e-67	1.20006	0.408	0.07	4.31748e-63	MMP9
B2M	1.79932e-66	-0.286221	1	1	6.03456e-62	B2M
FOLR2	1.87035e-56	1.14057	0.308	0.034	6.27278e-52	FOLR2
COX5A	2.80375e-55	0.831941	0.52	0.189	9.40321e-51	COX5A
CCDC85B	3.5526e-51	0.75709	0.262	0.023	1.19147e-46	CCDC85B
FTL	1.06209e-49	0.695509	0.985	0.985	3.56202e-45	FTL
MNDA	9.83329e-49	-0.891583	0.398	0.706	3.29789e-44	MNDA
ATF3	3.46809e-45	0.928979	0.468	0.181	1.16313e-40	ATF3
ACTB	8.80113e-45	-0.381756	1	1	2.95172e-40	ACTB
CD14	8.00984e-42	1.02412	0.386	0.109	2.68634e-37	CD14
CXCL9	9.87568e-41	-1.38883	0.035	0.269	3.31211e-36	CXCL9
PLTP	8.09535e-40	0.873425	0.228	0.024	2.71502e-35	PLTP
S100B	6.66745e-38	-1.21837	0.128	0.391	2.23613e-33	S100B
RNASE1	8.10844e-38	1.44203	0.295	0.066	2.71941e-33	RNASE1
NPC2	1.97121e-36	0.65021	0.812	0.599	6.61103e-32	NPC2
CD1A	1.23209e-35	-0.98995	0.071	0.297	4.13217e-31	CD1A
MT2A	2.19774e-35	-0.935522	0.266	0.529	7.37078e-31	MT2A
UBE2D1	5.6264e-35	0.633997	0.255	0.048	1.88698e-30	UBE2D1
TMEM176B	9.75771e-34	0.694487	0.414	0.153	3.27254e-29	TMEM176B
PSMB9	3.75274e-33	-0.713154	0.414	0.667	1.25859e-28	PSMB9
PGLS	1.47184e-32	0.589696	0.422	0.168	4.93625e-28	PGLS
GBP1	2.37699e-32	-0.894031	0.083	0.306	7.97194e-28	GBP1
RNF130	8.52596e-32	0.640687	0.271	0.062	2.85943e-27	RNF130
JUNB	9.60686e-32	0.545977	0.862	0.73	3.22195e-27	JUNB
HMGN1	3.31846e-31	0.601117	0.331	0.113	1.11295e-26	HMGN1
GZMA	5.0535e-31	0.969001	0.155	0.014	1.69484e-26	GZMA
FCN1	8.41145e-31	0.807709	0.495	0.251	2.82103e-26	FCN1
TMEM160	9.30743e-31	0.47517	0.168	0.016	3.12153e-26	TMEM160
SLC40A1	1.89195e-30	0.688195	0.189	0.024	6.34522e-26	SLC40A1
STAT1	2.0523e-30	-0.758575	0.131	0.374	6.88301e-26	STAT1
MAP1LC3B	3.02768e-30	0.589054	0.235	0.049	1.01542e-25	MAP1LC3B
UQCRFS1	4.08967e-30	0.499976	0.249	0.057	1.37159e-25	UQCRFS1
TMEM176A	9.52209e-29	0.632401	0.292	0.077	3.19352e-24	TMEM176A
DNASE1L3	5.48398e-28	0.850238	0.175	0.026	1.83922e-23	DNASE1L3
CD1B	1.10815e-27	-0.781637	0.071	0.269	3.71653e-23	CD1B
ADAMDEC1	2.80264e-27	0.504209	0.108	0.002	9.39951e-23	ADAMDEC1
ZFP36L2	5.56376e-27	0.707877	0.466	0.237	1.86597e-22	ZFP36L2
MAFB	6.35232e-27	0.699737	0.262	0.065	2.13044e-22	MAFB
GADD45GIP1	6.74851e-27	0.483294	0.198	0.033	2.26332e-22	GADD45GIP1
CD1C	1.59792e-26	-0.643335	0.4	0.649	5.35911e-22	CD1C
CD68	1.8748e-26	0.521416	0.625	0.397	6.28771e-22	CD68
ANP32B	2.762e-26	0.546158	0.302	0.107	9.26318e-22	ANP32B
MS4A6A	2.85352e-26	0.547325	0.743	0.536	9.57014e-22	MS4A6A
PSME2	5.99865e-26	-0.614109	0.538	0.735	2.01183e-21	PSME2
IFITM1	1.52396e-25	-0.574294	0.254	0.52	5.11104e-21	IFITM1
PSAP	2.20018e-25	0.459166	0.868	0.758	7.37897e-21	PSAP
MS4A4A	1.25547e-24	0.525247	0.157	0.023	4.2106e-20	MS4A4A
GUK1	1.25702e-24	0.554278	0.36	0.148	4.21581e-20	GUK1
CXCL2	2.61073e-24	1.02134	0.248	0.077	8.75586e-20	CXCL2
CD1E	3.6424e-24	-0.728121	0.212	0.426	1.22159e-19	CD1E
YBX1	1.08371e-22	0.397894	0.795	0.653	3.63455e-18	YBX1
WARS	4.28073e-22	-0.818926	0.129	0.31	1.43567e-17	WARS
TSPAN4	8.2377e-22	0.529263	0.263	0.084	2.76276e-17	TSPAN4
GFRA2	9.62454e-22	0.465787	0.177	0.033	3.22788e-17	GFRA2
DSC2	9.85161e-22	0.435545	0.155	0.027	3.30403e-17	DSC2
TNFSF10	1.21751e-21	-0.633443	0.14	0.315	4.08328e-17	TNFSF10
CFP	2.12361e-21	0.496284	0.525	0.324	7.12217e-17	CFP
NAAA	1.03622e-20	0.463641	0.274	0.095	3.47527e-16	NAAA
CXCL10	1.6003e-20	-1.06613	0.018	0.15	5.3671e-16	CXCL10
SYNGR2	5.05574e-20	0.438385	0.643	0.442	1.69559e-15	SYNGR2
ACADVL	6.56542e-20	0.478292	0.188	0.049	2.20191e-15	ACADVL
MYL12A	6.65233e-20	-0.384459	0.658	0.823	2.23106e-15	MYL12A
C5AR1	7.7688e-20	0.584729	0.192	0.048	2.6055e-15	C5AR1
F13A1	1.35136e-19	0.573736	0.234	0.071	4.53218e-15	F13A1
GRB2	2.60214e-19	0.459734	0.332	0.146	8.72706e-15	GRB2
PDIA3	4.85624e-19	0.486095	0.477	0.284	1.62868e-14	PDIA3
MMP19	7.83879e-19	0.583665	0.189	0.049	2.62897e-14	MMP19
IFI27	9.77884e-19	-0.729718	0.062	0.203	3.27963e-14	IFI27
FOS	9.91617e-19	0.486339	0.918	0.855	3.32568e-14	FOS
HLA-B	1.11057e-18	-0.250045	0.977	0.991	3.72461e-14	HLA-B
ABCA6	1.35925e-18	0.531752	0.266	0.092	4.55865e-14	ABCA6
RANBP1	1.41288e-18	0.454932	0.218	0.071	4.7385e-14	RANBP1
AOAH	2.44568e-18	0.451999	0.317	0.144	8.20233e-14	AOAH
IFITM3	2.63094e-18	-0.5642	0.585	0.72	8.82366e-14	IFITM3
NKG7	3.37506e-18	0.66913	0.158	0.035	1.13193e-13	NKG7
LY6E	3.53098e-18	-0.604734	0.235	0.423	1.18422e-13	LY6E
SQSTM1	6.09392e-18	0.464798	0.398	0.209	2.04378e-13	SQSTM1
CD52	7.80935e-18	-0.425967	0.614	0.777	2.6191e-13	CD52
NR4A2	8.28878e-18	0.451444	0.562	0.393	2.77989e-13	NR4A2
C4orf48	1.50439e-17	0.41224	0.137	0.024	5.04541e-13	C4orf48
SERP1	2.89473e-17	0.421882	0.491	0.313	9.70835e-13	SERP1
IL7R	3.54751e-17	0.61318	0.36	0.181	1.18976e-12	IL7R
CYBB	3.81281e-17	0.443716	0.389	0.204	1.27874e-12	CYBB
S100A11	5.65724e-17	-0.289386	0.935	0.963	1.89732e-12	S100A11
DUSP2	6.8584e-17	0.483252	0.429	0.261	2.30017e-12	DUSP2
ZFAND5	7.08114e-17	0.421883	0.3	0.14	2.37487e-12	ZFAND5
CHMP1B	8.82923e-17	0.503951	0.383	0.2	2.96115e-12	CHMP1B
GLUD1	9.00011e-17	0.469261	0.258	0.109	3.01846e-12	GLUD1
ETS2	1.99393e-16	0.427343	0.22	0.079	6.68723e-12	ETS2
RBM17	3.17799e-16	0.35018	0.131	0.024	1.06584e-11	RBM17
PSME1	5.93289e-16	-0.446918	0.585	0.727	1.98977e-11	PSME1
CXCL3	8.30307e-16	0.751837	0.146	0.035	2.78468e-11	CXCL3
HLA-C	8.5103e-16	-0.277125	0.891	0.959	2.85418e-11	HLA-C
SLC25A39	8.97602e-16	0.340614	0.151	0.038	3.01038e-11	SLC25A39
GBP5	1.60332e-15	-0.442511	0.028	0.149	5.37721e-11	GBP5
CTSZ	1.78217e-15	0.471407	0.328	0.161	5.97705e-11	CTSZ
PIK3R1	3.52256e-15	0.387485	0.188	0.062	1.1814e-10	PIK3R1
GZMK	4.69655e-15	0.45688	0.109	0.019	1.57513e-10	GZMK
GLUL	5.36609e-15	0.438231	0.42	0.248	1.79968e-10	GLUL
LMNA	7.31434e-15	0.464281	0.717	0.591	2.45308e-10	LMNA
LCP1	8.90014e-15	-0.388625	0.646	0.784	2.98493e-10	LCP1
CTSC	1.14477e-14	0.612136	0.588	0.433	3.83933e-10	CTSC
CRIP1	1.77195e-14	0.360185	0.914	0.853	5.94278e-10	CRIP1
NFKBIA	1.79885e-14	0.415626	0.472	0.299	6.03298e-10	NFKBIA
SRGN	2.79673e-14	0.292846	0.848	0.765	9.37969e-10	SRGN
NDFIP1	6.30105e-14	0.44795	0.225	0.096	2.11325e-09	NDFIP1
C3AR1	7.32249e-14	0.362879	0.117	0.023	2.45582e-09	C3AR1
CTSB	7.51057e-14	0.374707	0.523	0.361	2.51889e-09	CTSB
XBP1	7.57904e-14	0.357722	0.165	0.048	2.54186e-09	XBP1
IER3	7.94499e-14	0.44119	0.449	0.284	2.66459e-09	IER3
ANXA11	9.87778e-14	0.382133	0.258	0.119	3.31281e-09	ANXA11
FCGRT	1.33136e-13	0.347135	0.508	0.328	4.46511e-09	FCGRT
LRRFIP1	1.56943e-13	0.362437	0.351	0.192	5.26354e-09	LRRFIP1
RARRES3	1.80715e-13	-0.491847	0.091	0.219	6.06083e-09	RARRES3
APPL1	2.58973e-13	0.359561	0.268	0.13	8.68544e-09	APPL1
NCOR1	3.52889e-13	0.312155	0.169	0.055	1.18352e-08	NCOR1
HCAR2	4.64486e-13	-0.490992	0.068	0.189	1.55779e-08	HCAR2
PNRC1	5.88347e-13	0.283227	0.752	0.632	1.9732e-08	PNRC1
LAIR1	7.08367e-13	0.363491	0.123	0.033	2.37572e-08	LAIR1
PAPSS2	9.45924e-13	0.492122	0.342	0.187	3.17244e-08	PAPSS2
POMP	1.11855e-12	-0.456461	0.417	0.57	3.75138e-08	POMP
CD163	1.18356e-12	0.501788	0.16	0.049	3.96941e-08	CD163
DUSP1	1.87212e-12	0.294723	0.888	0.816	6.2787e-08	DUSP1
CLEC5A	2.0505e-12	-0.401531	0.025	0.118	6.87696e-08	CLEC5A
CSRNP1	5.6021e-12	0.308627	0.208	0.099	1.87883e-07	CSRNP1
VSIG4	6.02741e-12	0.393633	0.157	0.058	2.02147e-07	VSIG4
CD99	6.55677e-12	0.380718	0.64	0.498	2.19901e-07	CD99
CD44	8.45701e-12	0.324939	0.626	0.494	2.83631e-07	CD44
GTF3A	9.82195e-12	0.346896	0.206	0.089	3.29409e-07	GTF3A
TRAPPC5	1.02891e-11	0.32958	0.183	0.071	3.45077e-07	TRAPPC5
DPP7	1.04421e-11	0.365239	0.226	0.1	3.50208e-07	DPP7
FAAP20	1.05892e-11	0.266836	0.103	0.023	3.55141e-07	FAAP20
ARHGAP4	1.0836e-11	0.35006	0.16	0.057	3.63416e-07	ARHGAP4
MS4A7	1.16699e-11	0.45573	0.278	0.152	3.91386e-07	MS4A7
STAB1	1.2433e-11	0.374255	0.105	0.02	4.16976e-07	STAB1
H2AFY	1.31481e-11	0.352931	0.377	0.237	4.40962e-07	H2AFY
GNG5	2.13323e-11	-0.325149	0.703	0.804	7.15441e-07	GNG5
HLA-DQA2	2.19723e-11	0.439414	0.398	0.24	7.36908e-07	HLA-DQA2
UBE2B	2.85163e-11	0.336417	0.208	0.086	9.56381e-07	UBE2B
CREM	2.93641e-11	0.359994	0.271	0.144	9.84812e-07	CREM
HLA-A	3.22764e-11	-0.285999	0.877	0.925	1.08249e-06	HLA-A
PAK1	4.2107e-11	-0.413204	0.145	0.278	1.41218e-06	PAK1
HSPA1A	7.59104e-11	0.269389	0.905	0.812	2.54588e-06	HSPA1A
DAB2	1.18601e-10	0.396682	0.175	0.07	3.97763e-06	DAB2
LRRFIP2	1.27569e-10	0.320913	0.183	0.076	4.27841e-06	LRRFIP2
CFD	1.32527e-10	0.34586	0.109	0.022	4.4447e-06	CFD
LAP3	1.44178e-10	-0.501972	0.337	0.461	4.83545e-06	LAP3
ZFP36	1.44823e-10	0.283158	0.865	0.793	4.85709e-06	ZFP36
TRIM22	1.59859e-10	-0.376366	0.117	0.239	5.36137e-06	TRIM22
EMP2	1.82813e-10	0.273717	0.106	0.025	6.13117e-06	EMP2
FILIP1L	1.91302e-10	0.406297	0.243	0.127	6.41588e-06	FILIP1L
CHCHD10	1.91739e-10	0.293699	0.108	0.03	6.43054e-06	CHCHD10
UBE2L6	2.10123e-10	-0.425718	0.172	0.305	7.0471e-06	UBE2L6
MRPL41	2.18535e-10	0.333298	0.206	0.086	7.32921e-06	MRPL41
FOSB	2.67423e-10	0.374415	0.454	0.321	8.96884e-06	FOSB
LTA4H	3.76051e-10	0.31253	0.314	0.191	1.2612e-05	LTA4H
NT5C	5.48881e-10	0.276127	0.123	0.038	1.84084e-05	NT5C
NR4A1	6.61422e-10	0.319259	0.431	0.286	2.21828e-05	NR4A1
LSP1	7.34563e-10	-0.33335	0.465	0.623	2.46358e-05	LSP1
HEXB	9.74847e-10	0.316446	0.18	0.074	3.26944e-05	HEXB
DBNDD2	1.23239e-09	0.284611	0.16	0.063	4.13319e-05	DBNDD2
CSF1R	1.2788e-09	0.390111	0.308	0.175	4.28884e-05	CSF1R
IGSF6	1.29905e-09	-0.373147	0.406	0.542	4.35677e-05	IGSF6
PSMA4	1.36853e-09	-0.359126	0.226	0.353	4.58979e-05	PSMA4
SUB1	1.50536e-09	-0.343079	0.571	0.686	5.04867e-05	SUB1
BTG1	1.72056e-09	0.288859	0.542	0.408	5.77042e-05	BTG1
SAMD9L	2.28515e-09	-0.323812	0.051	0.137	7.66393e-05	SAMD9L
APOE	3.68056e-09	0.5065	0.118	0.04	0.000123438	APOE
DNAJA1	4.50956e-09	0.288819	0.466	0.356	0.000151242	DNAJA1
ZEB2	4.94633e-09	0.307035	0.415	0.268	0.00016589	ZEB2
TFRC	4.94912e-09	0.311133	0.126	0.041	0.000165984	TFRC
FCER1A	4.99435e-09	-0.495649	0.514	0.598	0.000167501	FCER1A
FABP5	5.0229e-09	-0.500127	0.325	0.438	0.000168458	FABP5
PHACTR1	5.08412e-09	0.293177	0.197	0.093	0.000170511	PHACTR1
VAMP5	5.67174e-09	-0.408147	0.12	0.226	0.000190219	VAMP5
ISCU	6.85876e-09	0.293927	0.211	0.109	0.000230029	ISCU
ATP1B3	7.08082e-09	0.276168	0.249	0.13	0.000237476	ATP1B3
ITGAM	7.21893e-09	0.289008	0.123	0.039	0.000242108	ITGAM
RGS1	8.20105e-09	0.280755	0.483	0.337	0.000275047	RGS1
CARD16	8.88537e-09	-0.353598	0.297	0.429	0.000297998	CARD16
RNASET2	9.86967e-09	0.322757	0.349	0.223	0.000331009	RNASET2
SEC61B	1.60701e-08	-0.333582	0.445	0.566	0.000538958	SEC61B
COX8A	1.6082e-08	-0.340623	0.563	0.673	0.000539359	COX8A
GLIPR2	2.10421e-08	-0.368627	0.211	0.331	0.000705711	GLIPR2
IRF1	2.23125e-08	-0.422591	0.186	0.293	0.000748318	IRF1
SERPING1	2.32864e-08	-0.337748	0.086	0.186	0.000780978	SERPING1
MARCKS	2.71399e-08	0.301418	0.218	0.112	0.000910217	MARCKS
BHLHE40	3.09947e-08	0.265098	0.348	0.228	0.0010395	BHLHE40
NCF4	4.47358e-08	0.28691	0.177	0.086	0.00150035	NCF4
SLC7A7	6.22164e-08	0.267036	0.152	0.069	0.00208661	SLC7A7
H2AFV	7.20618e-08	0.25104	0.146	0.067	0.00241681	H2AFV
ANKRD10	7.66344e-08	0.292553	0.205	0.103	0.00257017	ANKRD10
RHOB	7.70573e-08	0.341142	0.226	0.128	0.00258435	RHOB
PSMB8	7.74506e-08	-0.347891	0.311	0.428	0.00259754	PSMB8
HBEGF	8.58424e-08	0.275438	0.108	0.038	0.00287898	HBEGF
TPM3	1.13379e-07	-0.313948	0.682	0.77	0.00380252	TPM3
KIAA1551	1.62199e-07	-0.280164	0.091	0.174	0.00543982	KIAA1551
MX1	1.87662e-07	-0.330447	0.048	0.121	0.00629382	MX1
SP110	2.4637e-07	-0.319309	0.106	0.199	0.00826276	SP110
ABCA1	2.46989e-07	0.276395	0.129	0.054	0.00828353	ABCA1
DECR1	2.53434e-07	-0.32339	0.198	0.3	0.00849967	DECR1
AC020916.1	2.87866e-07	0.263395	0.129	0.054	0.00965446	AC020916.1
APP	3.41603e-07	0.255974	0.145	0.066	0.0114567	APP
IL10RA	3.54103e-07	0.255401	0.315	0.208	0.0118759	IL10RA
IFI6	3.90075e-07	-0.288482	0.1	0.196	0.0130823	IFI6
C1QB	4.19499e-07	-0.314911	0.415	0.531	0.0140691	C1QB
MBP	4.44098e-07	0.255748	0.177	0.088	0.0148942	MBP
MCUR1	4.86144e-07	0.256836	0.105	0.041	0.0163043	MCUR1
FAM129A	5.57186e-07	-0.27381	0.089	0.175	0.0186869	FAM129A
CASP1	5.65665e-07	-0.346493	0.16	0.258	0.0189713	CASP1
PSMB10	5.84621e-07	-0.322282	0.294	0.406	0.019607	PSMB10
GPAT3	6.37054e-07	-0.274531	0.043	0.11	0.0213655	GPAT3
PCBD1	7.17236e-07	0.266709	0.205	0.115	0.0240547	PCBD1
CD55	9.09978e-07	0.27828	0.237	0.149	0.0305188	CD55
BCL2A1	1.14245e-06	-0.431686	0.14	0.23	0.0383155	BCL2A1
MTSS1	1.15495e-06	0.257087	0.126	0.052	0.0387349	MTSS1
ACP5	1.21853e-06	0.303614	0.197	0.114	0.0408672	ACP5
ACTR3	1.23523e-06	-0.336044	0.425	0.532	0.041427	ACTR3
CD40	1.42133e-06	-0.363899	0.115	0.196	0.0476685	CD40

## Sheet: C3 EC1
	p_val	avg_logFC	pct.1	pct.2	p_val_adj	Gene
ITM2B	9.73641e-109	1.154	0.905	0.514	3.2654e-104	ITM2B
PFN1	1.44541e-102	1.26082	0.827	0.409	4.8476e-98	PFN1
B2M	3.69855e-90	-0.376401	1	1	1.24042e-85	B2M
CXCL9	4.7415e-85	-3.05337	0.029	0.421	1.59021e-80	CXCL9
CXCL11	7.70508e-73	-2.00853	0.047	0.412	2.58413e-68	CXCL11
CCDC85B	1.76405e-71	1.08988	0.461	0.061	5.91628e-67	CCDC85B
FTH1	4.63744e-70	0.766787	0.968	0.803	1.55531e-65	FTH1
CXCL10	2.38488e-69	-2.00256	0.026	0.388	7.99841e-65	CXCL10
UBD	2.12928e-61	-1.74296	0.228	0.54	7.14119e-57	UBD
GBP1	5.0972e-61	-1.41894	0.131	0.451	1.7095e-56	GBP1
WARS	2.29173e-56	-1.29921	0.223	0.542	7.68602e-52	WARS
ZFP36L2	2.85518e-53	0.944182	0.686	0.331	9.57571e-49	ZFP36L2
TMSB10	1.11967e-51	-0.369695	0.995	0.998	3.75515e-47	TMSB10
MAP1LC3B	5.93602e-48	0.875368	0.426	0.093	1.99082e-43	MAP1LC3B
COX5A	3.22456e-42	0.828401	0.443	0.138	1.08145e-37	COX5A
GBP4	1.02001e-39	-1.13028	0.236	0.482	3.42092e-35	GBP4
ID1	1.88971e-38	0.878229	0.589	0.276	6.33769e-34	ID1
PDIA3	2.01327e-37	0.703041	0.57	0.249	6.75211e-33	PDIA3
IFI27	4.33023e-37	-0.545414	0.914	0.971	1.45227e-32	IFI27
IGFBP7	2.13756e-36	0.838403	0.892	0.791	7.16894e-32	IGFBP7
HLA-DQA1	7.60732e-33	-0.90677	0.414	0.633	2.55134e-28	HLA-DQA1
ESAM	7.81332e-32	0.733072	0.468	0.179	2.62043e-27	ESAM
GZMA	1.11418e-30	1.15506	0.175	0.019	3.73674e-26	GZMA
HLA-DPB1	4.83969e-30	-0.657757	0.709	0.838	1.62314e-25	HLA-DPB1
CTGF	1.33816e-29	0.905861	0.6	0.353	4.4879e-25	CTGF
LMNA	3.57789e-29	0.644986	0.706	0.47	1.19995e-24	LMNA
HLA-DPA1	4.61898e-29	-0.751453	0.748	0.846	1.54911e-24	HLA-DPA1
MT2A	1.30978e-28	-0.926932	0.364	0.593	4.39273e-24	MT2A
CD74	5.33633e-28	-0.459208	0.976	0.993	1.7897e-23	CD74
SYNGR2	1.28563e-27	0.6115	0.532	0.254	4.31174e-23	SYNGR2
IDO1	1.64092e-27	-0.618705	0.002	0.124	5.50333e-23	IDO1
GADD45GIP1	1.95598e-27	0.574111	0.248	0.049	6.55995e-23	GADD45GIP1
HMGN1	2.32509e-27	0.58711	0.343	0.1	7.7979e-23	HMGN1
RARRES3	4.1269e-27	-0.798052	0.172	0.388	1.38408e-22	RARRES3
PLA1A	6.37925e-27	-0.791355	0.049	0.225	2.13947e-22	PLA1A
HLA-DRA	4.38234e-26	-0.65853	0.869	0.901	1.46975e-21	HLA-DRA
TNFSF10	5.88784e-26	-0.674107	0.558	0.715	1.97466e-21	TNFSF10
ETS2	6.77204e-26	0.653571	0.472	0.213	2.27121e-21	ETS2
YBX1	9.20198e-25	0.594572	0.654	0.438	3.08616e-20	YBX1
GBP2	9.74993e-25	-0.692588	0.204	0.41	3.26993e-20	GBP2
UQCRFS1	3.87058e-24	0.502339	0.231	0.041	1.29811e-19	UQCRFS1
STAT1	5.55231e-24	-0.669141	0.092	0.284	1.86213e-19	STAT1
RANBP1	5.72722e-24	0.587252	0.256	0.062	1.9208e-19	RANBP1
ANP32B	2.383e-23	0.529118	0.299	0.079	7.99211e-19	ANP32B
HLA-B	4.95543e-23	-0.305462	0.995	0.998	1.66195e-18	HLA-B
IFITM3	1.47534e-22	-0.309656	0.99	0.996	4.94798e-18	IFITM3
GUK1	1.91393e-22	0.532575	0.654	0.431	6.41893e-18	GUK1
PGLS	4.21137e-22	0.534888	0.307	0.097	1.41241e-17	PGLS
LRRFIP1	6.79409e-22	0.526365	0.463	0.215	2.2786e-17	LRRFIP1
HLA-DRB1	2.03064e-19	-0.447672	0.872	0.924	6.81037e-15	HLA-DRB1
HLA-C	3.11869e-19	-0.404612	0.943	0.96	1.04595e-14	HLA-C
HLA-DQB1	4.39258e-19	-0.580806	0.343	0.518	1.47318e-14	HLA-DQB1
C1QBP	4.6948e-19	0.486275	0.273	0.09	1.57454e-14	C1QBP
BST2	1.01601e-17	-0.56314	0.485	0.626	3.4075e-13	BST2
RCN1	1.24699e-17	0.504094	0.264	0.091	4.18214e-13	RCN1
CYYR1	1.7443e-17	0.50662	0.382	0.172	5.85004e-13	CYYR1
NKG7	2.96495e-17	0.805867	0.159	0.038	9.94385e-13	NKG7
LAP3	4.12344e-17	-0.538807	0.392	0.544	1.38292e-12	LAP3
APP	9.13114e-17	0.473171	0.495	0.276	3.0624e-12	APP
SERP1	1.24758e-16	0.463018	0.395	0.181	4.18415e-12	SERP1
EVA1C	1.57316e-16	0.486058	0.261	0.089	5.27608e-12	EVA1C
TMEM160	2.19424e-16	0.358473	0.134	0.02	7.35905e-12	TMEM160
CYC1	2.28188e-16	0.302164	0.102	0.008	7.65297e-12	CYC1
TUBA1B	2.52591e-16	0.43054	0.718	0.543	8.4714e-12	TUBA1B
CTSS	2.64994e-16	-0.595301	0.193	0.339	8.88737e-12	CTSS
PYURF	2.89147e-16	0.433267	0.382	0.171	9.69741e-12	PYURF
PARP14	4.2539e-16	-0.561593	0.144	0.309	1.42667e-11	PARP14
IRF1	6.81134e-16	-0.582668	0.367	0.514	2.28439e-11	IRF1
GZMK	8.684e-16	0.552952	0.125	0.016	2.91244e-11	GZMK
EIF5A	1.02269e-15	0.461977	0.35	0.162	3.42991e-11	EIF5A
JUNB	1.04013e-15	0.419666	0.89	0.772	3.48838e-11	JUNB
ACAP2	1.54639e-15	0.428117	0.272	0.099	5.18627e-11	ACAP2
HLA-A	1.69314e-15	-0.347907	0.951	0.969	5.67844e-11	HLA-A
IFITM2	3.1795e-15	0.309481	0.956	0.905	1.06634e-10	IFITM2
ADAM15	5.34086e-15	0.43731	0.383	0.181	1.79122e-10	ADAM15
FNTA	8.53123e-15	0.407445	0.139	0.029	2.8612e-10	FNTA
IFI44L	9.38289e-15	-0.534859	0.133	0.274	3.14683e-10	IFI44L
VWA1	1.07019e-14	0.377701	0.168	0.042	3.5892e-10	VWA1
GBP5	1.25413e-14	-0.50794	0.06	0.175	4.20611e-10	GBP5
NDFIP1	1.45124e-14	0.396721	0.261	0.089	4.86715e-10	NDFIP1
MRPL41	3.06557e-14	0.383584	0.238	0.079	1.02813e-09	MRPL41
SOD2	9.25158e-14	-0.585677	0.309	0.446	3.10279e-09	SOD2
IGFBP4	1.02135e-13	0.452234	0.337	0.156	3.4254e-09	IGFBP4
EPSTI1	1.1126e-13	-0.439199	0.05	0.148	3.73143e-09	EPSTI1
PSMB9	1.93798e-13	-0.451804	0.55	0.662	6.4996e-09	PSMB9
RAMP2	2.91175e-13	0.316756	0.835	0.7	9.76541e-09	RAMP2
CST3	3.11153e-13	0.448761	0.85	0.737	1.04355e-08	CST3
LGALS9	3.3052e-13	-0.572988	0.186	0.304	1.1085e-08	LGALS9
MX1	3.3224e-13	-0.553179	0.173	0.303	1.11427e-08	MX1
IFIT3	3.41569e-13	-0.436957	0.102	0.236	1.14555e-08	IFIT3
C1R	3.56455e-13	-0.389781	0.061	0.175	1.19548e-08	C1R
CTSW	3.66012e-13	0.478418	0.136	0.037	1.22753e-08	CTSW
SNHG7	3.8369e-13	0.389759	0.218	0.073	1.28682e-08	SNHG7
ARF5	3.93495e-13	0.395179	0.411	0.227	1.3197e-08	ARF5
LY6E	5.33149e-13	-0.474563	0.613	0.708	1.78808e-08	LY6E
SMARCB1	8.54533e-13	0.28791	0.133	0.023	2.86593e-08	SMARCB1
NPDC1	9.80132e-13	0.389188	0.367	0.183	3.28717e-08	NPDC1
EHD4	1.59689e-12	0.432529	0.269	0.118	5.35564e-08	EHD4
HMG20B	1.79249e-12	0.322592	0.112	0.024	6.01167e-08	HMG20B
PPM1G	2.65048e-12	0.334772	0.154	0.042	8.88919e-08	PPM1G
IFITM1	4.32533e-12	-0.336165	0.964	0.968	1.45063e-07	IFITM1
IL32	4.53106e-12	-0.437146	0.377	0.54	1.51963e-07	IL32
AQP1	4.80786e-12	0.345928	0.767	0.608	1.61246e-07	AQP1
GRB2	5.37733e-12	0.35216	0.199	0.07	1.80345e-07	GRB2
MZT2A	6.09002e-12	0.306522	0.115	0.024	2.04247e-07	MZT2A
NECTIN2	6.71896e-12	0.412493	0.369	0.201	2.2534e-07	NECTIN2
MZT2B	2.65538e-11	0.272996	0.117	0.023	8.90561e-07	MZT2B
TNFAIP3	2.94712e-11	-0.504431	0.209	0.337	9.88406e-07	TNFAIP3
DEK	6.86178e-11	0.362789	0.277	0.129	2.3013e-06	DEK
MYDGF	8.3599e-11	0.381687	0.282	0.132	2.80374e-06	MYDGF
SCARB1	1.43792e-10	0.399481	0.17	0.062	4.82251e-06	SCARB1
GSN	1.61297e-10	0.308208	0.579	0.398	5.40959e-06	GSN
EIF4A3	1.68157e-10	0.306869	0.121	0.03	5.63966e-06	EIF4A3
H2AFY	1.79766e-10	0.358379	0.239	0.108	6.029e-06	H2AFY
ISG15	1.8312e-10	-0.644066	0.27	0.369	6.14146e-06	ISG15
ENG	1.88214e-10	0.274486	0.811	0.675	6.31231e-06	ENG
PLVAP	2.05713e-10	0.398876	0.822	0.742	6.89921e-06	PLVAP
UBE2L6	2.47324e-10	-0.434848	0.233	0.333	8.29476e-06	UBE2L6
LIFR	3.36561e-10	-0.421603	0.311	0.431	1.12876e-05	LIFR
ISG20	3.99862e-10	-0.437137	0.073	0.165	1.34106e-05	ISG20
EEF1G	4.49904e-10	0.272754	0.759	0.621	1.50889e-05	EEF1G
PRSS23	5.73272e-10	0.373811	0.414	0.257	1.92264e-05	PRSS23
CLEC14A	7.03056e-10	0.331377	0.528	0.352	2.35791e-05	CLEC14A
TRIM22	7.07279e-10	-0.406326	0.128	0.237	2.37207e-05	TRIM22
RNF213	8.36248e-10	-0.418187	0.15	0.257	2.80461e-05	RNF213
UBE2J1	1.01611e-09	0.35266	0.214	0.091	3.40782e-05	UBE2J1
SNX3	1.15711e-09	0.393687	0.345	0.203	3.8807e-05	SNX3
SLC25A39	1.22577e-09	0.311848	0.197	0.078	4.11098e-05	SLC25A39
FOS	1.31193e-09	0.343031	0.882	0.827	4.39995e-05	FOS
CXCL12	1.3331e-09	0.598825	0.212	0.096	4.47093e-05	CXCL12
DUT	1.46552e-09	0.326795	0.383	0.23	4.91505e-05	DUT
RTEL1-TNFRSF6B	1.75454e-09	-0.434952	0.068	0.147	5.88437e-05	RTEL1-TNFRSF6B
LRRFIP2	1.82143e-09	0.323643	0.228	0.101	6.10871e-05	LRRFIP2
CD320	2.21413e-09	0.332271	0.382	0.219	7.42576e-05	CD320
CARD16	2.29705e-09	-0.404484	0.197	0.297	7.70383e-05	CARD16
MDK	2.50566e-09	-0.416018	0.168	0.273	8.40347e-05	MDK
P4HB	2.79179e-09	0.345871	0.338	0.185	9.3631e-05	P4HB
MGLL	2.97007e-09	0.383657	0.445	0.305	9.96101e-05	MGLL
GNPTG	3.02549e-09	0.267438	0.12	0.035	0.000101469	GNPTG
CRIM1	3.49127e-09	-0.398432	0.175	0.286	0.00011709	CRIM1
ARL6IP4	3.50706e-09	0.326614	0.422	0.267	0.00011762	ARL6IP4
ACADVL	3.51403e-09	0.300847	0.157	0.055	0.000117853	ACADVL
TRAPPC5	4.22012e-09	0.28369	0.17	0.066	0.000141534	TRAPPC5
FLT1	5.55591e-09	0.36907	0.231	0.114	0.000186334	FLT1
ANXA11	6.48694e-09	0.331567	0.248	0.118	0.000217559	ANXA11
DPP7	7.77754e-09	0.327467	0.199	0.087	0.000260843	DPP7
CD34	1.02128e-08	0.308698	0.71	0.57	0.000342517	CD34
HLA-DMA	1.03167e-08	-0.33168	0.503	0.601	0.000346001	HLA-DMA
FBL	1.09779e-08	0.329938	0.303	0.162	0.000368176	FBL
UBE2B	1.15129e-08	0.325903	0.262	0.129	0.000386121	UBE2B
CYP1B1	1.29971e-08	-0.447047	0.042	0.111	0.000435897	CYP1B1
TSPAN13	1.36608e-08	0.355187	0.129	0.046	0.000458157	TSPAN13
PSMB10	1.91132e-08	-0.359999	0.231	0.339	0.000641018	PSMB10
CX3CL1	2.21752e-08	-0.441242	0.102	0.188	0.000743712	CX3CL1
AKR1C3	3.84243e-08	0.296734	0.335	0.189	0.00128867	AKR1C3
ACTN1	4.08973e-08	0.337365	0.341	0.206	0.00137161	ACTN1
ARHGAP29	4.22593e-08	0.304828	0.291	0.159	0.00141729	ARHGAP29
HLA-E	4.56595e-08	-0.250698	0.877	0.905	0.00153133	HLA-E
TUBB	4.87088e-08	0.266596	0.683	0.542	0.0016336	TUBB
RBM17	5.78833e-08	0.259218	0.134	0.042	0.00194129	RBM17
PSME1	6.19168e-08	-0.298266	0.655	0.725	0.00207656	PSME1
NCOR1	6.5638e-08	0.273158	0.175	0.073	0.00220137	NCOR1
IER2	6.77179e-08	0.25681	0.659	0.512	0.00227112	IER2
IL18BP	7.30549e-08	-0.380158	0.117	0.2	0.00245011	IL18BP
CFLAR	8.9766e-08	-0.398383	0.333	0.419	0.00301057	CFLAR
FLOT1	1.13824e-07	0.282362	0.458	0.311	0.00381742	FLOT1
PROS1	1.21867e-07	0.29169	0.108	0.037	0.00408717	PROS1
PSME2	1.26856e-07	-0.345002	0.547	0.617	0.00425448	PSME2
SPTBN1	1.29944e-07	0.304689	0.448	0.309	0.00435808	SPTBN1
XBP1	1.41195e-07	0.2729	0.17	0.07	0.00473541	XBP1
DUSP2	1.49025e-07	0.385205	0.146	0.064	0.00499801	DUSP2
MRPS34	1.62495e-07	0.260102	0.222	0.106	0.00544977	MRPS34
SAMD9L	1.78103e-07	-0.32283	0.074	0.155	0.00597321	SAMD9L
ITM2A	1.84536e-07	0.250061	0.519	0.377	0.00618898	ITM2A
CDH13	2.51498e-07	0.326211	0.194	0.093	0.00843474	CDH13
IFI6	2.83711e-07	-0.42517	0.319	0.406	0.00951509	IFI6
IFIT2	3.31585e-07	-0.315019	0.045	0.113	0.0111207	IFIT2
THBS1	3.57531e-07	-0.406883	0.139	0.222	0.0119909	THBS1
OPTN	3.78847e-07	-0.37818	0.239	0.317	0.0127058	OPTN
LMCD1	4.24361e-07	0.278946	0.594	0.459	0.0142322	LMCD1
HLA-F	4.52671e-07	-0.339422	0.319	0.407	0.0151817	HLA-F
GTF3A	4.53317e-07	0.269577	0.212	0.106	0.0152034	GTF3A
SNRPB	4.54587e-07	0.283114	0.411	0.278	0.0152459	SNRPB
SRRT	4.69373e-07	0.258537	0.146	0.06	0.0157418	SRRT
FAM198B	5.35795e-07	0.27459	0.328	0.202	0.0179695	FAM198B
HNRNPAB	7.07197e-07	0.251908	0.202	0.096	0.023718	HNRNPAB
VAMP5	7.12469e-07	-0.329655	0.494	0.569	0.0238948	VAMP5
SAMHD1	7.13997e-07	-0.333405	0.154	0.238	0.023946	SAMHD1
RRAGA	7.97078e-07	0.283555	0.178	0.082	0.0267324	RRAGA
SYNE2	8.39107e-07	-0.339586	0.393	0.49	0.028142	SYNE2
ATP6V0C	9.23476e-07	0.266756	0.272	0.157	0.0309715	ATP6V0C
ISCU	9.69619e-07	0.268615	0.374	0.238	0.0325191	ISCU
KHDRBS1	1.1014e-06	0.268922	0.312	0.178	0.0369387	KHDRBS1
TAP1	1.21538e-06	-0.337767	0.223	0.303	0.0407615	TAP1

## Sheet: C4 TC3
	p_val	avg_logFC	pct.1	pct.2	p_val_adj	Gene
FTH1	3.67302e-61	1.13495	0.865	0.586	1.23186e-56	FTH1
PFN1	3.66349e-55	1.15468	0.67	0.307	1.22866e-50	PFN1
ZFP36L2	2.11863e-44	1.19168	0.661	0.34	7.10546e-40	ZFP36L2
EEF1A1	6.74093e-30	0.289926	0.998	0.997	2.26077e-25	EEF1A1
ITM2B	2.60233e-17	0.707147	0.316	0.136	8.7277e-13	ITM2B
ANP32B	1.48587e-16	0.803671	0.168	0.042	4.98332e-12	ANP32B
MAP1LC3B	6.00886e-15	0.73799	0.115	0.018	2.01525e-10	MAP1LC3B
DUSP2	3.01276e-14	0.637455	0.371	0.194	1.01042e-09	DUSP2
CD74	1.93207e-13	-0.464917	0.576	0.749	6.47977e-09	CD74
CD55	1.95206e-13	0.753521	0.192	0.069	6.54683e-09	CD55
JUNB	3.79991e-13	0.385613	0.754	0.598	1.27441e-08	JUNB
MT2A	4.00669e-12	-0.66848	0.224	0.377	1.34376e-07	MT2A
MT1X	6.99084e-11	-0.623149	0.096	0.223	2.34459e-06	MT1X
TRDV1	1.07478e-10	-0.660178	0.031	0.106	3.60461e-06	TRDV1
NBAS	1.1165e-10	-0.578214	0.023	0.104	3.74452e-06	NBAS
COX5A	5.81535e-10	0.604597	0.148	0.054	1.95035e-05	COX5A
S100A6	6.01164e-10	-0.469222	0.552	0.662	2.01618e-05	S100A6
RGCC	8.94293e-10	0.667694	0.119	0.035	2.99928e-05	RGCC
HMGN1	1.80338e-09	0.623466	0.128	0.047	6.04817e-05	HMGN1
GUK1	4.61304e-09	0.560059	0.15	0.062	0.000154712	GUK1
HLA-DRA	3.23159e-08	-0.524634	0.203	0.318	0.00108381	HLA-DRA
IFI27	4.97138e-08	-0.56658	0.063	0.151	0.0016673	IFI27
YBX1	5.20673e-08	0.420626	0.329	0.214	0.00174623	YBX1
LGALS3	5.2534e-08	-0.515493	0.136	0.243	0.00176188	LGALS3
IL32	9.9194e-08	-0.373652	0.58	0.685	0.00332677	IL32
LGALS1	1.03965e-07	-0.50836	0.266	0.389	0.00348679	LGALS1
GZMA	1.33071e-07	0.667006	0.138	0.052	0.00446292	GZMA
S100A10	2.17418e-07	-0.341378	0.496	0.623	0.00729177	S100A10
HLA-DRB1	3.15992e-07	-0.454065	0.175	0.291	0.0105977	HLA-DRB1
SERP1	5.2341e-07	0.459407	0.221	0.132	0.0175541	SERP1
GTF3A	8.34036e-07	0.517117	0.121	0.05	0.0279719	GTF3A
CXCL14	8.70221e-07	-0.503346	0.069	0.152	0.0291855	CXCL14
CAPG	9.3202e-07	-0.457848	0.048	0.117	0.0312581	CAPG
CYTOR	1.16225e-06	-0.477403	0.053	0.127	0.0389797	CYTOR
PDIA3	1.47608e-06	0.437898	0.147	0.07	0.0495048	PDIA3

## Sheet: C5 TC4
	p_val	avg_logFC	pct.1	pct.2	p_val_adj	Gene
GZMA	2.05218e-266	3.07656	0.942	0.031	6.88261e-262	GZMA
NKG7	8.39187e-248	2.59993	0.93	0.035	2.81446e-243	NKG7
PFN1	2.40767e-230	1.5183	0.992	0.832	8.07484e-226	PFN1
TMSB10	1.38864e-220	-1.08091	0.995	1	4.65722e-216	TMSB10
GZMK	1.6317e-155	1.79018	0.717	0.005	5.47241e-151	GZMK
TYROBP	2.44322e-142	1.61669	0.767	0.047	8.19406e-138	TYROBP
CTSW	2.14864e-135	1.55248	0.857	0.203	7.20611e-131	CTSW
ACTR3B	3.31912e-125	-1.43522	0.008	0.558	1.11317e-120	ACTR3B
CCDC85B	3.07822e-117	1.30589	0.617	0.012	1.03237e-112	CCDC85B
COX5A	5.49399e-101	1.13947	0.9	0.414	1.84258e-96	COX5A
TMSB4X	1.50126e-92	-0.471208	0.995	1	5.03491e-88	TMSB4X
GZMB	4.86234e-90	1.85845	0.51	0.007	1.63073e-85	GZMB
GADD45GIP1	5.22403e-83	1.08072	0.599	0.052	1.75204e-78	GADD45GIP1
RANBP1	1.36188e-77	1.03762	0.795	0.293	4.56749e-73	RANBP1
UQCRFS1	3.61414e-67	0.94013	0.595	0.102	1.21211e-62	UQCRFS1
IFITM2	3.90452e-66	0.520795	0.991	0.979	1.3095e-61	IFITM2
MATK	1.21967e-65	0.937908	0.457	0.024	4.09052e-61	MATK
GUK1	6.98043e-63	0.888725	0.77	0.307	2.3411e-58	GUK1
C1QBP	1.21238e-62	0.912681	0.754	0.293	4.06609e-58	C1QBP
EIF5A	3.44209e-61	0.799919	0.859	0.44	1.15441e-56	EIF5A
PDIA3	4.12763e-60	0.894855	0.751	0.298	1.38433e-55	PDIA3
PHLDA2	1.8236e-58	0.946641	0.384	0.012	6.11598e-54	PHLDA2
IL7R	6.73457e-58	-1.05178	0.135	0.518	2.25864e-53	IL7R
KRT86	1.12134e-56	0.856907	0.348	0.007	3.76076e-52	KRT86
KRT81	5.73624e-56	0.826079	0.353	0.007	1.92382e-51	KRT81
AL157895.1	9.15649e-56	0.783033	0.318	0	3.0709e-51	AL157895.1
CTSH	7.35447e-52	-0.908629	0.066	0.404	2.46654e-47	CTSH
CCR6	6.38138e-49	-0.769217	0.014	0.288	2.14019e-44	CCR6
GZMH	6.51659e-49	0.800017	0.301	0.005	2.18553e-44	GZMH
BIRC3	1.01396e-47	-0.962418	0.118	0.44	3.40062e-43	BIRC3
TCN1	1.32542e-46	0.778962	0.27	0	4.44521e-42	TCN1
ANP32B	1.44081e-45	0.765316	0.709	0.305	4.8322e-41	ANP32B
TMEM160	4.35991e-44	0.678754	0.344	0.021	1.46223e-39	TMEM160
HSD3B7	9.80805e-44	0.592576	0.292	0.007	3.28942e-39	HSD3B7
TCF7	2.80337e-42	-0.685533	0.008	0.232	9.40194e-38	TCF7
ITM2C	7.86588e-42	-0.840379	0.071	0.366	2.63806e-37	ITM2C
CSTB	8.59977e-42	0.649987	0.886	0.626	2.88419e-37	CSTB
TPM4	1.35683e-41	0.70489	0.78	0.416	4.55052e-37	TPM4
PPM1G	3.57377e-41	0.720146	0.48	0.099	1.19857e-36	PPM1G
ARF5	6.77238e-41	0.716086	0.66	0.26	2.27132e-36	ARF5
TESC	8.98305e-41	0.65955	0.324	0.024	3.01273e-36	TESC
ITM2B	9.91913e-41	0.67157	0.647	0.243	3.32668e-36	ITM2B
CXCR4	1.26767e-40	-0.997543	0.243	0.534	4.2515e-36	CXCR4
NUCB2	1.3923e-40	0.709882	0.581	0.177	4.66948e-36	NUCB2
HMGN1	3.85679e-40	0.6864	0.686	0.284	1.29349e-35	HMGN1
SLC25A39	1.24515e-39	0.712954	0.472	0.102	4.17597e-35	SLC25A39
LSM7	5.86259e-38	0.590416	0.829	0.504	1.96619e-33	LSM7
ATP5F1D	1.35292e-37	0.619366	0.314	0.021	4.53742e-33	ATP5F1D
TRGV2	2.14171e-37	0.666405	0.774	0.43	7.18288e-33	TRGV2
RHEB	1.53778e-36	0.644892	0.642	0.262	5.1574e-32	RHEB
SSBP1	2.25873e-36	0.588669	0.83	0.522	7.57533e-32	SSBP1
SRGN	8.38042e-36	0.570371	0.917	0.752	2.81062e-31	SRGN
ITGAD	2.50817e-35	0.475682	0.208	0	8.41189e-31	ITGAD
MAP1LC3B	2.92961e-33	0.631427	0.341	0.05	9.82533e-29	MAP1LC3B
ENO1	3.2022e-33	0.47449	0.966	0.887	1.07395e-28	ENO1
CYC1	2.11829e-32	0.555242	0.304	0.031	7.10431e-28	CYC1
ATP5MF	2.36761e-32	0.520085	0.923	0.766	7.94048e-28	ATP5MF
CST7	3.53981e-32	0.553571	0.887	0.686	1.18718e-27	CST7
NT5C	4.11734e-32	0.600534	0.349	0.052	1.38087e-27	NT5C
MRPL41	1.31198e-31	0.639813	0.477	0.139	4.40013e-27	MRPL41
MZT2A	1.4508e-31	0.650319	0.424	0.099	4.86569e-27	MZT2A
TRAP1	2.01385e-31	0.562337	0.313	0.038	6.75405e-27	TRAP1
GZMM	7.24262e-31	0.555742	0.638	0.274	2.42903e-26	GZMM
NDFIP2	1.39612e-30	0.525662	0.267	0.021	4.6823e-26	NDFIP2
PPP2R2B	2.49707e-30	0.400124	0.18	0	8.37466e-26	PPP2R2B
NDUFB2	3.85677e-30	0.468264	0.896	0.669	1.29348e-25	NDUFB2
MRPL16	4.25977e-30	0.621451	0.685	0.362	1.42864e-25	MRPL16
MRPS34	1.35157e-29	0.544073	0.726	0.397	4.5329e-25	MRPS34
HNRNPAB	1.56137e-29	0.631638	0.577	0.246	5.23654e-25	HNRNPAB
VIM	4.11043e-29	0.356901	0.997	0.993	1.37856e-24	VIM
MDH2	5.3797e-29	0.568368	0.782	0.506	1.80424e-24	MDH2
YBX1	6.86934e-29	0.463751	0.936	0.818	2.30384e-24	YBX1
MPG	8.95619e-29	0.588699	0.494	0.158	3.00373e-24	MPG
TRAT1	5.9043e-28	-0.56875	0.03	0.22	1.98018e-23	TRAT1
COMTD1	5.90987e-28	0.583727	0.371	0.083	1.98205e-23	COMTD1
SYNE2	8.98567e-28	-0.750239	0.32	0.537	3.01361e-23	SYNE2
SFN	1.65637e-27	0.61569	0.431	0.118	5.55512e-23	SFN
DBN1	2.06743e-27	0.387602	0.163	0	6.93374e-23	DBN1
EIF4A3	2.58928e-27	0.594311	0.341	0.071	8.68393e-23	EIF4A3
PRELID1	2.74379e-27	0.579434	0.399	0.104	9.20214e-23	PRELID1
PYCARD	1.29954e-26	0.552843	0.581	0.246	4.3584e-22	PYCARD
TNFAIP3	1.47057e-26	-0.692811	0.093	0.307	4.93201e-22	TNFAIP3
JTB	9.91722e-26	0.507342	0.611	0.279	3.32604e-21	JTB
CORO1B	1.16257e-25	0.485445	0.733	0.411	3.89901e-21	CORO1B
PGLS	1.7796e-25	0.520024	0.419	0.118	5.96842e-21	PGLS
TIMM13	2.07533e-25	0.562805	0.585	0.262	6.96023e-21	TIMM13
MOSPD3	5.34032e-25	0.490138	0.379	0.092	1.79104e-20	MOSPD3
SPNS1	1.10699e-24	-0.654395	0.056	0.241	3.71262e-20	SPNS1
NPM1	1.30107e-24	0.371464	0.971	0.929	4.36354e-20	NPM1
ARPC5L	1.46511e-24	0.497063	0.659	0.331	4.9137e-20	ARPC5L
SLAMF1	1.87171e-24	-0.424718	0.004	0.132	6.27735e-20	SLAMF1
GPI	2.17153e-24	0.467897	0.795	0.522	7.28287e-20	GPI
S100A6	3.62353e-24	-0.318374	0.987	0.995	1.21526e-19	S100A6
ITM2A	5.90308e-24	0.51692	0.58	0.251	1.97977e-19	ITM2A
TMEM91	7.6613e-24	-0.406828	0.004	0.13	2.56945e-19	TMEM91
ADA	9.42402e-24	0.478388	0.309	0.059	3.16063e-19	ADA
GUSB	1.54724e-23	0.521457	0.402	0.123	5.18912e-19	GUSB
CD74	1.98928e-23	-0.618357	0.537	0.74	6.67166e-19	CD74
SYPL1	2.31651e-23	0.48556	0.591	0.272	7.76911e-19	SYPL1
RAB5IF	3.30324e-23	0.455685	0.236	0.028	1.10784e-18	RAB5IF
SDF2L1	3.51862e-23	0.533742	0.401	0.116	1.18008e-18	SDF2L1
FOS	4.02647e-23	0.730604	0.807	0.612	1.3504e-18	FOS
LTB	6.69756e-23	-0.770231	0.333	0.532	2.24623e-18	LTB
CD9	9.63015e-23	-0.639346	0.213	0.43	3.22976e-18	CD9
STARD3NL	1.62796e-22	0.488171	0.27	0.045	5.45986e-18	STARD3NL
POMZP3	2.18725e-22	0.412338	0.204	0.017	7.33559e-18	POMZP3
SIGMAR1	3.37139e-22	0.444064	0.24	0.033	1.1307e-17	SIGMAR1
FAM173A	3.75885e-22	0.386088	0.175	0.009	1.26064e-17	FAM173A
CD5	8.53042e-22	0.409327	0.201	0.017	2.86093e-17	CD5
MCRIP2	8.59688e-22	0.379528	0.189	0.014	2.88322e-17	MCRIP2
SERP1	1.2331e-21	0.496356	0.562	0.262	4.13556e-17	SERP1
ADRM1	1.66406e-21	0.431158	0.712	0.414	5.58092e-17	ADRM1
MRPL54	1.70076e-21	0.482724	0.399	0.123	5.704e-17	MRPL54
CLIC1	3.59015e-21	0.321027	0.97	0.898	1.20407e-16	CLIC1
MICU2	7.89764e-21	0.43855	0.256	0.047	2.64871e-16	MICU2
HSPE1	1.20061e-20	0.360718	0.907	0.738	4.0266e-16	HSPE1
UBE2F	1.54506e-20	0.486134	0.446	0.168	5.18181e-16	UBE2F
TXN	1.60417e-20	0.338716	0.96	0.884	5.38006e-16	TXN
ESYT2	1.71721e-20	0.466771	0.398	0.132	5.75918e-16	ESYT2
LTBP1	1.78524e-20	0.333683	0.157	0.007	5.98733e-16	LTBP1
SIGLEC7	1.82318e-20	0.284486	0.122	0	6.11458e-16	SIGLEC7
LAGE3	3.65349e-20	0.405023	0.291	0.061	1.22531e-15	LAGE3
NCL	3.93145e-20	0.346965	0.952	0.853	1.31853e-15	NCL
ANK2	6.7711e-20	0.332523	0.132	0.002	2.27089e-15	ANK2
NAA10	7.98032e-20	0.461748	0.694	0.407	2.67644e-15	NAA10
EPS8L2	1.07621e-19	0.471632	0.3	0.078	3.60939e-15	EPS8L2
ATP1A1	1.27849e-19	0.442133	0.307	0.076	4.2878e-15	ATP1A1
NDFIP1	1.38124e-19	0.459861	0.39	0.125	4.63239e-15	NDFIP1
TGIF1	1.74418e-19	-0.38001	0.005	0.118	5.84962e-15	TGIF1
DUSP2	1.96837e-19	0.526638	0.582	0.3	6.60153e-15	DUSP2
SAMD3	2.2081e-19	0.413945	0.248	0.043	7.40554e-15	SAMD3
TMEM147	2.46454e-19	0.446845	0.47	0.187	8.26556e-15	TMEM147
SNRPA1	3.45628e-19	0.406013	0.686	0.407	1.15917e-14	SNRPA1
ARHGAP15	3.75721e-19	-0.545447	0.112	0.298	1.26009e-14	ARHGAP15
CD63	4.0949e-19	0.464075	0.607	0.314	1.37335e-14	CD63
IL26	5.27682e-19	0.428331	0.222	0.038	1.76974e-14	IL26
TUBA1B	5.57498e-19	0.300278	0.978	0.936	1.86974e-14	TUBA1B
ATP1B3	6.6337e-19	0.448161	0.484	0.203	2.22481e-14	ATP1B3
OAZ1	6.85908e-19	0.404827	0.759	0.501	2.3004e-14	OAZ1
RHOC	6.86407e-19	0.455918	0.475	0.189	2.30207e-14	RHOC
EEF2	7.69478e-19	0.383172	0.895	0.778	2.58068e-14	EEF2
TMIGD2	8.17818e-19	0.419864	0.668	0.392	2.7428e-14	TMIGD2
STAT1	9.23672e-19	-0.587607	0.157	0.34	3.09781e-14	STAT1
BAZ1B	1.08824e-18	0.428131	0.387	0.125	3.64974e-14	BAZ1B
METTL26	1.15797e-18	0.393103	0.684	0.402	3.8836e-14	METTL26
ADAM15	1.53673e-18	0.3821	0.218	0.033	5.15389e-14	ADAM15
HCST	2.49914e-18	0.373135	0.85	0.667	8.38162e-14	HCST
BSG	3.29013e-18	0.397854	0.671	0.4	1.10345e-13	BSG
CISD3	4.70031e-18	0.465831	0.337	0.111	1.57639e-13	CISD3
ME2	4.73275e-18	0.434427	0.268	0.061	1.58727e-13	ME2
BST2	5.21946e-18	0.375561	0.667	0.376	1.7505e-13	BST2
CD52	6.36733e-18	-0.329765	0.958	0.988	2.13548e-13	CD52
HMGA1	8.02018e-18	0.399118	0.244	0.05	2.68981e-13	HMGA1
KLRC1	1.08904e-17	0.412951	0.589	0.305	3.65241e-13	KLRC1
MCM7	1.22077e-17	0.506533	0.547	0.303	4.09423e-13	MCM7
FIS1	1.26857e-17	0.458491	0.626	0.364	4.25454e-13	FIS1
STAP1	1.98223e-17	0.317886	0.132	0.007	6.64801e-13	STAP1
SAMSN1	2.6962e-17	-0.538152	0.136	0.293	9.04251e-13	SAMSN1
MCUR1	2.791e-17	0.398678	0.278	0.066	9.36045e-13	MCUR1
UBE2I	2.97193e-17	0.378308	0.719	0.456	9.96727e-13	UBE2I
TRIP6	3.36607e-17	0.443457	0.313	0.099	1.12891e-12	TRIP6
LOXL1	3.55876e-17	0.389011	0.228	0.045	1.19354e-12	LOXL1
SSBP3	3.6597e-17	0.287091	0.126	0.005	1.22739e-12	SSBP3
TRGC2	4.1597e-17	0.416517	0.477	0.213	1.39508e-12	TRGC2
TRAPPC5	4.35214e-17	0.389251	0.3	0.076	1.45962e-12	TRAPPC5
SLCO4A1	4.51323e-17	0.305648	0.166	0.019	1.51365e-12	SLCO4A1
NCOR1	4.52319e-17	0.428805	0.329	0.106	1.51699e-12	NCOR1
ALOX5AP	6.08477e-17	-0.551373	0.397	0.565	2.04071e-12	ALOX5AP
MZT2B	6.28045e-17	0.394555	0.376	0.13	2.10634e-12	MZT2B
LMNA	6.73961e-17	0.390803	0.848	0.657	2.26033e-12	LMNA
TOR2A	7.00113e-17	0.306952	0.128	0.005	2.34804e-12	TOR2A
SMKR1	7.09547e-17	0.314824	0.132	0.007	2.37968e-12	SMKR1
DRAP1	8.87988e-17	0.398479	0.621	0.35	2.97813e-12	DRAP1
ID2	1.16569e-16	0.454377	0.388	0.147	3.9095e-12	ID2
PDK3	1.34941e-16	0.284898	0.132	0.007	4.52565e-12	PDK3
NCBP2-AS2	1.37882e-16	0.382491	0.278	0.069	4.62429e-12	NCBP2-AS2
ATP6V0E2	1.84358e-16	0.418484	0.416	0.163	6.18301e-12	ATP6V0E2
ARPC1B	2.86928e-16	0.359045	0.881	0.74	9.62299e-12	ARPC1B
SYNGR2	3.85575e-16	0.411043	0.39	0.151	1.29314e-11	SYNGR2
SEM1	3.89913e-16	0.321489	0.868	0.681	1.30769e-11	SEM1
PSMA6	3.92014e-16	0.353571	0.815	0.591	1.31474e-11	PSMA6
MRPS26	4.13146e-16	0.410594	0.306	0.085	1.38561e-11	MRPS26
PCBD1	4.72556e-16	0.401495	0.335	0.113	1.58486e-11	PCBD1
FAM49B	5.34111e-16	0.403958	0.462	0.196	1.7913e-11	FAM49B
C4orf48	5.38884e-16	0.360882	0.2	0.038	1.80731e-11	C4orf48
TPI1	5.90598e-16	0.349066	0.883	0.738	1.98075e-11	TPI1
FAM207A	6.20853e-16	0.345403	0.2	0.035	2.08222e-11	FAM207A
TMEM273	6.63624e-16	0.261954	0.105	0.002	2.22566e-11	TMEM273
NELFCD	6.70142e-16	0.3636	0.39	0.144	2.24752e-11	NELFCD
SRRM2	7.5752e-16	0.35963	0.284	0.076	2.54057e-11	SRRM2
SLC27A2	7.90584e-16	0.312691	0.16	0.017	2.65146e-11	SLC27A2
STRN4	8.10803e-16	0.279377	0.126	0.009	2.71927e-11	STRN4
IFRD2	8.2182e-16	0.39586	0.326	0.106	2.75622e-11	IFRD2
EFHD2	8.90376e-16	0.379205	0.196	0.035	2.98614e-11	EFHD2
TPT1	1.00571e-15	-0.276559	0.966	0.986	3.37295e-11	TPT1
JUNB	1.02062e-15	-0.552365	0.47	0.619	3.42297e-11	JUNB
H2AFY	1.13216e-15	0.367343	0.528	0.26	3.79703e-11	H2AFY
CNN2	1.34826e-15	-0.531262	0.227	0.404	4.52178e-11	CNN2
TSEN54	1.35221e-15	0.32461	0.165	0.024	4.53504e-11	TSEN54
ACADVL	1.39444e-15	0.336559	0.214	0.04	4.67666e-11	ACADVL
GNLY	1.66948e-15	0.301192	0.827	0.608	5.59909e-11	GNLY
IKZF3	1.74361e-15	-0.389337	0.032	0.154	5.84773e-11	IKZF3
COPS6	2.11051e-15	0.367055	0.427	0.177	7.07822e-11	COPS6
IL32	2.34687e-15	-0.263812	0.987	0.991	7.87093e-11	IL32
MZB1	2.91485e-15	0.29614	0.136	0.009	9.77582e-11	MZB1
CAPG	3.03428e-15	-0.491059	0.602	0.702	1.01764e-10	CAPG
PPA1	3.36056e-15	0.355417	0.795	0.593	1.12707e-10	PPA1
SRRT	3.54307e-15	0.353991	0.658	0.397	1.18827e-10	SRRT
LSM4	3.63911e-15	0.375463	0.625	0.369	1.22048e-10	LSM4
NBAS	4.01392e-15	-0.599151	0.499	0.603	1.34619e-10	NBAS
ZNRD1	4.51837e-15	0.335987	0.73	0.482	1.51537e-10	ZNRD1
HSPD1	4.60939e-15	0.347794	0.881	0.742	1.5459e-10	HSPD1
MT2A	5.47596e-15	-0.449373	0.853	0.887	1.83653e-10	MT2A
PDE4D	6.21082e-15	-0.345229	0.012	0.106	2.08299e-10	PDE4D
ZYX	6.70732e-15	0.351142	0.219	0.047	2.2495e-10	ZYX
DEK	6.88622e-15	0.342425	0.649	0.395	2.3095e-10	DEK
SLC2A3	9.44274e-15	-0.606428	0.324	0.461	3.16691e-10	SLC2A3
PUS7	1.18251e-14	0.355994	0.195	0.035	3.96589e-10	PUS7
ZFP36	1.32619e-14	-0.538828	0.707	0.79	4.44776e-10	ZFP36
TAGLN2	1.39286e-14	0.346386	0.934	0.853	4.67138e-10	TAGLN2
FLT3LG	1.4617e-14	-0.518722	0.137	0.277	4.90225e-10	FLT3LG
SCCPDH	2.06041e-14	0.300207	0.171	0.026	6.9102e-10	SCCPDH
EMD	3.4149e-14	0.361149	0.429	0.187	1.14529e-09	EMD
RBM17	3.55385e-14	0.338846	0.276	0.076	1.19189e-09	RBM17
GLUL	4.58606e-14	0.36097	0.444	0.201	1.53807e-09	GLUL
BID	4.59871e-14	0.370557	0.442	0.201	1.54231e-09	BID
PHB	4.59888e-14	0.316852	0.601	0.338	1.54237e-09	PHB
MRPS6	4.67964e-14	0.368063	0.479	0.232	1.56946e-09	MRPS6
GYG1	4.90863e-14	0.38199	0.44	0.203	1.64626e-09	GYG1
GRB2	5.38317e-14	0.338754	0.258	0.071	1.80541e-09	GRB2
SSNA1	6.57798e-14	0.365666	0.462	0.222	2.20612e-09	SSNA1
CTHRC1	7.19952e-14	-0.259297	0.012	0.102	2.41458e-09	CTHRC1
THEM6	7.30809e-14	0.263746	0.14	0.014	2.45099e-09	THEM6
LRPPRC	9.28399e-14	0.320103	0.25	0.071	3.11367e-09	LRPPRC
PRDX1	1.05486e-13	0.264748	0.96	0.882	3.53777e-09	PRDX1
CDIP1	1.0891e-13	0.328424	0.218	0.054	3.65263e-09	CDIP1
ATP6V1F	1.57025e-13	0.315924	0.652	0.407	5.26632e-09	ATP6V1F
NINJ1	2.48722e-13	-0.4004	0.047	0.161	8.34164e-09	NINJ1
MLEC	2.63081e-13	0.337571	0.318	0.113	8.8232e-09	MLEC
CTSC	3.02272e-13	0.388209	0.647	0.423	1.01376e-08	CTSC
AREG	3.22969e-13	-0.364896	0.026	0.147	1.08317e-08	AREG
RGS16	3.63259e-13	-0.437575	0.054	0.17	1.2183e-08	RGS16
PDAP1	3.9663e-13	0.373222	0.537	0.298	1.33022e-08	PDAP1
CDKN1A	3.98621e-13	-0.496914	0.14	0.255	1.33689e-08	CDKN1A
LRRFIP1	5.32506e-13	0.324898	0.524	0.277	1.78592e-08	LRRFIP1
MRPL3	6.80585e-13	0.344669	0.359	0.147	2.28254e-08	MRPL3
PPFIBP1	7.27521e-13	-0.364468	0.027	0.132	2.43996e-08	PPFIBP1
UBE2J1	7.44075e-13	0.324869	0.182	0.033	2.49548e-08	UBE2J1
MUC20-OT1	7.62155e-13	-0.483687	0.112	0.229	2.55612e-08	MUC20-OT1
GPX4	7.78198e-13	-0.459045	0.537	0.629	2.60992e-08	GPX4
ARHGAP4	8.14917e-13	0.328148	0.272	0.085	2.73307e-08	ARHGAP4
SNX3	8.55933e-13	0.359905	0.306	0.106	2.87063e-08	SNX3
BCAP31	8.96847e-13	0.313368	0.534	0.286	3.00785e-08	BCAP31
RAC2	9.64104e-13	0.309467	0.864	0.716	3.23341e-08	RAC2
MVP	9.70535e-13	-0.458194	0.158	0.296	3.25498e-08	MVP
IDH2	1.02056e-12	0.317705	0.236	0.061	3.42274e-08	IDH2
PDIA6	1.11912e-12	0.353633	0.585	0.357	3.75329e-08	PDIA6
THOP1	1.18979e-12	0.286503	0.143	0.019	3.9903e-08	THOP1
PITHD1	1.22442e-12	0.28224	0.139	0.019	4.10647e-08	PITHD1
CIAO1	1.30302e-12	0.342887	0.285	0.102	4.37007e-08	CIAO1
REEP4	1.34743e-12	0.25291	0.123	0.012	4.51902e-08	REEP4
FAAP20	1.44182e-12	0.297642	0.15	0.026	4.83557e-08	FAAP20
SMARCB1	1.45209e-12	0.292257	0.215	0.054	4.87002e-08	SMARCB1
CCT3	1.54818e-12	0.300651	0.694	0.47	5.19229e-08	CCT3
ID3	1.72045e-12	-0.495376	0.176	0.322	5.77003e-08	ID3
RNPEP	1.73708e-12	0.261759	0.113	0.009	5.82581e-08	RNPEP
FNTA	1.79478e-12	0.296783	0.226	0.061	6.01933e-08	FNTA
TOR3A	1.97552e-12	0.28194	0.2	0.045	6.62549e-08	TOR3A
CD47	2.22376e-12	0.308798	0.233	0.066	7.45806e-08	CD47
MCUB	2.49477e-12	0.328172	0.231	0.064	8.36695e-08	MCUB
LAMTOR4	2.51973e-12	0.308365	0.578	0.333	8.45068e-08	LAMTOR4
ELOVL6	2.84594e-12	0.28365	0.141	0.024	9.5447e-08	ELOVL6
EGLN3	2.87045e-12	-0.402003	0.019	0.104	9.62693e-08	EGLN3
TMED10	2.94663e-12	0.27338	0.475	0.229	9.8824e-08	TMED10
EI24	3.26974e-12	0.253904	0.141	0.021	1.0966e-07	EI24
GNG2	3.30777e-12	-0.37716	0.075	0.194	1.10936e-07	GNG2
DNAJC2	3.31202e-12	0.378902	0.355	0.156	1.11078e-07	DNAJC2
BANF1	3.43262e-12	0.286959	0.737	0.513	1.15123e-07	BANF1
NME1	3.48469e-12	0.309868	0.652	0.421	1.16869e-07	NME1
TMEM109	3.53105e-12	0.332478	0.428	0.206	1.18424e-07	TMEM109
FAM50B	4.04588e-12	-0.311547	0.021	0.106	1.35691e-07	FAM50B
MINOS1	4.18171e-12	0.284192	0.763	0.551	1.40246e-07	MINOS1
MYDGF	5.03679e-12	0.320585	0.401	0.177	1.68924e-07	MYDGF
BUD23	6.06796e-12	0.326721	0.484	0.262	2.03507e-07	BUD23
UROS	6.73403e-12	0.275948	0.153	0.028	2.25846e-07	UROS
TUBA1C	7.701e-12	0.284587	0.623	0.381	2.58276e-07	TUBA1C
LPIN1	7.74803e-12	0.28326	0.227	0.064	2.59853e-07	LPIN1
SMARCA4	8.37072e-12	0.307017	0.252	0.08	2.80737e-07	SMARCA4
GTF3A	9.70253e-12	0.346274	0.473	0.246	3.25403e-07	GTF3A
AP2A1	9.74285e-12	0.28401	0.183	0.04	3.26756e-07	AP2A1
CALR	9.91023e-12	0.328513	0.805	0.641	3.32369e-07	CALR
FPGS	1.08604e-11	0.272658	0.209	0.054	3.64237e-07	FPGS
LAT2	1.13229e-11	0.338895	0.364	0.165	3.79746e-07	LAT2
LUC7L2	1.13953e-11	0.347349	0.419	0.21	3.82176e-07	LUC7L2
PSMA3	1.32982e-11	0.264429	0.699	0.456	4.45996e-07	PSMA3
ORAI2	1.33993e-11	0.293267	0.235	0.069	4.49387e-07	ORAI2
LIMD2	1.60303e-11	-0.475981	0.227	0.362	5.37623e-07	LIMD2
VPS26A	1.85991e-11	0.314966	0.301	0.109	6.23776e-07	VPS26A
DTD1	2.76045e-11	0.331563	0.281	0.104	9.25801e-07	DTD1
PRF1	2.89408e-11	0.287438	0.174	0.04	9.70616e-07	PRF1
SMIM30	2.91112e-11	0.306575	0.188	0.05	9.76331e-07	SMIM30
CUL1	3.1969e-11	0.294791	0.249	0.083	1.07217e-06	CUL1
CLTA	3.49313e-11	0.257455	0.691	0.461	1.17153e-06	CLTA
USP14	4.55876e-11	0.322386	0.259	0.099	1.52892e-06	USP14
SDCBP	4.63254e-11	-0.432535	0.136	0.26	1.55366e-06	SDCBP
LYAR	4.81609e-11	0.313487	0.39	0.187	1.61522e-06	LYAR
SSBP4	5.40411e-11	0.254016	0.139	0.024	1.81243e-06	SSBP4
WDR60	5.92618e-11	0.282139	0.24	0.071	1.98752e-06	WDR60
STOML2	6.10726e-11	0.296276	0.575	0.343	2.04825e-06	STOML2
THEM4	6.58837e-11	0.262046	0.208	0.054	2.20961e-06	THEM4
HMGN3	6.62084e-11	0.283059	0.431	0.203	2.2205e-06	HMGN3
MYL6	6.82673e-11	-0.265203	0.973	0.969	2.28955e-06	MYL6
NOL7	8.51921e-11	0.327424	0.534	0.319	2.85717e-06	NOL7
HIST1H2AI	8.71467e-11	0.310381	0.136	0.028	2.92273e-06	HIST1H2AI
RAB27B	8.74903e-11	0.270306	0.16	0.033	2.93425e-06	RAB27B
PTPN7	9.1911e-11	0.313311	0.484	0.262	3.08251e-06	PTPN7
COMT	9.27092e-11	0.315416	0.472	0.258	3.10928e-06	COMT
PSIP1	9.41735e-11	0.328522	0.298	0.125	3.15839e-06	PSIP1
KDSR	1.10395e-10	0.28493	0.294	0.113	3.70243e-06	KDSR
PIGT	1.11113e-10	0.30035	0.278	0.106	3.7265e-06	PIGT
CD247	1.18247e-10	0.290189	0.288	0.106	3.96576e-06	CD247
MBP	1.23575e-10	0.285632	0.372	0.173	4.14446e-06	MBP
CD69	1.25201e-10	-0.496103	0.208	0.322	4.19899e-06	CD69
ACAA2	1.33892e-10	0.343876	0.332	0.147	4.49047e-06	ACAA2
HMGB2	1.36708e-10	-0.359025	0.783	0.839	4.58491e-06	HMGB2
TMEM165	1.40174e-10	0.291575	0.278	0.104	4.70117e-06	TMEM165
TKT	1.53329e-10	0.284083	0.717	0.518	5.14235e-06	TKT
ICAM3	1.5536e-10	0.270275	0.564	0.338	5.21046e-06	ICAM3
RFC2	1.65129e-10	0.343709	0.376	0.191	5.53811e-06	RFC2
CANX	1.70611e-10	0.274758	0.601	0.376	5.72195e-06	CANX
LY6E	1.72709e-10	0.296428	0.658	0.452	5.79232e-06	LY6E
MALAT1	2.004e-10	-0.336752	0.938	0.969	6.721e-06	MALAT1
HAGHL	2.26647e-10	0.263338	0.166	0.038	7.60129e-06	HAGHL
PA2G4	2.3346e-10	0.265852	0.792	0.624	7.82977e-06	PA2G4
IFITM1	2.7858e-10	-0.299664	0.964	0.965	9.34301e-06	IFITM1
SRP68	2.84071e-10	0.274797	0.184	0.052	9.52717e-06	SRP68
UNC13D	2.87771e-10	0.281493	0.201	0.059	9.65125e-06	UNC13D
POLDIP2	3.2789e-10	0.256624	0.153	0.035	1.09968e-05	POLDIP2
CDKN1B	4.17706e-10	-0.37425	0.132	0.243	1.4009e-05	CDKN1B
CYTIP	4.35893e-10	-0.40704	0.193	0.31	1.4619e-05	CYTIP
CHRAC1	4.4141e-10	0.277463	0.208	0.061	1.4804e-05	CHRAC1
KRT1	5.73869e-10	-0.453853	0.249	0.385	1.92464e-05	KRT1
CHMP2A	6.07855e-10	0.292451	0.423	0.217	2.03862e-05	CHMP2A
GNB2	6.70822e-10	0.259191	0.22	0.066	2.2498e-05	GNB2
CHCHD3	6.79931e-10	0.314901	0.349	0.17	2.28035e-05	CHCHD3
TRAPPC1	7.98444e-10	0.279681	0.661	0.454	2.67782e-05	TRAPPC1
UHRF1	8.70341e-10	0.327363	0.246	0.092	2.91895e-05	UHRF1
MRPL20	9.38811e-10	0.285644	0.612	0.407	3.14858e-05	MRPL20
AC243960.1	1.0099e-09	-0.347533	0.057	0.144	3.387e-05	AC243960.1
ZFAND5	1.01855e-09	0.285027	0.291	0.118	3.416e-05	ZFAND5
FKBP11	1.02616e-09	0.291921	0.757	0.584	3.44154e-05	FKBP11
EZH2	1.02846e-09	0.270255	0.23	0.076	3.44924e-05	EZH2
TUBA1A	1.16199e-09	0.323226	0.459	0.258	3.89707e-05	TUBA1A
NOS3	1.16202e-09	0.262399	0.182	0.045	3.89719e-05	NOS3
USP20	1.22602e-09	0.253686	0.16	0.04	4.11184e-05	USP20
ETHE1	1.24665e-09	-0.370983	0.127	0.241	4.18102e-05	ETHE1
CLU	1.34752e-09	-0.35436	0.067	0.163	4.51932e-05	CLU
MYC	1.3828e-09	-0.452192	0.259	0.369	4.63762e-05	MYC
ZNF331	1.39676e-09	-0.332732	0.06	0.154	4.68444e-05	ZNF331
PFDN2	1.58267e-09	0.283899	0.656	0.461	5.30795e-05	PFDN2
SH2D2A	1.60705e-09	0.294642	0.471	0.267	5.38974e-05	SH2D2A
BAX	1.65389e-09	0.266383	0.498	0.288	5.54682e-05	BAX
VASP	1.70312e-09	0.262913	0.266	0.097	5.71193e-05	VASP
ITGB1	1.76161e-09	-0.395639	0.109	0.21	5.90809e-05	ITGB1
C12orf75	1.78408e-09	0.275445	0.361	0.165	5.98344e-05	C12orf75
SNX10	1.81684e-09	0.27835	0.204	0.069	6.0933e-05	SNX10
RNF213	2.00544e-09	-0.3947	0.305	0.409	6.72583e-05	RNF213
CD70	2.05442e-09	-0.38712	0.101	0.208	6.89013e-05	CD70
VAMP8	2.15326e-09	0.256617	0.333	0.144	7.22162e-05	VAMP8
TSC22D3	2.7751e-09	-0.423934	0.3	0.428	9.30713e-05	TSC22D3
MCM5	2.85113e-09	0.309589	0.457	0.262	9.5621e-05	MCM5
CALU	3.01553e-09	0.280957	0.236	0.087	0.000101135	CALU
HEXB	3.03825e-09	0.253158	0.228	0.078	0.000101897	HEXB
HIST1H1C	3.33939e-09	-0.45864	0.191	0.279	0.000111996	HIST1H1C
PHLDA1	4.05845e-09	0.254805	0.156	0.04	0.000136112	PHLDA1
UCK2	4.23151e-09	0.257026	0.211	0.071	0.000141916	UCK2
PTGES3	5.30588e-09	0.269866	0.764	0.61	0.000177949	PTGES3
SASH3	5.35226e-09	0.320644	0.31	0.142	0.000179504	SASH3
SMYD2	5.36389e-09	0.263686	0.191	0.059	0.000179894	SMYD2
ARHGAP9	5.73078e-09	0.256182	0.243	0.087	0.000192199	ARHGAP9
PPP1CC	5.75849e-09	0.283468	0.25	0.095	0.000193128	PPP1CC
GRSF1	6.43306e-09	0.261848	0.311	0.135	0.000215752	GRSF1
SNRNP25	6.63878e-09	0.262529	0.348	0.161	0.000222651	SNRNP25
VAPA	6.80352e-09	0.282591	0.447	0.253	0.000228176	VAPA
ZNHIT1	7.30481e-09	0.259184	0.529	0.314	0.000244989	ZNHIT1
EBP	7.35766e-09	0.250543	0.515	0.307	0.000246761	EBP
DCUN1D5	7.84368e-09	0.277082	0.387	0.196	0.000263061	DCUN1D5
CGAS	8.96842e-09	-0.257901	0.043	0.128	0.000300783	CGAS
CCT2	9.27704e-09	0.255491	0.623	0.423	0.000311133	CCT2
AP1S1	9.40644e-09	0.284845	0.368	0.184	0.000315473	AP1S1
OCIAD1	9.59643e-09	0.260166	0.398	0.206	0.000321845	OCIAD1
MCM3	9.92407e-09	0.292497	0.422	0.239	0.000332833	MCM3
KPNA2	1.03385e-08	0.295621	0.37	0.18	0.000346734	KPNA2
NME3	1.06054e-08	0.25926	0.27	0.113	0.000355684	NME3
GALK1	1.11345e-08	0.271161	0.249	0.095	0.00037343	GALK1
SLC38A5	1.23403e-08	0.300452	0.307	0.147	0.00041387	SLC38A5
C1orf162	1.25567e-08	0.251451	0.311	0.135	0.000421126	C1orf162
RBPJ	1.29282e-08	-0.388121	0.188	0.286	0.000433587	RBPJ
ATP6V0C	1.32452e-08	0.267748	0.381	0.199	0.000444218	ATP6V0C
EIF4H	1.39291e-08	0.270256	0.523	0.326	0.000467153	EIF4H
PAG1	1.53721e-08	-0.39233	0.122	0.213	0.000515551	PAG1
AC084033.3	1.61257e-08	0.261209	0.182	0.057	0.000540825	AC084033.3
HSPB1	1.70586e-08	0.35496	0.467	0.274	0.000572111	HSPB1
TMUB1	1.76495e-08	0.266147	0.403	0.217	0.00059193	TMUB1
MAPRE2	1.84353e-08	0.277837	0.253	0.104	0.000618285	MAPRE2
TOMM5	1.92674e-08	0.25775	0.684	0.508	0.00064619	TOMM5
LRRFIP2	2.02232e-08	0.281824	0.275	0.118	0.000678245	LRRFIP2
GPATCH4	2.08233e-08	0.263947	0.28	0.123	0.000698372	GPATCH4
NAE1	3.5845e-08	0.280795	0.333	0.158	0.00120217	NAE1
PI16	4.10608e-08	-0.343137	0.099	0.189	0.0013771	PI16
TBPL1	4.4265e-08	0.294438	0.291	0.135	0.00148456	TBPL1
ARL2	4.58719e-08	0.26457	0.198	0.076	0.00153845	ARL2
PTPN6	5.71478e-08	0.263683	0.385	0.208	0.00191662	PTPN6
TRBC1	6.28498e-08	0.25002	0.533	0.333	0.00210786	TRBC1
LSM10	7.15037e-08	0.273618	0.235	0.092	0.00239809	LSM10
SMAP2	9.28619e-08	-0.286201	0.054	0.123	0.0031144	SMAP2
CITED2	1.07525e-07	-0.413488	0.228	0.3	0.00360617	CITED2
MGST3	1.25844e-07	-0.40752	0.289	0.371	0.00422056	MGST3
TSC22D4	1.48181e-07	0.250493	0.278	0.132	0.00496969	TSC22D4
SEMA4D	1.96098e-07	0.261806	0.3	0.149	0.00657674	SEMA4D
FYB1	3.38925e-07	-0.393713	0.306	0.381	0.0113669	FYB1
RNF126	4.37044e-07	0.263489	0.239	0.106	0.0146576	RNF126
JMJD6	5.18143e-07	-0.329259	0.115	0.189	0.0173775	JMJD6
PPP1R2	5.75702e-07	-0.378934	0.245	0.331	0.0193079	PPP1R2
ADH5	1.01074e-06	-0.316399	0.302	0.39	0.0338982	ADH5
EZR	1.32627e-06	-0.373244	0.528	0.579	0.0444805	EZR

## Sheet: C6 MPh1
	p_val	avg_logFC	pct.1	pct.2	p_val_adj	Gene
FTH1	2.34367e-108	1.00702	1	0.993	7.86019e-104	FTH1
PFN1	1.45571e-84	1.24695	0.907	0.48	4.88216e-80	PFN1
CST3	2.08932e-83	1.05466	1	0.98	7.00717e-79	CST3
COX5A	1.87539e-32	1.00217	0.397	0.09	6.28968e-28	COX5A
IFI27	1.31103e-23	-1.3185	0.147	0.386	4.39694e-19	IFI27
MMP9	2.20138e-22	0.757703	0.542	0.241	7.383e-18	MMP9
GUK1	8.38051e-22	0.674174	0.392	0.124	2.81065e-17	GUK1
TMSB10	2.44803e-19	-0.270728	1	1	8.21019e-15	TMSB10
CXCL9	3.19262e-19	-1.25919	0.01	0.144	1.07074e-14	CXCL9
B2M	3.79582e-19	-0.341268	0.989	0.995	1.27304e-14	B2M
ITM2B	9.00547e-19	0.509626	0.755	0.493	3.02025e-14	ITM2B
CTSZ	9.38548e-19	0.510078	0.709	0.42	3.1477e-14	CTSZ
YBX1	1.07331e-18	0.469759	0.797	0.572	3.59968e-14	YBX1
S100A9	1.0195e-17	0.735649	0.389	0.144	3.41921e-13	S100A9
GZMA	9.85081e-16	1.21877	0.17	0.032	3.30377e-11	GZMA
TMEM160	1.00493e-13	0.538867	0.165	0.02	3.37033e-09	TMEM160
UQCRFS1	8.33363e-13	0.554829	0.17	0.035	2.79493e-08	UQCRFS1
CCL18	1.16036e-12	0.435098	0.499	0.254	3.89162e-08	CCL18
C4orf48	2.02373e-12	0.501819	0.144	0.02	6.78719e-08	C4orf48
CTSB	3.33543e-12	0.391322	0.802	0.612	1.11864e-07	CTSB
GADD45GIP1	6.07022e-12	0.481566	0.182	0.04	2.03583e-07	GADD45GIP1
CCDC85B	6.24142e-12	0.451618	0.221	0.06	2.09325e-07	CCDC85B
NKG7	6.35196e-12	0.732315	0.16	0.037	2.13032e-07	NKG7
MRPL41	6.61857e-12	0.599975	0.21	0.065	2.21974e-07	MRPL41
TUBA1B	2.38356e-11	0.286472	0.707	0.5	7.99398e-07	TUBA1B
CTSW	3.07352e-11	0.612698	0.133	0.027	1.0308e-06	CTSW
GZMK	3.79764e-11	0.64824	0.115	0.015	1.27365e-06	GZMK
RANBP1	4.47768e-11	0.497454	0.179	0.052	1.50172e-06	RANBP1
SLC40A1	4.82489e-11	0.458908	0.691	0.493	1.61817e-06	SLC40A1
TRAPPC5	8.68866e-11	0.527675	0.232	0.077	2.914e-06	TRAPPC5
CSTB	1.03951e-10	0.302024	0.722	0.52	3.48629e-06	CSTB
SYNE2	1.09539e-10	-0.618662	0.053	0.154	3.67371e-06	SYNE2
PGLS	1.79122e-10	0.488975	0.261	0.104	6.0074e-06	PGLS
PDIA3	8.74438e-10	0.380475	0.333	0.149	2.93269e-05	PDIA3
EIF5A	1.30836e-09	0.482203	0.251	0.102	4.38797e-05	EIF5A
STAT1	4.12152e-09	-0.603316	0.142	0.279	0.000138227	STAT1
LMNA	4.24149e-09	0.391183	0.638	0.465	0.000142251	LMNA
LAGE3	1.03364e-08	0.398584	0.141	0.03	0.000346662	LAGE3
TPM4	1.86313e-08	0.338627	0.419	0.246	0.000624858	TPM4
MAP1LC3B	4.95853e-08	0.39493	0.254	0.117	0.00166299	MAP1LC3B
SERP1	6.89494e-08	0.372602	0.306	0.152	0.00231243	SERP1
ARPC1B	8.00222e-08	0.319111	0.563	0.405	0.00268378	ARPC1B
SNX3	9.80599e-08	0.378346	0.272	0.119	0.00328873	SNX3
RNF130	1.71071e-07	0.398493	0.333	0.179	0.00573737	RNF130
HMGN1	2.70996e-07	0.337038	0.214	0.097	0.00908867	HMGN1
APPL1	2.88416e-07	0.392723	0.174	0.065	0.00967288	APPL1
SPI1	3.13856e-07	0.301445	0.523	0.348	0.0105261	SPI1
GATM	4.12227e-07	0.447111	0.232	0.107	0.0138253	GATM
GSN	8.11632e-07	0.261641	0.534	0.358	0.0272205	GSN
PLAU	1.15796e-06	0.355616	0.134	0.042	0.0388357	PLAU
ANTXR1	1.35842e-06	0.303928	0.107	0.025	0.0455587	ANTXR1

## Sheet: C7 TC5
	p_val	avg_logFC	pct.1	pct.2	p_val_adj	Gene
GZMA	6.51018e-251	3.01323	0.994	0.049	2.18338e-246	GZMA
PFN1	7.18431e-246	1.54515	1	0.877	2.40947e-241	PFN1
NKG7	3.30778e-243	2.68805	0.988	0.034	1.10936e-238	NKG7
TMSB10	2.62472e-206	-1.16315	0.998	1	8.80278e-202	TMSB10
TYROBP	1.34868e-178	1.83729	0.908	0.031	4.52319e-174	TYROBP
CTSW	3.9165e-154	1.58468	0.956	0.184	1.31352e-149	CTSW
GZMK	8.21534e-142	1.72634	0.791	0.012	2.75526e-137	GZMK
COX5A	4.69312e-127	1.28088	0.965	0.331	1.57398e-122	COX5A
ACTR3B	1.61009e-118	-1.59617	0.011	0.635	5.39991e-114	ACTR3B
GZMB	3.44203e-101	2.06295	0.652	0.009	1.15439e-96	GZMB
TMSB4X	7.5456e-100	-0.466559	1	1	2.53064e-95	TMSB4X
CCDC85B	2.90702e-93	1.19492	0.715	0.061	9.74957e-89	CCDC85B
IFITM2	1.22414e-92	0.489689	1	1	4.10552e-88	IFITM2
TUBA1B	4.218e-92	0.970581	0.994	0.748	1.41463e-87	TUBA1B
GADD45GIP1	5.66203e-86	1.15983	0.67	0.049	1.89893e-81	GADD45GIP1
RANBP1	1.17247e-76	1.09192	0.811	0.212	3.93223e-72	RANBP1
IL7R	1.91108e-75	-1.34779	0.142	0.629	6.40937e-71	IL7R
ENO1	6.21694e-73	0.658146	0.995	0.868	2.08504e-68	ENO1
ANP32B	7.00655e-73	1.05693	0.759	0.16	2.34986e-68	ANP32B
EIF5A	9.51147e-73	0.924321	0.917	0.42	3.18996e-68	EIF5A
GUK1	6.63896e-72	0.950804	0.853	0.273	2.22657e-67	GUK1
UQCRFS1	1.06643e-70	1.01769	0.647	0.077	3.57658e-66	UQCRFS1
PDIA3	1.65732e-65	0.889051	0.85	0.288	5.55831e-61	PDIA3
MATK	8.37391e-65	0.940838	0.548	0.034	2.80844e-60	MATK
CTSH	4.62018e-63	-1.10768	0.05	0.463	1.54952e-58	CTSH
C1QBP	5.64042e-63	0.87142	0.83	0.282	1.89168e-58	C1QBP
HMGN1	1.2093e-61	0.905179	0.779	0.221	4.05575e-57	HMGN1
PHLDA2	6.87492e-61	1.09542	0.485	0.018	2.30571e-56	PHLDA2
AL157895.1	1.70623e-60	0.824694	0.409	0	5.72234e-56	AL157895.1
YBX1	1.18331e-59	0.624658	0.989	0.77	3.9686e-55	YBX1
LSM7	1.98375e-59	0.687294	0.941	0.479	6.65309e-55	LSM7
NPM1	1.3456e-56	0.534748	0.997	0.853	4.51289e-52	NPM1
KRT86	1.06875e-55	0.946954	0.42	0.006	3.58437e-51	KRT86
KRT81	1.3991e-54	0.909836	0.421	0.009	4.69229e-50	KRT81
SLC25A39	3.08284e-51	0.823388	0.539	0.067	1.03392e-46	SLC25A39
MALAT1	1.66183e-50	-0.65285	0.988	0.994	5.57346e-46	MALAT1
GZMH	1.98252e-50	0.820446	0.359	0	6.64898e-46	GZMH
CCR6	8.16375e-50	-0.953035	0.018	0.334	2.73796e-45	CCR6
S100A6	6.11534e-48	-0.426181	1	1	2.05096e-43	S100A6
TPM4	1.91059e-47	0.677399	0.895	0.469	6.40772e-43	TPM4
CD74	1.89168e-46	-1.00556	0.498	0.779	6.3443e-42	CD74
CD52	2.1375e-45	-0.534243	0.997	0.997	7.16874e-41	CD52
IL32	3.67951e-45	-0.377958	1	0.997	1.23404e-40	IL32
TRGV2	5.04828e-44	0.592059	0.895	0.475	1.69309e-39	TRGV2
SSBP1	3.38171e-43	0.612714	0.905	0.525	1.13416e-38	SSBP1
BIRC3	4.04398e-42	-1.00149	0.129	0.457	1.35627e-37	BIRC3
TMEM160	7.51778e-42	0.678398	0.406	0.025	2.52131e-37	TMEM160
SDF2L1	2.4598e-41	0.742914	0.498	0.077	8.24967e-37	SDF2L1
PRELID1	2.67854e-41	0.715055	0.471	0.058	8.9833e-37	PRELID1
MRPL16	1.65694e-40	0.645097	0.762	0.313	5.55704e-36	MRPL16
NDUFB2	2.44897e-40	0.503682	0.959	0.656	8.21334e-36	NDUFB2
CSTB	6.28131e-40	0.51853	0.964	0.721	2.10663e-35	CSTB
SNRPA1	6.46682e-40	0.631922	0.762	0.294	2.16884e-35	SNRPA1
CXCR4	1.87259e-39	-0.993737	0.329	0.623	6.28031e-35	CXCR4
ATP5MF	2.67505e-39	0.492867	0.979	0.767	8.97157e-35	ATP5MF
ARPC5L	2.95665e-39	0.648402	0.75	0.291	9.916e-35	ARPC5L
TUBB	5.21542e-39	0.613563	0.906	0.552	1.74915e-34	TUBB
TCN1	5.45678e-39	0.782043	0.297	0.003	1.83009e-34	TCN1
MRPL41	1.01704e-38	0.661988	0.529	0.095	3.41096e-34	MRPL41
CYC1	1.21898e-38	0.646261	0.365	0.021	4.08821e-34	CYC1
LTB	1.40778e-38	-1.05178	0.426	0.684	4.72142e-34	LTB
TCF7	2.15412e-38	-0.837544	0.012	0.264	7.22448e-34	TCF7
PPM1G	2.82555e-38	0.700237	0.498	0.086	9.47632e-34	PPM1G
EIF4A3	3.02028e-38	0.6119	0.368	0.021	1.01294e-33	EIF4A3
HSD3B7	3.45728e-38	0.570268	0.302	0.006	1.1595e-33	HSD3B7
SFN	3.89752e-38	0.700989	0.529	0.098	1.30715e-33	SFN
TRAT1	4.78013e-38	-0.769826	0.018	0.276	1.60316e-33	TRAT1
MDH2	7.43549e-38	0.541169	0.908	0.564	2.49371e-33	MDH2
JTB	2.21357e-37	0.620383	0.729	0.27	7.42387e-33	JTB
RHEB	1.45466e-36	0.601943	0.732	0.276	4.87863e-32	RHEB
DUT	3.42562e-36	0.597432	0.852	0.451	1.14888e-31	DUT
ITM2B	3.74186e-36	0.629699	0.694	0.245	1.25495e-31	ITM2B
ARPC1B	4.99808e-36	0.476476	0.977	0.779	1.67626e-31	ARPC1B
MPG	1.90555e-35	0.659905	0.626	0.184	6.39084e-31	MPG
ZFP36	4.21477e-35	-0.851784	0.845	0.89	1.41355e-30	ZFP36
EEF2	7.9681e-35	0.454175	0.98	0.819	2.67234e-30	EEF2
GPI	1.35183e-34	0.450449	0.914	0.534	4.53377e-30	GPI
SRGN	4.03731e-34	0.443021	0.983	0.831	1.35403e-29	SRGN
CORO1B	2.66679e-33	0.514288	0.811	0.393	8.94387e-29	CORO1B
MRPS34	2.92578e-33	0.583845	0.788	0.362	9.81248e-29	MRPS34
RAN	2.99243e-33	0.348927	0.998	0.939	1.0036e-28	RAN
MZT2A	4.26599e-33	0.610252	0.483	0.095	1.43073e-28	MZT2A
UBE2F	1.70973e-32	0.617211	0.564	0.15	5.73409e-28	UBE2F
ITM2A	1.72521e-32	0.671611	0.635	0.218	5.78602e-28	ITM2A
BUD23	3.4327e-32	0.600559	0.626	0.206	1.15126e-27	BUD23
BST2	8.34386e-32	0.511182	0.786	0.362	2.79836e-27	BST2
HSPE1	1.0848e-31	0.454915	0.945	0.675	3.63821e-27	HSPE1
CALR	1.45062e-31	0.504672	0.906	0.586	4.8651e-27	CALR
ARF5	2.91422e-31	0.534474	0.753	0.331	9.77371e-27	ARF5
TESC	2.0353e-30	0.594823	0.356	0.034	6.826e-26	TESC
TRAP1	2.46453e-30	0.547388	0.359	0.04	8.26553e-26	TRAP1
HNRNPAB	2.71543e-30	0.60429	0.614	0.199	9.10703e-26	HNRNPAB
ITGAD	4.18625e-30	0.437496	0.224	0	1.40398e-25	ITGAD
SNRPD1	4.28966e-30	0.459481	0.889	0.521	1.43867e-25	SNRPD1
FOS	1.69122e-29	0.742132	0.841	0.509	5.67203e-25	FOS
ALOX5AP	2.55952e-29	-0.856733	0.494	0.678	8.58413e-25	ALOX5AP
TPI1	2.93558e-29	0.374223	0.964	0.709	9.84536e-25	TPI1
ATP6V0E2	4.6556e-29	0.601288	0.536	0.141	1.5614e-24	ATP6V0E2
OAZ1	5.02446e-29	0.469148	0.868	0.521	1.6851e-24	OAZ1
TNFAIP3	1.40533e-28	-0.812634	0.073	0.31	4.71319e-24	TNFAIP3
TXN	2.37808e-28	0.336833	0.992	0.89	7.97562e-24	TXN
MAP1LC3B	2.47244e-28	0.570775	0.452	0.095	8.29206e-24	MAP1LC3B
SPNS1	3.24953e-28	-0.741569	0.082	0.322	1.08983e-23	SPNS1
NELFCD	9.67074e-28	0.538967	0.491	0.107	3.24337e-23	NELFCD
SEM1	1.10539e-27	0.426067	0.941	0.69	3.70725e-23	SEM1
NCL	1.14163e-27	0.397717	0.974	0.847	3.82881e-23	NCL
VIM	1.4955e-27	0.33839	1	0.997	5.0156e-23	VIM
HSPD1	3.50318e-27	0.43696	0.939	0.702	1.1749e-22	HSPD1
PSMA6	5.71064e-27	0.449159	0.888	0.561	1.91523e-22	PSMA6
LAGE3	7.15355e-27	0.516296	0.348	0.04	2.39916e-22	LAGE3
PPP2R2B	9.56803e-27	0.395404	0.198	0	3.20893e-22	PPP2R2B
MCM7	9.59335e-27	0.628088	0.558	0.19	3.21742e-22	MCM7
SAMD3	1.07067e-26	0.513004	0.33	0.04	3.59081e-22	SAMD3
CLIC1	1.71587e-26	0.295224	0.998	0.926	5.75469e-22	CLIC1
EPS8L2	2.42315e-26	0.547974	0.395	0.074	8.12676e-22	EPS8L2
CALM1	3.45424e-26	0.307765	0.997	0.933	1.15848e-21	CALM1
NAA10	4.14119e-26	0.477164	0.786	0.402	1.38887e-21	NAA10
FAM49B	4.27592e-26	0.584484	0.517	0.156	1.43406e-21	FAM49B
H2AFY	4.6163e-26	0.538032	0.573	0.193	1.54822e-21	H2AFY
MCRIP2	4.734e-26	0.411409	0.209	0.003	1.58769e-21	MCRIP2
TIMM13	4.79226e-26	0.484159	0.694	0.294	1.60723e-21	TIMM13
PSME2	4.85009e-26	0.340536	0.979	0.779	1.62662e-21	PSME2
SRRT	7.45959e-26	0.485138	0.798	0.429	2.5018e-21	SRRT
NUCB2	2.59392e-25	0.579559	0.523	0.163	8.6995e-21	NUCB2
GUSB	4.2108e-25	0.539516	0.415	0.092	1.41222e-20	GUSB
AP1S1	9.24465e-25	0.502335	0.502	0.144	3.10047e-20	AP1S1
DEK	9.38449e-25	0.538381	0.664	0.291	3.14737e-20	DEK
POMZP3	1.27939e-24	0.44533	0.227	0.009	4.29082e-20	POMZP3
SLIRP	1.44469e-24	0.454671	0.702	0.307	4.8452e-20	SLIRP
STARD3NL	1.74481e-24	0.497151	0.358	0.055	5.85174e-20	STARD3NL
TTC39C-AS1	2.06842e-24	-0.434536	0	0.138	6.93707e-20	TTC39C-AS1
SMARCB1	2.12558e-24	0.485872	0.282	0.028	7.12877e-20	SMARCB1
TAGLN2	2.99582e-24	0.361777	0.989	0.868	1.00474e-19	TAGLN2
ITM2C	3.00827e-24	-0.75611	0.105	0.319	1.00891e-19	ITM2C
TGIF1	3.65968e-24	-0.521599	0.003	0.15	1.22738e-19	TGIF1
CST7	4.06771e-24	0.337502	0.973	0.807	1.36423e-19	CST7
SIGMAR1	7.13884e-24	0.459221	0.244	0.015	2.39422e-19	SIGMAR1
PDK3	8.99798e-24	0.35233	0.176	0	3.01774e-19	PDK3
NDFIP2	9.36517e-24	0.443279	0.276	0.025	3.14089e-19	NDFIP2
RFC2	1.55112e-23	0.487943	0.423	0.095	5.20213e-19	RFC2
ZNRD1	1.78664e-23	0.410728	0.812	0.451	5.99203e-19	ZNRD1
ORAI2	2.0314e-23	0.460094	0.292	0.034	6.8129e-19	ORAI2
ATP5F1D	2.05042e-23	0.473573	0.295	0.034	6.87671e-19	ATP5F1D
SSRP1	2.60776e-23	0.506002	0.479	0.138	8.7459e-19	SSRP1
C12orf75	2.6124e-23	0.498616	0.382	0.077	8.76147e-19	C12orf75
ATP6V1F	4.19739e-23	0.428831	0.748	0.38	1.40772e-18	ATP6V1F
GZMM	4.27994e-23	0.43479	0.755	0.377	1.43541e-18	GZMM
STMN1	4.66622e-23	0.354141	0.909	0.595	1.56496e-18	STMN1
FLT3LG	5.35042e-23	-0.647381	0.159	0.39	1.79442e-18	FLT3LG
PKM	6.00474e-23	0.303307	0.989	0.883	2.01387e-18	PKM
CD5	7.76798e-23	0.444861	0.247	0.018	2.60522e-18	CD5
BANF1	8.67252e-23	0.393746	0.797	0.436	2.90859e-18	BANF1
PSMB3	1.18164e-22	0.30263	0.948	0.702	3.96298e-18	PSMB3
SYNGR2	1.25008e-22	0.480715	0.468	0.132	4.19251e-18	SYNGR2
LMNA	1.69626e-22	0.463933	0.914	0.696	5.68891e-18	LMNA
UBE2I	1.69691e-22	0.40927	0.798	0.466	5.6911e-18	UBE2I
COMTD1	1.8459e-22	0.476538	0.398	0.086	6.19079e-18	COMTD1
LSM4	2.02165e-22	0.468782	0.662	0.294	6.78021e-18	LSM4
CLTA	2.30261e-22	0.379275	0.779	0.402	7.72249e-18	CLTA
TMEM109	2.5366e-22	0.502383	0.495	0.16	8.50726e-18	TMEM109
ADRM1	2.6424e-22	0.420031	0.747	0.393	8.86208e-18	ADRM1
ADA	2.87684e-22	0.476361	0.367	0.071	9.64834e-18	ADA
NT5C	4.54323e-22	0.470875	0.4	0.089	1.52371e-17	NT5C
PSMA7	5.52965e-22	0.31673	0.93	0.681	1.85453e-17	PSMA7
TUBA1C	6.65738e-22	0.432357	0.665	0.288	2.23275e-17	TUBA1C
PKP3	6.71319e-22	0.331786	0.165	0	2.25147e-17	PKP3
HSP90AA1	6.74942e-22	0.29138	0.986	0.88	2.26362e-17	HSP90AA1
SLAMF1	7.48363e-22	-0.450899	0.005	0.147	2.50986e-17	SLAMF1
MRPL54	9.20499e-22	0.43464	0.532	0.169	3.08717e-17	MRPL54
LOXL1	9.73532e-22	0.475874	0.323	0.052	3.26503e-17	LOXL1
SAMSN1	1.06584e-21	-0.697888	0.176	0.387	3.57462e-17	SAMSN1
POMP	1.1973e-21	0.354834	0.892	0.598	4.01549e-17	POMP
MCM5	1.21247e-21	0.461341	0.583	0.212	4.06638e-17	MCM5
CISD3	1.63086e-21	0.447778	0.38	0.08	5.46957e-17	CISD3
SYNE2	2.08873e-21	-0.757678	0.295	0.5	7.00518e-17	SYNE2
ESYT2	2.28412e-21	0.45184	0.474	0.138	7.66047e-17	ESYT2
UQCRH	2.35215e-21	0.314805	0.952	0.764	7.88865e-17	UQCRH
ATP1B3	2.58884e-21	0.457865	0.536	0.19	8.68244e-17	ATP1B3
ARHGAP15	2.75365e-21	-0.64315	0.111	0.31	9.23518e-17	ARHGAP15
RAB5IF	4.47716e-21	0.412391	0.282	0.034	1.50155e-16	RAB5IF
RAC2	4.8375e-21	0.318977	0.945	0.715	1.6224e-16	RAC2
PA2G4	5.29883e-21	0.338194	0.864	0.537	1.77712e-16	PA2G4
TPT1	6.32874e-21	-0.298086	0.997	1	2.12253e-16	TPT1
SNX3	7.98373e-21	0.45367	0.405	0.092	2.67758e-16	SNX3
SLC27A2	7.99494e-21	0.359874	0.203	0.009	2.68134e-16	SLC27A2
SYPL1	8.1198e-21	0.444894	0.623	0.267	2.72322e-16	SYPL1
DBN1	8.32158e-21	0.356357	0.171	0.003	2.79089e-16	DBN1
MZT2B	1.01401e-20	0.449417	0.403	0.101	3.40079e-16	MZT2B
KLRC1	1.25971e-20	0.433111	0.618	0.248	4.22481e-16	KLRC1
CACYBP	1.29533e-20	0.417699	0.655	0.288	4.34429e-16	CACYBP
SERBP1	1.37477e-20	0.302556	0.968	0.791	4.61069e-16	SERBP1
FAM173A	1.43054e-20	0.383922	0.233	0.018	4.79774e-16	FAM173A
EIF4H	1.55835e-20	0.417518	0.627	0.267	5.2264e-16	EIF4H
NBAS	1.90343e-20	-0.702056	0.62	0.727	6.38372e-16	NBAS
METTL26	2.83571e-20	0.393102	0.712	0.356	9.5104e-16	METTL26
GLUL	3.54423e-20	0.434994	0.545	0.187	1.18867e-15	GLUL
ADAM15	6.15767e-20	0.418551	0.253	0.031	2.06516e-15	ADAM15
TMEM147	6.59911e-20	0.426248	0.524	0.184	2.21321e-15	TMEM147
PHB	7.80975e-20	0.398301	0.679	0.313	2.61923e-15	PHB
AREG	8.16356e-20	-0.624219	0.026	0.178	2.7379e-15	AREG
CD63	8.82108e-20	0.367652	0.724	0.365	2.95841e-15	CD63
NAA38	9.52989e-20	0.364498	0.8	0.457	3.19613e-15	NAA38
SMYD2	1.10657e-19	0.362495	0.209	0.015	3.71122e-15	SMYD2
ACOT7	1.3644e-19	0.447912	0.45	0.141	4.57591e-15	ACOT7
STOML2	1.384e-19	0.382393	0.694	0.337	4.64166e-15	STOML2
BAX	1.48929e-19	0.482296	0.539	0.206	4.99478e-15	BAX
NDFIP1	1.49386e-19	0.455617	0.45	0.147	5.01012e-15	NDFIP1
SNRPG	1.49529e-19	0.296086	0.923	0.681	5.01492e-15	SNRPG
SIGLEC7	1.90631e-19	0.31309	0.167	0.003	6.39338e-15	SIGLEC7
C4orf48	2.88026e-19	0.400506	0.248	0.031	9.65983e-15	C4orf48
EBP	4.12455e-19	0.396055	0.524	0.178	1.38329e-14	EBP
ERH	4.48788e-19	0.30563	0.876	0.574	1.50514e-14	ERH
IFITM1	4.66993e-19	-0.327987	0.992	0.997	1.5662e-14	IFITM1
MZB1	4.879e-19	0.370877	0.185	0.009	1.63632e-14	MZB1
FPGS	5.99089e-19	0.420991	0.28	0.046	2.00923e-14	FPGS
CD9	6.12338e-19	-0.667525	0.264	0.457	2.05366e-14	CD9
ATP5F1B	6.41876e-19	0.2963	0.965	0.807	2.15272e-14	ATP5F1B
LITAF	6.61534e-19	0.439672	0.283	0.046	2.21865e-14	LITAF
BAZ1B	9.59685e-19	0.445305	0.411	0.117	3.21859e-14	BAZ1B
TMEM91	1.15034e-18	-0.448549	0.012	0.15	3.85803e-14	TMEM91
GTF2I	1.75352e-18	0.418024	0.459	0.144	5.88095e-14	GTF2I
LAT2	2.00492e-18	0.426144	0.452	0.135	6.72409e-14	LAT2
RNPS1	2.42989e-18	0.351068	0.692	0.35	8.14937e-14	RNPS1
PCBD1	3.47071e-18	0.37814	0.398	0.107	1.16401e-13	PCBD1
PPA1	3.59142e-18	0.318382	0.889	0.623	1.20449e-13	PPA1
IMPDH2	4.39986e-18	0.369221	0.721	0.383	1.47563e-13	IMPDH2
SRP68	4.73705e-18	0.363471	0.215	0.021	1.58871e-13	SRP68
EFHD2	6.06517e-18	0.380998	0.255	0.037	2.03414e-13	EFHD2
SNRPE	6.197e-18	0.313729	0.815	0.488	2.07835e-13	SNRPE
CCT3	6.28115e-18	0.34142	0.812	0.497	2.10657e-13	CCT3
YWHAE	6.36636e-18	0.317776	0.759	0.405	2.13515e-13	YWHAE
PDE4D	7.22518e-18	-0.441418	0.012	0.141	2.42318e-13	PDE4D
STAT1	7.35938e-18	-0.714055	0.132	0.291	2.46819e-13	STAT1
ADTRP	7.63345e-18	-0.403945	0.002	0.11	2.56011e-13	ADTRP
LTBP1	8.08651e-18	0.323781	0.152	0.003	2.71205e-13	LTBP1
CCT5	8.33124e-18	0.320376	0.797	0.454	2.79413e-13	CCT5
SLCO4A1	8.6961e-18	0.354926	0.194	0.015	2.9165e-13	SLCO4A1
CD28	1.07987e-17	-0.391687	0.006	0.123	3.62166e-13	CD28
SNX10	1.2477e-17	0.376226	0.248	0.034	4.18453e-13	SNX10
LAMTOR4	1.25526e-17	0.391749	0.682	0.35	4.20991e-13	LAMTOR4
CTSC	1.78647e-17	0.355424	0.709	0.377	5.99145e-13	CTSC
TMEM273	1.8138e-17	0.300147	0.145	0.003	6.08311e-13	TMEM273
IL26	1.83822e-17	0.369844	0.241	0.031	6.16503e-13	IL26
ATP1A1	2.29459e-17	0.388307	0.332	0.077	7.6956e-13	ATP1A1
MRPL20	2.51822e-17	0.3432	0.733	0.399	8.44561e-13	MRPL20
NINJ1	2.53702e-17	-0.517792	0.045	0.196	8.50865e-13	NINJ1
YWHAQ	2.54148e-17	0.321109	0.768	0.426	8.52361e-13	YWHAQ
MLEC	2.5576e-17	0.422423	0.359	0.098	8.57769e-13	MLEC
GTF3A	3.79604e-17	0.393754	0.592	0.258	1.27312e-12	GTF3A
GRB2	3.93763e-17	0.385865	0.329	0.077	1.3206e-12	GRB2
MRPS6	4.14364e-17	0.396519	0.555	0.227	1.38969e-12	MRPS6
PSMB8	4.2292e-17	0.284643	0.914	0.684	1.41839e-12	PSMB8
MCM3	4.23232e-17	0.44541	0.452	0.15	1.41944e-12	MCM3
IQGAP1	4.35331e-17	0.36191	0.659	0.322	1.46001e-12	IQGAP1
MICU2	7.33484e-17	0.373013	0.267	0.046	2.45996e-12	MICU2
NME1	7.4801e-17	0.335793	0.717	0.39	2.50868e-12	NME1
UBE2D1	8.86454e-17	0.343424	0.177	0.012	2.97299e-12	UBE2D1
CCT2	9.22632e-17	0.348593	0.694	0.365	3.09432e-12	CCT2
UBE2J1	1.12664e-16	0.356877	0.236	0.034	3.77854e-12	UBE2J1
CALU	1.14103e-16	0.38898	0.271	0.043	3.82677e-12	CALU
SMKR1	1.3732e-16	0.31059	0.164	0.009	4.60543e-12	SMKR1
DUSP2	1.45377e-16	0.399583	0.711	0.383	4.87564e-12	DUSP2
PRDX4	1.62425e-16	0.400625	0.582	0.264	5.44742e-12	PRDX4
TMUB1	1.76615e-16	0.367897	0.508	0.184	5.9233e-12	TMUB1
NABP2	1.7823e-16	0.395932	0.382	0.11	5.97749e-12	NABP2
PSMB2	1.90063e-16	0.288027	0.783	0.445	6.37435e-12	PSMB2
STRN4	1.93537e-16	0.313021	0.17	0.012	6.49086e-12	STRN4
HNRNPC	1.99952e-16	0.264198	0.902	0.653	6.70598e-12	HNRNPC
ATP5MC1	2.16422e-16	0.334285	0.785	0.488	7.25836e-12	ATP5MC1
DNAJC2	2.38519e-16	0.423507	0.426	0.141	7.99944e-12	DNAJC2
KPNB1	3.14876e-16	0.392833	0.479	0.175	1.05603e-11	KPNB1
RHOC	3.38369e-16	0.371019	0.57	0.236	1.13482e-11	RHOC
ETFB	4.30932e-16	0.390437	0.514	0.212	1.44526e-11	ETFB
EMD	5.65096e-16	0.358313	0.485	0.178	1.89522e-11	EMD
TUFM	5.69384e-16	0.276879	0.82	0.515	1.9096e-11	TUFM
VPS26A	6.72821e-16	0.374165	0.332	0.08	2.25651e-11	VPS26A
DDX39A	7.30971e-16	0.319204	0.673	0.344	2.45153e-11	DDX39A
PPFIBP1	7.97199e-16	-0.42077	0.027	0.153	2.67365e-11	PPFIBP1
GYG1	8.27921e-16	0.362497	0.594	0.27	2.77668e-11	GYG1
PFDN2	8.6582e-16	0.351921	0.664	0.337	2.90379e-11	PFDN2
CCND3	9.23479e-16	0.384964	0.483	0.181	3.09716e-11	CCND3
TKT	9.30005e-16	0.260667	0.832	0.531	3.11905e-11	TKT
FKBP11	1.02883e-15	0.332842	0.844	0.601	3.4505e-11	FKBP11
FNTA	1.10093e-15	0.35131	0.244	0.037	3.69229e-11	FNTA
RAB27B	1.19679e-15	0.351241	0.23	0.031	4.0138e-11	RAB27B
AP2A1	1.2067e-15	0.311532	0.208	0.025	4.04702e-11	AP2A1
SIVA1	1.22119e-15	0.336877	0.606	0.276	4.09563e-11	SIVA1
RNASEH2B	1.43303e-15	0.36092	0.427	0.141	4.80608e-11	RNASEH2B
NCOR1	1.45112e-15	0.412336	0.379	0.117	4.86677e-11	NCOR1
SERP1	1.48368e-15	0.335695	0.614	0.279	4.97598e-11	SERP1
FUS	1.49534e-15	0.292065	0.836	0.54	5.01507e-11	FUS
HSP90B1	1.51269e-15	0.254565	0.818	0.521	5.07326e-11	HSP90B1
BSG	1.52757e-15	0.329399	0.723	0.417	5.12317e-11	BSG
MOSPD3	1.61407e-15	0.354876	0.486	0.178	5.41328e-11	MOSPD3
CTSL	1.62355e-15	-0.329854	0.003	0.101	5.44505e-11	CTSL
PRF1	1.68337e-15	0.349604	0.245	0.046	5.64568e-11	PRF1
PGLS	1.68598e-15	0.359739	0.48	0.175	5.65443e-11	PGLS
SNRPD3	1.76084e-15	0.286227	0.855	0.583	5.90551e-11	SNRPD3
CKS1B	1.85057e-15	0.352953	0.338	0.089	6.20643e-11	CKS1B
CDIP1	2.28209e-15	0.373791	0.279	0.055	7.65366e-11	CDIP1
CBX3	2.48338e-15	0.335273	0.747	0.439	8.32876e-11	CBX3
HMGA1	2.51937e-15	0.352858	0.236	0.034	8.44946e-11	HMGA1
ACADVL	2.77125e-15	0.358117	0.265	0.049	9.29423e-11	ACADVL
MINOS1	3.16771e-15	0.280654	0.861	0.607	1.06239e-10	MINOS1
CTHRC1	4.7628e-15	-0.415685	0.012	0.123	1.59735e-10	CTHRC1
HMGN3	5.60302e-15	0.353413	0.515	0.212	1.87914e-10	HMGN3
DAD1	7.30554e-15	0.296326	0.727	0.423	2.45013e-10	DAD1
SURF4	7.84148e-15	0.349959	0.432	0.141	2.62988e-10	SURF4
RER1	8.26308e-15	0.355928	0.412	0.132	2.77127e-10	RER1
ZYX	9.19821e-15	0.351099	0.252	0.046	3.08489e-10	ZYX
SLC2A3	1.13843e-14	-0.641208	0.395	0.518	3.81808e-10	SLC2A3
SNRPB	1.20881e-14	0.293072	0.867	0.626	4.0541e-10	SNRPB
GNB2	1.22993e-14	0.321234	0.261	0.046	4.12494e-10	GNB2
MYL6	1.44184e-14	-0.26861	0.994	0.997	4.83566e-10	MYL6
TCP1	1.64647e-14	0.330977	0.635	0.325	5.52194e-10	TCP1
TRAPPC5	1.68279e-14	0.365261	0.358	0.104	5.64375e-10	TRAPPC5
VDAC1	1.7215e-14	0.29459	0.839	0.58	5.77358e-10	VDAC1
PSIP1	1.81476e-14	0.330451	0.303	0.071	6.08634e-10	PSIP1
JUNB	2.07143e-14	-0.63557	0.565	0.669	6.94716e-10	JUNB
FEN1	2.08233e-14	0.356556	0.286	0.064	6.98372e-10	FEN1
ACAA2	2.14353e-14	0.414147	0.406	0.138	7.18898e-10	ACAA2
CD69	2.28327e-14	-0.642757	0.232	0.387	7.65762e-10	CD69
BCAP31	2.42965e-14	0.325028	0.588	0.282	8.14858e-10	BCAP31
STAP1	3.20498e-14	0.282984	0.156	0.012	1.07489e-09	STAP1
KRT1	3.46324e-14	-0.601056	0.255	0.411	1.1615e-09	KRT1
FYB1	3.65107e-14	-0.579787	0.382	0.528	1.2245e-09	FYB1
ICAM3	3.74987e-14	0.266789	0.714	0.383	1.25763e-09	ICAM3
PTP4A1	3.96739e-14	0.366366	0.247	0.049	1.33058e-09	PTP4A1
EI24	4.0286e-14	0.301335	0.186	0.021	1.35111e-09	EI24
MTCH2	4.20583e-14	0.285111	0.573	0.255	1.41055e-09	MTCH2
COPS6	4.2752e-14	0.343459	0.511	0.221	1.43382e-09	COPS6
THOP1	4.40415e-14	0.280999	0.162	0.012	1.47706e-09	THOP1
FAM207A	4.69139e-14	0.301331	0.164	0.015	1.5734e-09	FAM207A
SNRNP25	4.97865e-14	0.370011	0.362	0.117	1.66974e-09	SNRNP25
CD247	6.79135e-14	0.334138	0.341	0.092	2.27768e-09	CD247
SNRPA	6.88978e-14	0.290464	0.635	0.307	2.31069e-09	SNRPA
DRAP1	7.49248e-14	0.30342	0.689	0.377	2.51283e-09	DRAP1
BID	8.36678e-14	0.332101	0.511	0.221	2.80605e-09	BID
SBDS	1.0029e-13	0.31497	0.441	0.153	3.36353e-09	SBDS
TMIGD2	1.27405e-13	0.25458	0.788	0.494	4.2729e-09	TMIGD2
NDUFS6	1.34819e-13	0.254765	0.773	0.463	4.52155e-09	NDUFS6
CDK4	1.38489e-13	0.340469	0.547	0.255	4.64463e-09	CDK4
VAPA	1.40703e-13	0.326264	0.521	0.221	4.71889e-09	VAPA
CYCS	1.55934e-13	0.285375	0.673	0.347	5.22971e-09	CYCS
RBM17	1.92108e-13	0.320378	0.255	0.055	6.44293e-09	RBM17
SRSF7	2.17183e-13	0.278899	0.768	0.479	7.28388e-09	SRSF7
RNPEP	2.24072e-13	0.281518	0.167	0.015	7.51492e-09	RNPEP
BZW2	2.25049e-13	0.336059	0.521	0.23	7.54769e-09	BZW2
LSM2	2.38728e-13	0.310792	0.67	0.362	8.00644e-09	LSM2
NOP56	2.43248e-13	0.334579	0.432	0.16	8.15805e-09	NOP56
IFRD2	2.53478e-13	0.343974	0.361	0.113	8.50116e-09	IFRD2
MUC20-OT1	2.74173e-13	-0.516755	0.074	0.209	9.19521e-09	MUC20-OT1
BUB3	3.4745e-13	0.337927	0.32	0.092	1.16528e-08	BUB3
THEM4	3.56866e-13	0.330998	0.255	0.055	1.19686e-08	THEM4
TYMS	3.67117e-13	0.31556	0.177	0.025	1.23124e-08	TYMS
ETHE1	3.71818e-13	-0.553745	0.161	0.298	1.247e-08	ETHE1
MRPL3	3.81401e-13	0.339085	0.455	0.175	1.27914e-08	MRPL3
SNRPC	4.01361e-13	0.280942	0.747	0.46	1.34609e-08	SNRPC
ID2	4.1004e-13	0.355654	0.424	0.16	1.37519e-08	ID2
PAICS	4.29925e-13	0.296754	0.583	0.279	1.44188e-08	PAICS
LSM3	4.39549e-13	0.292218	0.521	0.224	1.47416e-08	LSM3
COPS3	6.5642e-13	0.341858	0.48	0.202	2.2015e-08	COPS3
RGS16	6.7105e-13	-0.538038	0.062	0.178	2.25057e-08	RGS16
KIR3DL2	6.8195e-13	-0.370771	0.014	0.107	2.28712e-08	KIR3DL2
POLDIP2	7.12037e-13	0.312043	0.215	0.037	2.38803e-08	POLDIP2
TALDO1	7.32808e-13	0.273457	0.689	0.39	2.45769e-08	TALDO1
BUD31	7.37625e-13	0.298227	0.582	0.288	2.47385e-08	BUD31
SRRM2	7.69757e-13	0.327291	0.294	0.08	2.58161e-08	SRRM2
MBP	8.73088e-13	0.341709	0.415	0.153	2.92816e-08	MBP
ATAD3A	8.83506e-13	0.252902	0.153	0.015	2.9631e-08	ATAD3A
CD70	9.54581e-13	-0.499394	0.089	0.218	3.20147e-08	CD70
TOR2A	1.00309e-12	0.253024	0.147	0.012	3.36418e-08	TOR2A
DNMT1	1.00378e-12	0.291701	0.55	0.248	3.36649e-08	DNMT1
MPST	1.0424e-12	0.2537	0.136	0.009	3.496e-08	MPST
EIF2S2	1.05331e-12	0.268181	0.586	0.273	3.5326e-08	EIF2S2
CMSS1	1.05574e-12	0.28073	0.323	0.092	3.54073e-08	CMSS1
DKC1	1.10468e-12	0.29738	0.464	0.187	3.70488e-08	DKC1
MSC	1.10947e-12	-0.364029	0.017	0.117	3.72093e-08	MSC
PITHD1	1.20513e-12	0.263049	0.152	0.015	4.04176e-08	PITHD1
ZDHHC24	1.40776e-12	0.289496	0.189	0.028	4.72135e-08	ZDHHC24
LYAR	1.45658e-12	0.331602	0.386	0.141	4.88508e-08	LYAR
CCT8	1.46879e-12	0.260037	0.771	0.488	4.92603e-08	CCT8
TRGC2	1.51958e-12	0.319163	0.533	0.239	5.09638e-08	TRGC2
CCT6A	1.75271e-12	0.266926	0.692	0.399	5.87824e-08	CCT6A
C1orf162	1.87055e-12	0.333669	0.403	0.147	6.27344e-08	C1orf162
MYDGF	2.27706e-12	0.280919	0.455	0.175	7.63682e-08	MYDGF
COX16	2.3042e-12	0.328632	0.556	0.273	7.72783e-08	COX16
PDCD5	2.31097e-12	0.276205	0.759	0.475	7.75055e-08	PDCD5
UFD1	2.37784e-12	0.317182	0.342	0.113	7.97481e-08	UFD1
CDKN3	2.49417e-12	0.363078	0.189	0.034	8.36495e-08	CDKN3
MTDH	2.6046e-12	0.280089	0.732	0.439	8.7353e-08	MTDH
ATP6V0C	2.64103e-12	0.301758	0.427	0.156	8.8575e-08	ATP6V0C
ING1	2.7807e-12	0.272412	0.206	0.037	9.3259e-08	ING1
ATP5PB	2.89344e-12	0.284265	0.8	0.552	9.70402e-08	ATP5PB
MCUB	2.89478e-12	0.327491	0.247	0.058	9.70852e-08	MCUB
NASP	2.94245e-12	0.297387	0.674	0.387	9.8684e-08	NASP
LRRFIP1	2.95451e-12	0.287585	0.547	0.267	9.90885e-08	LRRFIP1
PSMC2	3.00882e-12	0.321413	0.406	0.153	1.0091e-07	PSMC2
CREM	3.43744e-12	0.338262	0.412	0.156	1.15285e-07	CREM
RNF213	3.44435e-12	-0.556584	0.362	0.482	1.15517e-07	RNF213
UROS	3.79396e-12	0.27734	0.192	0.028	1.27242e-07	UROS
RASSF1	4.50299e-12	0.262182	0.241	0.049	1.51021e-07	RASSF1
SNF8	4.60618e-12	0.307725	0.239	0.052	1.54482e-07	SNF8
DTD1	4.78115e-12	0.325182	0.338	0.11	1.6035e-07	DTD1
HSPA5	5.08025e-12	0.308684	0.715	0.442	1.70381e-07	HSPA5
DTYMK	5.90335e-12	0.324146	0.292	0.083	1.97986e-07	DTYMK
EIF4G2	5.92305e-12	0.254796	0.742	0.439	1.98647e-07	EIF4G2
LAT	5.97616e-12	0.282694	0.535	0.248	2.00428e-07	LAT
POLD2	6.12669e-12	0.308618	0.45	0.187	2.05477e-07	POLD2
PAK2	6.82584e-12	0.273547	0.679	0.402	2.28925e-07	PAK2
CCL5	6.95619e-12	0.3189	0.355	0.123	2.33297e-07	CCL5
NOL7	7.00953e-12	0.320688	0.576	0.298	2.35085e-07	NOL7
PSMA3	7.22946e-12	0.263645	0.732	0.463	2.42462e-07	PSMA3
SLC43A3	8.45662e-12	0.330413	0.358	0.132	2.83618e-07	SLC43A3
ERAL1	8.85721e-12	0.293517	0.197	0.037	2.97053e-07	ERAL1
MAD2L2	8.97692e-12	0.296326	0.442	0.181	3.01068e-07	MAD2L2
GPX4	9.05947e-12	-0.544577	0.568	0.632	3.03837e-07	GPX4
CENPU	9.17359e-12	0.337961	0.255	0.067	3.07664e-07	CENPU
NPM3	9.84686e-12	0.293241	0.352	0.117	3.30244e-07	NPM3
NDUFAF4	1.00964e-11	0.341962	0.292	0.092	3.38612e-07	NDUFAF4
ZNF331	1.06351e-11	-0.49306	0.079	0.209	3.5668e-07	ZNF331
IKZF3	1.07155e-11	-0.417026	0.05	0.163	3.59377e-07	IKZF3
RABAC1	1.14542e-11	-0.561862	0.302	0.417	3.84152e-07	RABAC1
ARL2BP	1.14636e-11	0.309185	0.255	0.064	3.84465e-07	ARL2BP
SASH3	1.16897e-11	0.306014	0.402	0.147	3.92051e-07	SASH3
FAM50B	1.18658e-11	-0.362843	0.024	0.123	3.97954e-07	FAM50B
CYP51A1	1.20184e-11	0.291248	0.285	0.074	4.03072e-07	CYP51A1
SERPINB9	1.39077e-11	-0.327375	0.021	0.12	4.66437e-07	SERPINB9
IDH2	1.4355e-11	0.328589	0.245	0.061	4.81438e-07	IDH2
WDR60	1.6695e-11	0.288553	0.295	0.092	5.59918e-07	WDR60
WDR34	1.76162e-11	0.294165	0.245	0.058	5.90813e-07	WDR34
NAA20	1.94903e-11	0.306051	0.383	0.147	6.53665e-07	NAA20
MYC	2.0542e-11	-0.54122	0.324	0.454	6.88936e-07	MYC
RRP1B	2.0714e-11	0.260355	0.194	0.037	6.94705e-07	RRP1B
MCUR1	2.18706e-11	0.281589	0.282	0.077	7.33496e-07	MCUR1
TIMM8B	2.41904e-11	0.259116	0.598	0.313	8.11296e-07	TIMM8B
RRP7A	2.41962e-11	0.311669	0.305	0.095	8.11492e-07	RRP7A
NSMCE1	2.42353e-11	0.258022	0.497	0.209	8.12802e-07	NSMCE1
CD82	2.50948e-11	-0.517119	0.129	0.248	8.41628e-07	CD82
IFI27L2	2.54406e-11	-0.449416	0.07	0.181	8.53227e-07	IFI27L2
STX10	2.66294e-11	0.288518	0.358	0.126	8.93098e-07	STX10
ILKAP	2.67325e-11	0.252035	0.164	0.025	8.96554e-07	ILKAP
SF3A2	3.07716e-11	0.315768	0.403	0.16	1.03202e-06	SF3A2
ADD3	3.22466e-11	-0.402839	0.061	0.172	1.08149e-06	ADD3
TSC22D4	3.27762e-11	0.307703	0.377	0.135	1.09925e-06	TSC22D4
NDUFA5	3.63076e-11	0.297301	0.377	0.138	1.21768e-06	NDUFA5
CD320	4.13134e-11	0.265719	0.468	0.187	1.38557e-06	CD320
FYN	4.1958e-11	0.277577	0.362	0.132	1.40719e-06	FYN
SET	4.21273e-11	0.275408	0.647	0.365	1.41286e-06	SET
CUL1	4.31204e-11	0.302449	0.268	0.071	1.44617e-06	CUL1
EHD4	4.47109e-11	0.278259	0.333	0.12	1.49951e-06	EHD4
PLEKHJ1	4.65219e-11	0.282976	0.321	0.101	1.56025e-06	PLEKHJ1
CIAO1	5.13227e-11	0.280724	0.33	0.107	1.72126e-06	CIAO1
ME2	5.33187e-11	0.305504	0.256	0.071	1.7882e-06	ME2
UCK2	5.70858e-11	0.271297	0.259	0.067	1.91454e-06	UCK2
FIS1	6.08922e-11	0.25093	0.715	0.433	2.0422e-06	FIS1
TUBA1A	6.43766e-11	0.306286	0.508	0.245	2.15906e-06	TUBA1A
CISD2	6.68652e-11	0.301426	0.338	0.11	2.24252e-06	CISD2
NAAA	6.83375e-11	0.261577	0.209	0.043	2.2919e-06	NAAA
ABCF2.1	7.09552e-11	0.302235	0.245	0.058	2.37969e-06	ABCF2.1
SMS	7.22723e-11	0.290494	0.338	0.117	2.42387e-06	SMS
SNHG7	7.40098e-11	0.25223	0.168	0.028	2.48214e-06	SNHG7
ANAPC11	7.42053e-11	0.260456	0.688	0.417	2.4887e-06	ANAPC11
TRIP6	7.48369e-11	0.286457	0.333	0.11	2.50988e-06	TRIP6
ARHGAP9	7.85217e-11	0.290866	0.252	0.061	2.63346e-06	ARHGAP9
ZFAND5	8.0751e-11	0.302049	0.344	0.123	2.70823e-06	ZFAND5
POLR2H	9.40013e-11	0.263485	0.412	0.163	3.15262e-06	POLR2H
IMP4	9.79794e-11	0.304135	0.415	0.169	3.28603e-06	IMP4
RNF126	9.8565e-11	0.277751	0.248	0.071	3.30567e-06	RNF126
CAPG	9.98054e-11	-0.437985	0.73	0.767	3.34727e-06	CAPG
HEXB	1.03076e-10	0.284188	0.211	0.046	3.45698e-06	HEXB
APOBEC3C	1.12698e-10	0.271685	0.359	0.132	3.77966e-06	APOBEC3C
PSMD3	1.13639e-10	0.284626	0.373	0.138	3.81121e-06	PSMD3
RWDD4	1.24464e-10	0.265054	0.191	0.04	4.17429e-06	RWDD4
NCBP2-AS2	1.25119e-10	0.265917	0.285	0.083	4.19624e-06	NCBP2-AS2
PRPF19	1.30377e-10	0.301485	0.377	0.15	4.37259e-06	PRPF19
ADPGK	1.30534e-10	0.271461	0.188	0.037	4.37784e-06	ADPGK
TSEN54	1.35174e-10	0.260428	0.235	0.055	4.53348e-06	TSEN54
MAEA	1.35585e-10	0.270176	0.274	0.08	4.54726e-06	MAEA
SHMT2	1.37238e-10	0.253179	0.529	0.252	4.60267e-06	SHMT2
CLU	1.39803e-10	-0.42391	0.065	0.166	4.6887e-06	CLU
PYCARD	1.4607e-10	0.263941	0.647	0.368	4.8989e-06	PYCARD
USP20	1.48827e-10	0.284422	0.189	0.04	4.99135e-06	USP20
MRPS23	1.79345e-10	0.285658	0.389	0.156	6.01486e-06	MRPS23
FAM136A	1.81705e-10	0.269537	0.485	0.224	6.09402e-06	FAM136A
SRP9	2.01534e-10	0.253579	0.635	0.356	6.75904e-06	SRP9
MRPS15	2.0199e-10	0.250644	0.567	0.288	6.77435e-06	MRPS15
TUSC2	2.04643e-10	0.250543	0.158	0.028	6.86331e-06	TUSC2
UHRF1	2.11645e-10	0.308636	0.203	0.046	7.09814e-06	UHRF1
MT1F	2.28958e-10	-0.418627	0.07	0.184	7.67878e-06	MT1F
PRDX3	2.30543e-10	0.288778	0.459	0.218	7.73195e-06	PRDX3
POP7	2.64032e-10	0.270165	0.364	0.138	8.85511e-06	POP7
C19orf48	2.68302e-10	0.275824	0.265	0.077	8.9983e-06	C19orf48
MTPN	2.69365e-10	0.2966	0.491	0.242	9.03398e-06	MTPN
MRPS33	3.12136e-10	0.287273	0.392	0.156	1.04684e-05	MRPS33
MRPL37	3.38425e-10	0.250093	0.58	0.307	1.13501e-05	MRPL37
FBXW9	3.40488e-10	0.260809	0.185	0.034	1.14193e-05	FBXW9
AC084033.3	3.9451e-10	0.262503	0.177	0.034	1.32311e-05	AC084033.3
EPRS	3.97962e-10	0.270213	0.464	0.221	1.33468e-05	EPRS
GEM	3.99455e-10	-0.479043	0.065	0.169	1.33969e-05	GEM
GPR183	4.04183e-10	-0.303915	0.03	0.126	1.35555e-05	GPR183
RBCK1	4.08162e-10	0.283443	0.408	0.166	1.36889e-05	RBCK1
ISOC2	4.09632e-10	0.271459	0.344	0.123	1.37382e-05	ISOC2
PPM1K	4.14497e-10	-0.294929	0.017	0.101	1.39014e-05	PPM1K
ACOT13	4.20625e-10	0.250612	0.276	0.077	1.41069e-05	ACOT13
PDIA6	5.49978e-10	0.254632	0.641	0.38	1.84452e-05	PDIA6
RASSF5	5.92226e-10	0.283537	0.3	0.101	1.98621e-05	RASSF5
ARL2	5.97278e-10	0.279826	0.295	0.095	2.00315e-05	ARL2
SLA	6.09067e-10	-0.497533	0.177	0.288	2.04269e-05	SLA
AC108134.3	6.94797e-10	0.274487	0.25	0.074	2.33021e-05	AC108134.3
PAXX	6.99001e-10	0.26798	0.361	0.144	2.34431e-05	PAXX
LMO4	7.4338e-10	-0.556813	0.276	0.368	2.49315e-05	LMO4
SLC20A1	7.77618e-10	0.259506	0.368	0.141	2.60798e-05	SLC20A1
SERF2	7.98992e-10	-0.260569	0.992	0.982	2.67966e-05	SERF2
KDSR	9.27558e-10	0.286679	0.348	0.135	3.11084e-05	KDSR
DPM2	9.45002e-10	0.260931	0.265	0.08	3.16935e-05	DPM2
APPL1	1.00422e-09	0.26102	0.195	0.046	3.36795e-05	APPL1
ANKRD35	1.01378e-09	0.265052	0.258	0.077	3.40002e-05	ANKRD35
FUT7	1.09683e-09	0.252769	0.326	0.11	3.67854e-05	FUT7
SMARCA4	1.38003e-09	0.262112	0.267	0.083	4.62834e-05	SMARCA4
ARID5B	1.47491e-09	-0.302802	0.023	0.104	4.94654e-05	ARID5B
DLD	1.52145e-09	0.263556	0.368	0.147	5.10264e-05	DLD
MRPS26	1.5868e-09	0.287114	0.32	0.12	5.32182e-05	MRPS26
RPN2	1.87633e-09	0.260748	0.523	0.27	6.29284e-05	RPN2
PTPN7	2.03115e-09	0.279047	0.589	0.337	6.81208e-05	PTPN7
CD47	2.40111e-09	0.261287	0.221	0.058	8.05284e-05	CD47
PCNA	2.52589e-09	0.252637	0.477	0.224	8.47134e-05	PCNA
SEC13	2.65047e-09	0.259907	0.512	0.273	8.88914e-05	SEC13
ABCE1	2.95982e-09	0.27559	0.365	0.144	9.92664e-05	ABCE1
POLE4	3.53708e-09	0.255542	0.342	0.135	0.000118627	POLE4
USP14	3.83851e-09	0.257104	0.28	0.089	0.000128736	USP14
ISG20	4.31414e-09	-0.492222	0.171	0.276	0.000144688	ISG20
TMCO1	4.8294e-09	0.254927	0.409	0.187	0.000161968	TMCO1
MANF	7.61226e-09	0.253686	0.427	0.202	0.0002553	MANF
LIME1	8.16825e-09	-0.389837	0.095	0.187	0.000273947	LIME1
NSUN2	8.93878e-09	0.256834	0.279	0.095	0.000299789	NSUN2
DENND2D	1.16418e-08	0.279538	0.286	0.104	0.000390444	DENND2D
CDKN1A	1.25593e-08	-0.453323	0.188	0.279	0.000421215	CDKN1A
KLF6	1.37954e-08	-0.453669	0.542	0.617	0.000462668	KLF6
UTP11	1.38611e-08	0.266626	0.265	0.092	0.000464875	UTP11
PNRC1	2.15573e-08	-0.499023	0.532	0.58	0.000722988	PNRC1
MIEN1	2.33006e-08	0.253825	0.298	0.107	0.000781456	MIEN1
CSRNP1	2.43527e-08	0.250834	0.239	0.077	0.000816741	CSRNP1
LGALS1	2.47276e-08	-0.304962	0.968	0.975	0.000829315	LGALS1
AKAP9	3.38331e-08	0.25279	0.367	0.156	0.00113469	AKAP9
RNF10	4.54913e-08	0.256449	0.258	0.095	0.00152569	RNF10
DHFR	4.90604e-08	0.2623	0.271	0.107	0.00164539	DHFR
RBPJ	5.21172e-08	-0.438614	0.211	0.298	0.00174791	RBPJ
AC243960.1	1.19725e-07	-0.298186	0.047	0.126	0.00401532	AC243960.1
HNRNPH3	1.24704e-07	0.25118	0.386	0.187	0.00418232	HNRNPH3
MPRIP	1.33278e-07	-0.409186	0.121	0.199	0.00446988	MPRIP
CGAS	1.69913e-07	-0.297771	0.047	0.126	0.00569855	CGAS
LIMD2	1.88295e-07	-0.472885	0.312	0.365	0.00631504	LIMD2
ITK	1.95091e-07	-0.367229	0.114	0.202	0.00654297	ITK
TRIM22	2.13012e-07	-0.306746	0.056	0.129	0.00714399	TRIM22
MT2A	4.26661e-07	-0.342708	0.9	0.893	0.0143094	MT2A
EVI2B	6.17551e-07	-0.354946	0.1	0.175	0.0207114	EVI2B
NR4A1	6.5678e-07	-0.507765	0.265	0.334	0.0220271	NR4A1
PPP1R2	6.69796e-07	-0.433696	0.245	0.31	0.0224636	PPP1R2
RORA	6.85547e-07	-0.371492	0.148	0.221	0.0229919	RORA
CITED2	8.51569e-07	-0.477864	0.273	0.337	0.0285599	CITED2
SDCBP	9.51239e-07	-0.397762	0.156	0.221	0.0319027	SDCBP
NR4A2	9.61425e-07	-0.496411	0.494	0.525	0.0322443	NR4A2
PAG1	1.13779e-06	-0.377695	0.142	0.224	0.0381591	PAG1
IFI27	1.20521e-06	-0.286251	0.044	0.11	0.0404203	IFI27
NBEAL1	1.27971e-06	-0.399958	0.206	0.276	0.0429189	NBEAL1

## Sheet: C8 KC1
	p_val	avg_logFC	pct.1	pct.2	p_val_adj	Gene
PFN1	5.00676e-107	1.55483	0.898	0.331	1.67917e-102	PFN1
COX5A	5.07998e-56	1.01946	0.658	0.155	1.70372e-51	COX5A
GUK1	1.06493e-52	0.978486	0.728	0.258	3.57155e-48	GUK1
IFI27	1.19312e-52	-0.947808	0.776	0.936	4.00149e-48	IFI27
ITM2B	1.8835e-52	0.932269	0.852	0.441	6.31688e-48	ITM2B
ACTB	1.11027e-46	0.571626	0.991	0.952	3.72363e-42	ACTB
YBX1	9.84655e-45	0.811464	0.865	0.521	3.30234e-40	YBX1
CST3	1.33878e-38	0.880562	0.793	0.413	4.48999e-34	CST3
MT1X	6.97584e-37	-0.732897	0.98	0.979	2.33956e-32	MT1X
GAPDH	2.97946e-35	0.512182	0.987	0.941	9.99253e-31	GAPDH
PDIA3	1.00402e-34	0.729475	0.593	0.18	3.36729e-30	PDIA3
UQCRFS1	2.06292e-34	0.646361	0.46	0.078	6.91862e-30	UQCRFS1
HMGN1	3.078e-34	0.736802	0.512	0.13	1.0323e-29	HMGN1
IFI6	9.10171e-34	-1.08009	0.322	0.616	3.05253e-29	IFI6
EIF5A	1.58971e-33	0.709534	0.704	0.292	5.33158e-29	EIF5A
ACTG1	1.31762e-32	0.481301	0.987	0.932	4.41903e-28	ACTG1
RANBP1	1.67906e-31	0.76928	0.449	0.103	5.63125e-27	RANBP1
FTH1	2.32313e-31	0.810616	0.88	0.626	7.79133e-27	FTH1
TMEM160	2.35737e-31	0.590945	0.279	0.016	7.90613e-27	TMEM160
GADD45GIP1	3.77062e-31	0.607551	0.355	0.041	1.26459e-26	GADD45GIP1
ZFP36L2	3.84262e-28	0.665272	0.712	0.358	1.28874e-23	ZFP36L2
ANP32B	5.27046e-27	0.665137	0.46	0.114	1.76761e-22	ANP32B
MALAT1	4.33003e-26	-0.615529	0.891	0.977	1.45221e-21	MALAT1
CCDC85B	1.08064e-24	0.543266	0.261	0.018	3.62426e-20	CCDC85B
CRYAB	1.04078e-23	0.573889	0.569	0.212	3.49055e-19	CRYAB
MIF	2.52026e-23	0.493737	0.952	0.84	8.45245e-19	MIF
H2AFZ	3.17037e-23	0.670943	0.806	0.521	1.06328e-18	H2AFZ
B2M	5.72281e-23	-0.2829	0.993	1	1.91931e-18	B2M
TUBA1B	1.01839e-22	0.833401	0.789	0.527	3.41548e-18	TUBA1B
KRT17	3.22147e-22	0.661483	0.484	0.146	1.08042e-17	KRT17
GZMA	8.62729e-22	0.975443	0.176	0.009	2.89342e-17	GZMA
IFITM1	1.98412e-21	-0.810315	0.429	0.648	6.65436e-17	IFITM1
SERP1	3.18419e-21	0.551815	0.523	0.196	1.06791e-16	SERP1
TPM4	8.73057e-21	0.569736	0.573	0.235	2.92806e-16	TPM4
HNRNPAB	2.82327e-20	0.506474	0.608	0.263	9.46868e-16	HNRNPAB
C1QBP	3.68463e-20	0.524933	0.492	0.178	1.23575e-15	C1QBP
CYC1	1.1731e-19	0.417239	0.248	0.032	3.93434e-15	CYC1
IGFBP3	4.34817e-19	0.634595	0.275	0.055	1.45829e-14	IGFBP3
PITHD1	9.20299e-19	0.404003	0.2	0.016	3.0865e-14	PITHD1
TACSTD2	1.62006e-17	0.471946	0.479	0.185	5.43336e-13	TACSTD2
S100A10	2.79025e-17	0.360815	0.974	0.89	9.35795e-13	S100A10
CFL1	3.34526e-17	0.368829	0.906	0.724	1.12193e-12	CFL1
ENO1	1.22585e-16	0.442525	0.821	0.58	4.11126e-12	ENO1
ARF5	1.3223e-16	0.434185	0.625	0.313	4.43474e-12	ARF5
SERPINB2	1.50067e-16	0.589476	0.344	0.105	5.03296e-12	SERPINB2
MRPL41	1.71642e-16	0.487537	0.368	0.116	5.75655e-12	MRPL41
IFI44L	2.18542e-16	-0.539782	0.035	0.196	7.32946e-12	IFI44L
FABP5	3.20877e-16	0.411412	0.675	0.406	1.07616e-11	FABP5
KRT1	7.03772e-16	-0.43781	0.847	0.947	2.36031e-11	KRT1
DEK	9.87892e-16	0.503356	0.427	0.164	3.31319e-11	DEK
TUBB4B	1.14383e-15	0.526432	0.763	0.537	3.83618e-11	TUBB4B
DUSP2	1.24098e-15	0.539047	0.272	0.066	4.16199e-11	DUSP2
FOS	1.41431e-15	-0.520211	0.93	0.943	4.74332e-11	FOS
SNF8	1.43545e-15	0.347986	0.194	0.025	4.81423e-11	SNF8
RNPEP	1.8879e-15	0.329447	0.192	0.023	6.33164e-11	RNPEP
LMNA	2.62432e-15	0.430358	0.789	0.546	8.80143e-11	LMNA
MAP1LC3B	2.89593e-15	0.428959	0.288	0.071	9.71237e-11	MAP1LC3B
IFITM3	3.06538e-15	-0.647081	0.706	0.783	1.02807e-10	IFITM3
GSTP1	3.53367e-15	0.31079	0.974	0.893	1.18512e-10	GSTP1
ATP1B3	4.3824e-15	0.449704	0.521	0.242	1.46977e-10	ATP1B3
BTG3	4.38999e-15	0.422027	0.342	0.105	1.47232e-10	BTG3
MZT2A	6.05944e-15	0.330552	0.224	0.032	2.03222e-10	MZT2A
KRT6A	1.0238e-14	0.605322	0.793	0.568	3.43362e-10	KRT6A
POMZP3	1.14274e-14	0.269743	0.163	0.011	3.83251e-10	POMZP3
CRIP1	1.79419e-14	0.383397	0.906	0.785	6.01734e-10	CRIP1
EIF4A3	2.43712e-14	0.367145	0.275	0.064	8.1736e-10	EIF4A3
KLK5	2.62278e-14	0.250411	0.113	0.002	8.79629e-10	KLK5
PDLIM4	2.82229e-14	0.369559	0.355	0.089	9.46541e-10	PDLIM4
SLC25A39	3.90359e-14	0.378845	0.318	0.082	1.30919e-09	SLC25A39
TUBB	4.24199e-14	0.617394	0.671	0.429	1.42268e-09	TUBB
ATF3	4.97328e-14	0.406085	0.66	0.37	1.66794e-09	ATF3
SMARCB1	5.01383e-14	0.350102	0.275	0.059	1.68154e-09	SMARCB1
HLA-B	5.06886e-14	-0.345679	0.956	0.975	1.7e-09	HLA-B
LAGE3	7.3339e-14	0.322198	0.218	0.041	2.45964e-09	LAGE3
S100A7	8.47461e-14	0.879781	0.261	0.066	2.84221e-09	S100A7
PHLDA2	1.75935e-13	0.496976	0.495	0.228	5.90049e-09	PHLDA2
PYURF	2.15357e-13	0.410431	0.44	0.18	7.22263e-09	PYURF
CALR	2.97335e-13	0.405768	0.658	0.397	9.97201e-09	CALR
H2AFY	3.53691e-13	0.427723	0.477	0.217	1.18621e-08	H2AFY
HLA-E	3.64644e-13	-0.567331	0.638	0.728	1.22294e-08	HLA-E
EMD	4.15513e-13	0.447379	0.377	0.144	1.39355e-08	EMD
AREG	4.49165e-13	0.6439	0.264	0.08	1.50641e-08	AREG
ERRFI1	5.86716e-13	0.382701	0.246	0.062	1.96773e-08	ERRFI1
TXN	7.1172e-13	0.357903	0.93	0.824	2.38697e-08	TXN
NME1	8.01455e-13	0.380878	0.486	0.217	2.68792e-08	NME1
LSM4	1.12097e-12	0.410108	0.429	0.185	3.75951e-08	LSM4
FOSL1	1.57459e-12	0.312065	0.174	0.025	5.28087e-08	FOSL1
UBE2B	1.92465e-12	0.333926	0.355	0.123	6.45488e-08	UBE2B
MX1	1.99599e-12	-0.593586	0.179	0.34	6.69415e-08	MX1
AGPAT2	2.15575e-12	0.258467	0.139	0.014	7.22994e-08	AGPAT2
TUBA1C	2.81405e-12	0.383449	0.763	0.521	9.43776e-08	TUBA1C
NME2	3.64897e-12	0.270247	0.95	0.852	1.22379e-07	NME2
PPM1G	3.87514e-12	0.336876	0.218	0.043	1.29964e-07	PPM1G
CALM1	5.66119e-12	0.302839	0.843	0.669	1.89865e-07	CALM1
EEF1B2	7.07615e-12	0.282247	0.963	0.881	2.3732e-07	EEF1B2
TPI1	7.86136e-12	0.33551	0.841	0.655	2.63654e-07	TPI1
XAF1	1.1197e-11	-0.453234	0.065	0.183	3.75525e-07	XAF1
ANXA11	1.12213e-11	0.325638	0.19	0.032	3.7634e-07	ANXA11
TAGLN2	1.17746e-11	0.27379	0.954	0.84	3.94895e-07	TAGLN2
TPPP3	1.49534e-11	0.318193	0.68	0.42	5.01506e-07	TPPP3
RND3	2.08659e-11	0.373207	0.466	0.224	6.99799e-07	RND3
PRDX1	2.43031e-11	0.301167	0.891	0.749	8.15078e-07	PRDX1
MT2A	2.67743e-11	-0.486214	0.804	0.854	8.97958e-07	MT2A
S100A2	2.78092e-11	0.271534	0.85	0.674	9.32664e-07	S100A2
PRELID1	2.90641e-11	0.317387	0.157	0.025	9.74752e-07	PRELID1
CD55	3.24449e-11	0.391096	0.414	0.185	1.08814e-06	CD55
SDF2L1	3.31607e-11	0.342793	0.19	0.039	1.11214e-06	SDF2L1
NR4A1	4.76087e-11	0.364175	0.599	0.354	1.5967e-06	NR4A1
TRAPPC5	4.83238e-11	0.348286	0.333	0.112	1.62068e-06	TRAPPC5
DBNDD2	5.03247e-11	0.354747	0.251	0.073	1.68779e-06	DBNDD2
KRT15	5.50153e-11	-0.792008	0.065	0.192	1.8451e-06	KRT15
RAB4A	6.83516e-11	0.346299	0.233	0.057	2.29238e-06	RAB4A
TNFRSF18	7.10085e-11	0.262171	0.168	0.03	2.38148e-06	TNFRSF18
IMPDH2	9.11243e-11	0.332256	0.647	0.393	3.05613e-06	IMPDH2
TFG	9.35552e-11	0.343988	0.275	0.084	3.13766e-06	TFG
PKM	1.18101e-10	0.270447	0.802	0.578	3.96089e-06	PKM
MYL6	1.31004e-10	0.278241	0.946	0.874	4.3936e-06	MYL6
RAN	1.94161e-10	0.265902	0.832	0.628	6.51177e-06	RAN
ATP5MC1	2.09617e-10	0.31862	0.654	0.4	7.03013e-06	ATP5MC1
TUBB2A	2.26048e-10	0.380162	0.499	0.274	7.58119e-06	TUBB2A
COMTD1	2.53793e-10	0.323245	0.301	0.1	8.51171e-06	COMTD1
PGLS	4.26902e-10	0.350489	0.412	0.196	1.43174e-05	PGLS
JUN	4.539e-10	-0.562866	0.73	0.776	1.52229e-05	JUN
BTG1	7.04625e-10	-0.492725	0.691	0.744	2.36317e-05	BTG1
MRPS34	7.16073e-10	0.335272	0.508	0.267	2.40157e-05	MRPS34
SYNGR2	7.51626e-10	0.292361	0.636	0.395	2.5208e-05	SYNGR2
FAAP20	9.09221e-10	0.285124	0.146	0.025	3.04935e-05	FAAP20
NUPR1	1.15596e-09	-0.479227	0.453	0.55	3.87687e-05	NUPR1
KRT14	1.30115e-09	0.381862	0.976	0.95	4.36381e-05	KRT14
HINT1	1.32184e-09	0.288598	0.926	0.831	4.43318e-05	HINT1
FBL	1.39412e-09	0.310439	0.54	0.301	4.67559e-05	FBL
CD47	1.47609e-09	0.283151	0.203	0.053	4.9505e-05	CD47
NHP2	4.00286e-09	0.274633	0.625	0.397	0.000134248	NHP2
MZT2B	4.01467e-09	0.282065	0.194	0.046	0.000134644	MZT2B
KCTD1	4.694e-09	0.283096	0.288	0.098	0.000157427	KCTD1
TNFSF10	4.99774e-09	-0.490131	0.174	0.297	0.000167614	TNFSF10
ALDOA	5.12835e-09	0.253462	0.806	0.598	0.000171994	ALDOA
SCCPDH	5.13324e-09	0.322488	0.218	0.062	0.000172159	SCCPDH
RHEB	5.32517e-09	0.324523	0.399	0.187	0.000178596	RHEB
PDIA6	5.34766e-09	0.322801	0.359	0.151	0.00017935	PDIA6
GZMK	5.37175e-09	0.387261	0.105	0.016	0.000180158	GZMK
ADAM15	6.1493e-09	0.334266	0.292	0.116	0.000206235	ADAM15
KRT2	6.98754e-09	-0.648851	0.122	0.253	0.000234348	KRT2
RAB5IF	7.32538e-09	0.25209	0.133	0.025	0.000245679	RAB5IF
NAXE	8.06677e-09	0.333328	0.272	0.098	0.000270543	NAXE
TUBA4A	8.50119e-09	0.314732	0.627	0.4	0.000285113	TUBA4A
TSPAN3	8.77062e-09	0.250598	0.131	0.023	0.000294149	TSPAN3
HSPA1A	9.4565e-09	-0.443287	0.804	0.847	0.000317152	HSPA1A
CCT8	1.00089e-08	0.336617	0.447	0.224	0.000335679	CCT8
NDUFS8	1.07872e-08	0.266698	0.549	0.311	0.000361779	NDUFS8
HLA-A	1.11846e-08	-0.435792	0.891	0.9	0.000375109	HLA-A
SRSF2	1.3052e-08	0.264897	0.636	0.39	0.000437739	SRSF2
SBSN	1.3341e-08	0.406254	0.658	0.454	0.000447429	SBSN
MT1E	1.34577e-08	-0.508669	0.758	0.774	0.000451346	MT1E
RHOA	1.56676e-08	0.286468	0.8	0.607	0.000525461	RHOA
DUT	1.67351e-08	0.336297	0.562	0.349	0.000561261	DUT
DNAJB1	3.18511e-08	-0.416212	0.845	0.852	0.00106822	DNAJB1
UQCC2	3.38295e-08	0.339774	0.373	0.183	0.00113457	UQCC2
SNX3	3.44345e-08	0.260893	0.366	0.162	0.00115487	SNX3
XBP1	3.68342e-08	0.27475	0.168	0.041	0.00123535	XBP1
CALML3	4.81582e-08	0.252989	0.495	0.272	0.00161513	CALML3
EI24	6.94973e-08	0.280191	0.283	0.11	0.0023308	EI24
CD63	8.25272e-08	0.285127	0.37	0.164	0.0027678	CD63
TOMM5	8.44383e-08	0.304357	0.527	0.292	0.00283189	TOMM5
PGAM1	8.90276e-08	0.287524	0.606	0.388	0.00298581	PGAM1
NKG7	1.06228e-07	0.435473	0.126	0.03	0.00356266	NKG7
EPSTI1	1.24869e-07	-0.352213	0.052	0.139	0.00418786	EPSTI1
CKB	1.41373e-07	0.254763	0.272	0.105	0.00474138	CKB
PGK1	1.43106e-07	0.258702	0.545	0.338	0.00479948	PGK1
GATA3	1.46242e-07	-0.438604	0.351	0.45	0.00490466	GATA3
MCM3	1.5117e-07	0.268221	0.157	0.043	0.00506995	MCM3
TYMP	1.90355e-07	-0.446391	0.211	0.336	0.00638412	TYMP
ISG15	2.13545e-07	-0.516989	0.115	0.21	0.00716188	ISG15
MRPL11	2.13861e-07	0.297039	0.316	0.142	0.00717247	MRPL11
SLPI	2.33939e-07	0.344279	0.266	0.112	0.00784583	SLPI
DUSP1	2.35686e-07	-0.358892	0.828	0.852	0.00790444	DUSP1
MICU2	2.54276e-07	0.263448	0.144	0.037	0.00852791	MICU2
TXNIP	2.57333e-07	-0.484597	0.257	0.356	0.00863044	TXNIP
IFIT3	3.34046e-07	-0.348236	0.054	0.148	0.0112032	IFIT3
CDK4	3.40813e-07	0.251322	0.288	0.116	0.0114302	CDK4
PARP9	4.14419e-07	-0.40902	0.089	0.185	0.0138988	PARP9
HMGA1	4.31597e-07	0.258926	0.231	0.075	0.0144749	HMGA1
DDIT4	4.32372e-07	-0.464855	0.296	0.39	0.0145009	DDIT4
MAD2L1	4.83297e-07	0.299639	0.142	0.046	0.0162088	MAD2L1
PSMB3	5.48603e-07	0.270494	0.641	0.427	0.018399	PSMB3
IFIT1	6.2925e-07	-0.315186	0.05	0.137	0.0211038	IFIT1
PDLIM1	6.36348e-07	0.264044	0.473	0.288	0.0213418	PDLIM1
HBEGF	6.82882e-07	0.253068	0.157	0.046	0.0229025	HBEGF
CD74	7.14202e-07	-0.325518	0.412	0.571	0.0239529	CD74
LAMTOR4	1.00259e-06	-0.483699	0.542	0.559	0.033625	LAMTOR4
NFKBIZ	1.12327e-06	0.28362	0.305	0.148	0.0376722	NFKBIZ
GRB2	1.14751e-06	0.251362	0.187	0.05	0.0384852	GRB2
SNRPD1	1.16767e-06	0.251968	0.503	0.285	0.0391613	SNRPD1
HLA-C	1.28834e-06	-0.317106	0.902	0.902	0.0432085	HLA-C
CXCL14	1.37e-06	0.335736	0.928	0.884	0.045947	CXCL14

## Sheet: C9 FB1
	p_val	avg_logFC	pct.1	pct.2	p_val_adj	Gene
PFN1	4.186e-110	1.63423	0.907	0.359	1.4039e-105	PFN1
CLU	3.85104e-105	-2.42028	0.312	0.869	1.29156e-100	CLU
IGFBP7	1.58079e-88	0.997469	0.991	0.937	5.30164e-84	IGFBP7
FTH1	2.20828e-87	0.899294	0.995	0.967	7.40612e-83	FTH1
B2M	5.29886e-85	-0.503309	0.998	1	1.77713e-80	B2M
CD74	4.96246e-79	-1.58084	0.62	0.948	1.66431e-74	CD74
SPARC	9.22021e-72	1.19782	0.958	0.674	3.09227e-67	SPARC
APOE	6.31311e-71	1.10439	0.986	0.798	2.11729e-66	APOE
SOD3	6.26082e-69	-1.20167	0.544	0.897	2.09976e-64	SOD3
HLA-B	1.08544e-64	-0.712509	0.947	0.995	3.64036e-60	HLA-B
CTHRC1	6.00752e-57	1.47441	0.597	0.115	2.0148e-52	CTHRC1
HLA-C	3.42041e-51	-0.777167	0.85	0.967	1.14714e-46	HLA-C
IFITM1	2.84628e-50	-0.724903	0.856	0.984	9.54586e-46	IFITM1
COL1A1	1.93609e-48	1.13686	0.935	0.65	6.49326e-44	COL1A1
FDCSP	7.16702e-47	1.938	0.352	0.012	2.40367e-42	FDCSP
CXCL9	9.73458e-46	-2.08419	0.146	0.554	3.26478e-41	CXCL9
PDIA3	1.07177e-45	0.934264	0.715	0.268	3.59451e-41	PDIA3
CXCL12	2.02232e-43	0.990502	0.926	0.643	6.78244e-39	CXCL12
SFRP2	8.46517e-43	1.49775	0.722	0.312	2.83905e-38	SFRP2
COL3A1	1.49417e-42	0.891787	0.947	0.704	5.01114e-38	COL3A1
CXCL14	1.38964e-41	-1.251	0.738	0.899	4.66058e-37	CXCL14
MFGE8	2.84375e-41	0.966437	0.644	0.204	9.53737e-37	MFGE8
PDLIM3	3.83661e-41	0.945767	0.405	0.042	1.28672e-36	PDLIM3
SPON2	4.2924e-39	1.08459	0.412	0.059	1.43958e-34	SPON2
COL4A1	6.14331e-39	1.0306	0.539	0.115	2.06034e-34	COL4A1
HLA-A	1.16008e-38	-0.542849	0.944	0.988	3.89069e-34	HLA-A
CCDC102B	3.90186e-38	0.941436	0.414	0.049	1.30861e-33	CCDC102B
APOD	8.29054e-36	-1.2804	0.426	0.758	2.78048e-31	APOD
DCN	1.20421e-34	-0.971886	0.817	0.925	4.03869e-30	DCN
OLFML2B	5.37238e-34	0.885928	0.421	0.073	1.80179e-29	OLFML2B
TPM1	6.42525e-34	0.830643	0.727	0.338	2.1549e-29	TPM1
HLA-DRB1	5.27204e-33	-1.08975	0.257	0.615	1.76814e-28	HLA-DRB1
COL6A3	6.35575e-32	0.652369	0.905	0.596	2.13159e-27	COL6A3
BST2	1.11092e-30	-1.01828	0.153	0.462	3.72579e-26	BST2
BGN	1.37476e-30	0.728633	0.799	0.455	4.61066e-26	BGN
GADD45GIP1	2.24543e-30	0.706365	0.315	0.031	7.53072e-26	GADD45GIP1
MYL9	5.13127e-30	0.789378	0.775	0.465	1.72093e-25	MYL9
TIMP3	5.27211e-30	1.00785	0.655	0.322	1.76816e-25	TIMP3
ITM2B	6.80814e-28	0.658263	0.771	0.427	2.28331e-23	ITM2B
THY1	7.79178e-27	0.65123	0.917	0.758	2.61321e-22	THY1
COX5A	1.43839e-26	0.691978	0.454	0.122	4.82407e-22	COX5A
CST3	4.65941e-26	0.495487	0.995	0.972	1.56267e-21	CST3
TPM4	7.48434e-26	0.716805	0.683	0.362	2.5101e-21	TPM4
CD59	7.53104e-26	0.736536	0.641	0.296	2.52576e-21	CD59
SERPINH1	3.8054e-25	0.737663	0.69	0.378	1.27625e-20	SERPINH1
MFAP4	1.28704e-24	-0.946788	0.162	0.448	4.31648e-20	MFAP4
PLA2G2A	1.75924e-24	-1.31917	0.016	0.211	5.90013e-20	PLA2G2A
COL4A2	1.87807e-24	0.837361	0.47	0.155	6.29869e-20	COL4A2
IGFBP5	2.47531e-24	-1.03727	0.407	0.655	8.30171e-20	IGFBP5
PSMB9	3.44661e-24	-0.817207	0.447	0.671	1.15592e-19	PSMB9
TNC	5.05814e-24	0.612313	0.778	0.446	1.6964e-19	TNC
HLA-DRA	7.79688e-24	-0.97507	0.273	0.585	2.61492e-19	HLA-DRA
MT1X	9.00823e-24	-1.07773	0.303	0.563	3.02118e-19	MT1X
TUBA1A	2.41042e-23	0.73416	0.6	0.284	8.08406e-19	TUBA1A
TAGLN	5.09021e-23	1.07743	0.433	0.15	1.70715e-18	TAGLN
CYP7B1	7.90633e-23	0.715444	0.488	0.181	2.65163e-18	CYP7B1
P4HB	1.10419e-22	0.649632	0.613	0.296	3.70324e-18	P4HB
MAP1LC3B	3.25075e-22	0.63669	0.329	0.066	1.09024e-17	MAP1LC3B
CCDC85B	3.60962e-22	0.590547	0.269	0.035	1.21059e-17	CCDC85B
SERPING1	5.47121e-22	-0.54548	0.866	0.944	1.83493e-17	SERPING1
PTGDS	6.57679e-22	-0.938588	0.37	0.634	2.20572e-17	PTGDS
HMGN1	1.25933e-21	0.67836	0.37	0.099	4.22354e-17	HMGN1
COL1A2	1.27394e-21	0.703368	0.921	0.786	4.27255e-17	COL1A2
SFRP4	1.47392e-21	0.935285	0.245	0.033	4.94323e-17	SFRP4
IFI27	1.60989e-21	-0.806102	0.505	0.707	5.39926e-17	IFI27
GUK1	2.16673e-21	0.619768	0.588	0.261	7.26676e-17	GUK1
PRSS23	2.52668e-21	0.841218	0.4	0.127	8.47399e-17	PRSS23
YBX1	2.72044e-21	0.596014	0.748	0.479	9.12382e-17	YBX1
AC245595.1	3.81732e-21	0.744379	0.553	0.256	1.28025e-16	AC245595.1
UQCRFS1	5.83601e-21	0.578122	0.282	0.047	1.95728e-16	UQCRFS1
MT2A	8.63947e-21	-0.790215	0.863	0.925	2.8975e-16	MT2A
ASAH1	1.14e-20	0.735904	0.532	0.235	3.82335e-16	ASAH1
LMNA	2.18569e-20	0.561485	0.833	0.61	7.33036e-16	LMNA
COX4I2	8.16763e-20	0.708451	0.31	0.063	2.73926e-15	COX4I2
ADIRF	9.82866e-20	-0.770274	0.317	0.58	3.29634e-15	ADIRF
TMEM160	1.3836e-19	0.411254	0.146	0.002	4.64031e-15	TMEM160
MT1M	1.79913e-19	-0.860464	0.243	0.491	6.03392e-15	MT1M
RARRES3	1.9613e-19	-0.725988	0.338	0.563	6.57782e-15	RARRES3
PGLS	6.30458e-19	0.537603	0.391	0.12	2.11443e-14	PGLS
HLA-DPB1	8.01981e-19	-0.887804	0.248	0.486	2.68968e-14	HLA-DPB1
CCL5	9.40748e-19	-0.965311	0.06	0.261	3.15508e-14	CCL5
STAT1	1.00224e-18	-0.745664	0.257	0.498	3.3613e-14	STAT1
NGFR	1.13071e-18	0.463525	0.181	0.012	3.79218e-14	NGFR
DUSP1	2.2133e-18	-0.66117	0.609	0.789	7.42298e-14	DUSP1
LHFPL6	2.22814e-18	0.587807	0.481	0.183	7.47273e-14	LHFPL6
SMARCB1	2.69287e-18	0.53388	0.299	0.061	9.03136e-14	SMARCB1
PI16	3.42343e-18	-0.777021	0.037	0.202	1.14815e-13	PI16
TFPI	4.89173e-18	0.581336	0.632	0.329	1.64059e-13	TFPI
ARF5	1.12644e-17	0.485228	0.551	0.249	3.77787e-13	ARF5
CCL21	1.39779e-17	1.06436	0.333	0.085	4.68791e-13	CCL21
HLA-DPA1	2.42392e-17	-0.863122	0.194	0.439	8.12933e-13	HLA-DPA1
TNFSF10	2.56295e-17	-0.710438	0.331	0.561	8.59562e-13	TNFSF10
RCN1	2.90356e-17	0.53504	0.384	0.124	9.73795e-13	RCN1
LGALS1	7.79912e-17	0.37833	0.979	0.911	2.61567e-12	LGALS1
APP	9.3402e-17	0.539064	0.502	0.214	3.13252e-12	APP
ANXA11	1.04728e-16	0.519965	0.343	0.103	3.51236e-12	ANXA11
PPIB	2.5726e-16	0.436974	0.914	0.826	8.628e-12	PPIB
LAPTM4A	3.0168e-16	0.322626	0.97	0.883	1.01178e-11	LAPTM4A
NOTCH3	3.31452e-16	0.623211	0.269	0.063	1.11162e-11	NOTCH3
FILIP1L	5.33717e-16	0.549438	0.616	0.343	1.78998e-11	FILIP1L
CYTOR	1.90783e-15	0.574602	0.421	0.164	6.39846e-11	CYTOR
LOXL2	2.42538e-15	0.578231	0.28	0.07	8.13425e-11	LOXL2
HLA-E	7.98241e-15	-0.543575	0.611	0.758	2.67714e-10	HLA-E
TMEM119	1.64056e-14	0.515618	0.444	0.178	5.5021e-10	TMEM119
ANXA5	1.85348e-14	0.402078	0.877	0.721	6.2162e-10	ANXA5
TSC22D3	1.85668e-14	-0.622518	0.356	0.547	6.22693e-10	TSC22D3
RAMP3	2.35955e-14	0.742489	0.248	0.07	7.91346e-10	RAMP3
MRPL41	2.47988e-14	0.487981	0.312	0.094	8.31702e-10	MRPL41
CXCL10	3.29927e-14	-1.15547	0.037	0.211	1.10651e-09	CXCL10
CCL2	3.99098e-14	0.613529	0.773	0.577	1.3385e-09	CCL2
LUM	4.76688e-14	0.397095	0.907	0.793	1.59872e-09	LUM
LAMA4	7.88321e-14	0.506438	0.602	0.34	2.64387e-09	LAMA4
AGPAT2	9.09927e-14	0.402313	0.148	0.012	3.05171e-09	AGPAT2
TUBB	9.84764e-14	0.454903	0.815	0.643	3.3027e-09	TUBB
GZMA	1.38984e-13	0.804545	0.132	0.014	4.66126e-09	GZMA
THBS1	1.41752e-13	0.539875	0.241	0.059	4.75408e-09	THBS1
ACTG1	1.4523e-13	0.368019	0.968	0.927	4.87071e-09	ACTG1
FRZB	1.90926e-13	0.515671	0.171	0.026	6.40326e-09	FRZB
APLNR	3.55836e-13	0.544934	0.225	0.054	1.1934e-08	APLNR
MT1E	5.41946e-13	-0.658544	0.465	0.627	1.81758e-08	MT1E
CPXM1	5.86947e-13	0.456843	0.157	0.023	1.9685e-08	CPXM1
ERRFI1	6.43407e-13	0.451729	0.162	0.023	2.15786e-08	ERRFI1
RANBP1	6.44218e-13	0.477464	0.273	0.077	2.16058e-08	RANBP1
PLPP3	7.91329e-13	-0.733917	0.25	0.411	2.65396e-08	PLPP3
FTL	8.66017e-13	0.262946	0.995	0.958	2.90445e-08	FTL
MIR4435-2HG	9.88988e-13	0.475329	0.356	0.129	3.31687e-08	MIR4435-2HG
ISYNA1	1.0421e-12	0.456454	0.183	0.035	3.495e-08	ISYNA1
COL14A1	1.21521e-12	0.504417	0.312	0.101	4.07556e-08	COL14A1
CD9	2.22174e-12	-0.662744	0.484	0.65	7.45127e-08	CD9
ACTB	2.26794e-12	0.268787	0.995	0.984	7.60623e-08	ACTB
COL5A3	2.92228e-12	0.537248	0.243	0.061	9.80074e-08	COL5A3
GBP2	4.47123e-12	-0.614879	0.09	0.244	1.49956e-07	GBP2
IFI44L	4.82684e-12	-0.512928	0.039	0.174	1.61883e-07	IFI44L
WARS	5.75139e-12	-0.679495	0.157	0.315	1.9289e-07	WARS
HLA-DMA	5.95423e-12	-0.616169	0.067	0.216	1.99693e-07	HLA-DMA
COMP	6.30587e-12	-0.722607	0.014	0.127	2.11486e-07	COMP
PLPP1	7.24528e-12	0.435106	0.62	0.38	2.42992e-07	PLPP1
CXCL11	8.01087e-12	-0.746553	0.016	0.127	2.68669e-07	CXCL11
UBE2D1	1.20423e-11	0.371719	0.164	0.028	4.03876e-07	UBE2D1
SDC2	1.35413e-11	0.423109	0.491	0.251	4.54147e-07	SDC2
CFL1	1.46985e-11	0.326789	0.894	0.758	4.92958e-07	CFL1
PPM1G	1.57424e-11	0.298754	0.144	0.021	5.2797e-07	PPM1G
VAT1	1.75594e-11	0.414066	0.333	0.12	5.88906e-07	VAT1
TIMP1	2.36673e-11	0.506435	0.972	0.946	7.93755e-07	TIMP1
ANGPTL2	2.74452e-11	0.448659	0.377	0.16	9.20458e-07	ANGPTL2
PRDX4	2.79903e-11	0.402231	0.498	0.265	9.38739e-07	PRDX4
APCDD1	2.95279e-11	-0.791946	0.044	0.171	9.90305e-07	APCDD1
MYDGF	3.13308e-11	0.402476	0.456	0.228	1.05077e-06	MYDGF
HLA-F	3.17847e-11	-0.53319	0.257	0.425	1.066e-06	HLA-F
MMP14	3.35512e-11	0.438994	0.373	0.157	1.12524e-06	MMP14
GJA1	3.50474e-11	-0.427578	0.016	0.12	1.17542e-06	GJA1
SMOC2	4.96122e-11	0.361935	0.16	0.028	1.6639e-06	SMOC2
PSME2	5.27807e-11	-0.51184	0.669	0.761	1.77016e-06	PSME2
CYC1	5.29669e-11	0.353814	0.116	0.012	1.7764e-06	CYC1
NR2F2	5.74737e-11	0.377649	0.238	0.063	1.92755e-06	NR2F2
RRBP1	6.1045e-11	0.362372	0.456	0.216	2.04733e-06	RRBP1
MYL12A	6.13628e-11	0.35646	0.782	0.575	2.05798e-06	MYL12A
ACADVL	6.36562e-11	0.394205	0.264	0.077	2.1349e-06	ACADVL
UROS	7.23085e-11	0.355215	0.22	0.052	2.42508e-06	UROS
TUBA1B	7.54772e-11	0.48282	0.782	0.617	2.53135e-06	TUBA1B
MCAM	8.7274e-11	0.403625	0.102	0.009	2.927e-06	MCAM
SOX4	1.21635e-10	0.381701	0.394	0.169	4.0794e-06	SOX4
IFITM2	1.25018e-10	0.302006	0.951	0.864	4.19286e-06	IFITM2
UBD	1.47852e-10	-0.554083	0.623	0.742	4.95866e-06	UBD
IFI6	1.50915e-10	-0.603968	0.319	0.481	5.06139e-06	IFI6
HEXB	1.97506e-10	0.387637	0.312	0.113	6.62397e-06	HEXB
TUSC3	2.34123e-10	0.33918	0.157	0.028	7.852e-06	TUSC3
C1QTNF6	2.34392e-10	0.389861	0.146	0.026	7.86105e-06	C1QTNF6
CTSS	2.34639e-10	-0.519079	0.227	0.401	7.86931e-06	CTSS
TRAPPC5	2.76008e-10	0.404373	0.264	0.085	9.25675e-06	TRAPPC5
GBP1	3.69489e-10	-0.576449	0.086	0.216	1.23919e-05	GBP1
NMB	4.54345e-10	0.455988	0.118	0.016	1.52378e-05	NMB
COL5A1	4.71271e-10	0.455805	0.308	0.108	1.58055e-05	COL5A1
HEBP1	5.00267e-10	0.385581	0.227	0.073	1.6778e-05	HEBP1
FLNA	5.30076e-10	0.432313	0.519	0.312	1.77777e-05	FLNA
TSPAN3	7.44015e-10	0.351692	0.25	0.075	2.49528e-05	TSPAN3
LY6E	8.26599e-10	-0.440074	0.722	0.803	2.77225e-05	LY6E
CALD1	8.93629e-10	0.340815	0.863	0.739	2.99705e-05	CALD1
EFEMP2	9.04187e-10	0.372443	0.363	0.157	3.03246e-05	EFEMP2
CHCHD10	1.04422e-09	0.372728	0.181	0.045	3.5021e-05	CHCHD10
VAMP5	1.15122e-09	-0.47117	0.449	0.582	3.86097e-05	VAMP5
OSTC	1.23177e-09	0.352587	0.597	0.366	4.1311e-05	OSTC
ACTA2	1.25986e-09	0.708814	0.31	0.143	4.22533e-05	ACTA2
KCNE4	1.27462e-09	0.385317	0.19	0.052	4.27483e-05	KCNE4
RCN3	1.6723e-09	0.374777	0.343	0.146	5.60855e-05	RCN3
ZEB2	1.96095e-09	0.374796	0.546	0.329	6.57664e-05	ZEB2
GLUL	2.03132e-09	-0.527563	0.287	0.43	6.81265e-05	GLUL
EPS8	2.6605e-09	0.406878	0.331	0.138	8.92279e-05	EPS8
UBA2	2.98874e-09	0.362505	0.208	0.066	0.000100236	UBA2
TPM2	3.01334e-09	0.492309	0.375	0.204	0.000101062	TPM2
TNFSF13B	3.23611e-09	-0.517822	0.31	0.465	0.000108533	TNFSF13B
RBM17	3.5355e-09	0.335102	0.167	0.045	0.000118573	RBM17
MPST	5.11697e-09	0.272107	0.125	0.019	0.000171613	MPST
BIRC3	5.11738e-09	-0.572667	0.146	0.284	0.000171627	BIRC3
EIF5A	5.1277e-09	0.368722	0.407	0.204	0.000171973	EIF5A
FNTA	6.05155e-09	0.299252	0.157	0.035	0.000202957	FNTA
GUCY1B1	8.29211e-09	0.35541	0.248	0.082	0.000278101	GUCY1B1
HES1	8.32963e-09	0.410363	0.382	0.192	0.000279359	HES1
CX3CL1	9.50693e-09	-0.382097	0.028	0.12	0.000318843	CX3CL1
CRIP1	1.07144e-08	-0.300271	0.833	0.908	0.000359339	CRIP1
MRPS34	1.15606e-08	0.369812	0.28	0.115	0.000387719	MRPS34
GBP4	1.30991e-08	-0.554625	0.069	0.174	0.000439317	GBP4
CCDC80	1.35385e-08	-0.511766	0.743	0.81	0.000454054	CCDC80
SGCE	1.35724e-08	0.304242	0.294	0.106	0.000455191	SGCE
SLC25A5	1.45334e-08	0.361309	0.602	0.418	0.00048742	SLC25A5
LTBP1	1.58843e-08	-0.497559	0.1	0.211	0.000532728	LTBP1
GBP5	1.66316e-08	-0.379407	0.021	0.113	0.000557792	GBP5
RAB32	1.66984e-08	0.279969	0.134	0.026	0.000560032	RAB32
SLC25A6	2.04384e-08	0.346313	0.766	0.643	0.000685463	SLC25A6
HNRNPAB	2.21532e-08	0.347389	0.273	0.115	0.000742974	HNRNPAB
SEMA5A	2.69507e-08	0.344646	0.236	0.085	0.000903873	SEMA5A
KDELR3	3.07243e-08	0.304379	0.194	0.054	0.00103043	KDELR3
ACAP2	3.63389e-08	0.390266	0.285	0.127	0.00121873	ACAP2
RNF130	3.92799e-08	0.298924	0.125	0.023	0.00131737	RNF130
C1QTNF5	4.49341e-08	0.330269	0.167	0.052	0.001507	C1QTNF5
IL6ST	4.69915e-08	0.358685	0.454	0.261	0.001576	IL6ST
EMD	5.14357e-08	0.310703	0.248	0.092	0.00172505	EMD
ZFP36L2	5.23712e-08	0.364478	0.667	0.491	0.00175643	ZFP36L2
RBPMS	5.48352e-08	0.333523	0.225	0.08	0.00183906	RBPMS
PTN	6.62024e-08	-0.463537	0.102	0.223	0.0022203	PTN
ISCU	7.87895e-08	0.348011	0.444	0.263	0.00264244	ISCU
MYL6	8.68377e-08	0.270609	0.944	0.894	0.00291236	MYL6
PDLIM7	9.45699e-08	0.274976	0.148	0.033	0.00317169	PDLIM7
TGFB1I1	1.06352e-07	0.315358	0.343	0.157	0.00356684	TGFB1I1
JAG1	1.06754e-07	0.340255	0.134	0.035	0.00358032	JAG1
MRPS26	1.0999e-07	0.261376	0.137	0.031	0.00368883	MRPS26
MARCKS	1.23807e-07	0.313692	0.528	0.326	0.00415224	MARCKS
EPSTI1	1.26728e-07	-0.37597	0.067	0.171	0.00425019	EPSTI1
STK17A	1.35581e-07	0.316696	0.176	0.052	0.00454711	STK17A
SLC25A39	1.42254e-07	0.265444	0.144	0.035	0.00477092	SLC25A39
BAX	1.47161e-07	0.334593	0.354	0.176	0.00493548	BAX
PNRC1	1.48421e-07	-0.433249	0.623	0.707	0.00497775	PNRC1
CALR	1.54481e-07	0.288012	0.769	0.629	0.005181	CALR
ADH1B	1.56188e-07	-0.606785	0.326	0.434	0.00523824	ADH1B
LAP3	1.58204e-07	-0.43925	0.509	0.615	0.00530583	LAP3
CAVIN3	1.62908e-07	0.290329	0.664	0.465	0.0054636	CAVIN3
C1QBP	1.70819e-07	0.310234	0.303	0.136	0.00572893	C1QBP
RAB4A	1.71419e-07	0.267654	0.148	0.038	0.00574904	RAB4A
ENO1	1.7936e-07	0.312798	0.664	0.479	0.00601539	ENO1
FAAP20	1.83474e-07	0.30066	0.231	0.082	0.00615335	FAAP20
TMEM147	1.84465e-07	0.330404	0.375	0.202	0.0061866	TMEM147
ACTN1	2.48307e-07	0.315932	0.273	0.12	0.00832773	ACTN1
NDFIP1	2.60898e-07	0.341867	0.324	0.16	0.00874999	NDFIP1
MDK	2.98218e-07	0.333777	0.479	0.298	0.0100016	MDK
COL5A2	3.13047e-07	0.373713	0.509	0.331	0.010499	COL5A2
NCBP2-AS2	3.19563e-07	0.272867	0.125	0.028	0.0107175	NCBP2-AS2
EHD2	3.53142e-07	0.308281	0.275	0.122	0.0118437	EHD2
SCARA5	3.57831e-07	-0.417394	0.076	0.167	0.0120009	SCARA5
JTB	4.66459e-07	0.301895	0.373	0.197	0.0156441	JTB
IL18BP	4.68308e-07	-0.414899	0.076	0.171	0.0157061	IL18BP
TFG	4.72613e-07	0.274849	0.206	0.075	0.0158505	TFG
PEA15	4.96162e-07	0.286619	0.317	0.153	0.0166403	PEA15
CD24	5.08967e-07	0.395009	0.125	0.035	0.0170697	CD24
VCL	5.19082e-07	0.262848	0.303	0.136	0.017409	VCL
JUNB	5.73652e-07	0.359258	0.868	0.798	0.0192391	JUNB
BMP1	5.84134e-07	0.290801	0.141	0.04	0.0195907	BMP1
GPX3	5.85155e-07	0.334744	0.199	0.068	0.0196249	GPX3
SELENOP	6.16123e-07	-0.394013	0.343	0.474	0.0206635	SELENOP
UACA	6.40944e-07	0.336052	0.181	0.059	0.021496	UACA
CDC42EP1	6.48665e-07	0.335391	0.162	0.054	0.0217549	CDC42EP1
PFKL	7.14569e-07	0.276505	0.19	0.063	0.0239652	PFKL
NAV1	7.33853e-07	0.258638	0.176	0.056	0.024612	NAV1
GPNMB	7.62909e-07	0.294598	0.535	0.35	0.0255865	GPNMB
ZFAND5	8.82444e-07	0.335804	0.329	0.171	0.0295954	ZFAND5
ITGAV	8.85502e-07	0.351426	0.282	0.131	0.029698	ITGAV
TLN1	9.02838e-07	0.268712	0.303	0.143	0.0302794	TLN1
SPRY1	9.91511e-07	-0.328263	0.079	0.183	0.0332533	SPRY1
PDGFRA	1.05294e-06	-0.426307	0.127	0.23	0.0353135	PDGFRA
KDELR2	1.06416e-06	0.305579	0.255	0.106	0.0356899	KDELR2
GAS1	1.10368e-06	-0.3642	0.051	0.124	0.0370154	GAS1
PHLDB1	1.16317e-06	0.279527	0.199	0.073	0.0390105	PHLDB1
ATP6V0C	1.17516e-06	0.290331	0.315	0.157	0.0394125	ATP6V0C
HSP90B1	1.21472e-06	0.268734	0.787	0.653	0.0407394	HSP90B1
MZT2A	1.22243e-06	0.278596	0.12	0.033	0.0409978	MZT2A
UBE2B	1.35753e-06	0.307032	0.28	0.134	0.045529	UBE2B
MMP11	1.41431e-06	0.265293	0.118	0.026	0.047433	MMP11

[truncated: 16 more sheets: C10 TC6, C11 MPh2, C12 FB2, C13 SMC, C14 KC2, C15 BC, C16 MPh3, C17 TC7, C18 TC8, C19 FB3, C20 KC3, C21 KC4, C22 MPh4, C23 LEC, C24 MEL, C25 other]
