# Supplementary material for: Single-cell RNA sequencing reveals markers of disease progression in primary cutaneous T-cell lymphoma
Source: Mol Cancer. 2021 Sep 28;20:124. doi: 10.1186/s12943-021-01419-2 (PMC8477535; doi:10.1186/s12943-021-01419-2)
Supplement: Supplementary file 9 — Additional file 9: Table S8. [file 12943_2021_1419_MOESM9_ESM.xlsx]

## Sheet: Cell numbers
Cluster #	Cluster label	MF309_patch	MF311_patch	MF312_patch	P107_patch	P138_patch	P65_patch
		advanced stage	advanced stage	advanced stage	early stage	early stage	early stage
0	T1	360	511	43	1549	619	551
1	T2	248	1785	82	509	259	472
2	T3	131	1991	108	211	222	319
3	Treg	197	1123	99	404	433	406
4	Tc	173	662	17	950	226	279
5	T4	2	1329	33	89	28	53
6	T prolif	72	345	53	162	118	439
7	T/NK	80	237	31	400	200	234
8	T5	113	530	21	61	63	324
9	T6	4	494	3	59	6	22
10	T7	7	245	7	30	38	104

## Sheet: Clustermarkers
p_val	avg_logFC	pct.1	pct.2	p_val_adj	cluster	gene	Cluster label
0	2.55223	0.665	0.127	0	0	GNLY	T1
0	1.83017	0.707	0.096	0	0	GZMB
0	1.70782	0.762	0.15	0	0	CTSW
0	1.62671	0.546	0.086	0	0	PRF1
0	1.54496	0.389	0.037	0	0	KRT86
0	1.46308	0.685	0.164	0	0	NKG7
0	1.40739	0.405	0.053	0	0	GZMH
0	1.35107	0.887	0.353	0	0	LGALS1
0	1.32587	0.537	0.096	0	0	NBAS
0	1.29332	0.329	0.028	0	0	KRT81
0	1.06485	0.744	0.364	0	1	CXCR4	T2
0	1.0105	0.594	0.304	0	1	IL7R
0	0.893655	0.856	0.6	0	1	JUNB
2.24259e-270	0.933392	0.477	0.218	7.52119e-266	1	NR4A2
1.15135e-249	0.753249	0.694	0.45	3.86141e-245	1	SLC2A3
1.46882e-199	0.75176	0.646	0.442	4.92612e-195	1	TSC22D3
7.53604e-194	0.939617	0.281	0.103	2.52744e-189	1	ZNF331
1.45832e-112	0.689105	0.346	0.193	4.89092e-108	1	CDKN1B
4.64884e-96	0.754585	0.311	0.175	1.55913e-91	1	CREM
1.07167e-92	0.691726	0.224	0.106	3.59416e-88	1	TOB1
0	0.856238	0.546	0.212	0	2	TRAV8-4	T3
3.88031e-304	0.840614	0.551	0.228	1.30138e-299	2	GIMAP4
1.46131e-302	0.826243	0.554	0.226	4.90093e-298	2	TRBV5-6
5.11411e-300	0.832201	0.537	0.219	1.71517e-295	2	TRAV27
1.97231e-267	0.75493	0.529	0.226	6.61472e-263	2	GIMAP7
2.03856e-266	0.845185	0.439	0.167	6.83692e-262	2	PASK
2.1902e-204	0.677921	0.455	0.2	7.34548e-200	2	CCR7
2.68876e-192	0.635231	0.629	0.379	9.01758e-188	2	LIMD2
9.62631e-178	0.638603	0.346	0.136	3.22847e-173	2	TRBV21-1
7.55685e-128	0.685496	0.325	0.154	2.53442e-123	2	TRG-AS1
0	1.65961	0.487	0.11	0	3	TNFRSF4	Treg
0	1.56476	0.296	0.01	0	3	FOXP3
0	1.10318	0.309	0.069	0	3	CTLA4
2.15665e-293	0.814531	0.133	0.011	7.23298e-289	3	AC017002.3
6.22596e-284	0.973621	0.193	0.031	2.08806e-279	3	LINC01943
2.04639e-229	0.897565	0.287	0.084	6.86319e-225	3	TIGIT
2.86675e-196	0.905344	0.252	0.074	9.6145e-192	3	GBP5
7.11104e-179	0.840501	0.771	0.67	2.3849e-174	3	HLA-A
1.79506e-177	0.971449	0.38	0.169	6.02026e-173	3	TNFRSF18
4.37243e-127	0.819193	0.287	0.119	1.46643e-122	3	CD7
0	2.36694	0.537	0.03	0	4	GZMK	Tc
0	1.96558	0.705	0.184	0	4	CCL5
0	1.34844	0.319	0.063	0	4	CD8A
0	1.32489	0.503	0.152	0	4	GZMA
0	1.06439	0.181	0.018	0	4	CD8B
0	0.969258	0.588	0.213	0	4	NKG7
2.39491e-208	0.74259	0.419	0.157	8.03204e-204	4	CCL4
2.03048e-186	1.39208	0.13	0.019	6.80983e-182	4	CCL4L2
1.20023e-131	0.765725	0.301	0.12	4.02533e-127	4	CD7
5.49234e-50	0.731402	0.251	0.149	1.84202e-45	4	CLEC2B
2.13506e-307	1.08021	0.65	0.233	7.16055e-303	5	TRAV27	T4
2.30329e-285	1.01612	0.656	0.243	7.72479e-281	5	TRBV5-6
3.38036e-280	1.02629	0.625	0.231	1.1337e-275	5	TRAV8-4
1.23033e-121	0.845139	0.367	0.15	4.12629e-117	5	TRBV21-1
4.19876e-92	0.858294	0.178	0.052	1.40818e-87	5	PRG4
1.57747e-90	0.810757	0.383	0.192	5.29052e-86	5	MAL
8.87884e-80	0.750494	0.298	0.135	2.97778e-75	5	EPHX2
1.74106e-75	0.750641	0.278	0.122	5.83918e-71	5	TRGV9
6.39595e-66	0.763616	0.237	0.102	2.14507e-61	5	IGFL2
1.96011e-13	1.36432	0.102	0.06	6.57381e-09	5	DCN
0	2.20599	0.95	0.124	0	6	STMN1	T prolif
0	1.95772	0.731	0.012	0	6	UBE2C
0	1.90981	0.96	0.333	0	6	TUBA1B
0	1.81033	0.786	0.174	0	6	HIST1H4C
0	1.77835	0.914	0.14	0	6	HMGB2
0	1.74891	0.718	0.022	0	6	CENPF
0	1.6462	0.702	0.02	0	6	TOP2A
3.0817e-218	1.65932	0.415	0.113	1.03354e-213	6	CXCL14
6.72308e-140	1.93746	0.432	0.179	2.25479e-135	6	KRT5
5.65779e-105	2.30032	0.491	0.259	1.89751e-100	6	KRT14
0	3.45613	0.302	0.037	0	7	CCL1	T/NK
0	3.37898	0.593	0.037	0	7	XCL2
0	2.8097	0.721	0.108	0	7	XCL1
0	1.37708	0.25	0.022	0	7	FCER1G
4.19385e-280	2.49524	0.413	0.094	1.40654e-275	7	CSF2
4.31615e-220	2.29304	0.509	0.166	1.44755e-215	7	CCL4
2.92586e-217	1.64547	0.536	0.181	9.81276e-213	7	GZMB
2.68821e-151	1.92933	0.292	0.076	9.01571e-147	7	CCL3
5.35318e-146	1.70329	0.364	0.118	1.79535e-141	7	IFNG
1.00236e-57	1.4307	0.113	0.028	3.3617e-53	7	CXCL13
5.45445e-167	1.35347	0.737	0.494	1.82931e-162	8	HSPA1A	T5
1.54764e-133	1.31513	0.613	0.359	5.19046e-129	8	HSPA1B
5.36409e-103	1.17787	0.602	0.388	1.79901e-98	8	DNAJB1
1.44982e-82	1.1091	0.496	0.291	4.86241e-78	8	JUN
1.21269e-57	1.33821	0.169	0.056	4.06711e-53	8	DST
1.24618e-55	1.56358	0.491	0.349	4.17945e-51	8	NEAT1
9.59676e-54	1.05515	0.168	0.057	3.21856e-49	8	DSC3
7.79993e-50	1.09973	0.112	0.03	2.61594e-45	8	COL17A1
6.11434e-34	1.00984	0.332	0.214	2.05063e-29	8	SLC38A2
8.05375e-30	1.06206	0.232	0.125	2.70107e-25	8	CXCL14
0	2.18174	0.884	0.249	0	9	ISG15	T6
0	2.17229	0.777	0.131	0	9	MX1
0	2.08071	0.779	0.167	0	9	IFI6
0	1.60366	0.388	0.021	0	9	IFIT1
0	1.53321	0.444	0.051	0	9	MX2
1.44659e-246	1.55542	0.74	0.222	4.85156e-242	9	ISG20
3.14187e-220	1.4671	0.889	0.464	1.05372e-215	9	LY6E
6.47551e-216	1.68633	0.386	0.061	2.17176e-211	9	CXCL10
3.31409e-202	1.39171	0.709	0.222	1.11148e-197	9	CCR7
6.12978e-191	1.40714	0.471	0.103	2.05581e-186	9	SAMD9
0	1.4436	0.158	0.002	0	10	KRT19	T7
6.03811e-294	3.08746	0.128	0.002	2.02506e-289	10	IGHG1
5.22519e-291	1.43278	0.183	0.007	1.75242e-286	10	MZB1
1.46809e-249	2.54519	0.148	0.005	4.92368e-245	10	JCHAIN
1.03348e-185	3.3125	0.13	0.005	3.46608e-181	10	IGKC
3.22005e-162	2.63653	0.102	0.004	1.07994e-157	10	SCGB1B2P
1.12901e-109	3.72444	0.109	0.007	3.78648e-105	10	SCGB2A2
4.59774e-97	4.21319	0.111	0.008	1.54199e-92	10	MUCL1
1.83042e-64	1.42342	0.183	0.032	6.13887e-60	10	KRT15
4.83912e-31	4.63646	0.102	0.021	1.62294e-26	10	DCD

## Sheet: Mal clone adv patch vs early
	p_val	avg_logFC	pct.1	pct.2	p_val_adj
TRBV5-6	0	2.92326	0.771	0.002	0
TRAV27	0	2.68293	0.733	0.001	0
TRAV8-4	0	2.63033	0.717	0.002	0
CCR7	0	2.19229	0.577	0.031	0
GIMAP4	0	2.19083	0.57	0.019	0
GIMAP7	0	1.83635	0.488	0.047	0
TRBV21-1	0	1.82968	0.46	0.001	0
FYB1	0	1.66639	0.828	0.398	0
PASK	0	1.61015	0.485	0.09	0
CD27	0	1.59525	0.431	0.013	0
EPHX2	0	1.54806	0.373	0.009	5.51008e-308
CORO1B	6.58104e-308	1.53624	0.52	0.124	2.20715e-303
MAL	1.2424e-294	1.53335	0.472	0.084	4.16676e-290
TRGV9	1.05421e-251	1.48578	0.348	0.024	3.53559e-247
IGFL2	4.21217e-283	1.48527	0.318	0.001	1.41268e-278
LIMD2	0	1.42982	0.696	0.272	0
TCF7	3.79885e-282	1.40758	0.353	0.014	1.27406e-277
SPNS1	1.95494e-237	1.3776	0.395	0.075	6.55647e-233
SELL	1.19097e-209	1.37438	0.287	0.018	3.99426e-205
LAT	4.42803e-277	1.316	0.676	0.341	1.48507e-272
CD79A	2.14536e-218	1.30367	0.266	0.001	7.19511e-214
KIR2DL3	2.26424e-209	1.27655	0.286	0.015	7.5938e-205
RPS29	0	1.27211	0.937	0.759	0
IKZF2	1.59276e-208	1.242	0.295	0.014	5.34179e-204
PIM2	4.39848e-201	1.20717	0.514	0.209	1.47516e-196
ITGB1	9.05155e-121	1.19171	0.502	0.334	3.03571e-116
NINJ2	6.48878e-171	1.12834	0.293	0.046	2.17621e-166
KIR3DL2	1.90439e-215	1.12747	0.251	0.001	6.38694e-211
BAIAP3	4.29653e-186	1.12677	0.23	0.001	1.44097e-181
UBE2I	1.47408e-190	1.11253	0.592	0.329	4.94378e-186
FCMR	1.33642e-173	1.10387	0.229	0.006	4.48208e-169
ID3	1.53901e-112	1.05527	0.275	0.082	5.16153e-108
CD247	4.83084e-148	1.0534	0.516	0.274	1.62017e-143
ATF5	1.24553e-113	1.04405	0.26	0.08	4.17726e-109
GNG13	3.54539e-156	1.03621	0.188	0	1.18905e-151
TRG-AS1	1.15418e-114	1.02085	0.392	0.168	3.8709e-110
KIR2DL1	2.78738e-135	1.01199	0.221	0.025	9.3483e-131
GYPC	2.83508e-151	0.974305	0.422	0.166	9.50828e-147
IL16	5.70912e-121	0.964934	0.327	0.116	1.91472e-116
GPX4	7.83305e-150	0.958142	0.702	0.533	2.62705e-145
ITGB2-AS1	2.04927e-134	0.949201	0.197	0.011	6.87285e-130
UQCRC2	1.67197e-119	0.941455	0.38	0.177	5.60744e-115
LRRN3	3.05268e-123	0.937927	0.173	0.006	1.02381e-118
PLEK	5.78092e-107	0.933564	0.216	0.04	1.9388e-102
PRG4	8.32035e-131	0.928645	0.163	0.001	2.79048e-126
SARAF	7.06891e-184	0.912	0.825	0.669	2.37077e-179
ITGB2	2.87765e-105	0.910909	0.381	0.191	9.65106e-101
ISG15	7.04129e-48	0.907621	0.381	0.31	2.36151e-43
SOD1	2.47655e-130	0.893285	0.702	0.567	8.30584e-126
SUSD4	5.33444e-136	0.889355	0.17	0.001	1.78907e-131
SIRPG	2.33195e-90	0.8884	0.294	0.118	7.82089e-86
SESN3	1.66204e-113	0.886474	0.189	0.021	5.57414e-109
MIR181A1HG	1.60825e-86	0.865396	0.234	0.075	5.39375e-82
GSTK1	5.69226e-103	0.86534	0.65	0.516	1.90907e-98
PABPC1	8.7099e-186	0.865049	0.799	0.624	2.92113e-181
RCSD1	6.534e-91	0.857109	0.325	0.149	2.19137e-86
TNFSF8	2.95559e-122	0.846199	0.168	0.007	9.91246e-118
MX1	5.09479e-39	0.842648	0.189	0.109	1.70869e-34
CPNE2	2.39686e-120	0.835108	0.154	0.002	8.0386e-116
LEF1	3.41013e-107	0.82532	0.224	0.044	1.14369e-102
ITPR1	2.30468e-76	0.824196	0.289	0.145	7.72945e-72
TRGC2	9.02558e-48	0.822736	0.228	0.133	3.027e-43
SEPT6	9.70327e-104	0.820902	0.528	0.358	3.25428e-99
TMEM243	1.166e-90	0.817888	0.373	0.198	3.91053e-86
RPL7	9.85969e-192	0.815839	0.899	0.811	3.30674e-187
RPL4	5.02446e-205	0.800959	0.85	0.691	1.6851e-200
EIF3E	2.50496e-104	0.79853	0.565	0.392	8.40114e-100
TPR	2.79704e-82	0.796172	0.551	0.416	9.38072e-78
DOK2	1.39964e-66	0.793327	0.29	0.156	4.69411e-62
FUS	8.54928e-99	0.792544	0.637	0.481	2.86726e-94
GTSF1	3.59265e-113	0.791768	0.206	0.032	1.2049e-108
SLC25A6	1.80582e-137	0.790353	0.713	0.549	6.05638e-133
ZG16B	2.85798e-103	0.786481	0.151	0.008	9.58509e-99
HNRNPA1	1.676e-147	0.781038	0.813	0.704	5.62096e-143
EIF3H	3.92812e-96	0.779993	0.556	0.405	1.31741e-91
LDHB	3.76746e-91	0.76034	0.494	0.354	1.26353e-86
RPS18	0	0.760196	0.992	0.982	0
IFI6	1.24472e-18	0.759878	0.209	0.18	4.17455e-14
DGKA	2.52506e-83	0.756453	0.197	0.049	8.46853e-79
EEF1A1	0	0.748237	0.999	0.992	0
SCML4	3.10441e-73	0.738427	0.255	0.095	1.04116e-68
APP	1.81134e-84	0.734283	0.22	0.061	6.07487e-80
GNG4	2.21923e-113	0.72735	0.14	0.002	7.44287e-109
PTHLH	5.36712e-48	0.725576	0.223	0.115	1.80002e-43
RPL37	0	0.725355	0.987	0.953	0
RTKN2	5.52342e-62	0.718704	0.212	0.076	1.85244e-57
KLHL42	6.21056e-63	0.718107	0.17	0.055	2.0829e-58
GIMAP5	1.63122e-80	0.715464	0.123	0.011	5.47078e-76
RPS2	1.2347e-115	0.702507	0.891	0.844	4.14093e-111
RPL13	0	0.698837	0.999	0.993	0
PAGE5	1.44329e-105	0.694377	0.132	0.002	4.8405e-101
RPL10A	2.20185e-188	0.690034	0.934	0.865	7.38455e-184
RPS20	1.22902e-69	0.672289	0.674	0.595	4.12189e-65
CDHR3	2.19935e-81	0.669076	0.12	0.009	7.3762e-77
ST7	2.44908e-76	0.668407	0.127	0.016	8.21371e-72
METTL8	2.70408e-68	0.667853	0.146	0.034	9.06896e-64
HILPDA	3.4564e-51	0.667611	0.14	0.049	1.15921e-46
RPL30	0	0.667398	0.998	0.988	0
RPL5	3.13761e-205	0.667013	0.931	0.847	1.05229e-200
CHRNA6	5.76461e-92	0.660257	0.114	0	1.93334e-87
STARD3NL	3.72048e-53	0.65486	0.187	0.087	1.24777e-48
GIMAP1	2.61726e-57	0.652461	0.141	0.038	8.77778e-53
RPS6	4.88641e-223	0.647093	0.97	0.952	1.63881e-218
CD37	2.78087e-63	0.644943	0.572	0.457	9.32648e-59
RPL22L1	8.24851e-43	0.639771	0.416	0.345	2.76639e-38
RPL13A	2.67246e-152	0.639124	0.925	0.861	8.96288e-148
HSPB1	2.22711e-85	0.637992	0.578	0.407	7.46927e-81
MT1E	2.53344e-38	0.636346	0.251	0.166	8.49666e-34
RPS15A	0	0.634221	0.997	0.99	0
POLR2E	1.213e-46	0.632782	0.358	0.274	4.06816e-42
AKR1C3	4.23412e-85	0.632647	0.118	0.005	1.42004e-80
SHMT2	3.96497e-56	0.630124	0.227	0.121	1.32977e-51
NELL2	5.1416e-39	0.628586	0.14	0.057	1.72439e-34
MDH2	5.54289e-56	0.627356	0.441	0.347	1.85897e-51
GCHFR	2.04297e-50	0.627335	0.169	0.061	6.85171e-46
PSMB10	1.77316e-42	0.622916	0.359	0.277	5.94681e-38
RPS4X	3.71378e-281	0.620663	0.989	0.97	1.24553e-276
APRT	3.56088e-63	0.619818	0.642	0.568	1.19425e-58
BNIP3L	6.12132e-45	0.613147	0.244	0.146	2.05297e-40
RPS24	3.12614e-287	0.612727	0.99	0.98	1.04845e-282
NPM1	2.30193e-87	0.611483	0.791	0.73	7.72021e-83
TOX	1.0822e-45	0.611046	0.298	0.191	3.62949e-41
SEPT1	7.82528e-50	0.608602	0.403	0.301	2.62444e-45
MAT2B	2.42973e-36	0.60767	0.328	0.253	8.14881e-32
RPL15	2.78493e-172	0.605968	0.953	0.92	9.34011e-168
EEF1G	4.37537e-82	0.60343	0.7	0.598	1.46741e-77
LIMS2	2.36487e-82	0.602601	0.119	0.007	7.93131e-78
FBLN7	8.41126e-71	0.60144	0.117	0.009	2.82097e-66
CD79B	9.86434e-75	0.600624	0.106	0.004	3.3083e-70
ISG20	2.4178e-33	0.597644	0.258	0.173	8.10881e-29
RPL37A	6.9247e-126	0.595992	0.937	0.899	2.32241e-121
RACK1	3.29569e-174	0.594572	0.941	0.881	1.10531e-169
GABPB1-AS1	1.73567e-42	0.593855	0.167	0.071	5.8211e-38
HNRNPK	3.77905e-49	0.593621	0.568	0.507	1.26742e-44
DECR1	1.07762e-41	0.592229	0.256	0.173	3.61412e-37
CIRBP	2.30165e-55	0.591371	0.74	0.695	7.71927e-51
SRRT	2.83084e-42	0.591225	0.235	0.146	9.49407e-38
RSL1D1	1.89849e-44	0.590322	0.383	0.296	6.36717e-40
LGALS9	3.56483e-78	0.588357	0.128	0.014	1.19557e-73
CD8A	6.49005e-65	0.587121	0.108	0.009	2.17663e-60
SEPT9	2.61538e-35	0.579657	0.283	0.212	8.77146e-31
ARMC2	1.8917e-53	0.579308	0.123	0.027	6.34439e-49
EPB41	3.55761e-40	0.573476	0.167	0.075	1.19315e-35
ARPC1B	4.46177e-57	0.57322	0.648	0.567	1.49639e-52
TIGIT	1.53042e-58	0.570509	0.157	0.04	5.13273e-54
ICOS	1.26244e-42	0.568473	0.165	0.066	4.23399e-38
CD3E	1.18711e-69	0.56797	0.794	0.749	3.98134e-65
PRDX2	9.89403e-36	0.566915	0.357	0.29	3.31826e-31
PRKACB	5.15847e-40	0.566284	0.185	0.094	1.73005e-35
TNIK	2.00225e-48	0.56574	0.121	0.032	6.71515e-44
NRROS	2.87306e-58	0.560767	0.105	0.013	9.63566e-54
SOX4	1.51299e-35	0.560732	0.138	0.059	5.07428e-31
RPS27	2.81581e-208	0.558976	0.994	0.982	9.44367e-204
ICA1	9.42336e-60	0.553808	0.111	0.014	3.16041e-55
RPS25	1.37764e-171	0.553683	0.975	0.965	4.62033e-167
SLAMF6	8.56628e-48	0.552173	0.127	0.034	2.87296e-43
EEF2	2.29089e-71	0.550863	0.763	0.689	7.68318e-67
AC004585.1	1.20825e-42	0.546586	0.132	0.049	4.05224e-38
TRAF3IP3	1.63777e-30	0.545215	0.374	0.305	5.49276e-26
GZMM	7.09554e-29	0.544633	0.23	0.161	2.3797e-24
ELOB	4.29797e-46	0.544337	0.661	0.606	1.44145e-41
ARHGDIB	9.65899e-62	0.542419	0.759	0.714	3.23943e-57
IL10RB	5.03001e-41	0.539273	0.135	0.055	1.68696e-36
RPL8	7.80647e-242	0.537558	0.983	0.959	2.61813e-237
MT-ND4L	0	0.537034	0.996	0.994	0
GIT2	8.35352e-40	0.537013	0.189	0.1	2.8016e-35
CPM	4.77613e-36	0.531364	0.115	0.04	1.60182e-31
RNPS1	5.69474e-31	0.52893	0.331	0.275	1.9099e-26
RPL31	7.6804e-61	0.527806	0.79	0.742	2.57585e-56
FBLN5	6.16262e-45	0.52745	0.105	0.024	2.06682e-40
RBMX	8.03107e-32	0.524848	0.274	0.206	2.69346e-27
LBH	9.70086e-29	0.5246	0.261	0.189	3.25347e-24
CORO1A	2.22198e-58	0.520383	0.782	0.73	7.45206e-54
RPS12	2.13733e-254	0.517654	0.992	0.99	7.16817e-250
GPSM3	4.11139e-30	0.517254	0.37	0.312	1.37888e-25
RPL6	5.82932e-121	0.516132	0.945	0.93	1.95504e-116
TC2N	2.04478e-28	0.51526	0.183	0.109	6.85778e-24
KCNMA1	1.84449e-51	0.514444	0.117	0.021	6.18606e-47
NINJ1	4.13926e-29	0.513421	0.254	0.189	1.38822e-24
EIF3L	1.50469e-36	0.513396	0.413	0.339	5.04644e-32
TESPA1	1.17526e-39	0.512093	0.133	0.051	3.94157e-35
LY6E	5.29866e-26	0.509123	0.618	0.587	1.77706e-21
TXNIP	7.82103e-32	0.506453	0.511	0.429	2.62302e-27
GIMAP6	2.33925e-42	0.505777	0.119	0.036	7.84539e-38
ABHD14B	4.26944e-30	0.505741	0.208	0.142	1.43189e-25
GPR155	8.07084e-28	0.504001	0.136	0.068	2.7068e-23
RARRES3	3.51164e-31	0.502827	0.214	0.144	1.17774e-26
PPP1R2	1.25203e-23	0.502164	0.392	0.351	4.19905e-19
RPL39	3.16526e-228	0.498049	0.993	0.988	1.06156e-223
TRIB2	1.70888e-34	0.497516	0.128	0.055	5.73123e-30
DENND2D	2.08227e-37	0.496417	0.121	0.046	6.98352e-33
PUDP	1.90451e-40	0.495782	0.109	0.033	6.38735e-36
RNASET2	5.33272e-24	0.493844	0.274	0.22	1.78849e-19
NDUFA3	9.14352e-25	0.49338	0.274	0.217	3.06655e-20
RIPOR2	1.46635e-32	0.491918	0.137	0.057	4.91784e-28
ATP5ME	1.41419e-22	0.485763	0.33	0.295	4.74291e-18
CNOT7	1.58188e-29	0.485109	0.194	0.125	5.3053e-25
ARL4A	1.68766e-20	0.482049	0.153	0.108	5.66009e-16
RPL38	6.31168e-48	0.481148	0.802	0.762	2.11681e-43
COX6C	1.23152e-34	0.480283	0.686	0.663	4.13028e-30
ILF3-DT	1.8134e-28	0.479625	0.125	0.062	6.08177e-24
RPS8	1.0341e-225	0.479092	0.99	0.985	3.46817e-221
EIF5A	4.04673e-32	0.478215	0.513	0.479	1.35719e-27
CCND3	2.39945e-20	0.47512	0.339	0.311	8.04727e-16
RPS3A	3.14962e-195	0.474509	0.984	0.973	1.05632e-190
RPL32	4.68834e-225	0.473576	0.993	0.989	1.57238e-220
TOB1	3.28353e-15	0.473172	0.16	0.125	1.10123e-10
SLC25A5	9.73134e-34	0.472774	0.541	0.498	3.2637e-29
RPL27A	2.31713e-40	0.47215	0.754	0.735	7.7712e-36
ADI1	8.05291e-28	0.469055	0.142	0.084	2.70078e-23
RPS26	3.56587e-118	0.468261	0.93	0.868	1.19592e-113
HIST1H1D	2.791e-27	0.468163	0.136	0.078	9.36047e-23
RPL22	3.99506e-71	0.46793	0.88	0.84	1.33986e-66
GOLGA7	2.25247e-22	0.465303	0.223	0.169	7.55435e-18
RBPJ	1.19036e-18	0.464852	0.418	0.386	3.99224e-14
CNBP	1.03687e-25	0.463626	0.549	0.534	3.47747e-21
RPL29	1.11223e-143	0.461938	0.979	0.972	3.73019e-139
RPS7	9.78532e-155	0.461378	0.981	0.965	3.2818e-150
BUD23	9.02517e-24	0.459514	0.258	0.204	3.02686e-19
EVI2B	4.69245e-23	0.459161	0.167	0.11	1.57375e-18
RBM4	5.7006e-22	0.456165	0.206	0.163	1.91187e-17
ATP5F1B	2.49104e-30	0.450259	0.484	0.445	8.35445e-26
PRKCH	1.08553e-24	0.450251	0.163	0.095	3.64066e-20
ATP5F1A	2.08399e-23	0.449723	0.377	0.347	6.98929e-19
ATP5MF	2.71944e-21	0.44888	0.478	0.468	9.12045e-17
PPIA	2.82241e-93	0.448207	0.958	0.948	9.4658e-89
UBE2V2	2.12291e-27	0.445511	0.164	0.101	7.11982e-23
PYHIN1	1.64996e-25	0.444641	0.128	0.066	5.53363e-21
RPS21	1.63897e-77	0.443614	0.949	0.922	5.49678e-73
PPP1CC	4.50148e-20	0.442957	0.234	0.202	1.50971e-15
ANP32A	5.33506e-24	0.442353	0.265	0.212	1.78927e-19
RPL23A	6.98578e-89	0.44195	0.955	0.936	2.34289e-84
ETFB	4.48211e-19	0.44089	0.246	0.204	1.50321e-14
TP53TG1	2.74137e-29	0.440167	0.134	0.07	9.19399e-25
RILPL2	9.98769e-27	0.437841	0.161	0.102	3.34967e-22
SMIM19	1.10949e-19	0.436941	0.176	0.134	3.72102e-15
EVL	3.45663e-19	0.435943	0.464	0.432	1.15929e-14
CCR4	1.16779e-26	0.431888	0.123	0.059	3.91653e-22
NUDT4	3.71678e-26	0.429474	0.139	0.077	1.24653e-21
EIF3G	9.24926e-19	0.429169	0.386	0.367	3.10202e-14
CD28	5.8931e-32	0.428855	0.107	0.034	1.97643e-27
RPL26	3.15601e-122	0.428851	0.983	0.979	1.05846e-117
NACA	4.52719e-75	0.426334	0.913	0.895	1.51833e-70
PRMT1	5.89654e-19	0.425246	0.272	0.244	1.97758e-14
NOB1	2.42641e-25	0.423704	0.16	0.107	8.1377e-21
CD3G	1.39612e-21	0.423578	0.453	0.401	4.68232e-17
METTL26	1.77559e-18	0.422313	0.238	0.203	5.95497e-14
IFITM1	9.34767e-31	0.421732	0.865	0.839	3.13502e-26
RPS28	1.60167e-116	0.420222	0.985	0.977	5.37168e-112
VSIR	4.40993e-25	0.41978	0.134	0.07	1.479e-20
IMPDH2	7.15357e-23	0.41885	0.228	0.178	2.39917e-18
MORC3	7.61028e-18	0.41723	0.162	0.112	2.55234e-13
TIAM1	2.92524e-17	0.416746	0.191	0.146	9.81066e-13
PKM	1.72573e-26	0.416227	0.687	0.676	5.78775e-22
ATM	3.71517e-18	0.414228	0.189	0.133	1.24599e-13
OCIAD2	1.4658e-17	0.412977	0.289	0.26	4.91598e-13
NDE1	4.32561e-22	0.412634	0.129	0.082	1.45072e-17
AKR1B1	4.09749e-21	0.411459	0.166	0.118	1.37422e-16
IL27RA	4.89716e-21	0.410946	0.172	0.114	1.64241e-16
AP1M1	3.62488e-18	0.409852	0.177	0.145	1.21571e-13
C6orf48	2.24486e-24	0.409274	0.174	0.115	7.52882e-20
GBP2	1.66882e-14	0.408715	0.243	0.221	5.59688e-10
EIF4H	1.06637e-17	0.407978	0.268	0.238	3.5764e-13
SON	5.44656e-14	0.407942	0.526	0.526	1.82667e-09
FOXP1	8.50936e-18	0.404336	0.147	0.1	2.85387e-13
MRPS33	2.66219e-20	0.403809	0.165	0.124	8.92845e-16
PIK3IP1	7.13264e-15	0.403798	0.198	0.151	2.39214e-10
LINC00649	1.9738e-17	0.403345	0.163	0.117	6.61973e-13
GLCCI1	2.59517e-26	0.403188	0.113	0.05	8.70367e-22
LTB	1.87524e-49	0.402719	0.665	0.523	6.28918e-45
FAM49B	6.7091e-17	0.402243	0.199	0.165	2.2501e-12
BACH1	3.41712e-22	0.401246	0.118	0.065	1.14603e-17
SPOCK2	1.1639e-22	0.398219	0.246	0.178	3.9035e-18
DDOST	1.41207e-12	0.394971	0.341	0.341	4.73579e-08
RPS17	1.01506e-18	0.394681	0.512	0.512	3.40429e-14
RPL18A	2.23929e-148	0.393827	0.985	0.976	7.51014e-144
HIST3H2A	1.5406e-22	0.392682	0.14	0.081	5.16688e-18
RPS23	5.83946e-132	0.39216	0.988	0.98	1.95844e-127
PAIP2	6.32456e-14	0.391361	0.287	0.269	2.12113e-09
RPS16	4.09948e-73	0.390644	0.947	0.938	1.37488e-68
GART	1.71719e-23	0.389913	0.123	0.075	5.7591e-19
CHURC1	1.42501e-11	0.389566	0.315	0.314	4.7792e-07
SAMD9	6.40229e-10	0.389279	0.152	0.134	2.1472e-05
SNRPC	4.0236e-17	0.387371	0.255	0.23	1.34943e-12
TNFRSF4	6.16271e-09	0.387193	0.22	0.216	0.000206685
SNX20	1.00929e-17	0.384686	0.141	0.1	3.38494e-13
RAC2	3.97789e-22	0.384668	0.699	0.703	1.3341e-17
CD5	2.03177e-21	0.384097	0.123	0.071	6.81415e-17
RPL24	1.8082e-68	0.383565	0.93	0.912	6.06433e-64
POLD2	3.84924e-26	0.38316	0.131	0.077	1.29096e-21
TSPAN14	2.91502e-21	0.382753	0.106	0.058	9.77638e-17
SLFN5	2.01354e-12	0.381729	0.275	0.249	6.75303e-08
ZNF365	1.328e-20	0.381165	0.104	0.055	4.45386e-16
RBBP6	4.27726e-14	0.381098	0.19	0.161	1.43451e-09
PELI1	3.213e-12	0.380106	0.128	0.1	1.07758e-07
IFNAR1	8.5499e-15	0.377695	0.144	0.117	2.86747e-10
MARF1	7.5111e-20	0.377499	0.104	0.053	2.51907e-15
SNHG8	4.46832e-15	0.377132	0.284	0.255	1.49858e-10
HSD17B11	1.14563e-19	0.376302	0.18	0.126	3.84223e-15
CIB1	4.83567e-14	0.374657	0.296	0.276	1.62179e-09
LIMS1	1.4627e-10	0.374092	0.194	0.192	4.90562e-06
TRGC1	1.27878e-16	0.373816	0.104	0.069	4.28879e-12
TKT	3.8278e-18	0.372369	0.232	0.195	1.28377e-13
UBE2L6	1.54601e-12	0.37156	0.204	0.192	5.18499e-08
CYBA	3.65345e-12	0.370896	0.644	0.658	1.22529e-07
ST13	3.96946e-12	0.370585	0.332	0.333	1.33128e-07
POLR2C	2.97455e-15	0.369498	0.157	0.126	9.97604e-11
HOTAIRM1	1.07715e-21	0.369177	0.103	0.052	3.61256e-17
DLD	2.58927e-21	0.36838	0.148	0.099	8.68389e-17
NDUFB9	2.32886e-13	0.366983	0.381	0.379	7.81053e-09
FAM107B	8.16189e-12	0.365997	0.225	0.209	2.73733e-07
HSP90AB1	3.5089e-18	0.365802	0.751	0.781	1.17681e-13
PDAP1	8.76349e-12	0.36537	0.251	0.239	2.9391e-07
XIST	1.26704e-07	0.363493	0.177	0.164	0.00424941
LSM5	2.23061e-12	0.363293	0.283	0.276	7.48101e-08
VDAC3	1.11224e-15	0.362837	0.202	0.171	3.73023e-11
MRPS18B	5.04459e-16	0.362338	0.155	0.118	1.69186e-11
HIST1H1E	2.50951e-17	0.362036	0.162	0.119	8.41639e-13
DAP3	5.21422e-16	0.361064	0.181	0.149	1.74874e-11
ILF2	1.66227e-13	0.35995	0.273	0.264	5.5749e-09
RPS13	5.96748e-98	0.35995	0.972	0.965	2.00137e-93
BUD31	3.99577e-13	0.35947	0.248	0.236	1.3401e-08
COX4I1	1.0197e-21	0.358714	0.82	0.842	3.41986e-17
COX7C	7.42869e-16	0.35807	0.698	0.723	2.49143e-11
ICAM3	3.62937e-13	0.357689	0.429	0.419	1.21722e-08
HNRNPLL	9.86256e-17	0.357629	0.106	0.069	3.30771e-12
EWSR1	1.98742e-11	0.357007	0.303	0.3	6.66542e-07
MRPS24	1.02973e-11	0.356221	0.238	0.229	3.45352e-07
GNL3	1.61288e-18	0.355917	0.131	0.089	5.40928e-14
DBNL	3.07388e-14	0.352418	0.176	0.154	1.03092e-09
CCT6A	1.29713e-11	0.351696	0.303	0.3	4.35032e-07
DAZAP2	5.18051e-10	0.351595	0.463	0.487	1.73744e-05
BIN2	1.02951e-12	0.35118	0.156	0.121	3.45278e-08
CARHSP1	3.81557e-12	0.350356	0.185	0.166	1.27967e-07
TUBB	9.80432e-22	0.347938	0.475	0.438	3.28817e-17
ZNF593	1.53489e-16	0.346717	0.129	0.097	5.14773e-12
TMC8	6.67862e-11	0.346321	0.138	0.113	2.23988e-06
PTPRN2	1.17865e-12	0.3436	0.142	0.118	3.95297e-08
TMED4	5.55367e-09	0.34116	0.239	0.227	0.000186259
AP3M2	2.90832e-15	0.340435	0.102	0.068	9.75393e-11
TOMM7	1.04542e-14	0.339658	0.686	0.703	3.50612e-10
NSA2	9.33795e-11	0.339117	0.284	0.276	3.13176e-06
PEBP1	2.22148e-11	0.339036	0.452	0.468	7.45041e-07
BTF3	8.26325e-33	0.338641	0.799	0.787	2.77133e-28
OXA1L	1.02488e-11	0.338106	0.215	0.198	3.43724e-07
APEX1	8.787e-14	0.337055	0.237	0.206	2.94698e-09
NCL	1.4168e-11	0.33662	0.588	0.621	4.75166e-07
BZW2	5.49191e-19	0.336372	0.126	0.086	1.84188e-14
RPL3	5.16863e-54	0.335884	0.929	0.928	1.73345e-49
TUFM	3.95621e-13	0.334539	0.313	0.294	1.32683e-08
NLRC5	4.23125e-10	0.334133	0.115	0.091	1.41908e-05
ARID5B	1.32815e-09	0.333766	0.312	0.301	4.45436e-05
ABRACL	6.47254e-09	0.332364	0.342	0.354	0.000217076
CHCHD2	4.68115e-17	0.331821	0.714	0.733	1.56996e-12
IGBP1	9.54727e-13	0.331149	0.187	0.161	3.20196e-08
RPS9	2.72937e-36	0.329536	0.907	0.923	9.15374e-32
SEPHS2	3.71723e-12	0.328656	0.145	0.12	1.24668e-07
ADSL	7.00546e-15	0.328296	0.138	0.112	2.34949e-10
RPL23	3.49941e-11	0.328191	0.629	0.653	1.17363e-06
MATR3.1	1.12761e-12	0.327669	0.212	0.186	3.78177e-08
GMFG	1.36353e-11	0.327543	0.558	0.577	4.573e-07
SDHD	1.05701e-09	0.327543	0.206	0.201	3.54499e-05
RPL14	4.62017e-55	0.327189	0.957	0.962	1.54951e-50
UBAC2	3.7622e-09	0.32707	0.169	0.154	0.000126177
FMC1	3.74098e-14	0.326963	0.143	0.103	1.25465e-09
RPL36	9.9928e-44	0.326395	0.955	0.96	3.35138e-39
SKP1	2.00237e-10	0.325304	0.652	0.695	6.71553e-06
DMAC1	1.25379e-14	0.324972	0.153	0.116	4.20495e-10
ANAPC5	2.92025e-11	0.324959	0.197	0.171	9.79392e-07
SERPINB9	4.93243e-14	0.324289	0.123	0.086	1.65424e-09
ATXN7L1	1.7887e-15	0.323828	0.105	0.063	5.99895e-11
TAF7	2.42977e-08	0.323301	0.267	0.259	0.000814895
LSM3	1.81177e-09	0.323277	0.194	0.185	6.0763e-05
SF1	4.00502e-07	0.321864	0.358	0.373	0.013432
BRK1	5.89743e-10	0.320844	0.353	0.37	1.97788e-05
SDHC	5.73241e-10	0.320434	0.237	0.234	1.92253e-05
ACP1	1.46427e-08	0.320007	0.232	0.236	0.000491086
MPLKIP	3.00457e-12	0.319968	0.142	0.115	1.00767e-07
MALSU1	1.27222e-13	0.319109	0.125	0.101	4.26676e-09
MRPL15	3.4492e-16	0.319064	0.118	0.084	1.15679e-11
MAD1L1	1.01243e-14	0.318779	0.126	0.087	3.39548e-10
ARHGAP4	1.55598e-10	0.317548	0.148	0.124	5.21843e-06
MSL3	4.73661e-15	0.316819	0.112	0.069	1.58856e-10
EIF4B	1.60649e-08	0.316161	0.302	0.303	0.000538786
PSMB1	6.34097e-08	0.314658	0.434	0.466	0.00212664
RPL35A	2.11274e-61	0.313576	0.972	0.964	7.08571e-57
MAT2A	4.51107e-10	0.313504	0.168	0.153	1.51292e-05
CALM2	5.67446e-15	0.312805	0.565	0.567	1.9031e-10
PCMTD1	1.79976e-07	0.31146	0.147	0.135	0.00603605
STMP1	1.07879e-06	0.310938	0.244	0.266	0.0361805
HNRNPC	1.11729e-07	0.309374	0.434	0.468	0.00374717
TBC1D10C	3.03996e-09	0.308968	0.195	0.17	0.000101954
PMPCB	4.30727e-09	0.308019	0.185	0.172	0.000144457
WAS	3.57648e-12	0.307425	0.209	0.176	1.19948e-07
SLC25A46	6.03492e-13	0.30636	0.121	0.086	2.02399e-08
PCM1	4.80098e-07	0.305945	0.234	0.222	0.0161015
EIF3F	2.63789e-13	0.304849	0.496	0.496	8.84697e-09
STAM	4.92189e-10	0.304509	0.11	0.088	1.6507e-05
SRPK2	6.07055e-09	0.303695	0.14	0.13	0.000203594
PRR13	4.33697e-08	0.302972	0.31	0.32	0.00145453
NMRAL1	3.88273e-12	0.302956	0.146	0.119	1.30219e-07
NCKAP1L	3.24236e-12	0.302633	0.13	0.092	1.08742e-07
RPS15	5.35959e-80	0.302141	0.989	0.986	1.7975e-75
NUTF2	1.80161e-09	0.300062	0.219	0.216	6.04223e-05
CCT8	6.98836e-08	0.297289	0.305	0.318	0.00234376
NDUFB5	1.37327e-10	0.297065	0.157	0.138	4.60568e-06
HSPD1	3.77476e-08	0.296481	0.298	0.303	0.00126598
CCM2	2.63825e-08	0.296196	0.146	0.132	0.000884815
JPX	6.71241e-07	0.295378	0.141	0.134	0.0225121
HBP1	9.47887e-10	0.294625	0.155	0.123	3.17902e-05
RPL7L1	5.53732e-11	0.294533	0.136	0.114	1.85711e-06
MT-ND3	9.53439e-31	0.294072	0.989	0.982	3.19764e-26
NIPSNAP1	2.22051e-14	0.293383	0.102	0.068	7.44716e-10
COA1	1.87453e-12	0.293047	0.118	0.093	6.28679e-08
EIF2S3	3.27697e-08	0.292582	0.203	0.202	0.00109903
HCLS1	1.66902e-07	0.292446	0.436	0.468	0.00559755
ACTB	1.1338e-139	0.292348	0.999	0.997	3.80254e-135
SGK1	4.15687e-08	0.291637	0.122	0.105	0.00139413
GTF2H5	7.50403e-09	0.290765	0.156	0.146	0.00025167
NDUFAB1	1.48408e-06	0.2892	0.337	0.36	0.0497731
MAX	1.70183e-08	0.288906	0.158	0.138	0.000570761
KIF22	4.2477e-08	0.288128	0.157	0.146	0.00142459
SPG7	1.27984e-06	0.286554	0.146	0.137	0.0429234
NIP7	2.48829e-11	0.286108	0.115	0.094	8.34521e-07
EIF2A	6.16443e-10	0.284957	0.143	0.126	2.06743e-05
PEX2	1.94969e-10	0.284753	0.114	0.09	6.53888e-06
ITPA	6.68334e-08	0.28452	0.194	0.189	0.00224146
PARN	4.27865e-09	0.284151	0.107	0.086	0.000143497
FNTA	3.26656e-08	0.283396	0.119	0.105	0.00109554
DGCR6L	1.5681e-08	0.281996	0.123	0.109	0.00052591
IDH2	2.91342e-10	0.278894	0.147	0.128	9.77103e-06
ADD3	7.35391e-08	0.278768	0.125	0.105	0.00246636
ATIC	1.20243e-11	0.277758	0.133	0.109	4.0327e-07
FYN	2.06665e-07	0.277357	0.193	0.169	0.00693115
TRAPPC6A	4.13636e-08	0.277162	0.248	0.239	0.00138725
CSK	4.0069e-07	0.275793	0.202	0.197	0.0134383
INSIG1	5.31694e-07	0.27454	0.201	0.188	0.017832
MRPL4	6.45173e-08	0.27397	0.189	0.185	0.00216378
CHCHD3	1.4836e-10	0.273121	0.143	0.127	4.97568e-06
FTH1	7.66733e-13	0.271953	0.881	0.918	2.57147e-08
PIGC	1.12139e-06	0.271471	0.132	0.129	0.0376093
CCT3	1.20637e-08	0.268849	0.22	0.22	0.000404594
ZMYND8	8.70543e-08	0.268432	0.119	0.095	0.00291963
ITGAL	8.87106e-09	0.268381	0.11	0.087	0.000297518
TMEM106B	2.03076e-08	0.268254	0.125	0.106	0.000681078
RPL41	7.00201e-09	0.267887	0.872	0.919	0.000234833
RPS14	3.60254e-84	0.26714	0.991	0.988	1.20822e-79
TOMM22	9.78413e-07	0.267106	0.227	0.237	0.032814
AL118516.1	1.95807e-08	0.266499	0.107	0.087	0.000656699
SRPK1	1.14353e-07	0.264909	0.135	0.123	0.00383518
SNRPA	2.97253e-07	0.263933	0.183	0.182	0.00996929
SUMF2	3.45442e-07	0.26254	0.151	0.135	0.0115854
ALDOA	4.45566e-08	0.262139	0.555	0.593	0.00149434
P2RY10	1.24129e-06	0.262104	0.123	0.111	0.0416304
LTA	2.03407e-10	0.260716	0.131	0.099	6.82188e-06
SDHA	2.77701e-09	0.260705	0.12	0.098	9.31353e-05
THOC7	1.93454e-07	0.260376	0.145	0.142	0.00648804
HSPA8	2.7089e-10	0.260347	0.712	0.749	9.08511e-06
NBDY	5.36655e-07	0.260156	0.15	0.144	0.0179983
BIN1	8.15335e-07	0.259443	0.147	0.136	0.0273447
FTL	2.78446e-10	0.258854	0.811	0.849	9.33853e-06
CPSF6	5.06855e-09	0.2586	0.12	0.099	0.000169989
DCAF13	4.29474e-10	0.25817	0.118	0.094	1.44037e-05
WDR43	3.16682e-08	0.257521	0.112	0.095	0.00106209
IRF3	8.34022e-07	0.257381	0.105	0.093	0.0279714
RPL27	1.90555e-09	0.255586	0.831	0.869	6.39082e-05
TLK1	3.37305e-07	0.255124	0.125	0.113	0.0113125
ATP6V1H	1.26292e-09	0.255031	0.105	0.075	4.23559e-05
NCK1	4.287e-08	0.25339	0.103	0.082	0.00143777
UBL7	2.35356e-09	0.253109	0.129	0.109	7.89337e-05
INTS10	6.2192e-09	0.252799	0.119	0.092	0.00020858
MRPL3	4.45892e-08	0.25173	0.147	0.141	0.00149543
RPL7A	3.81901e-25	0.250917	0.945	0.964	1.28082e-20
RPL34	1.02616e-59	0.250314	0.989	0.982	3.44154e-55
ELAVL1	1.50398e-43	-0.250089	0.018	0.11	5.04404e-39
JMJD6	2.02402e-30	-0.250913	0.071	0.182	6.78817e-26
CD82	3.10062e-35	-0.251336	0.309	0.521	1.03988e-30
SPTSSA	1.15812e-30	-0.25149	0.052	0.156	3.8841e-26
GOLGA4	3.06551e-29	-0.252624	0.123	0.264	1.02811e-24
NUTM2B-AS1	7.11668e-39	-0.252915	0.024	0.117	2.38679e-34
PDCD4	2.51631e-21	-0.253128	0.096	0.207	8.4392e-17
SVIP	4.07523e-36	-0.25419	0.037	0.138	1.36675e-31
BCL2L1	2.79193e-31	-0.254226	0.061	0.181	9.36357e-27
ACADVL	2.48529e-37	-0.254235	0.038	0.149	8.33518e-33
CDV3	5.98091e-39	-0.25468	0.039	0.154	2.00588e-34
NMRK1	1.77063e-32	-0.254848	0.033	0.121	5.93833e-28
LIX1L	1.12646e-35	-0.255631	0.023	0.104	3.77792e-31
FAM96B	2.13901e-35	-0.256121	0.254	0.458	7.17381e-31
PNPLA2	1.68549e-40	-0.256295	0.035	0.143	5.65278e-36
KLF10	5.82497e-30	-0.256394	0.047	0.146	1.95358e-25
GNPTAB	1.36884e-51	-0.256431	0.014	0.101	4.59083e-47
PHF11	1.92351e-34	-0.257319	0.048	0.168	6.45108e-30
LPCAT4	1.72979e-34	-0.257349	0.034	0.127	5.80136e-30
CAMLG	6.10621e-31	-0.257758	0.11	0.257	2.0479e-26
CBFB	5.13399e-36	-0.25798	0.049	0.161	1.72184e-31
RBM8A	1.10358e-38	-0.258096	0.318	0.54	3.70119e-34
SPTY2D1	5.85291e-32	-0.258342	0.053	0.161	1.96295e-27
CCPG1	3.53244e-35	-0.258443	0.05	0.165	1.18471e-30
BLOC1S2	7.25634e-33	-0.258558	0.058	0.179	2.43363e-28
DENND1B	1.55406e-45	-0.258641	0.021	0.113	5.212e-41
BLVRB	1.83409e-41	-0.258803	0.021	0.114	6.15116e-37
PCBD1	1.71604e-34	-0.259277	0.039	0.137	5.75527e-30
SBDS	3.10635e-33	-0.259383	0.125	0.283	1.04181e-28
SMNDC1	5.42155e-32	-0.259961	0.063	0.185	1.81828e-27
TMED5	4.85509e-33	-0.26013	0.07	0.188	1.6283e-28
TNIP2	1.07618e-53	-0.260162	0.013	0.104	3.60928e-49
ADSS	2.4768e-37	-0.26062	0.129	0.304	8.3067e-33
CLK1	2.24189e-34	-0.260621	0.127	0.282	7.51886e-30
YWHAQ	3.24176e-30	-0.262193	0.243	0.439	1.08722e-25
TRGV8	2.96824e-44	-0.262217	0.026	0.116	9.95489e-40
LINC01588	6.50355e-52	-0.26281	0.015	0.109	2.18116e-47
PFKFB3	4.24567e-30	-0.262865	0.04	0.12	1.42391e-25
RALBP1	8.55605e-36	-0.2633	0.043	0.157	2.86953e-31
EBP	2.26335e-36	-0.263384	0.076	0.214	7.59082e-32
PPIB	1.00796e-50	-0.26373	0.483	0.728	3.38051e-46
PAK2	3.38155e-33	-0.264832	0.215	0.412	1.1341e-28
GSTM4	1.52991e-60	-0.264995	0.01	0.104	5.13102e-56
INTS6	7.72664e-35	-0.265234	0.046	0.145	2.59136e-30
TNKS2	2.18714e-37	-0.265374	0.033	0.126	7.33523e-33
FAS	2.95872e-35	-0.265589	0.047	0.156	9.92297e-31
ACOT7	5.60176e-38	-0.265765	0.046	0.164	1.87872e-33
PRRC2B	4.2912e-33	-0.266295	0.06	0.162	1.43918e-28
NUDT5	6.18671e-32	-0.266752	0.111	0.258	2.0749e-27
MAPKAPK2	7.07978e-50	-0.26722	0.022	0.116	2.37442e-45
RNH1	5.4285e-36	-0.267368	0.14	0.32	1.82061e-31
OAT	2.03113e-42	-0.267928	0.034	0.129	6.81201e-38
GGA1	2.06477e-32	-0.268154	0.082	0.204	6.92483e-28
PQLC3	5.7035e-32	-0.268293	0.066	0.19	1.91284e-27
ZFAND5	4.88315e-34	-0.268939	0.079	0.22	1.63771e-29
C12orf57	1.52873e-42	-0.26956	0.466	0.68	5.12706e-38
RPS6KA5	8.92386e-33	-0.269789	0.041	0.141	2.99288e-28
ANP32E	5.83157e-30	-0.270034	0.163	0.331	1.95579e-25
MAP7D1	3.53767e-47	-0.270176	0.019	0.112	1.18647e-42
PCNA	4.44164e-23	-0.270497	0.067	0.172	1.48964e-18
FDX1	7.43658e-51	-0.27054	0.015	0.109	2.49408e-46
COMMD8	5.80712e-33	-0.270751	0.057	0.171	1.94759e-28
LAPTM4A	1.35282e-40	-0.270846	0.141	0.329	4.53708e-36
CDKN2D	4.91709e-40	-0.270905	0.023	0.11	1.64909e-35
GLIPR2	1.78927e-31	-0.272247	0.093	0.217	6.00086e-27
PTPRA	6.84897e-45	-0.272496	0.025	0.121	2.29701e-40
CTSC	5.84563e-38	-0.272783	0.342	0.559	1.96051e-33
ITGAE	7.13862e-26	-0.273086	0.097	0.229	2.39415e-21
GNG2	7.84167e-39	-0.27327	0.181	0.387	2.62994e-34
MAP3K2	3.05316e-32	-0.273813	0.059	0.17	1.02397e-27
IRF1	6.76585e-40	-0.2746	0.19	0.384	2.26913e-35
COL6A3	4.37422e-29	-0.274728	0.045	0.143	1.46702e-24
ATF7IP2	1.19544e-26	-0.275	0.061	0.159	4.00927e-22
APLP2	6.78781e-39	-0.27517	0.045	0.159	2.2765e-34
CLDND1	1.30179e-40	-0.276055	0.178	0.384	4.36594e-36
ROCK1	9.25109e-38	-0.277288	0.165	0.353	3.10263e-33
SSB	1.16432e-34	-0.277464	0.098	0.248	3.90491e-30
MPST	2.31686e-57	-0.278662	0.014	0.114	7.77028e-53
EMD	2.36153e-36	-0.278943	0.125	0.295	7.9201e-32
HSPB11	8.70972e-36	-0.279078	0.102	0.255	2.92107e-31
SLC25A24	3.92868e-45	-0.280184	0.028	0.137	1.3176e-40
HUWE1	1.50197e-31	-0.280367	0.092	0.221	5.03732e-27
ATF4	4.17761e-37	-0.28041	0.127	0.293	1.40109e-32
NEDD9	1.1725e-41	-0.280576	0.036	0.131	3.93234e-37
PPP1R16B	2.18021e-39	-0.280772	0.062	0.193	7.31199e-35
GOLGB1	6.56959e-34	-0.280887	0.116	0.269	2.20331e-29
TMEM14A	3.2324e-32	-0.28089	0.063	0.181	1.08408e-27
UBL5	5.53227e-56	-0.282647	0.381	0.636	1.85541e-51
MAP2K3	4.74775e-51	-0.282846	0.018	0.118	1.5923e-46
RPL36AL	9.13814e-64	-0.282975	0.532	0.79	3.06475e-59
RABIF	1.35012e-42	-0.283615	0.036	0.149	4.52802e-38
USP12	3.10906e-57	-0.28412	0.014	0.107	1.04272e-52
CRELD2	1.52705e-50	-0.284261	0.019	0.112	5.12143e-46
MGAT4A	7.34119e-38	-0.28441	0.035	0.133	2.46209e-33
ANAPC11	5.80375e-39	-0.284639	0.239	0.443	1.94646e-34
ATL3	1.22889e-42	-0.285033	0.052	0.181	4.12146e-38
TPP1	1.68583e-47	-0.285051	0.022	0.11	5.65392e-43
SIVA1	8.50992e-40	-0.285654	0.187	0.389	2.85406e-35
DPF3	2.33132e-72	-0.286067	0.014	0.105	7.81878e-68
IRF2BPL	2.19769e-49	-0.286566	0.018	0.116	7.37063e-45
CDKN2A	1.36532e-58	-0.286959	0.016	0.117	4.57901e-54
METTL9	5.47137e-44	-0.287931	0.035	0.146	1.83499e-39
DYNLT3	1.36857e-42	-0.287938	0.037	0.147	4.58992e-38
TPI1	2.15253e-48	-0.288073	0.55	0.771	7.21916e-44
MZT2A	3.09394e-40	-0.290276	0.045	0.167	1.03765e-35
CTSD	6.95125e-34	-0.290958	0.07	0.183	2.33131e-29
KIF20B	6.289e-37	-0.291155	0.038	0.136	2.1092e-32
PLAUR	1.2057e-46	-0.29128	0.024	0.132	4.04368e-42
TMEM167A	2.42325e-35	-0.292008	0.08	0.222	8.1271e-31
ENO2	4.44062e-62	-0.292083	0.017	0.11	1.4893e-57
ANKRD12	1.99916e-44	-0.293568	0.254	0.484	6.70479e-40
MCRIP1	1.21335e-41	-0.2942	0.074	0.217	4.06934e-37
STUB1	2.62265e-51	-0.294645	0.015	0.103	8.79586e-47
BAG1	1.94944e-57	-0.295817	0.018	0.124	6.53802e-53
NCOR1	1.02972e-40	-0.29657	0.098	0.264	3.45348e-36
FAM118A	7.87573e-51	-0.296645	0.029	0.143	2.64136e-46
SEC11A	7.23984e-40	-0.296773	0.212	0.416	2.4281e-35
GPR55	9.98718e-72	-0.296816	0.01	0.105	3.3495e-67
TMBIM1	8.67592e-42	-0.298721	0.07	0.206	2.90973e-37
MBD2	4.59127e-57	-0.299086	0.027	0.147	1.53982e-52
FAM204A	1.21003e-38	-0.299942	0.072	0.216	4.0582e-34
MPZL3	5.52121e-36	-0.300908	0.032	0.112	1.8517e-31
SUPT3H	7.99587e-43	-0.301327	0.026	0.109	2.68165e-38
TUBB4B	1.82389e-28	-0.302467	0.148	0.299	6.11696e-24
BZW1	1.85512e-40	-0.303458	0.224	0.434	6.22169e-36
BCAT1	1.6443e-93	-0.303699	0.005	0.103	5.51465e-89
BCL3	7.98608e-66	-0.304018	0.013	0.108	2.67837e-61
CMTM3	1.17781e-49	-0.304585	0.031	0.148	3.95014e-45
SHOC2	1.02096e-52	-0.304814	0.035	0.155	3.42408e-48
CAPNS1	8.99703e-49	-0.304977	0.05	0.185	3.01742e-44
PDE4B	1.28218e-37	-0.305023	0.055	0.15	4.30019e-33
OGA	1.58975e-42	-0.305233	0.1	0.256	5.3317e-38
VAMP8	1.23003e-52	-0.30552	0.171	0.409	4.12528e-48
MYO7A	3.36657e-59	-0.305685	0.02	0.107	1.12908e-54
SLK	2.04497e-68	-0.307686	0.015	0.124	6.85842e-64
ITSN2	8.98074e-44	-0.307851	0.065	0.205	3.01196e-39
CYTOR	6.31326e-39	-0.307862	0.112	0.266	2.11734e-34
RASGRP1	1.207e-41	-0.308457	0.038	0.142	4.04802e-37
AKNA	5.59008e-38	-0.308471	0.098	0.24	1.8748e-33
MT1F	4.99561e-52	-0.308627	0.033	0.134	1.67543e-47
SOCS3	2.60121e-61	-0.309239	0.015	0.115	8.72392e-57
SUSD6	3.33796e-52	-0.309326	0.027	0.137	1.11949e-47
B4GALT1	3.33846e-48	-0.310252	0.037	0.153	1.11965e-43
QSOX1	1.11621e-52	-0.310639	0.029	0.145	3.74355e-48
LIMA1	2.7151e-54	-0.311301	0.021	0.127	9.10591e-50
CLU	2.37252e-38	-0.312686	0.063	0.17	7.95695e-34
SYT11	1.1163e-51	-0.313162	0.031	0.147	3.74384e-47
SRSF4	1.04289e-49	-0.3138	0.065	0.221	3.49765e-45
RBX1	1.12385e-46	-0.313846	0.265	0.499	3.76916e-42
HAVCR2	1.28325e-58	-0.314193	0.023	0.132	4.30377e-54
BATF3	1.39511e-103	-0.315802	0.004	0.11	4.67891e-99
GSTO1	8.24922e-49	-0.315957	0.091	0.27	2.76662e-44
EFHD2	3.01724e-55	-0.316057	0.027	0.144	1.01192e-50
PRKAR2A	1.59009e-60	-0.316372	0.02	0.127	5.33284e-56
PLIN3	1.12462e-53	-0.317255	0.038	0.164	3.77175e-49
HDLBP	5.60374e-41	-0.317397	0.087	0.24	1.87938e-36
RPS27A	4.03512e-110	-0.318166	0.973	0.995	1.3533e-105
IDS	4.10138e-49	-0.318477	0.164	0.374	1.37552e-44
TIPARP	2.88698e-32	-0.318993	0.053	0.15	9.68237e-28
CISD2	1.02938e-47	-0.319067	0.057	0.202	3.45232e-43
RAB6A	2.51933e-44	-0.319286	0.071	0.217	8.44933e-40
TPM3	7.16427e-66	-0.319403	0.509	0.763	2.40275e-61
SLC2A1	9.67107e-52	-0.319519	0.029	0.143	3.24348e-47
CLIC4	2.44799e-81	-0.319634	0.007	0.111	8.21008e-77
ICAM1	2.80337e-51	-0.320321	0.022	0.126	9.40193e-47
CCR10	2.26211e-76	-0.320624	0.008	0.109	7.58667e-72
RFTN1	4.35873e-54	-0.322014	0.028	0.14	1.46183e-49
CALCOCO2	1.10108e-45	-0.322185	0.093	0.261	3.69281e-41
GPR65	1.78252e-40	-0.322859	0.11	0.274	5.97821e-36
CAB39	2.40787e-54	-0.323356	0.038	0.162	8.07551e-50
BASP1	2.44869e-47	-0.323589	0.018	0.107	8.21242e-43
LAIR2	6.37503e-43	-0.324106	0.038	0.154	2.13806e-38
CCSER2	2.13104e-44	-0.324107	0.051	0.185	7.14709e-40
MAP4	1.10682e-40	-0.324372	0.092	0.238	3.71204e-36
REEP3	3.52582e-76	-0.3246	0.013	0.129	1.18249e-71
TMEM30A	2.65299e-40	-0.324657	0.073	0.221	8.89761e-36
NBPF15	5.18398e-48	-0.325026	0.04	0.158	1.7386e-43
COMTD1	1.65116e-56	-0.325192	0.029	0.15	5.53766e-52
ARPC5L	1.71457e-51	-0.325839	0.17	0.39	5.75034e-47
CRNDE	8.43796e-93	-0.326164	0.01	0.122	2.82992e-88
PRDX3	3.53856e-41	-0.326324	0.11	0.276	1.18676e-36
CYTIP	2.33798e-51	-0.327053	0.336	0.585	7.84111e-47
GCNT1	6.47269e-65	-0.327284	0.021	0.111	2.17081e-60
NENF	8.01686e-99	-0.328811	0.003	0.106	2.68869e-94
ZNF395	1.23667e-55	-0.328916	0.016	0.112	4.14756e-51
GYG1	5.02577e-47	-0.329131	0.045	0.168	1.68554e-42
SMCHD1	6.82829e-46	-0.329171	0.072	0.212	2.29007e-41
MTCH1	2.1746e-63	-0.329488	0.022	0.146	7.29319e-59
SH2D1A	4.92516e-45	-0.329552	0.102	0.277	1.6518e-40
EPS15	2.30776e-38	-0.329593	0.062	0.175	7.73976e-34
MRPL52	4.32616e-41	-0.329618	0.207	0.399	1.45091e-36
SLBP	3.05187e-57	-0.329825	0.02	0.133	1.02354e-52
APOBEC3G	6.15689e-41	-0.329848	0.147	0.312	2.0649e-36
TBC1D20	1.95084e-76	-0.331075	0.015	0.13	6.54272e-72
SMC3	2.91886e-45	-0.331185	0.098	0.263	9.78926e-41
MIIP	1.09305e-41	-0.331589	0.11	0.267	3.66586e-37
C19orf24	6.43119e-62	-0.33208	0.025	0.151	2.15689e-57
MGMT	3.62189e-47	-0.332875	0.049	0.177	1.21471e-42
IER5	5.8712e-61	-0.333557	0.026	0.154	1.96908e-56
NEDD8	9.91872e-57	-0.333581	0.242	0.492	3.32654e-52
CYSLTR1	9.25991e-62	-0.334703	0.011	0.103	3.10559e-57
ARHGDIA	1.3671e-54	-0.334755	0.225	0.46	4.58496e-50
GNB1	1.01868e-50	-0.334756	0.056	0.204	3.41646e-46
SOD2	7.59645e-36	-0.335362	0.067	0.188	2.5477e-31
BAX	3.96267e-38	-0.33643	0.16	0.335	1.329e-33
MIAT	3.23969e-79	-0.336622	0.009	0.104	1.08653e-74
ANKH	3.00215e-62	-0.337365	0.026	0.146	1.00686e-57
MFHAS1	5.57807e-69	-0.33739	0.022	0.129	1.87077e-64
SLC4A7	9.93411e-54	-0.338057	0.03	0.151	3.3317e-49
TM9SF3	6.44619e-65	-0.338416	0.028	0.158	2.16192e-60
ZEB2	1.05788e-68	-0.338789	0.011	0.111	3.54793e-64
SH3GLB1	3.95279e-54	-0.339235	0.086	0.276	1.32569e-49
ERN1	9.65609e-50	-0.339569	0.019	0.105	3.23846e-45
SIPA1L1	2.39319e-64	-0.339987	0.032	0.166	8.02627e-60
SPCS2	2.53816e-56	-0.340157	0.207	0.455	8.51248e-52
ACAP1	2.45064e-50	-0.340272	0.193	0.401	8.21897e-46
MCOLN2	1.40488e-102	-0.340333	0.007	0.112	4.7117e-98
FAM3C	9.50288e-51	-0.340466	0.032	0.143	3.18708e-46
GAS2L1	1.63681e-128	-0.340737	0.001	0.108	5.48953e-124
CANX	3.05006e-45	-0.341024	0.236	0.455	1.02293e-40
PTP4A2	2.568e-52	-0.341167	0.113	0.298	8.61254e-48
SLC2A8	3.81358e-92	-0.341444	0.005	0.101	1.279e-87
CENPF	1.65584e-17	-0.342226	0.047	0.113	5.55336e-13
ADGRE5	4.81511e-40	-0.342378	0.104	0.245	1.61489e-35
EIF3A	7.96334e-45	-0.343777	0.174	0.374	2.67075e-40
UFM1	8.58729e-49	-0.343942	0.079	0.239	2.88001e-44
AP3S1	4.28727e-50	-0.344282	0.081	0.247	1.43786e-45
CD6	2.60744e-41	-0.344907	0.09	0.247	8.74482e-37
CFL1	2.75465e-85	-0.345064	0.804	0.943	9.23855e-81
TSHZ2	4.67926e-41	-0.345259	0.088	0.252	1.56933e-36
PBX4	2.11666e-97	-0.345922	0.006	0.114	7.09884e-93
SEL1L3	5.46077e-90	-0.346404	0.008	0.106	1.83143e-85
RCN2	2.82204e-74	-0.347644	0.015	0.132	9.46456e-70
RDX	1.47758e-70	-0.348031	0.017	0.132	4.9555e-66
FOSL2	3.98488e-79	-0.348923	0.012	0.112	1.33645e-74
SEPT10	8.57173e-77	-0.349172	0.018	0.139	2.87479e-72
MNAT1	1.14521e-61	-0.350498	0.032	0.156	3.84082e-57
RB1	3.94941e-63	-0.350904	0.039	0.186	1.32455e-58
PCGF5	4.70561e-52	-0.351293	0.051	0.179	1.57817e-47
PIP4K2A	1.06648e-72	-0.351876	0.024	0.143	3.57676e-68
CARD11	1.58742e-71	-0.35381	0.017	0.125	5.3239e-67
SMAP1	9.45256e-49	-0.354134	0.07	0.232	3.1702e-44
CD55	1.06467e-53	-0.35618	0.063	0.215	3.57068e-49
CMIP	8.7846e-65	-0.356642	0.028	0.157	2.94618e-60
TNFRSF1B	3.62178e-50	-0.357066	0.057	0.177	1.21467e-45
EMP3	1.67266e-107	-0.35726	0.595	0.867	5.60977e-103
COMMD7	9.01281e-93	-0.357851	0.012	0.131	3.02272e-88
RNF125	6.70282e-51	-0.358036	0.093	0.258	2.24799e-46
CYTH4	1.79338e-55	-0.358451	0.059	0.2	6.01462e-51
IKZF3	1.06675e-49	-0.358811	0.036	0.131	3.57768e-45
AQP3	9.85631e-41	-0.358911	0.141	0.327	3.30561e-36
SLAMF1	3.08144e-44	-0.359141	0.123	0.291	1.03345e-39
KRTCAP2	4.97085e-76	-0.359305	0.347	0.637	1.66712e-71
MIF	4.83837e-89	-0.359512	0.7	0.906	1.62269e-84
CAP1	1.43378e-64	-0.35959	0.287	0.555	4.8086e-60
IL4I1	1.29081e-71	-0.359629	0.009	0.109	4.32913e-67
CAPN2	5.50161e-57	-0.359685	0.064	0.22	1.84513e-52
PLPP1	1.22088e-58	-0.359719	0.029	0.133	4.0946e-54
AC020916.1	2.97482e-51	-0.36026	0.05	0.18	9.97696e-47
RNF144A	9.53205e-64	-0.362214	0.012	0.101	3.19686e-59
LAMP1	3.13237e-55	-0.362675	0.039	0.165	1.05053e-50
PPP1CB	8.95391e-54	-0.362793	0.077	0.245	3.00296e-49
ALOX5AP	2.36402e-83	-0.362999	0.583	0.821	7.92844e-79
GNAI3	2.44449e-52	-0.363494	0.093	0.263	8.19834e-48
NT5C	2.12127e-61	-0.363754	0.048	0.206	7.11432e-57
CD151	2.23289e-54	-0.36529	0.089	0.259	7.48868e-50
DNAJC15	8.6744e-54	-0.366471	0.123	0.318	2.90922e-49
GLO1	1.67091e-47	-0.367093	0.089	0.254	5.6039e-43
VPS26A	7.98329e-51	-0.367156	0.05	0.183	2.67744e-46
PRDX5	1.216e-64	-0.367444	0.239	0.496	4.07822e-60
HSPH1	1.79273e-40	-0.368626	0.112	0.271	6.01245e-36
COX17	3.24216e-55	-0.368649	0.129	0.334	1.08736e-50
SURF4	8.70832e-55	-0.368758	0.127	0.331	2.92059e-50
RAB27A	1.67893e-61	-0.368921	0.063	0.226	5.63078e-57
SPAG9	3.21756e-71	-0.370379	0.024	0.148	1.0791e-66
FUT7	4.95635e-57	-0.370631	0.041	0.171	1.66226e-52
SRGN	7.01197e-73	-0.37119	0.74	0.907	2.35167e-68
CD44	4.64517e-82	-0.371269	0.474	0.753	1.5579e-77
RRBP1	3.59139e-80	-0.372486	0.02	0.148	1.20448e-75
REL	1.32685e-45	-0.372575	0.204	0.408	4.44999e-41
SEPT11	1.03535e-52	-0.372658	0.093	0.257	3.47235e-48
TENT5C	5.54517e-58	-0.372924	0.025	0.136	1.85974e-53
TRBC2	4.25045e-58	-0.374919	0.305	0.564	1.42552e-53
HIF1A	8.31528e-62	-0.375513	0.174	0.405	2.78878e-57
PPP2R2B	2.10864e-89	-0.376423	0.012	0.122	7.07197e-85
CDK2AP2	2.71515e-51	-0.377936	0.142	0.349	9.10606e-47
PALLD	2.44446e-98	-0.379002	0.006	0.115	8.19823e-94
FBXO32	6.76141e-63	-0.379261	0.032	0.15	2.26764e-58
GPR68	2.37508e-75	-0.379763	0.022	0.145	7.96556e-71
CHN1	2.3759e-46	-0.379907	0.035	0.144	7.96828e-42
SRGAP2	4.64737e-89	-0.380149	0.015	0.143	1.55864e-84
SUN2	3.26975e-58	-0.380279	0.06	0.215	1.09661e-53
CLEC2D	3.21423e-65	-0.380481	0.111	0.334	1.07799e-60
NFATC2	1.4417e-58	-0.381415	0.061	0.22	4.83516e-54
FKBP2	7.28408e-58	-0.381779	0.069	0.241	2.44293e-53
FNDC3B	7.684e-87	-0.38187	0.016	0.142	2.57706e-82
GPR171	4.02767e-70	-0.382333	0.031	0.136	1.3508e-65
PRKAR1A	7.25427e-61	-0.383287	0.171	0.402	2.43294e-56
FAM50A	4.33021e-85	-0.38364	0.015	0.135	1.45227e-80
HMGN1	3.07738e-65	-0.386721	0.22	0.482	1.03209e-60
IQCG	6.34104e-32	-0.386728	0.071	0.175	2.12666e-27
FRMD4B	2.47497e-50	-0.386922	0.065	0.208	8.30057e-46
TCF4	9.73396e-64	-0.38694	0.019	0.129	3.26458e-59
ERO1A	3.22004e-93	-0.388273	0.016	0.146	1.07994e-88
PDIA6	3.83002e-52	-0.389036	0.182	0.396	1.28451e-47
FAAP20	2.15596e-73	-0.389503	0.029	0.174	7.23067e-69
PREX1	2.53198e-75	-0.389807	0.036	0.174	8.49174e-71
BUB3	1.06613e-57	-0.390347	0.112	0.301	3.5756e-53
PRDX1	2.2178e-72	-0.391308	0.678	0.878	7.43805e-68
TRBV6-1	3.55611e-133	-0.392496	0.001	0.115	1.19265e-128
FASLG	6.71131e-62	-0.392914	0.048	0.169	2.25084e-57
DYNLL1	3.31121e-61	-0.393498	0.28	0.541	1.11051e-56
ARL4C	1.95232e-63	-0.393791	0.156	0.379	6.5477e-59
PGK1	1.31788e-88	-0.394172	0.438	0.738	4.41989e-84
MYL6	1.74074e-102	-0.395534	0.724	0.919	5.83808e-98
GNG5	2.42382e-69	-0.397586	0.342	0.611	8.129e-65
PPIF	1.00006e-89	-0.398158	0.011	0.132	3.354e-85
MDFIC	2.1945e-60	-0.398175	0.046	0.182	7.35991e-56
SPEN	3.01794e-60	-0.398995	0.045	0.172	1.01216e-55
AKAP13	6.71024e-62	-0.399434	0.196	0.433	2.25048e-57
CYC1	3.30484e-78	-0.399477	0.024	0.164	1.10838e-73
CMTM6	2.01755e-50	-0.399486	0.165	0.364	6.76645e-46
ANK3	2.93013e-93	-0.400242	0.011	0.139	9.82706e-89
KRT7	1.33445e-73	-0.401564	0.291	0.564	4.47548e-69
GRAMD1B	7.13067e-123	-0.401928	0.006	0.129	2.39149e-118
G3BP2	1.04864e-54	-0.402995	0.16	0.365	3.51693e-50
CXCR3	4.60937e-62	-0.403179	0.048	0.16	1.54589e-57
JUN	4.69619e-51	-0.403454	0.274	0.518	1.57501e-46
PTGER4	1.75026e-59	-0.403602	0.141	0.354	5.87002e-55
ARL3	3.40987e-97	-0.403675	0.019	0.153	1.1436e-92
ILK	1.57307e-65	-0.403795	0.081	0.272	5.27576e-61
PHLDA2	7.18849e-100	-0.404535	0.007	0.12	2.41088e-95
IL9R	4.15832e-54	-0.405418	0.048	0.166	1.39462e-49
NFKBIZ	3.73493e-62	-0.406602	0.043	0.192	1.25262e-57
MOB1A	2.05593e-62	-0.407179	0.147	0.368	6.89517e-58
TSPO	4.94207e-82	-0.407252	0.305	0.604	1.65747e-77
CCNG2	1.67165e-68	-0.409105	0.015	0.131	5.60637e-64
MAP1LC3B	1.36374e-69	-0.410418	0.118	0.353	4.57371e-65
PSMB9	1.00529e-71	-0.411021	0.212	0.476	3.37153e-67
RAB5IF	6.35946e-94	-0.411931	0.016	0.151	2.13284e-89
HLA-DMA	1.61686e-89	-0.411941	0.015	0.155	5.42262e-85
SCPEP1	2.86092e-62	-0.412308	0.042	0.169	9.59497e-58
GOLGA8B	8.06707e-82	-0.412718	0.028	0.157	2.70553e-77
MYL12B	4.91895e-109	-0.413039	0.483	0.79	1.64972e-104
RORA	4.38436e-40	-0.41419	0.092	0.239	1.47043e-35
TGFBR3	5.21881e-66	-0.415043	0.039	0.188	1.75028e-61
SYNGR2	6.23043e-70	-0.415345	0.165	0.423	2.08956e-65
SELENOK	1.79545e-63	-0.416384	0.182	0.43	6.02158e-59
SPCS3	8.86091e-71	-0.416927	0.119	0.348	2.97177e-66
MICAL2	1.55334e-99	-0.41705	0.018	0.158	5.20959e-95
NCAM1	7.04648e-168	-0.417491	0	0.126	2.36325e-163
BCAP29	3.98116e-68	-0.417553	0.056	0.215	1.3352e-63
YWHAH	1.94151e-89	-0.419498	0.023	0.164	6.51143e-85
GNB2	1.61038e-76	-0.421174	0.091	0.312	5.40091e-72
ATP1B3	1.25201e-67	-0.421399	0.063	0.229	4.19898e-63
RNF187	1.34811e-98	-0.421748	0.013	0.141	4.52129e-94
RPS19	2.94379e-125	-0.422596	0.96	0.993	9.87287e-121
LMO4	1.25283e-45	-0.423291	0.102	0.257	4.20173e-41
RTN4	2.01475e-79	-0.423647	0.101	0.336	6.75706e-75
CISH	1.00097e-70	-0.423798	0.034	0.17	3.35705e-66
TGFBR2	1.01457e-90	-0.423997	0.022	0.162	3.40268e-86
AHI1	1.99564e-70	-0.424239	0.062	0.225	6.69299e-66
RNF213	1.18633e-76	-0.425782	0.23	0.498	3.97871e-72
KDELR2	3.90634e-102	-0.42642	0.02	0.175	1.31011e-97
RASAL3	5.85381e-76	-0.426478	0.047	0.217	1.96325e-71
HMGB2	7.9947e-36	-0.426653	0.159	0.328	2.68126e-31
CDH17	8.31528e-164	-0.426672	0	0.122	2.78878e-159
DDB2	3.84741e-69	-0.42678	0.064	0.235	1.29034e-64
RECQL	4.07669e-70	-0.426808	0.08	0.266	1.36724e-65
MXRA7	2.14364e-127	-0.427115	0.008	0.136	7.18933e-123
ABI3	7.73876e-136	-0.428291	0.003	0.132	2.59543e-131
SLC20A1	5.39833e-73	-0.428746	0.039	0.189	1.81049e-68
SOS1	5.72864e-77	-0.430337	0.028	0.154	1.92127e-72
KLRB1	3.04144e-36	-0.431131	0.065	0.175	1.02004e-31
ADAM12	9.40037e-122	-0.431136	0.003	0.116	3.1527e-117
CYSTM1	3.72383e-96	-0.432712	0.028	0.18	1.2489e-91
ANXA11	1.12981e-79	-0.433088	0.115	0.354	3.78916e-75
CD53	8.92265e-86	-0.433268	0.229	0.518	2.99248e-81
PPFIBP1	1.08691e-80	-0.434365	0.038	0.191	3.64528e-76
ATP2B4	1.70848e-73	-0.434434	0.061	0.233	5.72989e-69
FAM177A1	1.06564e-76	-0.43499	0.074	0.268	3.57395e-72
NDFIP1	3.46242e-82	-0.435301	0.142	0.407	1.16123e-77
ATP1A1	6.8206e-79	-0.435533	0.055	0.225	2.28749e-74
MBP	1.51508e-77	-0.436114	0.153	0.407	5.08127e-73
SNX9	1.10682e-88	-0.437898	0.014	0.132	3.71206e-84
GLS	5.53041e-81	-0.438202	0.038	0.199	1.85479e-76
CD47	2.76089e-78	-0.438924	0.065	0.265	9.25948e-74
WDFY2	1.1674e-84	-0.439189	0.024	0.16	3.91522e-80
CLECL1	1.19142e-102	-0.441249	0.023	0.173	3.99579e-98
AKAP11	3.19839e-84	-0.441936	0.032	0.175	1.07268e-79
DUSP5	1.99107e-98	-0.442073	0.018	0.143	6.67764e-94
ANTXR2	7.50539e-117	-0.443117	0.005	0.124	2.51716e-112
FLNA	2.08144e-82	-0.444162	0.252	0.527	6.98074e-78
IL2RB	8.62617e-75	-0.444532	0.083	0.285	2.89305e-70
RALGAPA1	1.14347e-70	-0.445568	0.055	0.227	3.83498e-66
RAB11A	1.46845e-70	-0.447941	0.163	0.404	4.92488e-66
SPPL2A	3.28727e-98	-0.449066	0.023	0.188	1.10248e-93
IL10RA	5.99789e-65	-0.449565	0.075	0.23	2.01157e-60
LRRFIP2	5.41277e-83	-0.450198	0.057	0.248	1.81533e-78
BMP1	1.48884e-142	-0.450385	0.004	0.137	4.99329e-138
HCFC1R1	3.28696e-70	-0.450877	0.098	0.293	1.10238e-65
FURIN	1.62912e-89	-0.450977	0.02	0.153	5.46375e-85
INHBA	6.63689e-158	-0.453054	0	0.129	2.22588e-153
MYL12A	2.81814e-135	-0.453957	0.658	0.912	9.45147e-131
GNAI2	5.80824e-81	-0.454113	0.107	0.323	1.94797e-76
MKI67	1.50776e-49	-0.454169	0.025	0.118	5.05674e-45
HTATSF1	7.62264e-79	-0.454477	0.081	0.279	2.55648e-74
HSP90B1	1.36224e-84	-0.454873	0.273	0.566	4.56868e-80
PRKX	2.12012e-103	-0.456525	0.028	0.176	7.11045e-99
CUEDC2	4.13363e-100	-0.456896	0.035	0.191	1.38634e-95
GSTM1	1.12422e-183	-0.457035	0	0.137	3.77042e-179
STMN1	6.74756e-20	-0.45721	0.174	0.291	2.263e-15
CD58	1.27472e-88	-0.458465	0.046	0.224	4.27517e-84
CLTB	8.73542e-111	-0.458739	0.015	0.17	2.92969e-106
EHD4	3.94237e-86	-0.459183	0.068	0.279	1.32219e-81
DIAPH1	2.50733e-80	-0.459641	0.09	0.291	8.40909e-76
ARHGEF12	6.2664e-121	-0.461614	0.009	0.143	2.10162e-116
GADD45GIP1	4.81309e-87	-0.462342	0.05	0.251	1.61421e-82
AHR	6.05761e-69	-0.462544	0.078	0.266	2.0316e-64
NCR3	5.84634e-81	-0.466085	0.124	0.374	1.96074e-76
SPRY1	1.30598e-146	-0.466338	0.002	0.131	4.38001e-142
CMPK1	1.60909e-94	-0.468017	0.048	0.239	5.39656e-90
PDIA3	2.00372e-86	-0.468482	0.24	0.532	6.72009e-82
DOCK10	1.49765e-92	-0.469752	0.054	0.234	5.02281e-88
EMB	8.2315e-76	-0.46987	0.177	0.426	2.76068e-71
TPT1	3.73849e-120	-0.47183	0.902	0.982	1.25381e-115
ARL6IP6	4.40492e-82	-0.47193	0.063	0.251	1.47732e-77
TMEM200A	6.28729e-121	-0.472455	0.016	0.15	2.10863e-116
PLEC	4.13171e-68	-0.472503	0.135	0.347	1.38569e-63
SDC4	2.88614e-95	-0.473796	0.022	0.168	9.67952e-91
STAT4	8.07872e-121	-0.474839	0.016	0.161	2.70944e-116
XBP1	1.26735e-100	-0.475503	0.033	0.207	4.25044e-96
CD109	4.88072e-118	-0.476541	0.005	0.122	1.6369e-113
CTNNA1	9.08392e-153	-0.476801	0.007	0.164	3.04657e-148
ZBED2	7.04128e-131	-0.477135	0.001	0.115	2.3615e-126
TMOD3	3.91303e-76	-0.478312	0.102	0.314	1.31235e-71
SFXN1	3.89657e-82	-0.47832	0.175	0.429	1.30683e-77
MYH9	2.20231e-85	-0.478344	0.275	0.559	7.38611e-81
RPS27L	3.61429e-73	-0.479062	0.183	0.437	1.21216e-68
CAMK1	4.87589e-156	-0.479169	0.008	0.168	1.63528e-151
POLR2L	5.90867e-97	-0.479532	0.284	0.583	1.98165e-92
NDUFAF8	7.39707e-126	-0.482136	0.012	0.167	2.48083e-121
ELL2	3.12634e-110	-0.48298	0.027	0.179	1.04851e-105
ANXA2	1.54089e-108	-0.484864	0.309	0.653	5.16784e-104
PTGS2	6.47243e-110	-0.485064	0.005	0.115	2.17072e-105
SYNE2	2.43439e-69	-0.485292	0.143	0.36	8.16446e-65
KRT17	4.63677e-129	-0.485499	0.003	0.127	1.55508e-124
BTG2	4.32249e-68	-0.486739	0.19	0.435	1.44968e-63
ZFP36L1	7.4633e-93	-0.487298	0.392	0.693	2.50304e-88
SLC2A3	2.41064e-118	-0.488179	0.464	0.793	8.08481e-114
CREM	4.83919e-79	-0.48906	0.117	0.354	1.62297e-74
HIPK2	9.44921e-111	-0.489155	0.018	0.166	3.16908e-106
PTPN22	9.17568e-91	-0.490234	0.055	0.24	3.07734e-86
FAM129A	1.68632e-102	-0.490287	0.22	0.519	5.65559e-98
CSRNP1	8.34591e-78	-0.494617	0.053	0.223	2.79905e-73
DUSP1	2.23423e-56	-0.494957	0.282	0.517	7.49315e-52
GRB2	1.68402e-96	-0.495436	0.079	0.308	5.64787e-92
ITM2C	3.07927e-76	-0.49746	0.148	0.372	1.03272e-71
H2AFV	5.79576e-75	-0.497738	0.091	0.29	1.94378e-70
CPD	4.70864e-116	-0.498017	0.026	0.197	1.57918e-111
OPTN	5.42575e-92	-0.499602	0.138	0.4	1.81969e-87
SLC27A2	5.2801e-174	-0.499978	0.005	0.157	1.77084e-169
MED10	6.83982e-93	-0.500186	0.166	0.435	2.29394e-88
CAVIN3	1.48383e-148	-0.501214	0.005	0.161	4.97647e-144
EML4	1.16719e-95	-0.50181	0.235	0.533	3.91451e-91
ACAP2	4.94116e-91	-0.502657	0.066	0.279	1.65717e-86
PDE4DIP	1.25747e-69	-0.503184	0.055	0.221	4.21731e-65
S100A14	8.86687e-111	-0.504279	0.004	0.123	2.97377e-106
NR3C1	2.09863e-92	-0.506548	0.136	0.394	7.03839e-88
STAT3	3.65322e-96	-0.507042	0.214	0.512	1.22522e-91
PDE4D	5.78427e-78	-0.507257	0.123	0.339	1.93993e-73
REEP5	2.97595e-99	-0.507279	0.195	0.496	9.98073e-95
IFI27	4.83811e-75	-0.508713	0.024	0.168	1.6226e-70
SELENOS	6.19403e-94	-0.509464	0.073	0.292	2.07735e-89
NR4A1	3.54775e-76	-0.510465	0.125	0.355	1.18985e-71
MT-ND2	7.54409e-187	-0.513085	0.84	0.958	2.53014e-182
HSPA1A	3.15224e-87	-0.514402	0.487	0.778	1.0572e-82
NAMPT	3.13361e-83	-0.514531	0.102	0.337	1.05095e-78
CD99	2.94637e-168	-0.515772	0.58	0.894	9.88154e-164
FMNL1	8.41883e-97	-0.516645	0.065	0.266	2.82351e-92
TYMS	5.45745e-89	-0.516733	0.012	0.121	1.83032e-84
PPP1R15A	1.30403e-88	-0.516853	0.251	0.545	4.37345e-84
C9orf3	8.50185e-158	-0.5181	0.005	0.164	2.85135e-153
BTG3	1.78347e-127	-0.519621	0.024	0.215	5.98139e-123
TYMP	8.39997e-104	-0.52181	0.044	0.249	2.81718e-99
CLSTN3	5.77882e-132	-0.522725	0.019	0.181	1.9381e-127
RBMS1	1.23101e-98	-0.523078	0.073	0.288	4.12858e-94
PPM1G	1.86412e-106	-0.524743	0.054	0.268	6.25189e-102
HLA-DRB5	1.20696e-126	-0.524938	0.005	0.132	4.04791e-122
IFITM2	4.69676e-107	-0.524993	0.604	0.842	1.5752e-102
MATK	2.80223e-124	-0.527057	0.02	0.18	9.39813e-120
PDLIM4	4.8842e-120	-0.528448	0.01	0.153	1.63806e-115
TMED10	1.57515e-104	-0.528477	0.172	0.458	5.28274e-100
MZT2B	3.67313e-104	-0.528713	0.05	0.246	1.23189e-99
SQLE	8.65565e-124	-0.528734	0.027	0.202	2.90293e-119
PIM3	3.44092e-112	-0.528814	0.02	0.177	1.15402e-107
RELB	1.87603e-148	-0.529047	0.008	0.17	6.29183e-144
RGS9	7.30448e-106	-0.531264	0.047	0.235	2.44977e-101
LST1	6.08056e-119	-0.53208	0.016	0.179	2.0393e-114
GUK1	3.04628e-108	-0.538235	0.227	0.539	1.02166e-103
SDF2L1	3.3276e-106	-0.540163	0.056	0.264	1.11601e-101
DNAJC1	1.04207e-181	-0.542488	0.005	0.178	3.4949e-177
MSC	5.68011e-138	-0.542539	0.014	0.183	1.905e-133
C4orf48	6.85374e-119	-0.544649	0.029	0.207	2.29861e-114
ADAM8	3.38573e-130	-0.545557	0.026	0.211	1.13551e-125
HSPA1B	3.38567e-85	-0.546152	0.283	0.581	1.13549e-80
ZFP36	1.28924e-131	-0.547188	0.386	0.745	4.32387e-127
CNN2	1.06521e-96	-0.548319	0.078	0.295	3.57251e-92
TNS3	2.28466e-124	-0.548627	0.026	0.178	7.66228e-120
GLUL	2.69462e-100	-0.550383	0.075	0.287	9.03721e-96
SEC61B	8.03214e-115	-0.553098	0.292	0.608	2.69382e-110
CD40LG	1.85244e-84	-0.554524	0.108	0.34	6.21273e-80
TMX4	3.96833e-106	-0.555017	0.05	0.241	1.3309e-101
SLC16A3	1.05522e-152	-0.555228	0.014	0.2	3.53899e-148
HCST	5.8676e-130	-0.555327	0.428	0.737	1.96788e-125
CRIP2	3.01205e-82	-0.555825	0.033	0.171	1.01018e-77
RUNX2	1.26626e-112	-0.555851	0.037	0.204	4.2468e-108
LRRFIP1	3.62932e-104	-0.561017	0.184	0.466	1.2172e-99
TPST2	7.85031e-124	-0.561662	0.049	0.247	2.63284e-119
ATP8B4	5.46333e-163	-0.56264	0.01	0.168	1.83229e-158
MYO1E	1.7235e-200	-0.566394	0.003	0.186	5.78029e-196
TMEM160	2.86908e-130	-0.567669	0.036	0.259	9.62233e-126
MT-ND6	1.57596e-63	-0.568358	0.268	0.46	5.28545e-59
ITGB7	4.18737e-130	-0.568964	0.029	0.216	1.40436e-125
A1BG	1.9291e-129	-0.571445	0.035	0.212	6.46981e-125
AUTS2	1.10094e-183	-0.574606	0.013	0.198	3.69235e-179
TCTN3	1.91103e-113	-0.577524	0.045	0.248	6.40922e-109
GLUD1	7.15409e-120	-0.5814	0.071	0.32	2.39934e-115
GOLIM4	6.72316e-182	-0.58303	0.013	0.193	2.25481e-177
PPP3CA	1.57754e-175	-0.583752	0.013	0.201	5.29075e-171
HSPA5	4.94389e-110	-0.584745	0.213	0.521	1.65808e-105
UBE2F	1.21508e-114	-0.586835	0.024	0.189	4.07513e-110
ARF6	1.17687e-113	-0.591905	0.088	0.346	3.94699e-109
SFMBT2	3.5113e-158	-0.592263	0.018	0.198	1.17762e-153
F2R	6.99103e-185	-0.595555	0.007	0.178	2.34465e-180
ARL6IP5	3.24752e-161	-0.596215	0.385	0.752	1.08915e-156
CARD19	8.97773e-139	-0.596297	0.04	0.234	3.01095e-134
MCL1	2.60952e-115	-0.599699	0.135	0.415	8.75182e-111
ATP5MD	2.81784e-132	-0.60082	0.228	0.56	9.45046e-128
CSTB	1.05461e-120	-0.600842	0.16	0.466	3.53695e-116
CD226	8.6965e-162	-0.602451	0.019	0.21	2.91663e-157
H2AFZ	1.15669e-66	-0.602534	0.431	0.675	3.87932e-62
PTTG1	5.49133e-104	-0.60453	0.108	0.356	1.84168e-99
SLC1A5	2.66043e-134	-0.605199	0.037	0.255	8.92257e-130
TSEN54	2.28384e-138	-0.60699	0.041	0.256	7.65954e-134
TAGAP	9.71817e-94	-0.607231	0.182	0.457	3.25928e-89
MYADM	1.57241e-125	-0.608605	0.032	0.235	5.27355e-121
TLN1	2.20551e-123	-0.609245	0.119	0.397	7.39684e-119
ITGA1	2.95203e-176	-0.614693	0.015	0.192	9.90052e-172
S100A7	3.11738e-103	-0.615867	0.015	0.165	1.04551e-98
ZNF683	4.12602e-109	-0.617057	0.057	0.233	1.38378e-104
PCBP1	1.05217e-133	-0.617735	0.09	0.36	3.52878e-129
ENTPD1	2.49359e-191	-0.620106	0.015	0.207	8.36299e-187
AHNAK	6.63757e-159	-0.621075	0.337	0.721	2.22611e-154
RBM17	5.71155e-142	-0.621331	0.04	0.267	1.91554e-137
ATF3	6.53661e-128	-0.621632	0.011	0.164	2.19225e-123
MTHFD2	1.11049e-110	-0.624623	0.121	0.381	3.72435e-106
PIM1	1.25305e-155	-0.62783	0.025	0.235	4.20249e-151
SLC7A5	1.32249e-151	-0.630989	0.038	0.252	4.43538e-147
PDCD1	8.46099e-103	-0.632508	0.033	0.196	2.83765e-98
DHRS7	2.75746e-135	-0.635272	0.122	0.406	9.24797e-131
TNFSF14	5.15008e-132	-0.64399	0.055	0.286	1.72723e-127
PIK3AP1	2.67551e-214	-0.644029	0.005	0.19	8.97314e-210
LINC01871	3.61848e-147	-0.644375	0.039	0.236	1.21357e-142
RCBTB2	3.19935e-112	-0.648578	0.073	0.277	1.073e-107
JAK1	3.58818e-142	-0.650217	0.099	0.385	1.20341e-137
PHTF2	1.17934e-127	-0.650826	0.065	0.294	3.95528e-123
STOM	1.01535e-154	-0.653065	0.045	0.247	3.40528e-150
RUNX3	5.53277e-140	-0.655305	0.086	0.344	1.85558e-135
PGAM1	2.18145e-134	-0.655337	0.268	0.604	7.31615e-130
ETS2	1.70481e-190	-0.655586	0.013	0.215	5.71758e-186
TRGV10	1.02407e-138	-0.657362	0.037	0.25	3.43453e-134
CALM1	5.2071e-229	-0.659301	0.592	0.909	1.74636e-224
DEK	8.64796e-132	-0.660184	0.085	0.347	2.90035e-127
SLC39A6	3.86416e-131	-0.660457	0.054	0.276	1.29596e-126
BATF	8.66632e-127	-0.66081	0.24	0.578	2.90651e-122
ADAM19	3.42528e-174	-0.661618	0.022	0.223	1.14877e-169
TNFSF11	4.25863e-182	-0.662569	0.009	0.206	1.42826e-177
DUSP4	3.66843e-109	-0.663395	0.16	0.452	1.23032e-104
BIRC3	1.25352e-123	-0.665126	0.312	0.653	4.20405e-119
IQGAP1	2.96822e-148	-0.666837	0.196	0.537	9.95481e-144
RABAC1	2.59986e-159	-0.667746	0.181	0.535	8.7194e-155
S100A11	2.71304e-224	-0.668807	0.592	0.908	9.09898e-220
OSTF1	1.56821e-144	-0.670247	0.099	0.39	5.25945e-140
FABP5	5.29902e-104	-0.670402	0.099	0.336	1.77719e-99
TNFAIP3	7.18405e-114	-0.673634	0.224	0.536	2.40939e-109
GNA15	1.09022e-220	-0.674875	0.012	0.242	3.65638e-216
SELENOM	3.21394e-191	-0.675787	0.022	0.267	1.07789e-186
SOCS1	1.01243e-207	-0.676013	0.007	0.208	3.39548e-203
HLA-DQB1	7.92907e-147	-0.676711	0.038	0.265	2.65925e-142
MIR155HG	3.9547e-92	-0.678223	0.036	0.203	1.32633e-87
ZMIZ1	1.13877e-193	-0.679728	0.025	0.264	3.81921e-189
KDM5B	1.25967e-166	-0.680609	0.028	0.262	4.22468e-162
HLA-F	7.37232e-168	-0.686865	0.061	0.324	2.47253e-163
CTSH	1.4955e-126	-0.689413	0.063	0.289	5.01562e-122
TXN	3.2804e-170	-0.702065	0.263	0.641	1.10018e-165
CDC42EP3	1.85849e-165	-0.702971	0.028	0.25	6.23302e-161
SH2D2A	1.80329e-158	-0.706679	0.072	0.335	6.04788e-154
P4HB	8.76854e-179	-0.721203	0.114	0.456	2.94079e-174
DSP	1.04127e-119	-0.723952	0.012	0.169	3.49223e-115
TESC	2.25864e-241	-0.725438	0.008	0.221	7.57504e-237
HLA-DPB1	1.62455e-181	-0.725861	0.077	0.414	5.44842e-177
B2M	0	-0.733345	0.998	1	0
MAF	7.29261e-193	-0.735968	0.015	0.231	2.44579e-188
DDIT4	1.20062e-139	-0.739556	0.293	0.642	4.02665e-135
MTSS1	8.47786e-190	-0.740296	0.058	0.335	2.84331e-185
CST3	9.27014e-141	-0.745996	0.021	0.212	3.10902e-136
LCP1	7.32807e-200	-0.746629	0.338	0.74	2.45769e-195
KIR2DL4	9.54972e-266	-0.749653	0.001	0.205	3.20278e-261
RDH10	1.81526e-197	-0.75265	0.017	0.24	6.08803e-193
ATP1B1	7.17008e-255	-0.753055	0.009	0.256	2.4047e-250
CCND2	4.27912e-145	-0.756993	0.138	0.453	1.43513e-140
KTN1	6.09956e-192	-0.758695	0.072	0.38	2.04567e-187
PAG1	4.55186e-192	-0.765418	0.037	0.302	1.5266e-187
IKZF1	1.92613e-192	-0.771307	0.053	0.312	6.45986e-188
CDK6	3.36643e-182	-0.775401	0.048	0.317	1.12903e-177
CST7	8.9386e-145	-0.783013	0.357	0.648	2.99783e-140
JUND	7.12078e-209	-0.784691	0.053	0.35	2.38817e-204
CXCL13	1.00952e-58	-0.795386	0.025	0.153	3.38572e-54
NEAT1	5.27788e-167	-0.798804	0.235	0.595	1.7701e-162
ANXA1	0	-0.800688	0.153	0.719	7.92943e-306
CCDC85B	3.34749e-205	-0.801025	0.067	0.401	1.12268e-200
CCR6	1.67508e-200	-0.807631	0.011	0.23	5.61787e-196
ZYX	5.47739e-208	-0.813101	0.044	0.323	1.83701e-203
TNFSF9	2.2635e-143	-0.813525	0.006	0.141	7.59134e-139
CD2	2.91171e-257	-0.81634	0.34	0.773	9.76531e-253
PHLDA1	5.58632e-184	-0.824955	0.04	0.295	1.87354e-179
SLC1A4	4.47776e-280	-0.826051	0.012	0.282	1.50175e-275
KRTDAP	3.78609e-172	-0.831571	0.004	0.178	1.26978e-167
PRDM1	2.74368e-170	-0.842093	0.07	0.357	9.20177e-166
S100A10	0	-0.844015	0.5	0.909	0
RGS2	1.02916e-167	-0.851046	0.057	0.33	3.45161e-163
CDKN1A	6.07276e-206	-0.87921	0.055	0.366	2.03668e-201
KDSR	7.80202e-244	-0.881071	0.053	0.376	2.61664e-239
CXCR6	1.74083e-207	-0.881802	0.023	0.261	5.83839e-203
DMKN	7.70734e-193	-0.893024	0.004	0.193	2.58489e-188
LY6D	6.15817e-216	-0.897996	0.003	0.206	2.06533e-211
EMP1	0	-0.9001	0.005	0.288	0
CD96	7.25175e-274	-0.903966	0.241	0.688	2.43209e-269
IL32	0	-0.905963	0.722	0.984	0
HLA-DPA1	1.92651e-248	-0.906551	0.069	0.447	6.46115e-244
GEM	1.14888e-170	-0.909378	0.091	0.395	3.8531e-166
CCDC107	3.71952e-252	-0.911728	0.081	0.442	1.24745e-247
DSTN	2.21079e-271	-0.914828	0.048	0.381	7.41454e-267
KRT16	7.87997e-202	-0.918806	0.009	0.225	2.64278e-197
RGS16	1.04111e-158	-0.922229	0.067	0.337	3.49168e-154
ANKRD28	1.6441e-253	-0.923508	0.061	0.393	5.51397e-249
PRNP	3.55415e-205	-0.924568	0.075	0.384	1.19199e-200
S100A9	6.52076e-204	-0.925319	0.026	0.3	2.18693e-199
CD69	2.96273e-282	-0.926127	0.326	0.805	9.93641e-278
LPAR6	2.79341e-218	-0.92617	0.082	0.422	9.36855e-214
TPM4	2.87823e-254	-0.928078	0.184	0.606	9.65301e-250
TNFSF10	1.3533e-272	-0.943387	0.168	0.61	4.53869e-268
PRELID1	3.51333e-283	-0.943593	0.025	0.328	1.1783e-278
RPS4Y1	4.00182e-186	-0.947354	0.104	0.439	1.34213e-181
MAP3K8	4.62612e-269	-0.951177	0.052	0.389	1.55151e-264
IFITM3	6.36884e-214	-0.955906	0.063	0.376	2.13598e-209
CAST	2.62075e-268	-0.959311	0.079	0.446	8.78948e-264
ACTN4	5.6004e-285	-0.966839	0.086	0.464	1.87826e-280
LGALS7	2.72988e-220	-0.974755	0.009	0.243	9.15547e-216
KRT6A	1.58349e-250	-0.976186	0.01	0.267	5.3107e-246
JAML	1.14926e-262	-0.978363	0.079	0.443	3.8544e-258
TIMP1	4.56411e-221	-0.979807	0.281	0.667	1.53071e-216
ZFP36L2	5.78843e-184	-0.982191	0.33	0.69	1.94132e-179
SYTL2	0	-0.984308	0.02	0.348	0
RAC1	1.47032e-273	-0.9893	0.052	0.394	4.93115e-269
SYTL3	5.48255e-301	-0.991338	0.042	0.37	1.83874e-296
BHLHE40	3.50293e-289	-0.996604	0.214	0.669	1.17481e-284
TNF	2.87987e-224	-1.00085	0.092	0.453	9.6585e-220
STK17B	0	-1.0103	0.23	0.715	0
CKLF	0	-1.01375	0.205	0.697	0
MGST3	0	-1.01858	0.07	0.483	0
PTMS	0	-1.01982	0.011	0.305	0
ANXA5	0	-1.02892	0.122	0.56	8.83398e-308
CXCL14	2.56419e-158	-1.03658	0.02	0.231	8.5998e-154
SFN	1.01524e-215	-1.03972	0.017	0.27	3.40491e-211
CCL5	8.68417e-227	-1.04148	0.103	0.443	2.9125e-222
PLP2	0	-1.0423	0.148	0.711	0
GSTP1	2.32653e-306	-1.05219	0.082	0.492	7.80272e-302
PERP	3.34305e-239	-1.06038	0.024	0.306	1.12119e-234
RGCC	2.31917e-192	-1.06099	0.032	0.263	7.77804e-188
HPGD	0	-1.06488	0.006	0.31	0
HLA-DRA	2.9894e-276	-1.06631	0.073	0.481	1.00258e-271
IL2RA	3.42057e-236	-1.07288	0.041	0.321	1.14719e-231
TNFRSF18	2.55734e-272	-1.07315	0.115	0.531	8.5768e-268
C15orf48	0	-1.07696	0.002	0.256	0
NTRK2	0	-1.08194	0.024	0.372	0
VIM	0	-1.0821	0.625	0.99	0
KRT1	1.79714e-193	-1.08325	0.02	0.272	6.02726e-189
SAMSN1	0	-1.0867	0.201	0.733	0
TRBV6-2	4.84092e-219	-1.0869	0.002	0.176	1.62355e-214
CD70	4.20015e-280	-1.08894	0.094	0.485	1.40865e-275
CD63	0	-1.08895	0.191	0.668	0
ADGRG1	0	-1.0906	0.001	0.361	0
SH3BGRL3	0	-1.09501	0.715	0.959	0
HLA-DQA1	0	-1.1043	0.047	0.462	0
S100A4	0	-1.12141	0.854	0.993	0
KRT81	5.11689e-236	-1.1258	0.042	0.311	1.7161e-231
IL26	0	-1.12583	0.008	0.379	0
EGLN3	0	-1.12974	0.038	0.432	0
TRAV8-6	0	-1.14409	0.002	0.301	0
TRAV5	1.96658e-238	-1.14854	0.001	0.183	6.59553e-234
ID2	0	-1.14874	0.18	0.683	0
KRT10	7.3131e-302	-1.149	0.04	0.428	2.45267e-297
CAPG	0	-1.18791	0.103	0.612	0
KLF6	0	-1.19457	0.219	0.793	0
TRAV30	0	-1.19742	0	0.325	0
ATP5F1D	0	-1.20021	0.013	0.393	0
HLA-C	0	-1.22161	0.369	0.963	0
CSF1	0	-1.30896	0.004	0.309	0
S100A8	0	-1.32283	0.03	0.431	0
S100A2	0	-1.32362	0.016	0.412	0
CD9	0	-1.32498	0.086	0.617	0
DUSP2	0	-1.33022	0.131	0.6	0
TRAV21	5.61813e-161	-1.35324	0.077	0.33	1.88421e-156
CRIP1	0	-1.36177	0.521	0.953	0
FOS	0	-1.3994	0.185	0.729	0
AREG	1.51996e-186	-1.41431	0.006	0.196	5.09764e-182
NBAS	0	-1.42339	0.094	0.633	0
KRT5	0	-1.42832	0.027	0.391	0
GZMH	0	-1.42873	0.023	0.324	0
LMNA	0	-1.4311	0.17	0.805	0
ITM2B	0	-1.45765	0.157	0.782	0
LGALS7B	0	-1.46365	0.021	0.369	0
HLA-A	0	-1.49831	0.303	0.982	0
RGS1	0	-1.50802	0.152	0.687	0
CCL20	8.20501e-258	-1.57477	0.003	0.229	2.7518e-253
KRT86	0	-1.58107	0.045	0.364	0
GZMA	0	-1.59894	0.048	0.453	0
NFKBIA	0	-1.70457	0.133	0.697	0
LGALS3	0	-1.71377	0.121	0.823	0
S100A6	0	-1.7687	0.403	0.984	0
XCL2	8.66384e-103	-1.77574	0.023	0.159	2.90568e-98
HOPX	0	-1.83353	0.011	0.526	0
IL13	4.94059e-200	-1.86197	0.029	0.276	1.65697e-195
XCL1	7.43913e-245	-1.86902	0.073	0.391	2.49494e-240
PRF1	0	-1.88565	0.058	0.471	0
HLA-DRB1	0	-1.92308	0.05	0.702	0
CTSW	0	-1.97461	0.104	0.725	0
IFNG	0	-1.99278	0.03	0.441	0
LGALS1	0	-2.04276	0.202	0.952	0
KRT14	0	-2.05284	0.05	0.543	0
NKG7	0	-2.181	0.086	0.564	0
HLA-B	0	-2.20669	0.208	0.984	0
CCL3	0	-2.28358	0.005	0.356	0
GZMB	0	-2.34366	0.082	0.596	0
TRBV3-1	0	-2.55053	0.002	0.349	0
CSF2	0	-2.60738	0.03	0.603	0
CCL4	0	-3.24904	0.02	0.506	0
CCL1	5.91558e-299	-3.273	0.002	0.246	1.98397e-294
GNLY	0	-4.96101	0.015	0.619	0

## Sheet: Tc adv patch vs early
	p_val	avg_logFC	pct.1	pct.2	p_val_adj
GZMK	1.50698e-18	1.17091	0.623	0.292	5.0541e-14
HLA-DQA1	6.74211e-12	1.1029	0.343	0.114	2.26117e-07
CCL4	1.30718e-08	1.03989	0.473	0.25	0.000438401
HLA-DQB1	7.33237e-15	0.956666	0.401	0.106	2.45913e-10
IFNG	5.89124e-07	0.956597	0.309	0.14	0.0197581
RGS1	1.43598e-08	0.870835	0.401	0.199	0.000481599
GZMH	4.21356e-08	0.864256	0.357	0.161	0.00141315
NKG7	3.13345e-18	0.853149	0.827	0.542	1.0509e-13
CD74	1.75778e-13	0.831484	0.892	0.758	5.89525e-09
GZMA	2.20647e-16	0.820437	0.722	0.398	7.40004e-12
CXCR4	1.23874e-09	0.794198	0.673	0.483	4.15448e-05
CXCR6	7.93064e-08	0.755534	0.137	0.03	0.00265978
HSPA8	5.274e-07	0.746919	0.697	0.525	0.0176879
DNAJB1	5.57872e-07	0.735194	0.536	0.339	0.0187099
CCL5	2.20462e-08	0.704897	0.794	0.665	0.000739384
APOBEC3G	9.22504e-07	0.65464	0.294	0.114	0.0309389
RHOH	8.43277e-08	0.644442	0.343	0.144	0.00282818
HLA-DRB1	4.26116e-07	0.642056	0.543	0.339	0.0142911
LCP1	2.94515e-07	0.602187	0.619	0.424	0.00987744
UBC	9.08533e-12	0.586582	0.879	0.72	3.04704e-07
RSRP1	5.92951e-07	0.565522	0.424	0.237	0.0198864
RPS26	8.11807e-12	0.561992	0.865	0.686	2.72264e-07
LAPTM5	8.03781e-07	0.551456	0.63	0.458	0.0269572
EEF1A1	8.40295e-17	0.455281	0.993	0.996	2.81818e-12
RPL39	6.95982e-07	-0.255668	0.993	0.987	0.0233419
RPS13	4.38363e-07	-0.264893	0.93	0.958	0.0147018
RPS27A	1.44531e-06	-0.280842	0.993	0.979	0.0484727
RPLP2	1.73201e-08	-0.312793	0.93	0.97	0.000580882
MT-CO2	2.00602e-08	-0.360467	0.998	1	0.00067278
PFN1	1.30757e-10	-0.398828	0.697	0.877	4.38532e-06
CRIP1	2.91041e-08	-0.423457	0.572	0.75	0.000976092
S100A6	8.06279e-10	-0.45044	0.659	0.839	2.7041e-05
C12orf57	4.63667e-08	-0.500163	0.354	0.551	0.00155505
LMNA	6.00738e-07	-0.504622	0.161	0.352	0.0201476
ARL2BP	1.41693e-08	-0.507817	0.027	0.114	0.00047521
S100A10	3.19866e-11	-0.536201	0.543	0.725	1.07277e-06
CLTB	1.57745e-09	-0.537399	0.004	0.102	5.29044e-05
HLA-B	5.94316e-25	-0.544064	0.924	0.987	1.99322e-20
YBX1	4.02634e-07	-0.559039	0.182	0.39	0.0135035
KDELR2	2.23508e-07	-0.575601	0.02	0.106	0.00749602
FAAP20	6.2154e-09	-0.598337	0.018	0.131	0.000208452
PPM1G	6.16428e-07	-0.603543	0.043	0.153	0.0206738
CCDC85B	3.80939e-08	-0.604916	0.058	0.195	0.00127759
GNB2	1.44488e-07	-0.636225	0.027	0.161	0.00484585
S100A11	1.33225e-13	-0.644084	0.413	0.665	4.4681e-09
SERPINB4	4.71855e-12	-0.648845	0.002	0.102	1.58251e-07
ZFP36L2	7.18717e-09	-0.661569	0.41	0.589	0.000241043
S100A7	3.51013e-11	-0.661869	0.018	0.161	1.17723e-06
ACAP2	3.75837e-07	-0.676925	0.045	0.165	0.0126048
GUK1	1.65496e-08	-0.686377	0.17	0.369	0.000555039
ZYX	5.66322e-08	-0.707674	0.054	0.195	0.00189933
PRELID1	2.42192e-09	-0.709917	0.031	0.174	8.12262e-05
IFI27	4.00252e-08	-0.725414	0.034	0.153	0.00134236
KTN1	1.48948e-08	-0.726122	0.063	0.212	0.000499543
DSP	1.05091e-09	-0.726826	0.009	0.114	3.52456e-05
CAST	3.94447e-09	-0.728981	0.085	0.263	0.00013229
FTH1	1.56781e-13	-0.757162	0.729	0.881	5.25811e-09
CD9	6.69622e-09	-0.768451	0.02	0.144	0.000224578
CST3	8.71573e-09	-0.779227	0.029	0.161	0.000292308
TIMP1	1.05495e-07	-0.780217	0.119	0.284	0.00353809
PCBP1	2.91197e-09	-0.785171	0.072	0.225	9.76618e-05
CXCL10	3.94789e-09	-0.79027	0.007	0.102	0.000132404
RGCC	8.06088e-07	-0.804503	0.038	0.174	0.0270346
FOS	1.57605e-12	-0.812466	0.343	0.606	5.28575e-08
HSPB1	2.85368e-11	-0.828202	0.159	0.36	9.57066e-07
RAC1	7.70902e-11	-0.834186	0.025	0.191	2.58545e-06
KRTDAP	9.86204e-19	-0.860776	0	0.14	3.30753e-14
C4orf48	1.36276e-13	-0.910411	0.013	0.161	4.57042e-09
COTL1	6.86204e-11	-0.9349	0.112	0.288	2.30139e-06
CXCL14	1.56627e-15	-0.976738	0.016	0.178	5.25296e-11
LGALS7	2.85519e-19	-1.02098	0.007	0.182	9.57572e-15
JAK1	2.58007e-15	-1.05996	0.056	0.275	8.65303e-11
NFKBIA	4.12522e-09	-1.06162	0.155	0.322	0.000138351
DMKN	5.40951e-22	-1.12175	0.007	0.203	1.81424e-17
KRT17	1.52656e-18	-1.13505	0	0.165	5.11976e-14
PERP	1.98633e-18	-1.16722	0.022	0.216	6.66175e-14
IFITM3	6.04535e-18	-1.19842	0.078	0.335	2.02749e-13
KRT16	3.0337e-18	-1.22112	0.004	0.169	1.01744e-13
LY6D	9.11031e-23	-1.24598	0.004	0.191	3.05542e-18
KRT1	6.22618e-20	-1.25366	0.022	0.237	2.08814e-15
ITM2B	1.13712e-28	-1.29342	0.17	0.589	3.81367e-24
SFN	1.42134e-23	-1.31065	0.011	0.225	4.76688e-19
ATP5F1D	2.15665e-27	-1.34806	0.016	0.297	7.23298e-23
S100A9	7.67505e-22	-1.3529	0.022	0.254	2.57406e-17
KRT6A	2.83406e-23	-1.39402	0.009	0.225	9.50488e-19
KRT10	4.37559e-37	-1.45908	0.011	0.331	1.46749e-32
KRT5	7.23344e-34	-1.6465	0.018	0.331	2.42595e-29
LGALS7B	4.10342e-34	-1.8033	0.011	0.309	1.37621e-29
S100A8	3.66075e-45	-1.89392	0.029	0.47	1.22774e-40
S100A2	1.77479e-41	-1.99731	0.002	0.36	5.95229e-37
KRT14	5.49089e-44	-2.32235	0.034	0.441	1.84153e-39

## Sheet: Th adv patch vs early
	p_val	avg_logFC	pct.1	pct.2	p_val_adj
CXCR4	2.38e-15	1.06176	0.737	0.368	7.98204e-11
FKBP5	8.19448e-13	0.945535	0.361	0.067	2.74826e-08
SRGN	1.34358e-10	0.87913	0.863	0.614	4.50608e-06
RGS1	2.00562e-07	0.793763	0.517	0.256	0.00672644
ITM2A	3.29771e-07	0.778596	0.502	0.242	0.0110599
TSC22D3	5.02779e-08	0.771903	0.678	0.448	0.00168622
TXNIP	3.36577e-09	0.746512	0.663	0.413	0.000112881
UCP2	6.26151e-07	0.740603	0.473	0.215	0.0209998
HSPA8	1.08124e-11	0.738552	0.854	0.556	3.62625e-07
SCML4	2.72803e-08	0.713098	0.185	0.027	0.000914925
RARRES3	3.52224e-08	0.691061	0.312	0.063	0.00118129
SARAF	9.45799e-09	0.678023	0.82	0.601	0.000317202
LDHB	3.1121e-08	0.640182	0.678	0.377	0.00104373
LGALS9	8.02238e-09	0.639542	0.215	0.018	0.000269055
LAPTM5	1.12316e-10	0.631086	0.771	0.489	3.76685e-06
AC016831.7	4.63406e-07	0.627657	0.254	0.076	0.0155417
CCND3	1.13184e-06	0.615197	0.366	0.135	0.0379595
PABPC1	5.49433e-07	0.581817	0.805	0.578	0.0184269
CD37	3.25973e-10	0.581559	0.712	0.39	1.09325e-05
LY6E	6.62906e-07	0.553138	0.605	0.368	0.0222325
EEF1A1	2.59298e-17	0.552744	1	0.996	8.69635e-13
GMFG	1.04176e-06	0.541364	0.624	0.363	0.0349387
TPT1	1.21138e-10	0.461181	0.995	0.933	4.06272e-06
RPL5	3.32513e-08	0.451619	0.941	0.794	0.00111518
RPS3	2.80722e-09	0.444316	0.99	0.919	9.41485e-05
CD3E	9.58399e-07	0.417124	0.824	0.614	0.0321428
IFITM1	1.15764e-06	0.388009	0.912	0.753	0.0388249
RPS2	5.48946e-09	-0.371696	0.639	0.807	0.000184106
CLTB	8.9558e-08	-0.452326	0.005	0.108	0.0030036
HLA-B	1.08516e-16	-0.59063	0.922	0.987	3.63941e-12
IL32	1.15028e-08	-0.601494	0.785	0.906	0.000385782
SOCS1	8.4044e-08	-0.604981	0.005	0.117	0.00281867
KDELR2	1.34821e-08	-0.606519	0.005	0.139	0.000452164
GADD45GIP1	6.91176e-07	-0.636	0.039	0.197	0.0231807
S100A6	1.01327e-10	-0.676696	0.741	0.865	3.3983e-06
GNB2	3.67676e-09	-0.69217	0.02	0.193	0.000123311
CALML5	1.00002e-09	-0.695143	0	0.103	3.35388e-05
PFN1	1.76015e-21	-0.696766	0.678	0.91	5.90319e-17
ZYX	9.31347e-07	-0.697819	0.083	0.242	0.0312355
LAMP1	2.48689e-08	-0.719357	0.01	0.17	0.000834054
GUK1	4.18145e-09	-0.724003	0.171	0.368	0.000140238
CST3	2.22001e-07	-0.726921	0.024	0.157	0.00744546
MT-ND4	3.27025e-07	-0.74634	0.8	0.906	0.0109678
CRIP1	4.16479e-08	-0.75293	0.693	0.839	0.00139679
KRT17	3.39771e-09	-0.753989	0	0.117	0.000113953
C4orf48	1.09135e-06	-0.759438	0.024	0.17	0.0366017
HSPB1	3.33906e-08	-0.793051	0.288	0.399	0.00111985
PPM1G	5.21006e-08	-0.796936	0.059	0.224	0.00174735
IFI27	1.70559e-09	-0.813041	0.039	0.206	5.72022e-05
TNFRSF9	2.7892e-07	-0.815041	0.005	0.112	0.00935442
DSP	1.23865e-07	-0.879576	0.02	0.135	0.00415418
IFITM3	2.80223e-10	-0.894269	0.073	0.305	9.39813e-06
RAC1	1.6886e-11	-0.976265	0.054	0.291	5.66321e-07
PCSK1N	7.43253e-08	-0.977879	0	0.112	0.00249272
KRTDAP	3.37242e-14	-1.02678	0	0.157	1.13104e-09
COTL1	4.07702e-10	-1.02835	0.146	0.341	1.36735e-05
RGCC	1.4476e-07	-1.02911	0.063	0.238	0.00485495
JAK1	6.66791e-10	-1.04466	0.093	0.345	2.23628e-05
KRT16	3.80215e-10	-1.0548	0.02	0.179	1.27516e-05
NFKBIA	4.43361e-11	-1.06154	0.176	0.413	1.48694e-06
DMKN	1.70472e-14	-1.12863	0	0.17	5.7173e-10
ITM2B	5.40363e-13	-1.13493	0.293	0.601	1.81227e-08
LY6D	1.54258e-13	-1.17757	0.01	0.175	5.17351e-09
LGALS7	9.18032e-15	-1.28352	0.015	0.22	3.07889e-10
CXCL14	5.57737e-12	-1.31621	0.029	0.202	1.87054e-07
KRT10	1.44323e-16	-1.33348	0.063	0.359	4.8403e-12
S100A9	3.79493e-18	-1.38491	0.029	0.269	1.27275e-13
ATP5F1D	2.28203e-20	-1.42578	0.02	0.345	7.65346e-16
PERP	3.23567e-20	-1.4624	0.024	0.314	1.08518e-15
KRT6A	1.82706e-14	-1.48244	0.02	0.215	6.12759e-10
SFN	5.52547e-18	-1.5607	0.01	0.247	1.85313e-13
KRT1	2.23712e-16	-1.59494	0.024	0.278	7.50287e-12
S100A2	2.54755e-20	-1.60984	0.044	0.354	8.54397e-16
S100A8	2.58844e-21	-1.63569	0.039	0.332	8.68112e-17
LGALS7B	1.14176e-20	-1.78335	0.024	0.309	3.82924e-16
KRT5	7.56288e-21	-1.91396	0.034	0.35	2.53644e-16
KRT14	3.86489e-23	-2.41269	0.117	0.484	1.29621e-18

## Sheet: Treg adv patch vs early
	p_val	avg_logFC	pct.1	pct.2	p_val_adj
CXCR4	4.46024e-30	1.36585	0.687	0.222	1.49587e-25
DNAJB1	2.65619e-09	1.0136	0.568	0.253	8.90834e-05
HSPA8	6.14282e-17	0.972042	0.83	0.513	2.06018e-12
TSC22D3	1.94615e-17	0.944687	0.745	0.427	6.527e-13
SLC2A3	9.93294e-14	0.894686	0.582	0.269	3.33131e-09
SELL	5.13327e-13	0.852377	0.439	0.152	1.72159e-08
RGS1	1.85083e-08	0.814651	0.554	0.296	0.000620731
CCNH	3.49399e-10	0.783688	0.327	0.097	1.17181e-05
PIM2	1.38332e-13	0.723931	0.571	0.24	4.63938e-09
MAL	6.94933e-10	0.720833	0.201	0.043	2.33067e-05
UCP2	6.8284e-12	0.705968	0.52	0.209	2.29011e-07
FKBP5	1.86973e-15	0.702806	0.265	0.045	6.27069e-11
ARHGDIB	6.4859e-20	0.693145	0.905	0.69	2.17524e-15
SARAF	3.02815e-18	0.690579	0.84	0.544	1.01558e-13
CYTIP	5.50089e-13	0.687995	0.646	0.298	1.84489e-08
CTLA4	6.34589e-15	0.677227	0.643	0.322	2.12829e-10
RSRP1	1.46205e-10	0.676751	0.48	0.197	4.90342e-06
FCMR	1.0644e-09	0.671453	0.204	0.035	3.5698e-05
SRGN	4.8315e-13	0.665799	0.85	0.585	1.62039e-08
EEF1A1	1.05974e-40	0.662561	1	0.99	3.55414e-36
MIR4435-2HG	1.63163e-11	0.654001	0.52	0.214	5.47217e-07
LDHB	4.0997e-14	0.652763	0.694	0.359	1.37496e-09
LTB	1.53727e-08	0.6312	0.67	0.444	0.00051557
FXYD5	1.52326e-16	0.630884	0.864	0.606	5.1087e-12
TXNIP	5.91096e-08	0.617914	0.599	0.394	0.00198242
HLA-DQB1	3.41499e-14	0.605642	0.503	0.189	1.14532e-09
CD37	8.80326e-12	0.59405	0.704	0.37	2.95244e-07
CNBP	1.12607e-14	0.592114	0.667	0.308	3.7766e-10
CYTOR	7.51806e-08	0.583938	0.463	0.218	0.00252141
HERPUD1	2.53792e-08	0.579769	0.51	0.259	0.000851166
SELPLG	1.57252e-09	0.578585	0.425	0.172	5.2739e-05
TPT1	1.46538e-17	0.571151	0.986	0.912	4.9146e-13
USP15	1.27926e-10	0.553987	0.456	0.216	4.29039e-06
EIF3H	9.62336e-11	0.549744	0.548	0.236	3.22748e-06
PABPC1	2.67903e-11	0.545055	0.748	0.45	8.98492e-07
RPL4	1.17303e-10	0.535927	0.799	0.538	3.93411e-06
ARPC1B	2.7783e-07	0.530359	0.663	0.417	0.00931785
RPL3	1.44627e-12	0.529999	0.952	0.797	4.85049e-08
ALOX5AP	1.89374e-10	0.526958	0.575	0.308	6.35122e-06
PPDPF	5.88456e-17	0.525095	0.82	0.524	1.97357e-12
HCLS1	6.50587e-09	0.521552	0.612	0.343	0.000218194
LITAF	5.43535e-07	0.521323	0.344	0.136	0.0182291
UBC	4.31858e-10	0.520864	0.929	0.801	1.44837e-05
HLA-DQA1	2.8708e-10	0.519906	0.432	0.201	9.6281e-06
PPP1R2	4.55639e-07	0.514933	0.388	0.158	0.0152812
GIMAP4	2.0979e-07	0.511591	0.231	0.066	0.00703593
HLA-DRB5	5.17655e-07	0.511273	0.333	0.14	0.0173611
FLT3LG	8.02374e-07	0.510053	0.367	0.133	0.02691
EIF3L	1.75497e-08	0.507607	0.452	0.201	0.000588581
EIF3G	5.1596e-08	0.507157	0.524	0.242	0.00173043
LAPTM5	4.97522e-10	0.506615	0.704	0.439	1.66859e-05
BIN2	5.02879e-09	0.499921	0.265	0.086	0.000168655
EIF4B	3.51862e-07	0.488293	0.361	0.162	0.0118007
EZR	3.861e-09	0.480715	0.626	0.39	0.00012949
TMBIM6	3.66259e-10	0.476772	0.616	0.351	1.22836e-05
MATR3.1	1.30532e-10	0.474081	0.32	0.103	4.37778e-06
SYNE2	1.31924e-06	0.46106	0.466	0.236	0.0442448
SRSF7	1.27705e-06	0.454295	0.517	0.3	0.0428298
HNRNPA1	1.33448e-08	0.450261	0.786	0.569	0.000447559
RPL5	1.17881e-09	0.438012	0.922	0.692	3.95349e-05
ARID5B	9.00429e-08	0.437012	0.517	0.242	0.00301986
RPS3	1.04302e-13	0.435732	0.986	0.901	3.49807e-09
RAC2	1.13778e-06	0.427853	0.793	0.559	0.0381589
RPS4Y1	1.57343e-08	0.424249	0.558	0.257	0.000527698
FUS	6.94969e-07	0.423599	0.534	0.294	0.0233079
DAZAP2	1.5712e-10	0.417534	0.694	0.394	5.26948e-06
GSTK1	1.41039e-07	0.417043	0.605	0.355	0.00473016
GMFG	1.63073e-08	0.416419	0.68	0.427	0.000546914
ARHGAP15	1.10618e-06	0.415944	0.337	0.16	0.0370989
CLIC1	2.7504e-07	0.403628	0.803	0.606	0.0092243
EVL	9.02223e-09	0.400642	0.5	0.277	0.000302587
SLC25A6	5.2401e-07	0.396456	0.67	0.384	0.0175743
RACK1	1.69197e-07	0.39033	0.915	0.756	0.00567451
RPSA	5.43772e-08	0.388119	0.939	0.772	0.0018237
UBE2N	3.21365e-07	0.382506	0.412	0.185	0.010778
ICAM3	6.91998e-08	0.38237	0.52	0.248	0.00232082
WAS	5.91475e-07	0.37876	0.31	0.107	0.0198369
RPS6	7.32845e-08	0.377987	0.959	0.84	0.00245782
EEF2	3.55089e-07	0.377957	0.765	0.532	0.011909
CD3E	6.99366e-07	0.374586	0.833	0.684	0.0234553
RPL6	3.6975e-10	0.372246	0.963	0.832	1.24007e-05
RPS3A	5.53896e-07	0.364937	0.969	0.899	0.0185766
LCP1	6.87769e-08	0.356282	0.646	0.419	0.00230664
DENND2D	6.58427e-08	0.354669	0.126	0.016	0.00220823
TBRG1	1.71169e-07	0.321062	0.327	0.138	0.00574067
RPL8	1.34993e-08	0.306289	0.976	0.844	0.00045274
PPP4R3B	7.37059e-07	0.304898	0.16	0.055	0.0247195
MT-CYB	3.02432e-07	-0.251044	0.993	0.973	0.010143
LMNA	1.42089e-07	-0.361165	0.415	0.616	0.00476539
RPS2	3.93893e-09	-0.401144	0.548	0.708	0.000132104
S100A4	5.6913e-11	-0.434952	0.929	0.982	1.90875e-06
FTH1	2.34686e-17	-0.48302	0.711	0.893	7.87091e-13
PNRC1	8.96678e-10	-0.506095	0.204	0.413	3.00728e-05
C1QBP	1.36698e-06	-0.512491	0.085	0.172	0.0458457
LGALS1	2.09275e-07	-0.522722	0.612	0.745	0.00701866
FDX1	4.99268e-08	-0.538122	0.014	0.107	0.00167444
PDIA3	8.05197e-07	-0.560179	0.19	0.308	0.0270047
HSPB1	1.38907e-06	-0.565404	0.265	0.333	0.0465867
GADD45GIP1	1.80951e-10	-0.566998	0.058	0.17	6.06874e-06
TYMP	8.13285e-07	-0.581038	0.173	0.283	0.0272759
MRPL41	1.19412e-08	-0.592394	0.105	0.228	0.000400483
HLA-B	1.24578e-33	-0.597526	0.963	0.996	4.17809e-29
CST3	4.07648e-09	-0.602038	0.041	0.183	0.000136717
RNF187	2.29007e-08	-0.608083	0.017	0.111	0.000768043
CLTB	3.05718e-08	-0.615406	0.031	0.136	0.00102532
MAP1LC3B	3.20006e-08	-0.627083	0.088	0.228	0.00107324
RGCC	7.56501e-07	-0.635714	0.078	0.195	0.0253715
GSTP1	7.28673e-09	-0.641757	0.207	0.318	0.000244382
CD47	1.27477e-07	-0.647455	0.068	0.189	0.00427532
CXCL14	1.70383e-07	-0.670638	0.048	0.138	0.00571431
HMGN1	4.74885e-07	-0.674497	0.184	0.287	0.0159267
TMEM160	4.10169e-08	-0.680035	0.054	0.187	0.00137563
KRTDAP	3.2097e-11	-0.692364	0.007	0.109	1.07647e-06
SOCS1	2.90385e-12	-0.69476	0.003	0.127	9.73894e-08
YBX1	2.77684e-11	-0.70316	0.259	0.441	9.31297e-07
NDFIP1	4.81522e-09	-0.70466	0.122	0.287	0.000161493
GUK1	2.91645e-08	-0.72119	0.214	0.341	0.000978118
MT-ND3	5.26806e-11	-0.722518	0.837	0.963	1.7668e-06
ACAP2	6.88096e-11	-0.742565	0.105	0.242	2.30774e-06
DMKN	5.43602e-11	-0.744347	0.01	0.103	1.82313e-06
ANP32B	7.18942e-09	-0.747089	0.18	0.32	0.000241119
CCDC85B	1.45521e-11	-0.762902	0.065	0.201	4.88049e-07
S100A6	7.88147e-20	-0.781359	0.772	0.887	2.64329e-15
GNB2	1.67831e-12	-0.78597	0.051	0.203	5.62871e-08
PCBP1	5.84087e-08	-0.809434	0.146	0.281	0.00195891
KRT17	1.86234e-11	-0.811877	0.003	0.113	6.24591e-07
YWHAH	6.72741e-10	-0.81684	0.048	0.175	2.25624e-05
MT2A	6.84213e-09	-0.833818	0.456	0.571	0.000229471
TNFRSF1B	5.17689e-08	-0.854538	0.214	0.368	0.00173623
PPM1G	2.36251e-10	-0.877266	0.112	0.281	7.92337e-06
IFITM3	6.80665e-11	-0.880672	0.102	0.263	2.28282e-06
PERP	1.27823e-12	-0.894351	0.037	0.144	4.28694e-08
C4orf48	1.60906e-12	-0.899945	0.068	0.236	5.39646e-08
LY6D	5.88291e-14	-0.906257	0.007	0.117	1.97301e-09
LGALS7	2.46661e-12	-0.916928	0.024	0.154	8.27252e-08
PIM3	2.17206e-13	-0.925284	0.041	0.22	7.28466e-09
PRELID1	4.62229e-16	-0.92867	0.024	0.203	1.55022e-11
CRIP1	1.01344e-20	-0.970489	0.667	0.844	3.39888e-16
DUSP2	1.74287e-11	-1.00246	0.109	0.292	5.84524e-07
KRT16	2.38576e-17	-1.01974	0.02	0.152	8.00136e-13
KRT1	4.17949e-16	-1.02429	0.031	0.162	1.40172e-11
PFN1	9.29437e-43	-1.02902	0.636	0.906	3.11715e-38
PCSK1N	3.1321e-11	-1.03645	0	0.125	1.05044e-06
TNFRSF18	7.41916e-19	-1.08161	0.289	0.567	2.48824e-14
SFN	1.77706e-16	-1.11752	0.024	0.177	5.95991e-12
JAK1	1.7208e-17	-1.15603	0.139	0.411	5.7712e-13
S100A9	1.45136e-18	-1.17029	0.044	0.24	4.86758e-14
KRT10	3.29905e-23	-1.17932	0.054	0.308	1.10644e-18
KRT6A	9.00094e-20	-1.21521	0.017	0.187	3.01873e-15
RAC1	1.77156e-24	-1.2816	0.037	0.32	5.94145e-20
LGALS7B	1.58268e-23	-1.39005	0.037	0.242	5.308e-19
GNLY	4.02807e-10	-1.41774	0.068	0.29	1.35093e-05
COTL1	6.21159e-29	-1.42554	0.119	0.437	2.08324e-24
KRT5	5.11221e-21	-1.4937	0.051	0.275	1.71453e-16
ITM2B	2.5058e-34	-1.50243	0.224	0.641	8.40395e-30
NFKBIA	2.27477e-25	-1.53486	0.109	0.407	7.62912e-21
ATP5F1D	1.49147e-41	-1.60522	0.01	0.402	5.00208e-37
S100A8	1.69801e-26	-1.65147	0.044	0.322	5.69478e-22
S100A2	7.53401e-29	-1.68508	0.037	0.314	2.52676e-24
KRT14	6.61553e-31	-2.03793	0.078	0.372	2.21872e-26

## Sheet: Summary
Advanced-stage MF patch vs early-stage MF patch
Malignant Clone	p_val	avg_logFC	pct.1	pct.2	p_val_adj
CXCR4	0.0216519	0.0173981	0.423	0.508	1
CD69	2.96273e-282	-0.926127	0.326	0.805	9.93641e-278
HSPA1A	3.15224e-87	-0.514402	0.487	0.778	1.0572e-82
ZFP36	1.28924e-131	-0.547188	0.386	0.745	4.32387e-127
IL7R	0.000793242	0.035297	0.39	0.372	1
TXNIP	7.82103e-32	0.506453	0.511	0.429	2.62302e-27
CD3D+ CD8+ FOXP3- cytotoxic T cells	p_val	avg_logFC	pct.1	pct.2	p_val_adj
CXCR4	1.23874e-09	0.794198	0.673	0.483	4.15448e-05
CD69	0.00724095	0.337676	0.596	0.487	1
HSPA1A	0.804887	0.207686	0.433	0.394	1
ZFP36	0.179295	0.212301	0.59	0.555	1
IL7R	0.0738244	-0.174528	0.276	0.356	1
TXNIP	0.0831213	0.297908	0.487	0.428	1
CD3D+ CD4+ FOXP3- helper T cells	p_val	avg_logFC	pct.1	pct.2	p_val_adj
CXCR4	2.38e-15	1.06176	0.737	0.368	7.98204e-11
CD69	0.313654	0.180056	0.556	0.448	1
HSPA1A	0.0967209	0.352907	0.537	0.439	1
ZFP36	0.112466	0.309549	0.634	0.52	1
IL7R	0.000434266	0.466922	0.615	0.48	1
TXNIP	3.36577e-09	0.746512	0.663	0.413	0.000112881
CD3D+ FOXP3+ regulatory T cells	p_val	avg_logFC	pct.1	pct.2	p_val_adj
CXCR4	4.46024e-30	1.36585	0.687	0.222	1.49587e-25
CD69	0.00378891	0.512589	0.367	0.248	1
HSPA1A	0.0405275	0.605479	0.595	0.452	1
ZFP36	0.00128014	0.368662	0.697	0.52	1
IL7R	0.000521633	0.208062	0.473	0.298	1
TXNIP	5.91096e-08	0.617914	0.599	0.394	0.00198242
