# Supplementary material for: Single-cell RNA sequencing reveals markers of disease progression in primary cutaneous T-cell lymphoma
Source: Mol Cancer. 2021 Sep 28;20:124. doi: 10.1186/s12943-021-01419-2 (PMC8477535; doi:10.1186/s12943-021-01419-2)
Supplement: Supplementary file 10 — Additional file 10: Table S9. [file 12943_2021_1419_MOESM10_ESM.xlsx]

## Sheet: Cells per cluster and patient
Cluster #	Cell type	Cluster label	MF309_patch	MF311_patch	MF312_patch	P107_patch	P138_patch	P65_patch
			advanced stage	advanced stage	advanced stage	early stage	early stage	early stage
0	Endothelial cells	EC-1	44	158	252	2947	914	868
1	T cells	TC-1	413	628	77	1871	759	722
2	T cells	TC-2	288	1791	50	1251	414	643
3	Keratinocytes	KC-1	35	282	246	549	170	2001
4	T cells	TC-3	105	1879	137	265	223	297
5	Dendritic cells	DC-1	47	196	60	2052	98	320
6	Fibroblasts	FB-1	21	149	623	731	512	546
7	Dendritic cells	DC-2	108	579	104	862	256	672
8	Keratinocytes	KC-2	32	163	97	554	70	1306
9	Myofibroblasts	MFB	33	126	192	842	265	656
10	Fibroblasts	FB-2	25	354	209	564	183	652
11	T cells	TC-4	6	1437	42	205	83	172
12	Fibroblasts	FB-3	13	141	270	372	645	467
13	Regulatory T cells	Treg	179	557	69	348	402	351
14	Macrophages	MPh	107	357	319	398	100	532
15	T cells	TC-5	135	1012	45	115	87	385
16	T cells	TC-6	171	681	15	284	131	237
17	Proliferating cells	Prolif	73	348	53	173	120	451
18	Lymphendothelial cells	LEC	8	56	79	398	439	85
19	B cells	BC	20	503	5	199	12	102
20	Endothelial cells	EC-2	9	42	61	277	135	302
21	Dendritic cells	DC-3	32	111	13	324	102	162
22	Melanocytes/T cells	MEL/TC-8	5	432	3	116	56	46
22.1	Melanocytes (CD3D-, MLANA+/PMEL+)	MEL	4	4	1	71	46	42
22.2	T cells (CD3D+, PMEL-/MLANA-)	TC-8	1	282	0	6	0	1
23	T cells	TC-7	16	528	15	34	14	20

## Sheet: Clustermarker
p_val	avg_logFC	pct.1	pct.2	p_val_adj	Cluster	Gene	Cluster label
0	3.41114	0.936	0.037	0	0	ACKR1	EC-1
0	2.99419	0.72	0.026	0	0	SELE
0	2.49128	0.777	0.038	0	0	CCL14
0	2.36143	0.921	0.127	0	0	SPARCL1
0	2.21804	0.787	0.028	0	0	PLVAP
0	2.20809	0.819	0.072	0	0	AQP1
0	2.19765	0.69	0.032	0	0	VWF
0	2.04975	0.729	0.139	0	0	ID1
0	1.99206	0.798	0.091	0	0	ENG
0	1.98751	0.777	0.075	0	0	PECAM1
0	3.19926	0.664	0.118	0	1	GNLY	TC-1
0	3.01669	0.189	0.018	0	1	CCL1
0	2.734	0.688	0.069	0	1	GZMB
0	2.60238	0.507	0.04	0	1	XCL1
0	2.4469	0.419	0.025	0	1	CSF2
0	2.23962	0.745	0.081	0	1	CTSW
0	2.21443	0.227	0.017	0	1	XCL2
0	2.12367	0.517	0.115	0	1	CCL4
0	2.09371	0.672	0.094	0	1	NKG7
0	1.95784	0.539	0.046	0	1	PRF1
0	1.41571	0.527	0.176	0	2	IL7R	TC-2
0	1.20495	0.545	0.235	0	2	CXCR4
0	0.953011	0.667	0.534	0	2	SARAF
0	0.930994	0.545	0.238	0	2	LTB
0	0.8337	0.666	0.394	0	2	PTPRC
0	0.780488	0.97	0.959	0	2	RPS27
0	0.763934	0.812	0.761	0	2	RPS29
9.08927e-215	0.775588	0.221	0.083	3.04836e-210	2	SELL
7.18737e-165	0.820796	0.474	0.352	2.4105e-160	2	TSC22D3
3.88434e-156	0.792446	0.126	0.04	1.30273e-151	2	KLRB1
0	3.3328	0.933	0.166	0	3	KRT16	KC-1
0	3.21197	0.828	0.118	0	3	KRTDAP
0	3.20914	0.913	0.166	0	3	KRT1
0	3.15248	0.957	0.137	0	3	DMKN
0	3.06525	0.816	0.126	0	3	S100A7
0	3.04125	0.909	0.277	0	3	KRT10
0	3.0117	0.933	0.198	0	3	KRT6A
0	2.96846	0.538	0.059	0	3	KRT2
0	2.8824	0.988	0.257	0	3	LGALS7B
0	2.85148	0.976	0.353	0	3	S100A8
0	1.46842	0.523	0.098	0	4	TRBV5-6	TC-3
0	1.42641	0.513	0.092	0	4	TRAV8-4
0	1.40303	0.51	0.094	0	4	TRAV27
0	1.23942	0.73	0.258	0	4	FYB1
0	1.21494	0.919	0.399	0	4	CD52
0	1.20327	0.524	0.169	0	4	GIMAP4
0	1.19709	0.588	0.155	0	4	LAT
0	1.19193	0.696	0.238	0	4	LTB
0	1.18476	0.409	0.079	0	4	PASK
0	1.17431	0.78	0.306	0	4	CORO1A
0	3.26727	0.73	0.054	0	5	IL1B	DC-1
0	2.84021	0.56	0.062	0	5	CXCL8
0	2.79844	0.625	0.035	0	5	APOBEC3A
0	2.66415	0.599	0.089	0	5	IL1RN
0	2.52199	0.518	0.072	0	5	G0S2
0	2.43223	0.291	0.039	0	5	CCL8
0	2.36909	0.718	0.092	0	5	BCL2A1
0	2.33656	0.668	0.102	0	5	C15orf48
0	2.30378	0.883	0.134	0	5	LYZ
0	2.23999	0.48	0.073	0	5	CCL3
0	3.63494	0.992	0.127	0	6	COL1A1	FB-1
0	3.41695	0.997	0.139	0	6	COL1A2
0	3.25124	0.985	0.123	0	6	COL3A1
0	2.82391	0.987	0.177	0	6	DCN
0	2.68409	0.809	0.032	0	6	MFAP5
0	2.56005	0.646	0.047	0	6	IGFBP6
0	2.51866	0.968	0.265	0	6	SPARC
0	2.45282	0.892	0.079	0	6	MMP2
0	2.40006	0.819	0.063	0	6	FBLN1
0	2.359	0.708	0.095	0	6	CLEC3B
0	2.51007	1	0.366	0	7	HLA-DPA1	DC-2
0	2.47412	1	0.424	0	7	HLA-DRA
0	2.46529	0.998	0.344	0	7	HLA-DPB1
0	2.45416	0.99	0.25	0	7	HLA-DQA1
0	2.44667	0.985	0.23	0	7	HLA-DQB1
0	2.34382	1	0.434	0	7	HLA-DRB1
0	2.12911	0.936	0.134	0	7	LYZ
0	2.0627	1	0.764	0	7	CD74
0	1.99072	0.661	0.046	0	7	CPVL
0	1.87521	0.495	0.016	0	7	FCER1A
0	2.65702	0.964	0.317	0	8	S100A2	KC-2
0	2.41187	0.974	0.28	0	8	KRT5
0	2.37283	0.985	0.387	0	8	KRT14
0	2.21424	0.782	0.045	0	8	COL17A1
0	2.14505	0.54	0.036	0	8	KRT15
0	1.98937	0.593	0.118	0	8	KRT17
0	1.92027	0.806	0.166	0	8	DST
0	1.90099	0.394	0.04	0	8	LTF
0	1.73121	0.959	0.22	0	8	SFN
0	1.55807	0.594	0.074	0	8	CCL27
0	4.13339	0.945	0.062	0	9	ACTA2	MFB
0	4.04503	0.964	0.085	0	9	TAGLN
0	3.35778	0.943	0.14	0	9	MYL9
0	3.31173	0.878	0.06	0	9	TPM2
0	2.80118	0.544	0.015	0	9	RGS5
0	2.63717	0.691	0.01	0	9	MYH11
0	2.45645	0.851	0.144	0	9	TPM1
0	2.42644	0.94	0.249	0	9	CALD1
0	2.33669	0.401	0.004	0	9	RERGL
0	2.29674	0.916	0.258	0	9	ADIRF
0	3.87398	0.738	0.048	0	10	CCL19	FB-2
0	2.6621	0.77	0.045	0	10	PTGDS
0	2.43908	0.769	0.08	0	10	TNC
0	2.34663	0.926	0.138	0	10	COL6A1
0	2.27239	0.874	0.116	0	10	COL6A3
0	2.26405	0.952	0.149	0	10	COL6A2
0	2.15638	0.439	0.083	0	10	POSTN
0	2.06743	0.932	0.139	0	10	C1S
0	2.00218	0.701	0.084	0	10	SFRP2
0	1.94751	0.875	0.138	0	10	COL3A1
0	1.47068	0.515	0.102	0	11	TRAV27	TC-4
0	1.46755	0.529	0.106	0	11	TRBV5-6
0	1.41609	0.499	0.101	0	11	TRAV8-4
0	1.12796	0.306	0.065	0	11	TRBV21-1
1.14767e-262	1.10198	0.311	0.086	3.84907e-258	11	MAL
2.48973e-249	1.04849	0.357	0.113	8.35004e-245	11	CCR7
5.70967e-234	0.992407	0.305	0.089	1.91491e-229	11	PASK
1.46309e-233	0.976119	0.229	0.053	4.90692e-229	11	TRGV9
1.34769e-219	1.01924	0.424	0.17	4.51989e-215	11	LAT
6.06257e-158	0.986331	0.392	0.181	2.03326e-153	11	GIMAP4
0	3.39779	0.963	0.099	0	12	APOD	FB-3
0	3.04957	0.955	0.16	0	12	CFD
0	2.48019	0.932	0.131	0	12	CXCL12
0	2.31414	0.984	0.287	0	12	CXCL14
0	2.27569	0.596	0.041	0	12	PLA2G2A
0	2.25979	0.878	0.111	0	12	CFH
0	2.25871	0.936	0.21	0	12	MGP
0	2.21088	0.996	0.188	0	12	DCN
0	2.15355	0.928	0.331	0	12	GSN
0	2.10571	0.948	0.125	0	12	CCDC80
0	1.8469	0.397	0.008	0	13	FOXP3	Treg
0	1.7618	0.436	0.074	0	13	TNFRSF4
0	1.54691	0.369	0.035	0	13	CTLA4
0	1.50457	0.937	0.482	0	13	IL32
0	1.47172	0.369	0.061	0	13	CD7
0	1.40573	0.391	0.112	0	13	TNFRSF18
0	1.38842	0.502	0.093	0	13	CD27
0	1.32816	0.437	0.117	0	13	BATF
0	1.31654	0.325	0.039	0	13	TIGIT
1.15965e-275	1.6336	0.119	0.013	3.88923e-271	13	TRBV20-1
0	4.40572	0.607	0.042	0	14	CCL18	MPh
0	3.60586	0.932	0.121	0	14	RNASE1
0	3.03843	0.917	0.038	0	14	C1QA
0	2.94903	0.676	0.019	0	14	CCL13
0	2.88315	0.999	0.838	0	14	FTL
0	2.8743	0.875	0.042	0	14	C1QC
0	2.81388	0.87	0.044	0	14	C1QB
0	2.61276	0.789	0.041	0	14	F13A1
0	2.43963	0.751	0.179	0	14	SELENOP
0	2.32587	0.721	0.121	0	14	PLTP
5.05349e-307	1.25745	0.59	0.25	1.69484e-302	15	CXCR4	TC-5
3.37387e-254	1.06111	0.378	0.113	1.13153e-249	15	TRBV5-6
4.86577e-232	1.19482	0.623	0.353	1.63188e-227	15	TSC22D3
9.30688e-220	0.994271	0.351	0.109	3.12134e-215	15	TRAV27
2.08945e-195	0.933917	0.336	0.108	7.0076e-191	15	TRAV8-4
2.05106e-194	1.02304	0.546	0.275	6.87885e-190	15	FYB1
3.01917e-184	0.983096	0.701	0.482	1.01257e-179	15	DNAJB1
4.94329e-175	1.13152	0.494	0.239	1.65788e-170	15	CD69
9.43327e-169	1.03023	0.183	0.044	3.16373e-164	15	PTHLH
3.42327e-86	0.963277	0.259	0.121	1.1481e-81	15	TOB1
0	2.80563	0.695	0.022	0	16	GZMK	TC-6
0	2.67705	0.872	0.126	0	16	CCL5
0	2.16067	0.689	0.076	0	16	GZMA
0	2.09145	0.791	0.124	0	16	NKG7
0	1.7659	0.388	0.033	0	16	CD8A
0	1.7355	0.623	0.136	0	16	CCL4
0	1.25767	0.217	0.013	0	16	CD8B
0	1.24672	0.608	0.222	0	16	CST7
1.33376e-299	1.35464	0.609	0.251	4.47315e-295	16	CXCR4
3.02083e-171	1.3499	0.196	0.044	1.01312e-166	16	CCL4L2
0	2.22276	0.956	0.159	0	17	STMN1	T prolif
0	1.996	0.787	0.195	0	17	HIST1H4C
0	1.93262	0.734	0.021	0	17	UBE2C
0	1.92328	0.92	0.157	0	17	HMGB2
0	1.74736	0.72	0.03	0	17	CENPF
0	1.67738	0.712	0.023	0	17	TOP2A
0	1.58079	0.795	0.111	0	17	PTTG1
0	1.57806	0.7	0.03	0	17	NUSAP1
0	1.53912	0.97	0.486	0	17	H2AFZ
0	1.49494	0.965	0.535	0	17	TUBA1B
0	5.28441	0.963	0.022	0	18	CCL21	LEC
0	3.23049	0.84	0.005	0	18	TFF3
0	2.98537	0.822	0.024	0	18	MMRN1
0	2.59616	0.858	0.098	0	18	TFPI
0	2.08428	0.5	0.047	0	18	FABP4
0	2.08093	0.627	0.01	0	18	LYVE1
0	1.92702	0.541	0.049	0	18	AKAP12
0	1.91334	0.794	0.125	0	18	PPFIBP1
0	1.90199	0.963	0.296	0	18	IGFBP7
2.97139e-172	2.55606	0.828	0.509	9.96545e-168	18	TIMP1
0	2.26543	0.332	0.007	0	19	JCHAIN	BC
0	2.21079	0.379	0.008	0	19	MS4A1
0	1.75236	0.373	0.045	0	19	CD79A
0	1.38909	0.27	0.017	0	19	PLAC8
0	1.36744	0.259	0.009	0	19	IGKC
0	1.31563	0.159	0.001	0	19	TCL1A
0	1.28804	1	0.772	0	19	CD74
3.14653e-269	1.39866	0.334	0.055	1.05528e-264	19	IRF8
2.10767e-200	1.46764	0.631	0.248	7.0687e-196	19	CD37
3.13989e-82	1.26121	0.308	0.116	1.05306e-77	19	IRF7
0	2.14707	0.926	0.152	0	20	A2M	EC-2
0	2.10715	0.918	0.162	0	20	TM4SF1
0	2.08182	0.907	0.139	0	20	RAMP2
0	2.01978	0.6	0.023	0	20	SLC9A3R2
0	1.97982	0.586	0.071	0	20	CLDN5
0	1.77804	0.636	0.028	0	20	PODXL
0	1.68928	0.872	0.253	0	20	CRIP2
0	1.67175	0.831	0.134	0	20	PECAM1
0	1.66642	0.811	0.164	0	20	GNG11
1.44378e-162	1.85127	0.268	0.053	4.84216e-158	20	FABP4
0	3.33033	0.669	0.008	0	21	CCL22	DC-3
0	2.62206	0.972	0.587	0	21	TXN
0	2.59009	0.371	0.02	0	21	CCL17
0	2.12518	0.836	0.111	0	21	CD83
0	2.0964	0.719	0.028	0	21	LAMP3
0	2.05723	0.716	0.14	0	21	FSCN1
0	2.01914	0.887	0.262	0	21	BIRC3
0	1.9854	0.984	0.368	0	21	HLA-DPB1
0	1.85154	0.528	0.065	0	21	MIR155HG
0	1.7351	0.399	0.036	0	21	HLA-DQB2
0	3.29432	0.239	0.011	0	22	TYRP1	MEL/TC-8
0	2.8364	0.249	0.008	0	22	PMEL
0	2.47847	0.24	0.005	0	22	DCT
0	1.8327	0.237	0.005	0	22	MLANA
8.07536e-300	1.94099	0.684	0.194	2.70832e-295	22	MX1
4.12498e-295	1.86279	0.778	0.269	1.38344e-290	22	IFI6
2.46384e-267	1.63926	0.54	0.116	8.26322e-263	22	CCR7
4.47426e-225	1.8341	0.717	0.279	1.50058e-220	22	ISG15
2.9047e-154	1.85002	0.483	0.138	9.74178e-150	22	CXCL10
0.000146689	1.53675	0.138	0.102	1	22	CXCL9
0	2.04715	0.699	0.08	0	23	TNFRSF4	TC-7
0	1.63426	0.726	0.108	0	23	TRAV8-4
0	1.55169	0.727	0.114	0	23	TRBV5-6
0	1.39939	0.699	0.11	0	23	TRAV27
1.2956e-240	1.17575	0.346	0.049	4.3452e-236	23	IGFL2
3.31617e-206	1.07107	0.34	0.054	1.11218e-201	23	ICOS
1.02687e-188	1.21367	0.911	0.661	3.44392e-184	23	PRDX1
3.25594e-181	1.35099	0.821	0.475	1.09198e-176	23	SOD1
6.76631e-155	1.17899	0.311	0.06	2.26928e-150	23	HILPDA
4.8865e-122	1.24734	0.459	0.149	1.63883e-117	23	ATF5

## Sheet: C0 EC-1
	p_val	avg_logFC	pct.1	pct.2	p_val_adj	Gene
HLA-DRB5	1.31672e-154	1.84809	0.703	0.306	4.41601e-150	HLA-DRB5
IFI6	2.80032e-141	1.4329	0.767	0.303	9.39172e-137	IFI6
LY6E	1.00726e-202	1.41403	0.934	0.529	3.37815e-198	LY6E
IFI44L	2.6846e-146	1.3145	0.659	0.133	9.00362e-142	IFI44L
CXCL9	9.86909e-07	1.29709	0.137	0.092	0.0330989	CXCL9
BST2	2.71113e-172	1.29246	0.837	0.331	9.09258e-168	BST2
HLA-DQA2	5.24526e-127	1.21038	0.46	0.042	1.75916e-122	HLA-DQA2
IFIT1	2.2318e-134	1.15187	0.515	0.06	7.48501e-130	IFIT1
ISG15	4.25563e-100	1.1335	0.65	0.209	1.42725e-95	ISG15
MX1	1.64443e-111	1.12317	0.656	0.196	5.5151e-107	MX1
IFIT3	9.74783e-84	1.04703	0.52	0.139	3.26923e-79	IFIT3
SERPING1	5.8722e-113	1.04544	0.749	0.262	1.96942e-108	SERPING1
HLA-DQA1	2.94159e-103	0.997552	0.885	0.531	9.86551e-99	HLA-DQA1
CLU	2.39143e-31	0.935048	0.78	0.716	8.02039e-27	CLU
MGP	8.68411e-77	0.919382	0.894	0.603	2.91248e-72	MGP
HLA-DQB1	4.9435e-96	0.901065	0.85	0.462	1.65795e-91	HLA-DQB1
UBD	9.05257e-23	0.873105	0.454	0.242	3.03605e-18	UBD
CD74	1.04805e-232	0.871545	0.996	0.992	3.51496e-228	CD74
TSC22D3	3.94745e-64	0.85977	0.599	0.221	1.3239e-59	TSC22D3
IFI27	1.25865e-162	0.856859	0.989	0.901	4.22127e-158	IFI27
HLA-DPB1	4.74271e-96	0.85371	0.932	0.698	1.59061e-91	HLA-DPB1
IFITM1	4.35682e-152	0.845176	0.993	0.919	1.46119e-147	IFITM1
CD34	1.83321e-92	0.829344	0.859	0.413	6.14822e-88	CD34
OAS1	1.21905e-97	0.812719	0.458	0.05	4.08845e-93	OAS1
GIMAP4	9.90453e-79	0.798581	0.731	0.286	3.32178e-74	GIMAP4
HLA-DPA1	1.43125e-101	0.792044	0.96	0.813	4.80014e-97	HLA-DPA1
LGALS9	1.16403e-71	0.767883	0.628	0.194	3.90391e-67	LGALS9
CAVIN2	1.44603e-65	0.748246	0.548	0.13	4.84969e-61	CAVIN2
UBE2L6	3.23899e-73	0.737941	0.588	0.16	1.08629e-68	UBE2L6
HLA-C	2.71425e-125	0.723503	0.971	0.898	9.10305e-121	HLA-C
THY1	3.33059e-55	0.721921	0.225	0.023	1.11701e-50	THY1
RAMP3	2.17654e-74	0.707534	0.916	0.641	7.29967e-70	RAMP3
PLA1A	5.81734e-48	0.70319	0.256	0.03	1.95102e-43	PLA1A
SPARCL1	3.68234e-101	0.696427	0.985	0.915	1.23498e-96	SPARCL1
RPL41	5.92613e-64	0.692352	0.974	0.916	1.98751e-59	RPL41
MEOX2	1.20791e-60	0.685027	0.553	0.14	4.05107e-56	MEOX2
HLA-A	4.94971e-124	0.679184	0.982	0.904	1.66003e-119	HLA-A
ARHGDIB	1.2957e-59	0.673022	0.694	0.277	4.34551e-55	ARHGDIB
MX2	1.0531e-56	0.667944	0.341	0.044	3.53188e-52	MX2
CTSH	9.39114e-51	0.66659	0.678	0.313	3.1496e-46	CTSH
CH25H	5.21314e-31	0.663259	0.33	0.104	1.74838e-26	CH25H
GIMAP7	1.39924e-53	0.66082	0.747	0.405	4.69279e-49	GIMAP7
TSPAN7	3.56357e-60	0.655129	0.839	0.485	1.19515e-55	TSPAN7
XAF1	3.14835e-38	0.648126	0.438	0.132	1.05589e-33	XAF1
PDK4	2.43798e-32	0.641311	0.458	0.144	8.17648e-28	PDK4
TXNIP	1.16914e-58	0.638136	0.874	0.53	3.92105e-54	TXNIP
HLA-DMA	2.63797e-56	0.633308	0.771	0.415	8.84724e-52	HLA-DMA
TNFSF10	8.17488e-56	0.612128	0.861	0.555	2.74169e-51	TNFSF10
HLA-DRA	8.06286e-68	0.594206	0.976	0.91	2.70412e-63	HLA-DRA
LMCD1	2.27123e-49	0.589686	0.756	0.368	7.61725e-45	LMCD1
VWF	5.55456e-51	0.586668	0.916	0.668	1.86289e-46	VWF
PRCP	2.6297e-50	0.582774	0.859	0.554	8.81948e-46	PRCP
NPC2	7.19681e-56	0.581454	0.866	0.548	2.41366e-51	NPC2
NOSTRIN	2.89347e-45	0.565527	0.584	0.207	9.70413e-41	NOSTRIN
PSMB9	5.57085e-45	0.5588	0.756	0.415	1.86835e-40	PSMB9
TMEM219	2.33094e-45	0.548938	0.65	0.281	7.81751e-41	TMEM219
PLVAP	1.91441e-42	0.546821	0.925	0.773	6.42055e-38	PLVAP
CCL23	1.18335e-19	0.545952	0.33	0.12	3.96872e-15	CCL23
GIMAP8	6.75026e-33	0.545456	0.449	0.131	2.2639e-28	GIMAP8
TRIM22	2.19498e-43	0.544735	0.531	0.163	7.36153e-39	TRIM22
RPS4Y1	1.80504e-30	0.531806	0.57	0.27	6.05374e-26	RPS4Y1
CXCL11	1.69521e-09	0.530083	0.291	0.127	5.68541e-05	CXCL11
PSMB8	2.23809e-42	0.526729	0.718	0.376	7.50611e-38	PSMB8
MGLL	1.56338e-37	0.525025	0.652	0.321	5.24327e-33	MGLL
PECAM1	3.37912e-57	0.523694	0.954	0.76	1.13329e-52	PECAM1
AKR1C1	3.22864e-19	0.519996	0.141	0.033	1.08282e-14	AKR1C1
RARRES3	2.09328e-33	0.516101	0.412	0.121	7.02044e-29	RARRES3
DDX58	8.9426e-36	0.510856	0.379	0.089	2.99917e-31	DDX58
CLDN5	1.46908e-41	0.509478	0.789	0.417	4.927e-37	CLDN5
SLFN5	3.95101e-35	0.507047	0.557	0.208	1.32509e-30	SLFN5
CLEC3B	1.64902e-38	0.505311	0.681	0.314	5.53049e-34	CLEC3B
HLA-E	2.61871e-49	0.502624	0.954	0.867	8.78264e-45	HLA-E
CD99	2.22363e-43	0.499932	0.894	0.71	7.45762e-39	CD99
RNASE1	9.15452e-47	0.497705	0.879	0.557	3.07024e-42	RNASE1
GBP4	4.47541e-28	0.49715	0.61	0.283	1.50096e-23	GBP4
IMP3	7.93105e-37	0.491952	0.59	0.242	2.65992e-32	IMP3
TCN2	7.34443e-42	0.491106	0.414	0.096	2.46318e-37	TCN2
DEPP1	6.38971e-27	0.490118	0.377	0.11	2.14298e-22	DEPP1
OAS2	1.36659e-41	0.485444	0.337	0.056	4.58326e-37	OAS2
HLA-DMB	1.12235e-37	0.479906	0.46	0.125	3.76413e-33	HLA-DMB
CYSTM1	1.90892e-34	0.476745	0.581	0.25	6.40214e-30	CYSTM1
CLDN15	6.13731e-29	0.472414	0.434	0.143	2.05833e-24	CLDN15
HSPB8	2.67089e-26	0.471142	0.403	0.145	8.95763e-22	HSPB8
STAT1	9.57742e-27	0.466623	0.423	0.15	3.21208e-22	STAT1
LGALS3	8.11644e-37	0.46405	0.91	0.739	2.72209e-32	LGALS3
CTSS	1.93813e-25	0.463537	0.456	0.179	6.50009e-21	CTSS
ENPP2	4.6576e-24	0.46142	0.443	0.159	1.56207e-19	ENPP2
EPSTI1	6.98211e-35	0.458064	0.357	0.075	2.34166e-30	EPSTI1
RBP5	3.55587e-26	0.452424	0.203	0.045	1.19257e-21	RBP5
GSDMD	5.73214e-32	0.451381	0.491	0.179	1.92245e-27	GSDMD
MDK	2.13689e-29	0.448058	0.449	0.148	7.16669e-25	MDK
LAP3	4.86257e-35	0.44695	0.76	0.436	1.63081e-30	LAP3
SAMHD1	6.71935e-31	0.441596	0.489	0.177	2.25354e-26	SAMHD1
IFI35	1.98008e-32	0.438829	0.403	0.117	6.64079e-28	IFI35
RSAD2	1.01013e-32	0.437334	0.3	0.05	3.38778e-28	RSAD2
SELENOM	2.25065e-26	0.43427	0.749	0.495	7.54823e-22	SELENOM
COMT	2.13379e-34	0.433609	0.469	0.134	7.15632e-30	COMT
EIF2AK2	1.21193e-31	0.43292	0.482	0.158	4.06456e-27	EIF2AK2
SH3BGRL	2.34793e-32	0.429421	0.608	0.263	7.87449e-28	SH3BGRL
GRN	3.09453e-38	0.426608	0.727	0.343	1.03784e-33	GRN
SARAF	4.46325e-29	0.422061	0.645	0.306	1.49689e-24	SARAF
PSME1	4.05865e-33	0.41873	0.833	0.578	1.36119e-28	PSME1
PSAP	1.55691e-33	0.417727	0.764	0.417	5.22156e-29	PSAP
CRIP2	2.51067e-35	0.416327	0.91	0.7	8.42027e-31	CRIP2
SHISA5	3.28983e-27	0.41076	0.575	0.272	1.10334e-22	SHISA5
MTUS1	3.174e-27	0.408221	0.526	0.204	1.0645e-22	MTUS1
HSD17B11	5.73225e-27	0.406501	0.489	0.18	1.92248e-22	HSD17B11
CFI	3.90594e-27	0.401085	0.463	0.152	1.30998e-22	CFI
FAM107A	2.34815e-27	0.397782	0.319	0.072	7.87523e-23	FAM107A
GALNT18	1.30004e-25	0.39329	0.352	0.098	4.36006e-21	GALNT18
FAM13C	1.8984e-21	0.391018	0.339	0.109	6.36687e-17	FAM13C
IFI44	3.47084e-26	0.390686	0.35	0.093	1.16405e-21	IFI44
OAS3	1.31033e-26	0.389905	0.319	0.077	4.39459e-22	OAS3
EDN1	3.98978e-12	0.389204	0.542	0.364	1.33809e-07	EDN1
SP100	4.59194e-29	0.388793	0.637	0.312	1.54004e-24	SP100
NGRN	9.83194e-25	0.384374	0.43	0.15	3.29744e-20	NGRN
FCGRT	2.09322e-26	0.383549	0.681	0.368	7.02025e-22	FCGRT
GNG11	7.06548e-32	0.383145	0.901	0.698	2.36962e-27	GNG11
ZFYVE21	1.39041e-27	0.383103	0.463	0.155	4.66315e-23	ZFYVE21
FKBP1A	1.83476e-29	0.382624	0.936	0.822	6.15341e-25	FKBP1A
PDIA5	1.20552e-25	0.381216	0.438	0.148	4.04308e-21	PDIA5
SAMD9L	1.16889e-23	0.380967	0.289	0.071	3.92021e-19	SAMD9L
YIPF3	5.74721e-25	0.380552	0.46	0.171	1.9275e-20	YIPF3
FAM213A	9.92751e-28	0.378319	0.491	0.172	3.32949e-23	FAM213A
TFPI	1.07682e-22	0.376473	0.555	0.243	3.61145e-18	TFPI
TACC1	8.99591e-24	0.373961	0.604	0.298	3.01705e-19	TACC1
FILIP1L	2.31424e-21	0.373898	0.405	0.152	7.76151e-17	FILIP1L
GABARAP	3.14997e-31	0.373857	0.841	0.576	1.05644e-26	GABARAP
GSTK1	1.1193e-26	0.372658	0.698	0.393	3.75392e-22	GSTK1
MT-ND4L	1.44022e-69	0.371946	0.985	0.975	4.83021e-65	MT-ND4L
MYLK	3.71064e-23	0.371574	0.43	0.15	1.24447e-18	MYLK
IL3RA	1.681e-20	0.370685	0.597	0.327	5.63772e-16	IL3RA
PPDPF	1.16227e-29	0.370459	0.819	0.555	3.89802e-25	PPDPF
PSMB10	4.20123e-19	0.369074	0.421	0.167	1.40901e-14	PSMB10
GBP1	1.73278e-13	0.36692	0.471	0.236	5.81139e-09	GBP1
NRN1	1.17547e-22	0.365408	0.604	0.32	3.94228e-18	NRN1
CNBP	2.60507e-28	0.363441	0.742	0.443	8.73687e-24	CNBP
WBP2	5.82015e-23	0.363173	0.366	0.11	1.95196e-18	WBP2
PARP14	1.59297e-21	0.362207	0.537	0.246	5.34251e-17	PARP14
SQSTM1	1.09223e-21	0.360474	0.67	0.379	3.66312e-17	SQSTM1
PEF1	5.01551e-26	0.360439	0.436	0.153	1.6821e-21	PEF1
EPHX1	3.19103e-24	0.357883	0.443	0.142	1.07021e-19	EPHX1
ANXA4	7.91545e-21	0.357226	0.405	0.144	2.65468e-16	ANXA4
SYNE2	3.35622e-23	0.35289	0.7	0.409	1.12561e-18	SYNE2
HLA-DRB1	3.56618e-29	0.352551	0.969	0.915	1.19603e-24	HLA-DRB1
BEX3	2.62887e-21	0.352512	0.361	0.119	8.8167e-17	BEX3
HIST1H1E	9.0164e-17	0.35109	0.211	0.051	3.02392e-12	HIST1H1E
HERC5	1.97074e-17	0.351016	0.256	0.067	6.60946e-13	HERC5
NUCB1	3.59767e-24	0.350304	0.683	0.384	1.20659e-19	NUCB1
ISCU	4.10092e-24	0.349477	0.586	0.278	1.37537e-19	ISCU
TMSB4X	3.82991e-45	0.34632	0.991	0.974	1.28448e-40	TMSB4X
HLA-F	1.35144e-24	0.344998	0.621	0.297	4.53244e-20	HLA-F
NOP53	2.98922e-27	0.344184	0.703	0.384	1.00252e-22	NOP53
AP2M1	1.24094e-23	0.342066	0.619	0.316	4.16188e-19	AP2M1
SCP2	3.61838e-25	0.341434	0.604	0.265	1.21353e-20	SCP2
ABCD4	2.47568e-19	0.341239	0.396	0.143	8.30293e-15	ABCD4
CD151	7.82564e-27	0.340631	0.782	0.505	2.62456e-22	CD151
LRRC1	2.73493e-17	0.340619	0.295	0.092	9.17242e-13	LRRC1
DAZAP2	9.76804e-26	0.340517	0.678	0.353	3.27601e-21	DAZAP2
TIMMDC1	5.83434e-22	0.340138	0.412	0.148	1.95672e-17	TIMMDC1
SP110	1.43826e-19	0.339057	0.379	0.132	4.82362e-15	SP110
ODF3B	3.5706e-20	0.338914	0.421	0.173	1.19751e-15	ODF3B
TMEM109	1.2108e-19	0.336493	0.493	0.222	4.06077e-15	TMEM109
ADM5	1.73412e-13	0.33608	0.46	0.262	5.81588e-09	ADM5
PDLIM3	2.60395e-22	0.334791	0.284	0.07	8.73313e-18	PDLIM3
MAGED2	5.71218e-23	0.333256	0.407	0.136	1.91575e-18	MAGED2
FDPS	4.89497e-16	0.33296	0.438	0.196	1.64168e-11	FDPS
MAT2B	3.14956e-22	0.332452	0.421	0.141	1.0563e-17	MAT2B
TMEM35B	6.88707e-21	0.329071	0.385	0.131	2.30979e-16	TMEM35B
LRPAP1	8.0594e-18	0.329002	0.359	0.124	2.70296e-13	LRPAP1
GPX4	5.47259e-22	0.328552	0.689	0.387	1.8354e-17	GPX4
EEF1A1	6.69444e-57	0.327541	0.996	0.994	2.24518e-52	EEF1A1
NR1D1	1.06817e-25	0.326556	0.236	0.036	3.58243e-21	NR1D1
ICAM2	1.38661e-18	0.326433	0.555	0.292	4.6504e-14	ICAM2
TMOD3	3.0955e-21	0.325079	0.678	0.382	1.03817e-16	TMOD3
C19orf66	3.23505e-20	0.324956	0.374	0.127	1.08497e-15	C19orf66
HSPA2	1.73407e-15	0.3246	0.337	0.134	5.81572e-11	HSPA2
AKR1C3	4.97414e-18	0.321949	0.368	0.127	1.66823e-13	AKR1C3
NAPA	3.09962e-18	0.320887	0.443	0.196	1.03955e-13	NAPA
NCK1	2.34952e-21	0.318927	0.474	0.181	7.87981e-17	NCK1
DHRS7	3.83413e-21	0.318796	0.551	0.247	1.28589e-16	DHRS7
HAPLN3	1.5924e-17	0.318435	0.504	0.237	5.34061e-13	HAPLN3
BCAP31	6.18179e-22	0.317834	0.656	0.361	2.07325e-17	BCAP31
C11orf58	4.29837e-22	0.317542	0.617	0.318	1.44159e-17	C11orf58
TAGLN2	1.55602e-24	0.31739	0.943	0.835	5.21859e-20	TAGLN2
IGBP1	1.72977e-20	0.316996	0.414	0.158	5.80132e-16	IGBP1
RNH1	8.0705e-19	0.316987	0.632	0.36	2.70669e-14	RNH1
UBC	5.5478e-27	0.316772	0.96	0.847	1.86062e-22	UBC
CHMP5	8.2597e-20	0.312625	0.491	0.217	2.77014e-15	CHMP5
OPTN	8.81275e-18	0.31067	0.524	0.259	2.95562e-13	OPTN
IRF7	1.71181e-21	0.31035	0.308	0.08	5.74106e-17	IRF7
CCNDBP1	1.57976e-17	0.309537	0.28	0.078	5.29819e-13	CCNDBP1
SDHC	1.39708e-17	0.30951	0.445	0.191	4.68553e-13	SDHC
SNCG	4.13555e-18	0.309448	0.601	0.318	1.38698e-13	SNCG
DDX60L	5.84744e-16	0.308836	0.295	0.089	1.96111e-11	DDX60L
LMO4	2.19421e-16	0.308585	0.308	0.107	7.35893e-12	LMO4
GNS	4.99342e-17	0.30832	0.491	0.222	1.67469e-12	GNS
EIF3G	3.58297e-21	0.308126	0.63	0.343	1.20166e-16	EIF3G
VAT1	3.02124e-18	0.306368	0.394	0.144	1.01326e-13	VAT1
LRP10	4.28699e-19	0.305936	0.432	0.168	1.43777e-14	LRP10
TIMP3	4.00695e-20	0.305358	0.524	0.222	1.34385e-15	TIMP3
SCARB1	2.49378e-17	0.304587	0.344	0.115	8.36364e-13	SCARB1
IFIT2	7.5098e-16	0.304336	0.256	0.065	2.51864e-11	IFIT2
ERRFI1	5.98067e-20	0.3032	0.209	0.042	2.0058e-15	ERRFI1
ARL4A	1.56908e-20	0.301602	0.623	0.346	5.26237e-16	ARL4A
ISG20	4.05328e-12	0.301047	0.304	0.114	1.35939e-07	ISG20
SLAMF1	3.92217e-07	0.299474	0.183	0.101	0.0131542	SLAMF1
CLEC14A	3.5467e-13	0.299439	0.672	0.493	1.18949e-08	CLEC14A
LXN	5.89794e-20	0.296613	0.189	0.037	1.97805e-15	LXN
CCPG1	1.65867e-15	0.296473	0.368	0.138	5.56286e-11	CCPG1
YPEL5	8.63038e-15	0.296391	0.456	0.214	2.89446e-10	YPEL5
CFB	8.56847e-23	0.295521	0.192	0.03	2.87369e-18	CFB
CD79B	1.72193e-21	0.294589	0.284	0.074	5.77502e-17	CD79B
TUBA1A	1.93093e-15	0.294511	0.513	0.267	6.47596e-11	TUBA1A
CALCOCO2	1.82213e-19	0.294376	0.478	0.192	6.11106e-15	CALCOCO2
ARL6IP5	1.18574e-17	0.293645	0.546	0.265	3.97673e-13	ARL6IP5
NDUFB5	3.52963e-18	0.292099	0.379	0.137	1.18377e-13	NDUFB5
PPP1CA	4.13786e-17	0.291439	0.513	0.246	1.38776e-12	PPP1CA
VAMP3	7.19166e-19	0.291311	0.557	0.276	2.41194e-14	VAMP3
CORO1B	3.74598e-16	0.290449	0.374	0.14	1.25633e-11	CORO1B
CD40	3.00758e-15	0.290327	0.436	0.186	1.00868e-10	CD40
CCND3	1.98038e-15	0.290252	0.372	0.151	6.64178e-11	CCND3
LPCAT4	3.74937e-17	0.289325	0.396	0.15	1.25746e-12	LPCAT4
COX7A1	7.09541e-17	0.288949	0.458	0.2	2.37966e-12	COX7A1
EIF4H	3.16686e-17	0.28864	0.5	0.23	1.0621e-12	EIF4H
H1F0	2.47791e-14	0.287194	0.253	0.077	8.3104e-10	H1F0
TNFRSF1A	2.75135e-18	0.286939	0.606	0.341	9.22746e-14	TNFRSF1A
GMFG	1.98521e-14	0.286887	0.529	0.288	6.65799e-10	GMFG
RNF167	6.81492e-18	0.286589	0.355	0.118	2.28559e-13	RNF167
AGTRAP	4.07009e-19	0.286371	0.335	0.104	1.36503e-14	AGTRAP
GIMAP5	3.15672e-13	0.286299	0.244	0.071	1.0587e-08	GIMAP5
CYB5R3	2.17211e-17	0.286198	0.667	0.4	7.28481e-13	CYB5R3
TSPAN4	1.5192e-18	0.286059	0.59	0.314	5.0951e-14	TSPAN4
BTN3A2	2.37399e-20	0.28585	0.284	0.066	7.96188e-16	BTN3A2
ASS1	5.81045e-12	0.285616	0.352	0.156	1.94871e-07	ASS1
CTNNAL1	9.17527e-13	0.284283	0.5	0.27	3.0772e-08	CTNNAL1
FKBP8	4.44686e-14	0.284258	0.416	0.187	1.49139e-09	FKBP8
VAMP5	1.9864e-21	0.283734	0.793	0.524	6.66199e-17	VAMP5
PEBP1	1.60991e-17	0.283599	0.623	0.362	5.3993e-13	PEBP1
C7	2.17167e-14	0.281419	0.218	0.059	7.28334e-10	C7
BRK1	1.67267e-17	0.280803	0.681	0.431	5.60981e-13	BRK1
PLD3	5.26788e-16	0.280799	0.374	0.135	1.76674e-11	PLD3
TGFB1I1	2.56095e-16	0.280443	0.35	0.129	8.58893e-12	TGFB1I1
RALY	9.13684e-17	0.279669	0.507	0.237	3.06431e-12	RALY
FTL	1.82571e-26	0.279449	0.932	0.773	6.12306e-22	FTL
TWF2	1.47615e-16	0.279433	0.339	0.116	4.95071e-12	TWF2
CTSA	2.26997e-16	0.279138	0.434	0.184	7.61302e-12	CTSA
APOD	2.2329e-08	0.277956	0.178	0.063	0.00074887	APOD
PARP9	2.31901e-15	0.277948	0.333	0.111	7.77751e-11	PARP9
C14orf119	4.69902e-15	0.277449	0.328	0.117	1.57596e-10	C14orf119
LEPROT	2.8712e-19	0.277198	0.652	0.353	9.62943e-15	LEPROT
PLCB4	7.5551e-12	0.276001	0.306	0.113	2.53383e-07	PLCB4
DCTN2	4.80626e-17	0.275851	0.434	0.18	1.61192e-12	DCTN2
GIMAP1	2.32604e-17	0.275025	0.452	0.176	7.80108e-13	GIMAP1
RHOA	3.95793e-22	0.274801	0.892	0.742	1.32741e-17	RHOA
HOXB7	8.45206e-16	0.274199	0.352	0.12	2.83465e-11	HOXB7
JAM2	6.70237e-22	0.273804	0.628	0.306	2.24784e-17	JAM2
DDOST	2.30848e-17	0.273563	0.535	0.256	7.74218e-13	DDOST
EGLN3	8.89181e-11	0.272518	0.293	0.129	2.98214e-06	EGLN3
FRY	2.86026e-15	0.272343	0.295	0.088	9.59275e-11	FRY
MYL12A	2.58155e-24	0.272277	0.954	0.847	8.65801e-20	MYL12A
SERPINE1	9.73611e-09	0.271357	0.306	0.14	0.00032653	SERPINE1
UBXN1	4.05485e-18	0.271017	0.617	0.349	1.35992e-13	UBXN1
ERGIC3	3.24163e-16	0.270807	0.529	0.256	1.08718e-11	ERGIC3
CTSC	1.50723e-14	0.270738	0.628	0.379	5.05494e-10	CTSC
SNAP23	5.24307e-16	0.270616	0.443	0.188	1.75842e-11	SNAP23
FLOT1	1.47055e-16	0.270095	0.619	0.358	4.93192e-12	FLOT1
KXD1	7.43928e-18	0.269898	0.401	0.146	2.49499e-13	KXD1
TMBIM6	2.84647e-17	0.268838	0.705	0.44	9.54648e-13	TMBIM6
TMEM140	6.69155e-17	0.268284	0.24	0.055	2.24421e-12	TMEM140
TMEM14C	1.0603e-18	0.268164	0.619	0.325	3.55605e-14	TMEM14C
LAPTM4A	4.25348e-20	0.268131	0.775	0.511	1.42653e-15	LAPTM4A
NFIA	5.04552e-15	0.267047	0.412	0.165	1.69217e-10	NFIA
PRDX5	1.35842e-15	0.267012	0.579	0.329	4.55588e-11	PRDX5
EMP2	5.19511e-17	0.264578	0.515	0.238	1.74234e-12	EMP2
PIK3IP1	3.33074e-13	0.264244	0.214	0.057	1.11706e-08	PIK3IP1
RELL1	4.71921e-13	0.263506	0.43	0.199	1.58273e-08	RELL1
MORF4L1	1.19944e-16	0.26342	0.687	0.433	4.02267e-12	MORF4L1
FIS1	1.76815e-19	0.26238	0.736	0.466	5.93003e-15	FIS1
ITGB4	2.87741e-14	0.262328	0.434	0.189	9.65026e-10	ITGB4
GBP2	6.15015e-17	0.262309	0.557	0.279	2.06264e-12	GBP2
LIMA1	5.82084e-13	0.261851	0.438	0.204	1.95219e-08	LIMA1
ATF6B	1.28506e-15	0.261722	0.293	0.089	4.30982e-11	ATF6B
TMEM273	5.59806e-15	0.260521	0.383	0.152	1.87748e-10	TMEM273
PPIC	7.68283e-14	0.259182	0.458	0.217	2.57667e-09	PPIC
BAD	2.25792e-13	0.25881	0.346	0.139	7.5726e-09	BAD
AQP1	4.96305e-09	0.258572	0.874	0.814	0.000166451	AQP1
GPX3	4.64745e-15	0.258448	0.242	0.061	1.55866e-10	GPX3
LINC01116	2.21664e-14	0.257796	0.247	0.074	7.43415e-10	LINC01116
PER1	1.8561e-14	0.257251	0.242	0.062	6.22498e-10	PER1
FAM167B	2.07756e-14	0.256066	0.238	0.074	6.96772e-10	FAM167B
ERP29	5.67693e-18	0.255455	0.553	0.267	1.90393e-13	ERP29
TMEM205	4.90452e-14	0.255374	0.35	0.133	1.64488e-09	TMEM205
SNX2	3.07322e-14	0.25494	0.341	0.119	1.0307e-09	SNX2
CYB5A	1.17463e-15	0.254487	0.542	0.279	3.93949e-11	CYB5A
SERPINB1	1.2823e-14	0.254319	0.555	0.298	4.30059e-10	SERPINB1
ICA1	1.83302e-13	0.254288	0.368	0.14	6.14757e-09	ICA1
CSRP1	2.10298e-14	0.254136	0.425	0.181	7.05299e-10	CSRP1
HERC6	5.28508e-19	0.253586	0.176	0.027	1.77251e-14	HERC6
ATRAID	2.0867e-15	0.25315	0.511	0.247	6.99838e-11	ATRAID
CARD16	1.13447e-14	0.252998	0.39	0.158	3.80479e-10	CARD16
AKR1A1	8.3119e-16	0.252879	0.443	0.191	2.78765e-11	AKR1A1
PLSCR1	3.74403e-18	0.25277	0.767	0.522	1.25567e-13	PLSCR1
CRYL1	3.13937e-16	0.252596	0.28	0.079	1.05288e-11	CRYL1
MANSC1	2.92526e-15	0.251865	0.28	0.083	9.81074e-11	MANSC1
FBXO7	6.74388e-14	0.251637	0.346	0.134	2.26176e-09	FBXO7
PSMD4	5.13867e-14	0.251523	0.43	0.195	1.72341e-09	PSMD4
SH3BGRL2	1.34036e-12	0.251257	0.256	0.079	4.4953e-08	SH3BGRL2
DNAJC4	7.48302e-15	0.251118	0.313	0.1	2.50965e-10	DNAJC4
DYNLRB1	4.11274e-14	0.251017	0.588	0.343	1.37933e-09	DYNLRB1
TBCB	5.03513e-16	0.250942	0.535	0.276	1.68868e-11	TBCB
GSTO1	1.04512e-14	0.250734	0.449	0.203	3.50513e-10	GSTO1
PRR13	4.8622e-18	0.250006	0.542	0.249	1.63068e-13	PRR13
RPLP1	9.69198e-31	-0.257938	0.987	0.998	3.2505e-26	RPLP1
RPL34	2.18894e-14	-0.27038	0.985	0.99	7.34126e-10	RPL34
FAM110D	1.05907e-06	-0.270426	0.081	0.131	0.0355191	FAM110D
RPS8	1.66137e-17	-0.276039	0.987	0.993	5.5719e-13	RPS8
RPS15A	2.25356e-18	-0.278326	0.967	0.98	7.55798e-14	RPS15A
ODC1	3.62653e-08	-0.282985	0.046	0.103	0.00121626	ODC1
PPP1R14B	5.89647e-08	-0.285855	0.057	0.103	0.00197756	PPP1R14B
ELAVL1	6.81969e-09	-0.300741	0.051	0.112	0.000228719	ELAVL1
RPL35	1.36379e-06	-0.303578	0.952	0.932	0.0457389	RPL35
FAM50A	4.41144e-11	-0.304179	0.044	0.119	1.47951e-06	FAM50A
AFG3L2	6.33449e-09	-0.307249	0.062	0.122	0.000212446	AFG3L2
RPS13	7.08835e-14	-0.310547	0.98	0.983	2.37729e-09	RPS13
FAU	1.0566e-09	-0.314385	0.967	0.963	3.54364e-05	FAU
PTPRE	3.69783e-07	-0.315954	0.123	0.186	0.0124018	PTPRE
ITM2B	7.65862e-10	-0.317364	0.833	0.871	2.56855e-05	ITM2B
PTMA	2.27741e-17	-0.317714	0.996	0.993	7.63799e-13	PTMA
MT-ND4	7.64726e-10	-0.320172	0.96	0.963	2.56474e-05	MT-ND4
CDV3	9.5116e-07	-0.321476	0.117	0.158	0.0319	CDV3
IFNGR2	7.40367e-09	-0.322674	0.075	0.13	0.000248304	IFNGR2
IER3	5.00426e-09	-0.323907	0.529	0.58	0.000167833	IER3
INHBB	2.56394e-10	-0.326162	0.042	0.117	8.59894e-06	INHBB
LCP1	1.70466e-08	-0.328535	0.037	0.104	0.000571709	LCP1
RAB5IF	2.39042e-10	-0.328885	0.059	0.129	8.01699e-06	RAB5IF
HCST	1.30902e-07	-0.338651	0.044	0.103	0.0043902	HCST
TNFRSF12A	1.38628e-12	-0.341761	0.037	0.113	4.64931e-08	TNFRSF12A
IFITM2	8.36193e-07	-0.344612	0.956	0.938	0.0280443	IFITM2
CRELD2	6.27491e-13	-0.346363	0.035	0.125	2.10448e-08	CRELD2
SRSF9	1.07827e-08	-0.351148	0.088	0.139	0.000361629	SRSF9
EIF1	4.58702e-09	-0.351984	0.91	0.905	0.000153839	EIF1
PCDH1	9.36481e-08	-0.354662	0.101	0.155	0.00314077	PCDH1
NOS3	7.82503e-09	-0.356068	0.095	0.157	0.000262436	NOS3
SRM	4.24078e-11	-0.35612	0.055	0.128	1.42227e-06	SRM
EEF1B2	1.4015e-07	-0.356635	0.841	0.83	0.00470037	EEF1B2
BAG1	6.97114e-09	-0.357151	0.104	0.163	0.000233798	BAG1
CRTAP	1.19835e-06	-0.358317	0.194	0.229	0.0401902	CRTAP
RPL27	4.214e-07	-0.35944	0.888	0.855	0.0141329	RPL27
PFN1	7.57168e-10	-0.363985	0.815	0.834	2.53939e-05	PFN1
GRASP	1.92423e-07	-0.36565	0.119	0.162	0.00645347	GRASP
MTCH1	1.71409e-10	-0.366007	0.117	0.198	5.7487e-06	MTCH1
YBX3	2.00521e-08	-0.369064	0.392	0.435	0.000672508	YBX3
AQP3	3.56135e-07	-0.369127	0.09	0.146	0.011944	AQP3
TOMM40	3.73599e-15	-0.371538	0.033	0.122	1.25298e-10	TOMM40
CYC1	5.54334e-12	-0.372165	0.093	0.173	1.85913e-07	CYC1
MT-ATP6	2.53238e-23	-0.372453	0.958	0.973	8.49309e-19	MT-ATP6
NME2	5.05397e-08	-0.378302	0.855	0.836	0.001695	NME2
PPM1G	8.09591e-09	-0.378341	0.187	0.254	0.000271521	PPM1G
RELB	1.48035e-12	-0.38208	0.073	0.166	4.9648e-08	RELB
RPS27A	3.77211e-30	-0.387596	0.976	0.99	1.26509e-25	RPS27A
KDM6B	1.81683e-10	-0.394135	0.073	0.148	6.09329e-06	KDM6B
ICAM1	2.47848e-07	-0.394233	0.537	0.544	0.00831234	ICAM1
ACTB	4.10494e-20	-0.397906	0.993	0.987	1.37671e-15	ACTB
COL4A2	1.26494e-06	-0.398455	0.478	0.498	0.0424235	COL4A2
TMSB10	9.39136e-21	-0.400881	0.993	0.995	3.14967e-16	TMSB10
RPL39	5.89448e-27	-0.402994	0.978	0.986	1.97689e-22	RPL39
THBD	1.86286e-07	-0.411538	0.253	0.292	0.00624767	THBD
HNRNPAB	1.97094e-07	-0.411958	0.238	0.272	0.00661014	HNRNPAB
RANBP1	6.1638e-08	-0.415828	0.273	0.307	0.00206722	RANBP1
RTEL1-TNFRSF6B	2.46513e-09	-0.420254	0.167	0.241	8.26756e-05	RTEL1-TNFRSF6B
RPL26	4.85301e-37	-0.423769	0.943	0.975	1.6276e-32	RPL26
SNHG15	2.0781e-11	-0.425774	0.11	0.191	6.96952e-07	SNHG15
ARHGAP29	2.87916e-08	-0.430008	0.5	0.52	0.000965614	ARHGAP29
ZFP36L2	1.08838e-06	-0.431782	0.659	0.646	0.0365022	ZFP36L2
NAP1L1	1.19214e-08	-0.435369	0.546	0.559	0.00039982	NAP1L1
CLIC4	7.59777e-08	-0.437416	0.427	0.446	0.00254814	CLIC4
ACTG1	3.91898e-20	-0.444623	0.956	0.965	1.31435e-15	ACTG1
SPAG9	1.89949e-08	-0.447591	0.214	0.248	0.000637049	SPAG9
KRTDAP	1.06953e-10	-0.448105	0.035	0.106	3.58698e-06	KRTDAP
INSIG1	2.17283e-08	-0.449899	0.196	0.255	0.000728725	INSIG1
DUSP2	1.97838e-14	-0.451226	0.015	0.101	6.63509e-10	DUSP2
YBX1	4.76378e-07	-0.456749	0.685	0.66	0.0159768	YBX1
IRF1	4.10512e-07	-0.459687	0.471	0.472	0.0137678	IRF1
SOX4	8.18149e-11	-0.460512	0.225	0.308	2.74391e-06	SOX4
COL15A1	1.46254e-14	-0.464697	0.694	0.749	4.90506e-10	COL15A1
RPL7	6.39547e-17	-0.466857	0.846	0.855	2.14491e-12	RPL7
NDUFAF8	5.7005e-20	-0.467148	0.035	0.146	1.91183e-15	NDUFAF8
MIF	1.05478e-12	-0.468948	0.837	0.843	3.53752e-08	MIF
SNRPE	1.88081e-08	-0.469121	0.341	0.364	0.000630785	SNRPE
PCBP1	2.76039e-09	-0.469722	0.421	0.444	9.2578e-05	PCBP1
KRT17	3.0168e-13	-0.47136	0.026	0.117	1.01178e-08	KRT17
KRAS	3.07786e-11	-0.472335	0.207	0.269	1.03225e-06	KRAS
C19orf24	1.75769e-15	-0.47263	0.073	0.173	5.89495e-11	C19orf24
NEAT1	1.26514e-10	-0.473068	0.782	0.778	4.24303e-06	NEAT1
SH3BGRL3	4.77318e-10	-0.47487	0.907	0.869	1.60083e-05	SH3BGRL3
ID2	2.69349e-08	-0.475073	0.192	0.24	0.000903343	ID2
HIF1A	6.85535e-08	-0.479443	0.434	0.442	0.00229915	HIF1A
RPLP2	5.28001e-26	-0.480543	0.971	0.97	1.77081e-21	RPLP2
MCUB	7.67769e-11	-0.48358	0.187	0.249	2.57494e-06	MCUB
TNFRSF1B	2.26255e-10	-0.485787	0.205	0.257	7.58814e-06	TNFRSF1B
RBM17	2.59442e-13	-0.486218	0.194	0.288	8.70118e-09	RBM17
LY6D	4.82135e-11	-0.489718	0.037	0.125	1.61698e-06	LY6D
SEC61G	1.70727e-09	-0.489985	0.513	0.52	5.72584e-05	SEC61G
YWHAH	5.6634e-13	-0.493576	0.172	0.258	1.89939e-08	YWHAH
TGM2	7.84801e-10	-0.495506	0.148	0.217	2.63206e-05	TGM2
TMA7	4.16003e-10	-0.496868	0.608	0.625	1.39519e-05	TMA7
KLF2	1.33201e-08	-0.498495	0.26	0.317	0.00044673	KLF2
EVA1C	2.19801e-09	-0.500671	0.328	0.361	7.37168e-05	EVA1C
LGALS7	3.02259e-08	-0.501623	0.077	0.139	0.00101372	LGALS7
RPL36A	2.79821e-12	-0.504618	0.526	0.567	9.38462e-08	RPL36A
KLF3	4.40269e-13	-0.504716	0.139	0.222	1.47657e-08	KLF3
MARCKSL1	3.76156e-16	-0.509438	0.121	0.233	1.26155e-11	MARCKSL1
BAG3	3.98748e-12	-0.514403	0.203	0.288	1.33732e-07	BAG3
EBPL	6.36408e-18	-0.520835	0.07	0.18	2.13439e-13	EBPL
ATP1B3	1.1652e-12	-0.525127	0.385	0.445	3.90786e-08	ATP1B3
RPL17	1.05032e-33	-0.527499	0.866	0.911	3.52258e-29	RPL17
SFN	5.63068e-14	-0.532662	0.059	0.179	1.88842e-09	SFN
CLTB	4.65358e-17	-0.536009	0.132	0.24	1.56072e-12	CLTB
NAMPT	1.86022e-08	-0.5364	0.414	0.434	0.000623882	NAMPT
S100A9	2.86849e-13	-0.536906	0.132	0.25	9.62033e-09	S100A9
KDELR2	7.29709e-16	-0.537682	0.2	0.301	2.4473e-11	KDELR2
CYR61	1.3972e-10	-0.546964	0.181	0.267	4.68592e-06	CYR61
ETS2	1.062e-12	-0.56334	0.513	0.554	3.56173e-08	ETS2
DMKN	1.10432e-13	-0.564681	0.029	0.114	3.70367e-09	DMKN
HSP90AB1	7.9863e-18	-0.567449	0.907	0.896	2.67844e-13	HSP90AB1
TXN	1.57217e-11	-0.571833	0.722	0.728	5.27276e-07	TXN
ID3	1.69258e-11	-0.572021	0.756	0.769	5.67657e-07	ID3
GNB2	4.25473e-17	-0.574208	0.207	0.324	1.42695e-12	GNB2
MIDN	9.56013e-16	-0.574293	0.172	0.274	3.20628e-11	MIDN
NPDC1	3.30274e-13	-0.575815	0.562	0.6	1.10767e-08	NPDC1
NR4A2	2.24029e-11	-0.578337	0.231	0.307	7.51349e-07	NR4A2
HSP90AA1	2.67328e-15	-0.583071	0.824	0.815	8.96564e-11	HSP90AA1
JUND	6.60183e-16	-0.585683	0.174	0.278	2.21412e-11	JUND
TUBA1C	9.35445e-14	-0.591163	0.236	0.318	3.1373e-09	TUBA1C
HNRNPDL	1.41756e-14	-0.595751	0.575	0.601	4.7542e-10	HNRNPDL
BCL3	1.31603e-18	-0.603836	0.117	0.247	4.41369e-14	BCL3
KRT16	1.67929e-11	-0.609616	0.073	0.147	5.632e-07	KRT16
COL4A1	2.26853e-11	-0.609723	0.396	0.438	7.6082e-07	COL4A1
LGALS1	1.12722e-06	-0.611525	0.441	0.44	0.0378048	LGALS1
KRT5	6.02022e-13	-0.615556	0.154	0.264	2.01906e-08	KRT5
RPL22L1	1.09247e-13	-0.634634	0.427	0.481	3.66392e-09	RPL22L1
SLCO2A1	1.54807e-12	-0.673477	0.407	0.451	5.19192e-08	SLCO2A1
NME1	1.50662e-25	-0.681163	0.104	0.279	5.0529e-21	NME1
IGFBP4	8.70747e-21	-0.684146	0.588	0.659	2.92031e-16	IGFBP4
PIM3	2.88475e-19	-0.690582	0.324	0.428	9.67487e-15	PIM3
RPS10	3.09812e-29	-0.698813	0.267	0.462	1.03905e-24	RPS10
ADAMTS9	6.21508e-23	-0.700789	0.172	0.333	2.08441e-18	ADAMTS9
ADAMTS4	3.30714e-22	-0.702555	0.086	0.232	1.10915e-17	ADAMTS4
KRT6A	1.29566e-17	-0.706556	0.077	0.202	4.34539e-13	KRT6A
EMP1	4.99188e-18	-0.707144	0.665	0.69	1.67418e-13	EMP1
SOCS3	1.1857e-19	-0.714883	0.412	0.516	3.97659e-15	SOCS3
ZYX	3.63067e-19	-0.71779	0.24	0.339	1.21765e-14	ZYX
S100A6	2.82658e-40	-0.719446	0.985	0.989	9.47977e-36	S100A6
KRT14	1.76732e-16	-0.747924	0.295	0.405	5.92724e-12	KRT14
JAK1	1.62096e-26	-0.749844	0.33	0.471	5.43636e-22	JAK1
CCL2	7.60632e-11	-0.751225	0.22	0.328	2.55101e-06	CCL2
SGK1	3.08895e-24	-0.829952	0.159	0.322	1.03597e-19	SGK1
DDX21	9.93492e-25	-0.838121	0.366	0.473	3.33197e-20	DDX21
CRIP1	1.13326e-18	-0.843678	0.344	0.464	3.80072e-14	CRIP1
KRT10	4.47614e-40	-0.850934	0.141	0.387	1.50121e-35	KRT10
NR4A1	2.01217e-29	-0.873668	0.229	0.421	6.74842e-25	NR4A1
RPS17	3.62643e-42	-0.878395	0.482	0.654	1.21623e-37	RPS17
PTMS	6.67604e-36	-0.879316	0.26	0.455	2.23901e-31	PTMS
LGALS7B	8.55835e-23	-0.881044	0.095	0.257	2.8703e-18	LGALS7B
PRELID1	1.4574e-42	-0.901859	0.117	0.348	4.88782e-38	PRELID1
S100A8	6.90215e-35	-0.920713	0.161	0.407	2.31484e-30	S100A8
KTN1	2.75897e-36	-0.921451	0.482	0.619	9.25302e-32	KTN1
SOX18	1.47046e-34	-0.945982	0.187	0.386	4.93163e-30	SOX18
S100A4	7.17933e-22	-0.952038	0.326	0.464	2.4078e-17	S100A4
IL6	1.95362e-24	-1.00283	0.192	0.354	6.55206e-20	IL6
ADAMTS1	4.23373e-28	-1.00498	0.229	0.396	1.41991e-23	ADAMTS1
SELE	4.69931e-46	-1.01919	0.537	0.737	1.57605e-41	SELE
COTL1	2.98487e-50	-1.07614	0.178	0.44	1.00107e-45	COTL1
CCL4	1.26407e-18	-1.08082	0.011	0.115	4.23944e-14	CCL4
ATP5F1D	8.14407e-64	-1.09632	0.068	0.385	2.73136e-59	ATP5F1D
ID1	1.20996e-51	-1.18146	0.566	0.745	4.05796e-47	ID1
CSF3	1.47325e-37	-1.20084	0.051	0.271	4.94097e-33	CSF3
RAC1	2.8249e-72	-1.23908	0.414	0.674	9.47414e-68	RAC1
S100A2	1.01256e-54	-1.26301	0.081	0.391	3.39594e-50	S100A2
MT2A	7.25794e-26	-1.36327	0.546	0.625	2.43417e-21	MT2A
NFKBIA	1.21242e-87	-1.91794	0.537	0.75	4.06622e-83	NFKBIA
GNLY	1.001e-40	-2.40451	0.007	0.217	3.35714e-36	GNLY

## Sheet: C1 TC-1
	p_val	avg_logFC	pct.1	pct.2	p_val_adj	Gene
TRBV11-2	1.35962e-274	2.93285	0.352	0.002	4.55991e-270	TRBV11-2
GZMK	9.29371e-63	1.37367	0.177	0.018	3.11692e-58	GZMK
LINC02446	7.92426e-189	1.34314	0.335	0.007	2.65764e-184	LINC02446
CD8A	9.61307e-68	1.18781	0.165	0.013	3.22403e-63	CD8A
CD7	7.68734e-60	1.14891	0.231	0.044	2.57818e-55	CD7
TRBV5-6	1.93332e-84	1.09054	0.124	0.001	6.48398e-80	TRBV5-6
CD27	1.2878e-167	1.0831	0.295	0.009	4.31902e-163	CD27
CXCR4	9.4397e-85	1.02569	0.676	0.369	3.16589e-80	CXCR4
GIMAP4	1.74324e-64	0.969532	0.169	0.018	5.84646e-60	GIMAP4
TRAV8-4	4.92856e-79	0.966439	0.117	0.001	1.65294e-74	TRAV8-4
FGFBP2	3.80138e-99	0.963027	0.208	0.01	1.27491e-94	FGFBP2
KLRD1	2.87712e-45	0.959819	0.157	0.02	9.64929e-41	KLRD1
GYPC	5.95773e-102	0.918864	0.443	0.099	1.9981e-97	GYPC
LDHB	3.36152e-93	0.912649	0.578	0.244	1.12739e-88	LDHB
TRAV27	1.04311e-69	0.89561	0.106	0.001	3.49838e-65	TRAV27
SELL	1.21065e-38	0.876661	0.125	0.016	4.06029e-34	SELL
RPS29	4.99811e-71	0.864717	0.872	0.718	1.67627e-66	RPS29
LIMD2	1.21244e-71	0.856263	0.502	0.17	4.06627e-67	LIMD2
MYC	1.39962e-54	0.847428	0.3	0.087	4.69404e-50	MYC
KLRB1	3.23412e-47	0.832962	0.354	0.1	1.08466e-42	KLRB1
HSPA8	3.88406e-64	0.823731	0.797	0.629	1.30264e-59	HSPA8
ITM2A	4.52912e-28	0.790626	0.437	0.315	1.51898e-23	ITM2A
CMC1	7.49093e-30	0.788835	0.17	0.055	2.51231e-25	CMC1
HNRNPA1	4.72541e-84	0.782321	0.803	0.574	1.58481e-79	HNRNPA1
SLC25A6	5.35176e-65	0.780118	0.674	0.433	1.79487e-60	SLC25A6
PTPRCAP	3.85214e-79	0.770729	0.752	0.453	1.29193e-74	PTPRCAP
CCL5	2.63527e-27	0.759141	0.611	0.483	8.83817e-23	CCL5
KLRC1	6.48605e-29	0.758692	0.134	0.031	2.17529e-24	KLRC1
GIMAP7	2.48197e-36	0.751794	0.158	0.039	8.32404e-32	GIMAP7
FYB1	1.78925e-54	0.750232	0.546	0.289	6.00077e-50	FYB1
RPL10	1.31647e-133	0.742017	0.996	0.995	4.41517e-129	RPL10
TSC22D3	1.28812e-35	0.729008	0.644	0.519	4.3201e-31	TSC22D3
RARRES3	1.8973e-41	0.728296	0.305	0.104	6.36316e-37	RARRES3
RPS12	4.77355e-218	0.725774	0.991	0.974	1.60095e-213	RPS12
RPL4	3.72984e-68	0.719511	0.773	0.531	1.25091e-63	RPL4
EEF1A1	8.30375e-193	0.71238	0.997	0.969	2.78491e-188	EEF1A1
RPL22L1	2.38308e-56	0.699558	0.523	0.296	7.99238e-52	RPL22L1
SCML4	3.31731e-70	0.698647	0.313	0.071	1.11256e-65	SCML4
MAL	1.63144e-53	0.696148	0.223	0.043	5.47152e-49	MAL
RPS18	1.66867e-192	0.690229	0.988	0.953	5.59638e-188	RPS18
RPS6	6.41457e-143	0.687998	0.963	0.897	2.15132e-138	RPS6
EEF1G	7.62437e-50	0.668875	0.699	0.451	2.55706e-45	EEF1G
SLC25A5	2.20371e-45	0.661191	0.599	0.362	7.3908e-41	SLC25A5
RPL5	3.10922e-84	0.660251	0.898	0.738	1.04277e-79	RPL5
SARAF	3.53891e-69	0.648351	0.775	0.577	1.18688e-64	SARAF
RPSA	1.38513e-62	0.646771	0.886	0.81	4.64546e-58	RPSA
CCR7	3.2619e-43	0.645937	0.111	0.015	1.09398e-38	CCR7
RPL10A	1.89233e-73	0.64358	0.898	0.78	6.3465e-69	RPL10A
LAG3	2.4042e-25	0.641107	0.122	0.029	8.06321e-21	LAG3
RPL6	5.13599e-96	0.638498	0.934	0.855	1.72251e-91	RPL6
CRTAM	3.07202e-16	0.638072	0.157	0.057	1.03029e-11	CRTAM
PABPC1	1.38412e-45	0.622433	0.727	0.514	4.64205e-41	PABPC1
RPL3	5.33346e-88	0.615762	0.945	0.84	1.78874e-83	RPL3
ARHGDIB	1.29154e-52	0.612893	0.777	0.584	4.33158e-48	ARHGDIB
RPLP0	1.26175e-63	0.610183	0.912	0.812	4.23167e-59	RPLP0
CLEC2B	2.66079e-33	0.604345	0.364	0.145	8.92375e-29	CLEC2B
RPL15	4.77934e-72	0.600637	0.924	0.85	1.60289e-67	RPL15
RPS4X	5.43134e-128	0.59922	0.978	0.957	1.82156e-123	RPS4X
ZNF331	2.87243e-25	0.592585	0.283	0.136	9.63356e-21	ZNF331
LITAF	2.15059e-22	0.589245	0.286	0.128	7.21266e-18	LITAF
RPL13A	1.1414e-64	0.587455	0.904	0.796	3.82804e-60	RPL13A
RPL28	7.47608e-135	0.585295	0.991	0.984	2.50733e-130	RPL28
HSP90AB1	5.72635e-27	0.585234	0.771	0.689	1.9205e-22	HSP90AB1
LAT	3.13133e-32	0.584301	0.431	0.241	1.05018e-27	LAT
TUBB	4.1818e-30	0.582477	0.498	0.303	1.40249e-25	TUBB
ATP5F1B	8.87475e-43	0.581785	0.55	0.32	2.97641e-38	ATP5F1B
RPL18A	9.9762e-103	0.564811	0.977	0.948	3.34582e-98	RPL18A
TUBA1B	8.25703e-23	0.564096	0.529	0.379	2.76924e-18	TUBA1B
ITGB2	1.27577e-20	0.563822	0.29	0.145	4.27868e-16	ITGB2
NPM1	2.08775e-33	0.560368	0.753	0.606	7.00191e-29	NPM1
DNAJA1	5.54431e-19	0.556279	0.483	0.318	1.85945e-14	DNAJA1
IL7R	2.45862e-32	0.549339	0.479	0.252	8.24572e-28	IL7R
SNHG8	9.50876e-34	0.542017	0.402	0.183	3.18905e-29	SNHG8
EZR	7.68877e-33	0.536278	0.473	0.258	2.57866e-28	EZR
EIF3H	4.2453e-31	0.531991	0.521	0.292	1.42379e-26	EIF3H
MDH2	9.71329e-36	0.526084	0.476	0.26	3.25764e-31	MDH2
RACK1	4.11283e-51	0.5257	0.896	0.79	1.37936e-46	RACK1
CEMIP2	8.08358e-34	0.518689	0.182	0.042	2.71107e-29	CEMIP2
SPOCK2	9.26087e-23	0.5161	0.246	0.088	3.10591e-18	SPOCK2
IL16	5.02255e-28	0.51526	0.216	0.076	1.68446e-23	IL16
DNAJB1	1.94579e-14	0.514464	0.52	0.373	6.52578e-10	DNAJB1
HSPD1	7.49446e-23	0.507816	0.403	0.221	2.51349e-18	HSPD1
ANXA1	7.79377e-09	0.506645	0.61	0.623	0.000261387	ANXA1
NME2	4.216e-19	0.505718	0.682	0.585	1.41396e-14	NME2
RPS5	2.89237e-25	0.503007	0.886	0.876	9.70044e-21	RPS5
CORO1B	3.58231e-20	0.495226	0.206	0.087	1.20144e-15	CORO1B
PPIA	5.86064e-29	0.494745	0.897	0.892	1.96554e-24	PPIA
RHOH	2.49512e-20	0.490834	0.309	0.161	8.36812e-16	RHOH
EIF3G	1.11583e-26	0.48856	0.47	0.269	3.74227e-22	EIF3G
RPS3	4.24652e-81	0.487958	0.977	0.959	1.4242e-76	RPS3
FCER1G	9.01979e-10	0.482802	0.122	0.06	3.02506e-05	FCER1G
CD37	3.23587e-34	0.474312	0.582	0.365	1.08525e-29	CD37
PIM2	6.25882e-24	0.473491	0.312	0.142	2.09908e-19	PIM2
RPS9	4.26514e-38	0.471091	0.896	0.838	1.43044e-33	RPS9
WAS	6.56902e-31	0.470936	0.32	0.122	2.20312e-26	WAS
PASK	2.39957e-12	0.46958	0.106	0.048	8.04768e-08	PASK
NACA	5.66596e-40	0.466422	0.888	0.818	1.90025e-35	NACA
RPL13	3.07053e-95	0.463932	0.99	0.976	1.02979e-90	RPL13
TC2N	4.53452e-23	0.463854	0.192	0.071	1.52079e-18	TC2N
APBB1IP	1.14297e-14	0.460494	0.134	0.047	3.83329e-10	APBB1IP
RPS16	2.00507e-48	0.458753	0.933	0.891	6.72459e-44	RPS16
TCF7	2.51787e-43	0.453612	0.129	0.014	8.44443e-39	TCF7
RPL7A	2.80578e-55	0.451128	0.956	0.934	9.41004e-51	RPL7A
EIF3L	4.53701e-22	0.449802	0.435	0.229	1.52162e-17	EIF3L
TXNIP	2.37852e-26	0.448431	0.521	0.364	7.97708e-22	TXNIP
SLC25A3	6.92946e-25	0.445699	0.588	0.392	2.324e-20	SLC25A3
VPS37B	5.86714e-14	0.442798	0.135	0.049	1.96772e-09	VPS37B
FLT3LG	4.48279e-28	0.442363	0.293	0.117	1.50344e-23	FLT3LG
LBH	1.44589e-12	0.43999	0.249	0.137	4.84923e-08	LBH
SOD1	1.98974e-13	0.434447	0.564	0.431	6.67319e-09	SOD1
RPL37	5.43672e-43	0.431669	0.97	0.932	1.82337e-38	RPL37
FXYD2	3.61586e-26	0.431466	0.144	0.034	1.21269e-21	FXYD2
RAN	8.25867e-20	0.430299	0.62	0.462	2.76979e-15	RAN
DDX5	6.58133e-22	0.42754	0.668	0.534	2.20725e-17	DDX5
RPL29	3.60839e-42	0.425388	0.947	0.95	1.21018e-37	RPL29
ISG20	1.05171e-18	0.421832	0.309	0.154	3.52722e-14	ISG20
UBB	2.0055e-22	0.421685	0.725	0.565	6.72606e-18	UBB
GBP5	2.32633e-18	0.418636	0.136	0.046	7.80204e-14	GBP5
RPS3A	7.09604e-45	0.418493	0.956	0.945	2.37987e-40	RPS3A
EIF3F	5.29545e-14	0.416817	0.542	0.355	1.77599e-09	EIF3F
IMPDH2	6.38754e-28	0.413206	0.288	0.114	2.14225e-23	IMPDH2
GSTK1	9.14025e-19	0.412773	0.544	0.381	3.06546e-14	GSTK1
RPS8	3.91786e-53	0.412725	0.977	0.968	1.31397e-48	RPS8
PSME2	3.77243e-15	0.412537	0.541	0.401	1.2652e-10	PSME2
RPS25	5.3635e-41	0.409272	0.946	0.914	1.79881e-36	RPS25
EIF3E	4.4725e-18	0.40855	0.479	0.283	1.49999e-13	EIF3E
RPS7	3.92622e-50	0.40419	0.959	0.948	1.31678e-45	RPS7
GZMM	3.52812e-08	0.402389	0.204	0.153	0.00118326	GZMM
CALM2	4.15181e-17	0.401161	0.616	0.452	1.39243e-12	CALM2
ILF2	1.82826e-16	0.399787	0.326	0.169	6.1316e-12	ILF2
CD3E	1.55029e-20	0.399329	0.7	0.592	5.19936e-16	CD3E
RBMX	8.57203e-22	0.398862	0.309	0.144	2.87489e-17	RBMX
ICOS	3.59065e-27	0.397501	0.182	0.044	1.20423e-22	ICOS
DOK2	5.13755e-13	0.394992	0.218	0.117	1.72303e-08	DOK2
UBE2I	3.04607e-16	0.392099	0.394	0.252	1.02159e-11	UBE2I
CCT2	1.05289e-20	0.390693	0.332	0.157	3.53118e-16	CCT2
RPL27A	3.66458e-22	0.387834	0.758	0.629	1.22903e-17	RPL27A
GABARAPL1	1.64994e-20	0.387689	0.157	0.046	5.53359e-16	GABARAPL1
CD247	4.31852e-13	0.384597	0.356	0.227	1.44835e-08	CD247
GLIPR1	1.77036e-16	0.383003	0.147	0.052	5.93742e-12	GLIPR1
NME1	3.2119e-23	0.382543	0.269	0.107	1.07721e-18	NME1
C1orf162	6.07773e-26	0.382418	0.233	0.087	2.03835e-21	C1orf162
KPNA2	1.27506e-20	0.382287	0.216	0.081	4.27631e-16	KPNA2
RPL7	3.72866e-20	0.381483	0.793	0.71	1.25052e-15	RPL7
RPS17	2.31062e-14	0.380666	0.549	0.394	7.74937e-10	RPS17
CALR	4.21417e-08	0.379959	0.553	0.444	0.00141335	CALR
TIGIT	5.1464e-25	0.379808	0.137	0.028	1.726e-20	TIGIT
ATP5F1A	3.70378e-19	0.379685	0.44	0.256	1.24217e-14	ATP5F1A
RPL14	1.24064e-36	0.37924	0.946	0.926	4.16087e-32	RPL14
CORO1A	1.5825e-15	0.37844	0.721	0.595	5.3074e-11	CORO1A
ISG15	1.43918e-11	0.377649	0.376	0.247	4.82673e-07	ISG15
RBM3	5.9935e-11	0.375009	0.691	0.595	2.0101e-06	RBM3
ZFP36	3.25643e-08	0.374921	0.705	0.693	0.00109214	ZFP36
BIN2	1.98268e-12	0.374507	0.189	0.095	6.64952e-08	BIN2
RPL12	1.35539e-47	0.374416	0.977	0.962	4.54569e-43	RPL12
RPL41	1.66429e-24	0.373929	0.912	0.893	5.5817e-20	RPL41
IGBP1	6.526e-21	0.371098	0.263	0.11	2.18869e-16	IGBP1
ARPC3	1.46357e-20	0.368503	0.703	0.545	4.90852e-16	ARPC3
CCNH	1.42446e-15	0.368134	0.239	0.113	4.77735e-11	CCNH
HERPUD1	1.31533e-08	0.365556	0.403	0.272	0.000441135	HERPUD1
FUS	2.29124e-15	0.365552	0.547	0.408	7.68436e-11	FUS
EEF1B2	3.18702e-16	0.363987	0.747	0.622	1.06886e-11	EEF1B2
ARPC1B	1.64232e-12	0.362315	0.586	0.428	5.50803e-08	ARPC1B
ACTB	5.37237e-46	0.361861	0.996	0.996	1.80178e-41	ACTB
PRKACB	5.97493e-16	0.3615	0.175	0.072	2.00387e-11	PRKACB
ANP32A	1.12421e-11	0.360394	0.283	0.16	3.77038e-07	ANP32A
RPS26	1.02008e-18	0.357492	0.919	0.837	3.42114e-14	RPS26
UBE2L6	1.80334e-20	0.355781	0.297	0.141	6.04805e-16	UBE2L6
RAC2	3.02382e-16	0.355114	0.706	0.564	1.01413e-11	RAC2
CYCS	2.89175e-11	0.354317	0.341	0.206	9.69835e-07	CYCS
SRSF7	1.37672e-10	0.352948	0.428	0.294	4.61724e-06	SRSF7
UQCRC2	9.43101e-14	0.352867	0.263	0.126	3.16297e-09	UQCRC2
SPNS1	8.1016e-14	0.350314	0.124	0.06	2.71711e-09	SPNS1
SHMT2	7.20767e-22	0.349384	0.211	0.071	2.41731e-17	SHMT2
LSP1	1.57592e-10	0.348225	0.613	0.485	5.28531e-06	LSP1
EIF3D	6.41428e-13	0.346174	0.335	0.184	2.15122e-08	EIF3D
G6PD	1.22005e-25	0.34429	0.182	0.052	4.09182e-21	G6PD
ARRB2	2.55412e-10	0.344018	0.128	0.054	8.56602e-06	ARRB2
RPL32	6.6818e-57	0.342109	0.979	0.975	2.24094e-52	RPL32
RPL24	1.04812e-24	0.341078	0.913	0.858	3.51517e-20	RPL24
BTF3	1.7511e-14	0.340955	0.791	0.688	5.87283e-10	BTF3
HSP90AA1	4.68749e-10	0.339856	0.801	0.738	1.57209e-05	HSP90AA1
TMEM243	3.0666e-21	0.337363	0.294	0.132	1.02847e-16	TMEM243
EWSR1	1.29871e-13	0.336835	0.377	0.233	4.35562e-09	EWSR1
NR4A2	2.80939e-08	0.336362	0.422	0.336	0.000942212	NR4A2
MSN	2.96517e-14	0.335669	0.517	0.401	9.94458e-10	MSN
HIGD2A	2.17358e-11	0.335502	0.49	0.343	7.28977e-07	HIGD2A
RSL1D1	7.50678e-14	0.33527	0.375	0.216	2.51762e-09	RSL1D1
CCND3	3.75814e-16	0.333585	0.375	0.22	1.26041e-11	CCND3
ISOC2	1.59735e-26	0.333449	0.205	0.069	5.35719e-22	ISOC2
TUBA1A	7.26816e-12	0.331135	0.301	0.182	2.4376e-07	TUBA1A
SNRPC	3.2313e-15	0.330919	0.299	0.152	1.08371e-10	SNRPC
GBP2	1.88542e-13	0.330775	0.31	0.176	6.32332e-09	GBP2
TCP1	1.69804e-14	0.330312	0.277	0.14	5.69489e-10	TCP1
CD48	5.36584e-15	0.329942	0.53	0.373	1.79959e-10	CD48
ELOVL5	2.39738e-07	0.328975	0.203	0.108	0.00804033	ELOVL5
ANXA6	4.37419e-11	0.328953	0.433	0.292	1.46702e-06	ANXA6
CCT7	1.47827e-15	0.328179	0.315	0.167	4.95782e-11	CCT7
CCT3	1.41537e-15	0.325955	0.315	0.153	4.74686e-11	CCT3
C6orf48	2.03904e-16	0.325649	0.195	0.078	6.83852e-12	C6orf48
RPL8	3.15811e-21	0.323804	0.939	0.92	1.05917e-16	RPL8
FUNDC2	1.48364e-20	0.323391	0.262	0.113	4.97585e-16	FUNDC2
HNRNPK	2.98698e-13	0.322337	0.546	0.413	1.00177e-08	HNRNPK
PPP1CA	5.72456e-10	0.322071	0.501	0.358	1.9199e-05	PPP1CA
PPP1R18	7.48343e-12	0.321151	0.28	0.157	2.50979e-07	PPP1R18
RPLP1	8.23502e-55	0.319948	0.998	0.995	2.76186e-50	RPLP1
EVL	2.07748e-12	0.319406	0.499	0.38	6.96745e-08	EVL
RIPOR2	3.83342e-12	0.318015	0.122	0.045	1.28565e-07	RIPOR2
RPS24	9.60188e-45	0.317879	0.979	0.978	3.22028e-40	RPS24
PYHIN1	2.51203e-10	0.317759	0.113	0.044	8.42484e-06	PYHIN1
TUFM	4.25912e-17	0.317263	0.371	0.213	1.42842e-12	TUFM
RPS10	9.0336e-11	0.316932	0.487	0.342	3.02969e-06	RPS10
ETFB	5.1857e-19	0.316373	0.292	0.134	1.73918e-14	ETFB
CNBP	1.82835e-10	0.313282	0.564	0.444	6.13193e-06	CNBP
TKT	9.21805e-19	0.312772	0.294	0.134	3.09155e-14	TKT
ITPA	2.69317e-14	0.312089	0.283	0.14	9.03236e-10	ITPA
CCT5	3.49429e-14	0.311523	0.267	0.129	1.17192e-09	CCT5
ATF5	2.50583e-08	0.310753	0.113	0.062	0.000840405	ATF5
KXD1	4.97247e-12	0.310304	0.208	0.094	1.66767e-07	KXD1
MT-ND4L	7.59078e-178	0.309957	0.99	0.984	2.5458e-173	MT-ND4L
MAPRE2	6.07006e-13	0.309417	0.19	0.078	2.03578e-08	MAPRE2
LEF1	2.09297e-26	0.309382	0.156	0.042	7.01939e-22	LEF1
RPL26	5.28808e-30	0.308329	0.97	0.949	1.77352e-25	RPL26
NONO	4.02205e-15	0.308237	0.326	0.185	1.34892e-10	NONO
CHCHD3	1.6863e-17	0.308083	0.197	0.074	5.65552e-13	CHCHD3
BRK1	9.74815e-09	0.307452	0.408	0.269	0.000326933	BRK1
AC016831.7	2.30287e-11	0.306187	0.221	0.115	7.72338e-07	AC016831.7
VDAC3	2.37408e-14	0.304764	0.233	0.107	7.96219e-10	VDAC3
DECR1	7.17158e-08	0.303839	0.2	0.106	0.00240521	DECR1
EIF3I	6.58736e-11	0.303612	0.357	0.208	2.20927e-06	EIF3I
RPL23A	4.15903e-26	0.303057	0.939	0.899	1.39486e-21	RPL23A
IL27RA	5.68504e-15	0.30213	0.208	0.088	1.90665e-10	IL27RA
ARHGAP15	2.00767e-15	0.301918	0.347	0.196	6.73333e-11	ARHGAP15
EVI2B	5.02713e-08	0.301336	0.142	0.076	0.001686	EVI2B
PHB	1.08089e-14	0.301163	0.284	0.14	3.62508e-10	PHB
CHCHD2	2.01884e-09	0.300765	0.693	0.643	6.7708e-05	CHCHD2
HNRNPC	1.42218e-09	0.300382	0.487	0.361	4.76971e-05	HNRNPC
FKBP5	1.15959e-13	0.299124	0.261	0.12	3.88905e-09	FKBP5
PSMB10	1.11001e-06	0.296943	0.318	0.218	0.0372276	PSMB10
BIN1	2.04043e-12	0.296493	0.215	0.103	6.8432e-08	BIN1
MAP4K1	3.94349e-15	0.296146	0.106	0.027	1.32257e-10	MAP4K1
DAP3	1.02162e-16	0.296074	0.218	0.087	3.4263e-12	DAP3
RPS20	5.13715e-09	0.294233	0.578	0.487	0.00017229	RPS20
HNRNPDL	2.52821e-11	0.292355	0.568	0.439	8.4791e-07	HNRNPDL
SEPT6	8.02079e-07	0.291106	0.365	0.257	0.0269001	SEPT6
DAZAP2	5.72061e-12	0.290361	0.526	0.382	1.91858e-07	DAZAP2
PPP1R2	1.01112e-08	0.29033	0.376	0.251	0.000339108	PPP1R2
ERP29	2.39186e-11	0.289428	0.331	0.186	8.02183e-07	ERP29
PRR13	1.0366e-10	0.288876	0.395	0.256	3.47656e-06	PRR13
IKZF3	8.25391e-10	0.288573	0.183	0.085	2.7682e-05	IKZF3
XRCC6	6.80375e-10	0.288538	0.383	0.251	2.28184e-05	XRCC6
SH3BGRL	3.02051e-11	0.287949	0.413	0.274	1.01302e-06	SH3BGRL
RPL31	8.03805e-12	0.286841	0.77	0.671	2.6958e-07	RPL31
PGD	5.65058e-13	0.285857	0.158	0.063	1.89509e-08	PGD
HCLS1	1.14958e-10	0.285056	0.488	0.345	3.85547e-06	HCLS1
PRMT1	2.32786e-08	0.28271	0.289	0.177	0.000780717	PRMT1
EIF2A	1.61518e-09	0.282316	0.184	0.091	5.41701e-05	EIF2A
MATR3.1	5.93776e-12	0.279527	0.259	0.134	1.99141e-07	MATR3.1
NBEAL1	2.14461e-10	0.278678	0.219	0.116	7.1926e-06	NBEAL1
RPL17	2.87688e-09	0.278619	0.858	0.843	9.64847e-05	RPL17
EIF4B	1.50406e-08	0.278063	0.349	0.224	0.000504431	EIF4B
TOX	6.38717e-07	0.277317	0.197	0.109	0.0214213	TOX
SLA	9.80875e-10	0.276691	0.361	0.239	3.28966e-05	SLA
ABRACL	3.96589e-07	0.275084	0.391	0.255	0.0133008	ABRACL
CLIC1	2.3668e-07	0.274943	0.75	0.692	0.00793779	CLIC1
MT1E	2.47707e-07	0.274332	0.205	0.115	0.00830758	MT1E
RPS15A	2.32514e-27	0.273884	0.99	0.987	7.79806e-23	RPS15A
CHST12	5.41037e-22	0.273617	0.201	0.066	1.81453e-17	CHST12
UXT	2.11122e-09	0.273148	0.445	0.313	7.0806e-05	UXT
NOP58	1.10717e-08	0.272774	0.286	0.169	0.000371322	NOP58
PSMF1	1.85374e-09	0.272579	0.252	0.137	6.21708e-05	PSMF1
PRDX4	1.25972e-11	0.271711	0.254	0.136	4.22486e-07	PRDX4
BUD23	7.69835e-18	0.271603	0.306	0.152	2.58187e-13	BUD23
RPL18	2.36481e-18	0.269996	0.957	0.951	7.9311e-14	RPL18
SKAP1	1.37781e-15	0.269186	0.387	0.229	4.6209e-11	SKAP1
OXA1L	2.4703e-11	0.267775	0.258	0.139	8.28489e-07	OXA1L
FIS1	1.12549e-14	0.267147	0.405	0.236	3.77467e-10	FIS1
PRKCH	6.54772e-07	0.267026	0.144	0.088	0.0219597	PRKCH
NDUFV2	2.23889e-08	0.26639	0.391	0.259	0.000750879	NDUFV2
ADGRE5	2.28047e-08	0.266112	0.322	0.2	0.000764823	ADGRE5
SEPT1	5.8956e-09	0.265446	0.342	0.214	0.000197727	SEPT1
MIR181A1HG	3.29169e-16	0.265144	0.132	0.046	1.10397e-11	MIR181A1HG
PSMA1	3.20183e-07	0.264414	0.351	0.225	0.0107383	PSMA1
HIST3H2A	4.7317e-19	0.263944	0.162	0.057	1.58692e-14	HIST3H2A
MAX	4.11432e-12	0.263688	0.21	0.101	1.37986e-07	MAX
RPL19	2.67386e-28	0.263532	0.977	0.979	8.96759e-24	RPL19
EIF3M	9.25225e-07	0.263022	0.33	0.214	0.0310302	EIF3M
TRAV21	3.21456e-11	0.262307	0.34	0.147	1.0781e-06	TRAV21
EEF2	1.3329e-07	0.261528	0.686	0.553	0.00447027	EEF2
RBM4	9.43097e-10	0.261171	0.216	0.112	3.16296e-05	RBM4
NSA2	1.37852e-08	0.260436	0.337	0.208	0.000462329	NSA2
TOMM22	1.85041e-08	0.260229	0.275	0.157	0.000620589	TOMM22
GPSM3	7.08078e-07	0.259456	0.344	0.228	0.0237475	GPSM3
GTSF1	1.12017e-32	0.258384	0.126	0.02	3.75683e-28	GTSF1
POLD2	3.77006e-18	0.258205	0.146	0.042	1.2644e-13	POLD2
RPL36A	5.0228e-08	0.258006	0.496	0.401	0.00168455	RPL36A
TUBA4A	1.4218e-08	0.25785	0.347	0.239	0.000476845	TUBA4A
HDDC2	2.4914e-11	0.25568	0.136	0.051	8.35566e-07	HDDC2
COA1	8.96987e-12	0.255655	0.16	0.067	3.00832e-07	COA1
RPL37A	4.2953e-19	0.255617	0.918	0.873	1.44056e-14	RPL37A
RPL27	9.20122e-10	0.255582	0.841	0.801	3.08591e-05	RPL27
EIF4H	2.11658e-11	0.255551	0.297	0.172	7.09859e-07	EIF4H
RNPS1	7.03887e-07	0.255434	0.307	0.208	0.023607	RNPS1
GNL3	5.12859e-12	0.255138	0.165	0.068	1.72003e-07	GNL3
SNRPA	4.94063e-09	0.254991	0.218	0.117	0.000165699	SNRPA
LIME1	1.81793e-13	0.25337	0.106	0.025	6.09698e-09	LIME1
RPS27	7.36766e-09	0.252809	0.986	0.975	0.000247096	RPS27
RHOF	5.41358e-09	0.252401	0.214	0.104	0.000181561	RHOF
NFKBID	8.82892e-07	0.252017	0.133	0.065	0.0296104	NFKBID
ATP5MC2	1.27377e-10	0.251934	0.745	0.65	4.27197e-06	ATP5MC2
NDUFB9	3.90489e-07	0.250972	0.411	0.283	0.0130962	NDUFB9
RPS23	3.45118e-23	0.250945	0.975	0.961	1.15746e-18	RPS23
PSMB6	4.23384e-08	0.250605	0.384	0.251	0.00141994	PSMB6
NDUFB5	9.12459e-09	0.250305	0.191	0.087	0.00030602	NDUFB5
RPL30	3.63585e-36	0.250234	0.988	0.981	1.21939e-31	RPL30
SELENOS	3.33921e-11	-0.250576	0.155	0.218	1.1199e-06	SELENOS
CALM1	6.60416e-21	-0.251426	0.779	0.861	2.2149e-16	CALM1
RAB11FIP1	4.01788e-09	-0.251601	0.137	0.179	0.000134752	RAB11FIP1
MATK	4.91568e-10	-0.25195	0.09	0.16	1.64862e-05	MATK
NFKB2	3.75685e-10	-0.252063	0.099	0.16	1.25997e-05	NFKB2
CBWD5	5.62374e-09	-0.253043	0.081	0.134	0.000188609	CBWD5
RGS16	3.42893e-14	-0.253064	0.199	0.238	1.14999e-09	RGS16
MLLT6	3.37813e-07	-0.253315	0.086	0.124	0.0113296	MLLT6
NFE2L2	2.72489e-13	-0.254117	0.124	0.193	9.13874e-09	NFE2L2
LNPEP	9.99233e-08	-0.25483	0.187	0.242	0.00335123	LNPEP
CAVIN3	4.14217e-22	-0.254997	0.025	0.104	1.3892e-17	CAVIN3
JUN	8.43534e-21	-0.255865	0.28	0.4	2.82905e-16	JUN
CPNE3	3.68246e-10	-0.256042	0.161	0.213	1.23502e-05	CPNE3
SH3GLB1	7.8359e-14	-0.257726	0.127	0.205	2.62801e-09	SH3GLB1
UBXN4	2.69123e-12	-0.257963	0.352	0.424	9.02583e-08	UBXN4
MT-ATP6	1.47276e-10	-0.258196	0.922	0.985	4.93935e-06	MT-ATP6
PTPRA	1.58698e-11	-0.258604	0.042	0.101	5.32242e-07	PTPRA
NAAA	1.83624e-13	-0.258766	0.047	0.101	6.15839e-09	NAAA
SPEN	9.63081e-07	-0.258788	0.114	0.137	0.0322998	SPEN
PRKAR1A	6.24624e-10	-0.25879	0.266	0.34	2.09486e-05	PRKAR1A
SEC62	1.5932e-09	-0.259642	0.208	0.275	5.34327e-05	SEC62
SLC5A3	6.91538e-09	-0.260399	0.071	0.112	0.000231928	SLC5A3
RNF115	2.84282e-12	-0.261089	0.045	0.104	9.53423e-08	RNF115
ATL3	8.50644e-10	-0.262398	0.097	0.138	2.85289e-05	ATL3
TMA7	1.35131e-12	-0.262765	0.603	0.669	4.53203e-08	TMA7
TNFAIP8	4.71977e-18	-0.263101	0.283	0.35	1.58292e-13	TNFAIP8
BATF	1.89494e-11	-0.264069	0.386	0.434	6.35525e-07	BATF
GLO1	7.6268e-12	-0.264102	0.112	0.163	2.55788e-07	GLO1
QSOX1	2.46084e-13	-0.264152	0.046	0.104	8.25318e-09	QSOX1
MYDGF	1.4456e-16	-0.264325	0.155	0.236	4.84824e-12	MYDGF
HTATSF1	3.32551e-08	-0.264825	0.162	0.216	0.00111531	HTATSF1
TNKS2	4.63881e-09	-0.265958	0.06	0.11	0.000155576	TNKS2
ATP6V0C	1.49052e-13	-0.266159	0.29	0.393	4.99891e-09	ATP6V0C
METTL9	2.27663e-11	-0.267332	0.048	0.104	7.63536e-07	METTL9
VPS26A	1.17218e-07	-0.268593	0.102	0.134	0.00393126	VPS26A
MYH9	5.94619e-09	-0.268596	0.419	0.499	0.000199423	MYH9
ANXA5	1.94099e-23	-0.268756	0.324	0.432	6.5097e-19	ANXA5
MNAT1	6.40276e-10	-0.269481	0.073	0.128	2.14736e-05	MNAT1
CYSTM1	1.70219e-08	-0.270315	0.095	0.138	0.000570881	CYSTM1
ETS1	4.72798e-07	-0.270381	0.226	0.282	0.0158567	ETS1
SQLE	2.06738e-13	-0.270965	0.097	0.147	6.93356e-09	SQLE
NME3	1.57458e-11	-0.271166	0.101	0.176	5.28082e-07	NME3
MFSD10	1.25366e-15	-0.271328	0.216	0.269	4.20454e-11	MFSD10
APLP2	1.5497e-10	-0.27136	0.086	0.132	5.19737e-06	APLP2
LENG8	1.57544e-08	-0.273573	0.062	0.112	0.000528371	LENG8
SNRNP200	6.80581e-09	-0.273901	0.14	0.202	0.000228253	SNRNP200
TCEA1	1.89127e-09	-0.275545	0.267	0.334	6.34295e-05	TCEA1
APOL6	6.0734e-12	-0.275649	0.102	0.174	2.0369e-07	APOL6
AC020916.1	1.37463e-08	-0.275658	0.099	0.153	0.000461023	AC020916.1
SHOC2	3.17847e-11	-0.276801	0.068	0.13	1.066e-06	SHOC2
ZNRD1	1.15738e-06	-0.276873	0.179	0.215	0.0388162	ZNRD1
YWHAH	1.84769e-13	-0.278398	0.047	0.101	6.19679e-09	YWHAH
MFHAS1	1.0797e-10	-0.278935	0.054	0.101	3.62111e-06	MFHAS1
JAML	1.33722e-06	-0.27907	0.309	0.343	0.0448478	JAML
ARL6IP6	3.0215e-13	-0.279451	0.114	0.166	1.01335e-08	ARL6IP6
AHR	2.44282e-13	-0.280034	0.124	0.18	8.19272e-09	AHR
OGA	3.47625e-08	-0.280173	0.151	0.207	0.00116586	OGA
CCND2	3.16224e-13	-0.280895	0.293	0.331	1.06055e-08	CCND2
MIER1	3.90787e-08	-0.281175	0.188	0.23	0.00131062	MIER1
NCOR1	3.32049e-14	-0.281264	0.121	0.197	1.11362e-09	NCOR1
H2AFZ	4.73785e-17	-0.283474	0.49	0.561	1.58898e-12	H2AFZ
TPM4	5.78303e-28	-0.283624	0.369	0.504	1.93951e-23	TPM4
C5orf24	1.07565e-15	-0.284987	0.039	0.106	3.60753e-11	C5orf24
RGS9	3.85939e-11	-0.286407	0.137	0.176	1.29436e-06	RGS9
PNPLA2	9.25524e-14	-0.287955	0.051	0.119	3.10402e-09	PNPLA2
IKZF1	1.31595e-08	-0.289176	0.198	0.261	0.000441344	IKZF1
PRRC2C	3.98009e-11	-0.289395	0.449	0.503	1.33484e-06	PRRC2C
PAG1	7.2954e-18	-0.289594	0.131	0.23	2.44673e-13	PAG1
PPP1R16B	3.34164e-12	-0.289839	0.085	0.158	1.12072e-07	PPP1R16B
CSRNP1	2.20179e-12	-0.289995	0.115	0.195	7.38438e-08	CSRNP1
ANKH	5.64198e-14	-0.290124	0.047	0.11	1.89221e-09	ANKH
COX8A	3.60068e-20	-0.290685	0.492	0.596	1.2076e-15	COX8A
SH2D2A	1.72259e-08	-0.290958	0.226	0.297	0.000577722	SH2D2A
EPC1	4.01244e-09	-0.291251	0.227	0.289	0.000134569	EPC1
CD6	5.28387e-16	-0.2913	0.089	0.164	1.7721e-11	CD6
TMOD3	1.97454e-09	-0.291394	0.206	0.249	6.62221e-05	TMOD3
TLN1	1.10627e-10	-0.292611	0.249	0.317	3.71022e-06	TLN1
LDLRAD4	6.25139e-10	-0.294652	0.066	0.115	2.09659e-05	LDLRAD4
PSIP1	2.19498e-13	-0.297239	0.062	0.131	7.36151e-09	PSIP1
CSTB	5.05957e-13	-0.297831	0.307	0.358	1.69688e-08	CSTB
RPS27L	9.30789e-17	-0.297951	0.256	0.317	3.12168e-12	RPS27L
CD226	2.53955e-15	-0.299093	0.089	0.166	8.51716e-11	CD226
SMCO4	1.4327e-14	-0.299135	0.095	0.159	4.805e-10	SMCO4
ADAR	2.92746e-10	-0.299775	0.143	0.203	9.81811e-06	ADAR
MDFIC	2.2987e-08	-0.30067	0.09	0.125	0.000770937	MDFIC
MZT2A	5.42473e-14	-0.301137	0.05	0.107	1.81935e-09	MZT2A
BRWD1	3.36683e-13	-0.301482	0.055	0.126	1.12917e-08	BRWD1
SDF2L1	1.70183e-15	-0.301733	0.127	0.205	5.70761e-11	SDF2L1
ARL6IP5	1.76404e-14	-0.301947	0.554	0.635	5.91624e-10	ARL6IP5
MICAL2	1.75145e-17	-0.302129	0.054	0.119	5.87402e-13	MICAL2
EMP3	1.96636e-30	-0.303367	0.665	0.819	6.59479e-26	EMP3
SMAP1	4.14728e-19	-0.303941	0.077	0.178	1.39092e-14	SMAP1
PRNP	1.76064e-14	-0.304789	0.217	0.275	5.90483e-10	PRNP
IFI27L2	2.34187e-22	-0.305412	0.093	0.221	7.85417e-18	IFI27L2
TBC1D20	1.66414e-16	-0.305693	0.039	0.115	5.58119e-12	TBC1D20
ANP32B	7.54943e-20	-0.306004	0.161	0.274	2.53193e-15	ANP32B
GNB1	2.87146e-15	-0.307066	0.078	0.163	9.6303e-11	GNB1
COMMD7	5.73407e-18	-0.307898	0.031	0.105	1.92309e-13	COMMD7
SPCS3	1.36705e-16	-0.308238	0.174	0.254	4.58481e-12	SPCS3
ALOX5AP	2.19272e-16	-0.310627	0.623	0.734	7.35394e-12	ALOX5AP
TMEM30A	8.1281e-22	-0.310994	0.056	0.142	2.726e-17	TMEM30A
TM9SF3	7.05935e-15	-0.313499	0.055	0.125	2.36757e-10	TM9SF3
RBMS1	3.46997e-11	-0.313574	0.161	0.214	1.16376e-06	RBMS1
SNX9	5.18235e-14	-0.314159	0.046	0.102	1.73806e-09	SNX9
CD63	1.36612e-14	-0.314482	0.507	0.646	4.58171e-10	CD63
RASAL3	6.58675e-17	-0.315102	0.081	0.161	2.20906e-12	RASAL3
CDC42EP3	1.36877e-20	-0.315746	0.077	0.172	4.59056e-16	CDC42EP3
DDB2	4.23124e-11	-0.317249	0.131	0.178	1.41907e-06	DDB2
GOLGA8B	1.38461e-09	-0.318339	0.075	0.128	4.64372e-05	GOLGA8B
YY1	2.66731e-13	-0.31882	0.097	0.162	8.94563e-09	YY1
TMEM200A	6.51932e-09	-0.319114	0.083	0.127	0.000218645	TMEM200A
AGO2	1.93111e-12	-0.319474	0.074	0.137	6.47657e-08	AGO2
SRRM1	5.87418e-16	-0.320559	0.272	0.372	1.97008e-11	SRRM1
SOCS3	1.02702e-15	-0.320955	0.038	0.101	3.44441e-11	SOCS3
SNX3	2.25526e-14	-0.322202	0.068	0.136	7.56369e-10	SNX3
TCTN3	1.19565e-14	-0.322926	0.119	0.18	4.00996e-10	TCTN3
EML4	1.76695e-14	-0.323169	0.341	0.445	5.926e-10	EML4
ACTN4	9.43105e-13	-0.323459	0.304	0.389	3.16299e-08	ACTN4
PHTF2	9.45978e-11	-0.324001	0.145	0.199	3.17262e-06	PHTF2
RB1	8.57395e-16	-0.32483	0.059	0.134	2.87553e-11	RB1
IER5	4.9436e-21	-0.324945	0.034	0.125	1.65798e-16	IER5
IL32	1.77686e-34	-0.324966	0.801	0.926	5.95923e-30	IL32
CRIP2	6.87568e-11	-0.325411	0.086	0.137	2.30597e-06	CRIP2
ATP5MD	1.37887e-18	-0.326731	0.394	0.504	4.62446e-14	ATP5MD
CST3	1.71257e-41	-0.329211	0.038	0.209	5.7436e-37	CST3
PPP1CB	1.26215e-15	-0.329504	0.112	0.189	4.233e-11	PPP1CB
PRRC2B	1.20762e-09	-0.33149	0.081	0.14	4.05013e-05	PRRC2B
CD40LG	2.01857e-14	-0.332317	0.16	0.22	6.76988e-10	CD40LG
TSHZ2	5.15361e-21	-0.332459	0.089	0.157	1.72842e-16	TSHZ2
CARD11	1.23336e-14	-0.332506	0.042	0.111	4.13644e-10	CARD11
UQCR11	4.76495e-21	-0.332559	0.364	0.485	1.59807e-16	UQCR11
CMPK1	1.71585e-16	-0.333874	0.094	0.175	5.75461e-12	CMPK1
PAK2	9.82333e-17	-0.334659	0.225	0.318	3.29455e-12	PAK2
SDF4	1.5883e-24	-0.334861	0.113	0.245	5.32684e-20	SDF4
LST1	1.32846e-24	-0.337632	0.044	0.12	4.4554e-20	LST1
A1BG	8.44369e-10	-0.33874	0.135	0.185	2.83185e-05	A1BG
SUSD6	2.29044e-16	-0.34143	0.052	0.125	7.68168e-12	SUSD6
FBXO32	1.66094e-10	-0.342355	0.068	0.121	5.57046e-06	FBXO32
DEK	5.50168e-19	-0.343619	0.148	0.24	1.84515e-14	DEK
FAAP20	4.92194e-21	-0.345106	0.038	0.126	1.65072e-16	FAAP20
NAMPT	4.71346e-17	-0.346348	0.192	0.288	1.5808e-12	NAMPT
AHI1	1.19052e-10	-0.346588	0.142	0.201	3.99276e-06	AHI1
GPR68	2.55104e-14	-0.347058	0.049	0.114	8.55566e-10	GPR68
IFI27	6.19663e-31	-0.347889	0.039	0.164	2.07823e-26	IFI27
SIPA1L1	7.17218e-19	-0.34795	0.057	0.136	2.40541e-14	SIPA1L1
SAMSN1	1.47901e-18	-0.349003	0.493	0.621	4.96029e-14	SAMSN1
TMED10	6.25469e-17	-0.349077	0.288	0.374	2.0977e-12	TMED10
CAB39	9.55716e-17	-0.350096	0.059	0.134	3.20528e-12	CAB39
MAP2K3	3.60651e-21	-0.351085	0.03	0.103	1.20955e-16	MAP2K3
RALBP1	1.70238e-20	-0.351639	0.037	0.107	5.70945e-16	RALBP1
COX17	3.9097e-17	-0.353349	0.182	0.288	1.31124e-12	COX17
C19orf24	1.23569e-21	-0.355758	0.034	0.112	4.14424e-17	C19orf24
BIRC3	4.20858e-19	-0.356806	0.431	0.557	1.41147e-14	BIRC3
WDFY2	2.61167e-15	-0.361324	0.062	0.134	8.75901e-11	WDFY2
OPTN	2.91466e-15	-0.362215	0.243	0.319	9.77518e-11	OPTN
ROMO1	1.63051e-13	-0.362438	0.314	0.398	5.4684e-09	ROMO1
CCSER2	4.33985e-19	-0.362513	0.067	0.147	1.4555e-14	CCSER2
DIAPH1	7.70799e-14	-0.36591	0.169	0.245	2.58511e-09	DIAPH1
FAM50A	2.08946e-17	-0.36602	0.038	0.102	7.00764e-13	FAM50A
UBE2B	1.2929e-20	-0.366092	0.158	0.262	4.33614e-16	UBE2B
CMTM3	5.71091e-20	-0.36992	0.038	0.121	1.91532e-15	CMTM3
SRSF4	1.50459e-18	-0.371588	0.081	0.169	5.0461e-14	SRSF4
EHD4	2.30986e-26	-0.37267	0.097	0.208	7.74681e-22	EHD4
F2R	2.82649e-20	-0.373649	0.043	0.157	9.47949e-16	F2R
TGFBR2	4.18696e-20	-0.374905	0.047	0.151	1.40422e-15	TGFBR2
SPAG9	2.0412e-18	-0.375022	0.048	0.125	6.84578e-14	SPAG9
ARHGEF12	8.45608e-20	-0.375871	0.04	0.121	2.836e-15	ARHGEF12
SLC4A7	5.35639e-20	-0.375893	0.04	0.12	1.79643e-15	SLC4A7
RASA2	8.87511e-11	-0.375915	0.127	0.197	2.97653e-06	RASA2
CPD	3.57209e-21	-0.37712	0.064	0.164	1.19801e-16	CPD
GRB2	1.85084e-22	-0.377176	0.119	0.228	6.20735e-18	GRB2
IER3	2.54523e-22	-0.3778	0.056	0.158	8.53619e-18	IER3
MTCH1	1.96341e-24	-0.378173	0.03	0.114	6.58487e-20	MTCH1
DUSP1	6.00509e-25	-0.379891	0.301	0.401	2.01399e-20	DUSP1
PRKX	6.7831e-14	-0.381359	0.091	0.163	2.27491e-09	PRKX
RCN2	1.61733e-26	-0.381569	0.016	0.101	5.4242e-22	RCN2
NUCKS1	3.58668e-16	-0.38253	0.238	0.322	1.2029e-11	NUCKS1
TMX4	1.06276e-17	-0.387625	0.099	0.183	3.56429e-13	TMX4
RTN4	2.20151e-27	-0.387774	0.129	0.26	7.38342e-23	RTN4
DUSP5	1.1392e-15	-0.387786	0.065	0.141	3.82066e-11	DUSP5
RNF187	3.85743e-24	-0.38862	0.03	0.109	1.2937e-19	RNF187
ATP1A1	1.20089e-15	-0.389267	0.104	0.188	4.02754e-11	ATP1A1
XIST	4.35063e-14	-0.389387	0.064	0.186	1.45911e-09	XIST
CYC1	3.08077e-24	-0.391505	0.034	0.121	1.03323e-19	CYC1
NFATC2	6.04863e-21	-0.391755	0.076	0.174	2.02859e-16	NFATC2
S100A10	2.31105e-64	-0.392161	0.667	0.869	7.7508e-60	S100A10
KDELR2	4.29963e-27	-0.392716	0.038	0.144	1.44201e-22	KDELR2
DOCK10	4.3821e-13	-0.39551	0.127	0.223	1.46967e-08	DOCK10
LAIR2	2.70243e-28	-0.395651	0.026	0.131	9.0634e-24	LAIR2
CARD19	1.02693e-12	-0.396632	0.136	0.186	3.44411e-08	CARD19
ADAM19	6.99286e-20	-0.396953	0.093	0.185	2.34527e-15	ADAM19
CTNNA1	1.63881e-29	-0.397152	0.034	0.135	5.49625e-25	CTNNA1
SRRM2	4.49859e-14	-0.397479	0.12	0.207	1.50874e-09	SRRM2
PLAUR	1.13358e-29	-0.399015	0.013	0.104	3.80181e-25	PLAUR
PCBP1	4.35713e-22	-0.402135	0.161	0.289	1.46129e-17	PCBP1
SOD2	1.20942e-11	-0.402466	0.126	0.18	4.05616e-07	SOD2
SRGAP2	3.42893e-22	-0.402743	0.028	0.125	1.14999e-17	SRGAP2
MT-ND1	2.37422e-17	-0.403036	0.888	0.962	7.96265e-13	MT-ND1
PHLDA2	2.00649e-25	-0.405221	0.021	0.103	6.72938e-21	PHLDA2
NR3C1	6.08314e-18	-0.406234	0.21	0.312	2.04016e-13	NR3C1
ADAM8	3.92387e-20	-0.407152	0.091	0.194	1.31599e-15	ADAM8
ATF3	3.82806e-25	-0.407582	0.04	0.136	1.28386e-20	ATF3
ARF6	9.40855e-25	-0.407671	0.149	0.281	3.15544e-20	ARF6
RIN3	6.64916e-19	-0.408297	0.054	0.16	2.23e-14	RIN3
CAMK1	3.07001e-34	-0.408316	0.024	0.118	1.02962e-29	CAMK1
GZMH	1.98747e-16	-0.408876	0.239	0.426	6.66558e-12	GZMH
KDM5B	8.9967e-31	-0.409312	0.081	0.199	3.01731e-26	KDM5B
TXN	1.22296e-26	-0.409313	0.44	0.559	4.10155e-22	TXN
GNA15	2.59753e-38	-0.409805	0.046	0.165	8.71158e-34	GNA15
CD82	3.42881e-29	-0.410367	0.279	0.405	1.14995e-24	CD82
P4HB	1.61909e-30	-0.410514	0.225	0.357	5.4301e-26	P4HB
CLECL1	9.99034e-17	-0.412293	0.08	0.157	3.35056e-12	CLECL1
SPPL2A	7.29365e-30	-0.415914	0.037	0.142	2.44614e-25	SPPL2A
HIPK2	2.51332e-23	-0.417444	0.05	0.133	8.42916e-19	HIPK2
RCBTB2	5.96755e-07	-0.418432	0.207	0.259	0.020014	RCBTB2
H2AFV	1.49207e-22	-0.419246	0.094	0.194	5.00411e-18	H2AFV
AKAP11	3.88086e-20	-0.419679	0.064	0.152	1.30156e-15	AKAP11
AHNAK	5.72133e-27	-0.420001	0.469	0.636	1.91882e-22	AHNAK
PPIF	2.28855e-29	-0.421409	0.018	0.104	7.67533e-25	PPIF
PTGS2	4.44795e-20	-0.422483	0.024	0.102	1.49175e-15	PTGS2
SEC61B	1.48183e-27	-0.423973	0.437	0.542	4.96977e-23	SEC61B
ANKRD28	1.43745e-13	-0.42463	0.241	0.334	4.82092e-09	ANKRD28
SYTL3	4.22993e-18	-0.425295	0.239	0.371	1.41863e-13	SYTL3
CTSW	5.34476e-08	-0.426062	0.687	0.765	0.00179253	CTSW
TCF25	7.11547e-24	-0.426774	0.237	0.367	2.38639e-19	TCF25
POLR2L	1.73717e-25	-0.426986	0.386	0.522	5.82612e-21	POLR2L
PPP3CA	3.58959e-23	-0.42704	0.063	0.155	1.20388e-18	PPP3CA
NCAM1	5.22125e-29	-0.427193	0.013	0.125	1.7511e-24	NCAM1
FNDC3B	1.98293e-23	-0.428867	0.043	0.133	6.65034e-19	FNDC3B
RUNX2	5.96201e-13	-0.434483	0.122	0.19	1.99954e-08	RUNX2
AKNA	5.81699e-16	-0.435035	0.135	0.251	1.9509e-11	AKNA
ZNF395	9.56813e-25	-0.435748	0.018	0.106	3.20896e-20	ZNF395
ZFP36L2	1.41637e-14	-0.436055	0.532	0.626	4.75023e-10	ZFP36L2
DSTN	1.52871e-26	-0.436738	0.198	0.331	5.12698e-22	DSTN
ID2	1.44317e-26	-0.438143	0.496	0.633	4.8401e-22	ID2
GNAI2	1.02001e-17	-0.43915	0.171	0.261	3.4209e-13	GNAI2
PIM1	2.11215e-25	-0.440656	0.064	0.185	7.08374e-21	PIM1
LAMP1	6.83564e-22	-0.443329	0.052	0.146	2.29254e-17	LAMP1
SLC16A3	3.38713e-30	-0.445094	0.047	0.159	1.13597e-25	SLC16A3
TYMP	1.35793e-32	-0.445095	0.068	0.207	4.55424e-28	TYMP
RAB5IF	7.73789e-35	-0.445258	0.016	0.113	2.59513e-30	RAB5IF
RUNX3	1.54021e-19	-0.44976	0.208	0.345	5.16555e-15	RUNX3
ATP8B4	4.25929e-20	-0.44989	0.065	0.162	1.42848e-15	ATP8B4
GRAMD1B	7.58968e-27	-0.450014	0.019	0.114	2.54543e-22	GRAMD1B
CD47	1.28068e-30	-0.456072	0.066	0.196	4.29515e-26	CD47
PBX4	7.70307e-36	-0.459151	0.009	0.115	2.58346e-31	PBX4
CMIP	1.15607e-24	-0.459659	0.041	0.154	3.87724e-20	CMIP
MAP3K8	2.53309e-26	-0.461244	0.217	0.383	8.49549e-22	MAP3K8
CAPG	1.29517e-31	-0.462356	0.342	0.499	4.34375e-27	CAPG
PIM3	1.33566e-28	-0.463027	0.042	0.15	4.47953e-24	PIM3
ITM2C	3.70692e-17	-0.469764	0.234	0.336	1.24323e-12	ITM2C
MT-ND3	3.28683e-31	-0.469802	0.951	0.978	1.10234e-26	MT-ND3
MZT2B	4.12858e-22	-0.470359	0.095	0.184	1.38464e-17	MZT2B
MT-ND4	1.31757e-22	-0.476795	0.876	0.97	4.41886e-18	MT-ND4
FOS	3.55974e-30	-0.478556	0.475	0.656	1.19387e-25	FOS
STK17B	6.86115e-28	-0.480869	0.479	0.629	2.30109e-23	STK17B
GADD45GIP1	1.34388e-38	-0.481439	0.054	0.194	4.5071e-34	GADD45GIP1
SLC1A5	4.5408e-27	-0.484166	0.081	0.187	1.52289e-22	SLC1A5
MTDH	2.01863e-42	-0.485774	0.238	0.424	6.77009e-38	MTDH
CD96	1.03143e-26	-0.486059	0.475	0.624	3.4592e-22	CD96
NT5C	2.75731e-32	-0.488635	0.04	0.165	9.24746e-28	NT5C
GEM	4.05615e-19	-0.4914	0.212	0.356	1.36035e-14	GEM
ARL4C	6.36049e-22	-0.492356	0.22	0.356	2.13318e-17	ARL4C
CLSTN3	1.03402e-25	-0.493123	0.057	0.171	3.4679e-21	CLSTN3
SLC27A2	2.99443e-38	-0.493943	0.024	0.146	1.00427e-33	SLC27A2
SDC4	1.62773e-33	-0.499141	0.039	0.142	5.45907e-29	SDC4
MRPL52	2.92625e-28	-0.504898	0.218	0.348	9.81407e-24	MRPL52
TSEN54	8.12375e-26	-0.505592	0.112	0.232	2.72454e-21	TSEN54
ACAP2	1.97002e-34	-0.506282	0.088	0.235	6.60706e-30	ACAP2
FAM118A	2.2023e-29	-0.507006	0.032	0.148	7.38607e-25	FAM118A
S100A11	2.7773e-72	-0.509584	0.618	0.827	9.3145e-68	S100A11
LRRFIP2	1.17472e-33	-0.511529	0.069	0.198	3.93976e-29	LRRFIP2
IFITM3	7.27804e-40	-0.511734	0.171	0.385	2.44091e-35	IFITM3
CD2	3.47802e-50	-0.511978	0.501	0.681	1.16646e-45	CD2
LPAR6	2.12967e-22	-0.514099	0.208	0.318	7.14247e-18	LPAR6
CDH17	1.55046e-42	-0.515633	0.002	0.122	5.19993e-38	CDH17
SLC7A5	2.56462e-26	-0.516325	0.106	0.219	8.60122e-22	SLC7A5
BMP1	2.81391e-37	-0.517856	0.018	0.129	9.43729e-33	BMP1
PPM1G	2.3386e-35	-0.518339	0.073	0.2	7.84321e-31	PPM1G
ANK3	7.97683e-35	-0.519441	0.015	0.141	2.67527e-30	ANK3
MAP1LC3B	4.72133e-37	-0.52477	0.131	0.291	1.58344e-32	MAP1LC3B
PTP4A2	8.53492e-32	-0.525268	0.121	0.271	2.86244e-27	PTP4A2
GOLIM4	1.52499e-31	-0.526209	0.056	0.177	5.1145e-27	GOLIM4
SYNGR2	2.50842e-48	-0.52639	0.166	0.339	8.41274e-44	SYNGR2
KRT7	3.31774e-29	-0.528777	0.318	0.504	1.11271e-24	KRT7
TNFSF10	5.45011e-37	-0.529235	0.36	0.547	1.82786e-32	TNFSF10
GSTM1	5.51611e-52	-0.530553	0	0.125	1.84999e-47	GSTM1
AUTS2	8.00742e-25	-0.531014	0.065	0.185	2.68553e-20	AUTS2
MGST3	1.21123e-36	-0.534186	0.234	0.394	4.06221e-32	MGST3
MED10	2.69439e-32	-0.534306	0.212	0.343	9.03645e-28	MED10
ANXA11	5.54765e-33	-0.534411	0.138	0.299	1.86057e-28	ANXA11
TNF	2.75154e-39	-0.535603	0.175	0.383	9.22812e-35	TNF
HMGN1	2.59785e-43	-0.538774	0.191	0.361	8.71268e-39	HMGN1
MXRA7	7.07625e-30	-0.540223	0.03	0.151	2.37323e-25	MXRA7
SUN2	3.58392e-31	-0.542616	0.049	0.187	1.20198e-26	SUN2
INHBA	8.30175e-51	-0.542695	0.001	0.12	2.78424e-46	INHBA
FMNL1	1.45799e-26	-0.545259	0.101	0.244	4.8898e-22	FMNL1
PPFIBP1	2.38907e-30	-0.55029	0.052	0.172	8.01246e-26	PPFIBP1
C9orf3	2.37455e-41	-0.552612	0.013	0.143	7.96377e-37	C9orf3
NDUFAF8	4.03655e-47	-0.553212	0.01	0.15	1.35378e-42	NDUFAF8
GLUD1	3.7511e-38	-0.553674	0.097	0.256	1.25804e-33	GLUD1
SH3BGRL3	2.15319e-53	-0.555843	0.882	0.956	7.22135e-49	SH3BGRL3
KIR3DL1	7.43601e-31	-0.557799	0.033	0.17	2.49389e-26	KIR3DL1
SELENOM	3.65834e-47	-0.561362	0.056	0.238	1.22693e-42	SELENOM
CKLF	6.30329e-41	-0.564895	0.39	0.565	2.114e-36	CKLF
MBP	8.23339e-37	-0.565237	0.165	0.347	2.76132e-32	MBP
HLA-B	3.66891e-116	-0.566309	0.86	0.969	1.23048e-111	HLA-B
CLTB	8.31759e-46	-0.56815	0.017	0.15	2.78955e-41	CLTB
IL2RA	1.13076e-20	-0.57102	0.181	0.281	3.79235e-16	IL2RA
ITGA1	6.90753e-23	-0.571731	0.081	0.2	2.31665e-18	ITGA1
FAM129A	2.64236e-31	-0.57215	0.294	0.446	8.86194e-27	FAM129A
DNAJC1	5.26441e-48	-0.576027	0.015	0.162	1.76558e-43	DNAJC1
SFMBT2	2.02665e-31	-0.577803	0.057	0.18	6.79699e-27	SFMBT2
HLA-DRB1	2.88318e-109	-0.578824	0.271	0.678	9.66961e-105	HLA-DRB1
GZMB	3.0945e-09	-0.580073	0.635	0.706	0.000103783	GZMB
MT-ND6	6.7615e-08	-0.583946	0.352	0.446	0.00226767	MT-ND6
C12orf57	1.06215e-42	-0.584439	0.418	0.599	3.56225e-38	C12orf57
SPRY1	4.64717e-34	-0.587806	0.017	0.155	1.55857e-29	SPRY1
PHLDA1	6.55115e-29	-0.592659	0.126	0.249	2.19712e-24	PHLDA1
UBE2F	8.36202e-31	-0.592729	0.064	0.18	2.80446e-26	UBE2F
HIF1A	1.69278e-37	-0.593	0.176	0.362	5.67726e-33	HIF1A
MAF	1.24559e-53	-0.595789	0.027	0.16	4.17748e-49	MAF
LGALS1	1.51081e-96	-0.597727	0.665	0.923	5.06695e-92	LGALS1
GNB2	1.52996e-43	-0.599299	0.075	0.237	5.13117e-39	GNB2
CD9	1.19978e-47	-0.59948	0.317	0.532	4.02384e-43	CD9
IFNG	3.0421e-26	-0.600245	0.278	0.455	1.02026e-21	IFNG
S100A14	3.46342e-43	-0.604281	0.01	0.115	1.16156e-38	S100A14
RELB	7.04904e-51	-0.604581	0.012	0.16	2.36411e-46	RELB
CD70	6.45088e-40	-0.611765	0.21	0.356	2.16349e-35	CD70
MTSS1	9.20632e-30	-0.614865	0.165	0.3	3.08762e-25	MTSS1
IL26	3.12163e-66	-0.617168	0.071	0.268	1.04693e-61	IL26
ZYX	1.26406e-37	-0.617414	0.11	0.282	4.2394e-33	ZYX
LGALS3	2.05568e-73	-0.618344	0.466	0.718	6.89433e-69	LGALS3
CLEC2D	1.47919e-41	-0.629159	0.114	0.314	4.96092e-37	CLEC2D
PDE4DIP	9.53041e-44	-0.641267	0.043	0.189	3.19631e-39	PDE4DIP
HPGD	2.78526e-68	-0.645454	0.027	0.189	9.3412e-64	HPGD
TMEM160	5.20561e-55	-0.645624	0.033	0.203	1.74586e-50	TMEM160
MYO1E	8.58493e-65	-0.646082	0.004	0.16	2.87921e-60	MYO1E
RBM17	1.32091e-46	-0.648399	0.059	0.219	4.43008e-42	RBM17
NDFIP1	2.07321e-50	-0.650554	0.134	0.32	6.95314e-46	NDFIP1
ATP1B1	2.80168e-59	-0.651094	0.04	0.213	9.39626e-55	ATP1B1
ENTPD1	2.03241e-43	-0.653602	0.048	0.192	6.8163e-39	ENTPD1
PRDX1	9.10135e-65	-0.655133	0.648	0.825	3.05241e-60	PRDX1
LMNA	9.54233e-94	-0.656869	0.432	0.726	3.20031e-89	LMNA
SLC1A4	3.17557e-60	-0.659396	0.033	0.201	1.06502e-55	SLC1A4
SYTL2	5.45979e-45	-0.667236	0.112	0.319	1.8311e-40	SYTL2
GUK1	3.29199e-55	-0.668663	0.274	0.474	1.10407e-50	GUK1
C4orf48	5.71423e-52	-0.671077	0.029	0.195	1.91644e-47	C4orf48
SLC39A6	4.31026e-38	-0.671407	0.106	0.254	1.44558e-33	SLC39A6
TIMP1	7.10732e-38	-0.687206	0.439	0.636	2.38365e-33	TIMP1
NEAT1	1.29603e-33	-0.68941	0.4	0.565	4.34663e-29	NEAT1
LRRFIP1	2.0549e-55	-0.69054	0.209	0.419	6.89173e-51	LRRFIP1
TRBV6-2	1.38689e-37	-0.694443	0.004	0.106	4.65134e-33	TRBV6-2
S100A4	1.70861e-99	-0.696983	0.86	0.97	5.73035e-95	S100A4
PLEC	6.08052e-35	-0.703495	0.163	0.314	2.03929e-30	PLEC
PTMS	2.38728e-50	-0.705082	0.057	0.243	8.00647e-46	PTMS
JUND	1.02587e-46	-0.706509	0.112	0.321	3.44057e-42	JUND
TNFSF9	1.8494e-32	-0.708032	0.017	0.117	6.20252e-28	TNFSF9
AQP3	1.00871e-34	-0.711453	0.137	0.261	3.38301e-30	AQP3
ZMIZ1	1.70803e-60	-0.717279	0.043	0.226	5.72841e-56	ZMIZ1
PIK3AP1	1.6653e-53	-0.726177	0.026	0.202	5.58507e-49	PIK3AP1
JAK1	1.63746e-52	-0.728461	0.131	0.344	5.49171e-48	JAK1
KRT81	1.98038e-22	-0.728651	0.198	0.354	6.6418e-18	KRT81
CAST	1.89077e-53	-0.734525	0.185	0.395	6.34127e-49	CAST
TNFSF11	1.9939e-68	-0.737421	0.012	0.191	6.68713e-64	TNFSF11
KRT17	1.06001e-60	-0.739185	0.003	0.141	3.55508e-56	KRT17
KDSR	1.15782e-53	-0.750458	0.114	0.314	3.88311e-49	KDSR
CDK6	1.59319e-58	-0.751038	0.079	0.285	5.34325e-54	CDK6
DUSP2	2.05593e-70	-0.761222	0.255	0.55	6.89517e-66	DUSP2
ETS2	4.01272e-59	-0.766626	0.037	0.203	1.34578e-54	ETS2
TRAV8-6	6.22706e-77	-0.769431	0.005	0.165	2.08843e-72	TRAV8-6
S100A6	3.40316e-143	-0.769541	0.729	0.954	1.14135e-138	S100A6
BHLHE40	6.49719e-65	-0.7766	0.366	0.615	2.17903e-60	BHLHE40
EGLN3	3.56928e-52	-0.778377	0.161	0.345	1.19706e-47	EGLN3
TESC	4.98588e-62	-0.78361	0.023	0.204	1.67217e-57	TESC
PRF1	8.02019e-28	-0.790141	0.429	0.575	2.68981e-23	PRF1
CCDC85B	1.26226e-76	-0.802732	0.064	0.32	4.23337e-72	CCDC85B
SOCS1	2.41952e-67	-0.802999	0.012	0.198	8.11458e-63	SOCS1
HOPX	6.95476e-88	-0.815038	0.161	0.542	2.33249e-83	HOPX
TRAV5	1.56794e-47	-0.827621	0.001	0.112	5.25856e-43	TRAV5
KTN1	2.80004e-68	-0.830857	0.117	0.334	9.39077e-64	KTN1
KIR2DL4	9.12311e-58	-0.832044	0.019	0.233	3.05971e-53	KIR2DL4
CRIP1	2.36752e-125	-0.847186	0.716	0.916	7.94018e-121	CRIP1
ADGRG1	7.30622e-90	-0.84878	0.026	0.296	2.45036e-85	ADGRG1
TRGV10	1.46026e-68	-0.859895	0.021	0.243	4.89741e-64	TRGV10
PRELID1	1.14584e-75	-0.868134	0.057	0.305	3.84291e-71	PRELID1
S100A7	1.00631e-53	-0.871305	0.016	0.153	3.37496e-49	S100A7
NBAS	5.51618e-81	-0.887104	0.296	0.586	1.85002e-76	NBAS
MT-ND2	4.21208e-69	-0.894451	0.835	0.952	1.41265e-64	MT-ND2
EMP1	1.51045e-90	-0.903989	0.016	0.264	5.06573e-86	EMP1
NTRK2	1.87479e-72	-0.927873	0.111	0.345	6.28767e-68	NTRK2
KRTDAP	6.60977e-67	-0.938227	0.004	0.136	2.21678e-62	KRTDAP
RDH10	2.84088e-77	-0.977564	0.024	0.254	9.52775e-73	RDH10
CCL20	1.3339e-53	-0.978142	0.02	0.121	4.47363e-49	CCL20
TNFRSF18	6.28605e-97	-0.982047	0.162	0.479	2.10822e-92	TNFRSF18
CXCL14	8.77439e-56	-0.987074	0.025	0.169	2.94275e-51	CXCL14
RGCC	1.52982e-56	-1.02392	0.063	0.237	5.13069e-52	RGCC
IL13	9.29066e-36	-1.02486	0.064	0.135	3.1159e-31	IL13
LGALS7	6.83636e-88	-1.04498	0.009	0.184	2.29278e-83	LGALS7
TRAV30	2.28229e-107	-1.04605	0	0.246	7.65434e-103	TRAV30
RAC1	3.81364e-102	-1.04752	0.063	0.352	1.27902e-97	RAC1
DMKN	9.46514e-76	-1.09449	0.004	0.147	3.17442e-71	DMKN
LY6D	3.99656e-84	-1.12675	0.004	0.159	1.34037e-79	LY6D
S100A9	5.86318e-95	-1.13257	0.03	0.271	1.96639e-90	S100A9
DSP	3.10854e-55	-1.14031	0.013	0.146	1.04254e-50	DSP
CCL4	1.47189e-56	-1.20264	0.285	0.594	4.93641e-52	CCL4
ATP5F1D	5.68802e-131	-1.21844	0.024	0.363	1.90765e-126	ATP5F1D
C15orf48	2.03504e-109	-1.23121	0.004	0.269	6.82512e-105	C15orf48
SFN	1.87912e-98	-1.23226	0.016	0.23	6.30218e-94	SFN
KRT16	1.0158e-76	-1.24878	0.015	0.187	3.4068e-72	KRT16
PERP	4.92773e-83	-1.27294	0.038	0.225	1.65266e-78	PERP
NFKBIA	1.33515e-140	-1.34494	0.305	0.656	4.47784e-136	NFKBIA
KRT1	4.89067e-79	-1.34769	0.023	0.197	1.64023e-74	KRT1
KRT86	1.89095e-69	-1.36483	0.18	0.439	6.34188e-65	KRT86
KRT6A	5.72462e-99	-1.39189	0.014	0.236	1.91992e-94	KRT6A
CSF1	3.45095e-125	-1.42474	0.025	0.348	1.15738e-120	CSF1
TRBV3-1	1.23494e-85	-1.43709	0.018	0.156	4.14173e-81	TRBV3-1
KRT10	6.79197e-138	-1.46781	0.035	0.345	2.27789e-133	KRT10
ITM2B	1.71303e-254	-1.48364	0.185	0.726	5.74517e-250	ITM2B
LGALS7B	6.31898e-134	-1.55566	0.025	0.292	2.11926e-129	LGALS7B
CCL3	6.81994e-83	-1.62164	0.076	0.378	2.28727e-78	CCL3
KRT5	1.52928e-141	-1.65569	0.023	0.316	5.1289e-137	KRT5
S100A2	5.87355e-175	-1.67388	0.021	0.413	1.96987e-170	S100A2
S100A8	4.01899e-164	-1.69554	0.038	0.406	1.34789e-159	S100A8
CSF2	5.28514e-125	-1.8506	0.174	0.501	1.77253e-120	CSF2
GNLY	6.58937e-149	-2.16668	0.359	0.766	2.20994e-144	GNLY
KRT14	5.34929e-182	-2.29307	0.064	0.445	1.79405e-177	KRT14
CCL1	5.99899e-102	-3.49219	0.009	0.249	2.01194e-97	CCL1

## Sheet: C2 TC-2
	p_val	avg_logFC	pct.1	pct.2	p_val_adj	Gene
TRBV5-6	0	2.25614	0.456	0.006	0	TRBV5-6
TRAV8-4	0	1.95063	0.43	0.017	3.26107e-304	TRAV8-4
TRAV27	1.01773e-307	1.94702	0.433	0.016	3.41325e-303	TRAV27
CCR7	4.47742e-201	1.52044	0.428	0.058	1.50164e-196	CCR7
TRBV21-1	3.84829e-186	1.42485	0.275	0.008	1.29064e-181	TRBV21-1
PASK	1.21277e-183	1.41135	0.38	0.047	4.0674e-179	PASK
GIMAP4	1.24217e-144	1.18585	0.449	0.112	4.16598e-140	GIMAP4
MAL	5.05141e-125	1.17706	0.335	0.061	1.69414e-120	MAL
FYB1	8.02453e-212	1.17551	0.691	0.261	2.69127e-207	FYB1
SPNS1	4.31403e-122	1.13175	0.224	0.017	1.44684e-117	SPNS1
EPHX2	8.66748e-120	1.10724	0.205	0.013	2.9069e-115	EPHX2
IGFL2	5.0894e-120	1.10341	0.168	0.001	1.70688e-115	IGFL2
PIM2	1.17816e-135	1.1022	0.388	0.083	3.9513e-131	PIM2
PTHLH	1.49835e-94	1.00557	0.143	0.004	5.02517e-90	PTHLH
KIR2DL3	1.05029e-109	0.988191	0.161	0.003	3.52246e-105	KIR2DL3
TRG-AS1	5.51596e-101	0.982229	0.209	0.023	1.84994e-96	TRG-AS1
UBE2I	1.23393e-113	0.977357	0.386	0.107	4.13837e-109	UBE2I
TRGV9	5.49675e-93	0.94831	0.172	0.013	1.8435e-88	TRGV9
CD79A	1.68173e-102	0.938554	0.146	0.002	5.64019e-98	CD79A
CORO1B	1.78131e-89	0.931815	0.327	0.089	5.97416e-85	CORO1B
SELL	1.18841e-79	0.917525	0.353	0.099	3.9857e-75	SELL
LAT	1.5741e-122	0.903642	0.464	0.148	5.27922e-118	LAT
BAIAP3	1.05425e-94	0.880417	0.135	0.002	3.53573e-90	BAIAP3
LIMD2	1.58607e-123	0.861225	0.558	0.22	5.31937e-119	LIMD2
GPX4	1.89518e-91	0.83517	0.521	0.231	6.35605e-87	GPX4
UQCRC2	5.91945e-71	0.791249	0.255	0.06	1.98527e-66	UQCRC2
KIR2DL1	7.17139e-81	0.790184	0.115	0.001	2.40514e-76	KIR2DL1
TCF7	5.27107e-70	0.779444	0.249	0.056	1.76781e-65	TCF7
TPR	1.56493e-83	0.773636	0.423	0.16	5.24846e-79	TPR
SOD1	1.05589e-86	0.765772	0.511	0.216	3.54125e-82	SOD1
SIRPG	3.43119e-65	0.754386	0.162	0.021	1.15075e-60	SIRPG
RPS26	9.19566e-157	0.742642	0.88	0.576	3.08404e-152	RPS26
CD247	5.54998e-73	0.741751	0.342	0.111	1.86135e-68	CD247
CD27	2.43089e-70	0.7317	0.275	0.071	8.15271e-66	CD27
FCMR	4.46126e-56	0.726265	0.2	0.042	1.49622e-51	FCMR
DOK2	1.2167e-53	0.723596	0.229	0.062	4.08057e-49	DOK2
RPS29	3.31921e-147	0.720434	0.931	0.703	1.1132e-142	RPS29
ITPR1	9.58761e-59	0.717568	0.145	0.019	3.21549e-54	ITPR1
KIR3DL2	9.34541e-65	0.712529	0.124	0.009	3.13426e-60	KIR3DL2
SARAF	4.58778e-114	0.701828	0.827	0.52	1.53865e-109	SARAF
RPL4	1.76586e-112	0.681306	0.83	0.542	5.92234e-108	RPL4
ITGB1	1.26846e-39	0.680438	0.382	0.212	4.25415e-35	ITGB1
GSTK1	1.79812e-68	0.667838	0.542	0.28	6.03054e-64	GSTK1
IKZF2	2.62577e-54	0.667129	0.174	0.036	8.80632e-50	IKZF2
SUSD4	5.56119e-63	0.657713	0.101	0.003	1.86511e-58	SUSD4
EIF3H	3.94881e-66	0.643194	0.468	0.206	1.32435e-61	EIF3H
IL16	1.01718e-51	0.642598	0.244	0.073	3.41141e-47	IL16
SEPT6	1.03819e-63	0.635192	0.392	0.154	3.48189e-59	SEPT6
RBPJ	3.24015e-58	0.623664	0.266	0.09	1.08668e-53	RBPJ
GIMAP7	4.5659e-58	0.612177	0.439	0.201	1.53131e-53	GIMAP7
TRGC2	8.82176e-38	0.60944	0.107	0.019	2.95864e-33	TRGC2
LAPTM5	1.09706e-67	0.605661	0.566	0.288	3.67932e-63	LAPTM5
KLHL42	2.25583e-46	0.594212	0.106	0.013	7.5656e-42	KLHL42
TSC22D3	2.30842e-45	0.591742	0.594	0.364	7.74197e-41	TSC22D3
ARPC1B	4.16296e-55	0.569175	0.453	0.226	1.39617e-50	ARPC1B
TMEM243	4.78984e-41	0.568694	0.226	0.078	1.60642e-36	TMEM243
TOX	1.95228e-49	0.566828	0.155	0.029	6.54756e-45	TOX
PKM	2.6231e-54	0.563468	0.454	0.222	8.79734e-50	PKM
NPM1	6.33257e-77	0.562834	0.725	0.442	2.12382e-72	NPM1
FUS	1.0915e-68	0.562596	0.54	0.27	3.66066e-64	FUS
TRAF3IP3	1.02768e-45	0.560524	0.286	0.114	3.44662e-41	TRAF3IP3
CCND3	1.08488e-43	0.559502	0.284	0.106	3.63848e-39	CCND3
KRT7	1.40968e-40	0.547936	0.103	0.013	4.72777e-36	KRT7
RTKN2	7.8315e-35	0.547723	0.14	0.038	2.62653e-30	RTKN2
CORO1A	1.61637e-64	0.546906	0.616	0.366	5.42099e-60	CORO1A
SHMT2	1.04744e-37	0.544388	0.132	0.026	3.51291e-33	SHMT2
MDH2	1.18145e-43	0.53923	0.284	0.106	3.96233e-39	MDH2
NINJ2	1.93061e-42	0.538244	0.112	0.017	6.47489e-38	NINJ2
EIF3E	1.3979e-50	0.536434	0.496	0.251	4.68828e-46	EIF3E
MAT2B	2.6955e-32	0.535336	0.248	0.099	9.04017e-28	MAT2B
TNFSF8	6.05648e-32	0.530121	0.124	0.028	2.03122e-27	TNFSF8
BNIP3L	1.23778e-36	0.526959	0.178	0.054	4.15128e-32	BNIP3L
CD37	4.09536e-50	0.525006	0.523	0.286	1.3735e-45	CD37
ATF5	6.88059e-30	0.52193	0.104	0.025	2.30761e-25	ATF5
HNRNPK	5.2587e-53	0.518348	0.45	0.216	1.76366e-48	HNRNPK
CD3E	1.98163e-68	0.515149	0.674	0.407	6.64598e-64	CD3E
RSL1D1	1.60721e-38	0.510885	0.3	0.123	5.39025e-34	RSL1D1
POLR2E	1.83673e-33	0.510772	0.195	0.067	6.16002e-29	POLR2E
ID3	1.22979e-25	0.502441	0.176	0.073	4.12446e-21	ID3
SLC25A6	4.39148e-55	0.501011	0.597	0.342	1.47281e-50	SLC25A6
CIRBP	1.91599e-63	0.500488	0.621	0.373	6.42585e-59	CIRBP
EEF1G	1.78995e-46	0.499869	0.671	0.438	6.00312e-42	EEF1G
LY6E	4.19491e-41	0.498484	0.427	0.219	1.40689e-36	LY6E
APRT	3.11978e-44	0.496528	0.478	0.264	1.04631e-39	APRT
LINC00649	3.53396e-29	0.491709	0.122	0.032	1.18522e-24	LINC00649
EEF2	5.38779e-50	0.487741	0.687	0.455	1.80696e-45	EEF2
ICAM3	5.44927e-35	0.485263	0.304	0.13	1.82757e-30	ICAM3
RNPS1	2.57606e-29	0.478586	0.208	0.082	8.63959e-25	RNPS1
EVL	4.75809e-43	0.477219	0.382	0.181	1.59577e-38	EVL
ABHD14B	8.8461e-26	0.476178	0.155	0.052	2.9668e-21	ABHD14B
RAC2	1.43448e-47	0.472762	0.521	0.288	4.81094e-43	RAC2
DECR1	2.30767e-30	0.4727	0.168	0.056	7.73945e-26	DECR1
TOB1	1.06116e-21	0.4702	0.172	0.072	3.55892e-17	TOB1
PPP1R2	1.19329e-33	0.469928	0.336	0.159	4.00206e-29	PPP1R2
NSMCE1	4.86314e-28	0.468627	0.124	0.032	1.631e-23	NSMCE1
EEF1A1	2.92396e-193	0.467285	0.999	0.987	9.80636e-189	EEF1A1
HNRNPA1	2.09744e-48	0.466834	0.73	0.517	7.03438e-44	HNRNPA1
ITGB2-AS1	2.11366e-33	0.466311	0.121	0.029	7.08878e-29	ITGB2-AS1
RSRP1	1.09287e-26	0.462395	0.411	0.228	3.66527e-22	RSRP1
TIGIT	5.08846e-28	0.458619	0.109	0.023	1.70657e-23	TIGIT
CDKN1B	2.68551e-21	0.457541	0.313	0.159	9.00665e-17	CDKN1B
RPL7	1.63155e-67	0.455401	0.846	0.637	5.47189e-63	RPL7
TXNIP	1.5356e-31	0.448109	0.511	0.331	5.15009e-27	TXNIP
DNPH1	6.44647e-28	0.445417	0.169	0.06	2.16202e-23	DNPH1
SRRT	5.39032e-29	0.445245	0.133	0.039	1.8078e-24	SRRT
LEF1	1.21157e-28	0.44426	0.18	0.06	4.06337e-24	LEF1
LBH	3.34885e-22	0.437848	0.266	0.126	1.12314e-17	LBH
ILF3-DT	2.73164e-23	0.437779	0.101	0.027	9.16138e-19	ILF3-DT
CNBP	1.20252e-37	0.437456	0.47	0.253	4.03302e-33	CNBP
EIF3L	8.45275e-30	0.436834	0.357	0.183	2.83488e-25	EIF3L
RACK1	1.76089e-71	0.434026	0.914	0.743	5.90568e-67	RACK1
SESN3	1.82392e-24	0.433318	0.147	0.05	6.11707e-20	SESN3
SCML4	4.65775e-29	0.432775	0.2	0.074	1.56212e-24	SCML4
AP1M1	8.56566e-24	0.428543	0.101	0.026	2.87275e-19	AP1M1
RBMX	1.47405e-24	0.425131	0.197	0.077	4.94365e-20	RBMX
TRAT1	2.444e-25	0.423485	0.228	0.1	8.19669e-21	TRAT1
DDOST	4.48481e-27	0.419814	0.196	0.077	1.50412e-22	DDOST
CD52	1.67756e-52	0.418358	0.788	0.593	5.62619e-48	CD52
PABPC1	2.85998e-55	0.409888	0.776	0.536	9.59181e-51	PABPC1
PIK3IP1	5.21475e-25	0.406533	0.181	0.068	1.74892e-20	PIK3IP1
ARHGDIB	1.08911e-40	0.406309	0.668	0.454	3.65267e-36	ARHGDIB
PPIA	2.21044e-64	0.403861	0.891	0.71	7.41337e-60	PPIA
GCHFR	1.05042e-22	0.403173	0.116	0.037	3.52289e-18	GCHFR
CTLA4	3.82169e-15	0.402501	0.101	0.032	1.28172e-10	CTLA4
GPSM3	2.00513e-25	0.399288	0.313	0.16	6.7248e-21	GPSM3
HSPA8	1.00333e-26	0.397757	0.693	0.502	3.36495e-22	HSPA8
ALDOA	2.4596e-32	0.397756	0.446	0.247	8.249e-28	ALDOA
PAIP2	9.10242e-21	0.397361	0.214	0.096	3.05277e-16	PAIP2
ARID5B	1.61409e-22	0.394511	0.284	0.143	5.41335e-18	ARID5B
RPL13	2.18045e-154	0.391847	0.999	0.981	7.3128e-150	RPL13
RNASET2	1.18131e-16	0.391533	0.218	0.113	3.96188e-12	RNASET2
GABPB1-AS1	2.25485e-23	0.391527	0.116	0.036	7.56233e-19	GABPB1-AS1
DGKA	8.59979e-21	0.391371	0.15	0.056	2.8842e-16	DGKA
MT1E	3.13632e-17	0.390977	0.118	0.045	1.05186e-12	MT1E
RCSD1	7.78032e-24	0.388948	0.186	0.082	2.60936e-19	RCSD1
IMPDH2	1.09703e-19	0.387946	0.147	0.056	3.67922e-15	IMPDH2
LDHB	8.76986e-23	0.387857	0.488	0.305	2.94123e-18	LDHB
NELL2	3.34992e-21	0.387435	0.107	0.034	1.1235e-16	NELL2
RPL10A	1.24401e-61	0.387195	0.924	0.762	4.17217e-57	RPL10A
NINJ1	3.16323e-19	0.386868	0.152	0.066	1.06089e-14	NINJ1
PSMB10	1.04273e-24	0.384821	0.213	0.091	3.49711e-20	PSMB10
CKS2	3.17096e-12	0.38424	0.147	0.065	1.06348e-07	CKS2
MAT2A	2.71596e-18	0.384065	0.137	0.05	9.10878e-14	MAT2A
RPL5	1.80139e-51	0.378644	0.914	0.763	6.0415e-47	RPL5
LTB	1.75955e-48	0.375988	0.672	0.427	5.90117e-44	LTB
LIMS1	1.10415e-16	0.374899	0.142	0.058	3.7031e-12	LIMS1
GOLGA7	1.68456e-18	0.374805	0.165	0.074	5.64967e-14	GOLGA7
TMSB4X	3.47795e-126	0.374564	0.997	0.976	1.16643e-121	TMSB4X
CXCR4	8.00691e-18	0.373682	0.622	0.474	2.68536e-13	CXCR4
CD3G	5.02608e-32	0.373023	0.359	0.19	1.68565e-27	CD3G
UBC	2.19232e-38	0.372399	0.829	0.655	7.3526e-34	UBC
ACTB	8.30092e-57	0.370754	0.986	0.969	2.78396e-52	ACTB
EIF3D	9.72334e-19	0.367879	0.194	0.087	3.26101e-14	EIF3D
RPS6	4.80657e-66	0.367556	0.975	0.882	1.61203e-61	RPS6
TIAM1	1.21669e-21	0.367418	0.124	0.041	4.08054e-17	TIAM1
HSD17B11	6.02541e-20	0.366167	0.148	0.055	2.0208e-15	HSD17B11
SNHG15	2.51016e-18	0.366076	0.171	0.073	8.41859e-14	SNHG15
RNF19A	2.09577e-23	0.365245	0.262	0.135	7.02881e-19	RNF19A
CCT8	1.28984e-21	0.360491	0.194	0.082	4.32587e-17	CCT8
WAS	5.73652e-20	0.3593	0.157	0.059	1.92391e-15	WAS
NR4A2	1.68889e-09	0.357761	0.355	0.244	5.66421e-05	NR4A2
GTF2B	1.06478e-14	0.357384	0.187	0.092	3.57105e-10	GTF2B
RPL8	8.06344e-66	0.356207	0.972	0.882	2.70432e-61	RPL8
GMFG	4.18107e-26	0.355492	0.439	0.26	1.40225e-21	GMFG
EIF4H	1.19506e-17	0.354946	0.178	0.08	4.00799e-13	EIF4H
HERPUD1	1.47784e-16	0.353342	0.228	0.114	4.95637e-12	HERPUD1
ST13	2.94582e-19	0.350503	0.248	0.121	9.8797e-15	ST13
CALR	2.796e-20	0.349598	0.311	0.169	9.37721e-16	CALR
GYPC	2.70372e-23	0.348916	0.296	0.15	9.06773e-19	GYPC
GATA3	3.63883e-19	0.347067	0.189	0.096	1.22039e-14	GATA3
BUD23	1.0056e-17	0.346381	0.145	0.058	3.37257e-13	BUD23
PPP1CA	4.56998e-20	0.343012	0.272	0.138	1.53268e-15	PPP1CA
ZNF331	7.39429e-08	0.342795	0.202	0.121	0.0024799	ZNF331
BIN2	4.94282e-16	0.341183	0.157	0.069	1.65772e-11	BIN2
ANP32A	1.58505e-18	0.339854	0.177	0.076	5.31594e-14	ANP32A
RPS18	3.44824e-73	0.339809	0.991	0.958	1.15647e-68	RPS18
PHB2	2.82963e-15	0.339548	0.228	0.118	9.49e-11	PHB2
TERF2IP	1.35398e-17	0.339384	0.237	0.131	4.54098e-13	TERF2IP
RBBP6	2.91969e-19	0.337421	0.152	0.059	9.79204e-15	RBBP6
CCM2	9.80989e-17	0.336673	0.112	0.04	3.29004e-12	CCM2
EIF3G	1.6202e-19	0.336039	0.342	0.189	5.43382e-15	EIF3G
ATP5F1A	1.3295e-19	0.33566	0.252	0.127	4.45887e-15	ATP5F1A
RPL15	9.14624e-49	0.335499	0.931	0.813	3.06747e-44	RPL15
PRDX1	2.46732e-23	0.333088	0.455	0.288	8.27491e-19	PRDX1
TMED4	6.72836e-18	0.332999	0.155	0.068	2.25656e-13	TMED4
BUD31	6.90358e-17	0.332553	0.144	0.065	2.31532e-12	BUD31
TUBB	6.54813e-21	0.327914	0.326	0.181	2.19611e-16	TUBB
TMEM230	5.98769e-17	0.32777	0.136	0.056	2.00815e-12	TMEM230
EIF3I	3.4651e-14	0.326727	0.171	0.08	1.16213e-09	EIF3I
ELOB	5.72566e-27	0.326671	0.458	0.296	1.92027e-22	ELOB
PLEK	9.88084e-20	0.326308	0.117	0.042	3.31383e-15	PLEK
POLR2C	6.60193e-17	0.324572	0.103	0.035	2.21415e-12	POLR2C
SEPT1	2.68724e-21	0.323631	0.271	0.14	9.01246e-17	SEPT1
DAZAP2	6.46872e-23	0.321184	0.404	0.234	2.16948e-18	DAZAP2
GAPDH	1.33496e-36	0.320965	0.863	0.734	4.47719e-32	GAPDH
PRMT1	6.82395e-17	0.320489	0.142	0.056	2.28862e-12	PRMT1
CCT6A	3.00309e-18	0.319951	0.189	0.091	1.00718e-13	CCT6A
EVI2B	5.04174e-14	0.316746	0.182	0.088	1.6909e-09	EVI2B
CD84	5.92515e-16	0.316147	0.117	0.045	1.98718e-11	CD84
MEAF6	9.00057e-15	0.316024	0.159	0.073	3.01861e-10	MEAF6
SELPLG	3.01515e-16	0.315342	0.162	0.071	1.01122e-11	SELPLG
RAP1B	1.48796e-15	0.315019	0.257	0.146	4.99033e-11	RAP1B
MORC3	1.79702e-16	0.314628	0.133	0.051	6.02684e-12	MORC3
GABARAPL2	1.86871e-17	0.313725	0.22	0.111	6.26726e-13	GABARAPL2
CNOT7	5.70824e-13	0.313468	0.145	0.066	1.91443e-08	CNOT7
MFSD10	5.51891e-17	0.311526	0.144	0.061	1.85093e-12	MFSD10
RPL13A	3.23375e-47	0.311267	0.929	0.795	1.08453e-42	RPL13A
ACTG1	3.92351e-32	0.308268	0.893	0.789	1.31587e-27	ACTG1
ATP5F1B	6.92257e-20	0.306305	0.362	0.208	2.32169e-15	ATP5F1B
RPL3	3.42831e-33	0.306148	0.938	0.837	1.14979e-28	RPL3
MRPS33	1.82323e-16	0.304764	0.106	0.039	6.11475e-12	MRPS33
RILPL2	5.08455e-12	0.304198	0.151	0.07	1.70526e-07	RILPL2
APP	1.69192e-15	0.303848	0.12	0.05	5.67435e-11	APP
ARL6IP1	3.19393e-14	0.303034	0.25	0.14	1.07118e-09	ARL6IP1
CD3D	4.2306e-30	0.302678	0.551	0.357	1.41886e-25	CD3D
GIT2	4.38392e-14	0.302516	0.114	0.044	1.47028e-09	GIT2
PDAP1	4.13151e-15	0.301887	0.133	0.058	1.38563e-10	PDAP1
FXYD5	1.4161e-26	0.300507	0.696	0.521	4.74932e-22	FXYD5
RPL23A	2.52236e-52	0.299781	0.956	0.843	8.45949e-48	RPL23A
GPI	2.94659e-17	0.299335	0.183	0.086	9.88226e-13	GPI
VDAC3	5.54222e-13	0.299194	0.134	0.057	1.85875e-08	VDAC3
C6orf48	2.90913e-13	0.298182	0.16	0.078	9.75662e-09	C6orf48
RPS20	7.033e-25	0.298039	0.614	0.431	2.35873e-20	RPS20
FKBP5	6.13301e-12	0.297867	0.133	0.057	2.05689e-07	FKBP5
PTPN6	6.16723e-16	0.296944	0.149	0.068	2.06836e-11	PTPN6
ARL4A	1.54609e-11	0.296198	0.121	0.056	5.18529e-07	ARL4A
HMOX2	9.28068e-13	0.2961	0.141	0.066	3.11255e-08	HMOX2
ENO1	2.16733e-19	0.295583	0.393	0.241	7.26879e-15	ENO1
HSP90AB1	8.21212e-29	0.295478	0.684	0.499	2.75418e-24	HSP90AB1
ALOX5AP	2.07777e-23	0.295276	0.41	0.257	6.96843e-19	ALOX5AP
RPS4X	4.55468e-59	0.293941	0.985	0.921	1.52755e-54	RPS4X
EPB41	4.11455e-14	0.293205	0.16	0.076	1.37994e-09	EPB41
RPN2	8.88007e-18	0.293167	0.18	0.085	2.9782e-13	RPN2
DNAJA1	4.78665e-10	0.291728	0.314	0.199	1.60535e-05	DNAJA1
C1orf43	2.3294e-12	0.291695	0.154	0.074	7.81236e-08	C1orf43
RALY	4.83072e-13	0.291188	0.17	0.093	1.62013e-08	RALY
ILF2	6.0617e-15	0.290906	0.166	0.077	2.03297e-10	ILF2
TESPA1	1.16355e-12	0.290701	0.118	0.051	3.90231e-08	TESPA1
GLG1	2.35434e-15	0.288821	0.162	0.073	7.89598e-11	GLG1
IGBP1	5.696e-14	0.288432	0.155	0.069	1.91032e-09	IGBP1
EIF3F	9.25718e-18	0.288142	0.441	0.282	3.10467e-13	EIF3F
UCP2	4.52649e-11	0.285957	0.186	0.097	1.5181e-06	UCP2
LSP1	1.57451e-17	0.284563	0.34	0.205	5.28057e-13	LSP1
SNRPC	3.26835e-13	0.281704	0.165	0.081	1.09614e-08	SNRPC
CAPZB	3.70377e-19	0.281069	0.351	0.202	1.24217e-14	CAPZB
ACP1	4.37728e-14	0.280316	0.139	0.06	1.46805e-09	ACP1
BRK1	2.14677e-13	0.279988	0.218	0.118	7.19984e-09	BRK1
APEX1	8.92106e-14	0.278532	0.158	0.072	2.99195e-09	APEX1
NDUFA3	7.43251e-14	0.278216	0.175	0.092	2.49271e-09	NDUFA3
OXA1L	8.24973e-13	0.277636	0.172	0.084	2.7668e-08	OXA1L
THRAP3	1.3321e-13	0.276233	0.188	0.093	4.46761e-09	THRAP3
IL2RG	1.25404e-13	0.274948	0.167	0.085	4.20581e-09	IL2RG
RBM4	7.21743e-12	0.271495	0.142	0.069	2.42058e-07	RBM4
PSMF1	2.07413e-10	0.270238	0.119	0.056	6.95621e-06	PSMF1
NCL	7.04343e-21	0.270171	0.482	0.316	2.36223e-16	NCL
CYLD	8.9613e-15	0.270171	0.208	0.111	3.00544e-10	CYLD
DAP3	1.71006e-13	0.26985	0.118	0.049	5.73521e-09	DAP3
HBP1	1.22062e-10	0.269682	0.132	0.061	4.09372e-06	HBP1
PRKACB	6.52729e-13	0.269448	0.142	0.068	2.18912e-08	PRKACB
PRDX2	7.36855e-13	0.268737	0.248	0.142	2.47126e-08	PRDX2
SDHC	6.28579e-12	0.267727	0.145	0.069	2.10813e-07	SDHC
SH3BGRL	6.45019e-14	0.267462	0.233	0.124	2.16326e-09	SH3BGRL
SKP1	7.85934e-21	0.267237	0.501	0.332	2.63586e-16	SKP1
LY9	1.20433e-12	0.266754	0.107	0.045	4.03908e-08	LY9
PNRC2	2.88257e-11	0.264899	0.133	0.066	9.66758e-07	PNRC2
VPS28	1.98224e-14	0.26379	0.259	0.143	6.64802e-10	VPS28
VSIR	1.78963e-11	0.263694	0.107	0.045	6.00205e-07	VSIR
PTDSS1	3.42294e-11	0.263599	0.111	0.046	1.14798e-06	PTDSS1
SSBP1	2.61379e-14	0.263118	0.229	0.127	8.76613e-10	SSBP1
LUC7L2	1.21278e-09	0.262219	0.146	0.078	4.06742e-05	LUC7L2
TRAPPC6A	4.56753e-12	0.261608	0.151	0.075	1.53186e-07	TRAPPC6A
PPP2R1A	2.01318e-11	0.261605	0.14	0.067	6.75182e-07	PPP2R1A
XRCC6	3.61228e-13	0.261304	0.22	0.116	1.21149e-08	XRCC6
GIMAP1	8.55313e-10	0.260851	0.133	0.072	2.86855e-05	GIMAP1
RPL37A	1.30099e-41	0.260275	0.922	0.788	4.36327e-37	RPL37A
RPS2	3.37398e-21	0.260172	0.829	0.724	1.13156e-16	RPS2
LSM5	1.70441e-13	0.259866	0.182	0.097	5.71625e-09	LSM5
MATR3.1	1.75896e-13	0.257867	0.156	0.07	5.8992e-09	MATR3.1
PDCD6	7.45767e-12	0.257304	0.165	0.083	2.50115e-07	PDCD6
TMEM50A	4.62358e-16	0.256331	0.274	0.156	1.55066e-11	TMEM50A
TAF7	8.84262e-15	0.256212	0.176	0.091	2.96564e-10	TAF7
ECH1	8.37995e-13	0.255859	0.141	0.063	2.81047e-08	ECH1
HNRNPC	2.90649e-15	0.255593	0.322	0.192	9.7478e-11	HNRNPC
TGIF1	3.11932e-08	0.255589	0.116	0.057	0.00104616	TGIF1
CBX3	1.04407e-13	0.255485	0.212	0.126	3.50159e-09	CBX3
PRKCH	1.33206e-12	0.252833	0.143	0.066	4.46745e-08	PRKCH
PSMD7	3.71589e-14	0.252695	0.173	0.086	1.24623e-09	PSMD7
ATP5MF	6.56099e-15	0.25161	0.285	0.176	2.20043e-10	ATP5MF
NDUFV1	1.89309e-11	0.250703	0.147	0.071	6.34905e-07	NDUFV1
RPS25	3.4272e-45	0.250155	0.972	0.888	1.14942e-40	RPS25
SDHD	1.97008e-11	0.250098	0.127	0.06	6.60726e-07	SDHD
MIF	1.36414e-07	-0.280685	0.561	0.575	0.00457505	MIF
HLA-F	1.25755e-06	-0.280997	0.101	0.127	0.0421756	HLA-F
LCP1	1.36942e-06	-0.286341	0.27	0.303	0.0459277	LCP1
DYNLL1	1.23004e-07	-0.286509	0.248	0.266	0.0041253	DYNLL1
BTG2	1.16744e-06	-0.286583	0.209	0.228	0.0391536	BTG2
GLIPR1	3.65699e-08	-0.286994	0.093	0.121	0.00122648	GLIPR1
PFN1	1.26011e-11	-0.287389	0.655	0.707	4.22617e-07	PFN1
FAM177A1	7.50169e-07	-0.287888	0.084	0.11	0.0251592	FAM177A1
PAK2	5.49823e-07	-0.288895	0.14	0.176	0.01844	PAK2
TENT5C	4.96626e-11	-0.297744	0.074	0.11	1.66558e-06	TENT5C
DHRS7	1.22628e-07	-0.312016	0.082	0.118	0.0041127	DHRS7
TAGAP	7.77957e-07	-0.31343	0.234	0.262	0.0260911	TAGAP
SYNE2	4.65053e-07	-0.314377	0.178	0.205	0.015597	SYNE2
FAU	5.42227e-26	-0.318238	0.909	0.92	1.81852e-21	FAU
VAMP8	6.58316e-07	-0.318582	0.139	0.168	0.0220786	VAMP8
ATP5MD	1.70724e-09	-0.320728	0.164	0.215	5.72573e-05	ATP5MD
ANP32B	1.86828e-08	-0.320917	0.139	0.186	0.000626584	ANP32B
MAP1LC3B	1.03837e-08	-0.322449	0.073	0.12	0.000348249	MAP1LC3B
PRDM1	6.9126e-09	-0.323206	0.069	0.102	0.000231835	PRDM1
PLP2	2.47047e-11	-0.327264	0.16	0.208	8.28546e-07	PLP2
P4HB	1.80489e-09	-0.328995	0.064	0.106	6.05325e-05	P4HB
SAMSN1	2.04626e-07	-0.329068	0.214	0.244	0.00686275	SAMSN1
STK17B	6.59403e-07	-0.334175	0.238	0.277	0.0221151	STK17B
YBX1	9.72093e-08	-0.336644	0.22	0.272	0.00326021	YBX1
NFE2L2	6.00029e-07	-0.337876	0.077	0.113	0.0201238	NFE2L2
TLN1	6.70232e-07	-0.338685	0.067	0.102	0.0224782	TLN1
MYL6	1.05965e-12	-0.339724	0.605	0.642	3.55386e-08	MYL6
ANXA11	1.88997e-08	-0.348706	0.065	0.108	0.000633858	ANXA11
PBXIP1	1.08596e-08	-0.350041	0.095	0.129	0.00036421	PBXIP1
ZFP36	2.07943e-14	-0.354316	0.452	0.51	6.974e-10	ZFP36
SMDT1	2.86624e-09	-0.355935	0.175	0.218	9.61279e-05	SMDT1
ANXA5	2.0696e-10	-0.357474	0.079	0.117	6.94102e-06	ANXA5
SERP1	1.60029e-11	-0.358092	0.157	0.218	5.36706e-07	SERP1
AQP3	5.95747e-07	-0.359069	0.152	0.17	0.0199802	AQP3
RORA	2.84169e-08	-0.36384	0.137	0.162	0.000953047	RORA
SAT1	1.85838e-07	-0.365046	0.282	0.313	0.00623264	SAT1
RABAC1	5.28929e-09	-0.366301	0.146	0.182	0.000177392	RABAC1
HSP90B1	2.76271e-07	-0.37025	0.206	0.239	0.00926557	HSP90B1
PSMB9	3.35887e-09	-0.370776	0.169	0.205	0.00011265	PSMB9
CSRNP1	4.0669e-12	-0.376143	0.061	0.106	1.36396e-07	CSRNP1
IRF1	6.69896e-08	-0.376622	0.171	0.217	0.0022467	IRF1
IL32	1.7236e-18	-0.379844	0.566	0.655	5.78061e-14	IL32
PDE4B	2.99579e-11	-0.382139	0.1	0.138	1.00473e-06	PDE4B
ANXA2	1.85968e-10	-0.386947	0.205	0.253	6.23699e-06	ANXA2
POLR2L	7.61352e-10	-0.388383	0.163	0.211	2.55342e-05	POLR2L
HLA-DPA1	1.54895e-12	-0.39047	0.093	0.149	5.19487e-08	HLA-DPA1
HLA-DPB1	1.1112e-09	-0.394851	0.103	0.155	3.72674e-05	HLA-DPB1
AHNAK	5.34732e-10	-0.395244	0.283	0.347	1.79339e-05	AHNAK
H2AFV	9.51343e-13	-0.396092	0.05	0.104	3.19061e-08	H2AFV
DIAPH1	3.93321e-11	-0.399072	0.059	0.105	1.31912e-06	DIAPH1
REL	2.1453e-08	-0.40877	0.149	0.187	0.000719492	REL
RPS27A	7.65003e-84	-0.408809	0.981	0.978	2.56567e-79	RPS27A
SH3BGRL3	2.32556e-29	-0.411228	0.64	0.726	7.79947e-25	SH3BGRL3
CLEC2B	3.61093e-13	-0.419979	0.121	0.17	1.21103e-08	CLEC2B
TMED10	1.17307e-10	-0.420217	0.119	0.167	3.93425e-06	TMED10
MYADM	4.07579e-18	-0.427321	0.046	0.101	1.36694e-13	MYADM
RPS4Y1	1.72963e-26	-0.431278	0.131	0.218	5.80085e-22	RPS4Y1
ADGRE5	1.1686e-10	-0.437188	0.061	0.101	3.91925e-06	ADGRE5
TNFAIP3	5.00174e-13	-0.437278	0.274	0.325	1.67748e-08	TNFAIP3
CD69	1.99702e-22	-0.437685	0.407	0.482	6.6976e-18	CD69
B2M	2.4554e-205	-0.450832	0.999	0.998	8.23491e-201	B2M
DUSP1	1.20116e-25	-0.459681	0.332	0.456	4.02846e-21	DUSP1
CCDC107	2.0685e-15	-0.461539	0.068	0.121	6.93732e-11	CCDC107
MCL1	1.08546e-16	-0.468833	0.161	0.231	3.64041e-12	MCL1
IKZF1	4.60734e-16	-0.472699	0.062	0.117	1.54521e-11	IKZF1
HCST	3.79014e-13	-0.475049	0.316	0.389	1.27114e-08	HCST
TIMP1	8.48141e-09	-0.485152	0.185	0.224	0.00028445	TIMP1
HLA-DRA	3.04664e-20	-0.486155	0.089	0.185	1.02178e-15	HLA-DRA
MT-ND4	2.26445e-09	-0.489204	0.809	0.844	7.59451e-05	MT-ND4
FOSB	2.33944e-13	-0.491509	0.128	0.178	7.84602e-09	FOSB
KLF6	8.58445e-32	-0.492787	0.254	0.39	2.87905e-27	KLF6
AREG	4.76051e-17	-0.49641	0.053	0.106	1.59658e-12	AREG
PRNP	1.80073e-19	-0.498167	0.062	0.124	6.03928e-15	PRNP
SMCHD1	7.78642e-17	-0.498936	0.108	0.172	2.61141e-12	SMCHD1
S100A4	5.98848e-30	-0.49903	0.715	0.791	2.00842e-25	S100A4
SYTL3	3.47765e-17	-0.504468	0.056	0.114	1.16633e-12	SYTL3
SEC61B	1.78902e-17	-0.520297	0.185	0.261	6.00001e-13	SEC61B
PAG1	6.34203e-20	-0.520755	0.049	0.111	2.12699e-15	PAG1
LRRFIP1	1.55504e-15	-0.521904	0.124	0.194	5.21529e-11	LRRFIP1
CDKN1A	4.79246e-25	-0.526003	0.069	0.146	1.6073e-20	CDKN1A
CD63	5.47459e-16	-0.554385	0.083	0.15	1.83607e-11	CD63
S100A11	1.33151e-32	-0.557368	0.427	0.551	4.46561e-28	S100A11
SOD2	1.94966e-18	-0.558859	0.082	0.148	6.53879e-14	SOD2
EML4	1.34575e-19	-0.579077	0.233	0.321	4.51336e-15	EML4
FTH1	1.89326e-35	-0.580327	0.858	0.877	6.34961e-31	FTH1
IFITM2	8.23703e-25	-0.580363	0.497	0.584	2.76253e-20	IFITM2
HLA-DRB1	8.5976e-20	-0.580469	0.081	0.168	2.88346e-15	HLA-DRB1
VIM	5.60422e-72	-0.581405	0.605	0.778	1.87954e-67	VIM
DEK	1.96553e-25	-0.596451	0.051	0.134	6.59199e-21	DEK
CSTB	2.39897e-25	-0.597972	0.111	0.192	8.04568e-21	CSTB
CD47	2.77825e-27	-0.599593	0.045	0.132	9.3177e-23	CD47
NEAT1	5.67279e-15	-0.603083	0.231	0.296	1.90254e-10	NEAT1
MT-ND2	8.56538e-21	-0.618552	0.752	0.816	2.87266e-16	MT-ND2
CCDC85B	1.16353e-27	-0.618823	0.042	0.13	3.90224e-23	CCDC85B
KLRB1	6.90439e-27	-0.625537	0.085	0.165	2.3156e-22	KLRB1
PCBP1	3.91781e-28	-0.627214	0.043	0.135	1.31396e-23	PCBP1
ACAP2	3.33138e-28	-0.627806	0.047	0.131	1.11728e-23	ACAP2
S100A10	3.30791e-53	-0.632636	0.462	0.622	1.10941e-48	S100A10
JUND	2.10359e-29	-0.638601	0.036	0.123	7.05503e-25	JUND
HLA-A	7.49483e-175	-0.643993	0.456	0.83	2.51362e-170	HLA-A
GUK1	6.09307e-32	-0.646596	0.121	0.246	2.0435e-27	GUK1
MGST3	8.25575e-36	-0.660976	0.054	0.142	2.76882e-31	MGST3
ZFP36L2	6.79398e-43	-0.667608	0.425	0.553	2.27856e-38	ZFP36L2
ZYX	2.71234e-35	-0.674288	0.018	0.11	9.09664e-31	ZYX
CD7	6.11023e-25	-0.683486	0.137	0.222	2.04925e-20	CD7
ANXA1	8.75208e-92	-0.689218	0.218	0.475	2.93527e-87	ANXA1
TPM4	9.13669e-36	-0.699489	0.116	0.23	3.06426e-31	TPM4
KTN1	5.01676e-31	-0.719212	0.05	0.146	1.68252e-26	KTN1
PRELID1	3.31655e-41	-0.719326	0.014	0.107	1.1123e-36	PRELID1
GZMA	3.3647e-19	-0.719981	0.053	0.128	1.12845e-14	GZMA
DSTN	3.69648e-43	-0.740133	0.057	0.16	1.23973e-38	DSTN
MT-ND6	1.32993e-11	-0.741488	0.213	0.297	4.46032e-07	MT-ND6
JAK1	3.18355e-38	-0.755914	0.072	0.198	1.0677e-33	JAK1
CAST	6.86956e-44	-0.7884	0.058	0.181	2.30391e-39	CAST
RAC1	1.59724e-43	-0.797573	0.024	0.133	5.35684e-39	RAC1
CRIP1	1.30243e-60	-0.824929	0.43	0.599	4.36808e-56	CRIP1
DUSP2	2.21569e-41	-0.827922	0.135	0.279	7.43097e-37	DUSP2
DSP	9.13786e-57	-0.84898	0.011	0.11	3.06466e-52	DSP
CTSW	4.15676e-38	-0.888557	0.046	0.162	1.39409e-33	CTSW
HLA-C	1.2764e-205	-0.914412	0.436	0.818	4.28078e-201	HLA-C
LGALS3	1.6886e-59	-0.915672	0.06	0.202	5.66321e-55	LGALS3
TXN	2.12568e-66	-0.938925	0.147	0.322	7.12911e-62	TXN
IFI27	2.58713e-65	-0.959842	0.018	0.144	8.67671e-61	IFI27
LMNA	9.03332e-69	-1.00115	0.093	0.274	3.02959e-64	LMNA
KRT17	5.73478e-78	-1.02027	0.002	0.125	1.92333e-73	KRT17
COTL1	1.33168e-63	-1.05631	0.057	0.224	4.4662e-59	COTL1
GSTP1	4.14643e-85	-1.07509	0.077	0.259	1.39063e-80	GSTP1
FABP5	8.66559e-74	-1.0813	0.054	0.207	2.90627e-69	FABP5
ATP5F1D	7.34073e-103	-1.13985	0.007	0.189	2.46193e-98	ATP5F1D
S100A6	1.69273e-172	-1.15588	0.383	0.725	5.67708e-168	S100A6
LGALS1	4.22027e-109	-1.16653	0.132	0.402	1.41539e-104	LGALS1
S100A7	1.02449e-93	-1.18554	0.01	0.16	3.43594e-89	S100A7
CST3	7.21452e-100	-1.22471	0.015	0.197	2.4196e-95	CST3
NKG7	4.4241e-54	-1.2446	0.023	0.157	1.48375e-49	NKG7
KRTDAP	3.07514e-106	-1.26403	0.007	0.164	1.03134e-101	KRTDAP
RGCC	1.88308e-90	-1.28167	0.031	0.208	6.31547e-86	RGCC
CXCL14	1.22877e-97	-1.28458	0.017	0.179	4.12105e-93	CXCL14
CCL5	3.04134e-69	-1.31757	0.049	0.242	1.02e-64	CCL5
FOS	4.81842e-198	-1.32935	0.263	0.632	1.616e-193	FOS
PERP	8.37913e-113	-1.34374	0.019	0.199	2.81019e-108	PERP
LY6D	1.42229e-116	-1.35743	0.005	0.166	4.77009e-112	LY6D
DMKN	2.41574e-116	-1.37773	0.005	0.169	8.10191e-112	DMKN
KRT16	1.66539e-128	-1.3988	0.007	0.187	5.58539e-124	KRT16
KRT1	3.81589e-116	-1.40761	0.017	0.195	1.27977e-111	KRT1
ITM2B	3.23798e-175	-1.43002	0.13	0.5	1.08595e-170	ITM2B
HLA-B	0	-1.44536	0.395	0.924	0	HLA-B
KRT10	7.81366e-139	-1.4474	0.028	0.259	2.62054e-134	KRT10
SFN	6.5299e-148	-1.47348	0.011	0.224	2.19e-143	SFN
LGALS7	1.13753e-142	-1.50031	0.005	0.201	3.81504e-138	LGALS7
IFITM3	9.78901e-138	-1.50933	0.048	0.308	3.28304e-133	IFITM3
NFKBIA	2.94744e-119	-1.57151	0.086	0.338	9.88511e-115	NFKBIA
KRT6A	1.73106e-167	-1.60997	0.006	0.241	5.80563e-163	KRT6A
S100A9	9.70924e-189	-1.70505	0.018	0.304	3.25629e-184	S100A9
KRT5	1.99176e-178	-1.77626	0.028	0.307	6.67995e-174	KRT5
LGALS7B	1.01051e-218	-1.9917	0.016	0.313	3.38905e-214	LGALS7B
GNLY	4.56334e-118	-2.01515	0.001	0.192	1.53045e-113	GNLY
S100A8	9.71131e-281	-2.04385	0.027	0.433	3.25698e-276	S100A8
S100A2	6.30523e-280	-2.12946	0.013	0.416	2.11465e-275	S100A2
KRT14	0	-2.43856	0.049	0.484	3.7144e-304	KRT14

## Sheet: C3 KC-1
	p_val	avg_logFC	pct.1	pct.2	p_val_adj	Gene
RPL41	4.3049e-152	1.03233	0.97	0.979	1.44378e-147	RPL41
RPS29	1.257e-93	0.999613	0.865	0.899	4.21571e-89	RPS29
HIST1H4C	1.88252e-29	0.895234	0.432	0.322	6.31361e-25	HIST1H4C
TUBA1B	2.15301e-20	0.825297	0.67	0.67	7.22078e-16	TUBA1B
S100A7	1.67973e-09	0.702264	0.78	0.824	5.63349e-05	S100A7
RPS27	3.4356e-108	0.684686	0.977	0.982	1.15223e-103	RPS27
S100A9	3.22602e-10	0.639941	0.918	0.957	1.08194e-05	S100A9
IFI6	3.30539e-17	0.630654	0.467	0.316	1.10856e-12	IFI6
IFITM1	2.4635e-12	0.618997	0.551	0.505	8.26207e-08	IFITM1
MX1	1.74035e-17	0.608729	0.4	0.256	5.83679e-13	MX1
RPL21	8.47389e-37	0.596361	0.904	0.936	2.84197e-32	RPL21
KRT5	3.33898e-09	0.585581	0.813	0.909	0.000111983	KRT5
MT1X	1.71074e-09	0.568764	0.67	0.676	5.73749e-05	MT1X
TUBB	8.03492e-09	0.55924	0.613	0.662	0.000269475	TUBB
GLUL	4.02553e-22	0.537265	0.387	0.32	1.35008e-17	GLUL
MT1E	3.10766e-11	0.529307	0.46	0.433	1.04225e-06	MT1E
RPL37A	1.00088e-43	0.518248	0.947	0.972	3.35676e-39	RPL37A
RPS26	2.43982e-39	0.516416	0.94	0.967	8.18268e-35	RPS26
ZC3H12A	3.34014e-21	0.51556	0.529	0.479	1.12021e-16	ZC3H12A
TSC22D3	3.54132e-15	0.513936	0.199	0.138	1.18769e-10	TSC22D3
ISG15	3.54408e-09	0.510934	0.204	0.132	0.000118861	ISG15
STMN1	5.26292e-10	0.501032	0.242	0.211	1.76508e-05	STMN1
RPL38	3.3375e-23	0.497015	0.845	0.899	1.11933e-18	RPL38
RPL37	5.76353e-62	0.494799	0.977	0.991	1.93297e-57	RPL37
FYB1	3.6806e-21	0.489071	0.101	0.047	1.2344e-16	FYB1
NOP53	3.61165e-18	0.483237	0.577	0.612	1.21128e-13	NOP53
ATP5ME	6.60846e-14	0.462823	0.568	0.604	2.21635e-09	ATP5ME
HMGB2	1.21305e-11	0.458817	0.288	0.246	4.06834e-07	HMGB2
AKR1B10	6.99896e-10	0.454656	0.311	0.31	2.34731e-05	AKR1B10
UBE2L6	1.01538e-11	0.44693	0.435	0.374	3.40537e-07	UBE2L6
STAT1	4.71433e-11	0.41952	0.412	0.358	1.58109e-06	STAT1
RPL3	3.1075e-47	0.418318	0.979	0.972	1.04219e-42	RPL3
CD52	7.00333e-07	0.400329	0.124	0.111	0.0234878	CD52
PSME1	1.68993e-07	0.398439	0.721	0.805	0.00566767	PSME1
IFIT1	2.09756e-15	0.394044	0.133	0.05	7.03479e-11	IFIT1
PSMB8	6.32439e-09	0.383209	0.568	0.601	0.000212107	PSMB8
RPL4	2.91377e-16	0.372884	0.917	0.944	9.77221e-12	RPL4
RPS21	3.69927e-13	0.365994	0.927	0.976	1.24066e-08	RPS21
HNRNPA1	2.85718e-09	0.364271	0.865	0.922	9.58242e-05	HNRNPA1
S100A7A	1.57236e-07	0.363629	0.156	0.104	0.00527338	S100A7A
NDUFB1	1.58691e-09	0.359116	0.41	0.412	5.32219e-05	NDUFB1
OAS1	2.81344e-08	0.354744	0.265	0.231	0.000943572	OAS1
RPS18	1.73467e-36	0.349435	0.988	0.993	5.81774e-32	RPS18
CENPU	4.71172e-11	0.34862	0.192	0.168	1.58022e-06	CENPU
H2AFX	5.03546e-07	0.338812	0.307	0.321	0.0168879	H2AFX
PNRC2	1.37908e-09	0.334704	0.359	0.347	4.62514e-05	PNRC2
EEF1A1	7.03898e-59	0.333478	0.996	0.999	2.36073e-54	EEF1A1
HLA-DQB1	4.08545e-10	0.325797	0.249	0.144	1.37018e-05	HLA-DQB1
MT-ND3	4.11915e-09	0.32323	0.837	0.979	0.000138148	MT-ND3
HOXA9	3.1986e-32	0.321389	0.171	0.03	1.07275e-27	HOXA9
PSMB9	1.21611e-06	0.314949	0.369	0.351	0.0407859	PSMB9
SDCCAG8	3.4182e-09	0.295862	0.243	0.211	0.00011464	SDCCAG8
RPS6	3.37984e-19	0.295675	0.977	0.985	1.13353e-14	RPS6
RPL13A	9.87015e-12	0.294487	0.954	0.975	3.31025e-07	RPL13A
SEPT9	8.3174e-07	0.290042	0.258	0.258	0.0278949	SEPT9
MKI67	3.9071e-14	0.28915	0.124	0.064	1.31036e-09	MKI67
TOB1	8.54069e-10	0.287594	0.306	0.274	2.86438e-05	TOB1
IFI44L	6.98345e-12	0.286756	0.19	0.089	2.34211e-07	IFI44L
MT-ATP8	2.60562e-10	0.285732	0.785	0.951	8.73871e-06	MT-ATP8
RPS25	1.70477e-10	0.269767	0.964	0.98	5.71745e-06	RPS25
FKBP5	5.52378e-09	0.264049	0.206	0.177	0.000185256	FKBP5
GPNMB	2.53377e-07	0.259494	0.483	0.569	0.00849777	GPNMB
BIRC3	9.939e-08	0.253533	0.165	0.139	0.00333334	BIRC3
TAGLN	8.19117e-17	-0.250128	0.011	0.112	2.74715e-12	TAGLN
ANGPTL4	1.23355e-14	-0.250782	0.234	0.467	4.13709e-10	ANGPTL4
GNB2	5.7284e-20	-0.252739	0.176	0.401	1.92119e-15	GNB2
MYO1B	1.70314e-17	-0.252815	0.041	0.154	5.71199e-13	MYO1B
RRBP1	4.33757e-17	-0.254903	0.16	0.375	1.45473e-12	RRBP1
SERPINB13	3.76464e-09	-0.256616	0.245	0.435	0.000126259	SERPINB13
AC245041.2	1.93428e-20	-0.2572	0.155	0.398	6.48719e-16	AC245041.2
TRAPPC5	6.48644e-31	-0.257979	0.197	0.504	2.17542e-26	TRAPPC5
GADD45GIP1	3.4304e-36	-0.259035	0.227	0.573	1.15049e-31	GADD45GIP1
MINOS1	9.8767e-36	-0.259243	0.476	0.785	3.31245e-31	MINOS1
LGALS7B	8.52884e-27	-0.260556	0.97	0.992	2.8604e-22	LGALS7B
DHRS7	7.56427e-20	-0.260763	0.144	0.34	2.5369e-15	DHRS7
POSTN	5.38378e-11	-0.260921	0.021	0.126	1.80561e-06	POSTN
DEGS2	2.58261e-17	-0.261108	0.085	0.234	8.66157e-13	DEGS2
RNF144B	9.05701e-16	-0.262968	0.183	0.386	3.03754e-11	RNF144B
UBXN4	5.8743e-27	-0.263609	0.439	0.744	1.97012e-22	UBXN4
CDH3	8.37402e-16	-0.264494	0.263	0.497	2.80848e-11	CDH3
EPHX3	3.44003e-18	-0.26725	0.227	0.464	1.15372e-13	EPHX3
NAA10	2.31451e-35	-0.270195	0.254	0.575	7.76242e-31	NAA10
EPHB6	8.68465e-16	-0.271952	0.309	0.541	2.91266e-11	EPHB6
ARPC5L	1.53304e-37	-0.271956	0.453	0.764	5.14151e-33	ARPC5L
SPINK5	2.55101e-18	-0.272167	0.38	0.667	8.55557e-14	SPINK5
TMED10	3.47609e-33	-0.273525	0.382	0.724	1.16581e-28	TMED10
RPL17	3.06738e-34	-0.274331	0.851	0.965	1.02874e-29	RPL17
NECTIN4	2.11962e-18	-0.275702	0.194	0.422	7.10879e-14	NECTIN4
CLTB	9.60581e-33	-0.278639	0.327	0.658	3.2216e-28	CLTB
MMADHC	1.1908e-31	-0.281331	0.348	0.66	3.9937e-27	MMADHC
ICAM1	6.37698e-09	-0.282587	0.08	0.159	0.000213871	ICAM1
MYL6	2.18267e-49	-0.282825	0.888	0.984	7.32024e-45	MYL6
DSP	3.12695e-13	-0.282957	0.865	0.967	1.04872e-08	DSP
NDUFC2	3.12893e-33	-0.284198	0.19	0.517	1.04938e-28	NDUFC2
LAMTOR4	1.20181e-18	-0.284315	0.547	0.759	4.03064e-14	LAMTOR4
CBWD5	7.04277e-32	-0.289111	0.167	0.474	2.36201e-27	CBWD5
HSPA5	1.41487e-16	-0.289615	0.405	0.682	4.7452e-12	HSPA5
HSP90AA1	1.21055e-29	-0.290412	0.798	0.964	4.05993e-25	HSP90AA1
DSC3	3.82336e-16	-0.292902	0.718	0.938	1.28228e-11	DSC3
DUOXA1	3.49001e-27	-0.293492	0.187	0.461	1.17048e-22	DUOXA1
KCNK7	2.06389e-18	-0.293569	0.306	0.555	6.92187e-14	KCNK7
NUPR1	2.9968e-19	-0.297065	0.405	0.656	1.00507e-14	NUPR1
GJB2	9.67524e-16	-0.297591	0.336	0.571	3.24488e-11	GJB2
MACF1	3.37705e-18	-0.29761	0.233	0.502	1.13259e-13	MACF1
GADD45B	1.11534e-19	-0.298449	0.481	0.739	3.74063e-15	GADD45B
DDT	3.99058e-35	-0.299791	0.242	0.592	1.33836e-30	DDT
MAF	4.82973e-26	-0.302895	0.249	0.573	1.61979e-21	MAF
PPIC	3.28372e-28	-0.306534	0.194	0.476	1.10129e-23	PPIC
KTN1	1.84559e-24	-0.307765	0.46	0.757	6.18972e-20	KTN1
CRYAB	9.10443e-23	-0.308163	0.091	0.3	3.05344e-18	CRYAB
TINCR	4.02937e-28	-0.309486	0.359	0.663	1.35137e-23	TINCR
NELL2	4.38763e-25	-0.311564	0.091	0.334	1.47152e-20	NELL2
ATP6V0B	2.74484e-38	-0.312267	0.396	0.718	9.20565e-34	ATP6V0B
KLK11	3.81503e-21	-0.314157	0.242	0.488	1.27949e-16	KLK11
CSNK2B	1.41918e-42	-0.314347	0.359	0.704	4.75966e-38	CSNK2B
FOS	2.09372e-24	-0.315284	0.801	0.945	7.02191e-20	FOS
NEDD8	5.8152e-41	-0.315412	0.46	0.775	1.9503e-36	NEDD8
C11orf98	9.69976e-38	-0.320683	0.146	0.452	3.25311e-33	C11orf98
MPZL2	9.0944e-27	-0.323049	0.375	0.676	3.05008e-22	MPZL2
LURAP1L	6.2948e-27	-0.324163	0.11	0.382	2.11115e-22	LURAP1L
APOE	3.49595e-19	-0.324666	0.286	0.529	1.17247e-14	APOE
CST3	8.2519e-47	-0.327904	0.535	0.85	2.76752e-42	CST3
IL32	1.85261e-14	-0.328932	0.11	0.287	6.21328e-10	IL32
SEC61B	3.43124e-48	-0.329266	0.574	0.856	1.15077e-43	SEC61B
TACSTD2	1.14443e-16	-0.33301	0.405	0.679	3.8382e-12	TACSTD2
CTNNBIP1	5.34997e-25	-0.333601	0.192	0.441	1.79427e-20	CTNNBIP1
LYPD3	4.64817e-29	-0.338597	0.519	0.828	1.5589e-24	LYPD3
RPS17	1.25433e-47	-0.341375	0.67	0.904	4.20679e-43	RPS17
NDUFA13	3.76747e-51	-0.349552	0.369	0.738	1.26353e-46	NDUFA13
SPINT2	5.64747e-43	-0.349915	0.581	0.876	1.89405e-38	SPINT2
ELOVL4	1.5782e-28	-0.355206	0.098	0.308	5.29298e-24	ELOVL4
DDIT4	3.6271e-20	-0.355547	0.4	0.66	1.21646e-15	DDIT4
CSTB	4.79579e-51	-0.356458	0.707	0.934	1.60841e-46	CSTB
LGALS3	9.10619e-34	-0.358002	0.742	0.916	3.05403e-29	LGALS3
NMU	1.57609e-27	-0.359116	0.183	0.465	5.28591e-23	NMU
SELENOW	1.17841e-54	-0.359422	0.593	0.875	3.95217e-50	SELENOW
CBWD1	2.43761e-43	-0.360976	0.119	0.451	8.17527e-39	CBWD1
CTSL	3.52242e-24	-0.362852	0.156	0.388	1.18135e-19	CTSL
RPS4Y1	9.17785e-46	-0.363194	0.307	0.705	3.07807e-41	RPS4Y1
VIM	1.35568e-17	-0.365631	0.226	0.537	4.54669e-13	VIM
MALAT1	2.19654e-25	-0.366541	0.739	0.958	7.36675e-21	MALAT1
NDUFA11	4.30517e-48	-0.370067	0.215	0.594	1.44387e-43	NDUFA11
GUK1	6.61218e-61	-0.370239	0.513	0.833	2.21759e-56	GUK1
SERPINB4	9.17117e-21	-0.370675	0.613	0.819	3.07583e-16	SERPINB4
DSG1	1.05286e-10	-0.370907	0.647	0.845	3.53108e-06	DSG1
TM4SF1	5.01462e-16	-0.371267	0.064	0.193	1.6818e-11	TM4SF1
NDUFA4L2	1.70332e-13	-0.372561	0.19	0.379	5.71258e-09	NDUFA4L2
DEGS1	4.29823e-20	-0.372838	0.588	0.835	1.44154e-15	DEGS1
CD47	2.35559e-32	-0.375364	0.268	0.57	7.90018e-28	CD47
HSPA6	7.27199e-15	-0.37844	0.032	0.164	2.43888e-10	HSPA6
SLPI	2.98985e-21	-0.38103	0.199	0.451	1.00273e-16	SLPI
TIMP1	1.37459e-06	-0.386488	0.149	0.264	0.046101	TIMP1
MRPS6	8.17532e-43	-0.38669	0.238	0.585	2.74184e-38	MRPS6
WFDC5	9.27627e-32	-0.391522	0.199	0.479	3.11108e-27	WFDC5
RPS10	1.09052e-54	-0.393623	0.492	0.832	3.65738e-50	RPS10
LAPTM4A	2.24196e-40	-0.394404	0.476	0.794	7.51908e-36	LAPTM4A
MT-ND4	3.95034e-59	-0.398283	0.707	0.973	1.32487e-54	MT-ND4
ACTN1	5.06762e-29	-0.408917	0.119	0.342	1.69958e-24	ACTN1
SERPINB1	1.74311e-12	-0.409171	0.321	0.443	5.84603e-08	SERPINB1
IER2	1.46716e-36	-0.411076	0.639	0.866	4.92056e-32	IER2
RAC1	1.66744e-30	-0.41693	0.337	0.629	5.59225e-26	RAC1
SH3BGRL3	3.62532e-65	-0.417844	0.783	0.956	1.21586e-60	SH3BGRL3
ATP6V0C	7.26774e-54	-0.419504	0.465	0.799	2.43745e-49	ATP6V0C
HLA-B	4.62643e-45	-0.422598	0.789	0.966	1.55161e-40	HLA-B
GGH	4.93603e-29	-0.429626	0.224	0.489	1.65545e-24	GGH
LY6D	3.60871e-51	-0.434959	0.901	0.979	1.21029e-46	LY6D
SULT2B1	1.85268e-39	-0.435984	0.249	0.571	6.21352e-35	SULT2B1
IVL	3.7572e-20	-0.439321	0.133	0.315	1.26009e-15	IVL
HSPB1	2.77076e-23	-0.442294	0.922	0.974	9.29258e-19	HSPB1
CXADR	6.56549e-38	-0.442838	0.433	0.776	2.20194e-33	CXADR
STEAP4	3.61789e-30	-0.44427	0.069	0.298	1.21337e-25	STEAP4
SBSN	4.33395e-35	-0.446297	0.545	0.819	1.45352e-30	SBSN
PMP22	4.29158e-33	-0.448463	0.03	0.229	1.43931e-28	PMP22
C10orf99	5.56136e-18	-0.452214	0.192	0.382	1.86517e-13	C10orf99
UBR4	1.4772e-29	-0.454283	0.263	0.538	4.95423e-25	UBR4
AQP3	1.07495e-44	-0.454973	0.84	0.961	3.60515e-40	AQP3
DYNLL1	1.17634e-45	-0.45548	0.835	0.95	3.94521e-41	DYNLL1
KRTDAP	3.21878e-33	-0.459332	0.616	0.872	1.07951e-28	KRTDAP
SYNGR2	4.98809e-51	-0.462883	0.52	0.826	1.6729e-46	SYNGR2
MT-ATP6	2.7993e-81	-0.467502	0.71	0.979	9.3883e-77	MT-ATP6
TXN	2.70289e-64	-0.470026	0.874	0.982	9.06496e-60	TXN
IL33	3.55421e-33	-0.477051	0.037	0.25	1.19201e-28	IL33
CRIP1	5.38035e-36	-0.484788	0.24	0.594	1.80446e-31	CRIP1
PRELID1	8.21701e-32	-0.494345	0.179	0.404	2.75582e-27	PRELID1
DSC1	4.18107e-18	-0.506763	0.202	0.428	1.40225e-13	DSC1
ATP5F1D	5.40419e-33	-0.51091	0.137	0.353	1.81246e-28	ATP5F1D
NFKBIA	2.62417e-11	-0.522289	0.551	0.744	8.80094e-07	NFKBIA
MT-CO2	9.07227e-99	-0.532005	0.895	0.994	3.04266e-94	MT-CO2
CD59	1.08305e-64	-0.542553	0.272	0.66	3.63232e-60	CD59
NEAT1	1.58212e-50	-0.543486	0.588	0.928	5.30612e-46	NEAT1
CTSC	1.56753e-39	-0.548211	0.387	0.725	5.25719e-35	CTSC
KRT10	7.89901e-33	-0.559277	0.744	0.943	2.64917e-28	KRT10
S100A2	7.42268e-14	-0.561609	0.785	0.923	2.48942e-09	S100A2
GJA1	4.44125e-46	-0.562771	0.353	0.744	1.48951e-41	GJA1
WARS	2.01349e-19	-0.568162	0.135	0.259	6.75284e-15	WARS
IGFL1	1.53928e-23	-0.605973	0.124	0.33	5.16243e-19	IGFL1
HIGD1A	4.90447e-77	-0.617932	0.195	0.621	1.64486e-72	HIGD1A
CALML3	8.07867e-44	-0.622618	0.375	0.703	2.70942e-39	CALML3
SPRR1B	1.66058e-34	-0.674166	0.153	0.414	5.56926e-30	SPRR1B
DMKN	4.91625e-76	-0.702514	0.838	0.982	1.64881e-71	DMKN
HSPA1B	3.21037e-67	-0.712159	0.62	0.905	1.07669e-62	HSPA1B
ITM2B	1.11745e-113	-0.713504	0.611	0.946	3.7477e-109	ITM2B
DSC2	4.43064e-41	-0.714869	0.29	0.627	1.48595e-36	DSC2
HSPA1A	8.34868e-63	-0.720969	0.673	0.92	2.79998e-58	HSPA1A
KRT16	1.11849e-82	-0.738296	0.792	0.962	3.75119e-78	KRT16
TMEM45A	3.6009e-71	-0.808235	0.444	0.829	1.20767e-66	TMEM45A
CXCL11	3.41493e-27	-0.853385	0.012	0.124	1.1453e-22	CXCL11
CA2	2.36014e-73	-0.867261	0.4	0.782	7.91543e-69	CA2
CALML5	5.89382e-44	-0.8784	0.385	0.713	1.97667e-39	CALML5
KRT6B	5.76626e-95	-0.931471	0.359	0.816	1.93389e-90	KRT6B
KRT6C	2.16003e-91	-1.04618	0.291	0.759	7.2443e-87	KRT6C
KRT17	5.21396e-54	-1.11825	0.284	0.634	1.74866e-49	KRT17
CXCL10	9.38969e-21	-1.54097	0.05	0.153	3.14911e-16	CXCL10
KRT2	3.32083e-73	-1.85549	0.183	0.612	1.11374e-68	KRT2

## Sheet: C4 TC-3
	p_val	avg_logFC	pct.1	pct.2	p_val_adj	Gene
TRBV5-6	1.60285e-240	2.61961	0.711	0.018	5.37565e-236	TRBV5-6
TRAV8-4	1.35555e-224	2.44812	0.695	0.022	4.54623e-220	TRAV8-4
TRAV27	6.38168e-222	2.37726	0.691	0.02	2.14029e-217	TRAV27
CCR7	9.52615e-146	1.92418	0.576	0.039	3.19488e-141	CCR7
TRBV21-1	1.26388e-125	1.73551	0.445	0.004	4.23879e-121	TRBV21-1
PASK	7.7186e-126	1.69843	0.542	0.05	2.58866e-121	PASK
GIMAP4	1.59227e-130	1.51144	0.664	0.146	5.34016e-126	GIMAP4
TRG-AS1	6.33088e-81	1.45762	0.424	0.041	2.12325e-76	TRG-AS1
TRGV9	9.44572e-82	1.43404	0.356	0.009	3.16791e-77	TRGV9
MAL	6.63365e-85	1.41255	0.463	0.068	2.22479e-80	MAL
EPHX2	4.12515e-83	1.37801	0.369	0.018	1.38349e-78	EPHX2
IGFL2	3.7721e-81	1.35695	0.301	0.001	1.26509e-76	IGFL2
CD79A	3.42469e-72	1.31862	0.283	0.003	1.14857e-67	CD79A
SPNS1	4.69925e-77	1.29917	0.4	0.043	1.57603e-72	SPNS1
TCF7	2.72639e-66	1.19731	0.362	0.037	9.14376e-62	TCF7
KIR2DL3	1.15974e-59	1.19198	0.285	0.014	3.88952e-55	KIR2DL3
GNG13	8.15441e-53	1.14033	0.21	0	2.73483e-48	GNG13
GIMAP7	2.46042e-75	1.1268	0.602	0.206	8.25176e-71	GIMAP7
TRGC2	9.15966e-37	1.11937	0.228	0.029	3.07197e-32	TRGC2
BAIAP3	8.38699e-57	1.10573	0.223	0	2.81283e-52	BAIAP3
PIM2	3.00666e-70	1.07785	0.517	0.144	1.00837e-65	PIM2
CORO1B	1.28371e-61	1.04803	0.568	0.199	4.30531e-57	CORO1B
UBE2I	2.96859e-67	1.04437	0.593	0.195	9.95605e-63	UBE2I
NINJ2	2.18482e-49	1.03318	0.321	0.046	7.32747e-45	NINJ2
KIR2DL1	1.75269e-48	1.02786	0.219	0.005	5.87816e-44	KIR2DL1
FYB1	3.71891e-85	1.02629	0.829	0.461	1.24725e-80	FYB1
KIR3DL2	4.23594e-55	1.02392	0.268	0.01	1.42065e-50	KIR3DL2
ITPR1	1.44588e-43	1.01625	0.255	0.029	4.84919e-39	ITPR1
GPX4	2.3308e-64	0.973599	0.685	0.313	7.81704e-60	GPX4
MIR181A1HG	1.55467e-40	0.95692	0.232	0.022	5.21405e-36	MIR181A1HG
ITGB1	4.39581e-46	0.940576	0.545	0.239	1.47427e-41	ITGB1
LRRN3	1.91091e-42	0.933108	0.177	0.001	6.40879e-38	LRRN3
PTHLH	1.75758e-33	0.902727	0.168	0.01	5.89456e-29	PTHLH
ATF5	3.58775e-37	0.889206	0.212	0.023	1.20326e-32	ATF5
KIR3DL1	2.46348e-38	0.881204	0.183	0.008	8.26202e-34	KIR3DL1
SIRPG	4.19175e-39	0.869377	0.302	0.055	1.40583e-34	SIRPG
POLR2E	7.12338e-44	0.864667	0.342	0.076	2.38904e-39	POLR2E
RPS29	6.2179e-108	0.860487	0.947	0.683	2.08536e-103	RPS29
KRT7	4.31962e-31	0.856903	0.264	0.048	1.44871e-26	KRT7
LAT	5.22662e-60	0.856533	0.69	0.315	1.7529e-55	LAT
PRG4	2.43519e-41	0.853785	0.157	0	8.16715e-37	PRG4
FCMR	3.55538e-36	0.848571	0.266	0.048	1.1924e-31	FCMR
SUSD4	4.05701e-37	0.844262	0.169	0.004	1.36064e-32	SUSD4
GTSF1	6.34755e-48	0.844131	0.191	0.004	2.12884e-43	GTSF1
ZG16B	9.17514e-39	0.843362	0.166	0.004	3.07716e-34	ZG16B
TPR	1.74582e-48	0.828731	0.54	0.217	5.85513e-44	TPR
CD247	8.97922e-45	0.816402	0.507	0.186	3.01145e-40	CD247
PLEK	1.01428e-28	0.797787	0.209	0.034	3.40168e-24	PLEK
LIMD2	4.31034e-58	0.789993	0.727	0.368	1.4456e-53	LIMD2
IL16	7.0206e-38	0.785321	0.388	0.117	2.35457e-33	IL16
UQCRC2	1.37634e-36	0.77407	0.361	0.11	4.61596e-32	UQCRC2
ITGB2-AS1	1.91382e-30	0.763525	0.225	0.036	6.41856e-26	ITGB2-AS1
LY6E	1.99787e-45	0.759584	0.612	0.31	6.70046e-41	LY6E
CPNE2	9.90926e-30	0.741854	0.177	0.02	3.32337e-25	CPNE2
TMEM243	1.20749e-30	0.740829	0.357	0.108	4.04968e-26	TMEM243
SOD1	6.95188e-50	0.737169	0.663	0.345	2.33152e-45	SOD1
KLHL42	4.38095e-26	0.723853	0.158	0.019	1.46928e-21	KLHL42
ID3	5.86418e-24	0.719673	0.301	0.104	1.96673e-19	ID3
TOX	4.52976e-27	0.702592	0.273	0.071	1.51919e-22	TOX
CD27	2.29175e-34	0.698544	0.467	0.181	7.68607e-30	CD27
FUS	3.85766e-38	0.695997	0.583	0.274	1.29378e-33	FUS
PAGE5	1.94037e-32	0.688208	0.141	0.003	6.5076e-28	PAGE5
SELL	2.20368e-27	0.671564	0.331	0.125	7.39069e-23	SELL
DECR1	6.55426e-26	0.665998	0.267	0.08	2.19817e-21	DECR1
SCML4	1.65686e-21	0.665843	0.23	0.061	5.55679e-17	SCML4
IKZF2	2.35665e-23	0.648936	0.276	0.068	7.90374e-19	IKZF2
AC004585.1	2.03229e-23	0.646389	0.157	0.022	6.8159e-19	AC004585.1
GSTK1	1.21407e-36	0.643995	0.698	0.431	4.07174e-32	GSTK1
MT1E	6.36603e-20	0.635866	0.221	0.064	2.13504e-15	MT1E
SRRT	9.61049e-21	0.63447	0.207	0.05	3.22317e-16	SRRT
SLC25A6	3.981e-46	0.63313	0.703	0.401	1.33515e-41	SLC25A6
NINJ1	5.14259e-21	0.623504	0.237	0.07	1.72472e-16	NINJ1
PKM	1.58593e-43	0.620754	0.689	0.373	5.31891e-39	PKM
STARD3NL	8.48569e-19	0.620295	0.182	0.042	2.84593e-14	STARD3NL
ELOB	5.34263e-37	0.618471	0.665	0.369	1.79181e-32	ELOB
BUD23	1.09117e-25	0.610581	0.241	0.055	3.65955e-21	BUD23
LIMS2	5.48823e-24	0.609484	0.133	0.013	1.84064e-19	LIMS2
AKR1C3	3.44531e-25	0.608796	0.115	0.005	1.15549e-20	AKR1C3
SESN3	7.81967e-22	0.60724	0.18	0.037	2.62256e-17	SESN3
DOK2	8.90007e-24	0.60505	0.314	0.122	2.9849e-19	DOK2
GNG4	1.29807e-29	0.603215	0.112	0	4.35348e-25	GNG4
MT-ND4L	5.6933e-63	0.600317	0.99	0.911	1.90942e-58	MT-ND4L
RPL7	2.16126e-50	0.592734	0.884	0.676	7.24844e-46	RPL7
MDH2	6.14471e-25	0.592373	0.411	0.182	2.06081e-20	MDH2
ARPC1B	1.86955e-39	0.591874	0.664	0.373	6.27009e-35	ARPC1B
METTL8	1.72413e-21	0.58283	0.133	0.017	5.7824e-17	METTL8
CIRBP	9.2325e-37	0.58099	0.737	0.459	3.0964e-32	CIRBP
SEPT6	6.45938e-34	0.579934	0.556	0.274	2.16635e-29	SEPT6
ICAM3	1.28991e-25	0.579227	0.457	0.217	4.3261e-21	ICAM3
PTPRN2	1.84989e-22	0.578209	0.13	0.015	6.20416e-18	PTPRN2
EIF3H	7.17978e-33	0.574379	0.551	0.285	2.40795e-28	EIF3H
DDOST	2.07029e-20	0.569697	0.318	0.121	6.94334e-16	DDOST
NSMCE1	1.76853e-19	0.56396	0.223	0.065	5.93128e-15	NSMCE1
EIF3E	5.58416e-28	0.559532	0.556	0.31	1.87282e-23	EIF3E
TNFSF8	1.29572e-19	0.558262	0.16	0.034	4.34558e-15	TNFSF8
NPM1	7.80446e-43	0.554533	0.783	0.536	2.61746e-38	NPM1
GIMAP5	3.34141e-16	0.549334	0.145	0.036	1.12064e-11	GIMAP5
RPL4	1.26621e-48	0.548623	0.855	0.611	4.24662e-44	RPL4
FBLN5	1.13463e-16	0.547858	0.121	0.019	3.80533e-12	FBLN5
HILPDA	2.55467e-18	0.544904	0.105	0.009	8.56786e-14	HILPDA
KCNMA1	1.38735e-20	0.538906	0.104	0.004	4.65289e-16	KCNMA1
TRGC1	1.12345e-20	0.538803	0.108	0.006	3.76782e-16	TRGC1
ST7	1.61819e-20	0.53763	0.115	0.011	5.42709e-16	ST7
RBPJ	2.92118e-15	0.530962	0.373	0.185	9.79704e-11	RBPJ
LEF1	7.76368e-17	0.530776	0.232	0.071	2.60378e-12	LEF1
CDHR3	5.453e-18	0.529165	0.114	0.017	1.82883e-13	CDHR3
RNF19A	2.17522e-16	0.528381	0.301	0.129	7.29524e-12	RNF19A
ARMC2	4.53401e-15	0.526126	0.108	0.013	1.52062e-10	ARMC2
APP	3.56843e-18	0.521358	0.197	0.05	1.19678e-13	APP
NOB1	1.05005e-17	0.519691	0.142	0.033	3.52166e-13	NOB1
RAB37	4.74961e-21	0.519277	0.113	0.008	1.59292e-16	RAB37
IL10RB	5.8817e-16	0.518159	0.136	0.027	1.97261e-11	IL10RB
HNRNPA1	2.31165e-35	0.517401	0.801	0.587	7.7528e-31	HNRNPA1
SNX20	1.06762e-15	0.51642	0.148	0.037	3.58057e-11	SNX20
CORO1A	3.70094e-41	0.515776	0.84	0.619	1.24122e-36	CORO1A
RSL1D1	6.50433e-19	0.509081	0.357	0.163	2.18142e-14	RSL1D1
TRAT1	3.03671e-14	0.507403	0.277	0.125	1.01845e-09	TRAT1
HNRNPK	3.15254e-27	0.506855	0.551	0.302	1.0573e-22	HNRNPK
BNIP3L	1.71816e-15	0.506004	0.225	0.083	5.76236e-11	BNIP3L
GABPB1-AS1	5.74267e-14	0.505099	0.146	0.039	1.92598e-09	GABPB1-AS1
TRAF3IP3	1.26445e-20	0.50334	0.437	0.205	4.24072e-16	TRAF3IP3
RNPS1	4.02852e-18	0.502887	0.311	0.136	1.35109e-13	RNPS1
RCSD1	1.94536e-14	0.500731	0.339	0.152	6.52435e-10	RCSD1
ABHD14B	4.98338e-17	0.499603	0.224	0.079	1.67133e-12	ABHD14B
ISG15	3.5132e-16	0.495918	0.388	0.21	1.17826e-11	ISG15
KCNN4	1.11437e-17	0.495467	0.139	0.023	3.73738e-13	KCNN4
SHMT2	1.30076e-16	0.495073	0.205	0.066	4.36247e-12	SHMT2
PSMB10	1.36114e-18	0.493694	0.359	0.172	4.56498e-14	PSMB10
APRT	6.49393e-29	0.490948	0.638	0.377	2.17793e-24	APRT
CCND3	1.07329e-16	0.490372	0.323	0.157	3.59959e-12	CCND3
GIT2	8.08263e-18	0.490266	0.197	0.052	2.71075e-13	GIT2
TUBB	5.09159e-18	0.489105	0.408	0.22	1.70762e-13	TUBB
TMED4	2.89262e-14	0.48351	0.24	0.093	9.70127e-10	TMED4
CNBP	7.34758e-27	0.482414	0.537	0.303	2.46423e-22	CNBP
PPP1R2	2.40963e-16	0.480981	0.36	0.195	8.0814e-12	PPP1R2
PABPC1	2.39027e-36	0.476268	0.787	0.555	8.01648e-32	PABPC1
MAT2B	3.73277e-16	0.473444	0.343	0.164	1.2519e-11	MAT2B
RPS26	7.27802e-59	0.470088	0.945	0.694	2.4409e-54	RPS26
PDAP1	3.93021e-15	0.468504	0.232	0.088	1.31811e-10	PDAP1
MFSD10	8.00442e-12	0.465939	0.256	0.107	2.68452e-07	MFSD10
FBLN7	2.7968e-12	0.46512	0.13	0.034	9.3799e-08	FBLN7
GYPC	2.87344e-18	0.461973	0.434	0.238	9.63693e-14	GYPC
RAC2	2.30266e-28	0.461739	0.742	0.518	7.72266e-24	RAC2
PUDP	5.0086e-15	0.461063	0.106	0.017	1.67979e-10	PUDP
COX6C	1.22322e-21	0.455634	0.69	0.464	4.10244e-17	COX6C
ILF2	5.55404e-17	0.453699	0.242	0.094	1.86271e-12	ILF2
EIF5A	1.97739e-18	0.45347	0.494	0.29	6.63176e-14	EIF5A
DGKA	4.24432e-16	0.452109	0.223	0.08	1.42346e-11	DGKA
NELL2	7.48478e-09	0.452044	0.137	0.038	0.000251025	NELL2
LAPTM5	5.47779e-25	0.451987	0.653	0.451	1.83714e-20	LAPTM5
TAF7	1.48402e-11	0.450757	0.265	0.124	4.9771e-07	TAF7
ADI1	1.70704e-12	0.447725	0.151	0.047	5.72508e-08	ADI1
SNX29	1.97541e-14	0.445832	0.107	0.019	6.62513e-10	SNX29
AKR1B1	8.79753e-13	0.445711	0.155	0.043	2.95052e-08	AKR1B1
PRKCB	1.58029e-11	0.445406	0.115	0.031	5.29998e-07	PRKCB
ITGB2	6.59592e-20	0.444687	0.451	0.217	2.21214e-15	ITGB2
AP1M1	1.28659e-12	0.44467	0.18	0.066	4.31498e-08	AP1M1
PMPCB	1.55146e-12	0.44395	0.174	0.057	5.20328e-08	PMPCB
CD79B	3.95564e-13	0.443183	0.136	0.033	1.32664e-08	CD79B
SLAMF6	2.49276e-14	0.442115	0.123	0.029	8.36022e-10	SLAMF6
GOLGA7	1.0487e-12	0.441524	0.233	0.097	3.51713e-08	GOLGA7
ST13	9.17511e-16	0.434236	0.311	0.143	3.07715e-11	ST13
TERF2IP	2.37133e-14	0.43223	0.34	0.173	7.95297e-10	TERF2IP
PRMT1	2.70022e-14	0.427857	0.239	0.093	9.05601e-10	PRMT1
PPIA	4.55375e-35	0.42386	0.946	0.841	1.52724e-30	PPIA
SARAF	2.67271e-39	0.423398	0.841	0.62	8.96373e-35	SARAF
TIAM1	1.91454e-10	0.422998	0.174	0.06	6.42097e-06	TIAM1
NRROS	2.34538e-13	0.420929	0.11	0.019	7.86592e-09	NRROS
HIST1H1E	1.42654e-09	0.420751	0.155	0.056	4.78432e-05	HIST1H1E
ATP5F1A	1.66003e-15	0.418559	0.361	0.187	5.5674e-11	ATP5F1A
SLC25A5	3.93528e-22	0.416565	0.502	0.292	1.31982e-17	SLC25A5
PSMD7	1.34148e-13	0.416137	0.266	0.117	4.49905e-09	PSMD7
CD3E	1.89771e-32	0.41515	0.824	0.613	6.36454e-28	CD3E
ILF3-DT	3.09648e-10	0.413719	0.117	0.033	1.0385e-05	ILF3-DT
CYBA	6.26324e-17	0.413299	0.688	0.454	2.10057e-12	CYBA
DLD	1.55977e-11	0.412337	0.138	0.041	5.23115e-07	DLD
GLCCI1	6.20282e-11	0.411963	0.101	0.022	2.0803e-06	GLCCI1
POLR2C	2.7956e-11	0.41103	0.142	0.047	9.3759e-07	POLR2C
TUFM	8.37409e-16	0.410248	0.292	0.125	2.8085e-11	TUFM
TNFAIP8	1.07776e-13	0.410049	0.364	0.2	3.61459e-09	TNFAIP8
EEF2	2.40103e-29	0.407201	0.777	0.561	8.05257e-25	EEF2
CNOT7	3.57822e-13	0.40595	0.194	0.078	1.20006e-08	CNOT7
ATP5ME	2.17434e-12	0.405947	0.312	0.164	7.2923e-08	ATP5ME
EIF3L	9.3174e-17	0.405412	0.398	0.22	3.12487e-12	EIF3L
EEF1G	7.105e-24	0.404734	0.684	0.487	2.38288e-19	EEF1G
NDE1	8.35346e-11	0.40391	0.118	0.037	2.80158e-06	NDE1
GCHFR	8.99663e-11	0.402406	0.185	0.064	3.01729e-06	GCHFR
RPS24	3.93299e-44	0.399566	0.987	0.954	1.31904e-39	RPS24
IMPDH2	1.10456e-12	0.396603	0.175	0.061	3.70449e-08	IMPDH2
RALY	1.01921e-11	0.395848	0.259	0.126	3.41823e-07	RALY
SEPT1	2.17043e-13	0.394274	0.419	0.233	7.27919e-09	SEPT1
RHOC	1.70743e-08	0.392802	0.233	0.108	0.000572637	RHOC
CARHSP1	1.14481e-11	0.392593	0.183	0.068	3.83948e-07	CARHSP1
LIMS1	5.05121e-10	0.390458	0.196	0.092	1.69408e-05	LIMS1
SMCO4	1.92258e-10	0.390272	0.134	0.043	6.44796e-06	SMCO4
BST2	7.78249e-12	0.388969	0.296	0.152	2.61009e-07	BST2
RPS2	5.92129e-19	0.38725	0.881	0.763	1.98588e-14	RPS2
PTPN6	3.22906e-11	0.386708	0.254	0.127	1.08296e-06	PTPN6
ATP5MF	1.93906e-13	0.386195	0.455	0.266	6.50322e-09	ATP5MF
GIMAP1	1.5482e-10	0.384248	0.181	0.078	5.19235e-06	GIMAP1
GPSM3	3.19106e-17	0.38389	0.425	0.231	1.07022e-12	GPSM3
BUD31	1.95358e-13	0.382277	0.24	0.106	6.55193e-09	BUD31
APEX1	2.26651e-10	0.381629	0.207	0.09	7.60142e-06	APEX1
RACK1	2.81252e-39	0.37956	0.942	0.805	9.43264e-35	RACK1
ACTB	1.84614e-69	0.378372	0.999	0.995	6.19157e-65	ACTB
RBBP6	2.57604e-09	0.376971	0.166	0.066	8.63953e-05	RBBP6
RPL37A	7.57562e-37	0.376353	0.934	0.794	2.54071e-32	RPL37A
ASNA1	2.59847e-13	0.376081	0.152	0.046	8.71474e-09	ASNA1
VPS25	1.74729e-11	0.375299	0.117	0.031	5.86005e-07	VPS25
PRDX2	1.96226e-12	0.374896	0.35	0.199	6.58103e-08	PRDX2
RILPL2	7.35486e-13	0.374567	0.169	0.064	2.46667e-08	RILPL2
MBNL2	1.72005e-07	0.37314	0.158	0.071	0.00576872	MBNL2
RBMX	4.3749e-12	0.372682	0.234	0.106	1.46725e-07	RBMX
SQSTM1	1.80844e-09	0.370178	0.284	0.157	6.06513e-05	SQSTM1
PCMTD2	1.04742e-08	0.368716	0.101	0.028	0.000351283	PCMTD2
BRK1	2.01974e-16	0.366182	0.366	0.2	6.7738e-12	BRK1
TRAPPC6A	5.60271e-11	0.365928	0.256	0.111	1.87904e-06	TRAPPC6A
FLOT1	6.05587e-09	0.362711	0.11	0.033	0.000203102	FLOT1
ATXN7L1	4.15719e-08	0.361519	0.114	0.036	0.00139424	ATXN7L1
CCT8	5.37798e-13	0.361461	0.277	0.139	1.80367e-08	CCT8
EWSR1	9.67566e-12	0.358866	0.277	0.145	3.24502e-07	EWSR1
BACH1	1.32939e-09	0.357695	0.111	0.029	4.45851e-05	BACH1
HNRNPC	5.19237e-13	0.357422	0.415	0.243	1.74142e-08	HNRNPC
MRPS33	1.59025e-08	0.357346	0.149	0.064	0.00053334	MRPS33
RPL5	5.38261e-36	0.356352	0.935	0.813	1.80522e-31	RPL5
ETFB	3.3972e-08	0.355626	0.242	0.12	0.00113935	ETFB
NDUFA3	5.97543e-09	0.355245	0.263	0.141	0.000200404	NDUFA3
EIF3D	6.66768e-11	0.355082	0.242	0.12	2.23621e-06	EIF3D
CD3G	1.88062e-09	0.354685	0.512	0.352	6.30722e-05	CD3G
LINC00649	3.3833e-09	0.35377	0.166	0.069	0.000113469	LINC00649
SEPT9	1.2181e-12	0.353458	0.333	0.177	4.08526e-08	SEPT9
SKP1	2.69573e-15	0.351011	0.63	0.448	9.04095e-11	SKP1
RPS4X	1.2382e-48	0.350766	0.992	0.958	4.15267e-44	RPS4X
DBNL	5.33022e-10	0.350225	0.173	0.073	1.78765e-05	DBNL
HIST1H1D	7.44578e-09	0.348801	0.146	0.059	0.000249717	HIST1H1D
CNIH4	4.758e-08	0.34854	0.155	0.065	0.00159574	CNIH4
PRDX1	7.62903e-11	0.345988	0.65	0.489	2.55862e-06	PRDX1
CD37	5.13669e-17	0.345259	0.6	0.405	1.72274e-12	CD37
WAS	4.17775e-12	0.345165	0.215	0.098	1.40113e-07	WAS
C1GALT1	5.09035e-08	0.344877	0.124	0.052	0.0017072	C1GALT1
CCM2	9.44603e-10	0.344849	0.164	0.071	3.16801e-05	CCM2
UBE2V2	8.82199e-11	0.344217	0.155	0.054	2.95872e-06	UBE2V2
RPL13	8.83134e-55	0.343457	0.998	0.992	2.96186e-50	RPL13
CTSB	1.79976e-09	0.342637	0.198	0.088	6.03604e-05	CTSB
LGALS9	2.91615e-12	0.342136	0.14	0.043	9.78018e-08	LGALS9
MAF1	2.08353e-08	0.341827	0.126	0.05	0.000698775	MAF1
DNPH1	3.26371e-10	0.340949	0.292	0.154	1.09458e-05	DNPH1
HSD17B11	1.60021e-08	0.340683	0.171	0.082	0.000536679	HSD17B11
NDUFB9	1.16066e-13	0.340413	0.374	0.208	3.89261e-09	NDUFB9
GIMAP6	1.07726e-09	0.33883	0.144	0.052	3.6129e-05	GIMAP6
AP1S1	1.51879e-08	0.334834	0.123	0.038	0.000509372	AP1S1
LSM5	1.59464e-08	0.334097	0.239	0.12	0.000534812	LSM5
ITPA	2.39678e-09	0.333749	0.172	0.076	8.0383e-05	ITPA
GPI	3.53851e-10	0.330924	0.273	0.138	1.18675e-05	GPI
RB1CC1	1.8859e-07	0.328845	0.14	0.057	0.00632493	RB1CC1
HMOX2	1.26302e-08	0.328594	0.221	0.108	0.000423591	HMOX2
RAP1B	3.81937e-12	0.327101	0.366	0.217	1.28094e-07	RAP1B
EEF1A1	1.96095e-110	0.325583	1	0.995	6.57663e-106	EEF1A1
IFNAR1	1.55196e-08	0.325239	0.148	0.057	0.000520496	IFNAR1
XIST	1.25543e-06	0.324671	0.16	0.07	0.0421047	XIST
IL2RG	2.0992e-09	0.323465	0.317	0.173	7.0403e-05	IL2RG
ARID5B	1.85073e-10	0.323433	0.295	0.171	6.20698e-06	ARID5B
PUF60	4.79284e-10	0.322957	0.212	0.097	1.60742e-05	PUF60
QTRT1	2.4641e-07	0.322132	0.109	0.036	0.0082641	QTRT1
RBM4	1.44516e-08	0.320414	0.2	0.094	0.000484678	RBM4
HBP1	2.23077e-07	0.319156	0.149	0.064	0.00748156	HBP1
HIST1H4C	2.50546e-10	0.31879	0.23	0.111	8.40281e-06	HIST1H4C
MAT2A	4.9527e-08	0.318555	0.127	0.046	0.00166104	MAT2A
ENO1	5.3435e-15	0.31807	0.543	0.35	1.7921e-10	ENO1
RPS20	5.86976e-14	0.317942	0.667	0.487	1.9686e-09	RPS20
MAD1L1	2.18869e-07	0.316962	0.122	0.055	0.00734042	MAD1L1
PRKACB	2.55303e-07	0.316381	0.187	0.09	0.00856237	PRKACB
RPL37	2.21917e-42	0.315012	0.988	0.93	7.44264e-38	RPL37
CAPZB	5.76822e-12	0.314344	0.501	0.344	1.93455e-07	CAPZB
RPS15A	8.7468e-48	0.314277	0.998	0.985	2.9335e-43	RPS15A
LBH	1.61071e-11	0.313476	0.234	0.118	5.40199e-07	LBH
DMAC1	2.26731e-08	0.31297	0.15	0.054	0.000760409	DMAC1
FKBP5	5.11067e-09	0.312542	0.152	0.066	0.000171402	FKBP5
VPS28	1.28477e-08	0.311426	0.348	0.209	0.000430885	VPS28
EIF4H	6.79501e-08	0.311257	0.244	0.136	0.00227891	EIF4H
DENND2D	3.69296e-08	0.311004	0.15	0.066	0.00123854	DENND2D
RNASET2	3.79668e-08	0.310223	0.275	0.164	0.00127333	RNASET2
ZNF593	1.28567e-08	0.31014	0.128	0.046	0.000431187	ZNF593
UBAC2	2.82816e-07	0.310101	0.148	0.064	0.00948507	UBAC2
PIGC	3.97928e-08	0.308446	0.134	0.056	0.00133457	PIGC
TP53TG1	2.763e-07	0.30719	0.141	0.061	0.00926656	TP53TG1
NDUFB1	3.90274e-08	0.30586	0.215	0.103	0.0013089	NDUFB1
PTDSS1	4.91931e-08	0.305802	0.142	0.061	0.00164984	PTDSS1
RPL8	2.69083e-36	0.305777	0.978	0.915	9.02449e-32	RPL8
SMIM19	6.49703e-07	0.303895	0.17	0.078	0.0217898	SMIM19
PCMTD1	4.87595e-07	0.301917	0.137	0.057	0.016353	PCMTD1
PSMB1	1.04989e-10	0.299955	0.432	0.269	3.52111e-06	PSMB1
ADSL	1.47178e-08	0.299924	0.133	0.054	0.000493607	ADSL
NUDT4	4.7041e-07	0.299778	0.117	0.041	0.0157766	NUDT4
GIMAP2	1.41259e-08	0.299607	0.117	0.045	0.000473754	GIMAP2
TIGIT	5.5367e-09	0.299455	0.176	0.076	0.00018569	TIGIT
MORC3	4.69862e-07	0.299306	0.176	0.092	0.0157582	MORC3
PSMC1	5.54428e-10	0.298119	0.138	0.051	1.85944e-05	PSMC1
ACP1	1.04125e-07	0.297957	0.207	0.104	0.00349214	ACP1
MRPL15	4.64849e-08	0.297612	0.102	0.029	0.00155901	MRPL15
KIF22	2.31764e-07	0.297547	0.128	0.047	0.00777288	KIF22
STMP1	1.83999e-07	0.296359	0.23	0.121	0.00617096	STMP1
CD74	4.88133e-21	0.296171	0.868	0.706	1.6371e-16	CD74
UBL7	1.13564e-07	0.295346	0.116	0.046	0.0038087	UBL7
SDHC	2.49119e-08	0.292554	0.228	0.118	0.000835496	SDHC
ALDOA	2.48806e-13	0.290722	0.543	0.357	8.34445e-09	ALDOA
MATR3.1	1.63763e-08	0.290107	0.21	0.106	0.000549229	MATR3.1
RPL23A	1.28377e-29	0.289342	0.964	0.882	4.30551e-25	RPL23A
SON	2.12206e-10	0.28932	0.492	0.302	7.11697e-06	SON
GPR155	2.91076e-07	0.288497	0.136	0.062	0.00976212	GPR155
TMEM230	1.86647e-07	0.287865	0.185	0.083	0.00625976	TMEM230
TRIB2	3.84929e-07	0.287845	0.14	0.064	0.0129098	TRIB2
CDC42SE1	3.04544e-07	0.28758	0.139	0.074	0.0102138	CDC42SE1
MALSU1	3.00438e-07	0.287574	0.116	0.045	0.0100761	MALSU1
GART	4.17246e-08	0.286787	0.11	0.031	0.00139936	GART
TXNIP	2.74068e-07	0.285839	0.562	0.433	0.0091917	TXNIP
SH3BGRL	2.18618e-08	0.285455	0.356	0.227	0.000733201	SH3BGRL
GABARAPL2	3.20735e-08	0.284715	0.31	0.199	0.00107568	GABARAPL2
ACTG1	3.29793e-29	0.284308	0.97	0.899	1.10606e-24	ACTG1
KXD1	2.53921e-08	0.283028	0.137	0.054	0.0008516	KXD1
EIF3I	1.09246e-08	0.28292	0.238	0.127	0.000366391	EIF3I
PTPN7	6.91124e-07	0.280298	0.258	0.143	0.0231789	PTPN7
RPL15	1.77888e-25	0.279979	0.957	0.88	5.966e-21	RPL15
ANP32A	1.13352e-10	0.279975	0.251	0.127	3.8016e-06	ANP32A
WDR1	4.35892e-08	0.279848	0.285	0.173	0.00146189	WDR1
ATP5F1B	3.20751e-10	0.279793	0.462	0.296	1.07573e-05	ATP5F1B
ATP5PD	6.69131e-08	0.2781	0.298	0.182	0.00224413	ATP5PD
TWISTNB	1.33368e-06	0.277528	0.106	0.043	0.0447291	TWISTNB
HSPB1	2.02062e-09	0.277142	0.513	0.332	6.77674e-05	HSPB1
CD82	7.34823e-07	0.276876	0.301	0.181	0.0246445	CD82
ARHGDIB	3.23479e-22	0.276656	0.81	0.655	1.08488e-17	ARHGDIB
SUMO3	1.46803e-06	0.27518	0.188	0.104	0.0492348	SUMO3
NDUFAB1	1.32364e-07	0.275179	0.303	0.186	0.00443924	NDUFAB1
RPL31	4.02775e-17	0.274825	0.781	0.619	1.35083e-12	RPL31
TMSB4X	3.64143e-54	0.273872	1	0.999	1.22126e-49	TMSB4X
PDCD6	1.90263e-07	0.272416	0.238	0.132	0.00638105	PDCD6
RPL10A	2.58675e-25	0.272155	0.943	0.832	8.67545e-21	RPL10A
PEX2	2.42986e-07	0.270745	0.118	0.042	0.00814928	PEX2
UCP2	9.44262e-13	0.270607	0.32	0.185	3.16687e-08	UCP2
TUBA1A	4.7991e-07	0.270059	0.194	0.096	0.0160952	TUBA1A
UQCRB	1.03746e-14	0.267922	0.589	0.411	3.47943e-10	UQCRB
ADH5	1.05698e-06	0.267756	0.184	0.094	0.035449	ADH5
ECH1	1.20383e-08	0.262349	0.234	0.124	0.00040374	ECH1
BTF3	1.15718e-19	0.262033	0.804	0.636	3.88096e-15	BTF3
RAB11B	1.70278e-07	0.261999	0.199	0.104	0.00571079	RAB11B
RPL41	2.4672e-10	0.261916	0.877	0.787	8.27449e-06	RPL41
CHCHD2	1.93188e-12	0.260673	0.699	0.521	6.47916e-08	CHCHD2
PSMC2	5.88081e-08	0.259498	0.125	0.054	0.0019723	PSMC2
EVL	3.02377e-09	0.258721	0.508	0.35	0.000101411	EVL
CD3D	1.87121e-10	0.257415	0.762	0.61	6.27568e-06	CD3D
HCLS1	8.62688e-11	0.256197	0.451	0.306	2.89328e-06	HCLS1
TMEM219	9.11057e-08	0.254722	0.215	0.112	0.0030555	TMEM219
NUTF2	8.54101e-07	0.251778	0.182	0.093	0.0286449	NUTF2
DGCR6L	1.41431e-06	0.251713	0.119	0.054	0.047433	DGCR6L
GMFG	5.003e-15	0.251344	0.604	0.415	1.6779e-10	GMFG
STOML2	1.06034e-07	0.250492	0.146	0.07	0.00355617	STOML2
MT-ND2	1.72674e-25	-0.278971	0.784	0.777	5.79116e-21	MT-ND2
RPS19	1.28628e-10	-0.286441	0.967	0.967	4.31393e-06	RPS19
SEPT11	1.45368e-06	-0.304272	0.068	0.108	0.0487536	SEPT11
CAPG	9.17974e-08	-0.304809	0.083	0.153	0.0030787	CAPG
PFN1	2.89298e-12	-0.314071	0.858	0.892	9.70249e-08	PFN1
S100A11	2.03031e-08	-0.315449	0.635	0.693	0.000680925	S100A11
MYL12B	1.21901e-06	-0.316443	0.506	0.592	0.040883	MYL12B
RTN4	1.21951e-06	-0.316867	0.108	0.167	0.0408998	RTN4
TTC39C	3.05428e-07	-0.320715	0.106	0.173	0.0102434	TTC39C
RPL10	5.755e-30	-0.323238	0.993	0.995	1.93011e-25	RPL10
RAB6A	3.7496e-07	-0.324537	0.068	0.116	0.0125754	RAB6A
PDIA3	4.54015e-07	-0.329983	0.223	0.287	0.0152268	PDIA3
RPS12	1.21688e-20	-0.330916	0.994	0.995	4.08118e-16	RPS12
GADD45GIP1	1.20992e-06	-0.333044	0.061	0.104	0.0405782	GADD45GIP1
RBMS1	3.36331e-09	-0.338363	0.063	0.121	0.000112799	RBMS1
BATF	3.98448e-07	-0.341641	0.21	0.273	0.0133632	BATF
RUNX3	5.05952e-08	-0.341808	0.049	0.106	0.00169686	RUNX3
CALM1	2.73406e-09	-0.348409	0.632	0.72	9.16948e-05	CALM1
PDCD4	6.11116e-07	-0.35731	0.09	0.153	0.0204956	PDCD4
DIAPH1	6.71628e-08	-0.362988	0.09	0.14	0.00225251	DIAPH1
RASAL3	1.89463e-07	-0.368154	0.048	0.102	0.0063542	RASAL3
TRBC2	4.12427e-08	-0.369044	0.317	0.387	0.0013832	TRBC2
PARP8	6.96393e-07	-0.369257	0.068	0.122	0.0233556	PARP8
ADGRE5	3.29441e-07	-0.370214	0.073	0.127	0.0110488	ADGRE5
MZT2B	7.03749e-12	-0.372208	0.041	0.101	2.36023e-07	MZT2B
DOCK10	9.10359e-09	-0.374238	0.051	0.104	0.000305316	DOCK10
CD96	3.44582e-10	-0.378132	0.233	0.289	1.15566e-05	CD96
NDFIP1	1.24774e-09	-0.378166	0.14	0.205	4.18466e-05	NDFIP1
MBNL1	2.65013e-07	-0.387678	0.282	0.368	0.008888	MBNL1
SRSF4	5.48014e-10	-0.391697	0.055	0.117	1.83793e-05	SRSF4
ARF6	1.23654e-06	-0.392852	0.081	0.13	0.0414711	ARF6
HSP90B1	4.15102e-09	-0.395176	0.219	0.304	0.000139217	HSP90B1
GLIPR1	1.48671e-06	-0.395463	0.07	0.135	0.0498614	GLIPR1
ATP5MD	9.22484e-08	-0.397335	0.229	0.312	0.00309383	ATP5MD
NR3C1	8.362e-08	-0.39827	0.113	0.177	0.00280445	NR3C1
IQGAP1	1.40099e-08	-0.398275	0.186	0.26	0.000469864	IQGAP1
MYADM	2.64726e-09	-0.398729	0.042	0.102	8.87838e-05	MYADM
SEC61B	7.1723e-08	-0.399148	0.266	0.349	0.00240545	SEC61B
AHR	4.46553e-11	-0.401209	0.058	0.122	1.49765e-06	AHR
DDX24	2.60041e-07	-0.402216	0.226	0.304	0.00872124	DDX24
ANXA5	2.69429e-08	-0.404583	0.109	0.185	0.000903611	ANXA5
ANP32B	4.51117e-08	-0.405658	0.19	0.264	0.00151296	ANP32B
TNFSF10	6.11377e-10	-0.407693	0.118	0.186	2.05044e-05	TNFSF10
PFDN5	3.02922e-13	-0.407795	0.673	0.769	1.01594e-08	PFDN5
ATP2B4	6.20085e-09	-0.408668	0.05	0.125	0.000207964	ATP2B4
P4HB	1.41072e-10	-0.411456	0.089	0.163	4.73129e-06	P4HB
SDF2L1	1.04823e-09	-0.411489	0.052	0.112	3.51557e-05	SDF2L1
ANXA11	2.28537e-09	-0.412696	0.119	0.187	7.66467e-05	ANXA11
TNFRSF18	4.07896e-10	-0.413114	0.087	0.153	1.368e-05	TNFRSF18
RABAC1	1.36848e-07	-0.416729	0.181	0.262	0.00458962	RABAC1
AHNAK	6.21192e-15	-0.420441	0.335	0.45	2.08335e-10	AHNAK
EMB	2.01592e-07	-0.422202	0.191	0.26	0.00676099	EMB
HCST	6.10635e-12	-0.424883	0.495	0.566	2.04795e-07	HCST
GLUD1	2.3045e-11	-0.426732	0.065	0.139	7.72885e-07	GLUD1
FLT3LG	6.65639e-07	-0.427224	0.094	0.18	0.0223242	FLT3LG
LRRFIP1	8.49002e-10	-0.430391	0.183	0.257	2.84738e-05	LRRFIP1
FAU	7.16096e-21	-0.431383	0.923	0.941	2.40164e-16	FAU
EML4	5.7168e-07	-0.433104	0.263	0.331	0.019173	EML4
RNF213	4.07477e-07	-0.440826	0.223	0.297	0.013666	RNF213
CDKN1A	2.42415e-10	-0.441209	0.025	0.102	8.1301e-06	CDKN1A
CSTB	7.55029e-09	-0.445583	0.181	0.274	0.000253222	CSTB
DDIT4	1.38458e-06	-0.454788	0.192	0.293	0.0464361	DDIT4
PTTG1	1.32728e-08	-0.4563	0.086	0.149	0.000445143	PTTG1
PTPN22	8.83224e-10	-0.460415	0.059	0.134	2.96216e-05	PTPN22
MALAT1	4.05583e-29	-0.463628	0.996	0.996	1.36024e-24	MALAT1
H2AFV	2.16942e-12	-0.464538	0.071	0.144	7.27581e-08	H2AFV
LCP1	1.38971e-10	-0.464909	0.337	0.447	4.6608e-06	LCP1
GRB2	4.33575e-12	-0.467016	0.074	0.158	1.45413e-07	GRB2
TMX4	1.81636e-14	-0.469051	0.051	0.12	6.0917e-10	TMX4
XBP1	2.51327e-14	-0.472645	0.037	0.108	8.42902e-10	XBP1
MCL1	1.26832e-06	-0.472657	0.121	0.203	0.042537	MCL1
S100A4	1.02245e-22	-0.473649	0.923	0.934	3.42908e-18	S100A4
CMPK1	1.29371e-14	-0.474111	0.041	0.108	4.33883e-10	CMPK1
ZFP36	6.44646e-08	-0.476777	0.333	0.438	0.00216201	ZFP36
IL32	3.7131e-37	-0.479152	0.799	0.912	1.2453e-32	IL32
JUND	6.16681e-16	-0.482608	0.041	0.116	2.06822e-11	JUND
SAMSN1	7.23402e-10	-0.484626	0.165	0.282	2.42614e-05	SAMSN1
DHRS7	2.3072e-15	-0.493359	0.116	0.208	7.73789e-11	DHRS7
HSPA1B	3.66761e-07	-0.494635	0.207	0.315	0.0123004	HSPA1B
PDE4B	4.78738e-07	-0.496473	0.038	0.116	0.0160559	PDE4B
TMEM160	5.63238e-17	-0.500234	0.041	0.132	1.88899e-12	TMEM160
CDC42EP3	7.17965e-12	-0.502076	0.041	0.11	2.40791e-07	CDC42EP3
GUK1	1.46402e-13	-0.504234	0.232	0.345	4.91002e-09	GUK1
TAGAP	6.3595e-12	-0.50861	0.148	0.259	2.13285e-07	TAGAP
TPT1	3.12633e-31	-0.509286	0.922	0.961	1.04851e-26	TPT1
NBAS	8.01169e-18	-0.515106	0.058	0.143	2.68696e-13	NBAS
TNFRSF1B	2.2772e-20	-0.515523	0.037	0.121	7.63727e-16	TNFRSF1B
HLA-E	1.13443e-19	-0.516195	0.585	0.738	3.80465e-15	HLA-E
PHTF2	4.76201e-12	-0.516862	0.074	0.168	1.59708e-07	PHTF2
RASGRP1	7.8981e-17	-0.518971	0.043	0.127	2.64887e-12	RASGRP1
GZMA	1.32429e-06	-0.519502	0.066	0.144	0.044414	GZMA
GBP5	4.45816e-07	-0.520418	0.05	0.134	0.0149518	GBP5
OSTF1	2.29201e-12	-0.535201	0.097	0.208	7.68695e-08	OSTF1
NEAT1	5.2175e-11	-0.535719	0.196	0.292	1.74984e-06	NEAT1
CD63	1.74512e-16	-0.542436	0.158	0.256	5.85277e-12	CD63
CCDC85B	1.14701e-17	-0.543892	0.069	0.167	3.84684e-13	CCDC85B
ACAP2	1.39538e-15	-0.545769	0.08	0.172	4.67982e-11	ACAP2
RORA	4.48718e-10	-0.550331	0.096	0.197	1.50491e-05	RORA
FAAP20	2.14513e-20	-0.550645	0.03	0.113	7.19435e-16	FAAP20
CKLF	1.25457e-16	-0.557725	0.175	0.287	4.20759e-12	CKLF
KLRB1	9.61118e-07	-0.558418	0.061	0.134	0.032234	KLRB1
SMCHD1	1.34688e-15	-0.559496	0.078	0.181	4.51715e-11	SMCHD1
CXCR3	4.8034e-12	-0.571065	0.03	0.112	1.61097e-07	CXCR3
MT-ND6	4.5009e-14	-0.572683	0.221	0.256	1.50951e-09	MT-ND6
CD9	9.24651e-20	-0.57575	0.049	0.136	3.10109e-15	CD9
RPS27A	5.03735e-86	-0.576049	0.981	0.987	1.68943e-81	RPS27A
ACTN4	3.18017e-19	-0.57674	0.07	0.18	1.06657e-14	ACTN4
PPM1G	1.00837e-19	-0.578198	0.055	0.15	3.38186e-15	PPM1G
VIM	5.30955e-48	-0.579013	0.678	0.878	1.78072e-43	VIM
CCR6	6.48766e-15	-0.584208	0.018	0.102	2.17583e-10	CCR6
CD47	8.39166e-17	-0.585856	0.064	0.159	2.8144e-12	CD47
RGS1	8.76776e-10	-0.588463	0.101	0.234	2.94053e-05	RGS1
DEK	7.51653e-15	-0.599185	0.082	0.182	2.52089e-10	DEK
PAG1	1.54643e-18	-0.601256	0.034	0.144	5.18641e-14	PAG1
TPM4	9.08145e-15	-0.605814	0.186	0.312	3.04574e-10	TPM4
SYTL3	1.55141e-19	-0.609318	0.023	0.107	5.20311e-15	SYTL3
KTN1	1.80677e-19	-0.611973	0.058	0.157	6.05954e-15	KTN1
DYNLL1	2.92763e-16	-0.620866	0.215	0.354	9.81869e-12	DYNLL1
RBM17	6.38492e-22	-0.621708	0.033	0.134	2.14138e-17	RBM17
PRDM1	8.58163e-16	-0.623085	0.039	0.153	2.87811e-11	PRDM1
SH3BGRL3	3.59009e-32	-0.623883	0.773	0.878	1.20404e-27	SH3BGRL3
STK17B	1.35254e-18	-0.624743	0.243	0.392	4.53614e-14	STK17B
PRNP	1.86325e-18	-0.627253	0.069	0.178	6.24897e-14	PRNP
PSMB9	4.4604e-17	-0.632427	0.215	0.373	1.49593e-12	PSMB9
KDSR	9.25724e-29	-0.633313	0.042	0.162	3.10469e-24	KDSR
CNN2	7.69517e-13	-0.635402	0.105	0.247	2.58081e-08	CNN2
HLA-DPB1	5.62189e-15	-0.640366	0.077	0.208	1.88547e-10	HLA-DPB1
SYNE2	3.4156e-13	-0.642567	0.148	0.278	1.14552e-08	SYNE2
C4orf48	1.09327e-27	-0.654949	0.031	0.131	3.66662e-23	C4orf48
LPAR6	4.12556e-20	-0.661455	0.071	0.176	1.38363e-15	LPAR6
SELENOM	2.14027e-19	-0.662387	0.028	0.13	7.17803e-15	SELENOM
S100A10	8.56715e-39	-0.664528	0.544	0.763	2.87325e-34	S100A10
CCDC107	2.56243e-18	-0.671886	0.074	0.205	8.59388e-14	CCDC107
LMNA	1.76931e-40	-0.673359	0.121	0.371	5.93392e-36	LMNA
PCBP1	2.64002e-24	-0.675539	0.076	0.192	8.85409e-20	PCBP1
CD69	2.06282e-17	-0.676994	0.265	0.427	6.9183e-13	CD69
HLA-DRA	1.47135e-19	-0.68092	0.083	0.236	4.9346e-15	HLA-DRA
RAC1	1.4443e-29	-0.694234	0.045	0.171	4.84389e-25	RAC1
DSP	7.4788e-28	-0.697745	0.016	0.124	2.50824e-23	DSP
HOPX	4.90958e-41	-0.703446	0.008	0.113	1.64658e-36	HOPX
DUSP1	7.6291e-20	-0.704041	0.19	0.364	2.55865e-15	DUSP1
KLF6	9.0141e-28	-0.715352	0.196	0.425	3.02315e-23	KLF6
IKZF3	2.36098e-26	-0.715625	0.025	0.152	7.91827e-22	IKZF3
DUSP2	8.32781e-17	-0.715951	0.102	0.22	2.79298e-12	DUSP2
IKZF1	4.63775e-28	-0.721729	0.057	0.195	1.55541e-23	IKZF1
TXN	3.36054e-23	-0.728382	0.237	0.417	1.12706e-18	TXN
ZFP36L2	8.8562e-18	-0.732401	0.279	0.42	2.97019e-13	ZFP36L2
JAML	9.18515e-37	-0.738434	0.037	0.181	3.08052e-32	JAML
HLA-F	9.91641e-26	-0.744156	0.063	0.204	3.32577e-21	HLA-F
HLA-DPA1	1.31029e-21	-0.746271	0.078	0.247	4.39445e-17	HLA-DPA1
MGST3	5.08758e-27	-0.747039	0.062	0.222	1.70627e-22	MGST3
ZYX	5.55181e-37	-0.751593	0.047	0.183	1.86197e-32	ZYX
SERPINB4	8.13643e-30	-0.754362	0.005	0.103	2.7288e-25	SERPINB4
B2M	2.08565e-237	-0.762819	1	1	6.99484e-233	B2M
CALML5	6.99253e-37	-0.770779	0.002	0.111	2.34515e-32	CALML5
PLP2	2.80815e-34	-0.787074	0.131	0.354	9.41799e-30	PLP2
PRELID1	6.53519e-43	-0.79271	0.022	0.154	2.19177e-38	PRELID1
RGCC	1.05828e-29	-0.799992	0.029	0.144	3.54925e-25	RGCC
CST3	2.52923e-39	-0.834861	0.025	0.171	8.48254e-35	CST3
CAST	2.64142e-34	-0.844809	0.072	0.229	8.85879e-30	CAST
JAK1	1.81861e-36	-0.847034	0.087	0.254	6.09927e-32	JAK1
CRIP1	4.9335e-52	-0.848464	0.561	0.792	1.6546e-47	CRIP1
DSTN	9.57492e-35	-0.858204	0.045	0.211	3.21124e-30	DSTN
S100A14	4.9599e-43	-0.87819	0.005	0.131	1.66345e-38	S100A14
IFI27	2.9616e-36	-0.886723	0.025	0.172	9.93263e-32	IFI27
LGALS3	9.95407e-44	-0.935558	0.104	0.339	3.3384e-39	LGALS3
COTL1	5.15717e-45	-0.948383	0.122	0.311	1.72961e-40	COTL1
S100A7	2.15478e-39	-1.00672	0.02	0.176	7.22671e-35	S100A7
FABP5	2.25302e-35	-1.02088	0.053	0.22	7.55618e-31	FABP5
ANXA1	6.29243e-64	-1.02411	0.137	0.485	2.11036e-59	ANXA1
CD7	7.29056e-30	-1.04231	0.056	0.241	2.44511e-25	CD7
S100A6	6.63861e-120	-1.07481	0.437	0.856	2.22646e-115	S100A6
HLA-DRB1	2.83718e-45	-1.08186	0.08	0.344	9.51535e-41	HLA-DRB1
LGALS1	3.02989e-96	-1.11318	0.208	0.643	1.01617e-91	LGALS1
LY6D	2.62701e-57	-1.13166	0.003	0.161	8.81047e-53	LY6D
CCL5	1.86836e-29	-1.13788	0.041	0.178	6.26609e-25	CCL5
KRTDAP	7.95906e-57	-1.15657	0.005	0.182	2.66931e-52	KRTDAP
RPS4Y1	8.52404e-69	-1.19581	0.091	0.4	2.85879e-64	RPS4Y1
ATP5F1D	8.046e-97	-1.20693	0.015	0.251	2.69847e-92	ATP5F1D
PERP	1.3505e-57	-1.20697	0.028	0.234	4.5293e-53	PERP
NFKBIA	2.94652e-57	-1.21052	0.07	0.289	9.88202e-53	NFKBIA
IFITM3	7.76604e-63	-1.21143	0.058	0.301	2.60458e-58	IFITM3
CTSW	1.77972e-71	-1.21248	0.035	0.255	5.96884e-67	CTSW
DMKN	1.18711e-73	-1.21344	0.004	0.205	3.98134e-69	DMKN
NKG7	1.64362e-41	-1.21957	0.029	0.169	5.51237e-37	NKG7
GSTP1	2.47986e-65	-1.22387	0.065	0.355	8.31695e-61	GSTP1
KRT1	3.88808e-65	-1.23803	0.025	0.248	1.30398e-60	KRT1
HLA-A	1.06465e-205	-1.30264	0.334	0.952	3.57063e-201	HLA-A
CXCL14	7.33979e-64	-1.31223	0.023	0.256	2.46162e-59	CXCL14
KRT6A	2.31617e-65	-1.31971	0.013	0.229	7.76799e-61	KRT6A
HLA-C	4.04374e-196	-1.33007	0.404	0.934	1.35619e-191	HLA-C
KRT16	2.15763e-63	-1.33504	0.011	0.222	7.23626e-59	KRT16
KRT10	3.43972e-83	-1.33736	0.048	0.341	1.15361e-78	KRT10
SFN	6.7098e-73	-1.38752	0.018	0.255	2.25033e-68	SFN
FOS	9.51659e-80	-1.38859	0.135	0.518	3.19168e-75	FOS
LGALS7	2.77891e-74	-1.41086	0.011	0.239	9.31992e-70	LGALS7
ITM2B	1.20956e-135	-1.50454	0.171	0.583	4.05662e-131	ITM2B
S100A9	6.40944e-86	-1.56105	0.032	0.324	2.1496e-81	S100A9
KRT5	5.47553e-118	-1.73802	0.032	0.382	1.83638e-113	KRT5
S100A2	3.58259e-102	-1.74429	0.025	0.357	1.20153e-97	S100A2
S100A8	1.00337e-119	-1.85986	0.038	0.418	3.3651e-115	S100A8
LGALS7B	3.90989e-121	-1.90609	0.022	0.372	1.3113e-116	LGALS7B
HLA-B	0	-1.98381	0.246	0.98	0	HLA-B
KRT14	1.05508e-141	-2.25452	0.065	0.499	3.53854e-137	KRT14
GNLY	2.70643e-61	-2.3354	0.007	0.159	9.07683e-57	GNLY

## Sheet: C5 DC-1
	p_val	avg_logFC	pct.1	pct.2	p_val_adj	Gene
C1QA	2.4337e-30	1.48219	0.396	0.11	8.16214e-26	C1QA
C1QB	6.02423e-30	1.46341	0.373	0.109	2.02041e-25	C1QB
C1QC	1.14009e-24	1.27136	0.383	0.113	3.82365e-20	C1QC
HLA-DRB5	2.86006e-33	1.20328	0.578	0.236	9.59207e-29	HLA-DRB5
FTL	2.7148e-73	1.14872	0.993	0.952	9.10488e-69	FTL
HLA-DQA1	1.69448e-53	1.12813	0.861	0.536	5.68295e-49	HLA-DQA1
PLTP	9.38155e-19	1.11257	0.185	0.032	3.14638e-14	PLTP
CD68	2.05637e-61	1.10591	0.769	0.258	6.89665e-57	CD68
RNASE1	6.1115e-11	1.08883	0.248	0.097	2.04968e-06	RNASE1
HLA-DQB1	1.72475e-52	1.05644	0.871	0.559	5.78447e-48	HLA-DQB1
CLEC10A	3.58877e-33	1.00469	0.455	0.117	1.2036e-28	CLEC10A
TMEM176B	1.37405e-51	0.993376	0.442	0.046	4.60829e-47	TMEM176B
ARHGDIB	1.36629e-62	0.992263	0.766	0.259	4.58226e-58	ARHGDIB
CD163	1.5039e-30	0.946519	0.353	0.068	5.04378e-26	CD163
GRN	1.98942e-43	0.94125	0.617	0.197	6.67213e-39	GRN
CD14	6.43087e-35	0.92926	0.574	0.182	2.15678e-30	CD14
HMOX1	7.81012e-18	0.89866	0.274	0.055	2.61936e-13	HMOX1
LGALS2	1.46235e-31	0.895535	0.449	0.126	4.90444e-27	LGALS2
PSAP	4.00947e-58	0.888159	0.908	0.494	1.3447e-53	PSAP
TMEM176A	4.6745e-40	0.879564	0.37	0.041	1.56773e-35	TMEM176A
CTSB	2.21734e-31	0.867644	0.7	0.332	7.4365e-27	CTSB
TUBA1B	1.76507e-35	0.862852	0.752	0.394	5.91969e-31	TUBA1B
ITGB2	6.58229e-43	0.85522	0.657	0.21	2.20757e-38	ITGB2
VAMP8	7.20048e-42	0.840144	0.683	0.234	2.4149e-37	VAMP8
LGMN	7.66906e-17	0.839968	0.244	0.064	2.57205e-12	LGMN
PLD3	1.05818e-25	0.836634	0.34	0.067	3.54894e-21	PLD3
MS4A6A	3.32189e-30	0.832106	0.637	0.234	1.1141e-25	MS4A6A
TUBB	4.92709e-38	0.830856	0.65	0.23	1.65245e-33	TUBB
TMSB4X	1.98585e-90	0.82302	0.997	0.885	6.66013e-86	TMSB4X
FCGRT	9.05302e-31	0.821911	0.521	0.162	3.0362e-26	FCGRT
CYBB	1.1808e-35	0.789673	0.62	0.214	3.96018e-31	CYBB
CD74	9.73411e-45	0.785466	0.987	0.969	3.26463e-40	CD74
HLA-DQA2	1.22543e-28	0.772709	0.228	0.022	4.10983e-24	HLA-DQA2
GPX4	2.62634e-48	0.754739	0.845	0.356	8.8082e-44	GPX4
TSC22D3	1.93959e-28	0.747871	0.512	0.174	6.50499e-24	TSC22D3
SLC25A6	7.78088e-32	0.744269	0.726	0.311	2.60955e-27	SLC25A6
FGL2	2.52806e-38	0.740648	0.746	0.323	8.4786e-34	FGL2
ARPC1B	5.67819e-35	0.736926	0.713	0.296	1.90435e-30	ARPC1B
F13A1	2.64133e-20	0.732892	0.446	0.126	8.8585e-16	F13A1
VSIR	1.16232e-30	0.716764	0.403	0.077	3.8982e-26	VSIR
CSF1R	2.82384e-24	0.713243	0.373	0.087	9.4706e-20	CSF1R
SERPINA1	1.12529e-25	0.709318	0.65	0.325	3.77401e-21	SERPINA1
LIMD2	3.89269e-24	0.707406	0.399	0.109	1.30553e-19	LIMD2
ZFP36L1	4.18795e-34	0.702692	0.759	0.354	1.40456e-29	ZFP36L1
RNASET2	6.68354e-31	0.697977	0.475	0.111	2.24153e-26	RNASET2
LIPA	2.79495e-22	0.683844	0.287	0.054	9.37371e-18	LIPA
HLA-DPA1	2.29294e-25	0.679237	0.931	0.803	7.69007e-21	HLA-DPA1
CPVL	2.47421e-20	0.678438	0.386	0.11	8.29799e-16	CPVL
GIMAP4	1.57846e-21	0.656346	0.317	0.059	5.29385e-17	GIMAP4
PYCARD	3.26057e-29	0.655388	0.551	0.174	1.09353e-24	PYCARD
HLA-DMB	4.08672e-25	0.65434	0.535	0.188	1.3706e-20	HLA-DMB
CALR	6.05456e-27	0.649585	0.667	0.308	2.03058e-22	CALR
BLVRB	2.92711e-20	0.645381	0.416	0.109	9.81694e-16	BLVRB
CD4	5.73866e-28	0.638682	0.409	0.077	1.92463e-23	CD4
RPS26	1.63234e-39	0.637225	0.911	0.541	5.47453e-35	RPS26
DOK2	1.21375e-20	0.633209	0.442	0.126	4.07067e-16	DOK2
MARCO	1.01525e-18	0.63271	0.178	0.023	3.40494e-14	MARCO
HLA-DPB1	3.51773e-23	0.630935	0.908	0.74	1.17978e-18	HLA-DPB1
MMP9	1.13423e-12	0.627559	0.327	0.112	3.80398e-08	MMP9
CORO1B	1.09856e-22	0.6258	0.287	0.051	3.68434e-18	CORO1B
CTSD	1.07173e-10	0.62005	0.218	0.079	3.59436e-06	CTSD
PPDPF	8.28786e-32	0.619456	0.716	0.298	2.77958e-27	PPDPF
ATP5F1B	5.89135e-27	0.61025	0.548	0.182	1.97584e-22	ATP5F1B
EEF1A1	1.5691e-65	0.609184	1	0.936	5.26246e-61	EEF1A1
FCN1	9.43514e-09	0.60852	0.515	0.338	0.000316436	FCN1
CAPZB	1.80021e-30	0.608278	0.653	0.243	6.03755e-26	CAPZB
C5AR1	1.16361e-14	0.606793	0.505	0.2	3.90252e-10	C5AR1
ATP5F1A	4.67637e-23	0.606735	0.389	0.095	1.56836e-18	ATP5F1A
EEF2	2.13973e-27	0.583222	0.71	0.298	7.17623e-23	EEF2
CD36	2.21378e-15	0.583209	0.257	0.06	7.42458e-11	CD36
CD37	1.8913e-20	0.581095	0.525	0.194	6.34303e-16	CD37
CORO1A	4.03192e-22	0.576438	0.508	0.2	1.35223e-17	CORO1A
CFP	1.40167e-18	0.567751	0.373	0.104	4.70093e-14	CFP
CNBP	9.39239e-26	0.566708	0.607	0.244	3.15002e-21	CNBP
C1orf162	8.20913e-21	0.563005	0.449	0.146	2.75318e-16	C1orf162
LST1	1.12819e-20	0.562717	0.624	0.285	3.78372e-16	LST1
MNDA	1.65152e-15	0.562406	0.459	0.166	5.53888e-11	MNDA
AP2M1	4.20287e-21	0.557901	0.426	0.111	1.40956e-16	AP2M1
CTSH	2.36563e-21	0.554019	0.614	0.272	7.93384e-17	CTSH
SH3BGRL	8.27606e-22	0.552011	0.591	0.22	2.77562e-17	SH3BGRL
FPR1	2.00987e-15	0.550898	0.436	0.183	6.74071e-11	FPR1
AOAH	4.17189e-23	0.54927	0.294	0.047	1.39917e-18	AOAH
HLA-DRB1	6.11797e-16	0.545186	0.934	0.867	2.05185e-11	HLA-DRB1
EEF1G	5.25467e-18	0.543584	0.581	0.259	1.76231e-13	EEF1G
MGLL	2.27979e-19	0.542286	0.175	0.024	7.64595e-15	MGLL
SLC40A1	1.74833e-07	0.542245	0.106	0.028	0.00586356	SLC40A1
ADA2	9.84676e-19	0.541319	0.393	0.115	3.30241e-14	ADA2
HLA-DMA	1.06335e-22	0.537801	0.71	0.367	3.56628e-18	HLA-DMA
GSN	1.96653e-17	0.533533	0.492	0.202	6.59534e-13	GSN
SERPINF1	7.1295e-18	0.532502	0.182	0.027	2.39109e-13	SERPINF1
SOD1	2.34117e-15	0.529285	0.399	0.14	7.85183e-11	SOD1
TKT	4.09679e-17	0.528245	0.429	0.141	1.37398e-12	TKT
RHOB	1.66585e-11	0.528097	0.238	0.073	5.58692e-07	RHOB
CALM2	3.27853e-20	0.527862	0.716	0.37	1.09955e-15	CALM2
BLVRA	1.17187e-16	0.525322	0.356	0.091	3.93023e-12	BLVRA
SLC7A7	5.72196e-17	0.525314	0.244	0.043	1.91903e-12	SLC7A7
MAN2B1	7.91827e-22	0.51965	0.347	0.077	2.65563e-17	MAN2B1
LGALS9	1.31964e-21	0.519478	0.505	0.158	4.42582e-17	LGALS9
CD1C	8.25063e-10	0.519226	0.198	0.059	2.7671e-05	CD1C
RPS29	2.20749e-22	0.511778	0.858	0.584	7.40348e-18	RPS29
IFNGR1	4.46906e-18	0.51137	0.393	0.104	1.49883e-13	IFNGR1
PEPD	1.06636e-17	0.510662	0.244	0.04	3.57636e-13	PEPD
RNASE6	2.39562e-15	0.508929	0.297	0.071	8.03444e-11	RNASE6
AKR1A1	1.32518e-19	0.508211	0.343	0.079	4.44439e-15	AKR1A1
SIGLEC1	8.7789e-13	0.50718	0.172	0.025	2.94427e-08	SIGLEC1
MAT2A	3.34271e-18	0.498635	0.393	0.108	1.12108e-13	MAT2A
GNS	1.2046e-18	0.496847	0.356	0.093	4.03998e-14	GNS
WAS	7.3574e-20	0.496391	0.337	0.07	2.46753e-15	WAS
SNX17	1.03137e-17	0.495114	0.251	0.043	3.45901e-13	SNX17
BST2	1.81532e-17	0.4913	0.465	0.183	6.08823e-13	BST2
SARAF	2.08151e-19	0.487025	0.581	0.257	6.98097e-15	SARAF
POLR2E	1.38358e-16	0.484274	0.376	0.11	4.64024e-12	POLR2E
EVI2B	1.27982e-15	0.484185	0.267	0.071	4.29224e-11	EVI2B
WASF2	2.34515e-16	0.483948	0.366	0.102	7.86515e-12	WASF2
DDOST	1.15671e-18	0.480993	0.314	0.076	3.87936e-14	DDOST
LY6E	9.70188e-20	0.480077	0.68	0.335	3.25382e-15	LY6E
CD48	7.83622e-14	0.479437	0.383	0.16	2.62811e-09	CD48
SCAMP2	8.36912e-17	0.479008	0.271	0.06	2.80684e-12	SCAMP2
CALM3	2.64058e-13	0.477954	0.37	0.117	8.85597e-09	CALM3
C7orf50	3.00031e-16	0.477566	0.188	0.034	1.00624e-11	C7orf50
NPC2	3.5625e-23	0.476316	0.845	0.507	1.19479e-18	NPC2
RNH1	6.73327e-17	0.475915	0.479	0.182	2.2582e-12	RNH1
PPT1	9.06973e-15	0.475671	0.373	0.123	3.04181e-10	PPT1
ASAH1	1.53027e-11	0.470402	0.356	0.126	5.13221e-07	ASAH1
GSTK1	5.17714e-20	0.462744	0.528	0.199	1.73631e-15	GSTK1
ALDH2	8.33501e-11	0.462675	0.287	0.091	2.7954e-06	ALDH2
EIF3G	3.83492e-16	0.461558	0.429	0.138	1.28616e-11	EIF3G
HLA-DRA	1.39037e-06	0.461181	0.941	0.95	0.0466302	HLA-DRA
JAML	1.77712e-13	0.46037	0.323	0.109	5.96011e-09	JAML
PPP1CA	8.67663e-16	0.459667	0.439	0.153	2.90997e-11	PPP1CA
FCGR3A	1.19663e-10	0.458165	0.205	0.049	4.01325e-06	FCGR3A
STAB1	5.47822e-10	0.457456	0.158	0.036	1.83729e-05	STAB1
RACK1	2.58532e-25	0.455996	0.908	0.577	8.67064e-21	RACK1
LAMTOR2	3.82965e-14	0.455243	0.31	0.091	1.28439e-09	LAMTOR2
PRDX1	2.5804e-17	0.453706	0.677	0.368	8.65415e-13	PRDX1
COMT	7.63791e-16	0.453631	0.31	0.074	2.5616e-11	COMT
C3AR1	4.74272e-16	0.451899	0.215	0.031	1.59061e-11	C3AR1
NCF1	5.14399e-12	0.45093	0.287	0.087	1.72519e-07	NCF1
HSPA8	3.26955e-15	0.450096	0.683	0.399	1.09654e-10	HSPA8
RPL3	4.12518e-20	0.449407	0.858	0.58	1.3835e-15	RPL3
LAIR1	1.36267e-13	0.447532	0.274	0.063	4.57011e-09	LAIR1
TUBA1A	1.0818e-15	0.446259	0.475	0.193	3.62814e-11	TUBA1A
NRROS	2.00766e-13	0.445991	0.211	0.047	6.73327e-09	NRROS
MAFB	2.41459e-14	0.445894	0.327	0.094	8.09805e-10	MAFB
ATP6AP1	3.33818e-14	0.442942	0.32	0.095	1.11956e-09	ATP6AP1
SPI1	8.80885e-17	0.440808	0.601	0.292	2.95431e-12	SPI1
DAB2	4.11836e-08	0.439128	0.215	0.069	0.00138122	DAB2
CNPY3	6.24353e-13	0.438483	0.29	0.081	2.09395e-08	CNPY3
SLC25A3	9.75106e-16	0.436091	0.561	0.234	3.27031e-11	SLC25A3
TALDO1	1.78163e-14	0.434945	0.436	0.153	5.97523e-10	TALDO1
HLA-A	2.02772e-21	0.434404	0.891	0.709	6.80057e-17	HLA-A
NDUFA3	3.0369e-15	0.433932	0.33	0.097	1.01852e-10	NDUFA3
HSD17B11	1.23677e-11	0.431464	0.257	0.063	4.14788e-07	HSD17B11
ARL6IP5	1.3792e-16	0.431358	0.485	0.2	4.62555e-12	ARL6IP5
EIF3D	1.95302e-14	0.42932	0.304	0.077	6.55004e-10	EIF3D
RPL4	3.3092e-17	0.429205	0.7	0.378	1.10984e-12	RPL4
LCP1	1.49111e-21	0.428649	0.789	0.453	5.00087e-17	LCP1
PILRA	6.08644e-13	0.425511	0.33	0.101	2.04127e-08	PILRA
VSIG4	7.08653e-09	0.422037	0.145	0.032	0.000237668	VSIG4
SNAP23	2.36766e-16	0.421709	0.261	0.06	7.94067e-12	SNAP23
LTA4H	4.31428e-13	0.420355	0.261	0.065	1.44692e-08	LTA4H
PRDX5	4.92246e-10	0.420147	0.327	0.132	1.6509e-05	PRDX5
RSRP1	8.26545e-13	0.417716	0.482	0.219	2.77207e-08	RSRP1
RPS18	1.53599e-24	0.415947	0.974	0.774	5.1514e-20	RPS18
SLC25A5	3.75474e-17	0.415886	0.663	0.324	1.25926e-12	SLC25A5
AVPI1	7.12414e-11	0.41475	0.231	0.064	2.38929e-06	AVPI1
UBC	5.50897e-21	0.414318	0.927	0.691	1.8476e-16	UBC
RENBP	1.52571e-19	0.412228	0.165	0.013	5.11693e-15	RENBP
ACTB	1.45907e-25	0.411737	1	0.99	4.89344e-21	ACTB
HNRNPA1	7.41425e-20	0.411216	0.769	0.404	2.48659e-15	HNRNPA1
RHOA	2.12076e-23	0.410072	0.858	0.518	7.11262e-19	RHOA
EIF3F	8.34949e-12	0.409867	0.485	0.198	2.80025e-07	EIF3F
ARL6IP4	4.0932e-12	0.409836	0.386	0.15	1.37278e-07	ARL6IP4
NDUFB5	3.99119e-11	0.408647	0.238	0.065	1.33856e-06	NDUFB5
ANXA4	1.30503e-11	0.408555	0.208	0.043	4.37681e-07	ANXA4
RPLP0	4.12598e-25	0.408134	0.954	0.655	1.38377e-20	RPLP0
MS4A4A	3.25479e-08	0.405482	0.178	0.044	0.00109159	MS4A4A
CTSA	6.16297e-13	0.405118	0.281	0.08	2.06694e-08	CTSA
HIGD2A	1.05454e-16	0.404708	0.607	0.258	3.53672e-12	HIGD2A
TUBB4B	2.17283e-07	0.40328	0.37	0.161	0.00728724	TUBB4B
PEBP1	3.1026e-13	0.403234	0.389	0.135	1.04055e-08	PEBP1
CAPG	9.60036e-11	0.403066	0.413	0.183	3.21977e-06	CAPG
C20orf27	1.77757e-12	0.402473	0.198	0.044	5.96161e-08	C20orf27
AP2S1	4.57e-13	0.401988	0.528	0.231	1.53269e-08	AP2S1
GLIPR1	1.03401e-12	0.401592	0.37	0.121	3.46787e-08	GLIPR1
ALDOA	1.97802e-12	0.401067	0.667	0.376	6.63389e-08	ALDOA
SNX5	5.45452e-12	0.400341	0.238	0.055	1.82934e-07	SNX5
FKBP5	1.27237e-14	0.399856	0.267	0.058	4.26727e-10	FKBP5
NDUFS3	6.10295e-12	0.399215	0.205	0.053	2.04681e-07	NDUFS3
OXA1L	1.98113e-13	0.397763	0.287	0.072	6.64431e-09	OXA1L
PRR13	4.04441e-14	0.396982	0.512	0.217	1.35641e-09	PRR13
MPP1	2.3325e-10	0.396977	0.231	0.057	7.82275e-06	MPP1
RGS2	5.02839e-12	0.396601	0.548	0.265	1.68642e-07	RGS2
UCP2	2.80278e-13	0.396505	0.482	0.189	9.39996e-09	UCP2
SCIMP	3.17492e-12	0.396473	0.168	0.029	1.06481e-07	SCIMP
RPL41	9.52267e-15	0.393089	0.901	0.735	3.19371e-10	RPL41
NACA	5.25836e-21	0.391168	0.891	0.586	1.76355e-16	NACA
DBNL	8.82048e-14	0.389351	0.31	0.083	2.95821e-09	DBNL
SSR2	1.05e-15	0.389181	0.475	0.169	3.52149e-11	SSR2
RASSF4	6.35619e-11	0.388801	0.294	0.095	2.13174e-06	RASSF4
NAGK	8.78206e-14	0.388622	0.32	0.078	2.94533e-09	NAGK
MFSD1	8.83949e-11	0.384624	0.29	0.084	2.96459e-06	MFSD1
NDUFA10	6.77429e-11	0.381985	0.201	0.046	2.27196e-06	NDUFA10
SCP2	7.04369e-11	0.381346	0.281	0.086	2.36231e-06	SCP2
DNPH1	4.10717e-14	0.380656	0.244	0.057	1.37746e-09	DNPH1
DPYD	1.77897e-11	0.377086	0.261	0.065	5.96633e-07	DPYD
TCN2	3.53781e-14	0.376415	0.172	0.017	1.18651e-09	TCN2
AHCY	4.08507e-12	0.375909	0.172	0.031	1.37005e-07	AHCY
PSMF1	2.55101e-09	0.375817	0.238	0.072	8.55559e-05	PSMF1
SYNGR2	2.86774e-14	0.374936	0.508	0.201	9.61782e-10	SYNGR2
LRPAP1	5.82816e-11	0.373694	0.231	0.053	1.95465e-06	LRPAP1
ANP32A	3.08705e-12	0.37354	0.281	0.075	1.03533e-07	ANP32A
RPL5	2.2111e-20	0.373458	0.858	0.513	7.41559e-16	RPL5
CD84	1.29635e-13	0.371971	0.182	0.032	4.34771e-09	CD84
EIF3H	5.44904e-13	0.371677	0.518	0.221	1.8275e-08	EIF3H
AP2A2	3.83738e-09	0.371492	0.162	0.033	0.000128698	AP2A2
NDUFS7	8.22878e-12	0.37078	0.323	0.095	2.75977e-07	NDUFS7
ATOX1	3.18644e-10	0.370348	0.37	0.147	1.06867e-05	ATOX1
TSPAN4	2.04078e-13	0.369908	0.205	0.032	6.84438e-09	TSPAN4
NDUFB10	2.7229e-12	0.369456	0.343	0.115	9.13206e-08	NDUFB10
LGALS3BP	1.25203e-14	0.369225	0.188	0.026	4.19907e-10	LGALS3BP
GNAQ	4.19831e-10	0.369218	0.248	0.07	1.40803e-05	GNAQ
NDUFV1	4.36439e-13	0.368874	0.254	0.061	1.46373e-08	NDUFV1
BCAP31	7.60017e-12	0.36799	0.356	0.116	2.54895e-07	BCAP31
FIS1	7.09269e-11	0.36765	0.34	0.109	2.37875e-06	FIS1
ZNF593	1.64203e-10	0.366747	0.155	0.033	5.50704e-06	ZNF593
PECAM1	2.5459e-10	0.366721	0.195	0.049	8.53843e-06	PECAM1
ARRB2	6.89772e-12	0.365172	0.488	0.205	2.31336e-07	ARRB2
ECH1	1.01408e-12	0.364852	0.251	0.062	3.40101e-08	ECH1
CTSS	5.95803e-15	0.364608	0.828	0.547	1.9982e-10	CTSS
TWF2	9.61448e-11	0.364458	0.284	0.088	3.22451e-06	TWF2
AHNAK	2.099e-08	0.364423	0.571	0.345	0.000703963	AHNAK
SEPT9	9.4169e-12	0.364384	0.281	0.078	3.15824e-07	SEPT9
GPR183	1.15936e-09	0.364378	0.67	0.389	3.88825e-05	GPR183
FOLR2	6.23182e-08	0.364149	0.185	0.048	0.00209003	FOLR2
RPL10A	1.43081e-19	0.363863	0.875	0.546	4.79863e-15	RPL10A
RPS6	4.26407e-21	0.363499	0.944	0.672	1.43008e-16	RPS6
ATP6AP2	1.34537e-11	0.362986	0.393	0.135	4.51209e-07	ATP6AP2
CCDC88A	1.11876e-12	0.362744	0.439	0.163	3.75209e-08	CCDC88A
MS4A7	1.08088e-06	0.362401	0.389	0.191	0.0362506	MS4A7
ERP29	2.51013e-10	0.360976	0.356	0.127	8.41846e-06	ERP29
MRC1	1.45157e-06	0.359972	0.383	0.201	0.0486827	MRC1
APRT	2.46148e-10	0.359657	0.436	0.201	8.25531e-06	APRT
RGS19	3.75754e-13	0.359613	0.281	0.064	1.2602e-08	RGS19
PABPC4	1.45793e-10	0.357637	0.224	0.065	4.88961e-06	PABPC4
AC020656.1	2.89496e-11	0.357534	0.119	0.018	9.70912e-07	AC020656.1
TMED9	2.33978e-11	0.357306	0.284	0.081	7.84717e-07	TMED9
BAX	1.90976e-10	0.357026	0.274	0.088	6.40496e-06	BAX
PSMB6	1.60442e-12	0.356442	0.409	0.141	5.38091e-08	PSMB6
TNFSF13	2.28769e-09	0.356278	0.201	0.049	7.67247e-05	TNFSF13
NDUFA12	5.52505e-14	0.355234	0.36	0.122	1.85299e-09	NDUFA12
NCF2	7.2563e-11	0.354996	0.416	0.158	2.43362e-06	NCF2
UQCRC2	7.33066e-12	0.353901	0.267	0.063	2.45856e-07	UQCRC2
EVL	3.97722e-09	0.353376	0.224	0.081	0.000133388	EVL
SLC3A2	4.00966e-11	0.35282	0.327	0.111	1.34476e-06	SLC3A2
ACP5	3.4863e-09	0.352306	0.234	0.064	0.000116923	ACP5
TGFBI	2.93259e-11	0.351732	0.429	0.171	9.83534e-07	TGFBI
TXN2	3.30345e-12	0.351191	0.254	0.059	1.10791e-07	TXN2
LAMTOR1	1.17204e-12	0.351031	0.376	0.125	3.93078e-08	LAMTOR1
DHRS4	8.74541e-12	0.349828	0.201	0.038	2.93304e-07	DHRS4
SNRPA	1.18515e-10	0.349637	0.191	0.043	3.97476e-06	SNRPA
FYB1	1.67746e-12	0.349015	0.597	0.31	5.62587e-08	FYB1
AMD1	6.09985e-11	0.348332	0.248	0.071	2.04577e-06	AMD1
HCLS1	7.02499e-13	0.347789	0.472	0.188	2.35604e-08	HCLS1
LRP1	3.37268e-10	0.347313	0.185	0.041	1.13113e-05	LRP1
ABRACL	7.19248e-10	0.347169	0.34	0.121	2.41221e-05	ABRACL
PHB2	8.37578e-12	0.34716	0.31	0.094	2.80907e-07	PHB2
RBMX	5.61774e-12	0.346247	0.254	0.07	1.88408e-07	RBMX
FGD2	9.93823e-13	0.345891	0.172	0.025	3.33308e-08	FGD2
SELENOF	2.26673e-11	0.345383	0.337	0.111	7.60216e-07	SELENOF
UBXN1	2.88376e-12	0.345318	0.399	0.155	9.67157e-08	UBXN1
NDUFS8	1.05727e-10	0.34523	0.284	0.089	3.54586e-06	NDUFS8
RHOG	2.76951e-14	0.344506	0.571	0.251	9.28838e-10	RHOG
CIRBP	4.2666e-13	0.344148	0.515	0.232	1.43093e-08	CIRBP
DRAP1	2.13478e-13	0.343709	0.538	0.232	7.15961e-09	DRAP1
TUFM	1.83277e-10	0.341595	0.277	0.09	6.14675e-06	TUFM
COPE	1.53111e-11	0.341593	0.479	0.195	5.13503e-07	COPE
CNN2	5.63132e-09	0.341509	0.333	0.128	0.000188863	CNN2
OAZ2	1.87154e-10	0.34081	0.195	0.045	6.27679e-06	OAZ2
PLA2G7	5.11518e-10	0.340584	0.139	0.027	1.71553e-05	PLA2G7
EIF3E	1.35177e-09	0.339793	0.446	0.177	4.53356e-05	EIF3E
RPSA	5.8922e-16	0.339578	0.809	0.483	1.97613e-11	RPSA
GFRA2	1.51106e-11	0.339366	0.139	0.019	5.06781e-07	GFRA2
AIF1	1.95402e-17	0.339081	0.894	0.63	6.5534e-13	AIF1
RPL7A	2.3753e-17	0.338453	0.944	0.743	7.96629e-13	RPL7A
POU2F2	1.14487e-09	0.33785	0.175	0.038	3.83968e-05	POU2F2
PPP1CC	1.20776e-09	0.33717	0.208	0.063	4.0506e-05	PPP1CC
ENPP2	3.57033e-09	0.336998	0.112	0.015	0.000119742	ENPP2
MIS18BP1	3.51645e-11	0.336538	0.182	0.04	1.17935e-06	MIS18BP1
LRRC25	2.74844e-10	0.336386	0.132	0.019	9.21772e-06	LRRC25
HMGN3	4.98883e-08	0.336379	0.287	0.113	0.00167315	HMGN3
APEX1	3.30453e-10	0.336232	0.234	0.064	1.10827e-05	APEX1
TNFRSF14	1.74498e-11	0.335315	0.3	0.087	5.85233e-07	TNFRSF14
EIF3L	3.07763e-10	0.334079	0.416	0.161	1.03218e-05	EIF3L
PSMD6	1.42683e-08	0.333673	0.201	0.055	0.00047853	PSMD6
GPI	2.79577e-11	0.331205	0.277	0.081	9.37647e-07	GPI
RAB7A	5.22823e-12	0.331194	0.475	0.185	1.75344e-07	RAB7A
APBB1IP	1.50207e-10	0.329847	0.231	0.06	5.03765e-06	APBB1IP
PTPN6	3.69707e-10	0.329327	0.393	0.147	1.23992e-05	PTPN6
REX1BD	1.50045e-11	0.327414	0.353	0.117	5.03222e-07	REX1BD
NR1H3	1.24024e-16	0.327202	0.116	0.006	4.15952e-12	NR1H3
CDKN1B	6.81095e-10	0.326083	0.304	0.104	2.28426e-05	CDKN1B
PRKCB	1.59289e-08	0.326027	0.155	0.036	0.000534225	PRKCB
LYST	8.9387e-08	0.325622	0.201	0.068	0.00299786	LYST
PHB	1.72307e-08	0.325053	0.188	0.051	0.000577882	PHB
FIBP	1.01757e-11	0.323851	0.238	0.053	3.41273e-07	FIBP
DBI	1.0847e-12	0.323839	0.604	0.298	3.63786e-08	DBI
NOP53	2.68661e-09	0.323723	0.343	0.14	9.01036e-05	NOP53
BCKDHA	2.08228e-15	0.323689	0.119	0.008	6.98356e-11	BCKDHA
SNX2	4.57969e-09	0.323267	0.314	0.109	0.000153594	SNX2
MDH2	5.8162e-11	0.322761	0.323	0.107	1.95064e-06	MDH2
CLTA	1.48201e-10	0.322693	0.442	0.169	4.97036e-06	CLTA
LILRB2	2.76988e-08	0.321746	0.422	0.196	0.000928961	LILRB2
OAZ1	1.59332e-16	0.321194	0.914	0.639	5.34368e-12	OAZ1
POLD4	3.085e-08	0.32052	0.238	0.076	0.00103465	POLD4
PABPC1	1.72222e-14	0.320387	0.865	0.59	5.776e-10	PABPC1
GDI2	2.40783e-10	0.320085	0.416	0.169	8.07538e-06	GDI2
ATP5MC3	3.49296e-12	0.320029	0.528	0.246	1.17147e-07	ATP5MC3
ATRAID	2.3199e-08	0.319862	0.221	0.069	0.000778048	ATRAID
ANXA2	2.96559e-11	0.319589	0.805	0.561	9.94599e-07	ANXA2
ITGA4	8.64255e-11	0.319485	0.178	0.04	2.89854e-06	ITGA4
HCK	9.12939e-10	0.319201	0.389	0.151	3.06181e-05	HCK
ACP2	5.61692e-12	0.318397	0.135	0.015	1.8838e-07	ACP2
PPIA	4.21115e-18	0.317933	0.927	0.688	1.41234e-13	PPIA
FBP1	1.33429e-08	0.317306	0.228	0.057	0.000447495	FBP1
CLEC12A	1.12823e-09	0.317263	0.145	0.029	3.78386e-05	CLEC12A
CD33	1.63266e-09	0.316728	0.178	0.033	5.4756e-05	CD33
FAM96A	3.45064e-10	0.316197	0.267	0.069	1.15728e-05	FAM96A
ENO1	4.76806e-10	0.315898	0.657	0.389	1.59911e-05	ENO1
PARK7	6.9017e-12	0.315705	0.409	0.147	2.31469e-07	PARK7
HMGN2	5.66586e-11	0.314985	0.508	0.223	1.90022e-06	HMGN2
ARHGAP4	6.11756e-11	0.314949	0.215	0.05	2.05171e-06	ARHGAP4
M6PR	1.12361e-09	0.31486	0.271	0.091	3.76835e-05	M6PR
IMP4	1.63331e-08	0.314507	0.155	0.032	0.000547781	IMP4
ISOC2	3.95897e-11	0.314335	0.168	0.03	1.32776e-06	ISOC2
IER2	9.583e-07	0.314081	0.442	0.263	0.0321395	IER2
RNF130	8.00754e-07	0.311864	0.3	0.123	0.0268557	RNF130
SHTN1	3.59689e-09	0.311624	0.211	0.057	0.000120632	SHTN1
NCKAP1L	1.09303e-09	0.310857	0.241	0.064	3.66582e-05	NCKAP1L
H2AFY	4.43513e-09	0.310623	0.403	0.168	0.000148745	H2AFY
EID1	6.56352e-12	0.310588	0.429	0.166	2.20127e-07	EID1
CYBA	3.28212e-21	0.310399	0.838	0.53	1.10076e-16	CYBA
OS9	8.41136e-10	0.310025	0.284	0.089	2.821e-05	OS9
MARCH1	1.99221e-10	0.309606	0.323	0.106	6.68148e-06	MARCH1
PSMB10	6.37048e-11	0.308733	0.449	0.194	2.13653e-06	PSMB10
ETFB	2.72563e-09	0.308203	0.185	0.047	9.14121e-05	ETFB
ATP6V0C	8.74898e-12	0.307642	0.617	0.307	2.93423e-07	ATP6V0C
MT-ND4L	3.71611e-53	0.307398	0.983	0.851	1.24631e-48	MT-ND4L
IDH3G	4.71214e-10	0.307357	0.238	0.067	1.58036e-05	IDH3G
RASA4	4.08683e-13	0.306846	0.119	0.015	1.37064e-08	RASA4
KDELR1	4.10973e-08	0.306743	0.314	0.109	0.00137832	KDELR1
GSTP1	5.84719e-12	0.305501	0.733	0.438	1.96103e-07	GSTP1
MYO5A	3.10676e-07	0.305022	0.142	0.036	0.0104195	MYO5A
SNX29	1.53346e-10	0.304871	0.155	0.03	5.14291e-06	SNX29
SPCS1	1.02099e-09	0.304746	0.366	0.145	3.42421e-05	SPCS1
FCGR1A	1.00942e-07	0.304215	0.31	0.128	0.00338539	FCGR1A
COPZ1	9.91911e-11	0.303867	0.191	0.04	3.32667e-06	COPZ1
QPCT	6.77643e-10	0.30377	0.205	0.049	2.27268e-05	QPCT
HSP90AB1	9.01549e-13	0.303538	0.776	0.493	3.02362e-08	HSP90AB1
TPD52L2	4.7087e-07	0.303325	0.172	0.042	0.015792	TPD52L2
SAMHD1	2.00181e-10	0.303164	0.396	0.166	6.71369e-06	SAMHD1
COX5B	8.00655e-15	0.302651	0.66	0.329	2.68524e-10	COX5B
RPL15	2.84218e-16	0.302628	0.934	0.719	9.53212e-12	RPL15
KXD1	4.35774e-11	0.302201	0.198	0.044	1.4615e-06	KXD1
SSR3	2.98474e-10	0.300316	0.366	0.136	1.00102e-05	SSR3
FUCA2	2.0596e-09	0.299473	0.175	0.036	6.9075e-05	FUCA2
VPS28	5.46208e-10	0.299425	0.363	0.136	1.83187e-05	VPS28
RASSF2	1.17419e-10	0.299401	0.234	0.055	3.93799e-06	RASSF2
TSPO	1.59449e-11	0.299382	0.657	0.366	5.34759e-07	TSPO
RPL6	7.49464e-16	0.298969	0.917	0.683	2.51355e-11	RPL6
G3BP1	4.46525e-08	0.298113	0.261	0.094	0.00149755	G3BP1
PRCP	6.45432e-09	0.297761	0.228	0.067	0.000216465	PRCP
SDHC	4.29442e-07	0.296669	0.251	0.081	0.0144026	SDHC
MIF4GD	6.49785e-08	0.29515	0.132	0.029	0.00217925	MIF4GD
OLA1	8.34675e-08	0.294754	0.191	0.052	0.00279933	OLA1
ATP5F1C	7.34438e-09	0.294726	0.396	0.166	0.000246316	ATP5F1C
POLR1D	2.25799e-08	0.293541	0.3	0.098	0.000757283	POLR1D
BRD2	4.29024e-09	0.293495	0.422	0.182	0.000143886	BRD2
FOXO3	1.63809e-07	0.29349	0.152	0.041	0.00549384	FOXO3
SMARCC2	2.70837e-08	0.293469	0.112	0.024	0.000908333	SMARCC2
CKS2	1.02207e-07	0.293247	0.337	0.128	0.00342782	CKS2
MPV17	2.46708e-08	0.293044	0.175	0.039	0.000827409	MPV17
AIP	8.1098e-07	0.29241	0.185	0.057	0.0271987	AIP
RPS9	1.04619e-16	0.292013	0.967	0.778	3.50872e-12	RPS9
DRAM2	1.09635e-08	0.291375	0.165	0.042	0.000367693	DRAM2
GUSB	3.40367e-09	0.290967	0.155	0.033	0.000114152	GUSB
AP1B1	1.80111e-09	0.29067	0.182	0.043	6.04055e-05	AP1B1
ATP5MC2	1.46527e-12	0.28925	0.762	0.458	4.91421e-08	ATP5MC2
BSG	9.94305e-08	0.289237	0.284	0.104	0.0033347	BSG
CD300C	2.85472e-10	0.288914	0.162	0.026	9.57415e-06	CD300C
MRPS5	8.52168e-07	0.288461	0.158	0.043	0.02858	MRPS5
PPCS	5.21083e-08	0.288381	0.182	0.055	0.00174761	PPCS
ATF6	9.12983e-08	0.288327	0.172	0.052	0.00306196	ATF6
GIMAP7	3.29539e-07	0.288138	0.145	0.043	0.0110521	GIMAP7
VPS29	4.06789e-10	0.287618	0.416	0.163	1.36429e-05	VPS29
UBE2I	5.62083e-11	0.287464	0.343	0.117	1.88511e-06	UBE2I
FUOM	1.84369e-09	0.286974	0.314	0.104	6.18337e-05	FUOM
SNRPC	6.29437e-09	0.286878	0.244	0.074	0.000211101	SNRPC
BTK	6.893e-08	0.28664	0.142	0.03	0.00231177	BTK
CFL1	4.23537e-15	0.286099	0.954	0.76	1.42046e-10	CFL1
UQCRC1	1.30542e-09	0.286089	0.297	0.09	4.37813e-05	UQCRC1
TLR8	1.3035e-10	0.286031	0.106	0.012	4.37168e-06	TLR8
DDAH2	2.11596e-07	0.285999	0.251	0.079	0.00709651	DDAH2
TBXAS1	4.90858e-08	0.28573	0.215	0.053	0.00164624	TBXAS1
PEA15	2.97038e-09	0.285704	0.403	0.166	9.96206e-05	PEA15
SULT1A1	7.74127e-10	0.285702	0.112	0.017	2.59627e-05	SULT1A1
TMEM219	5.55783e-10	0.285629	0.347	0.12	1.86398e-05	TMEM219
PRMT9	1.73151e-07	0.285624	0.152	0.039	0.00580712	PRMT9
ATP6V0A1	4.35224e-07	0.285485	0.112	0.024	0.0145965	ATP6V0A1
GHITM	4.06766e-11	0.285481	0.36	0.121	1.36421e-06	GHITM
PHPT1	6.89169e-09	0.285342	0.294	0.11	0.000231134	PHPT1
CCNH	5.3371e-08	0.284616	0.244	0.071	0.00178996	CCNH
EMC4	8.62868e-09	0.284605	0.234	0.068	0.000289389	EMC4
CTSC	3.24117e-09	0.284181	0.541	0.295	0.000108702	CTSC
PSME1	6.69148e-12	0.283303	0.667	0.382	2.24419e-07	PSME1
APH1A	4.76164e-08	0.28307	0.314	0.113	0.00159696	APH1A
PDCD6	4.01994e-08	0.282779	0.218	0.066	0.00134821	PDCD6
LAMTOR4	7.45078e-10	0.282015	0.479	0.218	2.49884e-05	LAMTOR4
SUPT4H1	7.2253e-09	0.281686	0.33	0.126	0.000242322	SUPT4H1
ATP5IF1	3.55603e-07	0.281158	0.3	0.112	0.0119262	ATP5IF1
TMEM230	3.4766e-08	0.281043	0.218	0.062	0.00116598	TMEM230
SH2B3	1.05545e-07	0.27822	0.191	0.055	0.00353977	SH2B3
C1orf43	2.91391e-08	0.277677	0.317	0.103	0.000977268	C1orf43
WASHC2A	4.6586e-09	0.277357	0.125	0.023	0.00015624	WASHC2A
AHSA1	8.17234e-07	0.277302	0.158	0.042	0.0274084	AHSA1
PGD	6.67034e-08	0.276984	0.294	0.094	0.0022371	PGD
PSMD13	4.18088e-07	0.276635	0.191	0.054	0.0140218	PSMD13
MGST2	7.2584e-09	0.275863	0.165	0.035	0.000243432	MGST2
PSMB2	4.50917e-08	0.275816	0.261	0.089	0.00151229	PSMB2
IGBP1	2.64757e-07	0.275619	0.178	0.053	0.00887942	IGBP1
SASH3	1.01059e-07	0.27485	0.145	0.038	0.00338932	SASH3
DMXL2	1.86948e-08	0.27463	0.264	0.09	0.000626987	DMXL2
RALY	8.55353e-09	0.273674	0.271	0.082	0.000286868	RALY
MPEG1	1.06132e-07	0.273551	0.327	0.128	0.00355944	MPEG1
IL18	1.5204e-07	0.273208	0.145	0.036	0.00509911	IL18
LMAN2	2.01678e-08	0.270665	0.277	0.099	0.000676387	LMAN2
CAT	4.57721e-09	0.270487	0.215	0.049	0.00015351	CAT
FXYD5	1.29475e-10	0.270064	0.647	0.368	4.34234e-06	FXYD5
RPIA	3.59219e-08	0.269882	0.102	0.02	0.00120475	RPIA
LSM4	1.23529e-08	0.26942	0.205	0.062	0.000414293	LSM4
ARHGEF10L	2.56665e-07	0.269034	0.112	0.02	0.00860803	ARHGEF10L
ATG7	4.85638e-09	0.268997	0.119	0.019	0.000162873	ATG7
FLI1	3.74228e-08	0.268449	0.155	0.036	0.00125509	FLI1
SND1	1.8424e-07	0.268423	0.178	0.052	0.00617902	SND1
MRPL40	6.6766e-08	0.268357	0.125	0.03	0.0022392	MRPL40
RPS27L	9.03591e-08	0.267383	0.363	0.153	0.00303046	RPS27L
FGR	1.63515e-08	0.26726	0.274	0.084	0.000548396	FGR
MCM5	1.12496e-11	0.267133	0.112	0.015	3.7729e-07	MCM5
RPL27A	1.49063e-13	0.266746	0.756	0.44	4.99928e-09	RPL27A
CSK	5.72566e-08	0.266575	0.191	0.051	0.00192027	CSK
SMAP2	2.67234e-08	0.266419	0.294	0.106	0.000896249	SMAP2
SNRPD3	1.48079e-07	0.265973	0.33	0.13	0.00496627	SNRPD3
VCP	6.67061e-07	0.265788	0.251	0.102	0.0223719	VCP
NDUFB2	3.66505e-09	0.265723	0.462	0.222	0.000122918	NDUFB2
IMPDH2	2.19244e-07	0.265628	0.185	0.049	0.00735302	IMPDH2
RPS3	4.22104e-13	0.265021	0.941	0.755	1.41565e-08	RPS3
ATP6V0D1	3.4703e-08	0.264641	0.347	0.131	0.00116387	ATP6V0D1
CPPED1	1.23008e-07	0.264119	0.205	0.055	0.00412544	CPPED1
TMEM179B	4.84328e-08	0.263861	0.231	0.075	0.00162434	TMEM179B
PARVG	1.68476e-09	0.26377	0.261	0.071	5.65036e-05	PARVG
ARHGAP45	2.52572e-08	0.263469	0.152	0.037	0.000847076	ARHGAP45
PIN4	3.91571e-07	0.263326	0.149	0.044	0.0131325	PIN4
PAIP2	8.39704e-07	0.262975	0.3	0.123	0.028162	PAIP2
MLF2	5.82275e-08	0.262736	0.248	0.081	0.00195283	MLF2
MDH1	8.63802e-08	0.2625	0.251	0.078	0.00289702	MDH1
TMEM134	2.70514e-07	0.26241	0.149	0.039	0.0090725	TMEM134
PRDX3	7.956e-08	0.261699	0.314	0.112	0.00266828	PRDX3
TPR	8.47346e-08	0.261366	0.304	0.122	0.00284183	TPR
TLN1	2.73546e-08	0.26085	0.317	0.126	0.000917417	TLN1
NAA38	9.48946e-08	0.260543	0.208	0.067	0.00318257	NAA38
DDX5	3.02966e-10	0.260085	0.667	0.397	1.01609e-05	DDX5
NPM1	4.60385e-10	0.259276	0.647	0.347	1.54404e-05	NPM1
RSL1D1	2.53106e-07	0.25926	0.274	0.101	0.00848866	RSL1D1
CMKLR1	1.95634e-09	0.258801	0.106	0.015	6.56117e-05	CMKLR1
WBP1	8.90041e-09	0.25879	0.106	0.019	0.000298502	WBP1
CD300A	2.78108e-08	0.258669	0.195	0.042	0.000932718	CD300A
IDH2	6.22561e-07	0.258068	0.155	0.04	0.0208795	IDH2
ATP5PD	6.71448e-12	0.258063	0.462	0.175	2.2519e-07	ATP5PD
GMFG	1.97962e-11	0.257546	0.594	0.295	6.63926e-07	GMFG
EIF4H	6.39083e-10	0.256824	0.33	0.106	2.14336e-05	EIF4H
ECHS1	3.72395e-07	0.256775	0.201	0.057	0.0124894	ECHS1
WBP11	2.30818e-09	0.25554	0.195	0.049	7.74118e-05	WBP11
HSD17B10	2.16783e-07	0.255454	0.191	0.051	0.00727047	HSD17B10
DOCK2	3.74087e-08	0.255094	0.211	0.058	0.00125461	DOCK2
AKIRIN2	1.74743e-07	0.254911	0.304	0.113	0.00586052	AKIRIN2
IGFLR1	2.73013e-08	0.254565	0.267	0.102	0.00091563	IGFLR1
IRAK3	5.57937e-07	0.254385	0.172	0.043	0.0187121	IRAK3
RPS19BP1	2.10141e-07	0.254334	0.228	0.081	0.00704772	RPS19BP1
BIRC3	9.99886e-11	0.252856	0.624	0.349	3.35342e-06	BIRC3
HEXA	2.35118e-07	0.251807	0.165	0.04	0.00788537	HEXA
SSBP1	2.48675e-08	0.251763	0.35	0.13	0.000834006	SSBP1
SF3A1	7.70755e-07	0.251276	0.149	0.039	0.0258496	SF3A1
VDAC3	9.36176e-07	0.251174	0.162	0.048	0.0313975	VDAC3
HSPE1	7.11101e-08	0.250766	0.426	0.2	0.00238489	HSPE1
SERBP1	8.32489e-10	0.250756	0.426	0.176	2.792e-05	SERBP1
COMMD9	4.43825e-08	0.25	0.139	0.03	0.0014885	COMMD9
RPLP1	7.40664e-10	-0.285091	0.99	0.987	2.48404e-05	RPLP1
FTH1	8.42713e-29	-0.366242	1	0.999	2.82629e-24	FTH1
SLC2A3	4.39079e-07	-0.389083	0.713	0.749	0.0147258	SLC2A3
RPS27A	2.98132e-07	-0.428833	0.977	0.947	0.00999875	RPS27A
S100A8	1.08255e-20	-0.434917	0.459	0.728	3.63065e-16	S100A8
RPLP2	8.04823e-12	-0.439886	0.96	0.942	2.69922e-07	RPLP2
FAU	7.44626e-11	-0.454655	0.964	0.94	2.49733e-06	FAU
DDIT4	2.8613e-07	-0.45771	0.512	0.553	0.00959622	DDIT4
LGALS1	2.80705e-07	-0.461746	0.825	0.823	0.00941428	LGALS1
RPL39	1.52805e-21	-0.472656	0.98	0.982	5.12476e-17	RPL39
BCL2A1	1.1223e-10	-0.476025	0.644	0.728	3.76398e-06	BCL2A1
IL1B	2.65309e-10	-0.534149	0.667	0.737	8.89793e-06	IL1B
S100A6	1.54002e-10	-0.544871	0.96	0.953	5.16492e-06	S100A6
METRNL	1.2137e-06	-0.586919	0.096	0.148	0.0407051	METRNL
DUSP2	1.47169e-06	-0.598664	0.472	0.507	0.0493576	DUSP2
PERP	1.33773e-09	-0.599746	0.026	0.107	4.48649e-05	PERP
SLC44A1	1.28428e-06	-0.603946	0.053	0.102	0.0430722	SLC44A1
OASL	8.99109e-07	-0.608728	0.069	0.133	0.0301543	OASL
WARS	2.08804e-09	-0.6232	0.452	0.543	7.00286e-05	WARS
MIF	1.46468e-06	-0.632318	0.66	0.644	0.0491223	MIF
OLR1	3.43585e-07	-0.638336	0.073	0.144	0.0115231	OLR1
LGALS7	2.09577e-12	-0.643019	0.013	0.101	7.02878e-08	LGALS7
RNF145	1.05206e-06	-0.645179	0.073	0.143	0.0352838	RNF145
SERPINB9	4.83308e-07	-0.647297	0.307	0.368	0.0162092	SERPINB9
RELB	1.37799e-09	-0.659578	0.036	0.13	4.62151e-05	RELB
MIR155HG	2.20624e-07	-0.667422	0.102	0.199	0.00739927	MIR155HG
IL2RA	1.48514e-10	-0.675484	0.013	0.104	4.98087e-06	IL2RA
SOD2	1.72495e-20	-0.677425	0.752	0.841	5.78514e-16	SOD2
KRT10	5.50648e-11	-0.678024	0.073	0.191	1.84676e-06	KRT10
ITM2B	3.73474e-08	-0.68416	0.472	0.54	0.00125256	ITM2B
IL3RA	5.88951e-08	-0.684916	0.089	0.146	0.00197522	IL3RA
S100A7	4.63199e-08	-0.700838	0.03	0.112	0.00155348	S100A7
C4orf48	1.98602e-08	-0.705163	0.059	0.136	0.000666071	C4orf48
JAK1	1.222e-07	-0.712616	0.178	0.241	0.00409833	JAK1
ANPEP	1.03418e-07	-0.718617	0.116	0.187	0.00346845	ANPEP
ARL5B	3.70386e-09	-0.725698	0.178	0.266	0.00012422	ARL5B
KRT16	4.46873e-14	-0.729834	0.02	0.123	1.49872e-09	KRT16
SEC61G	2.24047e-08	-0.743311	0.422	0.445	0.00075141	SEC61G
WTAP	1.62645e-08	-0.754423	0.142	0.221	0.00054548	WTAP
DUSP5	6.87672e-08	-0.771062	0.109	0.18	0.00230631	DUSP5
SLC25A37	3.57014e-07	-0.77747	0.129	0.204	0.0119735	SLC25A37
S100A12	5.00998e-11	-0.782384	0.162	0.291	1.68025e-06	S100A12
G0S2	7.72845e-16	-0.787586	0.343	0.54	2.59197e-11	G0S2
PPIF	8.30552e-11	-0.788939	0.231	0.331	2.7855e-06	PPIF
MCUB	1.21863e-11	-0.796463	0.073	0.181	4.08705e-07	MCUB
ATP5F1D	7.72847e-13	-0.805938	0.053	0.182	2.59197e-08	ATP5F1D
DUSP4	3.87646e-10	-0.807343	0.076	0.187	1.30009e-05	DUSP4
CLEC5A	3.46988e-12	-0.810379	0.023	0.119	1.16373e-07	CLEC5A
CD69	6.34735e-07	-0.820706	0.165	0.26	0.0212878	CD69
CCL4	2.60672e-08	-0.822921	0.347	0.457	0.000874243	CCL4
CYTOR	1.64541e-10	-0.830152	0.168	0.276	5.51836e-06	CYTOR
HBEGF	1.09081e-10	-0.838037	0.224	0.314	3.65834e-06	HBEGF
HIF1A	1.11417e-09	-0.838349	0.353	0.41	3.73671e-05	HIF1A
CTSL	9.99884e-10	-0.842282	0.284	0.364	3.35341e-05	CTSL
MARCKSL1	3.269e-11	-0.84482	0.066	0.183	1.09636e-06	MARCKSL1
CALHM6	4.00157e-08	-0.849521	0.267	0.355	0.00134205	CALHM6
EMP1	1.49456e-12	-0.854765	0.168	0.304	5.01247e-08	EMP1
SFN	5.89972e-16	-0.884739	0.03	0.154	1.97865e-11	SFN
KRT17	3.97481e-15	-0.885308	0.007	0.131	1.33307e-10	KRT17
JUND	7.98733e-13	-0.888705	0.271	0.389	2.67879e-08	JUND
IL1A	7.89284e-12	-0.889013	0.023	0.11	2.6471e-07	IL1A
S100A10	2.4467e-32	-0.897535	0.868	0.943	8.20576e-28	S100A10
ADAM19	2.06433e-13	-0.900675	0.043	0.164	6.92336e-09	ADAM19
GBP1	3.06237e-16	-0.931932	0.416	0.566	1.02706e-11	GBP1
EML4	4.30684e-12	-0.939129	0.241	0.349	1.44443e-07	EML4
MIR3945HG	6.32461e-13	-0.978918	0.046	0.175	2.12115e-08	MIR3945HG
RNF19B	2.47823e-13	-0.987651	0.102	0.204	8.31147e-09	RNF19B
TXN	5.4543e-15	-0.992271	0.607	0.686	1.82926e-10	TXN
SOCS3	1.56388e-18	-1.00934	0.337	0.477	5.24493e-14	SOCS3
APOBEC3A	1.6951e-24	-1.0096	0.419	0.65	5.68502e-20	APOBEC3A
GBP4	1.17793e-14	-1.01201	0.158	0.295	3.95053e-10	GBP4
KRT5	6.98087e-17	-1.02089	0.063	0.213	2.34124e-12	KRT5
IFITM1	1.45815e-21	-1.02455	0.442	0.66	4.89033e-17	IFITM1
GBP5	1.88491e-18	-1.03009	0.31	0.498	6.32159e-14	GBP5
ISG15	7.87785e-12	-1.03396	0.442	0.532	2.64207e-07	ISG15
TREM1	3.09037e-16	-1.06141	0.099	0.25	1.03645e-11	TREM1
LGALS7B	6.24141e-20	-1.08493	0.04	0.196	2.09324e-15	LGALS7B
CXCL9	6.81528e-17	-1.09763	0.178	0.404	2.28571e-12	CXCL9
KRT6A	7.75186e-19	-1.09842	0.046	0.204	2.59982e-14	KRT6A
RAC1	3.28645e-25	-1.10095	0.287	0.496	1.10221e-20	RAC1
MIR4435-2HG	8.24464e-19	-1.14081	0.109	0.275	2.76509e-14	MIR4435-2HG
ISG20	1.99546e-21	-1.14281	0.211	0.42	6.69237e-17	ISG20
GZMB	4.36246e-09	-1.15114	0.01	0.115	0.000146308	GZMB
RSAD2	5.68578e-14	-1.16733	0.106	0.235	1.9069e-09	RSAD2
ETS2	8.0964e-23	-1.20711	0.182	0.37	2.71537e-18	ETS2
PTGS2	1.96276e-19	-1.23007	0.244	0.434	6.5827e-15	PTGS2
PRELID1	7.87504e-25	-1.25293	0.162	0.383	2.64113e-20	PRELID1
TIMP1	8.27386e-22	-1.26399	0.785	0.842	2.77489e-17	TIMP1
DEFB1	4.10952e-21	-1.26442	0.013	0.177	1.37825e-16	DEFB1
CCL4L2	2.11321e-08	-1.3209	0.208	0.271	0.000708728	CCL4L2
CCL7	6.20678e-18	-1.33032	0	0.117	2.08163e-13	CCL7
CXCL8	1.13271e-19	-1.36304	0.436	0.576	3.7989e-15	CXCL8
KRT14	1.55393e-24	-1.39531	0.119	0.338	5.21158e-20	KRT14
RGCC	7.88174e-27	-1.41267	0.125	0.344	2.64338e-22	RGCC
CCL3	4.02364e-16	-1.43384	0.356	0.496	1.34945e-11	CCL3
IL1RN	1.7723e-30	-1.45094	0.413	0.621	5.94395e-26	IL1RN
CCL3L1	6.65248e-16	-1.50608	0.132	0.254	2.23111e-11	CCL3L1
NFKBIA	2.88916e-51	-1.54429	0.815	0.904	9.68968e-47	NFKBIA
CXCL1	1.17177e-11	-1.54895	0.046	0.141	3.92987e-07	CXCL1
C15orf48	3.14383e-43	-1.55741	0.389	0.702	1.05438e-38	C15orf48
CXCL10	1.81673e-37	-1.61435	0.31	0.637	6.09296e-33	CXCL10
INHBA	8.60578e-33	-1.80894	0.04	0.303	2.88621e-28	INHBA
S100A2	1.51903e-56	-2.06861	0.026	0.426	5.09451e-52	S100A2
CXCL11	2.76036e-45	-2.09033	0.05	0.401	9.25769e-41	CXCL11
CCL8	7.02368e-39	-2.63694	0.023	0.324	2.3556e-34	CCL8
GNLY	2.93492e-27	-3.20556	0.017	0.273	9.84315e-23	GNLY
CCL2	1.24189e-69	-3.41056	0.069	0.549	4.16504e-65	CCL2

## Sheet: C6 FB-1
	p_val	avg_logFC	pct.1	pct.2	p_val_adj	Gene
IFI6	0	1.67448	0.928	0.42	0	IFI6
COMP	3.63156e-83	1.58514	0.448	0.101	1.21795e-78	COMP
IFI27	2.39282e-206	1.5521	0.865	0.36	8.02504e-202	IFI27
IGFBP6	7.74034e-181	1.46276	0.927	0.522	2.59595e-176	IGFBP6
CLU	2.08336e-194	1.34726	0.926	0.475	6.98716e-190	CLU
PRG4	1.33884e-90	1.25698	0.658	0.217	4.4902e-86	PRG4
SFRP4	1.2629e-37	1.24737	0.284	0.08	4.2355e-33	SFRP4
LY6E	5.77654e-262	1.21744	0.963	0.655	1.93734e-257	LY6E
FHL1	3.08609e-127	1.08532	0.815	0.413	1.03501e-122	FHL1
CILP	1.34847e-98	1.0588	0.743	0.373	4.52249e-94	CILP
MGP	8.02092e-115	1.03977	0.958	0.797	2.69005e-110	MGP
CD248	1.86092e-155	1.03713	0.924	0.582	6.24114e-151	CD248
CAV1	2.29751e-149	1.02845	0.854	0.402	7.70539e-145	CAV1
ECM1	1.03618e-169	0.994886	0.909	0.519	3.47513e-165	ECM1
AQP1	1.4081e-123	0.987883	0.75	0.278	4.72249e-119	AQP1
DKK3	1.149e-127	0.964838	0.653	0.148	3.85353e-123	DKK3
CRABP2	7.4002e-142	0.956775	0.827	0.342	2.48188e-137	CRABP2
ISLR	2.60348e-162	0.956509	0.926	0.546	8.73156e-158	ISLR
CDH13	1.76801e-169	0.917733	0.709	0.13	5.92956e-165	CDH13
PENK	1.49784e-83	0.896641	0.343	0.031	5.02345e-79	PENK
ISG15	2.94699e-123	0.882714	0.73	0.191	9.88362e-119	ISG15
RPL41	5.40723e-164	0.871895	0.971	0.894	1.81348e-159	RPL41
PCOLCE2	2.51163e-114	0.86558	0.743	0.224	8.42351e-110	PCOLCE2
ADM	1.08751e-66	0.856692	0.623	0.232	3.6473e-62	ADM
VASN	2.58666e-129	0.842284	0.765	0.247	8.67513e-125	VASN
SPOCK1	2.6533e-153	0.830319	0.68	0.115	8.89865e-149	SPOCK1
CD70	4.46421e-130	0.808125	0.547	0.077	1.49721e-125	CD70
ANXA2	1.04053e-155	0.806192	0.97	0.87	3.48974e-151	ANXA2
CLEC3B	2.24103e-104	0.794302	0.916	0.616	7.51597e-100	CLEC3B
CD68	9.849e-138	0.791376	0.665	0.128	3.30316e-133	CD68
AKR1C2	3.0442e-108	0.789304	0.716	0.23	1.02097e-103	AKR1C2
PLPP3	2.36484e-91	0.788143	0.907	0.624	7.93121e-87	PLPP3
PROCR	8.09398e-81	0.785714	0.676	0.262	2.71456e-76	PROCR
ANXA5	8.77169e-146	0.785258	0.962	0.796	2.94185e-141	ANXA5
S100A4	1.63902e-112	0.779172	0.98	0.915	5.49693e-108	S100A4
CTSB	2.24579e-117	0.775428	0.924	0.574	7.53192e-113	CTSB
ANGPTL1	1.53965e-109	0.772453	0.805	0.316	5.16368e-105	ANGPTL1
HLA-C	7.53767e-125	0.771068	0.968	0.855	2.52798e-120	HLA-C
CAPG	1.56812e-108	0.77043	0.731	0.241	5.25916e-104	CAPG
DPT	7.3288e-89	0.770296	0.914	0.601	2.45793e-84	DPT
COL12A1	5.05283e-79	0.753787	0.89	0.662	1.69462e-74	COL12A1
EMP3	4.25399e-107	0.726732	0.942	0.696	1.4267e-102	EMP3
C1QTNF3	2.16809e-70	0.711587	0.649	0.242	7.27133e-66	C1QTNF3
ANXA1	3.00898e-113	0.709781	0.952	0.788	1.00915e-108	ANXA1
TUBA1B	8.74535e-103	0.702906	0.933	0.677	2.93302e-98	TUBA1B
NT5E	9.50433e-120	0.699366	0.777	0.234	3.18756e-115	NT5E
ABI3BP	1.12902e-90	0.693592	0.879	0.482	3.78652e-86	ABI3BP
PDK4	8.92187e-32	0.691743	0.375	0.151	2.99222e-27	PDK4
MFAP5	5.67594e-92	0.683516	0.946	0.748	1.9036e-87	MFAP5
UGP2	2.45886e-88	0.679774	0.743	0.296	8.24653e-84	UGP2
MMP3	3.39314e-44	0.671966	0.151	0.008	1.13799e-39	MMP3
CD34	2.78549e-78	0.671474	0.745	0.303	9.34198e-74	CD34
SERPING1	1.68326e-107	0.666015	0.957	0.781	5.64531e-103	SERPING1
COL14A1	7.59106e-84	0.659811	0.873	0.463	2.54589e-79	COL14A1
CTSA	1.07873e-106	0.655965	0.832	0.352	3.61784e-102	CTSA
AHNAK2	2.08508e-88	0.653662	0.697	0.226	6.99293e-84	AHNAK2
PKM	1.12866e-110	0.650991	0.918	0.561	3.78531e-106	PKM
GRN	2.41176e-103	0.650617	0.91	0.58	8.08856e-99	GRN
TIMP3	5.57231e-82	0.65046	0.852	0.461	1.86884e-77	TIMP3
RHOB	2.08421e-57	0.648098	0.734	0.409	6.99004e-53	RHOB
FXYD5	1.5521e-100	0.645536	0.811	0.332	5.20545e-96	FXYD5
LMNA	7.25539e-90	0.64056	0.955	0.796	2.43331e-85	LMNA
PRELP	1.69558e-85	0.639188	0.834	0.401	5.68663e-81	PRELP
S100A6	1.74178e-115	0.63716	0.994	0.985	5.84158e-111	S100A6
SH3BGRL3	4.13079e-81	0.63625	0.951	0.817	1.38539e-76	SH3BGRL3
SLIT3	1.58385e-72	0.634491	0.888	0.624	5.31193e-68	SLIT3
HM13	1.19387e-98	0.633715	0.86	0.426	4.00401e-94	HM13
IFITM1	2.51646e-109	0.62876	0.968	0.743	8.43971e-105	IFITM1
ANXA4	1.09613e-87	0.628338	0.812	0.38	3.6762e-83	ANXA4
SVEP1	6.7171e-61	0.628313	0.723	0.341	2.25278e-56	SVEP1
SPON2	9.01081e-75	0.620078	0.747	0.314	3.02205e-70	SPON2
S100A10	1.15301e-106	0.61828	0.986	0.974	3.86696e-102	S100A10
PLP2	2.59089e-76	0.610538	0.73	0.312	8.68933e-72	PLP2
GPX3	3.46075e-59	0.605827	0.657	0.25	1.16067e-54	GPX3
RNH1	5.19854e-98	0.604378	0.889	0.503	1.74349e-93	RNH1
CD9	1.24447e-57	0.599702	0.876	0.688	4.17371e-53	CD9
CFB	2.02628e-84	0.593881	0.56	0.115	6.79573e-80	CFB
CYB5R3	1.74335e-91	0.592695	0.898	0.581	5.84684e-87	CYB5R3
GALNT16	1.47514e-87	0.592319	0.662	0.182	4.94733e-83	GALNT16
TPM4	7.11419e-69	0.586026	0.903	0.707	2.38596e-64	TPM4
TUBA1A	6.03541e-77	0.584751	0.88	0.518	2.02416e-72	TUBA1A
VIM	4.78594e-131	0.580899	0.994	0.988	1.60511e-126	VIM
FBN1	1.43129e-68	0.580035	0.936	0.754	4.80027e-64	FBN1
MX1	2.48485e-74	0.576243	0.564	0.122	8.3337e-70	MX1
PLPP1	1.04787e-76	0.576156	0.91	0.637	3.51434e-72	PLPP1
C1S	1.46345e-99	0.57583	0.97	0.847	4.90813e-95	C1S
TNXB	9.52141e-72	0.575708	0.918	0.637	3.19329e-67	TNXB
MYL9	2.5045e-87	0.566186	0.863	0.386	8.39961e-83	MYL9
TAGLN2	5.51271e-80	0.564913	0.934	0.741	1.84885e-75	TAGLN2
C1R	2.33596e-69	0.554201	0.948	0.771	7.83433e-65	C1R
CRLF1	4.16602e-99	0.554177	0.317	0.012	1.3972e-94	CRLF1
CD99	4.49671e-110	0.553415	0.98	0.914	1.50811e-105	CD99
FBLN2	7.757e-56	0.553087	0.937	0.794	2.60154e-51	FBLN2
TUBB	6.06472e-77	0.548457	0.942	0.746	2.03398e-72	TUBB
CLIC1	7.71391e-81	0.546301	0.912	0.624	2.58709e-76	CLIC1
HSD3B7	3.72281e-78	0.542214	0.617	0.167	1.24856e-73	HSD3B7
OAS1	1.14192e-101	0.539896	0.479	0.052	3.82978e-97	OAS1
DBN1	1.84994e-73	0.539534	0.743	0.276	6.20433e-69	DBN1
CAPN2	1.83368e-77	0.537995	0.747	0.297	6.1498e-73	CAPN2
MYADM	6.34812e-74	0.535922	0.852	0.481	2.12903e-69	MYADM
ANGPTL2	1.57089e-77	0.531933	0.797	0.334	5.26846e-73	ANGPTL2
MFGE8	3.40431e-57	0.522046	0.799	0.483	1.14174e-52	MFGE8
WISP2	9.91558e-72	0.518207	0.885	0.533	3.32549e-67	WISP2
MFAP4	3.45971e-44	0.517857	0.932	0.818	1.16032e-39	MFAP4
ALDOA	2.9986e-72	0.516608	0.897	0.582	1.00567e-67	ALDOA
DKK1	7.70954e-51	0.515257	0.253	0.026	2.58562e-46	DKK1
MGST1	7.34676e-72	0.511154	0.781	0.328	2.46396e-67	MGST1
PSAP	2.59443e-68	0.511137	0.955	0.817	8.70121e-64	PSAP
TMED9	2.70168e-79	0.510377	0.823	0.383	9.06091e-75	TMED9
QPCT	4.93073e-62	0.510373	0.725	0.302	1.65367e-57	QPCT
CAVIN3	2.80916e-74	0.503532	0.861	0.464	9.42136e-70	CAVIN3
TSC22D3	1.5365e-48	0.502949	0.719	0.339	5.15312e-44	TSC22D3
PRSS23	1.31475e-46	0.501146	0.831	0.496	4.40942e-42	PRSS23
TUBB6	1.51657e-71	0.501096	0.77	0.351	5.08626e-67	TUBB6
CALR	2.24488e-70	0.498838	0.924	0.611	7.52887e-66	CALR
ANPEP	5.5634e-71	0.497964	0.699	0.23	1.86585e-66	ANPEP
CRIP2	1.74969e-51	0.494409	0.66	0.262	5.86811e-47	CRIP2
HSPB6	2.67625e-49	0.493597	0.538	0.187	8.97561e-45	HSPB6
AKR1C3	5.45866e-61	0.488365	0.648	0.212	1.83073e-56	AKR1C3
TGFBR3	9.13808e-60	0.481334	0.794	0.406	3.06473e-55	TGFBR3
AKR1C1	4.1561e-54	0.480039	0.649	0.244	1.39387e-49	AKR1C1
CD151	1.12898e-60	0.473632	0.856	0.524	3.78639e-56	CD151
VAT1	1.9745e-54	0.472575	0.706	0.295	6.62208e-50	VAT1
TMEM109	7.50044e-68	0.469657	0.729	0.27	2.5155e-63	TMEM109
IFI27L2	2.86941e-70	0.469625	0.773	0.323	9.62342e-66	IFI27L2
THY1	4.63805e-59	0.468753	0.928	0.721	1.55551e-54	THY1
SCARA5	1.60601e-52	0.468648	0.736	0.307	5.38623e-48	SCARA5
PAMR1	3.40377e-61	0.468627	0.535	0.133	1.14156e-56	PAMR1
CAB39L	2.21381e-71	0.468353	0.562	0.116	7.42468e-67	CAB39L
EFEMP1	2.57929e-26	0.467127	0.75	0.484	8.65044e-22	EFEMP1
SHISA5	3.09489e-70	0.467107	0.719	0.259	1.03796e-65	SHISA5
RTL8C	6.72571e-66	0.463717	0.827	0.451	2.25567e-61	RTL8C
DDAH2	7.49885e-66	0.462571	0.782	0.362	2.51496e-61	DDAH2
ADIRF	6.62214e-46	0.459111	0.811	0.516	2.22093e-41	ADIRF
DPP4	9.71529e-50	0.45593	0.578	0.187	3.25831e-45	DPP4
RHOA	2.61209e-58	0.454706	0.934	0.765	8.76043e-54	RHOA
MGLL	9.28905e-59	0.454036	0.55	0.138	3.11536e-54	MGLL
EHD2	3.86189e-63	0.453193	0.633	0.198	1.2952e-58	EHD2
LGALS1	1.30077e-58	0.452021	0.977	0.94	4.36253e-54	LGALS1
PGRMC1	7.7691e-65	0.450544	0.81	0.406	2.6056e-60	PGRMC1
C3	2.733e-10	0.445932	0.66	0.431	9.16593e-06	C3
DCN	1.0477e-58	0.444282	0.989	0.986	3.51377e-54	DCN
CALM1	1.30395e-65	0.441174	0.931	0.67	4.37319e-61	CALM1
PGAM1	7.92498e-59	0.43643	0.847	0.495	2.65788e-54	PGAM1
SERPINF1	5.3909e-53	0.435555	0.952	0.835	1.808e-48	SERPINF1
EMP1	9.83813e-47	0.435031	0.874	0.612	3.29951e-42	EMP1
MRGPRF	1.91462e-71	0.433524	0.528	0.101	6.42124e-67	MRGPRF
NFIC	1.72787e-61	0.431702	0.823	0.426	5.79494e-57	NFIC
ITGB1BP1	6.04097e-58	0.42964	0.692	0.262	2.02602e-53	ITGB1BP1
PTGIS	4.60039e-57	0.429449	0.763	0.329	1.54288e-52	PTGIS
BAG2	1.0275e-61	0.428293	0.545	0.138	3.44603e-57	BAG2
CAPZB	2.15842e-63	0.426272	0.844	0.454	7.23891e-59	CAPZB
THBS2	5.05885e-32	0.426246	0.858	0.662	1.69664e-27	THBS2
ARL6IP5	4.43965e-61	0.423116	0.909	0.596	1.48897e-56	ARL6IP5
ITGBL1	6.73565e-54	0.423049	0.77	0.386	2.259e-49	ITGBL1
SOD3	7.78936e-51	0.419168	0.902	0.628	2.6124e-46	SOD3
TUBB4B	5.27816e-49	0.415378	0.764	0.389	1.77019e-44	TUBB4B
ADH1B	2.01995e-19	0.40939	0.469	0.223	6.77452e-15	ADH1B
TMSB4X	9.66582e-59	0.407725	0.997	0.943	3.24172e-54	TMSB4X
YWHAQ	1.21719e-50	0.407068	0.84	0.513	4.08222e-46	YWHAQ
MVP	3.78857e-56	0.405612	0.696	0.263	1.27061e-51	MVP
CST3	8.46683e-32	0.402361	0.977	0.951	2.8396e-27	CST3
GPNMB	1.05368e-45	0.401667	0.875	0.578	3.53383e-41	GPNMB
LINC00968	1.04642e-63	0.401183	0.323	0.034	3.50949e-59	LINC00968
POLR2E	1.48477e-54	0.400951	0.728	0.296	4.97961e-50	POLR2E
KDELR3	1.69507e-49	0.400735	0.66	0.252	5.68494e-45	KDELR3
CA12	6.2182e-58	0.396116	0.427	0.081	2.08546e-53	CA12
CREB5	2.45837e-55	0.394833	0.536	0.13	8.24487e-51	CREB5
REXO2	2.08122e-53	0.393951	0.849	0.491	6.97998e-49	REXO2
PDGFRB	5.90707e-47	0.393104	0.765	0.368	1.98111e-42	PDGFRB
KDELR1	4.15008e-59	0.3925	0.895	0.557	1.39185e-54	KDELR1
GAPDH	8.34448e-58	0.392044	0.982	0.928	2.79857e-53	GAPDH
SARAF	1.23111e-50	0.390723	0.802	0.391	4.12889e-46	SARAF
ACTG1	6.67394e-63	0.389297	0.991	0.953	2.23831e-58	ACTG1
LUM	3.78683e-54	0.389019	0.968	0.857	1.27003e-49	LUM
FLNA	6.52075e-46	0.386746	0.826	0.471	2.18693e-41	FLNA
CYBA	1.60875e-48	0.385344	0.799	0.404	5.39542e-44	CYBA
LGALS3	3.31376e-50	0.384884	0.955	0.827	1.11137e-45	LGALS3
MAP1A	1.48971e-44	0.384522	0.622	0.231	4.99619e-40	MAP1A
P4HA2	1.60917e-51	0.38342	0.649	0.231	5.39682e-47	P4HA2
DSTN	5.34629e-54	0.380298	0.913	0.637	1.79304e-49	DSTN
FAM114A1	1.46869e-55	0.379174	0.774	0.354	4.9257e-51	FAM114A1
EEA1	3.33112e-53	0.378013	0.745	0.327	1.11719e-48	EEA1
MYL6	1.3594e-53	0.377846	0.977	0.915	4.55917e-49	MYL6
DDOST	1.34228e-47	0.377029	0.765	0.367	4.50173e-43	DDOST
CD63	8.01539e-60	0.376154	0.977	0.902	2.6882e-55	CD63
MT-ND4L	7.59493e-174	0.375687	0.999	0.971	2.54719e-169	MT-ND4L
GALNT15	9.91531e-49	0.374349	0.368	0.06	3.3254e-44	GALNT15
IFI35	7.60855e-51	0.371726	0.535	0.135	2.55175e-46	IFI35
PTGES	6.22033e-44	0.371422	0.718	0.314	2.08617e-39	PTGES
CCND1	6.4009e-34	0.370231	0.518	0.189	2.14673e-29	CCND1
SRPX2	3.71296e-56	0.369679	0.555	0.132	1.24525e-51	SRPX2
IFIT1	2.47476e-43	0.367193	0.348	0.066	8.29985e-39	IFIT1
SERF2	1.45424e-50	0.367141	0.97	0.908	4.87722e-46	SERF2
PPDPF	1.75832e-53	0.365669	0.923	0.617	5.89705e-49	PPDPF
CADM3	1.49956e-24	0.362726	0.31	0.096	5.02922e-20	CADM3
FSTL1	2.55187e-41	0.362701	0.955	0.859	8.55848e-37	FSTL1
EMX2OS	7.11114e-47	0.362364	0.488	0.131	2.38493e-42	EMX2OS
SEMA3C	1.42748e-39	0.361836	0.748	0.353	4.78748e-35	SEMA3C
GLIPR2	1.33882e-48	0.361304	0.589	0.183	4.49013e-44	GLIPR2
CAVIN1	1.37529e-47	0.361132	0.897	0.608	4.61245e-43	CAVIN1
ILK	6.62444e-46	0.361121	0.671	0.263	2.2217e-41	ILK
MYOF	2.64418e-47	0.3596	0.658	0.241	8.86807e-43	MYOF
TFG	1.27302e-45	0.358213	0.619	0.234	4.26947e-41	TFG
ANXA6	4.03879e-45	0.357916	0.709	0.306	1.35453e-40	ANXA6
ELOVL1	1.19617e-49	0.357601	0.6	0.189	4.01173e-45	ELOVL1
UGDH	1.24795e-45	0.356347	0.681	0.26	4.18536e-41	UGDH
RCN3	4.15022e-44	0.355369	0.769	0.39	1.3919e-39	RCN3
SEC13	1.0313e-44	0.354866	0.74	0.359	3.45877e-40	SEC13
CNN3	8.52776e-42	0.354021	0.823	0.513	2.86004e-37	CNN3
AP2M1	2.88105e-48	0.353582	0.77	0.374	9.66246e-44	AP2M1
LIMS2	1.72465e-48	0.353353	0.484	0.115	5.78413e-44	LIMS2
ACTB	6.96162e-63	0.352722	0.999	0.991	2.33479e-58	ACTB
SSC5D	5.36861e-41	0.35159	0.602	0.211	1.80053e-36	SSC5D
VSIR	7.58653e-43	0.350136	0.584	0.186	2.54437e-38	VSIR
NAV1	8.87188e-48	0.349682	0.556	0.153	2.97545e-43	NAV1
TGFB1I1	1.04739e-42	0.345564	0.566	0.184	3.51273e-38	TGFB1I1
AGTRAP	4.43366e-45	0.3431	0.623	0.221	1.48696e-40	AGTRAP
PRDX5	2.23197e-49	0.342479	0.854	0.487	7.48559e-45	PRDX5
AUP1	5.64949e-43	0.341909	0.699	0.298	1.89472e-38	AUP1
TYMP	1.14412e-42	0.340444	0.728	0.331	3.83715e-38	TYMP
COL8A1	2.10404e-23	0.340256	0.199	0.041	7.05653e-19	COL8A1
MX2	6.4811e-46	0.338754	0.439	0.089	2.17363e-41	MX2
ADI1	2.54141e-37	0.337934	0.651	0.262	8.52337e-33	ADI1
CD109	7.71463e-39	0.337366	0.625	0.247	2.58733e-34	CD109
PDLIM4	8.89631e-41	0.336156	0.612	0.229	2.98364e-36	PDLIM4
RPS27L	8.24835e-35	0.334236	0.821	0.514	2.76633e-30	RPS27L
HLA-A	1.65396e-46	0.334188	0.972	0.83	5.54704e-42	HLA-A
CALM3	1.08774e-40	0.334163	0.648	0.263	3.64807e-36	CALM3
SCAMP2	1.99975e-44	0.333614	0.565	0.177	6.70677e-40	SCAMP2
OST4	1.58964e-41	0.33049	0.903	0.643	5.33133e-37	OST4
ATP2B4	5.0113e-36	0.330193	0.604	0.237	1.68069e-31	ATP2B4
PCSK5	6.68668e-27	0.329276	0.404	0.137	2.24258e-22	PCSK5
FAP	4.87339e-35	0.32862	0.666	0.282	1.63444e-30	FAP
P4HB	1.4384e-39	0.327874	0.904	0.652	4.8241e-35	P4HB
FABP3	1.84209e-21	0.32768	0.334	0.105	6.178e-17	FABP3
CD55	3.94485e-26	0.327357	0.869	0.639	1.32303e-21	CD55
SQSTM1	8.0393e-40	0.32734	0.835	0.487	2.69622e-35	SQSTM1
POLR2L	2.62696e-44	0.326245	0.913	0.684	8.8103e-40	POLR2L
SRPX	1.89387e-28	0.3257	0.72	0.376	6.35165e-24	SRPX
CNBP	6.3556e-46	0.325561	0.881	0.573	2.13154e-41	CNBP
PIGT	2.51381e-39	0.324113	0.828	0.509	8.43082e-35	PIGT
MGST3	6.93093e-43	0.32382	0.918	0.715	2.3245e-38	MGST3
UBE2L6	2.60573e-37	0.323351	0.567	0.192	8.7391e-33	UBE2L6
ARHGDIA	4.3799e-41	0.32162	0.753	0.377	1.46893e-36	ARHGDIA
F3	1.06987e-31	0.3202	0.294	0.055	3.58813e-27	F3
TWF2	1.7954e-41	0.32004	0.528	0.159	6.02143e-37	TWF2
SELENOS	2.76314e-40	0.319244	0.753	0.377	9.26702e-36	SELENOS
YIPF3	1.52761e-43	0.318887	0.69	0.286	5.12329e-39	YIPF3
COX7A1	1.12743e-37	0.318661	0.735	0.363	3.78117e-33	COX7A1
LRPAP1	8.31373e-42	0.31773	0.747	0.358	2.78826e-37	LRPAP1
DBNDD2	2.10494e-34	0.316887	0.494	0.161	7.05953e-30	DBNDD2
GYPC	1.11945e-39	0.315534	0.82	0.475	3.75443e-35	GYPC
CTHRC1	1.81351e-26	0.315406	0.871	0.66	6.08214e-22	CTHRC1
FBLN5	2.63722e-40	0.311463	0.81	0.435	8.84469e-36	FBLN5
LAMA2	1.07156e-34	0.310411	0.728	0.358	3.59381e-30	LAMA2
TNFRSF12A	3.96968e-27	0.310102	0.451	0.16	1.33135e-22	TNFRSF12A
SGCA	1.60787e-26	0.309968	0.295	0.086	5.39249e-22	SGCA
PPL	5.50423e-40	0.308879	0.448	0.111	1.84601e-35	PPL
GPX4	7.10476e-45	0.308702	0.948	0.731	2.3828e-40	GPX4
NDUFAF3	4.66652e-41	0.308271	0.696	0.296	1.56506e-36	NDUFAF3
PSME1	8.76667e-40	0.307663	0.866	0.529	2.94016e-35	PSME1
HCFC1R1	7.17487e-39	0.306325	0.797	0.439	2.40631e-34	HCFC1R1
PDE4DIP	4.53047e-35	0.306243	0.517	0.166	1.51943e-30	PDE4DIP
OLFML3	1.66079e-40	0.306199	0.883	0.562	5.56996e-36	OLFML3
MYDGF	1.23171e-34	0.304446	0.836	0.533	4.13091e-30	MYDGF
ENO1	1.08986e-41	0.304019	0.889	0.587	3.65517e-37	ENO1
CREB3L1	9.63702e-39	0.303603	0.595	0.214	3.23206e-34	CREB3L1
SLFN5	9.2787e-35	0.303298	0.526	0.17	3.11189e-30	SLFN5
DYNLRB1	1.21033e-40	0.303181	0.768	0.381	4.0592e-36	DYNLRB1
PRDX1	5.47385e-40	0.302816	0.91	0.681	1.83582e-35	PRDX1
COMT	5.02381e-40	0.302712	0.71	0.305	1.68489e-35	COMT
S100A13	1.16406e-40	0.302105	0.909	0.634	3.90402e-36	S100A13
WDR1	6.96316e-33	0.301177	0.643	0.281	2.3353e-28	WDR1
PMP22	3.77504e-38	0.301166	0.926	0.709	1.26607e-33	PMP22
PSMC3	4.37612e-41	0.300846	0.627	0.227	1.46766e-36	PSMC3
ADK	7.7279e-41	0.300335	0.527	0.157	2.59178e-36	ADK
CREB3	1.05977e-40	0.300123	0.431	0.102	3.55425e-36	CREB3
OLFML1	5.84352e-36	0.299976	0.602	0.23	1.9598e-31	OLFML1
BSG	8.47336e-38	0.299269	0.852	0.528	2.84179e-33	BSG
OSR2	1.29079e-25	0.298259	0.501	0.202	4.32904e-21	OSR2
S100A16	8.56863e-33	0.296807	0.745	0.4	2.87375e-28	S100A16
CFL1	2.57959e-33	0.296714	0.941	0.805	8.65143e-29	CFL1
TMED3	1.65934e-34	0.296012	0.687	0.315	5.56511e-30	TMED3
THBS3	4.51829e-35	0.295581	0.612	0.238	1.51534e-30	THBS3
TBCB	1.18954e-37	0.295298	0.691	0.308	3.98949e-33	TBCB
MT-ND1	6.59962e-99	0.294703	0.99	0.969	2.21338e-94	MT-ND1
C1QTNF1	5.49407e-30	0.294511	0.494	0.167	1.8426e-25	C1QTNF1
CLDN11	7.22942e-32	0.294254	0.264	0.05	2.4246e-27	CLDN11
S100A11	5.57787e-37	0.293958	0.966	0.9	1.87071e-32	S100A11
DRAP1	1.95654e-34	0.293827	0.734	0.378	6.56186e-30	DRAP1
FKBP8	1.22815e-37	0.293599	0.692	0.301	4.11895e-33	FKBP8
ERCC1	6.06228e-39	0.293426	0.623	0.227	2.03317e-34	ERCC1
MT-ATP8	4.94352e-77	0.293366	0.985	0.899	1.65796e-72	MT-ATP8
ZNHIT1	1.33223e-36	0.292888	0.74	0.367	4.46803e-32	ZNHIT1
TSKU	5.3556e-31	0.292647	0.462	0.14	1.79616e-26	TSKU
PODN	2.30929e-31	0.292527	0.715	0.343	7.74488e-27	PODN
PSMC5	1.36444e-35	0.291635	0.649	0.267	4.57605e-31	PSMC5
ITGA5	5.6646e-32	0.291225	0.491	0.164	1.89979e-27	ITGA5
TENT5A	9.83861e-34	0.290512	0.675	0.292	3.29967e-29	TENT5A
IFITM3	6.94164e-45	0.289938	0.985	0.947	2.32809e-40	IFITM3
ANXA7	6.86212e-32	0.288647	0.702	0.345	2.30142e-27	ANXA7
PDIA6	1.62237e-33	0.288339	0.817	0.472	5.44111e-29	PDIA6
GABARAP	2.422e-43	0.285994	0.947	0.753	8.12289e-39	GABARAP
LTBR	3.34189e-38	0.285923	0.636	0.234	1.1208e-33	LTBR
MDH1	9.47381e-29	0.285722	0.604	0.259	3.17732e-24	MDH1
IFI44L	5.55166e-44	0.284769	0.335	0.049	1.86192e-39	IFI44L
MAP1B	1.62585e-25	0.282466	0.757	0.458	5.45276e-21	MAP1B
MRPL17	8.87947e-35	0.282035	0.469	0.141	2.978e-30	MRPL17
LMF2	5.24036e-37	0.280728	0.556	0.179	1.75751e-32	LMF2
PSMB6	2.99081e-38	0.280518	0.764	0.38	1.00306e-33	PSMB6
CSTB	2.36249e-37	0.280487	0.826	0.492	7.92333e-33	CSTB
TMBIM1	4.35196e-31	0.280274	0.668	0.307	1.45956e-26	TMBIM1
PHPT1	1.27138e-34	0.278711	0.777	0.405	4.26395e-30	PHPT1
KXD1	8.89279e-35	0.278685	0.521	0.165	2.98246e-30	KXD1
AC245595.1	1.11412e-31	0.278389	0.755	0.4	3.73654e-27	AC245595.1
SERPINB6	2.10973e-33	0.277999	0.469	0.143	7.07562e-29	SERPINB6
SOD1	5.1762e-37	0.277709	0.861	0.542	1.73599e-32	SOD1
IAH1	1.80094e-29	0.276858	0.604	0.25	6.03999e-25	IAH1
PLTP	1.08335e-31	0.275745	0.793	0.458	3.63332e-27	PLTP
LAMTOR1	1.96318e-35	0.275008	0.747	0.371	6.58412e-31	LAMTOR1
SDHC	2.39644e-36	0.27421	0.644	0.257	8.03717e-32	SDHC
DCTN2	4.00538e-33	0.274129	0.654	0.274	1.34332e-28	DCTN2
BCAP31	1.51647e-33	0.274023	0.749	0.383	5.08595e-29	BCAP31
TMEM179B	6.09433e-36	0.27363	0.728	0.35	2.04392e-31	TMEM179B
SAMHD1	1.12899e-34	0.273269	0.636	0.238	3.7864e-30	SAMHD1
ARF1	3.86169e-39	0.273144	0.835	0.478	1.29513e-34	ARF1
PDIA4	3.42125e-26	0.272122	0.593	0.259	1.14742e-21	PDIA4
TXNDC15	2.0038e-33	0.272008	0.667	0.28	6.72034e-29	TXNDC15
PSMD4	3.28045e-32	0.271444	0.583	0.222	1.1002e-27	PSMD4
RSU1	8.42944e-32	0.271214	0.59	0.229	2.82706e-27	RSU1
CALM2	1.51926e-35	0.271202	0.926	0.718	5.0953e-31	CALM2
MT-ND3	9.1177e-105	0.270952	0.999	0.984	3.05789e-100	MT-ND3
DAD1	1.53573e-40	0.270831	0.913	0.629	5.15054e-36	DAD1
TSPAN4	3.07062e-35	0.270482	0.792	0.414	1.02982e-30	TSPAN4
PLD3	4.76453e-34	0.270336	0.832	0.524	1.59793e-29	PLD3
SEPT9	6.50291e-30	0.269688	0.484	0.153	2.18095e-25	SEPT9
ENTPD1	2.53895e-27	0.26947	0.42	0.132	8.51512e-23	ENTPD1
ARL1	2.191e-31	0.268602	0.618	0.255	7.34818e-27	ARL1
LIMA1	2.82887e-34	0.268179	0.855	0.554	9.48747e-30	LIMA1
MMP14	1.50796e-29	0.267792	0.716	0.351	5.0574e-25	MMP14
CDA	1.33228e-38	0.26773	0.264	0.037	4.46819e-34	CDA
LRRN4CL	4.25514e-33	0.267632	0.696	0.319	1.42709e-28	LRRN4CL
REEP5	5.21024e-33	0.267619	0.813	0.478	1.74741e-28	REEP5
SF3B4	3.51491e-33	0.266209	0.496	0.147	1.17883e-28	SF3B4
SERPINH1	4.60895e-24	0.26558	0.864	0.622	1.54575e-19	SERPINH1
YWHAB	5.39003e-36	0.264099	0.914	0.667	1.80771e-31	YWHAB
APPL2	1.15062e-37	0.262916	0.431	0.098	3.85894e-33	APPL2
CD276	2.96606e-31	0.262548	0.537	0.182	9.94756e-27	CD276
RTN3	1.31044e-26	0.259547	0.656	0.309	4.39496e-22	RTN3
DLGAP4	5.47528e-32	0.258777	0.489	0.145	1.8363e-27	DLGAP4
CCDC107	1.82054e-29	0.258367	0.584	0.231	6.10572e-25	CCDC107
FLOT1	1.33674e-31	0.258264	0.624	0.25	4.48315e-27	FLOT1
APBB1IP	6.36789e-36	0.256721	0.404	0.091	2.13566e-31	APBB1IP
TPPP3	5.72495e-14	0.25668	0.496	0.248	1.92004e-09	TPPP3
MOXD1	3.27035e-23	0.256546	0.363	0.118	1.09681e-18	MOXD1
FUCA2	1.56111e-30	0.256506	0.711	0.343	5.23563e-26	FUCA2
CRYAB	6.47579e-37	0.256158	0.735	0.339	2.17185e-32	CRYAB
NDUFS8	6.58433e-28	0.256125	0.681	0.337	2.20825e-23	NDUFS8
RPN2	1.7854e-30	0.255907	0.757	0.392	5.98787e-26	RPN2
AHNAK	3.72259e-36	0.255827	0.942	0.756	1.24848e-31	AHNAK
MPG	1.27586e-27	0.255768	0.613	0.269	4.27898e-23	MPG
LRRC59	9.75223e-29	0.255767	0.627	0.268	3.2707e-24	LRRC59
CYSTM1	5.81781e-32	0.255749	0.628	0.264	1.95118e-27	CYSTM1
NDUFB1	1.50825e-31	0.254941	0.61	0.224	5.05836e-27	NDUFB1
PLIN3	9.79666e-30	0.253555	0.637	0.277	3.2856e-25	PLIN3
FHL2	7.22956e-24	0.253297	0.43	0.149	2.42465e-19	FHL2
MPZL1	2.29501e-30	0.252742	0.614	0.253	7.697e-26	MPZL1
PPP1CA	3.59843e-25	0.25229	0.585	0.255	1.20684e-20	PPP1CA
IQGAP1	6.34734e-34	0.252261	0.762	0.396	2.12877e-29	IQGAP1
CBR1	5.60232e-27	0.252061	0.515	0.184	1.87891e-22	CBR1
SH3GL1	2.97798e-32	0.252045	0.419	0.108	9.98756e-28	SH3GL1
RNASE4	6.7894e-27	0.250332	0.595	0.235	2.27703e-22	RNASE4
C1orf122	4.7325e-27	0.2501	0.483	0.173	1.58718e-22	C1orf122
DBI	1.06861e-33	0.250023	0.86	0.544	3.5839e-29	DBI
LDLR	5.13541e-14	-0.250253	0.049	0.115	1.72231e-09	LDLR
PTPN2	9.75718e-09	-0.250274	0.135	0.158	0.000327236	PTPN2
SLC4A7	3.78017e-07	-0.250936	0.11	0.119	0.0126779	SLC4A7
NR4A3	4.6215e-12	-0.251487	0.062	0.112	1.54996e-07	NR4A3
MT-CO3	3.97738e-08	-0.251559	0.997	0.996	0.00133393	MT-CO3
RPL18A	6.75281e-08	-0.252148	0.98	0.951	0.00226476	RPL18A
GFRA1	1.51554e-07	-0.256609	0.156	0.187	0.00508281	GFRA1
NDUFC2	9.41454e-09	-0.257275	0.165	0.201	0.000315745	NDUFC2
GCSH	8.16604e-12	-0.259414	0.076	0.121	2.73873e-07	GCSH
RPL10	4.63805e-19	-0.259755	0.996	0.99	1.55551e-14	RPL10
FST	5.05356e-09	-0.261295	0.066	0.112	0.000169486	FST
NFIL3	1.73507e-10	-0.261732	0.087	0.135	5.81909e-06	NFIL3
RPS3	1.13299e-07	-0.266043	0.971	0.915	0.00379983	RPS3
JAG1	3.09638e-07	-0.267019	0.153	0.156	0.0103846	JAG1
HES1	1.16603e-09	-0.26737	0.119	0.176	3.91065e-05	HES1
RPL13	3.89396e-18	-0.268646	0.986	0.978	1.30596e-13	RPL13
SLC40A1	1.70257e-09	-0.270976	0.061	0.117	5.7101e-05	SLC40A1
SRM	8.80087e-07	-0.271011	0.173	0.16	0.0295164	SRM
C19orf24	1.65753e-12	-0.271229	0.086	0.136	5.55903e-08	C19orf24
ETS2	3.22401e-09	-0.271637	0.1	0.132	0.000108127	ETS2
IGFBP7	1.82639e-09	-0.271843	0.603	0.643	6.12535e-05	IGFBP7
CYC1	9.12067e-08	-0.27382	0.221	0.196	0.00305889	CYC1
RPL23A	8.47279e-08	-0.276471	0.947	0.885	0.00284161	RPL23A
NRP2	2.95502e-13	-0.276705	0.047	0.108	9.91054e-09	NRP2
ARL5B	6.2051e-16	-0.277317	0.055	0.121	2.08107e-11	ARL5B
ARL5A	1.31391e-10	-0.277782	0.119	0.15	4.4066e-06	ARL5A
HIGD1A	1.2715e-08	-0.278433	0.183	0.207	0.000426435	HIGD1A
RPL24	7.77681e-09	-0.278539	0.966	0.912	0.000260819	RPL24
KLF5	1.04477e-16	-0.279369	0.035	0.115	3.50394e-12	KLF5
BCL3	1.10333e-12	-0.280513	0.079	0.137	3.70035e-08	BCL3
SH3PXD2A	2.63136e-09	-0.284001	0.163	0.183	8.82506e-05	SH3PXD2A
RAI14	5.01844e-08	-0.284022	0.126	0.152	0.00168308	RAI14
RELB	1.93299e-15	-0.284997	0.054	0.113	6.48286e-11	RELB
RPS19	1.40374e-07	-0.287413	0.98	0.936	0.00470786	RPS19
MALAT1	1.54585e-07	-0.28847	0.982	0.988	0.00518448	MALAT1
RPS23	5.89029e-18	-0.288727	0.977	0.968	1.97548e-13	RPS23
ITM2C	2.33571e-10	-0.289117	0.127	0.178	7.83349e-06	ITM2C
RPS28	7.48791e-20	-0.289926	0.981	0.969	2.5113e-15	RPS28
CLK1	1.00404e-09	-0.291286	0.172	0.208	3.36734e-05	CLK1
MTCH1	1.32957e-06	-0.292791	0.368	0.314	0.0445912	MTCH1
RPL35A	2.28666e-12	-0.29372	0.97	0.94	7.669e-08	RPL35A
RPL22	2.69592e-07	-0.29433	0.943	0.874	0.00904158	RPL22
PPP1R15B	1.48501e-08	-0.295161	0.136	0.15	0.000498042	PPP1R15B
CNTN1	1.60103e-16	-0.29524	0.039	0.127	5.36954e-12	CNTN1
ZC3H12A	4.76521e-11	-0.2982	0.13	0.167	1.59816e-06	ZC3H12A
SLC16A7	1.85391e-08	-0.299442	0.187	0.193	0.000621764	SLC16A7
PTK7	4.52095e-15	-0.30035	0.038	0.11	1.51624e-10	PTK7
RCN2	1.62508e-10	-0.301947	0.136	0.161	5.45018e-06	RCN2
BAG1	9.1842e-13	-0.302905	0.146	0.173	3.0802e-08	BAG1
BRD2	1.6351e-07	-0.30324	0.325	0.297	0.0054838	BRD2
XIST	2.60415e-11	-0.303434	0.043	0.12	8.7338e-07	XIST
MATN4	2.97579e-07	-0.30556	0.156	0.153	0.00998021	MATN4
MIDN	9.87851e-07	-0.305978	0.257	0.24	0.0331305	MIDN
SERTAD1	1.21282e-09	-0.308124	0.231	0.244	4.06755e-05	SERTAD1
U2AF1	3.35883e-21	-0.309941	0.047	0.149	1.12649e-16	U2AF1
EPAS1	7.65431e-17	-0.309967	0.044	0.122	2.5671e-12	EPAS1
B4GALT5	1.75856e-13	-0.310463	0.079	0.131	5.89787e-09	B4GALT5
MME	9.55229e-08	-0.310572	0.116	0.153	0.00320365	MME
RPL12	7.22768e-18	-0.310932	0.98	0.97	2.42402e-13	RPL12
RPS4X	8.51006e-23	-0.312794	0.974	0.948	2.8541e-18	RPS4X
HPGD	3.30856e-10	-0.315721	0.125	0.173	1.10963e-05	HPGD
RPS20	3.17396e-07	-0.316176	0.704	0.608	0.0106448	RPS20
STMN1	4.70818e-08	-0.317419	0.084	0.14	0.00157903	STMN1
PTGER3	6.98816e-15	-0.318264	0.044	0.11	2.34369e-10	PTGER3
RPL31	5.01483e-08	-0.318656	0.871	0.78	0.00168187	RPL31
SESN3	2.59571e-09	-0.318829	0.16	0.191	8.70549e-05	SESN3
CCDC71L	1.80535e-09	-0.319942	0.105	0.137	6.05477e-05	CCDC71L
GPCPD1	4.84079e-13	-0.32044	0.106	0.152	1.62351e-08	GPCPD1
RPL5	3.49261e-09	-0.320683	0.957	0.903	0.000117135	RPL5
GADD45A	1.71349e-08	-0.323223	0.199	0.2	0.000574669	GADD45A
HMGN1	4.78482e-08	-0.327753	0.366	0.335	0.00160473	HMGN1
HSPH1	7.51817e-09	-0.328095	0.227	0.23	0.000252144	HSPH1
EEF1G	3.71803e-12	-0.332679	0.675	0.596	1.24695e-07	EEF1G
NDUFA11	1.06131e-12	-0.332884	0.294	0.311	3.55942e-08	NDUFA11
RPL18	4.23045e-17	-0.337291	0.972	0.944	1.41881e-12	RPL18
KDM6B	1.60175e-19	-0.337323	0.057	0.145	5.37194e-15	KDM6B
RPS14	1.12274e-19	-0.341686	0.976	0.951	3.76545e-15	RPS14
RPL36A	4.6877e-11	-0.342669	0.464	0.446	1.57216e-06	RPL36A
EDNRB	1.3912e-10	-0.342937	0.05	0.108	4.66579e-06	EDNRB
CRNDE	5.58679e-16	-0.343187	0.136	0.187	1.8737e-11	CRNDE
PHLDA1	3.16947e-13	-0.344093	0.069	0.12	1.06298e-08	PHLDA1
TPT1	4.5831e-28	-0.344748	0.976	0.973	1.53708e-23	TPT1
F2RL2	1.26841e-13	-0.34505	0.037	0.102	4.25399e-09	F2RL2
SET	2.32725e-09	-0.3459	0.363	0.338	7.80513e-05	SET
COL1A1	5.78521e-09	-0.346356	0.985	0.996	0.000194024	COL1A1
H3F3B	2.08257e-11	-0.346587	0.965	0.936	6.98452e-07	H3F3B
RPS11	2.37232e-10	-0.347335	0.895	0.808	7.95628e-06	RPS11
HAPLN3	4.29118e-15	-0.348942	0.076	0.14	1.43918e-10	HAPLN3
NDUFAF8	3.28274e-19	-0.349826	0.113	0.17	1.10097e-14	NDUFAF8
DKK2	1.00614e-09	-0.350409	0.155	0.195	3.3744e-05	DKK2
GNB2	3.10312e-07	-0.353582	0.372	0.315	0.0104073	GNB2
ROBO2	1.69006e-07	-0.357901	0.09	0.11	0.00566813	ROBO2
ADAMTS1	2.2659e-07	-0.359452	0.216	0.217	0.00759938	ADAMTS1
MT-CO1	1.88116e-18	-0.360326	0.999	0.998	6.30904e-14	MT-CO1
COL6A6	5.24029e-07	-0.360878	0.124	0.192	0.0175749	COL6A6
MYO1B	6.68038e-09	-0.361383	0.24	0.23	0.000224046	MYO1B
TMBIM4	4.11915e-13	-0.36371	0.485	0.462	1.38148e-08	TMBIM4
BHLHE40	2.52236e-08	-0.364469	0.271	0.276	0.00084595	BHLHE40
CPE	6.53449e-07	-0.366042	0.349	0.33	0.0219154	CPE
PTMA	2.42228e-12	-0.36883	0.977	0.95	8.12384e-08	PTMA
EIF4A3	1.20882e-06	-0.369573	0.313	0.241	0.0405415	EIF4A3
FAM20A	9.41064e-09	-0.37083	0.219	0.21	0.000315614	FAM20A
RPL13A	1.2187e-17	-0.372597	0.942	0.897	4.08728e-13	RPL13A
ARID5B	1.27208e-06	-0.374072	0.62	0.522	0.042663	ARID5B
C12orf57	1.07602e-07	-0.376371	0.866	0.769	0.00360876	C12orf57
SRGN	1.51632e-12	-0.376848	0.047	0.137	5.08545e-08	SRGN
RNASEK	5.31044e-11	-0.378526	0.559	0.495	1.78102e-06	RNASEK
BTG1	2.31729e-07	-0.380229	0.554	0.467	0.00777174	BTG1
CHCHD10	1.53929e-20	-0.380323	0.076	0.156	5.16248e-16	CHCHD10
RPL11	4.54182e-30	-0.380615	0.982	0.97	1.52323e-25	RPL11
CPXM1	1.28272e-12	-0.381098	0.233	0.288	4.302e-08	CPXM1
MCL1	5.54152e-08	-0.381589	0.435	0.369	0.00185851	MCL1
NDUFA13	3.84724e-16	-0.383383	0.503	0.495	1.29029e-11	NDUFA13
RPL30	2.11429e-38	-0.385339	0.979	0.979	7.09089e-34	RPL30
ZFAND5	6.18135e-10	-0.38591	0.382	0.351	2.0731e-05	ZFAND5
AQP3	2.48343e-08	-0.386636	0.092	0.117	0.000832893	AQP3
RPS12	5.52312e-38	-0.386772	0.987	0.985	1.85234e-33	RPS12
GPM6B	2.30983e-19	-0.387795	0.023	0.106	7.74672e-15	GPM6B
RPL34	1.18157e-38	-0.389031	0.974	0.976	3.96274e-34	RPL34
CDH11	5.62676e-07	-0.390721	0.404	0.348	0.018871	CDH11
ARL6IP1	1.22518e-18	-0.39215	0.182	0.271	4.10902e-14	ARL6IP1
NTRK2	2.40479e-10	-0.392352	0.402	0.41	8.06518e-06	NTRK2
NRP1	7.94541e-14	-0.399004	0.129	0.197	2.66473e-09	NRP1
COLEC12	1.20997e-17	-0.399305	0.086	0.173	4.058e-13	COLEC12
SSPN	2.53168e-09	-0.39993	0.281	0.273	8.49073e-05	SSPN
KTN1	6.78341e-10	-0.400719	0.329	0.309	2.27502e-05	KTN1
MMP23B	3.598e-17	-0.4016	0.161	0.229	1.2067e-12	MMP23B
FAU	9.00747e-20	-0.401665	0.967	0.928	3.02092e-15	FAU
CPZ	1.75929e-18	-0.406809	0.202	0.321	5.90029e-14	CPZ
ADAMTS4	1.4314e-20	-0.408068	0.049	0.138	4.80063e-16	ADAMTS4
RPL22L1	1.49159e-08	-0.408543	0.542	0.465	0.00050025	RPL22L1
COL4A2	2.06157e-07	-0.419718	0.233	0.236	0.00691408	COL4A2
CSNK2B	1.0014e-16	-0.419959	0.367	0.384	3.3585e-12	CSNK2B
HLA-DPB1	2.68919e-11	-0.420574	0.087	0.145	9.01901e-07	HLA-DPB1
FGFBP2	6.4169e-17	-0.421816	0.048	0.129	2.1521e-12	FGFBP2
MAFF	2.64168e-14	-0.422128	0.132	0.178	8.85966e-10	MAFF
TXNIP	5.08851e-08	-0.422933	0.467	0.416	0.00170658	TXNIP
RPS24	5.41712e-37	-0.42358	0.979	0.968	1.81679e-32	RPS24
GLUL	3.75904e-09	-0.423614	0.512	0.454	0.000126071	GLUL
CYP1B1	1.93897e-16	-0.423905	0.074	0.176	6.50293e-12	CYP1B1
RPLP2	8.53916e-30	-0.42632	0.976	0.949	2.86386e-25	RPLP2
RPS13	5.91644e-35	-0.427213	0.976	0.97	1.98426e-30	RPS13
DPEP1	1.56086e-12	-0.430687	0.029	0.101	5.23481e-08	DPEP1
MXRA5	4.41519e-09	-0.431228	0.468	0.459	0.000148077	MXRA5
RPL32	2.53952e-49	-0.433206	0.977	0.98	8.51704e-45	RPL32
RBM17	7.21638e-16	-0.433602	0.272	0.282	2.42023e-11	RBM17
CRTAP	4.7033e-12	-0.434774	0.462	0.402	1.57739e-07	CRTAP
CSRNP1	3.39051e-18	-0.436533	0.161	0.229	1.13711e-13	CSRNP1
RPS8	1.03646e-54	-0.436667	0.991	0.986	3.47606e-50	RPS8
RPS5	6.01277e-27	-0.438122	0.936	0.907	2.01656e-22	RPS5
JAK1	3.83653e-13	-0.444265	0.381	0.356	1.28669e-08	JAK1
ID1	1.54201e-11	-0.445942	0.101	0.148	5.17158e-07	ID1
TNFAIP2	8.59399e-08	-0.451377	0.483	0.409	0.00288225	TNFAIP2
FNDC1	1.19203e-18	-0.451926	0.083	0.149	3.99783e-14	FNDC1
COL1A2	2.07593e-17	-0.453354	0.991	1	6.96224e-13	COL1A2
BTG2	3.32146e-16	-0.45341	0.173	0.252	1.11395e-11	BTG2
REL	1.07377e-21	-0.454156	0.107	0.191	3.60121e-17	REL
RUNX1	6.98137e-13	-0.456506	0.267	0.283	2.34141e-08	RUNX1
SNHG8	1.47262e-12	-0.45814	0.377	0.359	4.93889e-08	SNHG8
F2R	2.43776e-09	-0.460776	0.328	0.308	8.17577e-05	F2R
S100A14	1.13522e-22	-0.463213	0.03	0.126	3.80729e-18	S100A14
KLF4	1.08507e-07	-0.468203	0.584	0.477	0.00363912	KLF4
RPL23	2.71527e-19	-0.47054	0.753	0.698	9.10648e-15	RPL23
ACSL4	8.46786e-12	-0.471286	0.192	0.195	2.83995e-07	ACSL4
EML4	2.8683e-19	-0.472911	0.19	0.261	9.6197e-15	EML4
RPS3A	1.73702e-42	-0.473518	0.961	0.954	5.82561e-38	RPS3A
COL18A1	8.66265e-13	-0.473653	0.071	0.136	2.90528e-08	COL18A1
WTAP	9.26532e-15	-0.475085	0.298	0.303	3.1074e-10	WTAP
RPS27A	1.85464e-51	-0.476916	0.977	0.974	6.2201e-47	RPS27A
FOSL2	2.56235e-21	-0.477098	0.197	0.273	8.5936e-17	FOSL2
RPL39	7.58722e-50	-0.480926	0.979	0.982	2.5446e-45	RPL39
RPLP1	1.75783e-84	-0.481098	0.992	0.996	5.89542e-80	RPLP1
CCL2	1.79926e-13	-0.483446	0.219	0.322	6.03434e-09	CCL2
IGF1	1.2466e-10	-0.483479	0.131	0.188	4.18084e-06	IGF1
CCNL1	1.63677e-15	-0.485976	0.351	0.373	5.48941e-11	CCNL1
PIM1	9.69484e-24	-0.492281	0.132	0.226	3.25145e-19	PIM1
CTSC	1.19781e-15	-0.493994	0.105	0.169	4.01723e-11	CTSC
NFE2L2	1.6527e-22	-0.502478	0.31	0.361	5.54281e-18	NFE2L2
HLA-DPA1	1.32953e-14	-0.511292	0.059	0.148	4.45897e-10	HLA-DPA1
SOX4	1.87647e-20	-0.511882	0.198	0.303	6.2933e-16	SOX4
ITM2B	1.73493e-22	-0.515697	0.909	0.869	5.8186e-18	ITM2B
GJA1	2.22382e-14	-0.516159	0.497	0.46	7.45823e-10	GJA1
ASPN	6.41345e-09	-0.516705	0.311	0.322	0.000215094	ASPN
EDNRA	1.87757e-14	-0.519719	0.029	0.113	6.29701e-10	EDNRA
DSP	1.56519e-15	-0.524147	0.095	0.157	5.24933e-11	DSP
NFKBIZ	4.44726e-16	-0.524912	0.269	0.306	1.49152e-11	NFKBIZ
WARS	5.80417e-11	-0.525259	0.266	0.255	1.9466e-06	WARS
COL6A5	3.52603e-17	-0.526632	0.034	0.129	1.18256e-12	COL6A5
IFI16	2.48758e-13	-0.528304	0.605	0.546	8.34284e-09	IFI16
IFNGR2	7.07101e-22	-0.532618	0.243	0.29	2.37147e-17	IFNGR2
FOS	6.67504e-24	-0.532623	0.631	0.74	2.23867e-19	FOS
S100A7	3.79434e-15	-0.536423	0.091	0.158	1.27254e-10	S100A7
RPL7	2.60345e-33	-0.537065	0.895	0.851	8.73146e-29	RPL7
DDX21	9.91281e-08	-0.53778	0.525	0.407	0.00332456	DDX21
ID3	1.38338e-14	-0.539453	0.492	0.518	4.63958e-10	ID3
KRTDAP	3.87096e-19	-0.540345	0.053	0.141	1.29824e-14	KRTDAP
MRPS6	1.17093e-08	-0.540452	0.369	0.322	0.000392705	MRPS6
CEBPB	5.38485e-24	-0.54653	0.188	0.271	1.80597e-19	CEBPB
ATF3	2.71211e-18	-0.551259	0.277	0.371	9.09589e-14	ATF3
HSP90AA1	1.11221e-19	-0.552335	0.883	0.82	3.73014e-15	HSP90AA1
GBP1	1.85094e-13	-0.554042	0.25	0.262	6.20767e-09	GBP1
HTRA3	9.81743e-10	-0.5544	0.381	0.339	3.29257e-05	HTRA3
NENF	4.01909e-43	-0.556001	0.11	0.27	1.34792e-38	NENF
TNFAIP3	9.64197e-20	-0.556291	0.142	0.228	3.23372e-15	TNFAIP3
SPARCL1	4.99492e-15	-0.557748	0.088	0.196	1.6752e-10	SPARCL1
DIO2	2.94044e-16	-0.559704	0.16	0.222	9.86166e-12	DIO2
COL4A1	4.38358e-13	-0.56061	0.151	0.206	1.47016e-08	COL4A1
CLEC11A	7.28276e-28	-0.563755	0.233	0.362	2.44249e-23	CLEC11A
PTN	1.0345e-27	-0.564236	0.062	0.206	3.46949e-23	PTN
RGS16	2.43175e-25	-0.564298	0.107	0.252	8.15562e-21	RGS16
IL6	1.61533e-18	-0.572962	0.058	0.151	5.41749e-14	IL6
ITIH5	3.44002e-20	-0.574847	0.445	0.48	1.15372e-15	ITIH5
PTMS	5.45169e-22	-0.587029	0.361	0.372	1.82839e-17	PTMS
RPS15A	5.09162e-94	-0.587201	0.965	0.973	1.70763e-89	RPS15A
RPS17	2.36164e-37	-0.592032	0.542	0.592	7.92046e-33	RPS17
MARCKS	7.73932e-25	-0.593172	0.286	0.377	2.59561e-20	MARCKS
RGCC	1.91256e-13	-0.596113	0.296	0.305	6.41436e-09	RGCC
PNRC1	5.79727e-22	-0.603008	0.724	0.67	1.94429e-17	PNRC1
COL11A1	2.55778e-16	-0.607354	0.028	0.119	8.57829e-12	COL11A1
MT-ATP6	9.89962e-73	-0.610327	0.985	0.983	3.32013e-68	MT-ATP6
C11orf96	1.20695e-30	-0.619896	0.125	0.228	4.04786e-26	C11orf96
RPS10	6.40861e-48	-0.622455	0.265	0.452	2.14932e-43	RPS10
IER2	3.67614e-29	-0.622998	0.445	0.515	1.23291e-24	IER2
RASD1	1.05949e-28	-0.624453	0.132	0.274	3.55333e-24	RASD1
DMKN	1.75124e-19	-0.629706	0.091	0.178	5.87332e-15	DMKN
G0S2	5.77659e-20	-0.635712	0.029	0.127	1.93735e-15	G0S2
PRELID1	5.04222e-39	-0.642057	0.216	0.323	1.69106e-34	PRELID1
DNAJB1	5.24222e-21	-0.654594	0.443	0.452	1.75814e-16	DNAJB1
CRIP1	7.58737e-21	-0.655617	0.856	0.78	2.54465e-16	CRIP1
SLC5A3	6.48953e-20	-0.66004	0.096	0.189	2.17646e-15	SLC5A3
ITM2A	2.43039e-32	-0.660221	0.145	0.301	8.15105e-28	ITM2A
YBX3	1.16405e-25	-0.666536	0.478	0.486	3.904e-21	YBX3
SLC2A3	1.55355e-32	-0.667094	0.285	0.434	5.21028e-28	SLC2A3
PPP1R15A	5.48357e-23	-0.668253	0.501	0.499	1.83908e-18	PPP1R15A
FGL2	4.40367e-34	-0.677861	0.39	0.511	1.4769e-29	FGL2
RPL26	1.1635e-98	-0.687661	0.941	0.949	3.90214e-94	RPL26
KRT17	4.49513e-21	-0.688514	0.03	0.126	1.50758e-16	KRT17
KRT16	2.61094e-17	-0.694975	0.116	0.179	8.75657e-13	KRT16
CDKN1A	1.38603e-28	-0.706572	0.429	0.471	4.64848e-24	CDKN1A
LY6D	4.83924e-26	-0.717269	0.064	0.172	1.62298e-21	LY6D
S100A9	3.13385e-23	-0.71928	0.172	0.247	1.05103e-18	S100A9
EGR1	1.25639e-33	-0.721994	0.243	0.387	4.21369e-29	EGR1
IER3	2.46596e-30	-0.728581	0.342	0.458	8.27035e-26	IER3
APCDD1	9.90101e-25	-0.730576	0.054	0.167	3.3206e-20	APCDD1
KRT1	1.60723e-24	-0.734365	0.113	0.211	5.39034e-20	KRT1
FABP5	2.95874e-34	-0.743855	0.09	0.238	9.92302e-30	FABP5
CXCL1	1.46506e-11	-0.744259	0.047	0.107	4.9135e-07	CXCL1
GEM	1.10725e-37	-0.773133	0.168	0.359	3.71351e-33	GEM
SOD2	4.83899e-13	-0.78207	0.71	0.619	1.6229e-08	SOD2
NR4A2	7.11089e-39	-0.783687	0.199	0.355	2.38485e-34	NR4A2
GREM1	3.95827e-29	-0.798654	0.069	0.189	1.32753e-24	GREM1
HLA-DRB1	5.0944e-29	-0.798661	0.037	0.177	1.70856e-24	HLA-DRB1
CXCL2	3.11594e-17	-0.800413	0.103	0.223	1.04502e-12	CXCL2
KRT6A	6.23368e-22	-0.80299	0.134	0.219	2.09065e-17	KRT6A
KRT10	8.54959e-51	-0.803522	0.392	0.513	2.86736e-46	KRT10
NR4A1	1.20842e-32	-0.806247	0.436	0.509	4.0528e-28	NR4A1
LGALS7	1.32066e-35	-0.823887	0.073	0.215	4.42924e-31	LGALS7
PTX3	1.80873e-11	-0.830041	0.153	0.194	6.06611e-07	PTX3
RAC1	1.11102e-56	-0.865057	0.473	0.561	3.72615e-52	RAC1
CD74	7.81857e-32	-0.867128	0.197	0.4	2.62219e-27	CD74
RPL17	8.70345e-107	-0.869999	0.854	0.886	2.91896e-102	RPL17
FOSB	9.46302e-35	-0.874162	0.23	0.368	3.17371e-30	FOSB
SOCS3	6.04983e-61	-0.879335	0.129	0.354	2.02899e-56	SOCS3
HSPA1A	5.77312e-26	-0.880317	0.739	0.7	1.93619e-21	HSPA1A
HLA-DRA	2.10814e-27	-0.882961	0.061	0.205	7.07029e-23	HLA-DRA
PCSK1N	1.18374e-46	-0.907444	0.023	0.191	3.97002e-42	PCSK1N
ATP5F1D	5.3327e-75	-0.918954	0.174	0.404	1.78848e-70	ATP5F1D
HSPA1B	5.64341e-36	-0.922121	0.547	0.605	1.89269e-31	HSPA1B
JUNB	2.78063e-59	-0.927281	0.58	0.721	9.32569e-55	JUNB
SFN	2.42669e-39	-0.958189	0.091	0.238	8.13863e-35	SFN
CEBPD	2.23101e-50	-0.959071	0.358	0.47	7.48236e-46	CEBPD
NAMPT	5.18289e-44	-0.97326	0.43	0.521	1.73824e-39	NAMPT
CTSL	1.26281e-16	-0.983564	0.781	0.643	4.23523e-12	CTSL
MT1A	1.24667e-25	-1.01898	0.081	0.196	4.18109e-21	MT1A
IGFBP4	1.25965e-27	-1.03615	0.798	0.695	4.22463e-23	IGFBP4
IRF1	5.73794e-58	-1.03758	0.245	0.446	1.92439e-53	IRF1
ICAM1	4.45946e-62	-1.04411	0.187	0.411	1.49561e-57	ICAM1
SERPINE2	4.80155e-15	-1.07037	0.327	0.317	1.61034e-10	SERPINE2
KRT5	7.71399e-31	-1.09565	0.212	0.327	2.58712e-26	KRT5
POSTN	7.0037e-31	-1.1047	0.27	0.454	2.3489e-26	POSTN
LGALS7B	1.54674e-55	-1.20832	0.125	0.325	5.18747e-51	LGALS7B
S100A8	4.52453e-48	-1.21671	0.238	0.393	1.51744e-43	S100A8
PTGDS	3.75239e-27	-1.28739	0.057	0.211	1.25848e-22	PTGDS
S100A2	4.99197e-71	-1.48444	0.141	0.385	1.67421e-66	S100A2
THBS1	6.24315e-36	-1.59105	0.623	0.612	2.09383e-31	THBS1
NFKBIA	1.65878e-72	-1.60657	0.41	0.52	5.5632e-68	NFKBIA
KRT14	2.92248e-49	-1.64327	0.361	0.487	9.8014e-45	KRT14
GNLY	1.38181e-35	-1.71719	0.001	0.13	4.6343e-31	GNLY
MT1M	7.04007e-30	-1.7578	0.637	0.576	2.3611e-25	MT1M
MT2A	5.64113e-23	-1.79333	0.876	0.776	1.89192e-18	MT2A
MT1X	1.34356e-52	-1.86068	0.641	0.669	4.50603e-48	MT1X

## Sheet: C7 DC-2
	p_val	avg_logFC	pct.1	pct.2	p_val_adj	Gene
RPS29	6.00259e-104	0.873692	0.949	0.799	2.01315e-99	RPS29
CD68	2.95424e-63	0.788978	0.565	0.246	9.90792e-59	CD68
C1QA	1.72971e-14	0.783331	0.362	0.267	5.80111e-10	C1QA
CFP	1.34514e-52	0.718757	0.407	0.127	4.51133e-48	CFP
HLA-DQA2	3.74089e-22	0.718258	0.36	0.221	1.25462e-17	HLA-DQA2
HLA-DQB1	7.09839e-177	0.71811	0.997	0.979	2.38066e-172	HLA-DQB1
HLA-DRB5	8.77506e-07	0.695351	0.746	0.73	0.0294298	HLA-DRB5
TMEM176B	2.97186e-38	0.591572	0.201	0.037	9.96702e-34	TMEM176B
SERPINA1	2.30658e-30	0.586323	0.492	0.282	7.73582e-26	SERPINA1
HLA-DQA1	4.98397e-123	0.582548	0.997	0.987	1.67152e-118	HLA-DQA1
RPS26	4.31184e-68	0.569155	0.957	0.812	1.4461e-63	RPS26
ALOX15	1.28838e-23	0.561034	0.396	0.207	4.32095e-19	ALOX15
GIMAP4	7.04167e-41	0.546494	0.23	0.044	2.36163e-36	GIMAP4
AOAH	3.38813e-50	0.542164	0.243	0.036	1.13631e-45	AOAH
ARHGDIB	1.62632e-57	0.539582	0.877	0.664	5.45434e-53	ARHGDIB
CYBB	1.07297e-29	0.527628	0.355	0.146	3.59854e-25	CYBB
CTSH	5.33144e-45	0.524265	0.805	0.571	1.78806e-40	CTSH
TSC22D3	3.64291e-26	0.519856	0.475	0.274	1.22176e-21	TSC22D3
TUBA1B	9.3874e-38	0.515217	0.91	0.819	3.14835e-33	TUBA1B
RNASET2	5.12601e-40	0.51052	0.496	0.215	1.71916e-35	RNASET2
PSAP	2.39518e-37	0.503173	0.846	0.697	8.03296e-33	PSAP
FYB1	2.51484e-31	0.502135	0.483	0.249	8.43428e-27	FYB1
PTPRCAP	3.19609e-10	0.499691	0.121	0.059	1.07191e-05	PTPRCAP
TMEM176A	1.28472e-28	0.492791	0.178	0.036	4.30869e-24	TMEM176A
ITGB2	3.58403e-36	0.476835	0.76	0.553	1.20201e-31	ITGB2
IFNGR1	3.30266e-36	0.466185	0.569	0.292	1.10765e-31	IFNGR1
LGALS2	2.28726e-29	0.453531	0.708	0.502	7.67102e-25	LGALS2
RPL41	1.4312e-42	0.44775	0.968	0.899	4.79994e-38	RPL41
FTL	1.09042e-36	0.445471	0.992	0.963	3.65707e-32	FTL
LY6E	1.52873e-19	0.439755	0.614	0.459	5.12704e-15	LY6E
VSIR	2.58547e-25	0.433705	0.415	0.21	8.67116e-21	VSIR
CD37	1.0821e-27	0.432167	0.607	0.38	3.62915e-23	CD37
ACP5	9.96769e-21	0.43076	0.241	0.098	3.34297e-16	ACP5
CTSS	7.15522e-31	0.429653	0.708	0.488	2.39972e-26	CTSS
VSIG4	1.84971e-21	0.423665	0.144	0.033	6.20357e-17	VSIG4
CD4	5.15849e-27	0.420443	0.411	0.19	1.73006e-22	CD4
JAML	4.1016e-24	0.414936	0.523	0.317	1.3756e-19	JAML
MT-ND4L	5.46298e-109	0.41327	0.989	0.97	1.83217e-104	MT-ND4L
MS4A6A	1.46451e-17	0.405271	0.583	0.432	4.91166e-13	MS4A6A
HLA-DMB	3.03597e-29	0.4047	0.783	0.602	1.0182e-24	HLA-DMB
C1orf162	2.96538e-26	0.402504	0.598	0.359	9.94529e-22	C1orf162
TUBB	3.45465e-20	0.387433	0.752	0.599	1.15862e-15	TUBB
GSTK1	1.19031e-24	0.375418	0.649	0.453	3.99206e-20	GSTK1
SLC25A6	6.01103e-32	0.370605	0.882	0.708	2.01598e-27	SLC25A6
PTPN6	2.01283e-21	0.369845	0.54	0.34	6.75063e-17	PTPN6
CNBP	1.45721e-25	0.367535	0.724	0.532	4.88719e-21	CNBP
EEF1G	3.26156e-21	0.367316	0.803	0.668	1.09386e-16	EEF1G
GPX4	1.5191e-28	0.36602	0.838	0.669	5.09476e-24	GPX4
GRN	7.52372e-20	0.365504	0.743	0.603	2.5233e-15	GRN
EIF3G	3.3516e-21	0.362939	0.559	0.361	1.12406e-16	EIF3G
ZEB2	6.17446e-17	0.359318	0.422	0.249	2.07079e-12	ZEB2
CORO1B	1.29155e-19	0.358022	0.365	0.195	4.33159e-15	CORO1B
ADA2	4.35142e-20	0.354376	0.445	0.254	1.45938e-15	ADA2
FCGRT	3.23749e-19	0.351617	0.526	0.33	1.08579e-14	FCGRT
FCGR2B	2.88951e-16	0.349743	0.403	0.239	9.69083e-12	FCGR2B
PYCARD	7.4438e-25	0.349488	0.685	0.465	2.4965e-20	PYCARD
WAS	6.21964e-24	0.346864	0.387	0.175	2.08594e-19	WAS
LDHB	5.02513e-18	0.343719	0.43	0.237	1.68533e-13	LDHB
LGALS9	1.09327e-19	0.340065	0.506	0.318	3.66661e-15	LGALS9
CAPZB	1.44383e-22	0.336183	0.724	0.544	4.84233e-18	CAPZB
RPL4	2.75408e-24	0.331959	0.895	0.777	9.23664e-20	RPL4
CORO1A	2.01601e-12	0.331698	0.645	0.521	6.7613e-08	CORO1A
CD1C	1.25231e-08	0.330893	0.556	0.465	0.000419999	CD1C
HCLS1	7.21326e-21	0.329367	0.651	0.461	2.41918e-16	HCLS1
CD14	1.33332e-11	0.329241	0.178	0.07	4.47168e-07	CD14
RPL38	5.03462e-20	0.328512	0.882	0.772	1.68851e-15	RPL38
RPS27	8.59192e-16	0.328319	0.987	0.973	2.88156e-11	RPS27
RPL3	1.02078e-32	0.32794	0.965	0.884	3.42349e-28	RPL3
OXA1L	2.26173e-18	0.325762	0.386	0.204	7.58539e-14	OXA1L
SOD1	9.66118e-17	0.3256	0.504	0.335	3.24017e-12	SOD1
PLD3	7.13161e-13	0.324851	0.212	0.098	2.3918e-08	PLD3
CD74	3.22138e-76	0.323928	1	1	1.08039e-71	CD74
PPDPF	1.55593e-22	0.322533	0.809	0.658	5.21827e-18	PPDPF
GIMAP7	3.22348e-16	0.322319	0.159	0.055	1.08109e-11	GIMAP7
ARPC1B	1.91879e-18	0.319365	0.831	0.722	6.43525e-14	ARPC1B
COMT	2.62818e-18	0.318615	0.416	0.225	8.8144e-14	COMT
CSF1R	3.82389e-14	0.318099	0.354	0.205	1.28246e-09	CSF1R
SARAF	1.12002e-21	0.317936	0.748	0.574	3.75631e-17	SARAF
NCF1	6.90271e-13	0.315277	0.195	0.08	2.31503e-08	NCF1
LIMD2	5.0108e-17	0.313503	0.58	0.395	1.68052e-12	LIMD2
THEMIS2	2.2039e-18	0.312984	0.253	0.099	7.39144e-14	THEMIS2
DOK2	1.67601e-15	0.312812	0.373	0.21	5.62099e-11	DOK2
PABPC1	1.77789e-23	0.311958	0.92	0.827	5.96269e-19	PABPC1
NRROS	3.00965e-16	0.308491	0.26	0.113	1.00938e-11	NRROS
EIF3D	1.36608e-17	0.308422	0.431	0.248	4.58156e-13	EIF3D
RPS18	3.3485e-31	0.30794	0.987	0.963	1.12302e-26	RPS18
NOP53	1.7647e-13	0.305143	0.48	0.327	5.91846e-09	NOP53
HLA-A	1.60004e-20	0.302589	0.952	0.892	5.36621e-16	HLA-A
FBP1	8.5348e-09	0.301955	0.259	0.16	0.00028624	FBP1
ATP5F1A	4.54889e-18	0.300233	0.54	0.347	1.52561e-13	ATP5F1A
HNRNPA1	2.78314e-22	0.297819	0.882	0.754	9.33408e-18	HNRNPA1
CLEC10A	1.55815e-11	0.295762	0.713	0.616	5.22574e-07	CLEC10A
TMSB4X	5.7251e-53	0.292923	1	0.997	1.92008e-48	TMSB4X
ATP5F1B	1.99146e-15	0.292749	0.676	0.526	6.67896e-11	ATP5F1B
APEX1	2.12965e-15	0.291298	0.36	0.196	7.1424e-11	APEX1
EVI2B	5.24971e-14	0.291035	0.374	0.218	1.76065e-09	EVI2B
SH3BGRL	4.94649e-17	0.290166	0.697	0.534	1.65895e-12	SH3BGRL
TRAF3IP3	8.47786e-22	0.289294	0.162	0.039	2.84331e-17	TRAF3IP3
CD3E	2.69699e-11	0.288393	0.114	0.046	9.04516e-07	CD3E
ERP29	3.2072e-13	0.286918	0.465	0.305	1.07563e-08	ERP29
EEF1A1	7.24484e-51	0.285236	1	0.995	2.42978e-46	EEF1A1
MDH2	1.22015e-15	0.281075	0.491	0.31	4.09214e-11	MDH2
HLA-DOB	4.22371e-13	0.278446	0.219	0.103	1.41655e-08	HLA-DOB
TSPAN4	1.65375e-18	0.277832	0.168	0.051	5.54634e-14	TSPAN4
MARCO	1.49568e-11	0.276016	0.11	0.04	5.0162e-07	MARCO
RPL13A	8.77477e-16	0.275908	0.932	0.867	2.94288e-11	RPL13A
EIF3L	2.6117e-14	0.274632	0.637	0.48	8.75911e-10	EIF3L
GMFG	7.44007e-15	0.274609	0.637	0.469	2.49525e-10	GMFG
NPC2	4.21619e-11	0.274588	0.723	0.617	1.41403e-06	NPC2
MCM5	1.8354e-14	0.274456	0.2	0.08	6.15556e-10	MCM5
NCF4	7.49331e-12	0.273686	0.164	0.066	2.51311e-07	NCF4
RPL10A	2.86226e-19	0.273371	0.941	0.873	9.59943e-15	RPL10A
AVPI1	1.81793e-11	0.272281	0.205	0.097	6.09697e-07	AVPI1
ANP32A	5.14935e-15	0.271259	0.397	0.22	1.72699e-10	ANP32A
LGALS3BP	3.15486e-16	0.270583	0.19	0.066	1.05808e-11	LGALS3BP
RPL37A	1.06523e-17	0.270152	0.971	0.924	3.57256e-13	RPL37A
MYD88	6.30749e-15	0.270137	0.322	0.162	2.11541e-10	MYD88
ITGAX	3.24957e-12	0.269299	0.284	0.149	1.08984e-07	ITGAX
NPM1	5.24696e-16	0.268995	0.832	0.702	1.75972e-11	NPM1
CYBA	6.33276e-18	0.268481	0.881	0.774	2.12388e-13	CYBA
EIF3H	7.46706e-15	0.267218	0.666	0.493	2.5043e-10	EIF3H
ENO1	2.60904e-15	0.267122	0.808	0.694	8.75019e-11	ENO1
HSD17B11	1.31779e-13	0.264719	0.295	0.143	4.41961e-09	HSD17B11
NDUFB1	4.03723e-12	0.26408	0.369	0.226	1.354e-07	NDUFB1
HLA-DMA	4.3814e-17	0.263791	0.918	0.844	1.46944e-12	HLA-DMA
PSMB8	1.1607e-11	0.261028	0.556	0.416	3.89277e-07	PSMB8
TKT	2.07444e-13	0.259576	0.41	0.245	6.95727e-09	TKT
SCIMP	8.84319e-18	0.25933	0.147	0.037	2.96583e-13	SCIMP
APBB1IP	8.10403e-14	0.258675	0.386	0.222	2.71793e-09	APBB1IP
CNPY3	1.3272e-12	0.257535	0.339	0.186	4.45117e-08	CNPY3
IL16	4.7291e-13	0.257411	0.228	0.108	1.58604e-08	IL16
MT-ND1	5.71401e-26	0.256866	0.966	0.955	1.91637e-21	MT-ND1
NDUFA3	2.90872e-11	0.255428	0.373	0.227	9.75527e-07	NDUFA3
SCAMP2	9.82804e-13	0.25525	0.334	0.187	3.29613e-08	SCAMP2
CX3CR1	8.03215e-11	0.254624	0.133	0.058	2.69382e-06	CX3CR1
BLVRB	4.32409e-12	0.254446	0.348	0.195	1.45021e-07	BLVRB
MAFB	4.88445e-09	0.252443	0.142	0.066	0.000163815	MAFB
TXNIP	2.52085e-12	0.252131	0.606	0.461	8.45441e-08	TXNIP
PSMF1	3.87636e-12	0.251579	0.348	0.202	1.30005e-07	PSMF1
CNN2	2.33079e-10	0.250944	0.578	0.447	7.81701e-06	CNN2
FGL2	4.06431e-11	0.250415	0.748	0.645	1.36309e-06	FGL2
PID1	2.14401e-08	-0.252325	0.063	0.114	0.00071906	PID1
FAM177A1	1.5621e-07	-0.253312	0.159	0.216	0.00523899	FAM177A1
XBP1	3.79317e-07	-0.253474	0.138	0.199	0.0127215	XBP1
CYC1	2.00255e-13	-0.25408	0.061	0.154	6.71614e-09	CYC1
APP	1.63254e-07	-0.254141	0.162	0.227	0.00547522	APP
GLS	2.66411e-07	-0.254893	0.123	0.179	0.0089349	GLS
ABHD12	2.29564e-15	-0.25626	0.032	0.115	7.69911e-11	ABHD12
EIF1	4.54691e-10	-0.256621	0.914	0.916	1.52494e-05	EIF1
MOB3B	1.63817e-08	-0.257422	0.082	0.141	0.000549409	MOB3B
IL7R	5.30289e-07	-0.260659	0.152	0.225	0.0177848	IL7R
PCBP1	5.48534e-07	-0.261743	0.374	0.43	0.0183967	PCBP1
RRAGC	5.3213e-10	-0.263016	0.075	0.132	1.78466e-05	RRAGC
LACTB	6.45422e-08	-0.263106	0.11	0.167	0.00216462	LACTB
JAK2	1.15646e-07	-0.264333	0.144	0.209	0.00387853	JAK2
C19orf24	2.10133e-13	-0.265027	0.037	0.106	7.04743e-09	C19orf24
SPG21	4.32791e-09	-0.267245	0.18	0.253	0.000145149	SPG21
PAK2	1.46424e-06	-0.270577	0.488	0.531	0.0491076	PAK2
HLA-B	1.13246e-15	-0.273004	0.984	0.979	3.79803e-11	HLA-B
RAB5IF	2.01992e-15	-0.27306	0.032	0.116	6.77439e-11	RAB5IF
LYSMD2	1.35575e-08	-0.27327	0.054	0.104	0.000454691	LYSMD2
CD9	2.67699e-10	-0.27423	0.214	0.325	8.97809e-06	CD9
HNRNPLL	2.55985e-09	-0.27709	0.11	0.18	8.58523e-05	HNRNPLL
KDM6B	1.91633e-07	-0.277911	0.206	0.277	0.00642698	KDM6B
RAB31	3.92086e-08	-0.278009	0.444	0.514	0.00131498	RAB31
PRDM1	1.8413e-08	-0.278201	0.082	0.145	0.000617535	PRDM1
SLC25A24	4.03123e-08	-0.28016	0.102	0.153	0.00135199	SLC25A24
CRELD2	2.93944e-16	-0.281124	0.028	0.108	9.85828e-12	CRELD2
PDLIM7	1.18437e-13	-0.28403	0.076	0.158	3.97215e-09	PDLIM7
CD274	2.50523e-08	-0.289969	0.077	0.125	0.000840204	CD274
MBD2	1.38225e-11	-0.290765	0.086	0.168	4.63579e-07	MBD2
LPGAT1	1.51189e-11	-0.291203	0.068	0.139	5.07058e-07	LPGAT1
VASH1	7.34871e-11	-0.291487	0.087	0.165	2.46461e-06	VASH1
SERP1	3.15643e-09	-0.293542	0.477	0.551	0.00010586	SERP1
PDIA3	5.54165e-10	-0.294553	0.636	0.692	1.85856e-05	PDIA3
RNF19B	1.00919e-11	-0.294625	0.063	0.127	3.38462e-07	RNF19B
NFAT5	2.67212e-10	-0.295113	0.091	0.17	8.96177e-06	NFAT5
ARF6	4.01683e-09	-0.295455	0.234	0.308	0.000134717	ARF6
BAG1	1.92422e-13	-0.296195	0.052	0.131	6.45346e-09	BAG1
CALCRL	5.75824e-10	-0.29735	0.077	0.152	1.9312e-05	CALCRL
RAB11FIP1	4.98288e-07	-0.297398	0.291	0.332	0.0167116	RAB11FIP1
SAT1	7.22153e-07	-0.297415	0.85	0.869	0.0242196	SAT1
SUB1	1.5528e-16	-0.297426	0.757	0.836	5.20777e-12	SUB1
IFNGR2	4.32255e-13	-0.298835	0.057	0.138	1.4497e-08	IFNGR2
CBWD5	1.74987e-13	-0.299251	0.091	0.188	5.8687e-09	CBWD5
RTN4	1.95784e-08	-0.299445	0.413	0.482	0.000656621	RTN4
PIM1	4.70712e-11	-0.300041	0.046	0.105	1.57867e-06	PIM1
TPM4	2.84801e-12	-0.300251	0.559	0.639	9.55165e-08	TPM4
SPPL2A	7.49299e-09	-0.301491	0.119	0.186	0.0002513	SPPL2A
OGFRL1	6.52784e-12	-0.302807	0.068	0.139	2.18931e-07	OGFRL1
FAU	6.9757e-25	-0.303374	0.987	0.983	2.33951e-20	FAU
CREB5	1.87399e-09	-0.303592	0.13	0.197	6.28498e-05	CREB5
PLAUR	5.44712e-07	-0.303909	0.564	0.612	0.0182685	PLAUR
MIF	8.41072e-17	-0.303932	0.796	0.855	2.82079e-12	MIF
ANXA11	2.95593e-11	-0.306021	0.308	0.402	9.9136e-07	ANXA11
BAZ1A	6.58593e-08	-0.306521	0.391	0.447	0.00220879	BAZ1A
SKIL	5.09204e-12	-0.307732	0.092	0.187	1.70777e-07	SKIL
EDEM1	9.13701e-12	-0.308696	0.121	0.207	3.06437e-07	EDEM1
HCAR2	5.75039e-10	-0.309614	0.12	0.201	1.92857e-05	HCAR2
KRAS	1.09577e-11	-0.309827	0.097	0.186	3.67499e-07	KRAS
DST	9.96148e-10	-0.313346	0.092	0.16	3.34088e-05	DST
MTCH1	1.34801e-14	-0.31442	0.067	0.156	4.52094e-10	MTCH1
MS4A7	4.37729e-10	-0.314665	0.147	0.227	1.46806e-05	MS4A7
FAAP20	1.45593e-17	-0.315139	0.058	0.164	4.88289e-13	FAAP20
ARL4C	1.72844e-08	-0.318949	0.308	0.383	0.000579683	ARL4C
HMGA1	4.69596e-11	-0.321086	0.152	0.226	1.57493e-06	HMGA1
S100A16	2.33197e-23	-0.321902	0.01	0.109	7.82095e-19	S100A16
PDE4B	2.0001e-07	-0.322571	0.206	0.264	0.00670792	PDE4B
POMP	5.38241e-08	-0.322587	0.652	0.687	0.00180515	POMP
SDF2L1	1.55546e-07	-0.325979	0.229	0.279	0.00521671	SDF2L1
UBE2B	1.79899e-11	-0.326412	0.219	0.313	6.03346e-07	UBE2B
H2AFV	1.23493e-12	-0.331507	0.142	0.239	4.1417e-08	H2AFV
RAB32	1.97859e-13	-0.331596	0.09	0.171	6.63581e-09	RAB32
CLIC4	6.27188e-15	-0.332482	0.095	0.191	2.10346e-10	CLIC4
JAK1	4.49369e-13	-0.337576	0.182	0.278	1.50709e-08	JAK1
IRF4	2.6335e-09	-0.338164	0.113	0.183	8.83223e-05	IRF4
DYNLL1	3.07539e-12	-0.338576	0.498	0.574	1.03143e-07	DYNLL1
SRSF9	8.30409e-19	-0.338729	0.056	0.16	2.78502e-14	SRSF9
PPM1G	5.36872e-16	-0.339361	0.107	0.209	1.80056e-11	PPM1G
CSF2RB	7.09128e-10	-0.341567	0.154	0.22	2.37827e-05	CSF2RB
ATF5	1.05071e-06	-0.346366	0.442	0.485	0.0352387	ATF5
BASP1	2.15605e-10	-0.347708	0.235	0.326	7.23097e-06	BASP1
NFKBIZ	1.98e-09	-0.349704	0.177	0.249	6.64051e-05	NFKBIZ
CD80	5.17e-10	-0.350495	0.078	0.132	1.73391e-05	CD80
IL1RAP	9.3968e-13	-0.350737	0.075	0.157	3.1515e-08	IL1RAP
GNB1	7.3733e-12	-0.351592	0.187	0.276	2.47286e-07	GNB1
HBEGF	9.4574e-10	-0.352038	0.071	0.134	3.17182e-05	HBEGF
ASAP1	3.87688e-12	-0.354967	0.281	0.38	1.30023e-07	ASAP1
P3H2	1.00349e-24	-0.3563	0.02	0.123	3.36551e-20	P3H2
CHCHD10	2.07914e-19	-0.357811	0.062	0.174	6.97302e-15	CHCHD10
GPR137B	4.75716e-17	-0.359995	0.058	0.149	1.59546e-12	GPR137B
LPAR6	2.96388e-10	-0.360667	0.186	0.263	9.94025e-06	LPAR6
CLEC5A	3.57165e-16	-0.360896	0.051	0.143	1.19786e-11	CLEC5A
RB1	1.8931e-13	-0.361657	0.19	0.292	6.34907e-09	RB1
ARHGAP31	4.00356e-11	-0.362668	0.216	0.294	1.34271e-06	ARHGAP31
SNX3	2.14419e-13	-0.363244	0.357	0.446	7.19118e-09	SNX3
FAM110A	2.57835e-12	-0.365766	0.11	0.207	8.64728e-08	FAM110A
ADAM19	4.34938e-12	-0.365767	0.15	0.25	1.45869e-07	ADAM19
RUNX3	1.1746e-11	-0.370368	0.168	0.262	3.93939e-07	RUNX3
S100A11	1.53298e-34	-0.373825	0.941	0.975	5.1413e-30	S100A11
SNX10	6.48415e-12	-0.374094	0.226	0.307	2.17465e-07	SNX10
SERPINB1	7.90993e-08	-0.375225	0.526	0.568	0.00265283	SERPINB1
EML4	1.67875e-11	-0.376515	0.25	0.346	5.63018e-07	EML4
IGFBP7	7.91378e-13	-0.381169	0.08	0.163	2.65412e-08	IGFBP7
RELB	8.17954e-22	-0.382729	0.04	0.147	2.74326e-17	RELB
MAP1LC3B	4.96471e-17	-0.38297	0.2	0.326	1.66506e-12	MAP1LC3B
CLTB	1.36548e-21	-0.385116	0.067	0.193	4.57954e-17	CLTB
CAST	4.79741e-14	-0.386146	0.286	0.402	1.60895e-09	CAST
CD47	1.51287e-14	-0.386517	0.162	0.27	5.07387e-10	CD47
DENND1B	2.72334e-14	-0.388649	0.176	0.281	9.13354e-10	DENND1B
ZYX	5.93183e-14	-0.39	0.262	0.36	1.98942e-09	ZYX
KDELR2	3.91012e-19	-0.390262	0.111	0.235	1.31138e-14	KDELR2
IER5	4.53215e-12	-0.390574	0.197	0.303	1.51999e-07	IER5
ACAP2	1.05853e-16	-0.3907	0.173	0.293	3.55011e-12	ACAP2
CD69	2.58294e-11	-0.392306	0.224	0.327	8.66267e-07	CD69
IRF1	4.37079e-07	-0.392444	0.401	0.444	0.0146587	IRF1
CSTB	1.11174e-24	-0.393002	0.738	0.841	3.72854e-20	CSTB
LRRFIP1	5.05147e-16	-0.393592	0.418	0.534	1.69416e-11	LRRFIP1
NFE2L2	3.84965e-13	-0.393622	0.293	0.398	1.2911e-08	NFE2L2
NAAA	8.99107e-14	-0.395516	0.231	0.33	3.01542e-09	NAAA
HAPLN3	2.1981e-12	-0.397308	0.115	0.189	7.37198e-08	HAPLN3
LGALS1	8.64502e-43	-0.397745	0.863	0.947	2.89937e-38	LGALS1
GNB4	5.86171e-12	-0.401572	0.205	0.284	1.9659e-07	GNB4
DUSP5	2.44558e-14	-0.413522	0.066	0.154	8.20199e-10	DUSP5
NAMPT	8.99101e-11	-0.413777	0.459	0.531	3.0154e-06	NAMPT
ETV6	1.38887e-14	-0.414949	0.167	0.274	4.658e-10	ETV6
CD59	1.63826e-17	-0.417249	0.235	0.359	5.4944e-13	CD59
ARL5B	2.93602e-16	-0.417324	0.082	0.184	9.84681e-12	ARL5B
GADD45GIP1	1.23499e-22	-0.418148	0.113	0.26	4.14192e-18	GADD45GIP1
CD83	5.83686e-09	-0.423695	0.492	0.547	0.000195757	CD83
MAP3K13	4.74698e-15	-0.429757	0.217	0.325	1.59204e-10	MAP3K13
PFN1	1.02221e-52	-0.430393	0.948	0.97	3.42829e-48	PFN1
KRT2	6.21871e-33	-0.430713	0.001	0.112	2.08563e-28	KRT2
IL4I1	9.54326e-12	-0.432565	0.219	0.322	3.20062e-07	IL4I1
PIM3	1.46242e-18	-0.43728	0.114	0.231	4.90468e-14	PIM3
NINJ1	4.75119e-12	-0.441114	0.346	0.436	1.59345e-07	NINJ1
RBM17	2.6349e-25	-0.443277	0.072	0.215	8.83691e-21	RBM17
SEC61G	6.72319e-16	-0.44595	0.517	0.609	2.25482e-11	SEC61G
RUNX1	6.70729e-23	-0.448919	0.099	0.235	2.24949e-18	RUNX1
SERPINB4	5.86757e-30	-0.45237	0.006	0.113	1.96786e-25	SERPINB4
AP1S2	4.10112e-23	-0.453853	0.148	0.308	1.37544e-18	AP1S2
CALHM6	8.56572e-09	-0.453968	0.263	0.34	0.000287277	CALHM6
KLF6	3.02091e-18	-0.461089	0.617	0.724	1.01315e-13	KLF6
KTN1	2.07229e-22	-0.468442	0.209	0.356	6.95004e-18	KTN1
GUK1	4.69205e-26	-0.468794	0.36	0.519	1.57362e-21	GUK1
S100A14	9.12983e-26	-0.469454	0.018	0.127	3.06196e-21	S100A14
HMGN1	1.15491e-25	-0.470442	0.283	0.457	3.87334e-21	HMGN1
LYN	1.87054e-16	-0.470795	0.195	0.297	6.27342e-12	LYN
RPS4Y1	1.27714e-18	-0.477327	0.214	0.341	4.28327e-14	RPS4Y1
NEAT1	7.21094e-13	-0.477356	0.67	0.745	2.41841e-08	NEAT1
IDO1	3.18371e-14	-0.481078	0.128	0.238	1.06775e-09	IDO1
GBP5	5.31577e-08	-0.481761	0.192	0.246	0.0017828	GBP5
CMTM6	1.47317e-21	-0.481965	0.587	0.702	4.9407e-17	CMTM6
SOCS1	4.91007e-33	-0.485466	0.014	0.141	1.64674e-28	SOCS1
ETS2	4.61436e-20	-0.489503	0.075	0.183	1.54756e-15	ETS2
DSP	1.43385e-19	-0.492904	0.057	0.172	4.80885e-15	DSP
ATP1B3	2.58891e-21	-0.495089	0.287	0.422	8.68268e-17	ATP1B3
JUND	1.18079e-22	-0.502191	0.181	0.338	3.96013e-18	JUND
GBP4	4.11174e-09	-0.503001	0.149	0.197	0.0001379	GBP4
S100A6	3.55987e-60	-0.507489	0.949	0.987	1.19391e-55	S100A6
RALA	1.82152e-17	-0.508858	0.308	0.418	6.10901e-13	RALA
S100A4	2.55532e-51	-0.509101	0.804	0.936	8.57002e-47	S100A4
BCL2A1	1.91567e-12	-0.512428	0.315	0.409	6.42477e-08	BCL2A1
CRIP1	9.15734e-26	-0.513537	0.877	0.899	3.07119e-21	CRIP1
C4orf48	1.71299e-30	-0.516206	0.057	0.209	5.74502e-26	C4orf48
DUSP4	1.09571e-17	-0.51925	0.099	0.211	3.6748e-13	DUSP4
MCUB	2.90269e-30	-0.521115	0.066	0.215	9.73504e-26	MCUB
NR4A3	2.54086e-13	-0.529604	0.195	0.29	8.52153e-09	NR4A3
S100A10	2.74285e-80	-0.536339	0.967	0.987	9.19898e-76	S100A10
PTGS2	7.59942e-15	-0.544867	0.106	0.202	2.54869e-10	PTGS2
PPIF	9.37315e-26	-0.552546	0.075	0.198	3.14357e-21	PPIF
NFKB1	1.47018e-21	-0.554256	0.163	0.292	4.93067e-17	NFKB1
MIR155HG	3.44788e-12	-0.554674	0.083	0.163	1.15635e-07	MIR155HG
AQP3	4.27351e-25	-0.565912	0.157	0.322	1.43325e-20	AQP3
S100A7	2.50267e-29	-0.577576	0.029	0.177	8.39346e-25	S100A7
IL1RN	4.16991e-13	-0.584095	0.187	0.282	1.39851e-08	IL1RN
PHLDA2	1.2862e-27	-0.601786	0.181	0.342	4.31367e-23	PHLDA2
SOCS3	1.03979e-27	-0.602655	0.15	0.311	3.48725e-23	SOCS3
KRT17	1.48981e-33	-0.607548	0.006	0.131	4.99652e-29	KRT17
SERPINB9	4.13416e-26	-0.614263	0.234	0.404	1.38651e-21	SERPINB9
S100A9	1.11948e-36	-0.619289	0.15	0.393	3.7545e-32	S100A9
CST7	1.41426e-24	-0.620627	0.451	0.607	4.74315e-20	CST7
SEC61B	2.06414e-38	-0.631992	0.588	0.743	6.92271e-34	SEC61B
GNB2	6.06072e-35	-0.638924	0.185	0.374	2.03265e-30	GNB2
ATF3	9.19533e-21	-0.642517	0.277	0.427	3.08393e-16	ATF3
CST3	1.25645e-113	-0.664259	0.949	0.997	4.21387e-109	CST3
SOD2	5.59486e-17	-0.667266	0.365	0.465	1.87641e-12	SOD2
CXCL9	2.32006e-16	-0.684341	0.209	0.347	7.78103e-12	CXCL9
GRINA	1.12249e-33	-0.697103	0.153	0.329	3.76462e-29	GRINA
KRTDAP	8.78686e-47	-0.70019	0.015	0.193	2.94694e-42	KRTDAP
MT2A	1.15182e-10	-0.710147	0.434	0.497	3.86298e-06	MT2A
DUSP2	3.89215e-30	-0.720744	0.278	0.472	1.30535e-25	DUSP2
LY6D	9.82457e-46	-0.739604	0.013	0.175	3.29496e-41	LY6D
PTMS	7.83382e-52	-0.771215	0.092	0.32	2.62731e-47	PTMS
MMP12	3.7156e-09	-0.774262	0.133	0.207	0.000124614	MMP12
ISG15	4.44412e-10	-0.776775	0.335	0.374	1.49047e-05	ISG15
YWHAH	1.55723e-38	-0.776883	0.121	0.315	5.22263e-34	YWHAH
ISG20	4.73438e-23	-0.797159	0.137	0.258	1.58782e-18	ISG20
DMKN	7.30878e-58	-0.820545	0.008	0.209	2.45122e-53	DMKN
LGALS7	6.73035e-56	-0.830011	0.02	0.244	2.25722e-51	LGALS7
MARCKSL1	1.22068e-51	-0.870692	0.072	0.292	4.09391e-47	MARCKSL1
RGCC	9.69773e-42	-0.878382	0.12	0.322	3.25242e-37	RGCC
TACSTD2	2.77067e-29	-0.881251	0.097	0.256	9.29226e-25	TACSTD2
ATP5F1D	1.36575e-77	-0.885861	0.039	0.331	4.58045e-73	ATP5F1D
KRT16	2.26657e-63	-0.910255	0.018	0.245	7.60162e-59	KRT16
PERP	4.92437e-54	-0.915524	0.024	0.233	1.65154e-49	PERP
KRT1	1.08625e-54	-0.921869	0.034	0.258	3.64308e-50	KRT1
KRT6A	1.94234e-66	-0.934301	0.028	0.284	6.51421e-62	KRT6A
CXCL8	3.84424e-15	-0.935246	0.158	0.259	1.28928e-10	CXCL8
KRT10	1.73363e-85	-0.963895	0.052	0.377	5.81426e-81	KRT10
APOBEC3A	8.47688e-16	-0.970352	0.086	0.174	2.84298e-11	APOBEC3A
CXCL14	7.62997e-44	-0.985551	0.044	0.231	2.55894e-39	CXCL14
ITM2B	3.49215e-92	-0.99514	0.43	0.744	1.1712e-87	ITM2B
SFN	1.71504e-63	-1.001	0.025	0.264	5.7519e-59	SFN
CLDN1	4.85639e-48	-1.00209	0.104	0.345	1.62874e-43	CLDN1
COTL1	2.9804e-53	-1.01164	0.493	0.663	9.99567e-49	COTL1
S100A8	1.34343e-97	-1.06491	0.109	0.518	4.5056e-93	S100A8
CXCL10	1.99896e-26	-1.08939	0.145	0.323	6.70412e-22	CXCL10
PRELID1	5.40764e-73	-1.09044	0.142	0.436	1.81362e-68	PRELID1
CXCL11	8.50767e-30	-1.12996	0.054	0.201	2.8533e-25	CXCL11
KRT5	1.52453e-79	-1.19893	0.058	0.379	5.11295e-75	KRT5
RAC1	1.32276e-91	-1.24911	0.298	0.599	4.43628e-87	RAC1
LGALS7B	1.38343e-89	-1.28689	0.046	0.38	4.63974e-85	LGALS7B
S100A2	8.95278e-109	-1.29664	0.037	0.417	3.00258e-104	S100A2
C15orf48	2.76138e-77	-1.32114	0.317	0.642	9.26112e-73	C15orf48
TXN	1.70487e-55	-1.36132	0.636	0.818	5.71778e-51	TXN
NFKBIA	1.7942e-59	-1.46075	0.465	0.668	6.01739e-55	NFKBIA
CCL2	3.577e-38	-1.50629	0.021	0.175	1.19965e-33	CCL2
GNLY	1.23144e-25	-1.54811	0.01	0.126	4.13e-21	GNLY
KRT14	1.48958e-124	-1.88157	0.101	0.527	4.99575e-120	KRT14

[truncated: 17 more sheets: C8 KC-2, C9 MFB, C10 FB-2, C11 TC-4, C12 FB-3, C13 Treg, C14 MPh, C15 TC-5, C16 TC-6, C17 Prolif, C18 LEC, C19 BC, C20 EC-2, C21 DC-3, C22 MEL, C22 TC-8, C23 TC-7]
