# Supplementary material for: Single-cell RNA sequencing reveals markers of disease progression in primary cutaneous T-cell lymphoma
Source: Mol Cancer. 2021 Sep 28;20:124. doi: 10.1186/s12943-021-01419-2 (PMC8477535; doi:10.1186/s12943-021-01419-2)
Supplement: Supplementary file 11 — Additional file 11: Table S10. [file 12943_2021_1419_MOESM11_ESM.xlsx]

## Sheet: Clustermarker MF309
	p_val	avg_logFC	pct.1	pct.2	p_val_adj	cluster	gene	cluster
XCL1	0	1.22767	0.623	0.231	0	0	XCL1	TC-1
TSC22D3	0	1.17217	0.964	0.565	0	0	TSC22D3
RGS1	0	1.15894	0.86	0.358	0	0	RGS1
TRBV11-2	0	1.12619	0.994	0.418	0	0	TRBV11-2
CD69	0	1.12382	0.961	0.537	0	0	CD69
DDIT4	0	0.949809	0.894	0.467	0	0	DDIT4
ZFP36L2	0	0.898614	0.713	0.311	0	0	ZFP36L2
FGFBP2	0	0.896849	0.57	0.2	0	0	FGFBP2
ZFP36	0	0.894741	0.942	0.637	0	0	ZFP36
LINC02446	0	0.888533	0.628	0.227	0	0	LINC02446
TRBV11-2	0	1.11118	0.995	0.457	0	1	TRBV11-2	TC-2
FGFBP2	0	0.944215	0.627	0.219	0	1	FGFBP2
KRT81	0	0.924522	0.729	0.281	0	1	KRT81
KRT86	0	0.890179	0.637	0.232	0	1	KRT86
CTSW	0	0.83381	0.938	0.443	0	1	CTSW
TRAV21	0	0.818625	0.852	0.356	0	1	TRAV21
KRT7	0	0.81253	0.729	0.307	0	1	KRT7
LINC02446	0	0.806301	0.642	0.253	0	1	LINC02446
KLRB1	0	0.784226	0.724	0.308	0	1	KLRB1
RPL10	0	0.749496	1	0.998	0	1	RPL10
LYZ	0	2.69051	0.954	0.109	0	2	LYZ	DC-1
IL1B	0	2.14373	0.377	0.003	0	2	IL1B
TYROBP	0	2.1406	0.98	0.128	0	2	TYROBP
HLA-DRA	0	2.14027	0.997	0.406	0	2	HLA-DRA
CLEC10A	0	2.13438	0.815	0.043	0	2	CLEC10A
MMP12	0	2.07249	0.23	0.006	0	2	MMP12
AIF1	0	1.99444	0.942	0.113	0	2	AIF1
LGALS2	0	1.96819	0.823	0.052	0	2	LGALS2
HLA-DPA1	0	1.91007	0.987	0.385	0	2	HLA-DPA1
HLA-DQA1	0	1.87819	0.975	0.309	0	2	HLA-DQA1
TNFRSF4	0	2.26688	0.562	0.133	0	3	TNFRSF4	TC-3
FOXP3	0	2.13863	0.616	0.027	0	3	FOXP3
CTLA4	0	1.80161	0.526	0.049	0	3	CTLA4
LINC01943	0	1.66408	0.432	0.047	0	3	LINC01943
AC017002.3	0	1.31986	0.308	0.025	0	3	AC017002.3
GBP5	4.03358e-268	1.37096	0.527	0.177	1.35278e-263	3	GBP5
TIGIT	3.6292e-257	1.31047	0.443	0.126	1.21716e-252	3	TIGIT
IL2RA	4.20472e-176	1.31732	0.397	0.138	1.41018e-171	3	IL2RA
TRBV5-1	2.06783e-99	1.4052	0.105	0.016	6.93509e-95	3	TRBV5-1
TRBV20-1	9.1103e-91	1.59288	0.117	0.022	3.05541e-86	3	TRBV20-1
EEF1A1	0	0.75983	1	0.988	0	4	EEF1A1	TC-4
SELL	4.57504e-168	0.924478	0.419	0.134	1.53438e-163	4	SELL
GIMAP4	3.62762e-159	1.01589	0.513	0.227	1.21663e-154	4	GIMAP4
GIMAP7	8.01312e-106	0.864168	0.531	0.297	2.68744e-101	4	GIMAP7
PASK	2.00149e-103	0.698703	0.164	0.036	6.71261e-99	4	PASK
CXCL13	9.54544e-101	1.68377	0.128	0.023	3.20135e-96	4	CXCL13
LDHB	4.28353e-86	0.658434	0.709	0.582	1.43661e-81	4	LDHB
CD3G	4.17251e-82	0.738633	0.443	0.239	1.39938e-77	4	CD3G
FYB1	3.83767e-77	0.689061	0.629	0.485	1.28708e-72	4	FYB1
LAT	2.08152e-66	0.703109	0.462	0.285	6.98101e-62	4	LAT
MS4A1	0	3.19841	0.889	0.011	0	5	MS4A1	BC
CD79A	0	2.89527	0.84	0.013	0	5	CD79A
TCL1A	0	2.19586	0.519	0.008	0	5	TCL1A
CD79B	0	2.00071	0.528	0.042	0	5	CD79B
FCER2	0	1.98092	0.442	0.008	0	5	FCER2
BANK1	0	1.75275	0.413	0.015	0	5	BANK1
RALGPS2	0	1.58605	0.349	0.019	0	5	RALGPS2
CD37	0	1.57996	0.894	0.547	0	5	CD37
MEF2C	0	1.57251	0.4	0.053	0	5	MEF2C
NCF1	0	1.55676	0.426	0.05	0	5	NCF1
GNLY	0	3.20844	0.284	0.027	0	6	GNLY	TC-5
CCL4	0	3.12842	0.554	0.062	0	6	CCL4
GZMK	0	3.10289	0.796	0.02	0	6	GZMK
GZMA	0	2.69685	0.763	0.037	0	6	GZMA
NKG7	0	2.27314	0.837	0.371	0	6	NKG7
CCL5	0	2.17344	0.825	0.391	0	6	CCL5
CD8A	0	1.86019	0.463	0.025	0	6	CD8A
GZMH	0	1.66107	0.295	0.018	0	6	GZMH
CCL4L2	1.98199e-214	2.06693	0.189	0.023	6.6472e-210	6	CCL4L2
IFNG	1.5981e-185	1.42133	0.249	0.046	5.3597e-181	6	IFNG
CCL18	0	5.03	0.808	0.074	0	7	CCL18	MPh
RNASE1	0	3.54352	0.818	0.054	0	7	RNASE1
CCL17	0	3.50119	0.675	0.137	0	7	CCL17
CCL13	0	3.37653	0.932	0.053	0	7	CCL13
F13A1	0	2.90987	0.889	0.068	0	7	F13A1
SLC40A1	0	2.7276	0.77	0.029	0	7	SLC40A1
FTL	0	2.71629	0.997	0.817	0	7	FTL
C1QA	0	2.6586	0.923	0.093	0	7	C1QA
SELENOP	0	2.5215	0.703	0.035	0	7	SELENOP
C1QC	0	2.45649	0.929	0.102	0	7	C1QC
GZMB	0	2.35139	0.981	0.377	0	8	GZMB	TC-6
XCL1	0	1.89022	0.961	0.259	0	8	XCL1
CSF2	0	1.88571	0.713	0.129	0	8	CSF2
XCL2	0	1.38179	0.436	0.066	0	8	XCL2
NME1	2.07422e-270	0.905439	0.757	0.279	6.95651e-266	8	NME1
RPL22L1	9.41586e-270	0.893927	0.957	0.591	3.15789e-265	8	RPL22L1
RGS16	6.73355e-261	0.916638	0.612	0.168	2.2583e-256	8	RGS16
MT2A	1.33138e-242	1.03935	0.968	0.604	4.46518e-238	8	MT2A
ITM2A	2.46092e-216	0.873553	0.939	0.502	8.25344e-212	8	ITM2A
LMNA	4.90628e-197	0.88697	0.906	0.521	1.64547e-192	8	LMNA
CXCR4	1.22154e-253	1.32762	0.871	0.498	4.09679e-249	9	CXCR4	TC-7
SARAF	2.83679e-172	0.970565	0.891	0.731	9.51401e-168	9	SARAF
IL7R	5.57582e-170	1.17719	0.755	0.436	1.87002e-165	9	IL7R
DNAJB1	5.28255e-115	1.10508	0.759	0.496	1.77166e-110	9	DNAJB1
SLC2A3	2.24563e-113	0.873284	0.802	0.585	7.5314e-109	9	SLC2A3
RSRP1	8.55407e-93	0.940591	0.605	0.377	2.86886e-88	9	RSRP1
GPR183	6.74842e-86	0.913261	0.334	0.119	2.26329e-81	9	GPR183
TAGAP	2.22007e-63	0.888953	0.464	0.258	7.44568e-59	9	TAGAP
CREM	3.07724e-46	0.90788	0.377	0.215	1.03205e-41	9	CREM
HSPA1B	2.15484e-40	1.0158	0.618	0.473	7.22691e-36	9	HSPA1B
CCL19	0	4.49208	0.776	0.083	0	10	CCL19	FB-1
CLU	0	3.68084	0.832	0.149	0	10	CLU
COL1A1	0	3.60866	0.907	0.011	0	10	COL1A1
DCN	0	3.44445	0.9	0.011	0	10	DCN
CXCL14	0	3.43566	0.835	0.047	0	10	CXCL14
COL3A1	0	3.4099	0.896	0.011	0	10	COL3A1
COL1A2	0	3.35422	0.911	0.012	0	10	COL1A2
COL6A2	0	3.33659	0.941	0.018	0	10	COL6A2
C3	0	3.30428	0.805	0.005	0	10	C3
FDCSP	0	3.1941	0.411	0.007	0	10	FDCSP
S100B	0	2.86015	0.932	0.064	0	11	S100B	DC-2
CPVL	0	2.76926	0.968	0.093	0	11	CPVL
C1orf54	0	2.3852	0.945	0.074	0	11	C1orf54
HLA-DPB1	0	2.21973	0.997	0.393	0	11	HLA-DPB1
HLA-DPA1	0	2.19194	0.997	0.409	0	11	HLA-DPA1
FCER1A	0	2.07808	0.66	0.037	0	11	FCER1A
HLA-DRB1	0	2.06327	0.997	0.436	0	11	HLA-DRB1
CST3	0	1.97574	0.988	0.28	0	11	CST3
DNASE1L3	0	1.9407	0.828	0.036	0	11	DNASE1L3
IRF8	0	1.93383	0.903	0.077	0	11	IRF8
UBE2C	0	1.79542	0.873	0.058	0	12	UBE2C	TC-8
HMGB2	0	1.69674	0.979	0.243	0	12	HMGB2
HIST1H4C	0	1.65217	0.837	0.174	0	12	HIST1H4C
TUBA1B	0	1.63556	0.999	0.605	0	12	TUBA1B
TOP2A	0	1.5412	0.837	0.059	0	12	TOP2A
STMN1	0	1.43353	0.978	0.249	0	12	STMN1
H2AFZ	0	1.41976	0.999	0.546	0	12	H2AFZ
TUBB	0	1.40203	0.984	0.552	0	12	TUBB
CENPF	0	1.38479	0.8	0.069	0	12	CENPF
HIST1H1E	0	1.36688	0.669	0.13	0	12	HIST1H1E
MCM7	3.58459e-258	0.923187	0.599	0.13	1.2022e-253	13	MCM7	TC-9
STMN1	9.87444e-230	0.905195	0.812	0.255	3.31169e-225	13	STMN1
SLC25A5	3.75711e-184	0.852346	0.955	0.704	1.26006e-179	13	SLC25A5
RPA3	9.27107e-168	0.822803	0.706	0.254	3.10933e-163	13	RPA3
MT2A	1.83266e-157	0.902788	0.923	0.61	6.14636e-153	13	MT2A
HMGN2	2.73137e-155	0.916797	0.902	0.499	9.16047e-151	13	HMGN2
KRT7	1.31381e-147	0.793944	0.794	0.332	4.40626e-143	13	KRT7
DUT	3.47487e-144	0.907458	0.667	0.258	1.1654e-139	13	DUT
ITM2A	1.91609e-136	0.840202	0.88	0.51	6.42619e-132	13	ITM2A
H2AFZ	9.19964e-124	0.781447	0.91	0.549	3.08538e-119	13	H2AFZ
MT-CYB	3.36973e-190	0.700454	0.974	0.975	1.13014e-185	14	MT-CYB	TC-10
MT-CO3	4.17759e-177	0.644893	0.983	0.983	1.40108e-172	14	MT-CO3
MT-ND4	4.00445e-140	0.654455	0.947	0.902	1.34301e-135	14	MT-ND4
MT-CO2	1.61557e-139	0.547719	0.984	0.992	5.41829e-135	14	MT-CO2
MT-ATP8	3.50226e-124	0.695029	0.939	0.877	1.17459e-119	14	MT-ATP8
MT-ND2	1.06026e-115	0.685969	0.928	0.856	3.55592e-111	14	MT-ND2
MT-ND3	9.14706e-110	0.631645	0.95	0.883	3.06774e-105	14	MT-ND3
TRBC2	6.09592e-37	0.706185	0.519	0.332	2.04445e-32	14	TRBC2
FXYD2	1.70937e-31	0.567769	0.371	0.201	5.7329e-27	14	FXYD2
LINC01871	2.17492e-26	0.566491	0.329	0.186	7.29425e-22	14	LINC01871
KRT14	0	5.00736	0.957	0.145	0	15	KRT14	KC
LGALS7B	0	4.38903	0.974	0.103	0	15	LGALS7B
KRT5	0	4.18676	0.941	0.069	0	15	KRT5
KRT6A	0	4.1729	0.921	0.051	0	15	KRT6A
KRT16	0	3.93092	0.851	0.045	0	15	KRT16
SFN	0	3.87913	0.977	0.037	0	15	SFN
S100A8	0	3.78709	0.851	0.087	0	15	S100A8
LY6D	0	3.69265	0.908	0.028	0	15	LY6D
KRTDAP	0	3.51471	0.54	0.025	0	15	KRTDAP
DMKN	0	3.49538	0.704	0.023	0	15	DMKN
CXCL13	0	2.35957	0.32	0.021	0	16	CXCL13	TC-11
STMN1	0	1.99177	0.84	0.257	0	16	STMN1
UBE2C	0	1.34367	0.52	0.072	0	16	UBE2C
HMGB2	7.52042e-281	1.71837	0.824	0.251	2.5222e-276	16	HMGB2
PTTG1	6.7628e-280	1.35789	0.719	0.165	2.26811e-275	16	PTTG1
HMGN2	1.70879e-207	1.4095	0.921	0.501	5.73094e-203	16	HMGN2
H2AFZ	1.12608e-206	1.40697	0.925	0.551	3.77663e-202	16	H2AFZ
TUBB	2.03398e-190	1.42998	0.923	0.556	6.82155e-186	16	TUBB
TUBA1B	6.33184e-173	1.38422	0.919	0.61	2.12357e-168	16	TUBA1B
HIST1H4C	2.43921e-127	1.42462	0.555	0.186	8.18063e-123	16	HIST1H4C
PTPRC	3.78616e-219	1.44344	0.96	0.741	1.2698e-214	17	PTPRC	TC-12
TMPRSS11E	1.11005e-152	1.28159	0.364	0.073	3.72288e-148	17	TMPRSS11E
IL10RA	5.54365e-146	1.60095	0.662	0.285	1.85923e-141	17	IL10RA
TRAV21	8.68926e-139	1.28263	0.785	0.392	2.9142e-134	17	TRAV21
CD69	4.74364e-127	1.50553	0.884	0.595	1.59092e-122	17	CD69
AHR	7.34499e-108	1.25935	0.483	0.174	2.46336e-103	17	AHR
LNPEP	1.51271e-104	1.24228	0.524	0.206	5.07332e-100	17	LNPEP
SYNE2	7.67679e-103	1.26345	0.631	0.315	2.57464e-98	17	SYNE2
IL7R	1.1669e-99	1.35333	0.739	0.441	3.91353e-95	17	IL7R
TNFAIP3	1.24715e-45	1.25188	0.585	0.423	4.1827e-41	17	TNFAIP3
SPARCL1	0	3.51123	0.943	0.033	0	18	SPARCL1	EC-1
ACKR1	0	3.37546	0.699	0.008	0	18	ACKR1
PLVAP	0	2.95923	0.896	0.004	0	18	PLVAP
A2M	0	2.91151	0.937	0.021	0	18	A2M
TM4SF1	0	2.61942	0.913	0.012	0	18	TM4SF1
RAMP2	0	2.5124	0.919	0.007	0	18	RAMP2
CCL14	0	2.46282	0.638	0.014	0	18	CCL14
ENG	0	2.44786	0.904	0.034	0	18	ENG
MGP	0	2.44516	0.768	0.035	0	18	MGP
SELE	0	2.37593	0.526	0.001	0	18	SELE
MALAT1	1.44514e-203	1.49153	1	0.98	4.84672e-199	19	MALAT1	TC-13
TTN	3.38745e-101	1.24881	0.24	0.037	1.13608e-96	19	TTN
PTPRC	8.49677e-90	1.22579	0.85	0.744	2.84965e-85	19	PTPRC
IKZF2	1.78199e-76	1.33932	0.238	0.047	5.97644e-72	19	IKZF2
CCR4	1.70252e-34	1.27614	0.219	0.072	5.7099e-30	19	CCR4
SYNE2	4.48278e-31	1.2582	0.476	0.32	1.50343e-26	19	SYNE2
RNF213	2.57264e-26	1.26932	0.512	0.407	8.62811e-22	19	RNF213
ICOS	2.66869e-26	1.2329	0.319	0.162	8.95025e-22	19	ICOS
KIAA1551	2.86511e-24	1.21708	0.421	0.284	9.60901e-20	19	KIAA1551
CASP8	9.41389e-24	1.19165	0.274	0.133	3.15723e-19	19	CASP8
CCL22	0	2.8751	0.618	0.009	0	20	CCL22	DC-3
LAMP3	0	2.39817	0.888	0.031	0	20	LAMP3
RASSF4	0	1.87923	0.803	0.092	0	20	RASSF4
CSF2RA	0	1.87042	0.809	0.058	0	20	CSF2RA
LIMCH1	0	1.86143	0.747	0.022	0	20	LIMCH1
PLA2G16	0	1.84429	0.641	0.071	0	20	PLA2G16
CD83	7.13355e-266	1.87477	0.826	0.148	2.39245e-261	20	CD83
FSCN1	7.95897e-229	2.16041	0.895	0.243	2.66928e-224	20	FSCN1
CCL17	9.22362e-207	2.24649	0.747	0.154	3.09342e-202	20	CCL17
TXN	1.13988e-175	3.24143	0.967	0.573	3.82294e-171	20	TXN
TAGLN	0	4.47352	0.923	0.021	0	21	TAGLN	MFB
ACTA2	0	4.43264	0.892	0.043	0	21	ACTA2
MYL9	0	3.99391	0.974	0.06	0	21	MYL9
TPM2	0	3.61721	0.923	0.027	0	21	TPM2
ADIRF	0	3.23042	0.907	0.043	0	21	ADIRF
CALD1	0	3.16469	0.99	0.067	0	21	CALD1
RGS5	0	2.9327	0.675	0.002	0	21	RGS5
NDUFA4L2	0	2.91806	0.851	0.01	0	21	NDUFA4L2
SPARC	0	2.65399	0.918	0.068	0	21	SPARC
CCL19	7.24225e-113	2.59968	0.582	0.105	2.42891e-108	21	CCL19
JCHAIN	0	2.93949	0.931	0.015	0	22	JCHAIN	PDC
PLD4	0	2.04951	0.679	0.012	0	22	PLD4
LILRA4	0	1.92325	0.649	0.003	0	22	LILRA4
PLAC8	2.8131e-292	1.85871	0.725	0.045	9.43456e-288	22	PLAC8
TCF4	1.75901e-221	2.17022	0.863	0.092	5.89937e-217	22	TCF4
PTGDS	2.84826e-207	3.083	0.511	0.031	9.5525e-203	22	PTGDS
IRF7	7.66356e-181	2.69759	0.916	0.143	2.5702e-176	22	IRF7
IRF8	5.08899e-153	2.02989	0.763	0.1	1.70675e-148	22	IRF8
GZMB	6.44405e-85	1.88396	0.977	0.4	2.1612e-80	22	GZMB
LTB	3.82366e-53	2.15759	0.947	0.66	1.28238e-48	22	LTB
CCL21	0	6.32624	0.991	0.032	0	23	CCL21	EC-2
TFPI	0	2.89834	0.945	0.038	0	23	TFPI
FABP4	0	2.73983	0.636	0.013	0	23	FABP4
MMRN1	0	2.71246	0.845	0.005	0	23	MMRN1
CEMIP	0	2.67788	0.636	0.003	0	23	CEMIP
GNG11	0	2.3884	0.891	0.041	0	23	GNG11
TM4SF1	0	2.37606	0.873	0.029	0	23	TM4SF1
TFF3	0	2.30241	0.8	0.001	0	23	TFF3
CALCRL	0	2.26579	0.9	0.031	0	23	CALCRL
TIMP1	8.985e-59	2.65525	0.973	0.556	3.01339e-54	23	TIMP1
JCHAIN	0	5.25282	0.973	0.019	0	24	JCHAIN	PC
IGHG1	0	5.04575	0.703	0.005	0	24	IGHG1
IGLV6-57	1.2426e-261	4.98671	0.216	0.001	4.16744e-257	24	IGLV6-57
IGLV3-1	3.55977e-260	4.9976	0.351	0.003	1.19388e-255	24	IGLV3-1
IGHV1-69D	1.18299e-115	6.02334	0.27	0.005	3.9675e-111	24	IGHV1-69D
IGLV4-69	1.75472e-99	6.66727	0.216	0.003	5.88499e-95	24	IGLV4-69
IGKV1-39	3.22841e-70	5.14696	0.243	0.006	1.08274e-65	24	IGKV1-39
IGKV4-1	4.60683e-39	5.25481	0.189	0.007	1.54504e-34	24	IGKV4-1
IGKV3-20	4.51836e-19	6.06657	0.162	0.011	1.51537e-14	24	IGKV3-20
IGKV3-15	8.4042e-19	5.16711	0.135	0.008	2.8186e-14	24	IGKV3-15

## Sheet: Mal clone follow up vs patch
	p_val	avg_logFC	pct.1	pct.2	p_val_adj
MT-ATP6	1.02e-205	-0.923659	0.981	0.996	3.41e-201
UBC	2.11e-191	-0.969519	0.919	0.998	7.09e-187
ALOX5AP	1.44e-152	-0.981037	0.641	0.931	4.84e-148
MT-ND4L	3.89e-146	-0.657876	0.996	0.998	1.3e-141
GIMAP7	3.92e-142	1.40168	0.593	0.027	1.31e-137
GAPDH	3.77e-132	-0.638781	0.958	0.994	1.26e-127
MT-ND5	2.67e-113	-0.797434	0.94	0.998	8.94e-109
LGALS1	1.55e-107	-0.526285	0.931	0.998	5.2e-103
EEF1A1	1.03e-105	-0.268136	0.988	1	3.45e-101
BTG1	4.38e-105	1.2371	0.857	0.489	1.47e-100
TRBV11-2	7.99e-100	-0.568081	0.997	1	2.68e-95
PNRC1	1.06e-94	1.15128	0.695	0.247	3.54e-90
YBX1	4.41e-87	1.11223	0.747	0.316	1.48e-82
PLP2	1.27e-85	-0.556224	0.832	0.971	4.25e-81
KLF6	1.46e-85	-0.865332	0.759	0.96	4.9e-81
MT-ATP8	7.15e-82	0.299165	0.982	0.973	2.4e-77
DUSP4	1.37e-79	-1.03329	0.204	0.532	4.6e-75
MT-ND3	3.75e-79	0.356158	0.973	0.954	1.26e-74
DUSP1	2.75e-77	1.65634	0.639	0.293	9.22e-73
RPL38	7.46e-76	1.01206	0.94	0.821	2.5e-71
SH3BGRL3	8.13e-75	-0.441657	0.923	0.983	2.73e-70
TMPRSS11E	1.21e-72	0.738422	0.277	0.004	4.05e-68
GIMAP4	9.07e-72	0.823473	0.348	0.004	3.04e-67
ANXA1	1.21e-71	-0.664377	0.886	0.973	4.05e-67
LGALS3	1.07e-69	-0.500326	0.709	0.902	3.6e-65
ANXA2	8.71e-69	-0.577871	0.704	0.911	2.92e-64
CXCR4	5.62e-68	-0.873036	0.639	0.904	1.88e-63
H3F3B	1.38e-67	-0.391867	0.96	0.99	4.64e-63
GIMAP1	1.05e-66	0.792149	0.357	0.015	3.51e-62
HSPA1A	2.72e-66	-1.4702	0.431	0.711	9.12e-62
RPS29	5.63e-66	0.991134	0.93	0.815	1.89e-61
RPS2	1.58e-64	0.917091	0.875	0.651	5.3e-60
RGS2	1.99e-64	-0.815051	0.045	0.304	6.66e-60
NBAS	4.6e-64	-0.691728	0.256	0.609	1.54e-59
RGS1	4.47e-63	-0.823732	0.614	0.857	1.5e-58
ANKRD28	1.06e-62	-0.76073	0.154	0.52	3.55e-58
CDKN2A	1.46e-59	-0.454905	0.005	0.164	4.91e-55
TNF	1.06e-58	-0.911104	0.035	0.262	3.55e-54
CLU	2.97e-58	-0.659969	0.223	0.549	9.95e-54
TMUB1	5.23e-58	0.716363	0.377	0.042	1.75e-53
ALDOA	9.59e-56	-0.409667	0.594	0.819	3.21e-51
TGIF1	2.79e-55	-0.614465	0.124	0.42	9.34e-51
FKBP5	6.34e-55	-0.645197	0.152	0.48	2.13e-50
RPS21	7.78e-55	0.807584	0.977	0.981	2.61e-50
SAMSN1	1.26e-54	-0.659381	0.551	0.873	4.23e-50
MSC	5.85e-52	-0.306485	0.004	0.137	1.96e-47
EIF1	3.16e-51	-0.284321	0.961	0.992	1.06e-46
HSPA8	8.33e-51	-0.517536	0.956	0.973	2.79e-46
FCER1G	3.67e-49	0.847966	0.4	0.069	1.23e-44
FXYD2	4.08e-49	0.934568	0.589	0.252	1.37e-44
TENT5C	1.54e-48	-0.58978	0.018	0.183	5.18e-44
KRT14	4.57e-47	0.707093	0.256	0.023	1.53e-42
TSC22D3	2.29e-46	-0.551116	0.803	0.952	7.68e-42
CIRBP	3.34e-46	-0.521178	0.371	0.649	1.12e-41
TUBA4A	2.88e-45	-0.588665	0.359	0.644	9.66e-41
SRGN	8.19e-45	-0.504736	0.85	0.967	2.75e-40
MALAT1	1.42e-44	-0.668391	0.99	0.998	4.78e-40
JMJD6	6.48e-44	-0.504379	0.119	0.383	2.17e-39
CXCR6	5.8e-43	-0.489497	0.039	0.237	1.95e-38
CAPG	6.64e-43	-0.450574	0.544	0.751	2.23e-38
LTB	3.2e-42	0.394237	0.914	0.672	1.07e-37
MRPL23	1.7e-41	-0.306096	0.027	0.208	5.72e-37
ARHGDIB	2.84e-41	-0.322567	0.854	0.936	9.53e-37
LGALS7B	2.21e-40	0.555513	0.193	0.008	7.41e-36
DUSP2	2.25e-40	0.794904	0.395	0.112	7.55e-36
HSPA1B	3.51e-40	-1.07801	0.36	0.628	1.18e-35
HLA-DRA	8.49e-40	0.730496	0.28	0.05	2.85e-35
PRDX1	9.53e-40	-0.342108	0.775	0.894	3.2e-35
NEAT1	1.41e-39	-0.787943	0.293	0.655	4.72e-35
C20orf204	2.45e-39	0.539751	0.243	0.017	8.22e-35
CD44	4.78e-39	-0.531071	0.739	0.927	1.6e-34
MIIP	1.7e-38	-0.507663	0.55	0.744	5.69e-34
IFNG	1.94e-38	-0.710482	0.04	0.25	6.49e-34
RHOC	2.07e-38	-0.391797	0.327	0.574	6.94e-34
RHOA	2.27e-38	-0.29118	0.765	0.898	7.61e-34
BIN1	2.65e-38	-0.439501	0.149	0.41	8.87e-34
FGFBP1	4.46e-38	0.707306	0.245	0.021	1.49e-33
CCL17	5.88e-38	0.58964	0.188	0.01	1.97e-33
IER2	1.84e-37	0.816876	0.622	0.374	6.17e-33
CYBA	1.96e-37	0.634061	0.771	0.563	6.56e-33
GZMH	2.23e-37	-0.533284	0.03	0.175	7.48e-33
PDE4D	5.34e-37	-0.575149	0.158	0.459	1.79e-32
CKLF	7.38e-37	-0.420151	0.571	0.782	2.48e-32
RPL39	7.45e-37	0.886856	0.988	0.994	2.5e-32
UBB	3.09e-36	-0.286015	0.816	0.933	1.04e-31
NDUFA3	3.67e-36	0.703936	0.63	0.322	1.23e-31
XCL1	8.29e-36	-0.61933	0.537	0.751	2.78e-31
CST3	2.16e-35	0.486545	0.16	0.004	7.24e-31
CD3E	1.13e-34	-0.338539	0.887	0.969	3.79e-30
HNRNPAB	1.77e-34	0.597891	0.358	0.123	5.92e-30
RTKN2	6.06e-34	-0.353581	0.045	0.21	2.03e-29
IL22	2.68e-33	-1.06062	0.017	0.146	9e-29
ARID5B	2.88e-33	-0.525843	0.202	0.501	9.66e-29
LSP1	9.18e-33	-0.299343	0.705	0.863	3.08e-28
ZFP36L1	1.68e-32	-0.612484	0.476	0.711	5.62e-28
RSRP1	5.65e-32	-0.572565	0.287	0.543	1.9e-27
KRT1	9.19e-32	0.436497	0.158	0.002	3.08e-27
FRMD4B	9.65e-32	-0.547351	0.086	0.281	3.24e-27
CYTIP	1.05e-31	-0.426652	0.439	0.705	3.51e-27
SCML4	1.92e-31	-0.43239	0.353	0.632	6.43e-27
PTHLH	2.67e-31	-0.347457	0.022	0.164	8.94e-27
ZFP36	4.84e-31	-0.503653	0.772	0.917	1.62e-26
ETV1	1.13e-30	-0.284733	0.02	0.158	3.8e-26
TPI1	1.38e-30	-0.262374	0.835	0.915	4.62e-26
TAGLN2	2.68e-30	-0.266633	0.888	0.944	9e-26
LDHA	6.12e-30	-0.336263	0.772	0.869	2.05e-25
LMO4	2.88e-29	-0.45186	0.265	0.486	9.66e-25
KHDRBS1	3.69e-29	0.54572	0.394	0.162	1.24e-24
NDUFA11	6.71e-29	-0.316809	0.306	0.505	2.25e-24
MLEC	1.23e-28	0.402887	0.22	0.042	4.14e-24
DAZAP2	1.37e-28	-0.293494	0.509	0.721	4.59e-24
GEM	1.78e-28	-0.676803	0.179	0.408	5.95e-24
LINC00996	1.91e-28	0.302269	0.114	0	6.39e-24
TMA7	1.91e-28	0.687157	0.845	0.694	6.4e-24
ZNF683	1.98e-28	-0.47221	0.496	0.682	6.64e-24
SURF4	4.76e-28	-0.375281	0.142	0.356	1.6e-23
CREM	5.47e-28	-0.503521	0.259	0.478	1.83e-23
GIMAP2	6.84e-28	0.424403	0.205	0.027	2.29e-23
LAT2	7.22e-28	0.452104	0.203	0.039	2.42e-23
S100A8	8.59e-28	0.398839	0.122	0.002	2.88e-23
TNS3	1.85e-27	-0.415426	0.11	0.316	6.19e-23
STK17A	1.93e-27	0.534933	0.359	0.139	6.49e-23
SSR2	2.14e-27	-0.284036	0.688	0.838	7.18e-23
MYADM	3.78e-27	-0.272316	0.01	0.108	1.27e-22
H1FX	6.27e-27	0.35455	0.161	0.01	2.1e-22
AC016831.7	8.78e-27	-0.502651	0.138	0.401	2.94e-22
GSTK1	9.01e-27	-0.355752	0.647	0.829	3.02e-22
C1QBP	1.35e-26	0.479863	0.278	0.06	4.53e-22
MIR4435-2HG	1.55e-26	-0.330987	0.327	0.534	5.2e-22
TRBC1	3.06e-26	-0.338062	0.546	0.732	1.02e-21
CNBP	6.01e-26	-0.274615	0.57	0.721	2.02e-21
DNAJB1	6.94e-26	-0.587754	0.525	0.721	2.33e-21
CDKN1A	9.38e-26	-0.543924	0.223	0.383	3.15e-21
TXK	1.09e-25	0.317264	0.107	0.002	3.67e-21
AC005842.1	1.15e-25	0.357915	0.133	0	3.87e-21
GZMB	1.23e-25	-0.49222	0.781	0.884	4.11e-21
ITPR1	1.25e-25	-0.379591	0.075	0.26	4.19e-21
PPP1R15A	1.44e-25	-0.549488	0.459	0.707	4.84e-21
PFKFB3	1.61e-25	-0.396693	0.083	0.279	5.38e-21
GIMAP6	2.36e-25	0.39564	0.186	0.021	7.92e-21
RPS27	4.13e-25	0.768677	0.975	0.985	1.38e-20
PKM	6.15e-25	-0.411007	0.59	0.742	2.06e-20
IVNS1ABP	7.82e-25	-0.489003	0.209	0.437	2.62e-20
RHBDD2	1.94e-24	-0.376931	0.225	0.422	6.49e-20
LAPTM5	2.07e-24	-0.327037	0.799	0.908	6.93e-20
HSPB1	2.44e-24	0.535845	0.795	0.638	8.17e-20
KRT5	3.45e-24	0.377015	0.13	0.006	1.16e-19
ZFAS1	4.02e-24	-0.259077	0.637	0.788	1.35e-19
HSP90AA1	7.34e-24	-0.507851	0.922	0.961	2.46e-19
CD70	7.89e-24	0.548082	0.6	0.401	2.65e-19
AMD1	1.27e-23	-0.360232	0.2	0.407	4.27e-19
ATP5ME	3.93e-23	0.548121	0.436	0.193	1.32e-18
CCL19	8.38e-23	0.3532	0.108	0.004	2.81e-18
PGAM1	1.47e-22	-0.273131	0.578	0.719	4.93e-18
AHR	1.51e-22	0.421371	0.338	0.21	5.05e-18
EEF2	1.61e-22	-0.284454	0.751	0.838	5.41e-18
NDUFA1	1.62e-22	0.572261	0.754	0.559	5.42e-18
GSTP1	2.3e-22	-0.281248	0.255	0.462	7.71e-18
SARAF	2.34e-22	-0.369573	0.89	0.961	7.86e-18
STOM	2.69e-22	-0.393017	0.214	0.478	9.03e-18
VAMP2	3.16e-22	-0.289414	0.055	0.204	1.06e-17
ITGB1	1.16e-21	0.436849	0.314	0.195	3.89e-17
SERP1	1.79e-21	0.42805	0.279	0.083	5.99e-17
DNAJA1	1.84e-21	-0.492453	0.495	0.634	6.16e-17
MAL	3.61e-21	0.465338	0.517	0.316	1.21e-16
DDT	4.01e-21	-0.305227	0.238	0.426	1.35e-16
KLRB1	5.32e-21	0.607416	0.74	0.543	1.79e-16
TUBA1A	7.92e-21	-0.410391	0.346	0.543	2.65e-16
TAGAP	1.13e-20	-0.499039	0.322	0.568	3.78e-16
IL2RA	1.15e-20	-0.540951	0.244	0.424	3.87e-16
LPAR6	1.3e-20	-0.426164	0.273	0.513	4.37e-16
PGK1	2.3e-20	-0.276706	0.898	0.942	7.71e-16
ZNF800	2.9e-20	0.388598	0.26	0.129	9.74e-16
PDE4B	3.24e-20	-0.441092	0.28	0.559	1.09e-15
JAML	3.34e-20	-0.380224	0.456	0.699	1.12e-15
CAPZB	3.68e-20	-0.256976	0.564	0.713	1.24e-15
MYO7A	4.78e-20	-0.30849	0.046	0.197	1.6e-15
HERPUD1	5.64e-20	-0.390762	0.404	0.601	1.89e-15
ZFHX3	5.64e-20	0.38517	0.296	0.15	1.89e-15
RTN4	6.48e-20	0.431031	0.298	0.125	2.17e-15
PTTG1	7.64e-20	-0.309553	0.194	0.37	2.56e-15
STK17B	1.08e-19	-0.385932	0.58	0.815	3.64e-15
RPL37	1.13e-19	0.693467	0.974	0.992	3.78e-15
SLA	1.38e-19	-0.449503	0.389	0.63	4.62e-15
DDIT4	1.38e-19	-0.273464	0.689	0.854	4.63e-15
ANKRD12	1.47e-19	-0.419745	0.227	0.464	4.91e-15
XCL2	1.62e-19	-0.589533	0.073	0.198	5.42e-15
ZFP36L2	1.99e-19	-0.385429	0.521	0.707	6.67e-15
LAGE3	2.07e-19	0.369133	0.195	0.029	6.94e-15
CCR2	2.75e-19	0.301575	0.115	0.017	9.23e-15
CCL18	4.19e-19	0.358113	0.111	0.012	1.41e-14
OSTF1	4.21e-19	-0.290228	0.302	0.505	1.41e-14
CD63	5.74e-19	-0.343311	0.775	0.896	1.93e-14
DUT	5.83e-19	0.543806	0.397	0.193	1.96e-14
HNRNPD	6.05e-19	0.433183	0.347	0.177	2.03e-14
FASLG	7.23e-19	-0.442546	0.256	0.491	2.42e-14
MT-CO2	7.88e-19	-0.381279	0.999	0.998	2.64e-14
BRD2	1.01e-18	-0.4338	0.395	0.574	3.37e-14
HLA-DRB1	2.01e-18	0.426566	0.216	0.085	6.74e-14
AC108134.3	2.11e-18	-0.337723	0.112	0.266	7.06e-14
MYCBP2	2.68e-18	0.394386	0.354	0.237	8.98e-14
SDF4	3.91e-18	0.34894	0.194	0.05	1.31e-13
SNHG8	4.28e-18	-0.251012	0.5	0.676	1.43e-13
SDCBP	4.68e-18	-0.326614	0.279	0.457	1.57e-13
CD69	6.41e-18	-0.507367	0.869	0.954	2.15e-13
NTRK2	9.34e-18	-0.288751	0.096	0.274	3.13e-13
RPS28	1.18e-17	0.692924	0.974	0.992	3.97e-13
ATF4	1.24e-17	-0.29329	0.225	0.416	4.16e-13
GTF2B	1.24e-17	-0.33603	0.206	0.376	4.17e-13
TERF2IP	1.63e-17	0.436895	0.367	0.181	5.48e-13
H2AFX	2.81e-17	0.310845	0.162	0.037	9.43e-13
CD9	3.01e-17	-0.388958	0.598	0.726	1.01e-12
ZNF267	3.45e-17	-0.26551	0.059	0.198	1.16e-12
TRIR	6.39e-17	0.500885	0.605	0.422	2.14e-12
TRAC	6.64e-17	-0.314366	0.442	0.659	2.23e-12
FOXP2	6.65e-17	-0.294235	0.043	0.177	2.23e-12
ITGAE	8.02e-17	-0.287882	0.11	0.237	2.69e-12
CEMIP2	8.22e-17	-0.409544	0.119	0.31	2.76e-12
DNAJB6	1.2e-16	-0.328136	0.427	0.601	4.01e-12
SLC2A3	1.59e-16	-0.451537	0.747	0.882	5.34e-12
BSG	1.76e-16	-0.286031	0.238	0.437	5.9e-12
GYG1	1.85e-16	-0.266188	0.114	0.225	6.19e-12
TOB1	1.88e-16	-0.273468	0.05	0.177	6.3e-12
TRDC	2.3e-16	0.341382	0.192	0.04	7.71e-12
ZC3H12A	3.55e-16	-0.297522	0.172	0.326	1.19e-11
BIRC3	3.96e-16	-0.475802	0.487	0.676	1.33e-11
CDKN1B	4.4e-16	-0.344488	0.301	0.501	1.48e-11
CITED2	6.8e-16	0.553775	0.303	0.131	2.28e-11
NF1	7.05e-16	0.295308	0.13	0.05	2.36e-11
THEMIS	1.27e-15	-0.25778	0.058	0.21	4.26e-11
ANXA5	1.34e-15	-0.250147	0.394	0.545	4.5e-11
CLDND1	1.39e-15	-0.308462	0.196	0.393	4.67e-11
CD96	1.53e-15	-0.346186	0.543	0.771	5.15e-11
MFSD10	1.54e-15	-0.281251	0.15	0.318	5.16e-11
TRADD	1.6e-15	0.274882	0.138	0.017	5.35e-11
PET100	1.69e-15	0.417121	0.355	0.181	5.68e-11
TMEM165	1.96e-15	0.266365	0.153	0.042	6.58e-11
PABPC1	2.56e-15	-0.263274	0.847	0.89	8.58e-11
KRT10	5e-15	0.275484	0.138	0.029	1.68e-10
ITK	6.39e-15	-0.329823	0.351	0.609	2.14e-10
DOK2	7.25e-15	-0.266751	0.128	0.26	2.43e-10
HERPUD2	7.45e-15	0.34513	0.229	0.114	2.5e-10
ZNF331	8.46e-15	-0.387162	0.315	0.497	2.84e-10
LMNB1	1.04e-14	0.324045	0.182	0.073	3.48e-10
CDK6	1.45e-14	0.295971	0.191	0.087	4.87e-10
POLR2L	1.6e-14	0.531475	0.696	0.53	5.35e-10
COX17	1.62e-14	0.43999	0.418	0.235	5.44e-10
KLRC1	1.87e-14	0.31075	0.259	0.11	6.27e-10
IDS	2.25e-14	-0.304602	0.348	0.578	7.56e-10
KRT81	2.68e-14	0.424624	0.733	0.511	9e-10
PHTF2	3.94e-14	-0.337929	0.145	0.324	1.32e-09
CNOT6L	5.26e-14	-0.309796	0.191	0.42	1.77e-09
NR4A1	7.29e-14	-0.437282	0.454	0.636	2.45e-09
MT-ND6	9.29e-14	-0.534936	0.387	0.618	3.11e-09
ATP2A1	9.73e-14	0.407045	0.237	0.094	3.26e-09
FTH1	1.01e-13	0.463944	0.72	0.576	3.4e-09
LINC02446	1.05e-13	-0.322955	0.63	0.734	3.52e-09
TRIM4	1.09e-13	0.257971	0.133	0.035	3.66e-09
FXYD1	1.3e-13	0.347024	0.17	0.046	4.36e-09
MTDH	1.49e-13	0.371552	0.371	0.233	5.01e-09
NDUFB1	1.54e-13	0.351454	0.282	0.119	5.15e-09
ROMO1	2.28e-13	0.532429	0.625	0.449	7.64e-09
DUSP10	2.72e-13	-0.262481	0.196	0.349	9.11e-09
RPL37A	2.72e-13	0.615361	0.961	0.981	9.14e-09
ZC3HAV1	4.06e-13	-0.379183	0.314	0.551	1.36e-08
UGP2	4.38e-13	-0.291508	0.206	0.358	1.47e-08
CSDE1	4.65e-13	-0.257577	0.342	0.503	1.56e-08
RNF19A	4.97e-13	-0.338736	0.335	0.57	1.67e-08
STAT3	6.03e-13	-0.331357	0.514	0.73	2.02e-08
YDJC	6.12e-13	0.268838	0.156	0.039	2.05e-08
CLEC2B	7.19e-13	-0.268994	0.378	0.543	2.41e-08
PRNP	7.26e-13	-0.295054	0.191	0.387	2.44e-08
IFITM3	1.2e-12	0.380633	0.307	0.17	4.03e-08
ADAM10	1.27e-12	0.288199	0.247	0.181	4.27e-08
RUNX2	1.57e-12	-0.303895	0.102	0.272	5.27e-08
FAM129A	1.71e-12	-0.289414	0.313	0.528	5.75e-08
CYP2R1	1.77e-12	-0.252684	0.088	0.22	5.92e-08
RGS16	2.17e-12	-0.433128	0.286	0.414	7.27e-08
BHLHE40	2.28e-12	-0.371235	0.362	0.541	7.66e-08
PRDM1	2.57e-12	-0.343283	0.406	0.622	8.62e-08
CD27	3.1e-12	0.271208	0.65	0.443	1.04e-07
RCBTB2	3.25e-12	-0.299055	0.341	0.516	1.09e-07
IQCG	3.89e-12	-0.319646	0.266	0.403	1.31e-07
TCF25	5.42e-12	0.312969	0.467	0.353	1.82e-07
SERTAD1	5.54e-12	-0.254398	0.176	0.295	1.86e-07
SEMA4D	5.71e-12	-0.282382	0.125	0.276	1.91e-07
DDX17	8.3e-12	0.287944	0.464	0.422	2.78e-07
ATP5F1E	9.29e-12	0.527908	0.89	0.825	3.12e-07
GSPT1	9.6e-12	0.272196	0.191	0.089	3.22e-07
IRF1	1.32e-11	0.390066	0.51	0.408	4.42e-07
NOP53	1.42e-11	0.456678	0.698	0.524	4.76e-07
ITM2B	1.92e-11	0.338472	0.345	0.249	6.45e-07
CISH	1.96e-11	0.38341	0.476	0.304	6.58e-07
XBP1	2.52e-11	0.30188	0.206	0.094	8.46e-07
SPOCK2	2.87e-11	-0.311465	0.202	0.355	9.64e-07
SMIM37	3.57e-11	0.382534	0.349	0.195	1.2e-06
GPBP1	3.63e-11	-0.275819	0.299	0.503	1.22e-06
NR4A2	4.22e-11	-0.310409	0.416	0.611	1.42e-06
TANK	5.11e-11	-0.26545	0.103	0.21	1.71e-06
CASP8	5.17e-11	-0.283976	0.138	0.297	1.74e-06
GPR174	5.39e-11	0.258356	0.392	0.335	1.81e-06
SFPQ	7.37e-11	0.336553	0.374	0.281	2.47e-06
RNASEH2B	9.33e-11	0.320212	0.286	0.168	3.13e-06
LINC01871	1.18e-10	0.457973	0.484	0.326	3.97e-06
MDFIC	1.44e-10	0.259391	0.279	0.204	4.81e-06
PPP1R2	1.52e-10	-0.266203	0.473	0.632	5.09e-06
CD7	1.7e-10	0.294464	0.108	0.031	5.7e-06
C12orf75	1.82e-10	0.386203	0.351	0.181	6.12e-06
MBNL2	2.32e-10	-0.294531	0.106	0.258	7.78e-06
MT2A	3.06e-10	0.465748	0.867	0.79	1.03e-05
PTMA	3.85e-10	0.327511	0.995	0.994	1.29e-05
MTSS1	5.2e-10	-0.258238	0.22	0.382	1.74e-05
MRPS34	5.46e-10	0.331345	0.327	0.191	1.83e-05
JUNB	6.38e-10	0.558946	0.78	0.736	2.14e-05
COX7B	7.3e-10	0.489473	0.781	0.672	2.45e-05
FOSB	7.7e-10	-0.322732	0.273	0.435	2.58e-05
CLK1	9.64e-10	-0.282397	0.212	0.391	3.23e-05
AHNAK	1.01e-09	-0.363336	0.587	0.792	3.4e-05
SNX20	1.63e-09	0.293574	0.252	0.121	5.48e-05
WSB1	2.37e-09	-0.262524	0.304	0.466	7.94e-05
ID3	7.69e-09	0.359388	0.326	0.195	0.000258061
GLIPR1	1.05e-08	-0.298595	0.146	0.252	0.000353161
RPS8	1.17e-08	0.445268	0.995	1	0.000392345
ATP5MPL	1.19e-08	0.417331	0.621	0.48	0.000398658
PAK2	1.89e-08	0.268052	0.343	0.276	0.000633207
MIR222HG	2.52e-08	-0.312266	0.095	0.252	0.000846738
SLIRP	4.2e-08	0.320131	0.286	0.154	0.00140984
CAST	4.4e-08	0.257614	0.418	0.343	0.00147681
TNFAIP3	4.55e-08	-0.28074	0.555	0.73	0.00152761
EIF1AX	4.56e-08	0.33135	0.48	0.355	0.00152919
RPS20	6.57e-08	0.420133	0.888	0.825	0.00220421
NDUFC1	7.02e-08	0.336948	0.298	0.16	0.00235389
STAT1	9.49e-08	0.281492	0.378	0.308	0.00318313
SAT1	1.08e-07	-0.257701	0.362	0.493	0.00360545
UQCRQ	1.77e-07	0.408388	0.625	0.511	0.00594108
SNRNP70	1.86e-07	0.290223	0.374	0.293	0.00623963
MT3	2.12e-07	0.292632	0.201	0.083	0.00711053
VPS51	3.08e-07	0.270916	0.275	0.16	0.0103314
SPTAN1	3.47e-07	-0.2576	0.257	0.418	0.0116321
TOMM7	4.1e-07	0.442243	0.884	0.834	0.0137516
A1BG	4.33e-07	0.357177	0.436	0.291	0.0145256
KRT86	4.48e-07	0.313818	0.597	0.447	0.0150136
RPS27L	4.78e-07	0.372035	0.468	0.364	0.0160188
FSCN1	6.48e-07	0.302129	0.389	0.243	0.021749
CCND2	9.97e-07	0.26994	0.541	0.53	0.0334463
MYC	1.49e-06	-0.26819	0.572	0.62	0.0499854

## Sheet: Mal clone follow up vs tumor
	p_val	avg_logFC	pct.1	pct.2	p_val_adj
DUSP1	0	1.72723	0.639	0.142	0
BTG1	0	1.47337	0.857	0.251	0
GIMAP7	0	1.21341	0.593	0.062	0
PNRC1	0	1.16823	0.695	0.129	0
FXYD2	5.53021993994555e-313	0.997022	0.589	0.125	0
TMSB4X	0	-0.329386	1	1	0
MT-ND4L	0	-0.543573	0.996	0.997	0
MT-ATP6	0	-0.612445	0.981	0.992	0
PFN1	0	-0.996594	0.579	0.796	0
TMUB1	1.1763e-306	0.754201	0.377	0.016	3.94508e-302
MT-ND2	1.56007e-304	0.48575	0.98	0.871	5.23218e-300
GIMAP1	4.21802e-291	0.775737	0.357	0.013	1.41464e-286
YBX1	3.63201e-281	0.819884	0.747	0.313	1.2181e-276
RPS21	7.41968e-263	0.583145	0.977	0.937	2.48841e-258
GIMAP4	1.08311e-232	0.722921	0.348	0.028	3.63254e-228
MT-CO2	2.50968e-232	-0.333828	0.999	1	8.41698e-228
XCL2	3.26142e-228	-1.31059	0.073	0.342	1.09382e-223
LTB	3.94013e-227	0.646661	0.914	0.62	1.32144e-222
DUSP2	1.45914e-221	0.840989	0.395	0.056	4.89365e-217
RPL38	5.08967e-219	0.624738	0.94	0.78	1.70697e-214
RPS8	3.61158e-210	0.495759	0.995	0.998	1.21125e-205
CYBA	1.06004e-205	0.587929	0.771	0.39	3.55516e-201
NOP53	1.53381e-199	0.640237	0.698	0.272	5.14411e-195
KRT14	1.03627e-195	0.695243	0.256	0.013	3.47543e-191
C20orf204	1.67802e-194	0.544735	0.243	0.008	5.62776e-190
TMPRSS11E	7.08319e-190	0.618456	0.277	0.029	2.37556e-185
IER2	6.66187e-169	0.689605	0.622	0.264	2.23426e-164
RPS2	3.61775e-168	0.516782	0.875	0.594	1.21332e-163
RPS29	5.07495e-163	0.545532	0.93	0.786	1.70204e-158
LGALS7B	3.49329e-159	0.541306	0.193	0.006	1.17158e-154
KLRC1	7.78243e-156	0.531007	0.259	0.025	2.61007e-151
STK17A	1.68266e-155	0.55781	0.359	0.072	5.64331e-151
LRP1B	1.67044e-150	-0.502563	0.003	0.143	5.60233e-146
CITED2	3.23283e-150	0.672819	0.303	0.041	1.08423e-145
HNRNPAB	4.46348e-134	0.538922	0.358	0.098	1.49696e-129
HLA-DRA	1.85243e-131	0.567906	0.28	0.044	6.21266e-127
C1QBP	1.43887e-128	0.462149	0.278	0.039	4.82567e-124
H1FX	2.15874e-128	0.361363	0.161	0.004	7.23998e-124
AHR	2.38395e-128	0.528041	0.338	0.098	7.99529e-124
KHDRBS1	8.16789e-125	0.488807	0.394	0.117	2.73935e-120
IDH2	2.01642e-122	-0.652998	0.229	0.397	6.76267e-118
RPS28	4.96702e-120	0.502832	0.974	0.984	1.66584e-115
CCL17	5.8378e-120	0.511907	0.188	0.015	1.95788e-115
LGALS1	5.23944e-112	-0.351625	0.931	0.966	1.7572e-107
TERF2IP	1.37471e-108	0.446292	0.367	0.099	4.61051e-104
CD74	4.79943e-108	0.363609	0.82	0.537	1.60963e-103
S100A8	1.522e-106	0.391598	0.122	0.003	5.10447e-102
CST3	4.69347e-106	0.423321	0.16	0.011	1.57409e-101
GAPDH	2.88585e-103	-0.388411	0.958	0.954	9.67857e-99
KRT5	1.70318e-102	0.375708	0.13	0.004	5.71211e-98
RPL13A	8.43233e-101	0.417038	0.973	0.958	2.82803e-96
ARF5	3.67595e-100	-0.585191	0.345	0.474	1.23284e-95
XCL1	5.07533e-96	-0.629002	0.537	0.696	1.70216e-91
RPS20	1.93094e-95	0.393506	0.888	0.701	6.47598e-91
HLA-DRB1	2.08387e-92	0.407514	0.216	0.038	6.98887e-88
AC005842.1	2.59325e-86	0.327097	0.133	0.006	8.69725e-82
TAGLN2	5.96822e-86	-0.432564	0.888	0.884	2.00162e-81
CAPG	3.9583e-85	-0.551078	0.544	0.614	1.32753e-80
MLEC	5.32425e-85	0.340789	0.22	0.046	1.78565e-80
EEF1B2	5.41872e-85	0.398351	0.928	0.81	1.81733e-80
COX5A	4.71819e-81	-0.500959	0.228	0.34	1.58239e-76
TOMM7	7.46705e-79	0.330411	0.884	0.689	2.5043e-74
TRADD	1.69979e-78	0.281439	0.138	0.01	5.70076e-74
CD6	2.94045e-78	0.307137	0.166	0.023	9.86168e-74
NDUFA3	1.18391e-77	0.353364	0.63	0.34	3.9706e-73
HLA-DPA1	4.37482e-77	0.362222	0.199	0.041	1.46723e-72
HLA-DPB1	1.52271e-76	0.338356	0.203	0.042	5.10686e-72
GIMAP2	2.09726e-75	0.332584	0.205	0.038	7.03378e-71
FGFBP2	8.68579e-75	0.323797	0.665	0.382	2.91304e-70
HSPB1	9.04761e-75	0.322725	0.795	0.558	3.03439e-70
SDF4	3.95889e-74	0.314403	0.194	0.033	1.32773e-69
RPS27	1.83912e-73	0.416942	0.975	0.983	6.16804e-69
MT-ND5	1.15167e-72	-0.486654	0.94	0.948	3.86246e-68
ZNF800	1.78483e-72	0.346313	0.26	0.085	5.98596e-68
RPL37	2.89225e-72	0.388498	0.974	0.981	9.70004e-68
LINC00996	5.76826e-72	0.260731	0.114	0.01	1.93456e-67
JUN	1.17625e-71	0.487848	0.187	0.039	3.9449e-67
TMEM165	2.55571e-71	0.28179	0.153	0.023	8.57132e-67
ARHGDIB	2.98897e-71	-0.379928	0.854	0.855	1.00244e-66
PTGER4	5.04057e-70	0.386449	0.343	0.131	1.69051e-65
GIMAP6	3.10287e-69	0.310411	0.186	0.033	1.04064e-64
TXNIP	7.48056e-69	0.285917	0.834	0.627	2.50883e-64
TRIM4	2.54696e-68	0.274677	0.133	0.018	8.54199e-64
TMA7	4.73291e-68	0.309152	0.845	0.629	1.58732e-63
RPL36	6.2843e-68	0.39741	0.967	0.971	2.10763e-63
CST7	3.40841e-67	0.292786	0.876	0.692	1.14311e-62
MTDH	1.22318e-66	0.337012	0.371	0.153	4.10231e-62
MRPL41	2.64397e-65	-0.446499	0.151	0.248	8.86734e-61
RTN4	1.29178e-62	0.315975	0.298	0.101	4.33237e-58
SIT1	1.41648e-62	0.307925	0.38	0.149	4.75058e-58
CCL19	2.30924e-62	0.306173	0.108	0.011	7.74472e-58
RALY	2.94703e-61	-0.435609	0.378	0.451	9.88375e-57
MYL12A	3.08174e-61	-0.282833	0.941	0.945	1.03355e-56
HERPUD2	5.43087e-61	0.317316	0.229	0.068	1.82141e-56
RPL23	6.58806e-61	0.311543	0.865	0.684	2.2095e-56
FTH1	1.10733e-60	-0.436533	0.72	0.736	3.71377e-56
SFPQ	4.74356e-60	0.324301	0.374	0.173	1.5909e-55
TRIR	5.22124e-60	0.305387	0.605	0.338	1.7511e-55
HLA-DQA1	1.22553e-59	0.278671	0.14	0.02	4.11017e-55
ATP6AP1	1.7549e-59	-0.493497	0.177	0.293	5.88558e-55
RASAL3	1.50027e-58	0.290656	0.206	0.053	5.03161e-54
TRBV11-2	1.52993e-58	-0.252228	0.997	0.996	5.13109e-54
MYDGF	2.39859e-58	-0.385419	0.109	0.208	8.0444e-54
P4HB	8.56388e-58	-0.439115	0.253	0.344	2.87215e-53
H2AFX	1.36615e-56	0.268009	0.162	0.035	4.58178e-52
FSCN1	1.83023e-56	-0.473633	0.389	0.472	6.13824e-52
ANXA2	2.32365e-56	-0.418572	0.704	0.728	7.79306e-52
TPM4	5.10417e-56	-0.468069	0.34	0.429	1.71184e-51
SERP1	2.67302e-55	0.291486	0.279	0.092	8.96477e-51
TCF25	3.88851e-55	0.269448	0.467	0.244	1.30413e-50
ITGB1	4.07123e-55	0.296768	0.314	0.143	1.36541e-50
RPLP2	1.11465e-54	0.344957	0.977	0.988	3.73833e-50
JTB	9.94401e-54	-0.425046	0.253	0.337	3.33502e-49
ITM2B	1.3579e-53	0.280794	0.345	0.152	4.55414e-49
GSPT1	4.6466e-53	0.266191	0.191	0.054	1.55838e-48
RPL27A	4.05831e-52	0.281326	0.911	0.795	1.36107e-47
MPG	4.39508e-52	-0.386875	0.132	0.22	1.47402e-47
FXYD7	2.42376e-51	0.30386	0.164	0.036	8.12881e-47
ANXA1	2.89071e-51	-0.378825	0.886	0.884	9.69486e-47
MYCBP2	4.37541e-50	0.268972	0.354	0.177	1.46742e-45
HNRNPD	8.85384e-50	0.280013	0.347	0.158	2.9694e-45
RANBP1	4.99194e-49	-0.354491	0.156	0.233	1.6742e-44
RPL37A	5.06451e-48	0.332528	0.961	0.952	1.69853e-43
RGCC	5.71844e-48	0.252438	0.159	0.035	1.91785e-43
TRDC	7.06694e-48	0.250385	0.192	0.048	2.37011e-43
LAT2	2.56151e-47	0.270091	0.203	0.064	8.59078e-43
A1BG	4.83517e-47	0.275438	0.436	0.205	1.62162e-42
FKBP5	4.77236e-46	-0.428304	0.152	0.242	1.60056e-41
BIN1	5.23538e-45	-0.409872	0.149	0.23	1.75584e-40
PLP2	2.1603e-44	-0.323676	0.832	0.831	7.2452e-40
ATP5ME	2.83126e-44	0.25379	0.436	0.211	9.49548e-40
IRF1	5.24956e-44	0.271099	0.51	0.301	1.7606e-39
RPS17	5.91645e-44	0.262839	0.855	0.667	1.98426e-39
ATP6V0C	7.1823e-44	-0.410345	0.25	0.325	2.4088e-39
TSC22D3	8.01538e-44	-0.395089	0.803	0.847	2.6882e-39
GLS	3.2285e-43	0.251948	0.2	0.081	1.08278e-38
RPL39	4.2629e-43	0.394749	0.988	0.999	1.42969e-38
GUK1	3.00497e-41	-0.391724	0.34	0.385	1.00781e-36
UBC	4.34713e-41	-0.318261	0.919	0.906	1.45794e-36
SMIM37	7.15294e-40	0.253365	0.349	0.157	2.39895e-35
ROMO1	8.60112e-39	0.262486	0.625	0.399	2.88464e-34
NONO	9.71695e-39	-0.417889	0.549	0.57	3.25887e-34
S100A10	1.23409e-38	-0.289079	0.888	0.874	4.1389e-34
BATF	1.45787e-38	0.358395	0.506	0.309	4.88942e-34
LSP1	1.77612e-37	-0.348961	0.705	0.703	5.95677e-33
IDS	1.25729e-33	-0.387856	0.348	0.419	4.21669e-29
ARPC2	2.95206e-33	-0.308235	0.835	0.807	9.9006e-29
SDF2L1	5.71336e-32	-0.309714	0.179	0.232	1.91615e-27
C12orf75	1.16663e-31	-0.363307	0.351	0.387	3.91266e-27
AHNAK	2.13715e-31	-0.445374	0.587	0.645	7.16757e-27
TNFRSF18	1.98545e-30	-0.330328	0.121	0.182	6.65879e-26
CD55	4.90801e-30	-0.425062	0.215	0.29	1.64605e-25
KRT86	2.39123e-29	-0.312398	0.597	0.626	8.01971e-25
NAA10	5.11795e-29	-0.312462	0.409	0.429	1.71646e-24
RPL34	9.36833e-29	0.340049	0.977	0.995	3.14195e-24
SRGN	1.88667e-28	-0.307033	0.85	0.854	6.3275e-24
MT-ND6	1.14952e-27	-0.513224	0.387	0.465	3.85527e-23
RPL10A	2.0101e-27	0.263103	0.958	0.936	6.74146e-23
CD63	3.66606e-27	-0.329983	0.775	0.772	1.22952e-22
TRAT1	5.43469e-27	-0.379397	0.42	0.454	1.82269e-22
ATP1B3	1.00199e-26	-0.302416	0.168	0.224	3.36046e-22
SLC25A39	3.05046e-26	-0.258732	0.146	0.19	1.02306e-21
NDUFA11	5.17916e-26	-0.309818	0.306	0.327	1.73699e-21
C7orf50	7.92738e-26	-0.259806	0.154	0.188	2.65869e-21
LGALS3	3.20947e-25	-0.291541	0.709	0.681	1.07639e-20
CLU	4.41504e-25	-0.353346	0.223	0.268	1.48072e-20
ISCU	5.31199e-25	-0.292259	0.175	0.216	1.78154e-20
CNDP2	5.93787e-25	-0.290012	0.166	0.213	1.99144e-20
MAD2L2	2.40326e-24	-0.306928	0.354	0.362	8.06006e-20
DDIT4	7.11076e-24	-0.262906	0.689	0.715	2.38481e-19
PDIA3	8.25634e-24	-0.340033	0.384	0.451	2.76901e-19
PGK1	1.16808e-23	-0.252362	0.898	0.861	3.9175e-19
LDHA	1.34116e-23	-0.25485	0.772	0.738	4.49797e-19
OSBPL5	2.37141e-23	-0.253366	0.091	0.137	7.95324e-19
LCP1	6.21039e-23	-0.272103	0.792	0.792	2.08284e-18
ITM2A	1.19818e-22	-0.283895	0.872	0.849	4.01845e-18
DEK	2.41437e-21	-0.26256	0.199	0.241	8.09731e-17
MCM7	3.39154e-21	-0.287679	0.224	0.265	1.13745e-16
NUCB2	3.64897e-21	-0.293417	0.208	0.25	1.22379e-16
WDR1	4.89926e-21	-0.287921	0.464	0.461	1.64311e-16
MAP1LC3B	6.27508e-21	-0.250288	0.086	0.126	2.10454e-16
RPS19	5.44219e-20	0.284732	0.989	0.999	1.8252e-15
HNRNPK	4.07802e-19	-0.285575	0.62	0.602	1.36769e-14
PQLC3	1.17222e-18	-0.273505	0.116	0.156	3.93139e-14
EMD	1.26098e-18	-0.275304	0.302	0.315	4.22909e-14
PPP1CC	1.51811e-18	-0.253736	0.139	0.175	5.09143e-14
CTSH	1.82853e-18	-0.253627	0.2	0.239	6.13252e-14
ARL6IP4	1.93884e-18	-0.251448	0.317	0.325	6.50248e-14
CDCA7	4.27965e-18	-0.276965	0.243	0.277	1.43531e-13
IL9R	8.39806e-18	-0.320705	0.41	0.432	2.81654e-13
CEMIP2	1.10878e-17	-0.306798	0.119	0.169	3.71862e-13
RGS1	2.62164e-17	-0.413736	0.614	0.607	8.79246e-13
ANP32B	1.01079e-16	-0.252174	0.189	0.211	3.38998e-12
GZMB	1.18505e-16	0.353127	0.781	0.652	3.97441e-12
SCML4	1.71915e-16	-0.312615	0.353	0.369	5.76569e-12
RPL27	3.41587e-16	0.251302	0.954	0.952	1.14561e-11
GEM	3.62441e-16	-0.352657	0.179	0.225	1.21555e-11
EWSR1	3.71954e-16	-0.262043	0.438	0.439	1.24746e-11
YWHAQ	4.6989e-16	-0.263882	0.443	0.442	1.57592e-11
EIF5A	1.0355e-15	-0.252229	0.472	0.457	3.47284e-11
DUSP4	1.28571e-15	-0.316483	0.204	0.221	4.31201e-11
RHEB	1.58195e-15	-0.254752	0.293	0.306	5.30556e-11
STMN1	1.81042e-15	-0.278999	0.355	0.369	6.0718e-11
CLEC2B	5.23163e-15	-0.30652	0.378	0.385	1.75458e-10
MYH9	5.40562e-15	-0.338871	0.558	0.551	1.81294e-10
IVNS1ABP	2.46514e-14	-0.285383	0.209	0.234	8.26758e-10
LMNA	2.91792e-14	-0.258242	0.702	0.673	9.78614e-10
CLDND1	3.47971e-14	-0.257366	0.196	0.223	1.16703e-09
CSF2	7.86453e-14	0.34317	0.362	0.239	2.63761e-09
RPL12	8.34849e-14	0.257147	0.98	0.995	2.79992e-09
ISG15	1.06451e-13	-0.285104	0.596	0.552	3.57014e-09
SEPT11	1.04376e-12	-0.278078	0.496	0.483	3.50056e-08
ZFP36L1	1.59832e-11	-0.34552	0.476	0.458	5.36046e-07
FGFBP1	4.21247e-11	-0.276265	0.245	0.276	1.41278e-06
CREM	3.57668e-10	-0.276865	0.259	0.259	1.19955e-05
CD248	6.09277e-09	-0.264364	0.257	0.269	0.000204339
RSRP1	6.50262e-09	-0.266171	0.287	0.289	0.000218085
RPS5	1.15957e-07	0.274667	0.98	0.996	0.00388895
GADD45B	1.47915e-07	-0.26258	0.319	0.306	0.00496078
SAMSN1	2.28938e-07	-0.253851	0.551	0.535	0.00767812
LPAR6	4.76582e-07	-0.2539	0.273	0.279	0.0159836
