# Supplementary material for: Single-cell RNA sequencing reveals markers of disease progression in primary cutaneous T-cell lymphoma
Source: Mol Cancer. 2021 Sep 28;20:124. doi: 10.1186/s12943-021-01419-2 (PMC8477535; doi:10.1186/s12943-021-01419-2)
Supplement: Supplementary file 12 — Additional file 12: Table S11. [file 12943_2021_1419_MOESM12_ESM.xlsx]

## Sheet: C0 TC-1
	p_val	avg_logFC	pct.1	pct.2	p_val_adj	Gene
DUSP1	7.30778e-115	2.02518	0.93	0.408	2.45088e-110	DUSP1
UBC	5.41723e-99	-1.00928	0.967	1	1.81683e-94	UBC
BTG1	1.43072e-79	1.36076	0.961	0.604	4.79834e-75	BTG1
MALAT1	2.41418e-77	-0.992225	0.994	1	8.09669e-73	MALAT1
ALOX5AP	2.23048e-66	-1.01441	0.632	0.925	7.48059e-62	ALOX5AP
HSPA8	1.89926e-61	-0.70027	0.981	1	6.36972e-57	HSPA8
TRBV11-2	1.7764e-58	-0.593405	0.997	0.988	5.95769e-54	TRBV11-2
GAPDH	3.25299e-58	-0.635116	0.977	0.992	1.09099e-53	GAPDH
PNRC1	9.70485e-58	1.25954	0.821	0.321	3.25481e-53	PNRC1
GIMAP7	1.14605e-50	1.1802	0.505	0.021	3.84363e-46	GIMAP7
KLF6	1.85515e-45	-0.886078	0.855	0.979	6.2218e-41	KLF6
CXCR4	3.99545e-45	-0.841926	0.869	0.983	1.33999e-40	CXCR4
DUSP4	2.66988e-44	-1.22622	0.245	0.65	8.95423e-40	DUSP4
YBX1	3.1627e-44	1.11723	0.723	0.246	1.06071e-39	YBX1
TNF	1.81483e-43	-1.32978	0.03	0.367	6.08658e-39	TNF
NEAT1	2.26414e-40	-1.14927	0.252	0.675	7.59347e-36	NEAT1
DUSP2	5.67852e-40	1.02485	0.559	0.138	1.90446e-35	DUSP2
SAMSN1	1.64029e-37	-0.784153	0.595	0.904	5.50121e-33	SAMSN1
RGS1	3.7258e-37	-0.759131	0.856	0.967	1.24956e-32	RGS1
ANKRD28	1.25465e-36	-0.922325	0.158	0.562	4.20784e-32	ANKRD28
CDKN2A	2.23314e-35	-0.591616	0.004	0.229	7.4895e-31	CDKN2A
TENT5C	3.08442e-35	-0.880467	0.026	0.304	1.03445e-30	TENT5C
TGIF1	6.6106e-35	-0.816272	0.181	0.583	2.21706e-30	TGIF1
FKBP5	5.17662e-34	-0.72675	0.108	0.45	1.73613e-29	FKBP5
ANXA1	5.6977e-34	-0.766413	0.907	0.971	1.9109e-29	ANXA1
IER2	1.71551e-32	0.933234	0.771	0.458	5.75346e-28	IER2
TMUB1	3.42824e-32	0.776918	0.36	0.025	1.14976e-27	TMUB1
TMA7	1.96935e-31	0.78328	0.864	0.592	6.60482e-27	TMA7
PDE4D	1.55596e-30	-0.779911	0.173	0.542	5.2184e-26	PDE4D
RGS2	2.89993e-30	-1.01773	0.06	0.388	9.7258e-26	RGS2
CXCR6	4.43325e-30	-0.617701	0.039	0.308	1.48682e-25	CXCR6
MSC	1.04749e-29	-0.451507	0.004	0.188	3.51307e-25	MSC
FXYD2	2.35666e-29	0.988926	0.607	0.25	7.90376e-25	FXYD2
HSPA1A	5.10254e-29	-1.51768	0.501	0.783	1.71129e-24	HSPA1A
CLU	6.40135e-29	-0.73732	0.191	0.542	2.14688e-24	CLU
SH3BGRL3	7.85722e-29	-0.499974	0.954	0.988	2.63515e-24	SH3BGRL3
H3F3B	2.88679e-28	-0.438586	0.984	0.988	9.68173e-24	H3F3B
GIMAP4	6.51488e-28	0.71532	0.294	0	2.18496e-23	GIMAP4
RSRP1	7.07673e-28	-0.724754	0.368	0.708	2.3734e-23	RSRP1
JUNB	1.20625e-27	0.690241	0.965	0.871	4.0455e-23	JUNB
LGALS1	2.67754e-27	-0.424958	0.969	0.996	8.97995e-23	LGALS1
GIMAP1	3.82849e-27	0.75528	0.337	0.021	1.284e-22	GIMAP1
FRMD4B	7.33493e-27	-0.806933	0.068	0.329	2.45999e-22	FRMD4B
NBAS	1.1507e-26	-0.696128	0.178	0.546	3.85923e-22	NBAS
JMJD6	3.73943e-25	-0.638545	0.131	0.467	1.25413e-20	JMJD6
KLRB1	4.54186e-25	0.711532	0.789	0.508	1.52325e-20	KLRB1
SARAF	4.61651e-25	-0.530024	0.915	0.967	1.54829e-20	SARAF
ARID5B	1.41593e-24	-0.696961	0.216	0.575	4.74873e-20	ARID5B
IL22	1.85119e-24	-1.40127	0.014	0.212	6.20852e-20	IL22
AC016831.7	6.77016e-24	-0.696203	0.161	0.483	2.27058e-19	AC016831.7
ITPR1	4.89336e-23	-0.562604	0.058	0.329	1.64114e-18	ITPR1
FCER1G	5.69862e-23	0.798321	0.409	0.067	1.9112e-18	FCER1G
FAU	1.40924e-22	0.357273	0.999	1	4.72629e-18	FAU
IFNG	1.5335e-22	-0.818117	0.033	0.279	5.14304e-18	IFNG
GZMH	2.96847e-22	-0.548719	0.015	0.212	9.95567e-18	GZMH
TUBA4A	6.30226e-22	-0.652589	0.4	0.708	2.11365e-17	TUBA4A
HSP90AA1	6.99804e-22	-0.66924	0.953	0.979	2.347e-17	HSP90AA1
CIRBP	7.77196e-22	-0.620347	0.347	0.658	2.60656e-17	CIRBP
DNAJA1	8.50632e-22	-0.704008	0.539	0.738	2.85285e-17	DNAJA1
C20orf204	1.17532e-21	0.526719	0.215	0.008	3.94178e-17	C20orf204
NDUFA1	1.25982e-21	0.631613	0.744	0.45	4.2252e-17	NDUFA1
ZNF683	1.4783e-21	-0.64699	0.508	0.742	4.95791e-17	ZNF683
NDUFA3	1.89985e-21	0.721422	0.6	0.279	6.37172e-17	NDUFA3
STOM	3.06374e-21	-0.571777	0.18	0.488	1.02752e-16	STOM
HSPB1	5.60962e-21	0.584607	0.8	0.583	1.88135e-16	HSPB1
ANXA2	5.97295e-21	-0.472892	0.661	0.85	2.00321e-16	ANXA2
PLP2	8.88886e-21	-0.433964	0.836	0.958	2.98115e-16	PLP2
HSPA1B	9.04667e-21	-1.20721	0.406	0.725	3.03407e-16	HSPA1B
TMPRSS11E	1.53905e-20	0.574265	0.245	0.008	5.16167e-16	TMPRSS11E
CD44	2.30334e-20	-0.530081	0.73	0.917	7.72495e-16	CD44
IFITM2	2.73486e-20	0.358719	0.988	0.946	9.17217e-16	IFITM2
MT2A	3.3725e-20	0.634495	0.881	0.704	1.13107e-15	MT2A
SLC2A3	4.23582e-20	-0.614602	0.859	0.942	1.42061e-15	SLC2A3
ETV1	4.60719e-20	-0.406686	0.015	0.204	1.54516e-15	ETV1
PPP2R2B	6.12748e-20	-0.371381	0.006	0.154	2.05503e-15	PPP2R2B
ARHGDIB	6.54046e-20	-0.358367	0.866	0.929	2.19354e-15	ARHGDIB
STK17B	6.98659e-20	-0.554648	0.594	0.867	2.34316e-15	STK17B
CYBA	1.03619e-19	0.67343	0.761	0.492	3.47517e-15	CYBA
KRT81	1.06816e-19	0.627941	0.733	0.388	3.58241e-15	KRT81
KRT14	1.27817e-19	0.732753	0.247	0.025	4.28674e-15	KRT14
SLA	1.31225e-19	-0.620643	0.412	0.708	4.40104e-15	SLA
LGALS7B	1.31606e-19	0.564819	0.194	0.008	4.4138e-15	LGALS7B
FGFBP2	1.39683e-19	0.507543	0.715	0.333	4.68468e-15	FGFBP2
FGFBP1	1.67233e-19	0.659919	0.225	0.012	5.60865e-15	FGFBP1
MYADM	4.47545e-19	-0.419808	0.012	0.171	1.50098e-14	MYADM
LMO4	7.66732e-19	-0.576258	0.241	0.525	2.57147e-14	LMO4
IVNS1ABP	8.03116e-19	-0.641909	0.197	0.483	2.69349e-14	IVNS1ABP
PTMA	1.57865e-18	0.327626	1	0.996	5.29447e-14	PTMA
SCML4	5.33597e-18	-0.531411	0.347	0.633	1.78958e-13	SCML4
BIN1	5.47179e-18	-0.500354	0.159	0.408	1.83513e-13	BIN1
GSTK1	6.03223e-18	-0.447734	0.627	0.829	2.02309e-13	GSTK1
S100A6	7.02805e-18	0.369896	0.999	0.992	2.35707e-13	S100A6
TMSB10	7.48879e-18	0.28228	1	0.996	2.51159e-13	TMSB10
ATP5F1E	8.65366e-18	0.57133	0.932	0.8	2.90226e-13	ATP5F1E
CDKN1A	1.12361e-17	-0.727556	0.255	0.479	3.76837e-13	CDKN1A
CD70	1.59062e-17	0.653644	0.608	0.338	5.33462e-13	CD70
RTKN2	1.85219e-17	-0.444275	0.025	0.217	6.21186e-13	RTKN2
ATP5ME	2.85947e-17	0.607417	0.382	0.104	9.59008e-13	ATP5ME
LPAR6	3.48475e-17	-0.558613	0.303	0.612	1.16872e-12	LPAR6
CD27	7.50956e-17	0.466042	0.638	0.296	2.51856e-12	CD27
ATP2A1	7.64859e-17	0.615706	0.287	0.062	2.56518e-12	ATP2A1
MAL	1.54618e-16	0.543371	0.532	0.25	5.18558e-12	MAL
SRGN	2.6026e-16	-0.45007	0.944	0.983	8.7286e-12	SRGN
PFKFB3	2.95697e-16	-0.544138	0.105	0.354	9.9171e-12	PFKFB3
GSTP1	3.7914e-16	-0.366289	0.231	0.504	1.27156e-11	GSTP1
KRT1	3.86564e-16	0.467098	0.162	0	1.29646e-11	KRT1
FAM129A	4.28556e-16	-0.460705	0.252	0.504	1.43729e-11	FAM129A
COX7B	5.30808e-16	0.67522	0.781	0.55	1.78023e-11	COX7B
CEMIP2	5.78572e-16	-0.577981	0.151	0.392	1.94041e-11	CEMIP2
PAG1	5.78984e-16	-0.396887	0.05	0.238	1.9418e-11	PAG1
PRDX1	6.37339e-16	-0.412269	0.774	0.879	2.13751e-11	PRDX1
TOB1	6.45808e-16	-0.435434	0.063	0.279	2.16591e-11	TOB1
TNS3	7.16627e-16	-0.512784	0.089	0.329	2.40342e-11	TNS3
COX17	8.44988e-16	0.519623	0.358	0.138	2.83392e-11	COX17
FOXP2	9.76693e-16	-0.484224	0.038	0.254	3.27563e-11	FOXP2
MIF	1.23471e-15	0.392574	0.989	0.95	4.14095e-11	MIF
ITK	1.45302e-15	-0.493656	0.348	0.633	4.87314e-11	ITK
LAT2	2.08019e-15	0.462147	0.198	0.017	6.97654e-11	LAT2
RUNX2	2.25142e-15	-0.464929	0.095	0.342	7.55081e-11	RUNX2
EIF1	2.35162e-15	-0.251079	0.99	0.996	7.88686e-11	EIF1
HLA-DRA	2.5279e-15	0.60541	0.282	0.046	8.47808e-11	HLA-DRA
CYTIP	2.60091e-15	-0.421239	0.488	0.742	8.72294e-11	CYTIP
CD3E	3.03732e-15	-0.316246	0.894	0.958	1.01866e-10	CD3E
AHNAK	3.74482e-15	-0.589318	0.559	0.796	1.25594e-10	AHNAK
ALDOA	3.94719e-15	-0.355441	0.577	0.783	1.32381e-10	ALDOA
CD96	4.82137e-15	-0.421449	0.519	0.746	1.61699e-10	CD96
OSTF1	4.90583e-15	-0.420529	0.265	0.517	1.64532e-10	OSTF1
CREM	7.73925e-15	-0.549917	0.328	0.571	2.59559e-10	CREM
CCL17	8.4593e-15	0.511124	0.188	0.008	2.83708e-10	CCL17
CNOT6L	9.48998e-15	-0.439174	0.185	0.433	3.18275e-10	CNOT6L
PDE4B	9.64962e-15	-0.555524	0.31	0.6	3.23629e-10	PDE4B
LINC02446	1.56384e-14	-0.434509	0.658	0.804	5.24481e-10	LINC02446
PTTG1	1.63485e-14	-0.447143	0.109	0.338	5.48295e-10	PTTG1
ROMO1	1.96782e-14	0.597923	0.604	0.375	6.59968e-10	ROMO1
VAMP2	2.33008e-14	-0.377118	0.04	0.2	7.81463e-10	VAMP2
ANKRD12	2.42382e-14	-0.497659	0.221	0.458	8.12901e-10	ANKRD12
LGALS3	2.42926e-14	-0.358443	0.7	0.85	8.14725e-10	LGALS3
ZFP36L1	2.52904e-14	-0.68666	0.572	0.792	8.48188e-10	ZFP36L1
TRIR	2.93972e-14	0.625624	0.605	0.354	9.85922e-10	TRIR
SKIL	3.04765e-14	-0.37174	0.06	0.242	1.02212e-09	SKIL
CHN1	3.09293e-14	-0.308521	0.011	0.146	1.03731e-09	CHN1
COX6B1	4.00851e-14	0.496447	0.789	0.567	1.34438e-09	COX6B1
DUT	4.67994e-14	0.492536	0.306	0.096	1.56956e-09	DUT
FXYD5	7.34777e-14	0.294309	0.981	0.904	2.4643e-09	FXYD5
HLA-C	8.82595e-14	-0.264865	0.994	0.996	2.96005e-09	HLA-C
ZC3HAV1	1.14051e-13	-0.523576	0.331	0.596	3.82504e-09	ZC3HAV1
S100A8	1.1612e-13	0.406202	0.12	0	3.89443e-09	S100A8
AMD1	1.31771e-13	-0.445088	0.189	0.45	4.41932e-09	AMD1
COX7C	1.68651e-13	0.495392	0.898	0.792	5.65623e-09	COX7C
PHTF2	1.87081e-13	-0.50695	0.103	0.325	6.27433e-09	PHTF2
SPOCK2	2.47643e-13	-0.513212	0.179	0.404	8.30546e-09	SPOCK2
DNAJB6	2.60389e-13	-0.457554	0.434	0.642	8.73294e-09	DNAJB6
NOP53	3.51478e-13	0.531009	0.764	0.55	1.17879e-08	NOP53
AC005842.1	4.60214e-13	0.377178	0.136	0	1.54347e-08	AC005842.1
PABPC1	4.67796e-13	-0.369845	0.852	0.888	1.5689e-08	PABPC1
CYP2R1	4.87624e-13	-0.369734	0.063	0.233	1.63539e-08	CYP2R1
DNAJB1	6.65867e-13	-0.550741	0.708	0.912	2.23319e-08	DNAJB1
SDCBP	6.87949e-13	-0.465343	0.287	0.538	2.30724e-08	SDCBP
BSG	7.69654e-13	-0.401073	0.179	0.45	2.58127e-08	BSG
TANK	7.84612e-13	-0.451979	0.086	0.246	2.63143e-08	TANK
PET100	9.73821e-13	0.467628	0.312	0.121	3.266e-08	PET100
FGFR1OP2	9.95334e-13	-0.374915	0.147	0.379	3.33815e-08	FGFR1OP2
CITED2	1.29899e-12	0.70143	0.455	0.212	4.35656e-08	CITED2
KRT5	1.30288e-12	0.399186	0.132	0.004	4.36959e-08	KRT5
KRT86	1.31023e-12	0.510794	0.586	0.317	4.39427e-08	KRT86
UGP2	1.37247e-12	-0.460974	0.18	0.396	4.60298e-08	UGP2
HERPUD1	1.61838e-12	-0.48769	0.445	0.646	5.42773e-08	HERPUD1
RNF19A	1.79593e-12	-0.529737	0.332	0.612	6.02319e-08	RNF19A
POLR2L	2.16705e-12	0.547178	0.692	0.475	7.26784e-08	POLR2L
CCR6	2.68848e-12	-0.286929	0.015	0.117	9.01663e-08	CCR6
KHDRBS1	3.01398e-12	0.478478	0.33	0.112	1.01083e-07	KHDRBS1
TOMM7	3.39062e-12	0.452374	0.935	0.825	1.13715e-07	TOMM7
PCM1	3.5248e-12	-0.416874	0.193	0.45	1.18215e-07	PCM1
IL2RA	3.62948e-12	-0.54436	0.205	0.4	1.21725e-07	IL2RA
HNRNPAB	3.6883e-12	0.410694	0.262	0.096	1.23698e-07	HNRNPAB
TUBA1B	4.02012e-12	-0.357118	0.641	0.825	1.34827e-07	TUBA1B
H1FX	8.88238e-12	0.330834	0.125	0.004	2.97897e-07	H1FX
LCP1	1.1947e-11	-0.33055	0.736	0.85	4.0068e-07	LCP1
CCL19	1.24554e-11	0.398877	0.116	0.004	4.17728e-07	CCL19
NDUFV2	1.27879e-11	-0.292965	0.397	0.575	4.28882e-07	NDUFV2
PRDM1	1.31966e-11	-0.499222	0.528	0.729	4.42587e-07	PRDM1
CD69	1.33333e-11	-0.577337	0.979	0.988	4.47171e-07	CD69
BIRC3	1.43333e-11	-0.593278	0.609	0.788	4.8071e-07	BIRC3
BRD2	1.53573e-11	-0.508041	0.486	0.688	5.15053e-07	BRD2
LSP1	1.60707e-11	-0.268914	0.722	0.875	5.38978e-07	LSP1
EEF2	1.89177e-11	-0.345102	0.77	0.867	6.34462e-07	EEF2
TAGAP	2.13912e-11	-0.609167	0.342	0.612	7.17419e-07	TAGAP
MRPL23	2.30908e-11	-0.272415	0.02	0.158	7.74419e-07	MRPL23
SLC25A6	2.51792e-11	0.362057	0.983	0.95	8.44458e-07	SLC25A6
CLDND1	2.66296e-11	-0.41463	0.169	0.392	8.93103e-07	CLDND1
LAGE3	2.84815e-11	0.378736	0.173	0.029	9.55213e-07	LAGE3
CKLF	3.04448e-11	-0.431364	0.507	0.679	1.02106e-06	CKLF
SURF4	3.11921e-11	-0.357081	0.091	0.258	1.04612e-06	SURF4
IFI27	3.39047e-11	0.304303	0.103	0	1.1371e-06	IFI27
GLIPR1	4.13805e-11	-0.527296	0.137	0.329	1.38782e-06	GLIPR1
GIMAP2	4.82233e-11	0.395785	0.176	0.021	1.61731e-06	GIMAP2
CST3	4.8883e-11	0.341834	0.162	0.004	1.63944e-06	CST3
NKG7	5.06003e-11	0.417427	0.77	0.529	1.69703e-06	NKG7
IDS	5.64107e-11	-0.348607	0.326	0.542	1.8919e-06	IDS
CDKN1B	5.74218e-11	-0.431599	0.369	0.588	1.92581e-06	CDKN1B
TRAT1	6.33217e-11	-0.363391	0.392	0.604	2.12368e-06	TRAT1
GTF2B	6.85146e-11	-0.425055	0.227	0.429	2.29784e-06	GTF2B
POLR2A	6.85211e-11	-0.449553	0.132	0.304	2.29806e-06	POLR2A
GYG1	7.32995e-11	-0.374753	0.094	0.262	2.45832e-06	GYG1
GPBP1	7.42427e-11	-0.406276	0.285	0.542	2.48995e-06	GPBP1
SPTAN1	7.8651e-11	-0.414763	0.219	0.425	2.6378e-06	SPTAN1
UBB	8.02033e-11	-0.284242	0.842	0.942	2.68986e-06	UBB
RHOA	8.95928e-11	-0.263389	0.757	0.875	3.00476e-06	RHOA
CASP8	1.04936e-10	-0.392088	0.105	0.288	3.51935e-06	CASP8
THEMIS	1.3929e-10	-0.302813	0.055	0.208	4.67149e-06	THEMIS
KDSR	1.66126e-10	-0.363166	0.067	0.233	5.57155e-06	KDSR
C1QBP	1.68093e-10	0.434045	0.209	0.038	5.6375e-06	C1QBP
SERP1	1.7606e-10	0.413741	0.235	0.071	5.9047e-06	SERP1
MFSD10	1.87348e-10	-0.37766	0.117	0.308	6.28329e-06	MFSD10
TXK	1.90064e-10	0.285907	0.108	0.004	6.37436e-06	TXK
LAPTM5	2.18468e-10	-0.320529	0.801	0.892	7.32698e-06	LAPTM5
ATP5MF	2.32034e-10	0.468209	0.713	0.546	7.78196e-06	ATP5MF
TRAV21	2.34183e-10	-0.300583	0.892	0.933	7.85404e-06	TRAV21
FXYD1	2.82509e-10	0.443715	0.193	0.046	9.47478e-06	FXYD1
TUBA1A	3.56453e-10	-0.499392	0.367	0.588	1.19547e-05	TUBA1A
UQCRQ	3.71583e-10	0.462158	0.574	0.358	1.24622e-05	UQCRQ
C12orf75	3.71816e-10	0.474429	0.305	0.104	1.247e-05	C12orf75
SERF2	4.05378e-10	0.360293	0.976	0.929	1.35956e-05	SERF2
KPNA2	4.09982e-10	-0.318006	0.264	0.417	1.375e-05	KPNA2
RGS9	4.75299e-10	-0.333201	0.16	0.35	1.59406e-05	RGS9
JAML	4.84431e-10	-0.362232	0.436	0.658	1.62468e-05	JAML
RHOC	5.84397e-10	-0.302547	0.319	0.538	1.95995e-05	RHOC
TRBC1	5.92285e-10	-0.338425	0.55	0.733	1.98641e-05	TRBC1
MIR222HG	5.99319e-10	-0.459332	0.087	0.258	2.01e-05	MIR222HG
PRDX2	6.2262e-10	-0.345263	0.212	0.371	2.08814e-05	PRDX2
CD63	6.55621e-10	-0.377301	0.738	0.875	2.19882e-05	CD63
TMBIM6	6.91627e-10	-0.328837	0.539	0.733	2.31958e-05	TMBIM6
JMY	6.97297e-10	-0.277667	0.025	0.138	2.3386e-05	JMY
SDF4	7.0663e-10	0.37719	0.178	0.029	2.3699e-05	SDF4
TMEM50A	7.88066e-10	-0.369616	0.245	0.471	2.64302e-05	TMEM50A
XCL1	8.35172e-10	-0.648513	0.54	0.738	2.801e-05	XCL1
PARP8	8.38449e-10	-0.367078	0.237	0.462	2.81199e-05	PARP8
OASL	8.83065e-10	-0.342752	0.077	0.233	2.96163e-05	OASL
RBMS1	9.04476e-10	-0.325559	0.149	0.321	3.03343e-05	RBMS1
NDUFA11	1.0295e-09	-0.343752	0.246	0.438	3.45274e-05	NDUFA11
NTRK2	1.03033e-09	-0.342023	0.076	0.242	3.45551e-05	NTRK2
TRADD	1.05145e-09	0.313047	0.148	0.017	3.52636e-05	TRADD
SP100	1.19234e-09	-0.320039	0.339	0.575	3.99887e-05	SP100
NEDD9	1.22932e-09	-0.311122	0.081	0.204	4.1229e-05	NEDD9
SSR2	1.24481e-09	-0.26551	0.69	0.821	4.17483e-05	SSR2
ACAP1	1.26751e-09	-0.426153	0.453	0.675	4.25096e-05	ACAP1
KRT7	1.30328e-09	0.415195	0.765	0.558	4.37094e-05	KRT7
SLC38A2	1.40185e-09	-0.440886	0.22	0.442	4.70152e-05	SLC38A2
KRT6A	1.46215e-09	0.282072	0.101	0.008	4.90374e-05	KRT6A
ZNF331	1.52688e-09	-0.412279	0.498	0.658	5.12084e-05	ZNF331
NDUFB11	1.63106e-09	0.440156	0.878	0.754	5.47026e-05	NDUFB11
CCL18	1.86533e-09	0.309636	0.108	0.008	6.25593e-05	CCL18
SEMA4A	2.04064e-09	-0.338782	0.109	0.267	6.8439e-05	SEMA4A
TCTN3	2.28344e-09	-0.2907	0.077	0.233	7.65821e-05	TCTN3
CD53	2.30134e-09	-0.351887	0.554	0.721	7.71825e-05	CD53
HSPH1	2.30661e-09	-0.425512	0.311	0.538	7.73592e-05	HSPH1
NDUFB1	2.44602e-09	0.341769	0.224	0.088	8.20347e-05	NDUFB1
PPP1R15A	2.45267e-09	-0.500558	0.636	0.804	8.22577e-05	PPP1R15A
RNF213	2.61045e-09	-0.407153	0.414	0.65	8.75492e-05	RNF213
IL7R	2.68683e-09	-0.413404	0.789	0.912	9.01109e-05	IL7R
FTH1	2.81456e-09	0.488276	0.738	0.554	9.43947e-05	FTH1
ITGAE	3.36217e-09	-0.356283	0.078	0.225	0.000112761	ITGAE
SRSF7	3.42576e-09	-0.443322	0.384	0.625	0.000114893	SRSF7
DUSP5	3.93036e-09	-0.277997	0.028	0.15	0.000131816	DUSP5
POLR2E	4.39534e-09	-0.285871	0.215	0.392	0.000147411	POLR2E
ZFP36	4.46171e-09	-0.369321	0.965	0.983	0.000149637	ZFP36
UBL5	4.70599e-09	0.478762	0.714	0.529	0.000157829	UBL5
UQCR10	5.04611e-09	0.471422	0.653	0.458	0.000169236	UQCR10
PRNP	5.24254e-09	-0.341303	0.18	0.367	0.000175824	PRNP
MIR3142HG	5.39688e-09	-0.256556	0.022	0.125	0.000181001	MIR3142HG
STK17A	6.07734e-09	0.472872	0.34	0.133	0.000203822	STK17A
ZNF267	6.09544e-09	-0.256838	0.043	0.162	0.000204429	ZNF267
KRT10	6.10002e-09	0.301309	0.128	0.017	0.000204582	KRT10
FSCN1	6.23207e-09	0.453417	0.323	0.138	0.000209011	FSCN1
SLC38A1	6.46286e-09	-0.344332	0.312	0.554	0.000216751	SLC38A1
H2AFX	6.75342e-09	0.309286	0.129	0.025	0.000226496	H2AFX
SSR4	7.72029e-09	0.263945	0.972	0.938	0.000258923	SSR4
HCST	7.84499e-09	0.259403	0.932	0.858	0.000263105	HCST
GIMAP6	8.0309e-09	0.291999	0.143	0.025	0.00026934	GIMAP6
CAPG	8.2105e-09	-0.318071	0.527	0.688	0.000275364	CAPG
ELF1	8.38575e-09	-0.382575	0.454	0.658	0.000281241	ELF1
TPGS1	1.01428e-08	0.264447	0.106	0.004	0.000340169	TPGS1
STAT3	1.08222e-08	-0.399811	0.537	0.725	0.000362957	STAT3
SPTY2D1	1.11299e-08	-0.355975	0.105	0.279	0.000373275	SPTY2D1
MIIP	1.15629e-08	-0.386288	0.514	0.671	0.000387796	MIIP
COMMD6	1.18782e-08	0.457646	0.827	0.696	0.00039837	COMMD6
IKZF2	1.19029e-08	-0.312544	0.029	0.158	0.000399198	IKZF2
GNA13	1.75004e-08	-0.284951	0.091	0.225	0.000586928	GNA13
CLEC2B	1.92764e-08	-0.388412	0.377	0.546	0.000646493	CLEC2B
CTSH	1.93653e-08	-0.300358	0.13	0.296	0.000649474	CTSH
HNRNPK	1.95733e-08	-0.261032	0.56	0.733	0.000656449	HNRNPK
MYO7A	2.08304e-08	-0.292119	0.047	0.192	0.00069861	MYO7A
PPP1R16B	2.32267e-08	-0.257419	0.042	0.158	0.000778979	PPP1R16B
IFITM3	2.43924e-08	0.42812	0.288	0.133	0.000818071	IFITM3
CASS4	2.45605e-08	-0.353542	0.204	0.396	0.000823709	CASS4
SEC61G	2.49413e-08	0.481186	0.671	0.496	0.00083648	SEC61G
NDUFB9	2.71507e-08	-0.250762	0.424	0.6	0.00091058	NDUFB9
PTPRC	2.7888e-08	-0.287465	0.89	0.946	0.000935307	PTPRC
SMIM37	3.0823e-08	0.446329	0.288	0.117	0.00103374	SMIM37
YWHAQ	3.21067e-08	-0.273005	0.39	0.554	0.0010768	YWHAQ
SLC7A5	3.40148e-08	-0.250456	0.066	0.192	0.00114079	SLC7A5
CAPZB	4.66168e-08	-0.269235	0.517	0.65	0.00156344	CAPZB
SLC25A5	4.83154e-08	0.350522	0.941	0.871	0.0016204	SLC25A5
GOLGB1	5.15843e-08	-0.385254	0.142	0.342	0.00173003	GOLGB1
TRAC	5.37314e-08	-0.353277	0.4	0.608	0.00180204	TRAC
CNBP	5.51759e-08	-0.270675	0.529	0.688	0.00185049	CNBP
TSC22D3	6.72496e-08	-0.365574	0.961	0.967	0.00225542	TSC22D3
UXT	7.00172e-08	0.394525	0.829	0.717	0.00234824	UXT
LINC02195	7.42742e-08	-0.283717	0.065	0.2	0.00249101	LINC02195
TERF2IP	7.43389e-08	0.375362	0.351	0.179	0.00249318	TERF2IP
YPEL5	7.47775e-08	-0.28782	0.225	0.396	0.00250789	YPEL5
GEM	7.58968e-08	-0.620033	0.176	0.362	0.00254543	GEM
KIAA1551	8.65397e-08	-0.34459	0.281	0.462	0.00290237	KIAA1551
HSP90AB1	8.81601e-08	-0.265001	0.975	0.983	0.00295671	HSP90AB1
COPS9	8.8945e-08	0.389037	0.501	0.342	0.00298304	COPS9
DOK2	9.08198e-08	-0.35838	0.144	0.329	0.00304592	DOK2
AP002884.1	9.66262e-08	0.332006	0.145	0.025	0.00324065	AP002884.1
HERPUD2	9.86203e-08	0.325237	0.245	0.125	0.00330753	HERPUD2
A1BG	1.04807e-07	0.405599	0.427	0.25	0.00351502	A1BG
YDJC	1.12511e-07	0.253867	0.109	0.017	0.00377338	YDJC
EZR	1.13859e-07	-0.381837	0.616	0.754	0.00381861	EZR
EPS15	1.23418e-07	-0.26521	0.109	0.262	0.00413921	EPS15
SOS1	1.24495e-07	-0.293106	0.113	0.262	0.0041753	SOS1
MPZL3	1.26505e-07	-0.270432	0.071	0.192	0.00424271	MPZL3
NR4A1	1.28931e-07	-0.500932	0.685	0.821	0.0043241	NR4A1
PKM	1.33031e-07	-0.3072	0.528	0.671	0.00446159	PKM
CAMK4	1.37395e-07	-0.315977	0.199	0.392	0.00460796	CAMK4
RSBN1	1.38911e-07	-0.310514	0.107	0.254	0.00465879	RSBN1
MBNL2	1.4368e-07	-0.377222	0.09	0.254	0.00481873	MBNL2
CHD2	1.52596e-07	-0.361098	0.219	0.396	0.00511776	CHD2
FASLG	1.55507e-07	-0.507518	0.252	0.462	0.0052154	FASLG
DHRS7	1.58634e-07	-0.304866	0.31	0.5	0.00532027	DHRS7
PPP2R5C	1.61316e-07	-0.30144	0.186	0.346	0.00541021	PPP2R5C
MYH9	1.67907e-07	-0.29449	0.467	0.604	0.00563127	MYH9
ANXA5	2.01152e-07	-0.291127	0.333	0.504	0.00674624	ANXA5
SNHG15	2.35482e-07	-0.252969	0.393	0.588	0.0078976	SNHG15
ZFP36L2	2.43709e-07	-0.293309	0.756	0.862	0.00817351	ZFP36L2
RORA	2.44741e-07	-0.346781	0.14	0.279	0.00820812	RORA
LINC01871	2.5287e-07	0.442269	0.473	0.283	0.00848077	LINC01871
CTSA	2.58486e-07	-0.356069	0.337	0.5	0.00866909	CTSA
ZC3H12A	2.68235e-07	-0.318308	0.266	0.425	0.00899605	ZC3H12A
HIST1H1E	3.14962e-07	0.314049	0.157	0.042	0.0105632	HIST1H1E
ATF4	3.29663e-07	-0.340436	0.236	0.421	0.0110562	ATF4
ID3	3.35911e-07	0.328265	0.279	0.15	0.0112658	ID3
MRPS34	4.208e-07	0.335721	0.272	0.138	0.0141128	MRPS34
RBM33	4.31527e-07	-0.284675	0.122	0.271	0.0144725	RBM33
EXOC4	4.81083e-07	-0.276626	0.09	0.238	0.0161346	EXOC4
CRYBG1	4.89062e-07	-0.372424	0.22	0.408	0.0164022	CRYBG1
SNRPE	5.0204e-07	0.463517	0.443	0.267	0.0168374	SNRPE
CFLAR	5.33461e-07	-0.284303	0.199	0.354	0.0178912	CFLAR
ATP5MPL	5.37295e-07	0.46127	0.572	0.383	0.0180198	ATP5MPL
DMD	5.85789e-07	-0.251684	0.037	0.15	0.0196462	DMD
VPS51	6.09167e-07	0.338474	0.274	0.133	0.0204302	VPS51
RCBTB2	6.17383e-07	-0.30066	0.322	0.479	0.0207058	RCBTB2
CISH	6.29046e-07	0.377765	0.433	0.258	0.0210969	CISH
BHLHE40	6.30509e-07	-0.416281	0.408	0.571	0.021146	BHLHE40
TUBB4B	6.71726e-07	-0.336743	0.327	0.471	0.0225284	TUBB4B
SLF1	7.19118e-07	-0.268822	0.061	0.146	0.0241178	SLF1
ZNF800	8.34862e-07	0.309623	0.221	0.112	0.0279996	ZNF800
RBPJ	8.83992e-07	-0.32004	0.277	0.45	0.0296473	RBPJ
EMB	9.87627e-07	-0.301856	0.294	0.483	0.033123	EMB
HSPA5	9.90969e-07	-0.314974	0.538	0.717	0.0332351	HSPA5
PPP1R2	1.00412e-06	-0.304157	0.506	0.646	0.0336763	PPP1R2
UTRN	1.05881e-06	-0.278542	0.164	0.325	0.0355102	UTRN
IFRD1	1.11369e-06	-0.293481	0.139	0.304	0.0373511	IFRD1
H3F3A	1.20873e-06	0.312219	0.958	0.921	0.0405384	H3F3A
CLEC2D	1.23889e-06	-0.251583	0.035	0.117	0.0415498	CLEC2D
ZFHX3	1.25697e-06	0.309255	0.266	0.108	0.0421562	ZFHX3
SERINC1	1.29099e-06	-0.353863	0.214	0.4	0.0432973	SERINC1
MCL1	1.29513e-06	-0.297617	0.327	0.5	0.0434361	MCL1
TRDC	1.32094e-06	0.325322	0.16	0.038	0.0443017	TRDC
SYNE2	1.38244e-06	-0.314207	0.362	0.558	0.0463643	SYNE2
RHBDD2	1.39375e-06	-0.263553	0.205	0.342	0.0467435	RHBDD2
DDX3X	1.43038e-06	-0.347952	0.503	0.696	0.0479722	DDX3X
AUP1	1.44894e-06	-0.257501	0.339	0.529	0.0485947	AUP1

## Sheet: C1 TC-2
	p_val	avg_logFC	pct.1	pct.2	p_val_adj	Gene
GIMAP7	1.63601e-41	1.69995	0.772	0.032	5.48686e-37	GIMAP7
UBC	4.94153e-28	-0.808591	0.886	0.992	1.65729e-23	UBC
BTG1	3.44939e-26	1.22076	0.807	0.278	1.15686e-21	BTG1
PLP2	3.37463e-25	-0.756989	0.86	0.96	1.13178e-20	PLP2
GAPDH	1.58758e-21	-0.673365	0.972	0.992	5.32442e-17	GAPDH
GIMAP1	7.92158e-21	0.997009	0.455	0.008	2.65674e-16	GIMAP1
TSC22D3	1.13673e-20	-1.05618	0.67	0.897	3.81236e-16	TSC22D3
TRBV11-2	9.68552e-20	-0.655738	1	0.984	3.24833e-15	TRBV11-2
GIMAP4	5.46018e-19	1.00844	0.428	0.008	1.83123e-14	GIMAP4
LTB	2.76772e-18	0.817089	0.932	0.611	9.28237e-14	LTB
PNRC1	4.48145e-18	1.0416	0.616	0.135	1.50299e-13	PNRC1
MALAT1	2.53687e-17	-1.12089	0.984	0.992	8.50816e-13	MALAT1
YBX1	3.31294e-17	1.07231	0.77	0.286	1.11109e-12	YBX1
TMPRSS11E	3.57559e-17	0.649164	0.256	0	1.19918e-12	TMPRSS11E
CXCR4	7.37033e-17	-1.0701	0.354	0.738	2.47186e-12	CXCR4
FKBP5	1.06666e-16	-0.74757	0.106	0.444	3.57735e-12	FKBP5
ALOX5AP	4.42142e-15	-0.930843	0.639	0.897	1.48286e-10	ALOX5AP
ANXA2	1.11123e-14	-0.767785	0.704	0.913	3.72686e-10	ANXA2
KLF6	1.25937e-14	-0.921653	0.591	0.889	4.22366e-10	KLF6
FXYD2	1.43553e-14	0.960286	0.645	0.254	4.81448e-10	FXYD2
TOMM7	2.294e-13	0.577634	0.947	0.77	7.69362e-09	TOMM7
TMA7	3.99486e-13	0.734833	0.903	0.651	1.3398e-08	TMA7
TMSB10	7.54698e-13	0.348151	1	0.992	2.53111e-08	TMSB10
LGALS3	1.41386e-12	-0.585427	0.762	0.913	4.7418e-08	LGALS3
CAPG	1.95673e-12	-0.704785	0.563	0.81	6.56246e-08	CAPG
FCER1G	1.46584e-11	0.898004	0.432	0.071	4.91613e-07	FCER1G
UBA52	1.79091e-11	0.329004	0.998	0.952	6.00636e-07	UBA52
PTHLH	8.48891e-11	-0.508441	0.014	0.222	2.84701e-06	PTHLH
CD99	2.14727e-10	-0.411462	0.985	0.984	7.20151e-06	CD99
C20orf204	2.27702e-10	0.585273	0.247	0.016	7.63666e-06	C20orf204
CYBA	4.25304e-10	0.633603	0.773	0.516	1.42638e-05	CYBA
LGALS1	8.26959e-10	-0.50067	0.98	0.976	2.77345e-05	LGALS1
HCST	1.01092e-09	0.421141	0.96	0.865	3.39041e-05	HCST
FGFBP1	1.18872e-09	0.660295	0.219	0.016	3.98673e-05	FGFBP1
AC005842.1	1.59266e-09	0.509557	0.185	0	5.34146e-05	AC005842.1
RGS1	1.74072e-09	-0.788821	0.3	0.54	5.83802e-05	RGS1
KRT1	2.38303e-09	0.515048	0.177	0	7.99221e-05	KRT1
TMUB1	2.48734e-09	0.611306	0.323	0.04	8.34205e-05	TMUB1
CD9	3.24425e-09	-0.611907	0.58	0.81	0.000108806	CD9
KLRB1	3.3684e-09	0.648385	0.813	0.532	0.000112969	KLRB1
GIMAP6	3.44487e-09	0.554114	0.252	0.024	0.000115534	GIMAP6
GIMAP2	3.81951e-09	0.536052	0.221	0.016	0.000128099	GIMAP2
LGALS7B	3.90641e-09	0.492367	0.185	0	0.000131013	LGALS7B
CYTIP	6.08855e-09	-0.510805	0.377	0.619	0.000204198	CYTIP
LDHA	6.7294e-09	-0.391195	0.727	0.849	0.000225691	LDHA
ATP5F1E	1.23774e-08	0.581378	0.942	0.786	0.000415112	ATP5F1E
H1FX	1.3442e-08	0.268118	0.105	0	0.000450818	H1FX
SRGN	1.41665e-08	-0.611292	0.741	0.905	0.000475117	SRGN
NOP53	2.23939e-08	0.61261	0.78	0.468	0.000751046	NOP53
LINC00996	2.42661e-08	0.314157	0.117	0	0.000813837	LINC00996
FAU	3.64978e-08	0.278975	1	1	0.00122406	FAU
ZFP36	5.52167e-08	-0.64894	0.555	0.746	0.00185186	ZFP36
LAPTM5	5.77526e-08	-0.449688	0.823	0.889	0.00193691	LAPTM5
CD44	6.32762e-08	-0.723622	0.731	0.889	0.00212216	CD44
SH3BGRL3	6.62374e-08	-0.337152	0.975	0.96	0.00222147	SH3BGRL3
KRT14	7.15659e-08	0.573852	0.238	0.024	0.00240018	KRT14
CD69	7.2041e-08	-0.809063	0.723	0.849	0.00241611	CD69
TUBB3	1.22525e-07	-0.355469	0.059	0.198	0.00410923	TUBB3
SERP1	1.48078e-07	0.516874	0.266	0.048	0.00496625	SERP1
JAML	1.62332e-07	-0.599152	0.491	0.73	0.0054443	JAML
MYO7A	1.74303e-07	-0.502932	0.042	0.238	0.00584577	MYO7A
RHOA	1.77468e-07	-0.315736	0.78	0.865	0.00595193	RHOA
NDUFA1	1.90209e-07	0.572354	0.797	0.571	0.00637922	NDUFA1
PDE4B	1.98059e-07	-0.499943	0.199	0.421	0.00664251	PDE4B
NCR3	1.99792e-07	0.502213	0.746	0.437	0.00670062	NCR3
STK17A	2.18793e-07	0.612649	0.371	0.135	0.00733789	STK17A
CD70	2.39665e-07	0.609003	0.5	0.246	0.00803788	CD70
LINC01871	2.77509e-07	0.657736	0.538	0.27	0.0093071	LINC01871
SAMSN1	3.17176e-07	-0.675771	0.422	0.73	0.0106374	SAMSN1
CIRBP	3.26173e-07	-0.488303	0.354	0.563	0.0109392	CIRBP
TRDC	3.32821e-07	0.397144	0.181	0.032	0.0111621	TRDC
LAT2	3.42048e-07	0.473677	0.202	0.032	0.0114716	LAT2
SCML4	3.76568e-07	-0.520568	0.338	0.651	0.0126294	SCML4
CCL17	4.12264e-07	0.534607	0.188	0	0.0138265	CCL17
LSP1	4.40383e-07	-0.331657	0.743	0.849	0.0147696	LSP1
IL7R	6.60296e-07	-0.678518	0.69	0.865	0.022145	IL7R
ANKRD28	1.01447e-06	-0.693081	0.08	0.341	0.0340232	ANKRD28
ROMO1	1.23341e-06	0.624889	0.658	0.397	0.041366	ROMO1
PTMA	1.38254e-06	0.322946	1	0.984	0.0463675	PTMA
HNRNPDL	1.44029e-06	-0.45884	0.489	0.714	0.0483044	HNRNPDL

## Sheet: C2 DC-1
	p_val	avg_logFC	pct.1	pct.2	p_val_adj	Gene
SPI1	2.40618e-87	1.89894	0.909	0.255	8.06984e-83	SPI1
CST3	4.2529e-42	1.44112	0.979	0.912	1.42634e-37	CST3
TYMP	1.19537e-36	1.20532	0.821	0.489	4.00904e-32	TYMP
YBX1	1.49605e-32	1.01068	0.853	0.577	5.01746e-28	YBX1
CYBA	3.45292e-30	0.909842	0.954	0.905	1.15804e-25	CYBA
LTB	2.29099e-29	1.32737	0.744	0.328	7.68353e-25	LTB
CALHM6	2.64779e-29	1.48808	0.585	0.146	8.88017e-25	CALHM6
GAPDH	2.73043e-29	-0.507918	0.988	0.993	9.15733e-25	GAPDH
EEF1A1	2.8953e-29	-0.416822	0.999	1	9.71025e-25	EEF1A1
HLA-DPA1	3.35634e-28	-0.510326	0.983	0.993	1.12565e-23	HLA-DPA1
HLA-DPB1	1.76054e-27	-0.506771	0.989	0.993	5.9045e-23	HLA-DPB1
NEAT1	8.72832e-27	-0.95677	0.674	0.934	2.9273e-22	NEAT1
ATP5F1E	1.51572e-25	0.698253	0.977	0.942	5.08342e-21	ATP5F1E
PNRC1	8.22409e-25	1.03204	0.841	0.569	2.7582e-20	PNRC1
CITED2	2.49504e-23	0.885987	0.569	0.139	8.36788e-19	CITED2
HLA-DQB1	1.32652e-22	-0.461679	0.964	0.993	4.44888e-18	HLA-DQB1
CD74	2.43876e-22	-0.395671	0.999	1	8.17912e-18	CD74
DUSP1	3.34503e-22	1.46388	0.833	0.701	1.12186e-17	DUSP1
PSAP	5.41996e-22	-0.607897	0.888	0.978	1.81775e-17	PSAP
TMA7	7.28589e-21	0.77393	0.847	0.65	2.44354e-16	TMA7
ANXA2	8.57279e-21	-0.608354	0.9	0.949	2.87514e-16	ANXA2
IL32	4.57758e-20	1.06657	0.575	0.204	1.53523e-15	IL32
HLA-DRA	9.01225e-19	-0.35611	0.999	0.993	3.02253e-14	HLA-DRA
NDUFA3	2.30314e-18	0.681968	0.559	0.212	7.72426e-14	NDUFA3
HLA-DRB1	2.65009e-18	-0.369641	0.993	1	8.88788e-14	HLA-DRB1
FAU	2.86492e-18	0.479619	0.991	0.985	9.60835e-14	FAU
TMSB10	3.22481e-18	0.403817	1	1	1.08154e-13	TMSB10
KRT14	1.02587e-17	0.948403	0.273	0.007	3.44056e-13	KRT14
UQCR11	1.63257e-17	0.720217	0.842	0.701	5.47531e-13	UQCR11
SRGN	7.46568e-17	-0.70035	0.894	0.964	2.50384e-12	SRGN
PABPC1	1.29231e-16	-0.467696	0.901	0.964	4.33414e-12	PABPC1
IFI27	1.94984e-16	-1.19587	0.165	0.46	6.53938e-12	IFI27
CXCL16	3.09021e-16	-0.601742	0.282	0.628	1.03639e-11	CXCL16
ROMO1	3.72055e-16	0.669833	0.633	0.336	1.2478e-11	ROMO1
ANXA1	5.40737e-16	-0.617186	0.743	0.905	1.81352e-11	ANXA1
NDUFA1	6.56628e-16	0.627373	0.773	0.526	2.2022e-11	NDUFA1
MRPL23	6.81934e-16	-0.304345	0.038	0.299	2.28707e-11	MRPL23
CTSB	1.35735e-15	-0.581093	0.775	0.912	4.55228e-11	CTSB
FAM110A	3.25565e-15	0.564588	0.323	0.044	1.09188e-10	FAM110A
PTMA	3.99885e-15	0.320417	0.999	0.993	1.34113e-10	PTMA
FBP1	5.59775e-15	-0.654049	0.267	0.584	1.87737e-10	FBP1
POLR2L	6.33233e-15	0.655082	0.794	0.635	2.12374e-10	POLR2L
TMUB1	7.72286e-15	0.357281	0.219	0	2.59009e-10	TMUB1
MALAT1	1.17665e-14	-0.56499	0.979	0.956	3.94626e-10	MALAT1
LAPTM5	1.23507e-14	-0.497891	0.796	0.927	4.14216e-10	LAPTM5
TPGS1	1.50556e-14	0.384231	0.214	0	5.04933e-10	TPGS1
ATP5ME	1.7679e-14	0.63214	0.558	0.277	5.92919e-10	ATP5ME
GBP2	3.00494e-14	-0.513919	0.317	0.664	1.0078e-09	GBP2
HNRNPAB	3.17659e-14	0.543367	0.377	0.095	1.06536e-09	HNRNPAB
RASGEF1B	3.34783e-14	-0.518717	0.216	0.518	1.1228e-09	RASGEF1B
TRIR	4.49009e-14	0.596904	0.565	0.285	1.50589e-09	TRIR
FKBP5	4.98609e-14	-0.495794	0.313	0.65	1.67223e-09	FKBP5
ST8SIA4	7.21063e-14	-0.542188	0.245	0.555	2.4183e-09	ST8SIA4
HLA-DQA1	7.4996e-14	-0.37762	0.978	0.993	2.51522e-09	HLA-DQA1
WARS	1.07623e-13	-0.572649	0.642	0.847	3.60945e-09	WARS
AHNAK	1.2329e-13	-0.572997	0.632	0.854	4.1349e-09	AHNAK
TRADD	1.83385e-13	0.38566	0.275	0.022	6.15036e-09	TRADD
CD68	2.45042e-13	-0.579695	0.718	0.854	8.21823e-09	CD68
TRBV11-2	2.71909e-13	0.833753	0.317	0.044	9.11928e-09	TRBV11-2
SEC61G	2.90045e-13	0.657051	0.773	0.62	9.72754e-09	SEC61G
NDUFB1	9.40533e-13	0.529232	0.514	0.241	3.15436e-08	NDUFB1
HLA-DQA2	1.21841e-12	-0.488594	0.484	0.759	4.0863e-08	HLA-DQA2
PTPN1	1.22608e-12	-0.455787	0.334	0.635	4.11204e-08	PTPN1
LILRB4	1.85068e-12	-0.555246	0.228	0.547	6.20682e-08	LILRB4
SERF2	2.54259e-12	0.419662	0.985	0.971	8.52733e-08	SERF2
TAGLN2	2.73851e-12	-0.452815	0.83	0.949	9.18442e-08	TAGLN2
SOD2	2.94738e-12	-0.814353	0.563	0.788	9.88491e-08	SOD2
CD83	4.16873e-12	-0.696145	0.443	0.679	1.39811e-07	CD83
ELOB	4.2601e-12	0.624498	0.847	0.774	1.42875e-07	ELOB
ATP6V0C	7.38854e-12	-0.491019	0.615	0.847	2.47797e-07	ATP6V0C
C1QBP	9.201e-12	0.402621	0.277	0.044	3.08583e-07	C1QBP
C5AR1	1.38439e-11	-0.724129	0.164	0.401	4.64297e-07	C5AR1
AREG	1.40363e-11	-1.01752	0.19	0.453	4.70749e-07	AREG
COX7C	1.60936e-11	0.551675	0.9	0.839	5.39746e-07	COX7C
ATP5MD	1.95475e-11	0.540325	0.755	0.606	6.55583e-07	ATP5MD
BNIP3L	2.03991e-11	-0.44803	0.448	0.708	6.84146e-07	BNIP3L
PLAUR	2.08673e-11	-0.712061	0.704	0.854	6.99849e-07	PLAUR
GBP5	2.15147e-11	-0.61146	0.3	0.606	7.21559e-07	GBP5
IL10RA	2.2827e-11	-0.434529	0.39	0.701	7.65572e-07	IL10RA
PKM	2.7269e-11	-0.398734	0.847	0.934	9.14548e-07	PKM
PET100	2.81821e-11	0.535578	0.44	0.19	9.4517e-07	PET100
PTPRCAP	3.5126e-11	0.644356	0.303	0.066	1.17805e-06	PTPRCAP
UQCRQ	3.79789e-11	0.563061	0.766	0.62	1.27374e-06	UQCRQ
TERF2IP	3.8437e-11	0.475524	0.368	0.124	1.2891e-06	TERF2IP
OST4	4.35147e-11	0.526825	0.834	0.701	1.45939e-06	OST4
UBC	4.60632e-11	-0.42622	0.945	0.971	1.54487e-06	UBC
ABCA1	4.92776e-11	-0.361987	0.1	0.336	1.65267e-06	ABCA1
AVPI1	5.23739e-11	-0.463786	0.159	0.394	1.75652e-06	AVPI1
NPC2	6.04399e-11	-0.445	0.853	0.949	2.02703e-06	NPC2
ATP5MPL	6.12789e-11	0.566659	0.738	0.599	2.05517e-06	ATP5MPL
GNS	7.40926e-11	-0.415901	0.233	0.533	2.48492e-06	GNS
MLEC	7.51622e-11	0.435561	0.319	0.08	2.52079e-06	MLEC
COX17	9.19637e-11	0.525451	0.571	0.336	3.08428e-06	COX17
LAP3	9.48362e-11	-0.379659	0.732	0.898	3.18062e-06	LAP3
IER2	1.08788e-10	0.55529	0.645	0.423	3.64855e-06	IER2
CD44	1.72676e-10	-0.442369	0.752	0.876	5.79122e-06	CD44
LYZ	1.86147e-10	-0.423332	0.931	1	6.24301e-06	LYZ
ZC3H12A	1.90335e-10	-0.415413	0.19	0.46	6.38347e-06	ZC3H12A
SDF4	2.66409e-10	0.46045	0.409	0.168	8.93481e-06	SDF4
ANPEP	2.68259e-10	-0.393923	0.054	0.219	8.99688e-06	ANPEP
TGFBI	2.85329e-10	-0.490586	0.436	0.628	9.56935e-06	TGFBI
LGALS7B	2.85411e-10	0.543771	0.188	0.015	9.57213e-06	LGALS7B
TOMM7	3.27818e-10	0.550256	0.788	0.672	1.09944e-05	TOMM7
ITM2A	4.46394e-10	0.471399	0.22	0.022	1.49712e-05	ITM2A
LST1	4.51136e-10	0.541874	0.929	0.898	1.51302e-05	LST1
S100A10	6.06822e-10	-0.388892	0.964	0.993	2.03516e-05	S100A10
ATP5MG	6.7372e-10	0.46352	0.938	0.891	2.25952e-05	ATP5MG
CD69	1.03455e-09	0.493742	0.732	0.482	3.46967e-05	CD69
GPR183	1.05889e-09	-0.559287	0.499	0.708	3.55132e-05	GPR183
DUT	1.08512e-09	0.455113	0.319	0.102	3.63928e-05	DUT
TIMM8B	1.53447e-09	0.476737	0.554	0.321	5.14629e-05	TIMM8B
PPP1R15A	1.58114e-09	-0.473491	0.702	0.854	5.30282e-05	PPP1R15A
SNRPG	1.68417e-09	0.52613	0.686	0.533	5.64837e-05	SNRPG
COX6B1	2.09784e-09	0.431275	0.914	0.847	7.03574e-05	COX6B1
JUNB	2.10385e-09	0.664842	0.898	0.876	7.05589e-05	JUNB
GZMB	2.31458e-09	0.525403	0.302	0.066	7.76264e-05	GZMB
BLOC1S1	2.34934e-09	-0.298148	0.144	0.38	7.8792e-05	BLOC1S1
RTN4	2.65888e-09	0.525555	0.653	0.474	8.91735e-05	RTN4
VPS37B	2.86335e-09	-0.359723	0.167	0.401	9.60312e-05	VPS37B
MMP19	2.96772e-09	-0.539056	0.113	0.328	9.95313e-05	MMP19
SERP1	3.44484e-09	0.484018	0.585	0.365	0.000115533	SERP1
ATP5MF	3.54096e-09	0.510769	0.841	0.803	0.000118757	ATP5MF
ZEB2	3.55518e-09	-0.460078	0.472	0.73	0.000119233	ZEB2
ALDH2	3.58589e-09	-0.347604	0.19	0.46	0.000120264	ALDH2
RGS2	4.06467e-09	-0.529488	0.451	0.686	0.000136321	RGS2
REL	4.08491e-09	-0.498579	0.628	0.796	0.000137	REL
NR4A2	4.97294e-09	-0.474976	0.549	0.752	0.000166782	NR4A2
AC007384.1	6.56701e-09	-0.27429	0.041	0.19	0.000220245	AC007384.1
TUBA1C	7.44127e-09	-0.355388	0.517	0.723	0.000249565	TUBA1C
CD3D	7.66326e-09	0.517884	0.233	0.051	0.00025701	CD3D
RAC2	9.17504e-09	0.48463	0.733	0.584	0.000307712	RAC2
GNA13	9.89125e-09	-0.283099	0.167	0.416	0.000331733	GNA13
GK	1.05752e-08	-0.423974	0.448	0.686	0.000354672	GK
CAPG	1.14146e-08	-0.434557	0.591	0.781	0.000382823	CAPG
UBL5	1.20228e-08	0.48662	0.793	0.693	0.000403219	UBL5
MIF	1.20437e-08	0.357335	0.948	0.905	0.00040392	MIF
CEP170	1.25818e-08	-0.39756	0.203	0.423	0.000421969	CEP170
TRAF1	1.30383e-08	-0.407596	0.148	0.372	0.000437277	TRAF1
COPS9	1.31797e-08	0.430674	0.5	0.292	0.000442019	COPS9
TXNDC17	1.40305e-08	0.490795	0.656	0.496	0.000470556	TXNDC17
ALDOA	1.7036e-08	-0.332216	0.855	0.912	0.000571353	ALDOA
MTDH	2.15384e-08	0.531961	0.692	0.569	0.000722356	MTDH
BIRC3	2.45825e-08	-0.53938	0.45	0.65	0.000824448	BIRC3
GPR84	2.67252e-08	-0.30222	0.05	0.204	0.000896309	GPR84
IER3	2.75037e-08	-0.704768	0.514	0.672	0.000922418	IER3
ZFP36L1	2.8484e-08	-0.459413	0.643	0.825	0.000955296	ZFP36L1
FGFBP2	2.95092e-08	0.335898	0.131	0.007	0.000989678	FGFBP2
DDT	3.04001e-08	-0.310302	0.32	0.584	0.00101956	DDT
BTG1	3.28247e-08	0.619284	0.616	0.401	0.00110087	BTG1
BRD2	3.58835e-08	-0.368267	0.451	0.664	0.00120346	BRD2
AOAH	3.7324e-08	-0.376798	0.26	0.511	0.00125177	AOAH
RNF144B	3.73848e-08	-0.416416	0.192	0.416	0.00125381	RNF144B
KYNU	3.82976e-08	-0.356197	0.257	0.518	0.00128443	KYNU
DNASE1L3	3.91931e-08	0.643787	0.192	0.036	0.00131446	DNASE1L3
SAT1	4.23972e-08	-0.555704	0.921	0.942	0.00142192	SAT1
ITGB2	4.55494e-08	-0.391828	0.847	0.927	0.00152764	ITGB2
TUBA1A	4.88929e-08	-0.42704	0.698	0.825	0.00163977	TUBA1A
MXD1	4.90624e-08	-0.332972	0.176	0.438	0.00164545	MXD1
IFI16	5.04063e-08	0.444257	0.664	0.467	0.00169053	IFI16
GLUL	5.16852e-08	-0.506022	0.507	0.693	0.00173342	GLUL
COMMD6	5.42734e-08	0.473768	0.712	0.569	0.00182022	COMMD6
SLC3A2	5.49748e-08	-0.355555	0.277	0.511	0.00184374	SLC3A2
JUN	5.57279e-08	0.811505	0.596	0.46	0.001869	JUN
ODF3B	6.46003e-08	0.444771	0.521	0.321	0.00216656	ODF3B
RWDD1	6.81011e-08	0.404468	0.442	0.234	0.00228398	RWDD1
NINJ1	7.05834e-08	-0.470876	0.563	0.745	0.00236723	NINJ1
LSP1	7.45427e-08	-0.434765	0.735	0.876	0.00250001	LSP1
ITGA5	7.55605e-08	-0.31447	0.08	0.248	0.00253415	ITGA5
MMP9	8.95007e-08	-0.592049	0.198	0.438	0.00300168	MMP9
MAP1S	9.17469e-08	0.453633	0.347	0.161	0.00307701	MAP1S
H1FX	1.00179e-07	0.312526	0.177	0.029	0.00335981	H1FX
C15orf48	1.11905e-07	-1.07183	0.196	0.409	0.00375308	C15orf48
ABL2	1.40645e-07	-0.354768	0.207	0.423	0.00471694	ABL2
FLNA	1.41191e-07	-0.338165	0.589	0.818	0.00473527	FLNA
KRT5	1.44129e-07	0.425313	0.124	0.007	0.00483379	KRT5
TNFAIP3	1.46768e-07	-0.552742	0.422	0.657	0.0049223	TNFAIP3
SMIM37	1.49536e-07	0.389872	0.349	0.161	0.00501513	SMIM37
SEM1	1.73948e-07	0.452313	0.714	0.613	0.00583386	SEM1
IFI30	1.75898e-07	-0.323537	0.381	0.642	0.00589928	IFI30
SDF2L1	1.95355e-07	0.474004	0.462	0.277	0.00655182	SDF2L1
TOMM5	2.14322e-07	0.446895	0.458	0.263	0.00718793	TOMM5
CTSL	2.18751e-07	-0.324094	0.055	0.197	0.00733648	CTSL
ANKRD37	2.19644e-07	-0.384017	0.181	0.372	0.00736641	ANKRD37
INHBA	2.3169e-07	-1.03825	0.037	0.146	0.00777043	INHBA
SLC27A3	2.54015e-07	0.564418	0.458	0.292	0.00851917	SLC27A3
CLK1	2.65605e-07	-0.401128	0.335	0.555	0.00890785	CLK1
STX11	2.85856e-07	-0.362369	0.166	0.409	0.00958705	STX11
TMEM258	2.98082e-07	0.445848	0.711	0.599	0.00999707	TMEM258
MRPL57	3.4574e-07	0.382844	0.547	0.358	0.0115954	MRPL57
IRF8	3.56333e-07	-0.320558	0.225	0.46	0.0119507	IRF8
KRT7	3.78976e-07	0.378186	0.165	0.022	0.0127101	KRT7
GADD45B	3.98434e-07	-0.376446	0.687	0.861	0.0133627	GADD45B
CD70	4.51475e-07	0.269912	0.122	0.015	0.0151416	CD70
ATF5	4.58744e-07	-0.453822	0.536	0.701	0.0153854	ATF5
ENO1	4.62765e-07	-0.295071	0.863	0.949	0.0155202	ENO1
CD1C	4.70351e-07	-0.440066	0.564	0.737	0.0157746	CD1C
MRPL52	4.86293e-07	0.354662	0.618	0.467	0.0163093	MRPL52
DNAJA1	4.89275e-07	-0.389574	0.69	0.796	0.0164093	DNAJA1
FGL2	4.96021e-07	-0.411648	0.867	0.891	0.0166355	FGL2
GTF2H5	5.19861e-07	0.380793	0.437	0.255	0.0174351	GTF2H5
SLC2A3	5.22909e-07	-0.525191	0.759	0.818	0.0175373	SLC2A3
CTSS	5.50132e-07	-0.385594	0.799	0.905	0.0184503	CTSS
SLC1A5	5.76075e-07	0.320911	0.296	0.109	0.0193204	SLC1A5
G0S2	5.77485e-07	-1.09793	0.273	0.394	0.0193677	G0S2
ZNF267	6.04533e-07	-0.298649	0.291	0.518	0.0202748	ZNF267
RIPK2	6.37394e-07	-0.348887	0.319	0.547	0.0213769	RIPK2
MRPS34	6.70593e-07	0.372615	0.36	0.182	0.0224904	MRPS34
IL1R2	6.74131e-07	-0.581988	0.151	0.292	0.022609	IL1R2
LGALS3BP	7.00057e-07	-0.334464	0.294	0.496	0.0234785	LGALS3BP
FXYD2	7.77905e-07	0.280386	0.126	0.015	0.0260894	FXYD2
RGS1	7.84315e-07	-0.500666	0.321	0.533	0.0263044	RGS1
HLA-DRB5	8.00179e-07	-0.25151	0.926	0.956	0.0268364	HLA-DRB5
KRT81	8.15815e-07	0.342432	0.148	0.015	0.0273608	KRT81
SRSF2	8.24585e-07	0.406439	0.67	0.54	0.0276549	SRSF2
COX7B	8.52875e-07	0.438615	0.821	0.825	0.0286037	COX7B
TUBB	9.30205e-07	-0.29628	0.802	0.898	0.0311972	TUBB
FCGR2A	9.60515e-07	-0.359486	0.417	0.635	0.0322137	FCGR2A
HNRNPD	9.67786e-07	0.409439	0.42	0.248	0.0324576	HNRNPD
CTNNA1	9.93828e-07	-0.271387	0.398	0.62	0.033331	CTNNA1
CXCL8	9.99558e-07	-0.700718	0.17	0.372	0.0335232	CXCL8
SERPINA1	1.07374e-06	-0.313073	0.746	0.869	0.036011	SERPINA1
CHD2	1.15421e-06	-0.311487	0.164	0.358	0.03871	CHD2
ST3GAL1	1.21471e-06	-0.26029	0.14	0.328	0.040739	ST3GAL1
HSPH1	1.21841e-06	-0.324833	0.484	0.679	0.0408629	HSPH1
S100A8	1.27351e-06	0.965289	0.363	0.161	0.042711	S100A8
KRT10	1.28566e-06	0.264437	0.123	0.007	0.0431186	KRT10
CLEC4A	1.32748e-06	0.517283	0.812	0.759	0.0445209	CLEC4A
FAM49A	1.41343e-06	-0.317221	0.351	0.577	0.0474037	FAM49A
SELENOF	1.41486e-06	-0.323132	0.51	0.693	0.0474517	SELENOF

## Sheet: C3 TC-3
	p_val	avg_logFC	pct.1	pct.2	p_val_adj	Gene
BTG1	3.1697e-65	1.80573	0.848	0.321	1.06305e-60	BTG1
MALAT1	4.32177e-55	-0.896194	0.989	0.995	1.44944e-50	MALAT1
PNRC1	1.50464e-41	1.61014	0.557	0.086	5.04627e-37	PNRC1
EEF1A1	1.238e-26	-0.440057	0.992	0.99	4.15201e-22	EEF1A1
DUSP1	1.72211e-24	1.32613	0.463	0.11	5.77561e-20	DUSP1
TMSB10	7.78155e-24	0.530035	0.994	1	2.60978e-19	TMSB10
ARHGDIB	2.1945e-23	-0.554065	0.792	0.943	7.35992e-19	ARHGDIB
YBX1	2.48615e-23	1.07802	0.451	0.115	8.33806e-19	YBX1
CYBA	6.0962e-19	0.835087	0.652	0.354	2.04454e-14	CYBA
KRT14	6.27969e-19	1.08134	0.253	0.014	2.10608e-14	KRT14
CTLA4	8.60273e-19	-0.667049	0.481	0.789	2.88518e-14	CTLA4
CXCR4	1.64718e-18	-0.90365	0.431	0.722	5.5243e-14	CXCR4
JUNB	6.1989e-17	0.933328	0.709	0.445	2.07899e-12	JUNB
SDF4	9.16627e-16	0.860924	0.282	0.048	3.07418e-11	SDF4
SARAF	1.16961e-15	-0.616039	0.627	0.833	3.92264e-11	SARAF
LGALS7B	5.11742e-15	0.865791	0.173	0.005	1.71628e-10	LGALS7B
GBP5	1.47137e-14	-0.605478	0.499	0.751	4.93469e-10	GBP5
PLP2	1.4726e-14	-0.68095	0.338	0.622	4.93881e-10	PLP2
DNAJB1	2.51359e-14	-0.846845	0.475	0.708	8.43009e-10	DNAJB1
GAPDH	4.25494e-14	-0.487039	0.943	0.986	1.42702e-09	GAPDH
CYTIP	6.05511e-14	-0.553382	0.437	0.713	2.03076e-09	CYTIP
ALOX5AP	6.93271e-14	-0.670626	0.409	0.67	2.32509e-09	ALOX5AP
TSC22D3	8.40456e-14	-0.654152	0.591	0.799	2.81872e-09	TSC22D3
FTH1	1.05252e-13	0.613936	0.719	0.493	3.52995e-09	FTH1
UBC	1.9653e-13	-0.487917	0.903	0.957	6.59123e-09	UBC
ROMO1	2.4088e-13	0.838534	0.357	0.124	8.07863e-09	ROMO1
SLC2A3	9.01818e-13	-0.693915	0.463	0.689	3.02452e-08	SLC2A3
ATP5F1E	9.69478e-13	0.608063	0.837	0.703	3.25144e-08	ATP5F1E
DUSP2	1.10922e-12	0.891937	0.211	0.033	3.7201e-08	DUSP2
SAMSN1	1.54524e-12	-0.74855	0.262	0.512	5.18244e-08	SAMSN1
S100A8	1.59111e-12	0.728748	0.13	0	5.33628e-08	S100A8
IER2	1.61251e-12	0.857074	0.37	0.144	5.40803e-08	IER2
CCL17	1.83531e-12	0.904174	0.175	0.014	6.15528e-08	CCL17
AC007384.1	8.10966e-12	-0.652854	0.041	0.201	2.71982e-07	AC007384.1
ATP5ME	1.48216e-11	0.713021	0.275	0.072	4.97085e-07	ATP5ME
KHDRBS1	1.54408e-11	0.762034	0.253	0.072	5.17853e-07	KHDRBS1
CNBP	1.57309e-11	-0.424946	0.463	0.718	5.27583e-07	CNBP
GZMB	2.41135e-11	0.842854	0.207	0.038	8.08718e-07	GZMB
FKBP5	2.94551e-11	-0.644565	0.106	0.297	9.87865e-07	FKBP5
TMUB1	4.85296e-11	0.578556	0.149	0.01	1.62759e-06	TMUB1
TMA7	5.06084e-11	0.628844	0.635	0.435	1.6973e-06	TMA7
CD3E	5.4688e-11	-0.371815	0.789	0.909	1.83413e-06	CD3E
KRT5	6.34288e-11	0.604054	0.112	0	2.12727e-06	KRT5
TPGS1	1.2713e-10	0.516103	0.109	0	4.26367e-06	TPGS1
XRCC6	1.44598e-10	-0.499531	0.262	0.498	4.84952e-06	XRCC6
NDUFA1	2.20228e-10	0.639455	0.439	0.225	7.386e-06	NDUFA1
CCL5	2.93244e-10	0.650997	0.133	0.005	9.83481e-06	CCL5
CD44	4.53155e-10	-0.462828	0.487	0.699	1.51979e-05	CD44
CASP8	6.21246e-10	-0.565411	0.169	0.388	2.08353e-05	CASP8
H1FX	7.68849e-10	0.653024	0.143	0.014	2.57856e-05	H1FX
HSPB1	1.3457e-09	0.639494	0.475	0.268	4.51321e-05	HSPB1
UQCR10	2.1433e-09	0.579323	0.54	0.33	7.18819e-05	UQCR10
KLF6	2.43017e-09	-0.558144	0.614	0.804	8.1503e-05	KLF6
DUT	2.7436e-09	0.606083	0.204	0.043	9.20149e-05	DUT
OS9	4.01221e-09	-0.507583	0.121	0.301	0.000134561	OS9
ARID5B	4.50094e-09	-0.443479	0.342	0.569	0.000150952	ARID5B
MLEC	6.69923e-09	0.487172	0.106	0.005	0.000224679	MLEC
CLEC2B	7.02351e-09	-0.606237	0.13	0.306	0.000235554	CLEC2B
C1QBP	8.89189e-09	0.49365	0.101	0.005	0.000298216	C1QBP
TYMP	1.25894e-08	0.719357	0.258	0.091	0.000422223	TYMP
ANXA2	1.27379e-08	-0.462851	0.439	0.636	0.000427203	ANXA2
HSP90AA1	1.41655e-08	-0.518808	0.763	0.866	0.000475082	HSP90AA1
POLR2L	1.50839e-08	0.685881	0.376	0.201	0.000505885	POLR2L
MT2A	1.63418e-08	0.558571	0.529	0.33	0.000548071	MT2A
CST3	1.68734e-08	0.545716	0.115	0.005	0.000565899	CST3
RORA	1.98015e-08	-0.46281	0.164	0.359	0.000664102	RORA
HNRNPD	1.99593e-08	0.596615	0.213	0.067	0.000669395	HNRNPD
CIRBP	2.01623e-08	-0.392887	0.551	0.737	0.000676202	CIRBP
ATP5MPL	2.12375e-08	0.583309	0.388	0.201	0.000712262	ATP5MPL
DAZAP2	2.15147e-08	-0.343639	0.541	0.737	0.000721562	DAZAP2
FAM110A	2.60181e-08	0.495665	0.104	0.005	0.000872597	FAM110A
SERP1	2.79149e-08	0.544634	0.186	0.043	0.000936209	SERP1
SAT1	3.04489e-08	-0.49265	0.564	0.746	0.00102119	SAT1
CITED2	3.08834e-08	0.695026	0.169	0.043	0.00103577	CITED2
NDUFA3	3.17485e-08	0.577555	0.32	0.139	0.00106478	NDUFA3
PPP1R15A	3.53037e-08	-0.475622	0.24	0.45	0.00118402	PPP1R15A
LAPTM5	3.76898e-08	-0.410482	0.555	0.727	0.00126404	LAPTM5
PTMA	3.85422e-08	0.264527	0.989	0.976	0.00129263	PTMA
UBL5	3.91537e-08	0.527925	0.564	0.383	0.00131314	UBL5
SGTB	4.06286e-08	-0.488953	0.081	0.23	0.0013626	SGTB
ELOB	4.26263e-08	0.51122	0.611	0.44	0.0014296	ELOB
GNG5	4.72432e-08	0.543806	0.596	0.435	0.00158444	GNG5
CCNH	4.95733e-08	-0.566525	0.175	0.359	0.00166259	CCNH
CD28	6.92052e-08	-0.488183	0.176	0.359	0.002321	CD28
UQCRQ	7.52144e-08	0.590919	0.409	0.23	0.00252254	UQCRQ
CEMIP2	9.54189e-08	-0.4956	0.071	0.211	0.00320016	CEMIP2
HNRNPAB	1.03508e-07	0.510465	0.158	0.029	0.00347144	HNRNPAB
KRT6A	1.05198e-07	0.533977	0.104	0.01	0.00352814	KRT6A
AC133644.2	1.35885e-07	-0.542488	0.047	0.172	0.00455732	AC133644.2
CCL19	1.39427e-07	0.571552	0.107	0.01	0.00467609	CCL19
ATP5MF	1.406e-07	0.515261	0.508	0.344	0.00471544	ATP5MF
HERPUD1	1.59215e-07	-0.397541	0.4	0.598	0.00533974	HERPUD1
USP15	1.63707e-07	-0.41375	0.294	0.498	0.00549042	USP15
SELENOH	1.69992e-07	0.608633	0.407	0.244	0.00570119	SELENOH
RSRP1	1.7595e-07	-0.539391	0.367	0.541	0.00590101	RSRP1
STK17A	2.22554e-07	0.451355	0.136	0.019	0.00746403	STK17A
MBNL1	2.27546e-07	-0.423296	0.374	0.569	0.00763143	MBNL1
GABARAPL1	2.5742e-07	-0.461924	0.038	0.144	0.00863336	GABARAPL1
SRGN	2.76191e-07	-0.414792	0.722	0.837	0.00926291	SRGN
TAGAP	3.05134e-07	-0.532875	0.205	0.388	0.0102336	TAGAP
NOP10	3.16356e-07	0.583803	0.434	0.268	0.01061	NOP10
RHOH	3.18598e-07	-0.46589	0.321	0.493	0.0106851	RHOH
FOXP1	3.77483e-07	-0.551451	0.097	0.23	0.01266	FOXP1
SERF2	5.01013e-07	0.416907	0.854	0.766	0.016803	SERF2
DOCK10	5.64803e-07	-0.400063	0.106	0.263	0.0189424	DOCK10
UQCR11	5.83164e-07	0.556188	0.478	0.321	0.0195582	UQCR11
RIPOR2	6.04502e-07	-0.428408	0.164	0.34	0.0202738	RIPOR2
TMBIM6	6.46787e-07	-0.346861	0.513	0.689	0.021692	TMBIM6
COX7C	7.6114e-07	0.472011	0.745	0.646	0.0255271	COX7C
NKG7	8.07827e-07	0.49975	0.104	0.014	0.0270929	NKG7
TCF25	8.57808e-07	0.544409	0.335	0.177	0.0287692	TCF25
TENT5C	8.72727e-07	-0.519853	0.143	0.287	0.0292695	TENT5C
CBLB	9.54141e-07	-0.431274	0.068	0.201	0.032	CBLB
IKZF2	1.19527e-06	-0.437354	0.204	0.373	0.0400871	IKZF2
BTG2	1.21832e-06	-0.495354	0.273	0.44	0.04086	BTG2
ARPC2	1.2813e-06	-0.2549	0.674	0.833	0.0429723	ARPC2

## Sheet: C4 TC-4
	p_val	avg_logFC	pct.1	pct.2	p_val_adj	Gene
EEF1A1	4.03132e-51	-0.602427	1	1	1.35202e-46	EEF1A1
BTG1	2.25963e-33	1.52263	0.824	0.315	7.57834e-29	BTG1
MALAT1	1.78905e-31	-0.958724	0.992	1	6.0001e-27	MALAT1
PNRC1	1.94886e-31	1.54316	0.588	0.062	6.5361e-27	PNRC1
YBX1	2.71428e-18	1.06076	0.5	0.123	9.10314e-14	YBX1
MT2A	5.72466e-17	1.10281	0.527	0.167	1.91994e-12	MT2A
KRT14	1.20489e-16	1.0665	0.241	0	4.04094e-12	KRT14
SARAF	1.37219e-15	-0.662624	0.786	0.901	4.60206e-11	SARAF
GZMB	1.86562e-15	0.898354	0.251	0.006	6.25691e-11	GZMB
CYBA	2.12906e-15	0.843737	0.682	0.358	7.14044e-11	CYBA
IL7R	3.69842e-15	-0.897639	0.479	0.802	1.24037e-10	IL7R
DUSP1	4.79776e-14	1.13292	0.404	0.099	1.60907e-09	DUSP1
IER2	1.23446e-13	0.778114	0.388	0.105	4.14013e-09	IER2
FKBP5	1.27959e-12	-0.763831	0.155	0.444	4.29148e-08	FKBP5
STK17A	2.58493e-11	0.685112	0.278	0.049	8.66935e-07	STK17A
NACA	2.91029e-11	-0.274139	0.965	0.994	9.76052e-07	NACA
TPT1	5.19226e-11	-0.340029	0.995	0.994	1.74138e-06	TPT1
TRBV11-2	6.26043e-11	0.956861	0.278	0.043	2.09962e-06	TRBV11-2
ARHGDIB	9.4617e-11	-0.345777	0.88	0.938	3.17327e-06	ARHGDIB
TMA7	1.17962e-10	0.648447	0.759	0.494	3.9562e-06	TMA7
TSC22D3	2.01888e-10	-0.692585	0.535	0.735	6.77091e-06	TSC22D3
NDUFA3	2.19857e-10	0.892916	0.342	0.062	7.37357e-06	NDUFA3
PABPC1	4.96576e-10	-0.403246	0.789	0.914	1.66542e-05	PABPC1
TERF2IP	7.83882e-10	0.66557	0.299	0.049	2.62898e-05	TERF2IP
TMUB1	8.18919e-10	0.495813	0.171	0.006	2.74649e-05	TMUB1
TMSB10	1.41048e-09	0.395804	0.995	0.994	4.73047e-05	TMSB10
VAMP2	3.60895e-09	-0.431097	0.032	0.16	0.000121037	VAMP2
CST3	3.82491e-09	0.631069	0.144	0	0.00012828	CST3
ATP5F1E	5.25908e-09	0.587025	0.888	0.753	0.000176379	ATP5F1E
UQCR11	7.69304e-09	0.718457	0.644	0.364	0.000258009	UQCR11
LGALS7B	9.14584e-09	0.708899	0.158	0.006	0.000306733	LGALS7B
EEF1G	9.18946e-09	-0.313675	0.773	0.877	0.000308196	EEF1G
CITED2	9.93507e-09	0.703304	0.217	0.025	0.000333202	CITED2
H1FX	1.48077e-08	0.635455	0.168	0.012	0.00049662	H1FX
CIRBP	2.2583e-08	-0.469949	0.567	0.759	0.000757389	CIRBP
UBC	2.56632e-08	-0.385208	0.861	0.901	0.000860694	UBC
JUNB	2.76683e-08	0.772531	0.642	0.389	0.00092794	JUNB
SDF4	3.37749e-08	0.546913	0.182	0.019	0.00113274	SDF4
LAPTM5	5.39875e-08	-0.484933	0.61	0.778	0.00181063	LAPTM5
NDUFC1	5.50882e-08	0.683822	0.289	0.093	0.00184755	NDUFC1
CD44	6.59945e-08	-0.560858	0.487	0.691	0.00221332	CD44
ELOB	7.27298e-08	0.642738	0.671	0.401	0.00243921	ELOB
TOMM7	7.82533e-08	0.568757	0.789	0.574	0.00262446	TOMM7
FAU	8.59301e-08	0.320121	0.997	0.963	0.00288192	FAU
S100A8	8.6704e-08	0.58908	0.147	0.006	0.00290788	S100A8
ANXA1	9.41716e-08	-0.701037	0.535	0.698	0.00315833	ANXA1
GOLPH3	1.04091e-07	0.43323	0.136	0.012	0.00349099	GOLPH3
KHDRBS1	1.14801e-07	0.558809	0.262	0.068	0.00385019	KHDRBS1
KRT7	1.22654e-07	0.465548	0.134	0.012	0.00411357	KRT7
CDKN1B	1.50192e-07	-0.484574	0.195	0.414	0.00503712	CDKN1B
MIF	2.33057e-07	0.538135	0.882	0.747	0.00781626	MIF
PLP2	2.6094e-07	-0.465104	0.468	0.642	0.0087514	PLP2
ROMO1	2.63726e-07	0.668959	0.364	0.105	0.00884484	ROMO1
TXNIP	2.6792e-07	-0.548718	0.711	0.815	0.00898552	TXNIP
UBL5	2.68719e-07	0.725157	0.599	0.34	0.0090123	UBL5
LDHB	2.74187e-07	-0.344577	0.773	0.821	0.00919567	LDHB
SSR2	3.06562e-07	-0.3584	0.529	0.716	0.0102815	SSR2
IL32	3.44182e-07	0.437064	0.914	0.716	0.0115432	IL32
GAPDH	3.65035e-07	-0.418742	0.925	0.938	0.0122426	GAPDH
TRIR	3.66872e-07	0.834863	0.436	0.185	0.0123041	TRIR
MTDH	3.73992e-07	0.678234	0.307	0.105	0.0125429	MTDH
EIF3H	3.82602e-07	-0.377799	0.527	0.679	0.0128317	EIF3H
DYNLL1	3.92335e-07	0.679495	0.529	0.265	0.0131581	DYNLL1
CCL18	4.53289e-07	0.532161	0.115	0.006	0.0152024	CCL18
CD3E	8.82266e-07	-0.29869	0.84	0.901	0.0295894	CD3E
CCL17	9.65613e-07	0.639378	0.152	0.006	0.0323847	CCL17
TRADD	9.76624e-07	0.509053	0.131	0.006	0.032754	TRADD
FGFBP2	1.04953e-06	0.444094	0.112	0.006	0.035199	FGFBP2
ATP5MPL	1.06541e-06	0.565623	0.433	0.222	0.0357316	ATP5MPL
KRT81	1.1655e-06	0.470076	0.118	0.006	0.0390886	KRT81

## Sheet: C5 BC
	p_val	avg_logFC	pct.1	pct.2	p_val_adj	Gene
EEF1A1	5.49358e-13	-0.667899	0.994	1	1.84244e-08	EEF1A1
DUSP1	3.30984e-09	2.57906	0.651	0	0.000111005	DUSP1
BTG1	1.16647e-08	1.90357	0.929	0.588	0.000391212	BTG1
HSPA8	1.7024e-07	-0.899417	0.683	1	0.00570952	HSPA8
PNRC1	3.67413e-07	1.97664	0.629	0.059	0.0123223	PNRC1

## Sheet: C6 TC-5
	p_val	avg_logFC	pct.1	pct.2	p_val_adj	Gene
MALAT1	2.60255e-35	-0.78219	0.989	1	8.72843e-31	MALAT1
BTG1	2.80337e-28	1.36943	0.765	0.366	9.40193e-24	BTG1
PNRC1	4.60752e-27	1.44907	0.587	0.161	1.54527e-22	PNRC1
YBX1	3.57859e-22	1.1721	0.377	0.043	1.20019e-17	YBX1
EEF1A1	5.92595e-22	-0.45181	0.975	0.995	1.98744e-17	EEF1A1
DUSP1	1.25223e-18	1.3486	0.464	0.124	4.19973e-14	DUSP1
KRT14	4.65749e-17	1.23162	0.274	0.011	1.56203e-12	KRT14
LAG3	6.84033e-17	1.39032	0.358	0.065	2.29411e-12	LAG3
DUSP2	3.81839e-15	1.14409	0.341	0.065	1.28061e-10	DUSP2
SARAF	3.67528e-14	-0.621008	0.665	0.866	1.23261e-09	SARAF
LGALS7B	1.0086e-13	0.880001	0.173	0	3.38263e-09	LGALS7B
ATP5F1E	1.58652e-13	0.712779	0.802	0.565	5.32088e-09	ATP5F1E
TRBV11-2	3.97875e-13	0.654197	0.321	0.048	1.33439e-08	TRBV11-2
KLF6	8.44567e-13	-0.906854	0.472	0.71	2.83251e-08	KLF6
TMUB1	1.52751e-12	0.64086	0.156	0	5.12297e-08	TMUB1
ARHGDIB	4.38221e-12	-0.554396	0.682	0.849	1.46971e-07	ARHGDIB
JUNB	5.84671e-12	0.963334	0.64	0.403	1.96087e-07	JUNB
LAPTM5	1.35354e-11	-0.654766	0.534	0.747	4.5395e-07	LAPTM5
CYBA	2.30293e-11	0.692729	0.69	0.446	7.72355e-07	CYBA
SEC61G	3.37578e-11	0.759059	0.405	0.145	1.13217e-06	SEC61G
PTMA	4.82951e-11	0.41534	0.972	0.914	1.61972e-06	PTMA
STK17A	6.55608e-11	0.794308	0.321	0.081	2.19878e-06	STK17A
CCL5	7.60164e-11	-0.38476	0.774	0.925	2.54944e-06	CCL5
KRT7	9.35863e-11	0.694473	0.154	0.005	3.1387e-06	KRT7
NDUFA3	1.18133e-10	0.837843	0.316	0.086	3.96194e-06	NDUFA3
MT2A	1.28077e-10	0.882267	0.542	0.285	4.29546e-06	MT2A
CCL17	1.33779e-10	0.930302	0.193	0.022	4.48669e-06	CCL17
CST3	1.41374e-10	0.805758	0.154	0.005	4.74139e-06	CST3
FXYD2	1.70494e-10	1.14655	0.313	0.091	5.71803e-06	FXYD2
S100A8	3.94972e-10	0.709967	0.126	0	1.32466e-05	S100A8
HSPA1B	7.93976e-10	-1.00177	0.391	0.624	2.66284e-05	HSPA1B
TMA7	9.45869e-10	0.648642	0.662	0.446	3.17226e-05	TMA7
UBC	1.19755e-09	-0.545285	0.813	0.887	4.01634e-05	UBC
MAL	1.82995e-09	0.640361	0.154	0.016	6.13729e-05	MAL
MIF	1.96532e-09	0.57218	0.791	0.591	6.59128e-05	MIF
THEMIS	2.2482e-09	-0.629078	0.106	0.328	7.54002e-05	THEMIS
POLR2L	2.35834e-09	0.721308	0.413	0.183	7.9094e-05	POLR2L
ATP5MF	6.16702e-09	0.639596	0.455	0.215	0.00020683	ATP5MF
SDF4	1.21949e-08	0.576168	0.154	0.016	0.000408991	SDF4
CXCR4	1.22265e-08	-0.562315	0.668	0.812	0.000410051	CXCR4
CIRBP	1.49731e-08	-0.461427	0.461	0.688	0.000502169	CIRBP
CEMIP2	2.08713e-08	-0.633289	0.098	0.29	0.000699981	CEMIP2
FKBP5	4.8225e-08	-0.664053	0.07	0.22	0.00161737	FKBP5
DNAJB1	5.98766e-08	-1.01113	0.464	0.608	0.00200814	DNAJB1
CD37	7.41447e-08	-0.482496	0.508	0.688	0.00248667	CD37
TC2N	8.01412e-08	-0.603437	0.226	0.446	0.00268778	TC2N
SLC2A3	8.89322e-08	-0.597414	0.461	0.661	0.00298261	SLC2A3
PPP2R5C	9.61704e-08	-0.561594	0.156	0.36	0.00322536	PPP2R5C
ROMO1	9.69312e-08	0.637527	0.324	0.129	0.00325088	ROMO1
SCML4	1.16254e-07	-0.645752	0.142	0.317	0.00389892	SCML4
KRT81	1.31777e-07	0.565723	0.128	0.016	0.00441953	KRT81
ITK	1.59743e-07	-0.651961	0.137	0.317	0.00535745	ITK
LTB	1.60282e-07	0.609327	0.651	0.468	0.00537554	LTB
HSPB1	1.6366e-07	0.691616	0.335	0.14	0.00548884	HSPB1
HNRNPD	1.67623e-07	0.592104	0.193	0.038	0.00562173	HNRNPD
CITED2	2.25352e-07	0.75048	0.193	0.048	0.00755784	CITED2
RORA	2.42974e-07	-0.612409	0.075	0.226	0.00814885	RORA
HNRNPAB	2.69524e-07	0.516027	0.126	0.011	0.00903929	HNRNPAB
SERP1	2.79245e-07	0.596839	0.221	0.059	0.00936531	SERP1
AHNAK	2.8626e-07	-0.732445	0.268	0.468	0.00960058	AHNAK
GZMB	3.15045e-07	0.647499	0.528	0.29	0.010566	GZMB
CNBP	3.15842e-07	-0.397828	0.436	0.629	0.0105927	CNBP
TNF	3.19827e-07	-0.710694	0.07	0.215	0.0107264	TNF
ANXA1	3.41939e-07	-0.644679	0.469	0.645	0.0114679	ANXA1
KRT5	4.96758e-07	0.578482	0.117	0.005	0.0166603	KRT5
CD52	5.64279e-07	-0.334265	0.732	0.876	0.0189248	CD52
INPP4B	7.20919e-07	-0.590447	0.056	0.199	0.0241782	INPP4B
GZMA	8.62796e-07	-0.288332	0.768	0.909	0.0289364	GZMA
COX7B	9.15847e-07	0.58375	0.441	0.247	0.0307157	COX7B
COPS9	1.1041e-06	0.569983	0.279	0.108	0.0370294	COPS9
TERF2IP	1.14375e-06	0.545427	0.31	0.129	0.0383591	TERF2IP
TOMM7	1.1446e-06	0.526304	0.634	0.441	0.0383876	TOMM7
PAK2	1.14707e-06	0.603354	0.226	0.07	0.0384704	PAK2
BLOC1S1	1.25478e-06	-0.452289	0.017	0.108	0.0420827	BLOC1S1
LINC01871	1.25675e-06	0.445236	0.123	0.011	0.0421488	LINC01871
SAMSN1	1.30954e-06	-0.525288	0.268	0.468	0.0439192	SAMSN1
CLEC2B	1.3273e-06	-0.516851	0.338	0.522	0.0445149	CLEC2B
RSRP1	1.36946e-06	-0.43098	0.416	0.608	0.045929	RSRP1
CD44	1.38232e-06	-0.552574	0.444	0.613	0.0463601	CD44

## Sheet: C7 MPh
	p_val	avg_logFC	pct.1	pct.2	p_val_adj	Gene
IFI27	1.68104e-30	-1.21715	0.492	0.938	5.63786e-26	IFI27
LTB	3.21465e-27	1.8538	0.653	0.113	1.07813e-22	LTB
CD68	3.28289e-26	-0.960324	0.64	0.948	1.10102e-21	CD68
CTSB	5.65066e-24	-0.990414	0.698	0.938	1.89512e-19	CTSB
DHRS9	9.96802e-20	-0.753358	0.019	0.299	3.34307e-15	DHRS9
ANXA2	1.02208e-18	-0.77096	0.8	0.969	3.42785e-14	ANXA2
SPI1	2.36312e-18	1.21762	0.624	0.227	7.92544e-14	SPI1
TGFBI	6.66191e-17	-0.778624	0.411	0.794	2.23427e-12	TGFBI
FTL	8.7901e-17	-0.584863	0.994	1	2.94802e-12	FTL
TYMP	3.38943e-16	1.08753	0.579	0.186	1.13675e-11	TYMP
RNASE1	9.94437e-16	-0.78545	0.742	0.979	3.33514e-11	RNASE1
IL32	4.06735e-15	1.33052	0.7	0.371	1.36411e-10	IL32
HLA-DPB1	1.90186e-14	-0.471824	0.95	0.99	6.37845e-10	HLA-DPB1
ACP5	1.02912e-13	-0.804615	0.238	0.588	3.45145e-09	ACP5
GPNMB	2.11869e-13	-0.90079	0.085	0.371	7.10568e-09	GPNMB
ANXA1	2.88638e-13	-0.735805	0.669	0.907	9.68033e-09	ANXA1
FOSB	4.84334e-13	-0.869804	0.227	0.598	1.62436e-08	FOSB
NFKBIA	6.48949e-13	-0.852977	0.455	0.753	2.17645e-08	NFKBIA
CAPN2	6.79801e-13	-0.691777	0.14	0.464	2.27992e-08	CAPN2
KRT14	1.09943e-12	0.984314	0.252	0	3.68726e-08	KRT14
EMP3	2.34413e-12	-0.744489	0.748	0.887	7.86174e-08	EMP3
IFITM1	2.45889e-12	1.31681	0.508	0.206	8.24663e-08	IFITM1
NR4A2	2.85975e-12	-0.962032	0.221	0.536	9.59102e-08	NR4A2
PLTP	5.1166e-12	-0.69355	0.589	0.866	1.71601e-07	PLTP
EMP1	5.2163e-12	-0.825812	0.112	0.402	1.74944e-07	EMP1
SRGN	1.23996e-11	-0.663968	0.727	0.907	4.15856e-07	SRGN
UBC	1.62125e-11	-0.746683	0.845	0.918	5.43736e-07	UBC
KLF4	2.00959e-11	-0.725088	0.138	0.464	6.73976e-07	KLF4
PTPRCAP	3.22794e-11	1.20782	0.368	0.082	1.08259e-06	PTPRCAP
CTSL	3.28674e-11	-0.845318	0.169	0.464	1.10231e-06	CTSL
S100A10	4.41217e-11	-0.737943	0.864	0.938	1.47975e-06	S100A10
TRBV11-2	4.48519e-11	1.10782	0.341	0.031	1.50424e-06	TRBV11-2
MMP19	4.68823e-11	-0.688677	0.072	0.371	1.57234e-06	MMP19
HLA-DPA1	5.1635e-11	-0.382998	0.969	1	1.73173e-06	HLA-DPA1
RGS2	6.19385e-11	-1.10687	0.159	0.433	2.07729e-06	RGS2
C1QA	9.32588e-11	-0.453608	0.872	0.979	3.12771e-06	C1QA
CST7	1.18595e-10	1.02661	0.393	0.103	3.97743e-06	CST7
LST1	1.49997e-10	0.906324	0.715	0.474	5.03061e-06	LST1
ATP6V0C	1.51233e-10	-0.67581	0.455	0.732	5.07204e-06	ATP6V0C
GNAS	1.5585e-10	-0.620228	0.397	0.722	5.22689e-06	GNAS
ACTB	3.3356e-10	0.401531	0.998	1	1.11869e-05	ACTB
EEF1A1	3.51801e-10	-0.362757	0.967	1	1.17987e-05	EEF1A1
ATF3	4.35159e-10	-0.704279	0.093	0.361	1.45944e-05	ATF3
FGL2	4.97725e-10	-0.627888	0.589	0.814	1.66927e-05	FGL2
CD74	7.62648e-10	-0.346225	0.994	1	2.55777e-05	CD74
ITM2A	7.97932e-10	1.03776	0.269	0.031	2.6761e-05	ITM2A
A1BG	1.00511e-09	0.596945	0.242	0.021	3.37094e-05	A1BG
CTSW	1.13831e-09	1.08458	0.277	0.041	3.81766e-05	CTSW
FTH1	1.26494e-09	-0.353693	0.932	1	4.24237e-05	FTH1
C5AR1	2.21763e-09	-0.555138	0.072	0.32	7.43749e-05	C5AR1
CALHM6	2.30122e-09	1.06761	0.502	0.278	7.71783e-05	CALHM6
INSIG1	2.85451e-09	-1.05226	0.126	0.33	9.57345e-05	INSIG1
KRT7	4.55257e-09	0.782151	0.205	0.01	0.000152684	KRT7
LGALS3	4.5615e-09	-0.565331	0.63	0.845	0.000152984	LGALS3
GZMB	6.63088e-09	1.41048	0.314	0.072	0.000222386	GZMB
CTSZ	7.43833e-09	-0.502821	0.657	0.887	0.000249467	CTSZ
MS4A6A	7.9037e-09	-0.416059	0.802	0.959	0.000265074	MS4A6A
MARCO	9.84065e-09	-0.559856	0.012	0.155	0.000330036	MARCO
LGMN	1.12929e-08	-0.500928	0.63	0.907	0.000378743	LGMN
AHNAK	1.17434e-08	-0.66868	0.517	0.732	0.000393851	AHNAK
ARRDC3	1.26441e-08	-0.576934	0.068	0.268	0.000424058	ARRDC3
FOS	1.45744e-08	-0.62685	0.684	0.845	0.000488797	FOS
NLRP3	1.48656e-08	-0.722262	0.033	0.196	0.000498561	NLRP3
MPP1	1.49655e-08	-0.630851	0.209	0.464	0.000501913	MPP1
PER1	1.54783e-08	-0.509197	0.056	0.268	0.00051911	PER1
CYBA	1.77817e-08	0.770252	0.802	0.67	0.000596362	CYBA
FCGRT	2.10168e-08	-0.453387	0.663	0.897	0.000704861	FCGRT
KLRB1	2.11405e-08	0.71671	0.205	0.01	0.000709011	KLRB1
AVPI1	2.15025e-08	-0.374395	0.017	0.144	0.000721152	AVPI1
ZFAND5	2.44562e-08	-0.64936	0.227	0.474	0.000820211	ZFAND5
CD69	2.8821e-08	0.944178	0.421	0.144	0.0009666	CD69
CD52	3.30631e-08	0.948134	0.335	0.082	0.00110887	CD52
NINJ1	3.8013e-08	-0.52789	0.457	0.722	0.00127488	NINJ1
TCN2	3.85669e-08	-0.497218	0.277	0.557	0.00129346	TCN2
SOD2	3.91983e-08	-0.673686	0.295	0.536	0.00131463	SOD2
PLD3	4.09254e-08	-0.6569	0.248	0.495	0.00137256	PLD3
CD3D	4.67418e-08	0.882499	0.254	0.062	0.00156763	CD3D
CHMP1B	4.99162e-08	-0.661985	0.223	0.495	0.00167409	CHMP1B
MSR1	6.31343e-08	-0.520099	0.045	0.216	0.0021174	MSR1
TNFAIP3	6.74293e-08	-0.830252	0.275	0.495	0.00226144	TNFAIP3
SERPING1	7.73567e-08	-0.53662	0.32	0.598	0.00259439	SERPING1
A2M	7.77246e-08	-0.476087	0.025	0.165	0.00260673	A2M
TMA7	7.94281e-08	0.712954	0.62	0.402	0.00266386	TMA7
CD63	8.55696e-08	-0.442326	0.758	0.928	0.00286983	CD63
CORO1A	9.36241e-08	0.784747	0.413	0.186	0.00313997	CORO1A
MYO5A	9.55244e-08	-0.592369	0.194	0.433	0.0032037	MYO5A
ZNF331	9.68374e-08	-0.796629	0.126	0.33	0.00324773	ZNF331
CD48	1.06687e-07	0.637948	0.198	0.021	0.00357808	CD48
SNX9	1.09349e-07	-0.508281	0.122	0.33	0.00366734	SNX9
CXCL16	1.13e-07	-0.527525	0.122	0.381	0.00378978	CXCL16
CITED2	1.22876e-07	0.761551	0.481	0.247	0.00412102	CITED2
LILRB4	1.45373e-07	-0.612455	0.267	0.505	0.00487553	LILRB4
OAZ1	1.47056e-07	-0.381561	0.812	0.938	0.00493197	OAZ1
PABPC4	1.50004e-07	-0.479051	0.122	0.32	0.00503084	PABPC4
MTSS1	1.86685e-07	-0.525598	0.269	0.505	0.00626104	MTSS1
MCL1	2.01678e-07	-0.549791	0.287	0.557	0.00676389	MCL1
CD3E	2.06987e-07	0.733788	0.24	0.041	0.00694194	CD3E
TNS1	2.27141e-07	-0.447495	0.019	0.155	0.00761786	TNS1
TOMM7	2.31015e-07	0.654543	0.659	0.443	0.00774778	TOMM7
FABP3	2.34035e-07	-0.444411	0.029	0.175	0.00784906	FABP3
HIGD1A	2.56863e-07	-0.475992	0.05	0.216	0.00861469	HIGD1A
DNM1	2.6671e-07	-0.529962	0.068	0.237	0.00894493	DNM1
WASF2	3.01694e-07	-0.44375	0.393	0.66	0.0101182	WASF2
DNAJB1	3.63936e-07	-0.862535	0.481	0.639	0.0122057	DNAJB1
RAC2	3.66972e-07	0.752294	0.438	0.227	0.0123075	RAC2
IQGAP2	3.96609e-07	-0.543927	0.151	0.392	0.0133015	IQGAP2
KRT81	3.97288e-07	0.74204	0.174	0.021	0.0133242	KRT81
LAPTM5	4.97894e-07	-0.454819	0.465	0.722	0.0166984	LAPTM5
PMP22	5.13675e-07	-0.665312	0.343	0.557	0.0172276	PMP22
STX11	5.19999e-07	-0.531486	0.043	0.196	0.0174397	STX11
MGLL	5.38182e-07	-0.456633	0.045	0.206	0.0180495	MGLL
HSD3B7	5.83146e-07	-0.320979	0.048	0.186	0.0195575	HSD3B7
TRAV21	6.27972e-07	0.650024	0.184	0.021	0.0210609	TRAV21
ADM	6.31858e-07	-0.423453	0.01	0.113	0.0211912	ADM
CD70	6.45701e-07	0.488594	0.132	0	0.0216555	CD70
PSAP	6.5288e-07	-0.401492	0.725	0.918	0.0218963	PSAP
ZFP36	6.91494e-07	-0.6232	0.64	0.804	0.0231913	ZFP36
HLA-DRB1	6.92665e-07	-0.332092	0.965	1	0.0232306	HLA-DRB1
ETS2	7.14378e-07	-0.491537	0.122	0.32	0.0239588	ETS2
TSPAN33	8.0122e-07	-0.430573	0.126	0.351	0.0268713	TSPAN33
RAB13	8.13691e-07	-0.411652	0.157	0.412	0.0272896	RAB13
GIMAP7	8.33031e-07	0.698313	0.483	0.278	0.0279382	GIMAP7
NDUFA3	8.35115e-07	0.65546	0.45	0.227	0.0280081	NDUFA3
SGK1	8.72688e-07	-0.742582	0.157	0.392	0.0292682	SGK1
KLF2	9.19103e-07	-0.489521	0.058	0.196	0.0308249	KLF2
H1FX	1.16052e-06	0.534959	0.194	0.021	0.0389215	H1FX
VSIG4	1.32044e-06	-0.568752	0.093	0.278	0.0442849	VSIG4

## Sheet: C8 TC-6
	p_val	avg_logFC	pct.1	pct.2	p_val_adj	Gene
YBX1	4.28858e-39	1.32884	0.921	0.357	1.43831e-34	YBX1
ALOX5AP	1.88891e-28	-1.05433	0.726	0.92	6.33502e-24	ALOX5AP
UBC	2.28869e-28	-0.862682	0.967	0.982	7.67581e-24	UBC
EEF1A1	1.2648e-25	-0.300982	0.998	1	4.2419e-21	EEF1A1
DUSP2	1.1001e-24	1.05301	0.676	0.161	3.68951e-20	DUSP2
HNRNPAB	1.71715e-23	0.934293	0.662	0.188	5.75899e-19	HNRNPAB
PTMA	2.52357e-23	0.552727	1	1	8.46355e-19	PTMA
TRBV11-2	1.44465e-22	-0.653602	0.983	0.982	4.84505e-18	TRBV11-2
TMUB1	1.24518e-20	0.769867	0.537	0.062	4.1761e-16	TMUB1
PNRC1	5.91437e-19	0.993405	0.662	0.205	1.98356e-14	PNRC1
HSPA1A	1.43441e-18	-1.58722	0.459	0.732	4.81072e-14	HSPA1A
LGALS3	1.63451e-18	-0.614515	0.811	0.938	5.48181e-14	LGALS3
CXCR4	5.87169e-18	-0.902246	0.683	0.893	1.96925e-13	CXCR4
CD44	9.38328e-18	-0.768289	0.801	0.964	3.14697e-13	CD44
TSC22D3	2.27553e-17	-0.688343	0.778	0.946	7.63167e-13	TSC22D3
NDUFA3	3.471e-17	0.850398	0.774	0.33	1.16411e-12	NDUFA3
KRT14	7.00591e-17	0.603413	0.278	0	2.34964e-12	KRT14
SARAF	7.63233e-17	-0.544202	0.842	0.955	2.55973e-12	SARAF
ANXA2	9.15875e-17	-0.507732	0.861	0.973	3.07166e-12	ANXA2
FGFBP1	6.89824e-16	1.00945	0.407	0.027	2.31353e-11	FGFBP1
BTG1	7.74323e-16	0.921494	0.861	0.518	2.59692e-11	BTG1
FXYD2	1.7287e-15	0.983921	0.693	0.268	5.7977e-11	FXYD2
KLF6	2.21472e-15	-0.83285	0.869	0.964	7.42772e-11	KLF6
CSF2	5.49323e-15	1.0012	0.832	0.554	1.84232e-10	CSF2
LGALS1	6.13532e-15	-0.501769	0.973	0.991	2.05767e-10	LGALS1
GIMAP7	1.33722e-14	0.776338	0.454	0.036	4.48479e-10	GIMAP7
PLP2	1.40684e-14	-0.507238	0.9	0.964	4.71825e-10	PLP2
DUSP1	7.61152e-14	1.18014	0.649	0.241	2.55275e-09	DUSP1
MLEC	7.90505e-14	0.59354	0.436	0.054	2.6512e-09	MLEC
LSP1	8.11902e-14	-0.464424	0.71	0.83	2.72296e-09	LSP1
CLU	1.46529e-13	-0.706228	0.239	0.571	4.91429e-09	CLU
CD70	2.73588e-13	0.659998	0.857	0.58	9.1756e-09	CD70
ANXA1	2.97038e-13	-0.652434	0.921	0.955	9.96207e-09	ANXA1
DUSP4	3.57301e-13	-0.798837	0.461	0.723	1.19832e-08	DUSP4
GAPDH	4.19079e-13	-0.437031	0.998	0.991	1.40551e-08	GAPDH
NDUFA1	5.07101e-13	0.612822	0.888	0.643	1.70072e-08	NDUFA1
ATP5ME	6.475e-13	0.625166	0.645	0.268	2.17158e-08	ATP5ME
C20orf204	9.58707e-13	0.61434	0.361	0.036	3.21531e-08	C20orf204
RGS1	1.16368e-12	-0.695726	0.747	0.911	3.90276e-08	RGS1
MT2A	1.27743e-12	0.610188	0.983	0.946	4.28424e-08	MT2A
SAMSN1	1.58636e-12	-0.673942	0.678	0.92	5.32033e-08	SAMSN1
HNRNPD	1.69541e-12	0.595868	0.571	0.259	5.68608e-08	HNRNPD
MALAT1	2.25404e-12	-0.864482	0.99	0.991	7.55961e-08	MALAT1
COX7B	3.90664e-12	0.627786	0.936	0.777	1.31021e-07	COX7B
HSPA1B	4.34342e-12	-0.971692	0.423	0.705	1.4567e-07	HSPA1B
IER2	4.41606e-12	0.831602	0.774	0.402	1.48106e-07	IER2
RHOC	5.54573e-12	-0.517417	0.405	0.661	1.85993e-07	RHOC
C1QBP	7.62643e-12	0.64986	0.531	0.116	2.55775e-07	C1QBP
TMEM258	9.37794e-12	0.566911	0.822	0.554	3.14517e-07	TMEM258
TMA7	9.40652e-12	0.663464	0.936	0.866	3.15476e-07	TMA7
RGS2	1.28659e-11	-0.803651	0.071	0.33	4.31498e-07	RGS2
HSPB1	2.28397e-11	0.613954	0.934	0.714	7.65998e-07	HSPB1
CD3E	2.52602e-11	-0.424196	0.915	0.982	8.47178e-07	CD3E
CHN1	2.53297e-11	-0.259507	0.01	0.179	8.49507e-07	CHN1
ARHGDIB	2.59137e-11	-0.441287	0.876	0.938	8.69095e-07	ARHGDIB
CD96	4.69481e-11	-0.63134	0.556	0.759	1.57454e-06	CD96
PGK1	6.61269e-11	-0.374017	0.956	0.973	2.21777e-06	PGK1
UQCRQ	8.22158e-11	0.574778	0.853	0.661	2.75735e-06	UQCRQ
MRPL23	9.80752e-11	-0.331808	0.066	0.312	3.28924e-06	MRPL23
ANXA5	1.0014e-10	-0.475464	0.529	0.741	3.35848e-06	ANXA5
SRGN	1.14666e-10	-0.545469	0.961	0.973	3.84566e-06	SRGN
LGALS7B	1.27839e-10	0.337812	0.191	0	4.28745e-06	LGALS7B
LTB	1.83926e-10	0.412043	0.927	0.625	6.16853e-06	LTB
RHOA	2.09126e-10	-0.267883	0.871	0.929	7.01366e-06	RHOA
THEMIS	2.64804e-10	-0.387723	0.021	0.188	8.88101e-06	THEMIS
TMPRSS11E	3.14819e-10	0.445704	0.29	0.009	1.05584e-05	TMPRSS11E
KHDRBS1	4.08989e-10	0.589994	0.562	0.223	1.37167e-05	KHDRBS1
DAZAP2	5.48439e-10	-0.415266	0.627	0.821	1.83936e-05	DAZAP2
CDKN2A	6.00999e-10	-0.36874	0.008	0.161	2.01563e-05	CDKN2A
ENTPD1	6.05524e-10	-0.280976	0.025	0.205	2.03081e-05	ENTPD1
NKG7	6.46239e-10	0.342664	0.975	0.821	2.16736e-05	NKG7
GIMAP4	6.99579e-10	0.447983	0.266	0.009	2.34625e-05	GIMAP4
MT1X	9.26948e-10	0.61087	0.728	0.491	3.1088e-05	MT1X
CAPG	9.60167e-10	-0.469398	0.581	0.75	3.22021e-05	CAPG
ANKRD28	1.00659e-09	-0.611681	0.23	0.545	3.37589e-05	ANKRD28
GIMAP1	1.29567e-09	0.461747	0.282	0.009	4.34543e-05	GIMAP1
POLR2L	1.51699e-09	0.633295	0.857	0.607	5.0877e-05	POLR2L
JAML	1.92272e-09	-0.481282	0.481	0.732	6.44843e-05	JAML
MIF	2.19709e-09	0.407246	1	1	7.3686e-05	MIF
MYL12A	2.41438e-09	-0.319485	0.952	0.982	8.09734e-05	MYL12A
LINC02446	2.5798e-09	-0.704672	0.49	0.688	8.65212e-05	LINC02446
PDE4D	3.1096e-09	-0.550568	0.183	0.482	0.00010429	PDE4D
HLA-DRA	3.62899e-09	0.584185	0.326	0.089	0.000121709	HLA-DRA
CIRBP	4.4941e-09	-0.459105	0.477	0.723	0.000150723	CIRBP
TERF2IP	4.94712e-09	0.556877	0.51	0.188	0.000165917	TERF2IP
NEAT1	6.37666e-09	-0.763951	0.351	0.723	0.00021386	NEAT1
AOAH	7.94631e-09	-0.375468	0.06	0.268	0.000266503	AOAH
S100A8	8.23023e-09	0.304912	0.135	0	0.000276025	S100A8
TENT5C	8.78972e-09	-0.427581	0.017	0.161	0.00029479	TENT5C
PDE4B	9.2446e-09	-0.629442	0.295	0.58	0.000310046	PDE4B
ZC3HAV1	9.70618e-09	-0.536444	0.307	0.589	0.000325526	ZC3HAV1
PPP1R15A	1.10661e-08	-0.655601	0.529	0.732	0.000371136	PPP1R15A
JMJD6	1.13442e-08	-0.450861	0.172	0.411	0.000380463	JMJD6
ATP5F1E	1.18701e-08	0.498652	0.965	0.884	0.000398101	ATP5F1E
FKBP5	1.24539e-08	-0.573867	0.245	0.5	0.000417679	FKBP5
MB	1.60292e-08	-0.601941	0.135	0.312	0.000537587	MB
LAGE3	1.73406e-08	0.501035	0.367	0.045	0.00058157	LAGE3
MAL	1.83381e-08	0.571474	0.55	0.241	0.000615024	MAL
H2AFX	2.02241e-08	0.388991	0.245	0.027	0.000678275	H2AFX
PET100	2.2635e-08	0.498981	0.517	0.205	0.000759133	PET100
SRSF2	2.51657e-08	0.538647	0.809	0.554	0.000844007	SRSF2
CST3	2.65123e-08	0.366174	0.174	0.009	0.000889171	CST3
LPAR6	3.01604e-08	-0.582671	0.176	0.42	0.00101152	LPAR6
COX6B1	3.02278e-08	0.473667	0.923	0.795	0.00101378	COX6B1
KRAS	3.08515e-08	-0.366529	0.052	0.196	0.0010347	KRAS
SLIRP	3.16127e-08	0.503194	0.593	0.277	0.00106023	SLIRP
ALDOA	3.26635e-08	-0.331557	0.824	0.857	0.00109547	ALDOA
CYTIP	3.45103e-08	-0.541658	0.469	0.696	0.00115741	CYTIP
H1FX	3.60315e-08	0.332337	0.224	0.009	0.00120842	H1FX
AC016831.7	3.6854e-08	-0.479448	0.168	0.42	0.00123601	AC016831.7
LRP1B	4.13267e-08	-0.302126	0.006	0.125	0.00138602	LRP1B
TMBIM6	4.68169e-08	-0.380653	0.697	0.821	0.00157015	TMBIM6
DDT	5.37722e-08	-0.3789	0.307	0.527	0.00180341	DDT
GPBP1	7.93339e-08	-0.422513	0.365	0.598	0.0026607	GPBP1
SMIM37	8.11196e-08	0.528236	0.568	0.241	0.00272059	SMIM37
GZMH	8.38084e-08	-0.820285	0.098	0.223	0.00281077	GZMH
SH3BGRL3	9.32322e-08	-0.289401	0.981	0.991	0.00312682	SH3BGRL3
PKM	9.37185e-08	-0.415112	0.851	0.893	0.00314313	PKM
GSTK1	9.80461e-08	-0.396718	0.716	0.848	0.00328827	GSTK1
LMNB1	1.07449e-07	0.414498	0.338	0.107	0.00360362	LMNB1
SFPQ	1.14733e-07	0.485098	0.602	0.33	0.00384791	SFPQ
EEF1D	1.17278e-07	-0.251502	0.959	0.982	0.00393327	EEF1D
ZFP36	1.23253e-07	-0.493984	0.822	0.92	0.00413365	ZFP36
CNOT6L	1.35193e-07	-0.399883	0.259	0.509	0.00453412	CNOT6L
CREM	1.38283e-07	-0.44711	0.444	0.589	0.00463773	CREM
NDUFB2	1.44349e-07	0.441284	0.942	0.786	0.00484116	NDUFB2
RTN4	1.48702e-07	0.352927	0.409	0.134	0.00498718	RTN4
BIN1	1.57581e-07	-0.407509	0.147	0.393	0.00528494	BIN1
PA2G4	1.6641e-07	0.491419	0.793	0.607	0.00558104	PA2G4
ZNF683	1.88914e-07	-0.501461	0.44	0.58	0.0063358	ZNF683
DUT	1.89094e-07	0.616957	0.591	0.277	0.00634185	DUT
MIIP	1.97872e-07	-0.620474	0.716	0.795	0.00663624	MIIP
GTF2B	2.01549e-07	-0.37941	0.272	0.429	0.00675956	GTF2B
SERP1	2.14566e-07	0.374791	0.423	0.125	0.00719611	SERP1
SSR2	2.18628e-07	-0.330392	0.784	0.866	0.00733234	SSR2
ITGAE	2.21867e-07	-0.45518	0.145	0.321	0.00744098	ITGAE
TAGAP	2.44242e-07	-0.610642	0.446	0.67	0.00819138	TAGAP
NBAS	2.49338e-07	-0.605378	0.512	0.741	0.00836231	NBAS
HERPUD1	2.51754e-07	-0.458295	0.529	0.679	0.00844331	HERPUD1
CYBA	2.63119e-07	0.533865	0.851	0.679	0.00882448	CYBA
CD37	2.79407e-07	-0.348565	0.647	0.804	0.00937075	CD37
COX17	2.85912e-07	0.569025	0.666	0.348	0.00958891	COX17
TIMM8B	2.88038e-07	0.466682	0.564	0.304	0.00966023	TIMM8B
STOM	2.89031e-07	-0.402391	0.274	0.5	0.00969352	STOM
FCER1G	3.16247e-07	0.584724	0.357	0.071	0.0106063	FCER1G
CCND3	3.34985e-07	-0.427648	0.386	0.58	0.0112347	CCND3
AC108134.3	3.94109e-07	-0.460094	0.16	0.366	0.0132176	AC108134.3
BNIP3L	3.98927e-07	-0.314581	0.124	0.304	0.0133792	BNIP3L
TSHZ2	4.44904e-07	-0.269584	0.025	0.196	0.0149212	TSHZ2
CCL17	4.71501e-07	0.411374	0.166	0.018	0.0158132	CCL17
TRAV21	5.32274e-07	-0.32454	0.915	0.938	0.0178514	TRAV21
UBXN1	5.36622e-07	-0.346044	0.51	0.705	0.0179972	UBXN1
MIR4435-2HG	5.6928e-07	-0.380186	0.492	0.696	0.0190925	MIR4435-2HG
ATP5MPL	5.80976e-07	0.518483	0.828	0.571	0.0194848	ATP5MPL
SCPEP1	6.79058e-07	-0.384523	0.212	0.446	0.0227742	SCPEP1
ANKRD12	7.62653e-07	-0.407638	0.251	0.464	0.0255779	ANKRD12
CXCR6	8.09543e-07	-0.430062	0.066	0.214	0.0271505	CXCR6
DKC1	8.80293e-07	0.444923	0.753	0.5	0.0295233	DKC1
KRT1	1.02815e-06	0.256017	0.11	0	0.0344822	KRT1
ATP5MD	1.03202e-06	0.525361	0.815	0.625	0.0346119	ATP5MD
UQCR10	1.0427e-06	0.468203	0.824	0.652	0.0349701	UQCR10
JUNB	1.11277e-06	0.662263	0.921	0.795	0.0373199	JUNB
ETFB	1.14719e-06	-0.281251	0.45	0.616	0.0384745	ETFB
RSRP1	1.22116e-06	-0.542407	0.334	0.491	0.0409554	RSRP1
TAX1BP1	1.39805e-06	-0.316585	0.519	0.696	0.0468876	TAX1BP1
ATF4	1.47896e-06	-0.315978	0.307	0.509	0.0496013	ATF4

## Sheet: C9 TC-7
	p_val	avg_logFC	pct.1	pct.2	p_val_adj	Gene
BTG1	5.91873e-74	2.01755	0.963	0.443	1.98503e-69	BTG1
DUSP1	1.32635e-60	1.93728	0.838	0.191	4.44832e-56	DUSP1
MALAT1	2.05557e-50	-1.01493	0.988	1	6.89399e-46	MALAT1
EEF1A1	1.35335e-38	-0.47965	1	1	4.53885e-34	EEF1A1
SARAF	1.03926e-35	-0.866022	0.865	0.979	3.48549e-31	SARAF
PNRC1	2.20698e-32	1.33484	0.749	0.253	7.40175e-28	PNRC1
TMSB10	6.32056e-28	0.630992	1	0.979	2.11979e-23	TMSB10
JUNB	1.19784e-25	0.957683	0.939	0.711	4.0173e-21	JUNB
YBX1	3.58457e-22	1.05401	0.52	0.119	1.20219e-17	YBX1
TMA7	4.73202e-19	0.838112	0.746	0.392	1.58702e-14	TMA7
CYBA	8.15991e-17	0.949179	0.599	0.263	2.73667e-12	CYBA
TRBV11-2	8.19621e-17	0.937058	0.33	0.046	2.74885e-12	TRBV11-2
CITED2	9.10666e-17	1.2374	0.462	0.119	3.05419e-12	CITED2
SLC2A3	1.25079e-16	-0.674307	0.731	0.928	4.19491e-12	SLC2A3
ACTB	1.88055e-16	0.382196	1	0.974	6.307e-12	ACTB
TPT1	8.5903e-16	-0.314592	0.994	1	2.88101e-11	TPT1
DUSP2	1.51657e-15	1.02095	0.291	0.021	5.08627e-11	DUSP2
ATP5F1E	2.98412e-15	0.826139	0.856	0.644	1.00081e-10	ATP5F1E
RSRP1	3.83105e-15	-0.599055	0.52	0.778	1.28486e-10	RSRP1
ANXA1	2.66964e-14	-0.913793	0.624	0.804	8.95345e-10	ANXA1
DUT	3.61593e-13	0.751529	0.242	0.026	1.21271e-08	DUT
AC016831.7	3.83834e-13	-0.737689	0.141	0.381	1.2873e-08	AC016831.7
H1FX	6.87601e-13	0.614133	0.162	0	2.30608e-08	H1FX
GZMB	8.7183e-13	0.763433	0.239	0.026	2.92394e-08	GZMB
TMUB1	1.19493e-12	0.594976	0.187	0.01	4.00756e-08	TMUB1
IER2	1.26036e-12	0.889405	0.502	0.227	4.227e-08	IER2
CCL17	1.68493e-12	0.775874	0.156	0	5.65093e-08	CCL17
HSPA8	2.1308e-12	-0.714989	0.933	0.912	7.14626e-08	HSPA8
IL32	2.81805e-12	0.673104	0.896	0.737	9.45118e-08	IL32
MT2A	4.25171e-12	0.757355	0.523	0.237	1.42594e-07	MT2A
TMEM258	7.08429e-12	0.818692	0.404	0.124	2.37593e-07	TMEM258
EIF1	2.31068e-11	-0.308764	0.951	0.99	7.74954e-07	EIF1
S100A8	2.53928e-11	0.624324	0.147	0	8.51624e-07	S100A8
NDUFA3	2.66828e-11	0.761289	0.318	0.077	8.94889e-07	NDUFA3
KRT14	4.3282e-11	0.89295	0.266	0.046	1.45159e-06	KRT14
NDUFB2	4.82517e-11	0.756255	0.477	0.175	1.61827e-06	NDUFB2
ARID5B	5.62015e-11	-0.712052	0.263	0.531	1.88489e-06	ARID5B
PABPC1	5.91545e-11	-0.497802	0.81	0.897	1.98393e-06	PABPC1
STK17A	6.68448e-11	0.744597	0.223	0.036	2.24184e-06	STK17A
NDUFA1	6.81875e-11	0.688611	0.416	0.16	2.28687e-06	NDUFA1
KHDRBS1	7.39178e-11	0.728962	0.235	0.031	2.47905e-06	KHDRBS1
COX7A2	7.83939e-11	0.669698	0.596	0.299	2.62917e-06	COX7A2
PIK3R1	9.03431e-11	-0.802077	0.153	0.381	3.02993e-06	PIK3R1
CST3	1.03917e-10	0.66313	0.135	0	3.48517e-06	CST3
S100A6	1.25569e-10	0.530833	0.899	0.763	4.21134e-06	S100A6
HNRNPD	4.41133e-10	0.682957	0.232	0.041	1.47947e-05	HNRNPD
UQCR10	4.46141e-10	0.593064	0.489	0.222	1.49627e-05	UQCR10
TERF2IP	7.48873e-10	0.691229	0.349	0.098	2.51157e-05	TERF2IP
NR4A2	8.21227e-10	-0.661421	0.489	0.675	2.75423e-05	NR4A2
CXCR4	9.7499e-10	-0.409583	0.859	0.959	3.26992e-05	CXCR4
RHOH	1.04392e-09	-0.571711	0.401	0.619	3.50111e-05	RHOH
COX7C	1.08018e-09	0.59023	0.804	0.603	3.62271e-05	COX7C
RORA	1.22817e-09	-0.648409	0.177	0.402	4.11905e-05	RORA
CRIP1	1.55648e-09	0.558062	0.829	0.629	5.22012e-05	CRIP1
LGALS7B	1.60258e-09	0.713381	0.153	0.005	5.37473e-05	LGALS7B
TENT5C	1.92485e-09	-0.473217	0.153	0.366	6.45556e-05	TENT5C
IL7R	2.63195e-09	-0.47847	0.728	0.871	8.82704e-05	IL7R
SAMSN1	3.62381e-09	-0.722685	0.425	0.665	0.000121535	SAMSN1
IFI44L	4.10205e-09	-0.700931	0.043	0.191	0.000137575	IFI44L
SMCHD1	5.09726e-09	-0.573894	0.135	0.34	0.000170952	SMCHD1
UBL5	7.02095e-09	0.561104	0.55	0.309	0.000235469	UBL5
CCNH	8.49296e-09	-0.778508	0.333	0.577	0.000284837	CCNH
UQCR11	9.22447e-09	0.693868	0.541	0.299	0.00030937	UQCR11
SMIM37	1.13064e-08	0.52398	0.18	0.026	0.000379194	SMIM37
POLR2L	1.26805e-08	0.709877	0.404	0.155	0.000425277	POLR2L
SC5D	1.44259e-08	-0.561588	0.086	0.263	0.000483815	SC5D
GAPDH	1.52605e-08	-0.438631	0.933	0.943	0.000511808	GAPDH
ROMO1	1.75969e-08	0.623702	0.321	0.108	0.000590164	ROMO1
TRADD	2.15146e-08	0.485996	0.135	0.005	0.000721557	TRADD
UBC	2.5325e-08	-0.449412	0.957	0.969	0.00084935	UBC
SRGN	2.74018e-08	-0.393998	0.887	0.928	0.000919002	SRGN
DNAJB1	2.76652e-08	-0.553032	0.752	0.928	0.000927837	DNAJB1
PDE4B	2.95752e-08	-0.62	0.235	0.418	0.000991892	PDE4B
TOMM7	3.8682e-08	0.531354	0.758	0.562	0.00129732	TOMM7
DNAJA1	4.60669e-08	-0.635638	0.462	0.629	0.00154499	DNAJA1
KRT5	4.6535e-08	0.575625	0.125	0.005	0.00156069	KRT5
HSPH1	5.99586e-08	-0.837599	0.217	0.438	0.00201089	HSPH1
SDF4	6.1156e-08	0.587901	0.208	0.031	0.00205105	SDF4
AC007384.1	9.56582e-08	-0.659322	0.015	0.119	0.00320819	AC007384.1
HSP90AA1	9.92962e-08	-0.681242	0.838	0.923	0.00333019	HSP90AA1
TNFAIP3	1.01541e-07	-0.553862	0.477	0.691	0.00340547	TNFAIP3
CREM	1.15529e-07	-0.646875	0.339	0.479	0.00387462	CREM
TRIR	1.23748e-07	0.588963	0.422	0.211	0.00415025	TRIR
CD44	1.48353e-07	-0.431871	0.526	0.742	0.00497546	CD44
ATP5MD	1.60407e-07	0.605908	0.358	0.149	0.00537971	ATP5MD
LTB	1.68785e-07	0.542959	0.875	0.768	0.00566072	LTB
GPBP1	2.19566e-07	-0.525762	0.248	0.459	0.00736379	GPBP1
GLIPR1	2.25434e-07	-0.533484	0.269	0.474	0.00756061	GLIPR1
ELOB	2.36068e-07	0.572369	0.517	0.289	0.00791725	ELOB
HLA-DRA	2.57176e-07	0.6514	0.37	0.144	0.00862517	HLA-DRA
COX8A	3.03119e-07	0.538815	0.554	0.304	0.010166	COX8A
KLF2	3.4642e-07	0.656351	0.254	0.082	0.0116182	KLF2
KRT10	3.50056e-07	0.558421	0.119	0.005	0.0117402	KRT10
CBLB	5.69889e-07	-0.5097	0.07	0.237	0.0191129	CBLB
ATP5ME	5.80503e-07	0.515034	0.196	0.041	0.0194689	ATP5ME
TAGAP	5.93913e-07	-0.690444	0.477	0.665	0.0199187	TAGAP
MIF	7.32103e-07	0.415821	0.862	0.773	0.0245533	MIF
EZR	8.73936e-07	-0.650178	0.492	0.603	0.0293101	EZR
SNRPE	9.57947e-07	0.521969	0.232	0.077	0.0321276	SNRPE
ATP5MPL	1.05578e-06	0.533031	0.364	0.18	0.0354088	ATP5MPL
YPEL5	1.23435e-06	-0.464669	0.275	0.459	0.0413978	YPEL5
CCR6	1.38108e-06	-0.581404	0.122	0.253	0.0463186	CCR6
ITM2B	1.46817e-06	0.470985	0.242	0.098	0.0492395	ITM2B
COX6B1	1.48378e-06	0.525823	0.587	0.376	0.0497629	COX6B1

[truncated: 15 more sheets: C10 FB-1, C11 DC-2, C12 TC-8, C13 TC-9, C14 TC-10, C15 KC, C16 TC-11, C17 TC-12, C18 EC-1, C19 TC-13, C20 DC-3, C21 MFB, C22 PDC, C23 EC-2, C24 PC]
