# Supplementary material for: Single-cell RNA sequencing reveals markers of disease progression in primary cutaneous T-cell lymphoma
Source: Mol Cancer. 2021 Sep 28;20:124. doi: 10.1186/s12943-021-01419-2 (PMC8477535; doi:10.1186/s12943-021-01419-2)
Supplement: Supplementary file 13 — Additional file 13: Table S12. [file 12943_2021_1419_MOESM13_ESM.xls]

## Sheet: C0 TC-1
	p_val	avg_logFC	pct.1	pct.2	p_val_adj	Gene
DUSP1	0	2.0002	0.93	0.223	0	DUSP1
BTG1	0	1.6266	0.961	0.315	0	BTG1
PNRC1	1.38052e-230	1.2632	0.821	0.164	4.62999e-226	PNRC1
DUSP2	7.74659e-148	1.03953	0.559	0.069	2.59805e-143	DUSP2
FXYD2	2.46563e-142	1.08134	0.607	0.104	8.26923e-138	FXYD2
GIMAP7	4.76078e-141	1.02561	0.505	0.047	1.59667e-136	GIMAP7
TMSB4X	1.62165e-127	-0.311265	1	1	5.4387e-123	TMSB4X
YBX1	9.41526e-127	0.84611	0.723	0.208	3.15769e-122	YBX1
TMUB1	3.74178e-114	0.763924	0.36	0.014	1.25492e-109	TMUB1
MALAT1	5.45514e-105	-0.635991	0.994	0.999	1.82955e-100	MALAT1
NOP53	2.92242e-103	0.714592	0.764	0.268	9.80121e-99	NOP53
GIMAP1	3.6116e-100	0.751612	0.337	0.013	1.21126e-95	GIMAP1
CITED2	4.96512e-97	0.910247	0.455	0.062	1.6652e-92	CITED2
LTB	3.87881e-96	0.583021	0.939	0.608	1.30087e-91	LTB
IER2	8.138e-95	0.691774	0.771	0.327	2.72932e-90	IER2
XCL2	1.55544e-90	-1.60055	0.045	0.315	5.21663e-86	XCL2
PFN1	3.44226e-89	-0.939827	0.517	0.702	1.15446e-84	PFN1
EEF1B2	5.38887e-81	0.480631	0.974	0.773	1.80732e-76	EEF1B2
C20orf204	5.12398e-71	0.51878	0.215	0.006	1.71848e-66	C20orf204
CYBA	1.46693e-67	0.484474	0.761	0.363	4.91979e-63	CYBA
KRT14	1.08601e-64	0.675161	0.247	0.016	3.64225e-60	KRT14
RACK1	4.85046e-64	0.303446	0.998	0.938	1.62675e-59	RACK1
GIMAP4	2.11632e-62	0.591131	0.294	0.029	7.09771e-58	GIMAP4
TMA7	2.32522e-60	0.398787	0.864	0.512	7.79833e-56	TMA7
LGALS7B	2.81037e-60	0.536416	0.194	0.007	9.42542e-56	LGALS7B
TOMM7	2.36871e-59	0.358927	0.935	0.643	7.94417e-55	TOMM7
KLRC1	1.296e-54	0.470533	0.241	0.02	4.34653e-50	KLRC1
TMPRSS11E	1.66323e-53	0.474808	0.245	0.024	5.57814e-49	TMPRSS11E
XCL1	3.78425e-52	-0.847447	0.54	0.741	1.26916e-47	XCL1
FGFBP2	7.68365e-52	0.437163	0.715	0.371	2.57694e-47	FGFBP2
KHDRBS1	1.74433e-50	0.466942	0.33	0.064	5.85013e-46	KHDRBS1
LRP1B	3.25851e-50	-0.514713	0.001	0.115	1.09284e-45	LRP1B
HNRNPAB	1.7111e-49	0.439221	0.262	0.042	5.73869e-45	HNRNPAB
STK17A	2.23505e-48	0.496565	0.34	0.066	7.49591e-44	STK17A
HSPB1	1.34269e-47	0.344635	0.8	0.475	4.50312e-43	HSPB1
HLA-DRA	1.40437e-47	0.579124	0.282	0.039	4.70997e-43	HLA-DRA
H1FX	8.59046e-45	0.336048	0.125	0.001	2.88107e-40	H1FX
CCL17	1.4201e-44	0.450608	0.188	0.01	4.76273e-40	CCL17
TRADD	1.68359e-43	0.345423	0.148	0.004	5.64641e-39	TRADD
TERF2IP	1.83038e-43	0.437107	0.351	0.082	6.13873e-39	TERF2IP
TRBV11-2	1.27863e-42	-0.348198	0.997	0.99	4.28826e-38	TRBV11-2
JUN	1.31931e-42	0.622189	0.259	0.05	4.4247e-38	JUN
CD74	2.189e-42	0.287696	0.806	0.472	7.34147e-38	CD74
KRT5	8.41058e-41	0.391181	0.132	0.004	2.82074e-36	KRT5
C1QBP	3.25474e-39	0.407678	0.209	0.021	1.09158e-34	C1QBP
TPGS1	5.73657e-38	0.274787	0.106	0	1.92393e-33	TPGS1
TRIR	7.83461e-38	0.373325	0.605	0.266	2.62757e-33	TRIR
S100A8	3.67638e-37	0.386	0.12	0.004	1.23298e-32	S100A8
NDUFA3	1.91739e-36	0.339461	0.6	0.268	6.43053e-32	NDUFA3
CST3	1.05825e-35	0.391164	0.162	0.011	3.54916e-31	CST3
SIT1	1.39567e-35	0.368328	0.373	0.108	4.68081e-31	SIT1
HLA-DRB1	4.04825e-34	0.366742	0.217	0.033	1.3577e-29	HLA-DRB1
AC005842.1	8.49932e-34	0.33568	0.136	0.006	2.8505e-29	AC005842.1
CST7	1.50958e-33	0.25837	0.885	0.655	5.06281e-29	CST7
AHR	8.73801e-33	0.349472	0.278	0.073	2.93055e-28	AHR
RGCC	8.74045e-31	0.337296	0.208	0.038	2.93137e-26	RGCC
ROMO1	2.70953e-30	0.311155	0.604	0.303	9.08721e-26	ROMO1
A1BG	3.12912e-30	0.345202	0.427	0.155	1.04945e-25	A1BG
DUT	3.95984e-30	0.332257	0.306	0.089	1.32805e-25	DUT
TSC22D3	1.99571e-29	-0.423756	0.961	0.968	6.69321e-25	TSC22D3
APRT	2.198e-29	0.259223	0.804	0.514	7.37166e-25	APRT
GIMAP2	2.45204e-29	0.332982	0.176	0.024	8.22366e-25	GIMAP2
SDF4	5.68252e-29	0.320782	0.178	0.023	1.9058e-24	SDF4
HLA-DPA1	8.16205e-29	0.384744	0.195	0.032	2.73739e-24	HLA-DPA1
KRT6A	1.1408e-28	0.253564	0.101	0.005	3.82602e-24	KRT6A
FXYD7	2.97087e-28	0.381913	0.198	0.035	9.96369e-24	FXYD7
ATP5ME	1.08357e-27	0.292332	0.382	0.136	3.63408e-23	ATP5ME
POLR2L	1.82922e-27	0.268909	0.692	0.386	6.13484e-23	POLR2L
TRIM4	6.53608e-27	0.260516	0.117	0.011	2.19207e-22	TRIM4
SERP1	8.78915e-27	0.296407	0.235	0.057	2.9477e-22	SERP1
HERPUD2	1.85e-26	0.315614	0.245	0.07	6.20454e-22	HERPUD2
CCL19	2.76159e-26	0.34414	0.116	0.01	9.26182e-22	CCL19
LINC01871	3.80523e-25	0.284375	0.473	0.214	1.2762e-20	LINC01871
ATP6AP1	5.1046e-25	-0.575258	0.163	0.267	1.71198e-20	ATP6AP1
CD55	8.84878e-25	-0.67597	0.278	0.375	2.9677e-20	CD55
HLA-DPB1	1.22155e-24	0.274927	0.192	0.044	4.09684e-20	HLA-DPB1
H2AFX	2.40345e-24	0.274558	0.129	0.019	8.0607e-20	H2AFX
AHNAK	8.55144e-24	-0.707946	0.559	0.605	2.86798e-19	AHNAK
IDH2	1.2587e-23	-0.547145	0.14	0.243	4.22144e-19	IDH2
TRDC	2.36639e-23	0.284704	0.16	0.023	7.93641e-19	TRDC
CYCS	3.366e-23	0.287802	0.613	0.343	1.12889e-18	CYCS
HLA-DQA1	4.13826e-23	0.271778	0.135	0.019	1.38789e-18	HLA-DQA1
BATF	6.31537e-23	0.327584	0.475	0.233	2.11805e-18	BATF
AP002884.1	3.9451e-22	0.29123	0.145	0.023	1.32311e-17	AP002884.1
LAGE3	4.98855e-22	0.27782	0.173	0.039	1.67306e-17	LAGE3
FKBP5	7.36675e-22	-0.492024	0.108	0.188	2.47066e-17	FKBP5
LCP1	7.54543e-22	-0.519621	0.736	0.725	2.53059e-17	LCP1
HIST1H1E	1.45872e-21	0.255232	0.157	0.029	4.89227e-17	HIST1H1E
ZNF800	1.83983e-21	0.28061	0.221	0.063	6.17043e-17	ZNF800
ARF5	2.12985e-21	-0.576523	0.267	0.357	7.14308e-17	ARF5
FXYD1	3.25325e-21	0.302541	0.193	0.046	1.09108e-16	FXYD1
UQCR11	7.57847e-21	0.26155	0.525	0.246	2.54167e-16	UQCR11
RGS1	2.25767e-20	-0.508642	0.856	0.842	7.57177e-16	RGS1
GZMB	2.53126e-20	0.267739	0.779	0.551	8.48934e-16	GZMB
SMIM37	6.23323e-20	0.292417	0.288	0.093	2.0905e-15	SMIM37
RASAL3	7.57139e-20	0.258742	0.177	0.038	2.53929e-15	RASAL3
CEMIP2	1.00035e-18	-0.53595	0.151	0.23	3.35497e-14	CEMIP2
SRGN	3.88461e-17	-0.391903	0.944	0.927	1.30282e-12	SRGN
LGALS1	3.92106e-17	-0.320773	0.969	0.946	1.31505e-12	LGALS1
ANXA2	5.4371e-16	-0.47868	0.661	0.64	1.8235e-11	ANXA2
PDIA3	7.16682e-16	-0.541952	0.286	0.364	2.40361e-11	PDIA3
ATP6V0C	9.69014e-16	-0.46901	0.251	0.305	3.24988e-11	ATP6V0C
UBC	1.11615e-15	-0.366352	0.967	0.918	3.74335e-11	UBC
TPM4	5.24274e-15	-0.504029	0.284	0.335	1.75831e-10	TPM4
MYDGF	7.02901e-15	-0.357065	0.078	0.145	2.35739e-10	MYDGF
CAPG	8.80997e-15	-0.492755	0.527	0.526	2.95469e-10	CAPG
IDS	1.24856e-14	-0.478513	0.326	0.361	4.18741e-10	IDS
DUSP4	2.34143e-14	-0.547402	0.245	0.303	7.85267e-10	DUSP4
ARHGDIB	3.89402e-14	-0.350904	0.866	0.804	1.30598e-09	ARHGDIB
GAPDH	3.96416e-14	-0.314027	0.977	0.936	1.3295e-09	GAPDH
MIR222HG	8.03958e-14	-0.451269	0.087	0.159	2.69631e-09	MIR222HG
NEAT1	1.1248e-13	-0.567704	0.252	0.314	3.77237e-09	NEAT1
JTB	3.07218e-13	-0.415739	0.21	0.263	1.03035e-08	JTB
ANXA1	6.14688e-13	-0.399741	0.907	0.868	2.06154e-08	ANXA1
FTH1	1.64082e-12	-0.421814	0.738	0.684	5.50297e-08	FTH1
SAMSN1	2.48625e-12	-0.485635	0.595	0.602	8.33837e-08	SAMSN1
P4HB	3.08806e-12	-0.376874	0.18	0.221	1.03567e-07	P4HB
MYL12A	4.98169e-12	-0.285533	0.966	0.924	1.67076e-07	MYL12A
ZFP36L1	1.41168e-11	-0.540192	0.572	0.563	4.7345e-07	ZFP36L1
ZC3HAV1	2.36027e-11	-0.484521	0.331	0.348	7.91587e-07	ZC3HAV1
GEM	3.82143e-11	-0.556567	0.176	0.243	1.28163e-06	GEM
COX5A	5.67672e-11	-0.358595	0.174	0.218	1.90386e-06	COX5A
THEMIS	6.69987e-11	-0.314995	0.055	0.102	2.247e-06	THEMIS
MYH9	7.12243e-11	-0.450187	0.467	0.451	2.38872e-06	MYH9
MPG	2.01302e-10	-0.343577	0.112	0.156	6.75125e-06	MPG
RALY	2.07683e-10	-0.358024	0.324	0.334	6.96527e-06	RALY
CLDND1	3.40988e-10	-0.418224	0.169	0.203	1.14361e-05	CLDND1
SPOCK2	3.89423e-10	-0.422406	0.179	0.205	1.30605e-05	SPOCK2
TAGLN2	8.12823e-10	-0.35378	0.907	0.846	2.72605e-05	TAGLN2
BIN1	1.44619e-09	-0.360398	0.159	0.189	4.85022e-05	BIN1
IVNS1ABP	1.55488e-09	-0.419024	0.197	0.231	5.21474e-05	IVNS1ABP
FSCN1	1.92576e-09	-0.452143	0.323	0.338	6.45861e-05	FSCN1
IL9R	2.55371e-09	-0.410473	0.352	0.364	8.56462e-05	IL9R
TNFAIP3	5.28421e-09	-0.428998	0.757	0.74	0.000177222	TNFAIP3
ATP1B3	1.01244e-08	-0.327155	0.12	0.16	0.000339553	ATP1B3
PFKFB3	1.19957e-08	-0.334433	0.105	0.143	0.000402313	PFKFB3
CNDP2	1.42903e-08	-0.291532	0.126	0.156	0.00047927	CNDP2
SARAF	1.89042e-08	-0.340882	0.915	0.846	0.000634009	SARAF
CSRNP1	2.13775e-08	-0.317789	0.13	0.163	0.00071696	CSRNP1
AC016831.7	4.57155e-08	-0.385066	0.161	0.183	0.00153321	AC016831.7
CREM	4.82689e-08	-0.412402	0.328	0.341	0.00161884	CREM
TRAT1	5.416e-08	-0.407499	0.392	0.369	0.00181642	TRAT1
MSN	5.94634e-08	-0.373141	0.776	0.707	0.00199428	MSN
NONO	6.59066e-08	-0.398921	0.512	0.488	0.00221037	NONO
MRPL41	8.51757e-08	-0.313848	0.114	0.145	0.00285662	MRPL41
RSRP1	1.06969e-07	-0.434249	0.368	0.357	0.00358752	RSRP1
PTPRC	1.31885e-07	-0.315034	0.89	0.836	0.00442316	PTPRC
ISCU	1.7856e-07	-0.3117	0.144	0.169	0.00598855	ISCU
WDR1	1.87499e-07	-0.312748	0.408	0.373	0.00628834	WDR1
DNAJB6	4.41077e-07	-0.37964	0.434	0.406	0.0147928	DNAJB6
SLC38A2	5.15798e-07	-0.369966	0.22	0.247	0.0172988	SLC38A2
ARPC2	7.56135e-07	-0.310249	0.828	0.737	0.0253593	ARPC2
LSP1	9.40494e-07	-0.339671	0.722	0.65	0.0315423	LSP1
CTSH	9.65221e-07	-0.279061	0.13	0.152	0.0323716	CTSH
GUK1	1.09857e-06	-0.36346	0.295	0.294	0.036844	GUK1
TNFRSF18	1.2704e-06	-0.298611	0.107	0.139	0.0426066	TNFRSF18

## Sheet: C1 TC-2
	p_val	avg_logFC	pct.1	pct.2	p_val_adj	Gene
GIMAP7	3.44487e-138	1.42051	0.772	0.077	1.15534e-133	GIMAP7
BTG1	2.27731e-120	1.20126	0.807	0.164	7.63765e-116	BTG1
PNRC1	3.38762e-91	1.05392	0.616	0.071	1.13614e-86	PNRC1
GIMAP1	1.48417e-79	0.945507	0.455	0.017	4.9776e-75	GIMAP1
YBX1	2.20202e-74	0.896639	0.77	0.205	7.38515e-70	YBX1
FXYD2	1.77358e-68	0.983316	0.645	0.135	5.94824e-64	FXYD2
GIMAP4	1.11136e-63	0.891137	0.428	0.026	3.72727e-59	GIMAP4
TMUB1	1.70258e-53	0.689109	0.323	0.01	5.71012e-49	TMUB1
CYBA	2.49996e-49	0.697822	0.773	0.321	8.38435e-45	CYBA
C20orf204	1.41613e-47	0.600524	0.247	0.003	4.7494e-43	C20orf204
LTB	5.42417e-47	0.63959	0.932	0.595	1.81916e-42	LTB
NOP53	2.95228e-46	0.625991	0.78	0.306	9.90137e-42	NOP53
PFN1	3.01343e-43	-0.936121	0.57	0.748	1.01064e-38	PFN1
MALAT1	4.8686e-42	-0.575792	0.984	0.999	1.63283e-37	MALAT1
STK17A	2.6938e-41	0.606407	0.371	0.056	9.03445e-37	STK17A
EEF1B2	3.45879e-41	0.476691	0.977	0.782	1.16001e-36	EEF1B2
TMA7	8.03027e-40	0.447742	0.903	0.546	2.69319e-35	TMA7
TOMM7	5.19565e-38	0.407518	0.947	0.654	1.74252e-33	TOMM7
HSPB1	5.38398e-36	0.484625	0.789	0.416	1.80568e-31	HSPB1
KRT14	1.4214e-35	0.59888	0.238	0.011	4.76709e-31	KRT14
DUSP1	7.95925e-35	0.847356	0.319	0.038	2.66937e-30	DUSP1
TMPRSS11E	2.58694e-34	0.490514	0.256	0.03	8.67609e-30	TMPRSS11E
LGALS7B	4.32831e-31	0.468168	0.185	0.004	1.45163e-26	LGALS7B
AC005842.1	2.41696e-26	0.461088	0.185	0.01	8.10599e-22	AC005842.1
HNRNPAB	9.41385e-26	0.467383	0.259	0.038	3.15722e-21	HNRNPAB
KLRC1	2.16464e-25	0.499423	0.276	0.031	7.25976e-21	KLRC1
C1QBP	1.68129e-24	0.439029	0.227	0.02	5.63871e-20	C1QBP
TERF2IP	9.80506e-24	0.417506	0.316	0.074	3.28842e-19	TERF2IP
LRP1B	9.82509e-24	-0.558488	0.004	0.123	3.29514e-19	LRP1B
IER2	1.12736e-23	0.551207	0.407	0.111	3.78095e-19	IER2
NDUFA3	1.30369e-23	0.417556	0.676	0.303	4.37231e-19	NDUFA3
H1FX	1.34121e-23	0.257907	0.105	0.003	4.49815e-19	H1FX
ATP5F1E	3.89603e-23	0.29871	0.942	0.729	1.30665e-18	ATP5F1E
DUSP2	5.47839e-23	0.353156	0.132	0.004	1.83734e-18	DUSP2
APRT	1.43423e-21	0.282947	0.857	0.567	4.81013e-17	APRT
TPGS1	1.57004e-21	0.27564	0.111	0	5.2656e-17	TPGS1
CST3	2.49758e-21	0.381777	0.144	0.004	8.3764e-17	CST3
TRBV11-2	3.74684e-21	-0.355881	1	0.99	1.25662e-16	TRBV11-2
AHNAK	4.38362e-21	-0.848398	0.534	0.657	1.47018e-16	AHNAK
BIN1	2.38239e-20	-0.622033	0.127	0.272	7.99004e-16	BIN1
KHDRBS1	3.66139e-20	0.39217	0.327	0.088	1.22796e-15	KHDRBS1
ROMO1	4.61736e-20	0.397002	0.658	0.321	1.54857e-15	ROMO1
HLA-DRA	2.44227e-19	0.528324	0.251	0.036	8.19087e-15	HLA-DRA
KRT5	4.70731e-19	0.331299	0.13	0.006	1.57874e-14	KRT5
GIMAP6	8.66188e-19	0.402023	0.252	0.043	2.90502e-14	GIMAP6
MTDH	1.15732e-18	0.354839	0.338	0.107	3.88143e-14	MTDH
CCL17	1.21722e-18	0.399822	0.188	0.016	4.08232e-14	CCL17
TRDC	1.48889e-18	0.293427	0.181	0.031	4.99344e-14	TRDC
LINC00996	2.46798e-18	0.277794	0.117	0.009	8.27711e-14	LINC00996
HLA-DRB1	6.26315e-18	0.373797	0.199	0.026	2.10054e-13	HLA-DRB1
FKBP5	1.44922e-17	-0.608475	0.106	0.217	4.86041e-13	FKBP5
AHR	1.73276e-17	0.317421	0.261	0.078	5.81133e-13	AHR
UXT	2.64435e-17	0.273644	0.855	0.56	8.86863e-13	UXT
CD74	3.54072e-17	0.295001	0.772	0.436	1.18749e-12	CD74
UQCR11	4.48032e-17	0.332546	0.626	0.282	1.50261e-12	UQCR11
CITED2	6.62833e-17	0.354117	0.16	0.017	2.22301e-12	CITED2
PTGER4	2.97573e-16	0.317844	0.207	0.053	9.97999e-12	PTGER4
ATP5ME	3.11426e-16	0.322603	0.449	0.177	1.04446e-11	ATP5ME
TMEM165	3.27466e-16	0.262128	0.131	0.011	1.09825e-11	TMEM165
SIT1	6.16428e-16	0.269426	0.37	0.145	2.06738e-11	SIT1
S100A8	6.59807e-16	0.298155	0.111	0.003	2.21286e-11	S100A8
IFITM3	1.60965e-15	0.296512	0.319	0.11	5.39843e-11	IFITM3
CD6	1.61428e-15	0.25999	0.128	0.014	5.41398e-11	CD6
XCL2	1.92158e-15	-0.646089	0.03	0.141	6.4446e-11	XCL2
TSC22D3	3.19403e-15	-0.637401	0.67	0.721	1.07121e-10	TSC22D3
TRIR	5.03904e-15	0.365683	0.621	0.291	1.68999e-10	TRIR
CD70	7.58317e-15	0.303701	0.5	0.255	2.54324e-10	CD70
A1BG	1.0915e-14	0.317034	0.441	0.172	3.66066e-10	A1BG
SERP1	1.27401e-14	0.332886	0.266	0.068	4.27278e-10	SERP1
ZNF800	1.454e-14	0.25862	0.24	0.07	4.87643e-10	ZNF800
TRADD	1.59229e-14	0.279013	0.134	0.013	5.34021e-10	TRADD
DUT	4.68616e-14	0.357322	0.34	0.103	1.57164e-09	DUT
ID3	4.8318e-14	0.312753	0.374	0.154	1.62049e-09	ID3
HLA-DQA1	6.23471e-14	0.294359	0.131	0.011	2.091e-09	HLA-DQA1
POLR2L	6.59774e-14	0.287577	0.72	0.415	2.21275e-09	POLR2L
LCP1	9.17726e-14	-0.591873	0.738	0.739	3.07787e-09	LCP1
ATP6AP1	9.45705e-14	-0.604006	0.158	0.278	3.17171e-09	ATP6AP1
FXYD7	9.89935e-14	0.348712	0.189	0.04	3.32005e-09	FXYD7
RTN4	1.01146e-13	0.306948	0.251	0.07	3.39223e-09	RTN4
GIMAP2	1.15287e-13	0.338618	0.221	0.046	3.86651e-09	GIMAP2
LAT2	4.64039e-13	0.285891	0.202	0.053	1.55629e-08	LAT2
TP53TG1	4.32284e-12	0.257	0.307	0.117	1.4498e-07	TP53TG1
CAPG	5.53106e-12	-0.555387	0.563	0.575	1.85501e-07	CAPG
IDH2	7.70423e-12	-0.581176	0.198	0.318	2.58384e-07	IDH2
ARF5	1.00561e-11	-0.523873	0.343	0.41	3.37262e-07	ARF5
TPM4	4.27547e-11	-0.468064	0.281	0.335	1.43391e-06	TPM4
NDUFB1	7.01483e-11	0.277724	0.269	0.087	2.35263e-06	NDUFB1
LINC01871	7.31614e-11	0.276196	0.538	0.268	2.45369e-06	LINC01871
SDF4	1.06054e-10	0.259624	0.158	0.028	3.55685e-06	SDF4
COX17	2.86502e-10	0.250678	0.379	0.164	9.60871e-06	COX17
LSP1	3.02736e-10	-0.388187	0.743	0.712	1.01532e-05	LSP1
LGALS1	6.61102e-10	-0.300633	0.98	0.979	2.2172e-05	LGALS1
BATF	1.76732e-09	0.334289	0.439	0.219	5.92723e-05	BATF
IDS	3.93367e-09	-0.579029	0.3	0.393	0.000131927	IDS
TMEM97	4.15308e-09	-0.317746	0.066	0.115	0.000139286	TMEM97
FXYD1	7.59789e-09	0.284731	0.198	0.054	0.000254818	FXYD1
MPG	9.01919e-09	-0.412863	0.136	0.208	0.000302486	MPG
MRPL41	1.059e-08	-0.450911	0.128	0.197	0.000355168	MRPL41
TRAT1	1.21649e-08	-0.552759	0.383	0.434	0.000407985	TRAT1
PJA2	1.76216e-08	-0.403774	0.132	0.187	0.000590994	PJA2
MYH9	2.35672e-08	-0.499522	0.557	0.557	0.000790396	MYH9
FSCN1	3.17692e-08	-0.529368	0.324	0.395	0.00106548	FSCN1
CSF2	4.24698e-08	0.262748	0.206	0.08	0.00142435	CSF2
PLP2	4.52492e-08	-0.383724	0.86	0.821	0.00151757	PLP2
ARHGDIB	5.12836e-08	-0.382037	0.898	0.85	0.00171995	ARHGDIB
P4HB	6.05232e-08	-0.464765	0.201	0.272	0.00202983	P4HB
HLA-DPA1	8.30689e-08	0.263582	0.169	0.043	0.00278597	HLA-DPA1
HLA-DPB1	1.28192e-07	0.254475	0.171	0.038	0.00429929	HLA-DPB1
DDX5	2.40225e-07	-0.433294	0.791	0.774	0.00805668	DDX5
CD63	2.58638e-07	-0.419749	0.795	0.782	0.00867421	CD63
SCML4	4.67712e-07	-0.434357	0.338	0.382	0.0156861	SCML4
MYDGF	5.44692e-07	-0.353185	0.092	0.144	0.0182679	MYDGF
SDF2L1	6.38435e-07	-0.376546	0.131	0.178	0.0214118	SDF2L1
DCTN1	1.06126e-06	-0.297672	0.131	0.161	0.0355926	DCTN1
ATP6V0C	1.27042e-06	-0.418085	0.214	0.259	0.0426075	ATP6V0C

## Sheet: C2 DC-1
	p_val	avg_logFC	pct.1	pct.2	p_val_adj	Gene
SPI1	6.30403e-189	1.64997	0.909	0.217	2.11425e-184	SPI1
CST3	4.66506e-131	1.46776	0.979	0.823	1.56457e-126	CST3
TYMP	7.97387e-113	1.22067	0.821	0.245	2.67428e-108	TYMP
CYBA	2.07824e-104	0.989632	0.954	0.731	6.97002e-100	CYBA
PNRC1	6.60921e-90	1.17427	0.841	0.35	2.2166e-85	PNRC1
CALHM6	4.06169e-82	1.45633	0.585	0.081	1.36221e-77	CALHM6
FTH1	7.52199e-70	-0.667381	0.984	0.998	2.52273e-65	FTH1
YBX1	2.70011e-67	0.818829	0.853	0.469	9.05563e-63	YBX1
DUSP1	1.06511e-66	1.51267	0.833	0.569	3.57216e-62	DUSP1
CITED2	2.76417e-60	0.876285	0.569	0.112	9.27048e-56	CITED2
PFN1	3.7444e-58	-0.730784	0.836	0.908	1.2558e-53	PFN1
MALAT1	9.05537e-53	-0.552609	0.979	0.993	3.03699e-48	MALAT1
BTG1	6.1177e-43	0.825113	0.616	0.218	2.05175e-38	BTG1
SDF4	1.4727e-42	0.514532	0.409	0.052	4.93913e-38	SDF4
KRT14	1.51003e-42	0.815494	0.273	0.007	5.06434e-38	KRT14
RTN4	4.34794e-39	0.608549	0.653	0.238	1.45821e-34	RTN4
FAM110A	3.0181e-37	0.533487	0.323	0.031	1.01221e-32	FAM110A
MTDH	1.17041e-36	0.574073	0.692	0.309	3.92531e-32	MTDH
LYZ	2.46742e-35	-0.494143	0.931	0.977	8.27523e-31	LYZ
IL32	2.83203e-35	0.620941	0.575	0.188	9.49805e-31	IL32
LTB	9.251e-34	0.801225	0.744	0.437	3.1026e-29	LTB
TMUB1	4.99484e-33	0.320186	0.219	0.005	1.67517e-28	TMUB1
IER2	1.25333e-32	0.605613	0.645	0.291	4.20341e-28	IER2
TRADD	1.55821e-32	0.361286	0.275	0.016	5.22594e-28	TRADD
TPGS1	1.74314e-32	0.357221	0.214	0.005	5.84615e-28	TPGS1
ALDH2	1.13465e-31	-0.627142	0.19	0.377	3.8054e-27	ALDH2
UQCR11	9.17552e-31	0.437776	0.842	0.542	3.07729e-26	UQCR11
HNRNPAB	6.53059e-30	0.451375	0.377	0.081	2.19023e-25	HNRNPAB
TMA7	2.61813e-29	0.448042	0.847	0.576	8.7807e-25	TMA7
ROMO1	3.9745e-29	0.476509	0.633	0.264	1.33297e-24	ROMO1
POLR2L	6.82287e-29	0.473732	0.794	0.486	2.28825e-24	POLR2L
HLA-DPA1	2.23367e-28	-0.315566	0.983	0.993	7.49129e-24	HLA-DPA1
GZMB	3.89891e-27	0.622074	0.302	0.052	1.30762e-22	GZMB
NDUFA3	2.93879e-26	0.419801	0.559	0.208	9.85612e-22	NDUFA3
MRPL52	3.58682e-26	0.467322	0.618	0.265	1.20295e-21	MRPL52
LGALS7B	6.2505e-26	0.48708	0.188	0.009	2.09629e-21	LGALS7B
C1QBP	6.65391e-26	0.354461	0.277	0.034	2.23159e-21	C1QBP
DUSP2	7.7816e-26	0.647229	0.335	0.076	2.60979e-21	DUSP2
H1FX	1.70055e-25	0.325575	0.177	0.009	5.7033e-21	H1FX
PHLDA2	1.76952e-25	0.578706	0.482	0.17	5.93461e-21	PHLDA2
SEC61G	3.6166e-25	0.426445	0.773	0.482	1.21293e-20	SEC61G
IFI27	8.67384e-25	-1.02499	0.165	0.352	2.90903e-20	IFI27
NDUFB1	2.57891e-24	0.410247	0.514	0.188	8.64913e-20	NDUFB1
HLA-DPB1	5.14462e-24	-0.285963	0.989	0.991	1.7254e-19	HLA-DPB1
S100A6	2.3024e-23	0.342672	0.985	0.944	7.7218e-19	S100A6
KHDRBS1	4.12159e-23	0.406739	0.415	0.121	1.3823e-18	KHDRBS1
TERF2IP	9.60256e-23	0.37225	0.368	0.085	3.22051e-18	TERF2IP
TOMM7	1.6184e-22	0.369077	0.788	0.496	5.4278e-18	TOMM7
ATP5F1E	3.60483e-22	0.319786	0.977	0.946	1.20899e-17	ATP5F1E
ODF3B	9.19297e-22	0.400267	0.521	0.188	3.08314e-17	ODF3B
ATP5ME	1.23913e-21	0.380397	0.558	0.215	4.15579e-17	ATP5ME
TRBV11-2	2.1293e-21	0.488316	0.317	0.079	7.14125e-17	TRBV11-2
TRIR	7.72806e-21	0.374029	0.565	0.238	2.59184e-16	TRIR
JUN	2.31426e-20	0.706192	0.596	0.312	7.76155e-16	JUN
FAU	3.88497e-20	0.258347	0.991	0.984	1.30294e-15	FAU
MYDGF	6.07626e-20	-0.526978	0.261	0.388	2.03786e-15	MYDGF
TSPO	7.61127e-20	0.386727	0.879	0.681	2.55267e-15	TSPO
KRT5	1.45786e-19	0.409522	0.124	0.005	4.88936e-15	KRT5
DUT	1.58119e-19	0.354438	0.319	0.087	5.30299e-15	DUT
RHOB	2.97712e-19	0.61558	0.294	0.078	9.98466e-15	RHOB
MLEC	3.24287e-19	0.326963	0.319	0.076	1.08759e-14	MLEC
PET100	3.43541e-19	0.356873	0.44	0.157	1.15217e-14	PET100
LGALS2	1.73674e-18	-0.432883	0.797	0.838	5.82468e-14	LGALS2
CAST	2.83808e-18	0.361737	0.482	0.195	9.51835e-14	CAST
NDUFA1	8.41519e-18	0.304945	0.773	0.505	2.82229e-13	NDUFA1
GOLPH3	1.67493e-17	0.255664	0.206	0.027	5.61737e-13	GOLPH3
PSAP	2.72636e-17	-0.421843	0.888	0.89	9.14365e-13	PSAP
FKBP8	3.174e-17	0.330782	0.473	0.186	1.0645e-12	FKBP8
TMEM165	4.59694e-17	0.268544	0.245	0.043	1.54172e-12	TMEM165
COX17	6.96807e-17	0.297784	0.571	0.255	2.33695e-12	COX17
S100A4	7.05612e-17	0.323082	0.961	0.879	2.36648e-12	S100A4
MIF	2.41669e-16	0.332454	0.948	0.883	8.10508e-12	MIF
PTPRCAP	3.05621e-16	0.318123	0.303	0.099	1.02499e-11	PTPRCAP
HLA-DQB1	3.07064e-16	-0.281941	0.964	0.977	1.02983e-11	HLA-DQB1
GNG10	3.31819e-16	0.361808	0.638	0.33	1.11285e-11	GNG10
SRSF2	5.87389e-16	0.287881	0.67	0.377	1.96999e-11	SRSF2
COX7C	6.87134e-16	0.265908	0.9	0.733	2.30451e-11	COX7C
UBL5	1.10714e-15	0.326259	0.793	0.549	3.71314e-11	UBL5
ATP5MPL	1.1469e-15	0.294972	0.738	0.457	3.84648e-11	ATP5MPL
CYBB	1.28108e-15	-0.465804	0.51	0.605	4.29648e-11	CYBB
ATF3	1.50885e-15	-0.589917	0.229	0.325	5.06039e-11	ATF3
COPS9	1.50983e-15	0.321202	0.5	0.215	5.06368e-11	COPS9
FGFBP2	1.60104e-15	0.283325	0.131	0.016	5.36956e-11	FGFBP2
PABPC1	1.89863e-15	-0.345291	0.901	0.895	6.36762e-11	PABPC1
CTSW	1.99077e-15	0.400759	0.304	0.126	6.67663e-11	CTSW
SERF2	2.18712e-15	0.26501	0.985	0.982	7.33517e-11	SERF2
NOP53	2.39679e-15	0.310943	0.475	0.2	8.03836e-11	NOP53
ATP5MD	4.37931e-15	0.28917	0.755	0.487	1.46873e-10	ATP5MD
UQCRQ	5.28234e-15	0.298905	0.766	0.513	1.77159e-10	UQCRQ
FGL2	9.37563e-15	-0.439127	0.867	0.843	3.1444e-10	FGL2
MKKS	1.16391e-14	0.310981	0.448	0.181	3.90352e-10	MKKS
ELOB	2.56761e-14	0.267637	0.847	0.634	8.61124e-10	ELOB
NEAT1	3.16957e-14	-0.592285	0.674	0.713	1.06301e-09	NEAT1
SMIM37	4.25546e-14	0.280147	0.349	0.125	1.4272e-09	SMIM37
COX6C	6.5705e-14	0.277014	0.853	0.664	2.20362e-09	COX6C
SNRNP70	7.09378e-14	0.27658	0.448	0.182	2.37911e-09	SNRNP70
NDUFB7	8.33061e-14	0.305723	0.553	0.273	2.79392e-09	NDUFB7
TMEM258	1.04345e-13	0.269309	0.711	0.44	3.49951e-09	TMEM258
S100B	1.1489e-13	0.784362	0.43	0.244	3.85318e-09	S100B
CD3E	1.34829e-13	0.322136	0.212	0.065	4.52189e-09	CD3E
AHR	1.64561e-13	0.288952	0.326	0.116	5.51903e-09	AHR
MAP1S	2.09789e-13	0.350465	0.347	0.128	7.0359e-09	MAP1S
COX5A	3.28459e-13	-0.441159	0.361	0.433	1.10159e-08	COX5A
SRGN	3.30545e-13	-0.36706	0.894	0.899	1.10858e-08	SRGN
PSENEN	3.66515e-13	0.308028	0.538	0.278	1.22922e-08	PSENEN
CD3D	4.67213e-13	0.320474	0.233	0.078	1.56694e-08	CD3D
JPT1	5.92141e-13	0.29841	0.608	0.339	1.98592e-08	JPT1
GCH1	6.99817e-13	0.265802	0.181	0.029	2.34705e-08	GCH1
RNF149	7.09515e-13	0.257772	0.342	0.114	2.37957e-08	RNF149
ATP6V0C	7.71698e-13	-0.429712	0.615	0.635	2.58812e-08	ATP6V0C
LST1	1.12436e-12	0.312401	0.929	0.816	3.77089e-08	LST1
P4HB	1.17961e-12	-0.419066	0.518	0.54	3.95618e-08	P4HB
RBKS	1.64334e-12	0.286729	0.132	0.014	5.51145e-08	RBKS
SELENOH	2.22656e-12	0.270918	0.707	0.446	7.46744e-08	SELENOH
FKBP2	2.34388e-12	0.270472	0.564	0.296	7.86091e-08	FKBP2
CD163	2.63373e-12	-0.560001	0.065	0.141	8.83301e-08	CD163
ATP6AP1	2.91889e-12	-0.365761	0.318	0.412	9.78936e-08	ATP6AP1
HNRNPD	3.20629e-12	0.282438	0.42	0.173	1.07533e-07	HNRNPD
SERP1	4.28968e-12	0.275014	0.585	0.294	1.43867e-07	SERP1
LMNB1	4.47614e-12	0.261515	0.255	0.072	1.50121e-07	LMNB1
TRAV21	6.14053e-12	0.308415	0.16	0.045	2.05941e-07	TRAV21
ARPC4	6.18582e-12	0.27108	0.542	0.273	2.0746e-07	ARPC4
S100A8	6.94483e-12	0.637725	0.363	0.159	2.32916e-07	S100A8
MRPL20	7.56408e-12	0.257002	0.648	0.372	2.53684e-07	MRPL20
ZEB2	7.62864e-12	-0.468	0.472	0.545	2.55849e-07	ZEB2
SELENOW	1.85138e-11	0.265565	0.661	0.401	6.20916e-07	SELENOW
PDIA3	2.17166e-11	-0.450829	0.568	0.59	7.2833e-07	PDIA3
RAB14	2.49457e-11	0.280327	0.482	0.236	8.36629e-07	RAB14
BATF	3.18311e-11	0.25929	0.218	0.06	1.06755e-06	BATF
TXNDC17	3.30762e-11	0.267053	0.656	0.406	1.10931e-06	TXNDC17
STAT1	3.71892e-11	-0.434557	0.702	0.72	1.24725e-06	STAT1
NR4A2	5.69036e-11	-0.365833	0.549	0.614	1.90843e-06	NR4A2
APRT	6.89794e-11	0.254395	0.829	0.65	2.31343e-06	APRT
ITM2A	9.66719e-11	0.299056	0.22	0.085	3.24218e-06	ITM2A
TPM4	1.04317e-10	-0.42585	0.633	0.637	3.49858e-06	TPM4
AURKAIP1	1.23851e-10	0.251964	0.538	0.28	4.15373e-06	AURKAIP1
LCP1	1.63561e-10	-0.404002	0.916	0.897	5.4855e-06	LCP1
FKBP5	1.78097e-10	-0.407784	0.313	0.384	5.97302e-06	FKBP5
TOMM5	2.63821e-10	0.25303	0.458	0.224	8.84802e-06	TOMM5
POLE4	2.78931e-10	0.270495	0.498	0.258	9.35479e-06	POLE4
TPM1	2.91866e-10	0.36908	0.251	0.099	9.78861e-06	TPM1
TUBA1A	3.08024e-10	-0.309774	0.698	0.727	1.03305e-05	TUBA1A
AHNAK	6.14471e-10	-0.567287	0.632	0.632	2.06081e-05	AHNAK
MRPL41	7.11478e-10	-0.364496	0.186	0.251	2.38615e-05	MRPL41
RGS2	1.05117e-09	-0.442697	0.451	0.511	3.52542e-05	RGS2
MAFB	1.06046e-09	0.377172	0.278	0.117	3.55658e-05	MAFB
RASGEF1B	1.2978e-09	-0.408008	0.216	0.273	4.35258e-05	RASGEF1B
SLC27A3	1.35271e-09	0.309424	0.458	0.253	4.53671e-05	SLC27A3
MMP9	1.37968e-09	-0.58945	0.198	0.289	4.62716e-05	MMP9
CD69	2.0903e-09	0.312769	0.732	0.556	7.01046e-05	CD69
COX8A	2.18784e-09	0.265376	0.883	0.762	7.33759e-05	COX8A
HSPA1A	2.80529e-09	-0.381562	0.873	0.879	9.40837e-05	HSPA1A
TAGLN2	2.99481e-09	-0.371123	0.83	0.819	0.00010044	TAGLN2
SERPINA1	3.84268e-09	-0.287285	0.746	0.749	0.000128876	SERPINA1
NDUFB2	4.16565e-09	0.250905	0.803	0.643	0.000139708	NDUFB2
GLUL	4.36591e-09	-0.370602	0.507	0.522	0.000146424	GLUL
DYNLL1	5.72519e-09	0.254797	0.819	0.648	0.000192012	DYNLL1
WARS	6.46931e-09	-0.369233	0.642	0.646	0.000216968	WARS
TMEM30A	9.23182e-09	-0.301824	0.123	0.193	0.000309617	TMEM30A
SEC62	1.15594e-08	0.250754	0.385	0.191	0.000387678	SEC62
GBP5	2.17488e-08	-0.357473	0.3	0.379	0.000729411	GBP5
LAP3	2.654e-08	-0.286627	0.732	0.726	0.000890098	LAP3
DNAJB1	4.86466e-08	-0.457586	0.716	0.7	0.00163151	DNAJB1
CXCL3	6.1055e-08	-0.746048	0.081	0.157	0.00204766	CXCL3
CD83	6.18082e-08	-0.354047	0.443	0.487	0.00207292	CD83
DAB2	8.43482e-08	0.253958	0.325	0.153	0.00282887	DAB2
CD55	1.19642e-07	-0.404416	0.232	0.283	0.00401255	CD55
IDH2	1.28415e-07	-0.291133	0.216	0.26	0.00430679	IDH2
CXCL16	1.48888e-07	-0.36935	0.282	0.319	0.0049934	CXCL16
CXCL2	2.02625e-07	-0.594815	0.198	0.289	0.00679564	CXCL2
IRF8	2.57562e-07	-0.387368	0.225	0.264	0.00863813	IRF8
OTULINL	2.60602e-07	-0.296026	0.227	0.282	0.00874007	OTULINL
PARP14	2.69863e-07	-0.377471	0.353	0.401	0.00905065	PARP14
TGFBI	3.73245e-07	-0.334727	0.436	0.448	0.0125179	TGFBI
CTSS	4.84799e-07	-0.322132	0.799	0.782	0.0162592	CTSS
GADD45B	5.92936e-07	-0.287208	0.687	0.688	0.0198859	GADD45B
STX11	6.2488e-07	-0.262831	0.166	0.222	0.0209572	STX11
MAP3K8	6.86836e-07	-0.285068	0.238	0.285	0.0230351	MAP3K8
MT2A	6.93705e-07	0.420781	0.723	0.556	0.0232655	MT2A
ADA2	8.90369e-07	-0.317761	0.473	0.471	0.0298612	ADA2
IL18BP	1.09205e-06	-0.3228	0.293	0.319	0.0366253	IL18BP
GNS	1.2176e-06	-0.303804	0.233	0.278	0.0408358	GNS
MRC1	1.27671e-06	-0.349777	0.777	0.767	0.0428184	MRC1
MAN2B1	1.41865e-06	-0.250075	0.507	0.5	0.0475785	MAN2B1

## Sheet: C3 TC-3
	p_val	avg_logFC	pct.1	pct.2	p_val_adj	Gene
BTG1	1.38469e-111	1.83997	0.848	0.2	4.64397e-107	BTG1
PNRC1	1.83152e-65	1.50378	0.557	0.058	6.14255e-61	PNRC1
DUSP1	1.1634e-54	1.5725	0.463	0.037	3.90182e-50	DUSP1
CYBA	2.7499e-54	1.12676	0.652	0.163	9.22261e-50	CYBA
MALAT1	7.33158e-35	-0.479402	0.989	0.997	2.45887e-30	MALAT1
YBX1	1.21857e-34	0.953437	0.451	0.095	4.08685e-30	YBX1
KRT14	1.99164e-31	1.08712	0.253	0.011	6.67955e-27	KRT14
PFN1	1.23499e-29	-0.91697	0.549	0.75	4.14192e-25	PFN1
SDF4	4.05678e-29	0.910029	0.282	0.024	1.36056e-24	SDF4
TYMP	6.55619e-23	0.884159	0.258	0.032	2.19881e-18	TYMP
IER2	1.44633e-22	0.8532	0.37	0.092	4.85069e-18	IER2
DUSP2	7.72643e-22	0.882769	0.211	0.016	2.59129e-17	DUSP2
LGALS7B	8.22531e-22	0.843555	0.173	0.005	2.75861e-17	LGALS7B
KHDRBS1	6.44271e-21	0.753469	0.253	0.037	2.16076e-16	KHDRBS1
S100A8	9.11271e-20	0.728748	0.13	0	3.05622e-15	S100A8
CCL17	8.16604e-19	0.847215	0.175	0.011	2.73873e-14	CCL17
TMUB1	1.18487e-18	0.596879	0.149	0.005	3.9738e-14	TMUB1
TMSB10	3.64769e-18	0.327138	0.994	0.995	1.22336e-13	TMSB10
H1FX	1.632e-17	0.662708	0.143	0.005	5.4734e-13	H1FX
TPGS1	9.88235e-17	0.516103	0.109	0	3.31434e-12	TPGS1
FAM110A	2.00861e-14	0.516425	0.104	0.003	6.73647e-10	FAM110A
TMA7	2.18881e-14	0.351839	0.635	0.355	7.34084e-10	TMA7
UQCR10	5.92561e-14	0.380842	0.54	0.268	1.98733e-09	UQCR10
KRT6A	7.21998e-14	0.55892	0.104	0.003	2.42144e-09	KRT6A
MRPL57	9.8691e-14	0.529393	0.323	0.105	3.3099e-09	MRPL57
TERF2IP	2.07139e-13	0.491303	0.321	0.1	6.94702e-09	TERF2IP
ATP5F1E	3.05157e-13	0.28708	0.837	0.621	1.02344e-08	ATP5F1E
GZMB	5.8226e-13	0.670928	0.207	0.045	1.95278e-08	GZMB
NOP53	7.13512e-13	0.445696	0.383	0.147	2.39298e-08	NOP53
CITED2	1.07226e-12	0.604864	0.169	0.026	3.59616e-08	CITED2
NDUFA3	1.09777e-12	0.471901	0.32	0.108	3.68171e-08	NDUFA3
GOLPH3	1.11445e-12	0.491565	0.113	0.008	3.73765e-08	GOLPH3
TCF25	1.39373e-12	0.491234	0.335	0.121	4.67428e-08	TCF25
SON	1.67462e-12	0.341158	0.48	0.221	5.61633e-08	SON
RASAL3	2.30561e-12	0.460919	0.146	0.016	7.73256e-08	RASAL3
CCL19	2.50142e-12	0.567565	0.107	0.005	8.38926e-08	CCL19
FOXP3	3.93278e-12	0.287824	0.688	0.447	1.31898e-07	FOXP3
PTPRCAP	5.11149e-12	0.269453	0.84	0.658	1.71429e-07	PTPRCAP
JUNB	6.94443e-12	0.398642	0.709	0.474	2.32902e-07	JUNB
EEF1A1	9.7468e-12	-0.288057	0.992	0.992	3.26888e-07	EEF1A1
CTSC	1.29734e-11	0.340128	0.596	0.35	4.35104e-07	CTSC
ITM2B	1.86335e-11	0.463689	0.225	0.055	6.24929e-07	ITM2B
HNRNPAB	2.01865e-11	0.496085	0.158	0.026	6.77016e-07	HNRNPAB
ATP5ME	2.22926e-11	0.470279	0.275	0.089	7.47648e-07	ATP5ME
MCL1	2.52387e-11	0.374654	0.344	0.126	8.46454e-07	MCL1
C1QBP	2.80367e-11	0.45898	0.101	0.008	9.40296e-07	C1QBP
CST3	4.20373e-11	0.528757	0.115	0.011	1.40985e-06	CST3
KRT5	5.23486e-11	0.482916	0.112	0.008	1.75567e-06	KRT5
NOP10	5.51694e-11	0.43258	0.434	0.216	1.85027e-06	NOP10
MTDH	6.03637e-11	0.435599	0.262	0.076	2.02448e-06	MTDH
COX5B	6.93233e-11	0.306347	0.611	0.361	2.32497e-06	COX5B
DYNLL1	8.36021e-11	0.288107	0.564	0.318	2.80385e-06	DYNLL1
CCR10	1.65923e-10	0.524483	0.137	0.024	5.56473e-06	CCR10
TRIR	1.75713e-10	0.371108	0.359	0.153	5.89306e-06	TRIR
RTN4	2.48964e-10	0.522371	0.178	0.042	8.34976e-06	RTN4
FXYD2	3.677e-10	0.530164	0.109	0.013	1.23319e-05	FXYD2
RWDD1	3.89791e-10	0.500526	0.267	0.1	1.30728e-05	RWDD1
STK17A	4.62636e-10	0.394711	0.136	0.018	1.55159e-05	STK17A
SELENOW	7.88847e-10	0.356248	0.43	0.216	2.64564e-05	SELENOW
UBL5	9.63413e-10	0.251644	0.564	0.326	3.23109e-05	UBL5
TOMM7	9.71197e-10	0.341766	0.525	0.308	3.2572e-05	TOMM7
JUN	1.27508e-09	0.528648	0.217	0.063	4.27636e-05	JUN
RABAC1	2.46615e-09	0.427433	0.332	0.142	8.27097e-05	RABAC1
DDX24	2.50793e-09	0.329598	0.478	0.261	8.41109e-05	DDX24
ARPC5	2.7907e-09	0.28922	0.474	0.258	9.35944e-05	ARPC5
HSPB1	4.14175e-09	0.311644	0.475	0.263	0.000138906	HSPB1
BATF	5.61446e-09	0.35213	0.593	0.382	0.000188298	BATF
NDUFB2	6.4227e-09	0.33455	0.46	0.258	0.000215405	NDUFB2
HNRNPD	6.877e-09	0.398509	0.213	0.066	0.000230641	HNRNPD
ATP6V1F	8.69319e-09	0.358895	0.324	0.147	0.000291552	ATP6V1F
FOS	1.03761e-08	0.258584	0.439	0.211	0.000347993	FOS
SNRNP70	1.10589e-08	0.381832	0.247	0.092	0.000370895	SNRNP70
SEC61G	1.10841e-08	0.262065	0.418	0.205	0.000371738	SEC61G
SFPQ	1.11949e-08	0.362905	0.303	0.121	0.000375456	SFPQ
TSPO	1.31314e-08	0.321678	0.452	0.253	0.000440402	TSPO
CST7	1.87599e-08	0.398167	0.33	0.153	0.000629169	CST7
ROMO1	1.8862e-08	0.300404	0.357	0.166	0.000632593	ROMO1
MYCBP2	2.08289e-08	0.385925	0.235	0.084	0.00069856	MYCBP2
KRT7	3.41131e-08	0.395632	0.148	0.034	0.00114408	KRT7
NDUFA1	3.72989e-08	0.255386	0.439	0.229	0.00125093	NDUFA1
COPZ1	3.85434e-08	0.371996	0.235	0.089	0.00129267	COPZ1
SRSF2	3.99894e-08	0.339665	0.367	0.184	0.00134117	SRSF2
LMNB1	4.95689e-08	0.376747	0.121	0.026	0.00166244	LMNB1
SELENOH	5.06181e-08	0.287405	0.407	0.208	0.00169763	SELENOH
MRPS36	6.71498e-08	0.375664	0.121	0.024	0.00225207	MRPS36
IFITM3	6.94069e-08	0.344589	0.13	0.029	0.00232777	IFITM3
LTB	1.02044e-07	0.253035	0.836	0.676	0.00342234	LTB
ZFP36	1.03576e-07	0.322254	0.653	0.463	0.00347373	ZFP36
PSMB8	1.13273e-07	0.270842	0.516	0.324	0.00379895	PSMB8
MLEC	1.40008e-07	0.362948	0.106	0.018	0.00469559	MLEC
SERP1	1.42016e-07	0.291871	0.186	0.058	0.00476295	SERP1
AHR	1.57135e-07	0.376698	0.122	0.026	0.00527001	AHR
SMIM37	1.60951e-07	0.361658	0.16	0.045	0.00539798	SMIM37
BANF1	1.92662e-07	0.332867	0.302	0.137	0.0064615	BANF1
MT2A	2.03999e-07	0.293186	0.529	0.326	0.00684171	MT2A
PTGES3	2.19969e-07	0.26031	0.487	0.289	0.00737733	PTGES3
CCL5	2.62092e-07	0.316581	0.133	0.026	0.00879005	CCL5
TRBC1	4.47574e-07	0.341617	0.317	0.155	0.0150107	TRBC1
NAA38	5.01193e-07	0.327256	0.176	0.058	0.016809	NAA38
POLR2L	5.50199e-07	0.324648	0.376	0.197	0.0184526	POLR2L
SNX20	6.20453e-07	0.298926	0.11	0.024	0.0208087	SNX20
NME3	6.75183e-07	0.373098	0.214	0.079	0.0226443	NME3
ACAP1	7.93641e-07	0.316328	0.324	0.163	0.0266171	ACAP1
SMAP2	8.89982e-07	0.305627	0.262	0.116	0.0298482	SMAP2
NKG7	9.20952e-07	0.399857	0.104	0.024	0.0308869	NKG7
CD6	1.1096e-06	0.33169	0.146	0.042	0.0372138	CD6
TMEM60	1.14129e-06	0.342998	0.124	0.032	0.0382766	TMEM60
TMOD3	1.40398e-06	0.318736	0.252	0.111	0.0470866	TMOD3
UQCRQ	1.4667e-06	0.265564	0.409	0.234	0.0491901	UQCRQ

## Sheet: C4 TC-4
	p_val	avg_logFC	pct.1	pct.2	p_val_adj	Gene
BTG1	1.1587e-105	1.68738	0.824	0.153	3.88606e-101	BTG1
PNRC1	8.68293e-75	1.37937	0.588	0.056	2.91208e-70	PNRC1
MALAT1	1.76645e-55	-0.666657	0.992	1	5.92431e-51	MALAT1
DUSP1	1.79816e-52	1.35643	0.404	0.022	6.03066e-48	DUSP1
YBX1	5.744e-50	1.02977	0.5	0.073	1.92642e-45	YBX1
CYBA	6.11613e-50	1.05371	0.682	0.181	2.05123e-45	CYBA
EEF1A1	3.11052e-33	-0.355266	1	1	1.0432e-28	EEF1A1
KRT14	1.03487e-32	0.995913	0.241	0.008	3.47075e-28	KRT14
IL32	1.91621e-27	0.569349	0.914	0.603	6.4266e-23	IL32
GZMB	3.68776e-27	0.792196	0.251	0.03	1.2368e-22	GZMB
TMA7	1.22902e-26	0.593398	0.759	0.383	4.12189e-22	TMA7
CITED2	2.04585e-26	0.749907	0.217	0.011	6.86137e-22	CITED2
STK17A	2.47512e-24	0.670375	0.278	0.036	8.30106e-20	STK17A
IER2	5.64953e-24	0.68028	0.388	0.083	1.89474e-19	IER2
TPGS1	1.0611e-21	0.442765	0.123	0	3.55871e-17	TPGS1
LGALS7B	3.11944e-21	0.686448	0.158	0.005	1.0462e-16	LGALS7B
KHDRBS1	6.15234e-21	0.599254	0.262	0.04	2.06337e-16	KHDRBS1
TMUB1	7.39178e-21	0.496597	0.171	0.008	2.47906e-16	TMUB1
S100A6	2.00873e-20	0.440661	0.898	0.639	6.73689e-16	S100A6
H1FX	3.26062e-20	0.616462	0.168	0.008	1.09355e-15	H1FX
S100A8	8.35139e-20	0.578333	0.147	0.005	2.80089e-15	S100A8
HNRNPAB	1.25365e-19	0.568117	0.163	0.008	4.2045e-15	HNRNPAB
NDUFA3	3.12578e-19	0.650924	0.342	0.078	1.04832e-14	NDUFA3
DUSP2	2.92063e-18	0.43544	0.102	0	9.79522e-14	DUSP2
POLR2L	4.23175e-18	0.575784	0.463	0.15	1.41924e-13	POLR2L
MTDH	1.08405e-17	0.587542	0.307	0.073	3.63569e-13	MTDH
TERF2IP	1.60481e-17	0.565301	0.299	0.058	5.38222e-13	TERF2IP
DUT	3.59443e-17	0.567793	0.313	0.07	1.2055e-12	DUT
NME2	7.32229e-17	0.388594	0.757	0.458	2.45575e-12	NME2
UQCR11	1.21628e-16	0.442209	0.644	0.298	4.07916e-12	UQCR11
UBL5	3.85608e-16	0.465467	0.599	0.28	1.29325e-11	UBL5
PFN1	5.42296e-16	-0.780811	0.559	0.676	1.81875e-11	PFN1
SDF4	6.08058e-16	0.473319	0.182	0.019	2.0393e-11	SDF4
KRT5	6.61945e-16	0.510762	0.118	0.003	2.22003e-11	KRT5
CST3	1.44361e-15	0.552015	0.144	0.011	4.84158e-11	CST3
PTMA	1.85582e-15	0.289714	0.984	0.936	6.22406e-11	PTMA
MIF	1.965e-15	0.327353	0.882	0.632	6.5902e-11	MIF
KRT6A	3.03479e-15	0.415449	0.104	0.002	1.01781e-10	KRT6A
JUN	3.26669e-15	0.671467	0.227	0.039	1.09558e-10	JUN
TRBV11-2	4.04371e-15	0.545853	0.278	0.07	1.35618e-10	TRBV11-2
NOP53	8.46396e-15	0.393594	0.599	0.265	2.83864e-10	NOP53
ROMO1	1.25252e-14	0.434938	0.364	0.098	4.2007e-10	ROMO1
ATP5F1E	2.83679e-14	0.320834	0.888	0.673	9.51401e-10	ATP5F1E
GOLPH3	3.43309e-14	0.385677	0.136	0.011	1.15139e-09	GOLPH3
TOMM7	9.82741e-14	0.289323	0.789	0.497	3.29592e-09	TOMM7
JUNB	1.38536e-13	0.423006	0.642	0.366	4.64622e-09	JUNB
SFPQ	2.81869e-13	0.484487	0.273	0.076	9.45334e-09	SFPQ
HSP90AB1	3.13282e-13	0.288226	0.775	0.519	1.05069e-08	HSP90AB1
CCL17	3.502e-13	0.517944	0.152	0.012	1.1745e-08	CCL17
ATP5MF	7.48781e-13	0.389575	0.524	0.235	2.51126e-08	ATP5MF
MAF1	8.09265e-13	0.370147	0.11	0.005	2.71411e-08	MAF1
TRADD	1.04408e-12	0.431707	0.131	0.012	3.50163e-08	TRADD
RTN4	1.28792e-12	0.433429	0.198	0.042	4.31943e-08	RTN4
MT2A	1.9048e-12	0.366335	0.527	0.265	6.3883e-08	MT2A
NDUFB11	4.09565e-12	0.255718	0.668	0.385	1.3736e-07	NDUFB11
COX7B	4.14641e-12	0.318803	0.513	0.232	1.39062e-07	COX7B
NCR3	4.58505e-12	0.376709	0.128	0.016	1.53774e-07	NCR3
HLA-DRA	8.06032e-12	0.411871	0.364	0.132	2.70327e-07	HLA-DRA
KRT7	9.37823e-12	0.351165	0.134	0.022	3.14527e-07	KRT7
FGFBP2	1.18751e-11	0.394972	0.112	0.012	3.98265e-07	FGFBP2
TRIR	1.19361e-11	0.459453	0.436	0.182	4.00312e-07	TRIR
COX6C	1.21545e-11	0.299268	0.682	0.41	4.07637e-07	COX6C
SLC25A5	1.30491e-11	0.316927	0.628	0.347	4.37642e-07	SLC25A5
HLA-DRB1	1.36063e-11	0.457457	0.414	0.171	4.56328e-07	HLA-DRB1
SELENOW	1.37288e-11	0.355871	0.503	0.226	4.60438e-07	SELENOW
COX6B1	1.58351e-11	0.296827	0.703	0.399	5.31078e-07	COX6B1
FAM96B	2.01292e-11	0.360673	0.406	0.162	6.75094e-07	FAM96B
KRT81	2.43865e-11	0.39292	0.118	0.016	8.17873e-07	KRT81
SERF2	2.9571e-11	0.253061	0.872	0.646	9.91752e-07	SERF2
CHCHD2	3.25602e-11	0.25241	0.759	0.492	1.092e-06	CHCHD2
UQCC2	4.17234e-11	0.387611	0.211	0.051	1.39932e-06	UQCC2
SRSF2	5.60941e-11	0.411499	0.307	0.109	1.88128e-06	SRSF2
ZFP36	6.39236e-11	0.258462	0.561	0.285	2.14387e-06	ZFP36
TSPO	6.4573e-11	0.332639	0.516	0.257	2.16565e-06	TSPO
PTPRCAP	7.4936e-11	0.254551	0.922	0.74	2.5132e-06	PTPRCAP
CTSC	8.00506e-11	0.335999	0.457	0.209	2.68474e-06	CTSC
TCF25	9.80094e-11	0.378436	0.318	0.115	3.28704e-06	TCF25
HSPE1	9.85281e-11	0.345288	0.43	0.192	3.30443e-06	HSPE1
NDUFA1	9.89704e-11	0.352995	0.468	0.218	3.31927e-06	NDUFA1
SEC61B	9.98563e-11	0.36691	0.519	0.268	3.34898e-06	SEC61B
MTPN	1.04514e-10	0.320874	0.278	0.089	3.5052e-06	MTPN
CSTB	1.06668e-10	0.368909	0.505	0.249	3.57742e-06	CSTB
SYTL1	1.10592e-10	0.430009	0.166	0.031	3.70902e-06	SYTL1
NDUFB2	1.57389e-10	0.331287	0.521	0.248	5.27851e-06	NDUFB2
CD70	1.7604e-10	0.335888	0.104	0.014	5.90402e-06	CD70
TUBA1B	1.96515e-10	0.304271	0.46	0.207	6.59071e-06	TUBA1B
SLAIN2	2.31406e-10	0.333054	0.123	0.017	7.76089e-06	SLAIN2
COX8A	2.37161e-10	0.25807	0.626	0.336	7.95391e-06	COX8A
GATA3	3.54498e-10	0.413895	0.326	0.118	1.18891e-05	GATA3
HLA-DPA1	3.73703e-10	0.355476	0.436	0.185	1.25333e-05	HLA-DPA1
KRT10	6.40367e-10	0.445144	0.102	0.012	2.14766e-05	KRT10
S100A4	7.60959e-10	0.255912	0.939	0.796	2.55211e-05	S100A4
CRIP1	1.0011e-09	0.312214	0.821	0.595	3.35748e-05	CRIP1
PA2G4	1.26415e-09	0.350384	0.356	0.142	4.23969e-05	PA2G4
ATP5ME	1.49196e-09	0.385488	0.294	0.092	5.00374e-05	ATP5ME
IFI44L	1.57616e-09	-0.64341	0.037	0.126	5.28614e-05	IFI44L
PSMB3	1.8853e-09	0.291428	0.489	0.246	6.32292e-05	PSMB3
HSPD1	1.90302e-09	0.320339	0.38	0.162	6.38234e-05	HSPD1
HSPB1	2.01086e-09	0.297182	0.436	0.193	6.74401e-05	HSPB1
DYNLL1	2.37331e-09	0.261918	0.529	0.26	7.95961e-05	DYNLL1
GRSF1	2.4073e-09	0.349104	0.115	0.016	8.07359e-05	GRSF1
HNRNPD	2.49786e-09	0.300257	0.193	0.051	8.37733e-05	HNRNPD
REX1BD	3.04766e-09	0.276689	0.377	0.137	0.000102212	REX1BD
CHURC1	3.06235e-09	0.303458	0.428	0.204	0.000102705	CHURC1
CXCL13	3.08946e-09	-1.38297	0.061	0.176	0.000103614	CXCL13
PTGER4	3.6479e-09	0.378376	0.168	0.042	0.000122343	PTGER4
ATP5MPL	4.71292e-09	0.264724	0.433	0.207	0.000158062	ATP5MPL
COPS9	5.02277e-09	0.342083	0.307	0.12	0.000168454	COPS9
FOXP3	5.67129e-09	0.413812	0.104	0.014	0.000190204	FOXP3
SELENOH	5.90449e-09	0.301779	0.489	0.234	0.000198025	SELENOH
CBX3	7.46793e-09	0.261764	0.332	0.148	0.00025046	CBX3
LSM2	1.04347e-08	0.295742	0.34	0.137	0.000349959	LSM2
C1QBP	1.07417e-08	0.278274	0.107	0.012	0.000360254	C1QBP
SEC62	1.17144e-08	0.306799	0.286	0.097	0.000392877	SEC62
DHX36	1.20005e-08	0.324925	0.187	0.055	0.000402472	DHX36
ZNF800	1.38564e-08	0.318462	0.126	0.026	0.000464717	ZNF800
ATP5IF1	1.59164e-08	0.257284	0.524	0.283	0.000533805	ATP5IF1
HLA-DQA1	1.70664e-08	0.439489	0.246	0.086	0.000572372	HLA-DQA1
NHP2	1.71068e-08	0.343424	0.321	0.121	0.000573727	NHP2
PRF1	2.08796e-08	0.306144	0.142	0.039	0.000700261	PRF1
CPNE2	2.65894e-08	0.368224	0.139	0.036	0.000891757	CPNE2
ID3	3.04492e-08	0.420427	0.16	0.042	0.00102121	ID3
ATP6V0B	3.46774e-08	0.298979	0.334	0.143	0.00116301	ATP6V0B
HCST	3.90739e-08	0.257253	0.618	0.391	0.00131046	HCST
CAST	4.12503e-08	0.299637	0.182	0.053	0.00138345	CAST
SNRNP70	4.65871e-08	0.384335	0.219	0.064	0.00156244	SNRNP70
PSMD4	4.87295e-08	0.359441	0.265	0.103	0.00163429	PSMD4
BATF	4.99223e-08	0.445905	0.374	0.17	0.00167429	BATF
NDUFB1	5.45369e-08	0.304842	0.233	0.078	0.00182906	NDUFB1
MGAT1	5.99787e-08	0.293213	0.131	0.03	0.00201157	MGAT1
AHR	6.29131e-08	0.266347	0.102	0.017	0.00210998	AHR
LTA	8.2422e-08	0.376209	0.217	0.072	0.00276427	LTA
FKBP5	8.73673e-08	-0.606475	0.155	0.255	0.00293012	FKBP5
UQCR10	8.97245e-08	0.254084	0.529	0.293	0.00300918	UQCR10
PET100	9.5361e-08	0.325368	0.246	0.079	0.00319822	PET100
SFT2D1	1.26067e-07	0.329933	0.235	0.076	0.00422805	SFT2D1
CTSW	1.44863e-07	0.339443	0.209	0.086	0.00485841	CTSW
NDUFC1	1.45023e-07	0.316402	0.289	0.114	0.00486377	NDUFC1
SEC61G	1.48363e-07	0.302268	0.468	0.234	0.00497579	SEC61G
RASAL3	1.65568e-07	0.270733	0.158	0.037	0.00555283	RASAL3
CXorf40B	1.71966e-07	0.268679	0.102	0.022	0.00576739	CXorf40B
HLA-DRB5	1.98483e-07	0.300911	0.195	0.064	0.00665672	HLA-DRB5
CBR1	2.01375e-07	0.302846	0.139	0.033	0.00675373	CBR1
HLA-DQB1	2.05508e-07	0.35981	0.289	0.111	0.00689234	HLA-DQB1
RTKN2	2.08168e-07	0.344667	0.134	0.036	0.00698155	RTKN2
DNAJB1	2.12597e-07	0.29025	0.358	0.171	0.00713007	DNAJB1
FKBP8	2.37179e-07	0.336836	0.249	0.098	0.00795451	FKBP8
SERP1	2.71723e-07	0.269988	0.198	0.059	0.00911304	SERP1
SNRPB2	2.75614e-07	0.298496	0.297	0.123	0.00924355	SNRPB2
HLA-DPB1	2.799e-07	0.349719	0.401	0.198	0.00938728	HLA-DPB1
HMGA1	3.0425e-07	0.319875	0.112	0.022	0.0102039	HMGA1
EIF2S2	3.33634e-07	0.33741	0.23	0.086	0.0111894	EIF2S2
MRPS15	3.43309e-07	0.307956	0.225	0.079	0.0115139	MRPS15
LINC01871	3.61947e-07	0.308208	0.136	0.033	0.012139	LINC01871
MT1X	3.69989e-07	0.275304	0.265	0.112	0.0124087	MT1X
IL7R	3.83982e-07	-0.635749	0.479	0.556	0.012878	IL7R
CYCS	4.51176e-07	0.309471	0.251	0.097	0.0151315	CYCS
MRPL52	4.75472e-07	0.292588	0.275	0.103	0.0159464	MRPL52
MRPL20	4.76695e-07	0.254203	0.358	0.164	0.0159874	MRPL20
NKG7	6.04364e-07	0.288008	0.16	0.042	0.0202692	NKG7
KLF2	6.81661e-07	0.284809	0.104	0.016	0.0228616	KLF2
MCL1	7.08503e-07	0.255042	0.251	0.09	0.0237618	MCL1
POLR2F	7.2395e-07	0.287277	0.217	0.072	0.0242798	POLR2F
NUDT16L1	8.56345e-07	0.334379	0.139	0.04	0.0287201	NUDT16L1
PPP1CC	8.91891e-07	-0.563164	0.142	0.221	0.0299122	PPP1CC
RUVBL1	9.57484e-07	0.30292	0.128	0.034	0.0321121	RUVBL1
RGS1	9.76757e-07	0.264177	0.361	0.173	0.0327585	RGS1
MYCBP2	1.32796e-06	0.251468	0.238	0.104	0.0445373	MYCBP2
XRCC5	1.40211e-06	0.272689	0.369	0.179	0.0470241	XRCC5
C11orf98	1.4511e-06	0.315788	0.23	0.09	0.0486671	C11orf98

## Sheet: C5 BC
	p_val	avg_logFC	pct.1	pct.2	p_val_adj	Gene
BTG1	6.7906e-172	2.38303	0.929	0.203	2.27743e-167	BTG1
DUSP1	1.34968e-98	2.09167	0.651	0.061	4.52656e-94	DUSP1
PNRC1	1.1633e-90	1.79042	0.629	0.063	3.90146e-86	PNRC1
IL32	1.63125e-55	1.21869	0.583	0.107	5.47087e-51	IL32
MALAT1	6.58313e-55	-0.567052	0.994	1	2.20785e-50	MALAT1
CYBA	1.01936e-47	0.927492	0.664	0.213	3.41874e-43	CYBA
FCER2	9.1286e-41	0.965853	0.6	0.18	3.06155e-36	FCER2
KRT14	7.06838e-40	1.35385	0.28	0.009	2.37059e-35	KRT14
YBX1	2.94923e-36	1.07545	0.38	0.061	9.89112e-32	YBX1
EEF1A1	4.89309e-36	-0.335467	0.994	0.998	1.64104e-31	EEF1A1
S100A4	1.10065e-30	0.794173	0.565	0.203	3.69137e-26	S100A4
CRIP1	1.19593e-29	0.916644	0.477	0.154	4.01091e-25	CRIP1
S100A6	2.10519e-29	0.938647	0.528	0.201	7.06038e-25	S100A6
TXNIP	5.35698e-29	0.597884	0.818	0.498	1.79663e-24	TXNIP
VIM	1.28436e-28	0.600112	0.743	0.402	4.30748e-24	VIM
STK17A	1.7356e-28	0.932687	0.232	0.014	5.82085e-24	STK17A
IFITM1	5.58826e-26	-0.72997	0.553	0.778	1.87419e-21	IFITM1
GZMB	3.52341e-25	1.0455	0.286	0.049	1.18168e-20	GZMB
MT2A	9.66529e-25	0.808649	0.377	0.096	3.24154e-20	MT2A
LGALS1	3.63485e-24	0.741291	0.393	0.103	1.21906e-19	LGALS1
IL4R	1.62508e-23	0.869922	0.302	0.063	5.45018e-19	IL4R
TRBV11-2	1.97994e-23	0.846831	0.313	0.063	6.64033e-19	TRBV11-2
GBP4	4.1289e-23	-1.06896	0.125	0.336	1.38475e-18	GBP4
LGALS7B	5.88728e-23	0.931307	0.171	0.005	1.97448e-18	LGALS7B
IFI44L	7.2553e-22	-1.0111	0.083	0.285	2.43328e-17	IFI44L
TMA7	1.86723e-21	0.660558	0.485	0.192	6.26231e-17	TMA7
FAU	2.99385e-21	0.301606	0.991	0.925	1.00408e-16	FAU
TOMM7	3.16906e-21	0.527433	0.613	0.308	1.06284e-16	TOMM7
STAT1	3.60511e-21	-0.903754	0.252	0.46	1.20908e-16	STAT1
CITED2	1.48626e-20	0.65628	0.135	0.002	4.98463e-16	CITED2
CST3	2.64529e-20	0.828663	0.161	0.007	8.87178e-16	CST3
CCL17	4.38018e-20	1.21169	0.203	0.023	1.46902e-15	CCL17
IER2	7.61693e-20	0.68012	0.41	0.136	2.55457e-15	IER2
KRT5	1.07102e-19	0.817458	0.145	0.005	3.592e-15	KRT5
JUN	1.16673e-19	0.861784	0.267	0.049	3.91298e-15	JUN
FOS	8.60226e-19	0.525186	0.562	0.264	2.88503e-14	FOS
TMUB1	8.93486e-18	0.602212	0.132	0.005	2.99657e-13	TMUB1
PFN1	9.91082e-18	-0.843023	0.31	0.484	3.32389e-13	PFN1
TSC22D3	1.13572e-17	0.480494	0.677	0.393	3.80898e-13	TSC22D3
GIMAP7	1.2084e-17	0.59055	0.134	0.007	4.05273e-13	GIMAP7
KHDRBS1	1.24849e-17	0.646501	0.155	0.012	4.1872e-13	KHDRBS1
PLAC8	2.15211e-17	-0.908624	0.154	0.334	7.21776e-13	PLAC8
DUSP2	5.44952e-17	0.553128	0.117	0.002	1.82766e-12	DUSP2
S100A8	1.02437e-16	0.671554	0.135	0.005	3.43555e-12	S100A8
TXN	1.54685e-16	0.715502	0.273	0.075	5.18781e-12	TXN
SERF2	2.55028e-16	0.429319	0.76	0.516	8.55313e-12	SERF2
NOP53	3.34292e-16	0.530025	0.448	0.189	1.12115e-11	NOP53
SAMSN1	4.22351e-15	0.703121	0.256	0.075	1.41648e-10	SAMSN1
HNRNPD	2.39749e-14	0.615555	0.174	0.033	8.04069e-10	HNRNPD
JUNB	4.68951e-14	0.466173	0.607	0.36	1.57277e-09	JUNB
EIF1	1.13618e-13	0.285181	0.873	0.675	3.81051e-09	EIF1
CD99	1.60049e-13	0.473985	0.438	0.215	5.36772e-09	CD99
ATP5F1E	1.62334e-13	0.375879	0.721	0.488	5.44437e-09	ATP5F1E
HNRNPAB	2.03937e-13	0.521579	0.121	0.009	6.83965e-09	HNRNPAB
GPR183	2.77817e-13	0.62571	0.203	0.044	9.31744e-09	GPR183
S100A10	2.9528e-13	0.568828	0.334	0.136	9.90311e-09	S100A10
C12orf57	4.74524e-13	0.502759	0.36	0.14	1.59146e-08	C12orf57
BANK1	1.06395e-12	-0.641503	0.353	0.507	3.56828e-08	BANK1
KRT7	1.84248e-12	0.546214	0.152	0.028	6.17931e-08	KRT7
CD69	1.93358e-12	0.431257	0.73	0.505	6.48485e-08	CD69
EMP3	2.19091e-12	0.503308	0.401	0.194	7.34787e-08	EMP3
TERF2IP	2.4642e-12	0.537826	0.193	0.042	8.26443e-08	TERF2IP
HSPB1	2.66429e-12	0.564574	0.267	0.096	8.9355e-08	HSPB1
FGFBP2	3.21301e-12	0.481288	0.111	0.012	1.07758e-07	FGFBP2
LGALS3	3.61259e-12	0.604081	0.174	0.04	1.21159e-07	LGALS3
MTDH	4.45012e-12	0.568209	0.216	0.061	1.49248e-07	MTDH
CTSW	5.26386e-12	0.613755	0.209	0.061	1.76539e-07	CTSW
TMEM258	1.08861e-11	0.466584	0.292	0.103	3.65099e-07	TMEM258
MIF	1.87462e-11	0.250775	0.71	0.477	6.28709e-07	MIF
ANXA1	2.20101e-11	0.498081	0.218	0.065	7.38174e-07	ANXA1
SPI1	3.4025e-11	0.53946	0.129	0.019	1.14113e-06	SPI1
ZFP36L2	4.14807e-11	0.551121	0.235	0.075	1.39118e-06	ZFP36L2
LAPTM5	4.66296e-11	-0.487447	0.694	0.778	1.56386e-06	LAPTM5
SFPQ	5.06232e-11	0.517283	0.226	0.07	1.6978e-06	SFPQ
TRIR	6.30767e-11	0.464919	0.272	0.096	2.11547e-06	TRIR
MAL	6.65709e-11	0.413654	0.104	0.014	2.23265e-06	MAL
RTN4	7.57481e-11	0.507432	0.128	0.021	2.54044e-06	RTN4
TIMP1	8.96253e-11	0.516107	0.186	0.058	3.00585e-06	TIMP1
CD3E	1.09475e-10	0.445802	0.201	0.058	3.67157e-06	CD3E
CD3D	1.30527e-10	0.484575	0.211	0.07	4.37762e-06	CD3D
POLR2L	1.4648e-10	0.473036	0.257	0.091	4.91266e-06	POLR2L
TRIM22	1.4928e-10	-0.743304	0.208	0.327	5.00656e-06	TRIM22
SH3BGRL3	1.64244e-10	0.296031	0.7	0.481	5.50843e-06	SH3BGRL3
CST7	1.8926e-10	0.573069	0.171	0.049	6.34739e-06	CST7
CISH	2.4773e-10	0.451188	0.101	0.014	8.30835e-06	CISH
GBP1	2.66286e-10	-0.6948	0.115	0.227	8.9307e-06	GBP1
S100A11	3.06806e-10	0.496007	0.339	0.166	1.02896e-05	S100A11
IGLL5	3.38372e-10	0.639257	0.193	0.056	1.13483e-05	IGLL5
CXCR4	5.20814e-10	0.373281	0.733	0.535	1.74671e-05	CXCR4
FXYD2	5.41065e-10	0.371964	0.105	0.012	1.81462e-05	FXYD2
DUT	6.42676e-10	0.490267	0.159	0.042	2.15541e-05	DUT
GBP5	1.37687e-09	-0.638427	0.07	0.168	4.61776e-05	GBP5
SELENOW	1.41103e-09	0.436966	0.182	0.051	4.73231e-05	SELENOW
ITM2A	2.02362e-09	0.410444	0.216	0.072	6.78682e-05	ITM2A
IRF1	2.11537e-09	-0.571713	0.353	0.474	7.09452e-05	IRF1
UVRAG	2.25192e-09	0.437621	0.203	0.065	7.5525e-05	UVRAG
H2AFZ	2.2854e-09	0.456356	0.361	0.173	7.66477e-05	H2AFZ
TRANK1	2.81216e-09	-0.597916	0.038	0.126	9.43143e-05	TRANK1
ZNF800	3.26933e-09	0.403752	0.102	0.012	0.000109647	ZNF800
COX6A1	4.21942e-09	0.285083	0.501	0.285	0.000141511	COX6A1
HMGB1	4.37083e-09	0.276158	0.64	0.425	0.000146589	HMGB1
HCST	4.61459e-09	0.49664	0.228	0.091	0.000154764	HCST
UXT	4.83788e-09	0.357246	0.425	0.224	0.000162253	UXT
LINC02446	4.84394e-09	0.409436	0.105	0.021	0.000162456	LINC02446
SQSTM1	6.73827e-09	0.466399	0.189	0.061	0.000225988	SQSTM1
SLC25A5	7.15601e-09	0.286219	0.542	0.341	0.000239998	SLC25A5
CSTB	8.34318e-09	0.432165	0.276	0.117	0.000279813	CSTB
TAP1	1.40205e-08	-0.673974	0.149	0.245	0.00047022	TAP1
SERP1	1.47256e-08	0.462907	0.156	0.042	0.000493866	SERP1
TSPO	1.79721e-08	0.421563	0.249	0.103	0.00060275	TSPO
PSME2	2.29817e-08	-0.622356	0.415	0.502	0.000770759	PSME2
ATP5MF	2.46838e-08	0.32829	0.326	0.147	0.000827846	ATP5MF
PLP2	3.3968e-08	0.378491	0.286	0.129	0.00113922	PLP2
NKG7	3.98283e-08	0.428943	0.161	0.051	0.00133576	NKG7
CD63	4.91305e-08	0.392268	0.176	0.061	0.00164774	CD63
KRT81	5.18917e-08	0.413583	0.135	0.037	0.00174034	KRT81
HAPLN3	5.34785e-08	-0.623656	0.038	0.107	0.00179356	HAPLN3
ROMO1	5.93408e-08	0.380953	0.209	0.075	0.00199017	ROMO1
CLNS1A	6.85014e-08	0.385375	0.248	0.096	0.0022974	CLNS1A
OST4	7.96884e-08	0.31279	0.448	0.264	0.00267259	OST4
CTSC	9.75431e-08	0.4159	0.205	0.082	0.0032714	CTSC
IFI27	1.09348e-07	0.339411	0.115	0.023	0.00366733	IFI27
SYPL1	1.1723e-07	0.260001	0.408	0.22	0.00393165	SYPL1
RNASEK	1.24979e-07	0.307952	0.485	0.304	0.00419154	RNASEK
SKAP1	1.26642e-07	0.396647	0.182	0.065	0.00424733	SKAP1
IL7R	1.31898e-07	0.398705	0.155	0.056	0.00442358	IL7R
ZFP36	1.47544e-07	0.257115	0.578	0.39	0.00494832	ZFP36
SON	1.7396e-07	0.33667	0.363	0.196	0.00583426	SON
CHI3L2	1.8562e-07	-0.582443	0.124	0.21	0.00622531	CHI3L2
EZR	2.04325e-07	0.358641	0.472	0.285	0.00685265	EZR
CYCS	2.0835e-07	0.38141	0.245	0.103	0.00698763	CYCS
VPREB3	2.23654e-07	0.391613	0.22	0.086	0.0075009	VPREB3
KRT86	2.34346e-07	0.390375	0.104	0.028	0.00785948	KRT86
COX5B	2.58119e-07	0.334827	0.388	0.222	0.00865679	COX5B
UQCR11	2.64354e-07	0.292221	0.344	0.171	0.00886589	UQCR11
MIR155HG	3.29161e-07	-0.673234	0.053	0.126	0.0110394	MIR155HG
TRAV21	3.32169e-07	0.409552	0.141	0.047	0.0111403	TRAV21
NDUFA3	3.63324e-07	0.373476	0.208	0.079	0.0121852	NDUFA3
UBE2L6	3.88302e-07	-0.561519	0.188	0.273	0.0130229	UBE2L6
DYNLL1	4.15707e-07	0.297876	0.34	0.173	0.013942	DYNLL1
COX7B	4.54074e-07	0.327779	0.313	0.164	0.0152287	COX7B
CD24	4.55073e-07	0.417482	0.367	0.206	0.0152622	CD24
KLRB1	5.19483e-07	0.428137	0.121	0.037	0.0174224	KLRB1
SEC62	5.43085e-07	0.334673	0.327	0.173	0.018214	SEC62
NDUFA1	5.76507e-07	0.2891	0.283	0.136	0.0193349	NDUFA1
NDUFA4	5.85441e-07	0.257053	0.434	0.264	0.0196345	NDUFA4
SRSF2	6.08945e-07	0.295553	0.266	0.119	0.0204228	SRSF2
ARL6IP1	6.16662e-07	0.283996	0.269	0.119	0.0206816	ARL6IP1
CD70	8.44085e-07	0.325594	0.114	0.033	0.0283089	CD70
KLF6	8.67545e-07	0.342486	0.432	0.266	0.0290957	KLF6
BLOC1S6	9.52049e-07	0.43258	0.168	0.061	0.0319298	BLOC1S6
PDIA3	1.01872e-06	-0.549873	0.117	0.201	0.0341657	PDIA3
SFXN1	1.28004e-06	0.322006	0.135	0.042	0.0429298	SFXN1
MX1	1.30506e-06	-0.711376	0.138	0.21	0.0437691	MX1
SNX29	1.32678e-06	0.334177	0.257	0.129	0.0444975	SNX29
TCF25	1.33889e-06	0.273572	0.266	0.124	0.0449037	TCF25
CCL5	1.3949e-06	0.384548	0.162	0.061	0.046782	CCL5
VDAC2	1.47243e-06	0.331483	0.226	0.093	0.0493824	VDAC2
LAMTOR4	1.48902e-06	0.328858	0.3	0.15	0.0499388	LAMTOR4

## Sheet: C6 TC-5
	p_val	avg_logFC	pct.1	pct.2	p_val_adj	Gene
BTG1	1.67473e-81	1.71725	0.765	0.165	5.61672e-77	BTG1
PNRC1	5.08276e-66	1.55099	0.587	0.067	1.70466e-61	PNRC1
DUSP1	9.13082e-61	1.72319	0.464	0.027	3.06229e-56	DUSP1
CYBA	3.06582e-46	0.966455	0.69	0.189	1.02822e-41	CYBA
DUSP2	6.62073e-40	1.25769	0.341	0.02	2.22046e-35	DUSP2
MALAT1	1.21766e-36	-0.475137	0.989	0.998	4.08378e-32	MALAT1
KRT14	3.69568e-35	1.27733	0.274	0.011	1.23946e-30	KRT14
LAG3	1.84211e-32	1.3283	0.358	0.047	6.17808e-28	LAG3
STK17A	8.25071e-29	0.897046	0.321	0.032	2.76712e-24	STK17A
YBX1	1.50561e-26	0.810498	0.377	0.067	5.04951e-22	YBX1
LGALS7B	8.16887e-23	0.827372	0.173	0.005	2.73968e-18	LGALS7B
EEF1A1	7.01962e-22	-0.303118	0.975	1	2.35424e-17	EEF1A1
CITED2	9.3758e-21	0.818168	0.193	0.013	3.14446e-16	CITED2
TMA7	4.98435e-20	0.52604	0.662	0.308	1.67165e-15	TMA7
FXYD2	8.08763e-19	0.982595	0.313	0.067	2.71243e-14	FXYD2
CST3	2.22186e-18	0.751729	0.154	0.007	7.45167e-14	CST3
PTMA	8.22663e-18	0.340795	0.972	0.854	2.75905e-13	PTMA
PFN1	2.04338e-17	-0.975556	0.466	0.621	6.85308e-13	PFN1
IER2	5.44092e-17	0.701469	0.419	0.14	1.82478e-12	IER2
CCL17	7.15766e-17	0.801252	0.193	0.02	2.40054e-12	CCL17
TMUB1	9.89477e-17	0.549707	0.156	0.009	3.31851e-12	TMUB1
S100A8	1.04608e-16	0.671945	0.126	0.004	3.50834e-12	S100A8
TERF2IP	2.90368e-16	0.610783	0.31	0.068	9.73835e-12	TERF2IP
JUN	4.95725e-16	0.683815	0.344	0.09	1.66256e-11	JUN
S100A6	6.88545e-16	0.397907	0.785	0.495	2.30924e-11	S100A6
MIF	7.25781e-16	0.414001	0.791	0.502	2.43412e-11	MIF
KHDRBS1	1.05273e-15	0.63053	0.229	0.034	3.53065e-11	KHDRBS1
KRT5	2.374e-15	0.653866	0.117	0.004	7.96191e-11	KRT5
POLR2L	3.87625e-14	0.487169	0.413	0.144	1.30002e-09	POLR2L
NOP53	4.64107e-14	0.481585	0.413	0.14	1.55652e-09	NOP53
SDF4	9.50075e-14	0.4948	0.154	0.014	3.18636e-09	SDF4
NME2	3.14353e-13	0.453485	0.603	0.331	1.05428e-08	NME2
HSP90AB1	3.31959e-13	0.333207	0.765	0.487	1.11332e-08	HSP90AB1
LTB	3.41973e-13	0.415611	0.651	0.372	1.14691e-08	LTB
RTN4	3.49825e-13	0.534395	0.184	0.029	1.17324e-08	RTN4
HNRNPAB	1.00341e-12	0.503958	0.126	0.011	3.36523e-08	HNRNPAB
AHR	1.02023e-12	0.49256	0.109	0.005	3.42163e-08	AHR
HSPD1	2.13692e-12	0.539396	0.369	0.137	7.16679e-08	HSPD1
NDUFA3	2.71913e-12	0.518555	0.316	0.097	9.11941e-08	NDUFA3
PTGER4	2.95378e-12	0.589123	0.212	0.045	9.90638e-08	PTGER4
ATP5MF	5.52004e-12	0.343207	0.455	0.185	1.85131e-07	ATP5MF
SEC61B	1.02216e-11	0.447075	0.486	0.219	3.42813e-07	SEC61B
NDUFA1	1.76691e-11	0.392309	0.411	0.162	5.92586e-07	NDUFA1
MTDH	1.85079e-11	0.483993	0.254	0.061	6.20717e-07	MTDH
ITM2B	2.18163e-11	0.509857	0.246	0.059	7.31675e-07	ITM2B
MCL1	2.30869e-11	0.526807	0.344	0.117	7.7429e-07	MCL1
HLA-B	2.50831e-11	0.263162	0.978	0.894	8.41236e-07	HLA-B
COX8A	3.43218e-11	0.360748	0.514	0.239	1.15109e-06	COX8A
SYTL1	6.96836e-11	0.465814	0.109	0.011	2.33705e-06	SYTL1
TXN	7.22457e-11	0.37896	0.444	0.192	2.42298e-06	TXN
UBL5	7.39101e-11	0.395316	0.506	0.248	2.4788e-06	UBL5
KRT7	7.54672e-11	0.507235	0.154	0.027	2.53102e-06	KRT7
TRBV11-2	9.73798e-11	0.388267	0.321	0.112	3.26593e-06	TRBV11-2
SERP1	2.0104e-10	0.454226	0.221	0.05	6.74248e-06	SERP1
SLC25A5	2.11076e-10	0.35435	0.547	0.297	7.07907e-06	SLC25A5
ROMO1	2.3886e-10	0.410404	0.324	0.112	8.0109e-06	ROMO1
MT2A	3.0655e-10	0.433097	0.542	0.286	1.02811e-05	MT2A
KRT81	6.75147e-10	0.472662	0.128	0.022	2.26431e-05	KRT81
TRIR	7.27026e-10	0.41998	0.344	0.124	2.4383e-05	TRIR
CD3D	7.80226e-10	0.251957	0.735	0.486	2.61672e-05	CD3D
ARL6IP5	8.30733e-10	0.282951	0.573	0.297	2.78611e-05	ARL6IP5
BTG2	1.24609e-09	0.400714	0.369	0.149	4.17914e-05	BTG2
ATP5ME	1.55622e-09	0.427374	0.235	0.065	5.21924e-05	ATP5ME
PRRC2C	1.57215e-09	0.327835	0.489	0.234	5.27267e-05	PRRC2C
ATP5F1E	2.33551e-09	0.261201	0.802	0.581	7.83283e-05	ATP5F1E
LMNB1	4.40352e-09	0.429887	0.106	0.013	0.000147685	LMNB1
HSPA5	8.40321e-09	0.479618	0.453	0.234	0.000281827	HSPA5
COX7B	8.9819e-09	0.322969	0.441	0.214	0.000301235	COX7B
RNF149	9.03612e-09	0.428066	0.117	0.016	0.000303053	RNF149
GZMB	9.04606e-09	0.31968	0.528	0.277	0.000303387	GZMB
NAP1L1	1.00842e-08	0.358428	0.391	0.174	0.000338204	NAP1L1
JUNB	1.38163e-08	0.308155	0.64	0.415	0.000463369	JUNB
DDX24	1.41986e-08	0.311164	0.372	0.16	0.000476194	DDX24
SPN	1.42196e-08	0.456793	0.307	0.124	0.000476897	SPN
MESD	2.17278e-08	0.429233	0.19	0.049	0.000728707	MESD
COPS9	2.24949e-08	0.33868	0.279	0.097	0.000754435	COPS9
TOMM7	2.96922e-08	0.254645	0.634	0.392	0.000995818	TOMM7
SON	3.46615e-08	0.336662	0.433	0.212	0.00116248	SON
PPIB	3.53274e-08	0.26275	0.637	0.388	0.00118481	PPIB
HSPB1	3.54639e-08	0.39846	0.335	0.14	0.00118939	HSPB1
CTSC	4.17733e-08	0.289886	0.517	0.273	0.00140099	CTSC
SFPQ	4.40025e-08	0.349576	0.24	0.074	0.00147576	SFPQ
MAL	6.93666e-08	0.398054	0.154	0.036	0.00232642	MAL
DUT	7.67899e-08	0.362957	0.193	0.052	0.00257538	DUT
ATP6V0B	9.14722e-08	0.341133	0.291	0.11	0.0030678	ATP6V0B
ITM2A	9.42314e-08	0.260026	0.578	0.329	0.00316033	ITM2A
UQCRQ	1.41043e-07	0.289461	0.344	0.146	0.00473029	UQCRQ
CD82	1.48346e-07	0.377923	0.307	0.129	0.00497522	CD82
HSP90B1	1.53977e-07	0.41766	0.48	0.273	0.00516408	HSP90B1
RAB14	1.54443e-07	0.356324	0.168	0.041	0.00517972	RAB14
SEM1	1.65511e-07	0.258747	0.372	0.169	0.00555091	SEM1
COX17	1.65862e-07	0.377372	0.249	0.086	0.00556268	COX17
CCT2	1.77702e-07	0.275042	0.265	0.092	0.00595976	CCT2
SMS	1.88163e-07	0.399437	0.168	0.043	0.0063106	SMS
PET100	1.96449e-07	0.38013	0.198	0.056	0.0065885	PET100
SEPT11	2.03386e-07	0.345865	0.17	0.045	0.00682115	SEPT11
LMAN1	2.17655e-07	0.4177	0.226	0.076	0.00729972	LMAN1
CAST	2.29195e-07	0.390889	0.193	0.061	0.00768675	CAST
ATP5MD	2.41648e-07	0.286768	0.402	0.192	0.00810438	ATP5MD
NDUFB1	2.44722e-07	0.380693	0.154	0.04	0.0082075	NDUFB1
CD9	2.85922e-07	0.300249	0.12	0.023	0.00958925	CD9
IL2RG	3.51633e-07	0.33249	0.419	0.21	0.0117931	IL2RG
NDFIP2	3.58623e-07	0.417022	0.145	0.036	0.0120275	NDFIP2
HLA-DRA	3.78489e-07	0.298072	0.469	0.261	0.0126938	HLA-DRA
RPA3	4.41193e-07	0.316494	0.215	0.067	0.0147967	RPA3
PCNA	4.66995e-07	0.400679	0.123	0.031	0.0156621	PCNA
ZNF800	4.83978e-07	0.337851	0.112	0.02	0.0162316	ZNF800
NDUFB2	6.69134e-07	0.264633	0.419	0.212	0.0224414	NDUFB2
MRPL52	6.95342e-07	0.306884	0.229	0.077	0.0233204	MRPL52
PAG1	8.46464e-07	0.444978	0.154	0.045	0.0283887	PAG1
NFKBIA	8.82523e-07	0.341481	0.204	0.067	0.0295981	NFKBIA
NHP2	9.58014e-07	0.301348	0.24	0.086	0.0321299	NHP2
FKBP1A	1.06927e-06	0.297433	0.321	0.147	0.0358611	FKBP1A
MYC	1.22879e-06	0.350381	0.156	0.043	0.0412111	MYC
TCF25	1.28824e-06	0.320184	0.26	0.104	0.0432048	TCF25
DNAJA2	1.34686e-06	0.258679	0.237	0.081	0.0451711	DNAJA2

## Sheet: C7 MPh
	p_val	avg_logFC	pct.1	pct.2	p_val_adj	Gene
FTH1	1.83609e-89	-1.14467	0.932	0.993	6.15787e-85	FTH1
SPI1	1.38571e-52	1.23084	0.624	0.129	4.64739e-48	SPI1
TYMP	4.82447e-48	1.13771	0.579	0.122	1.61803e-43	TYMP
LTB	4.83794e-44	1.19859	0.653	0.209	1.62255e-39	LTB
IFI27	9.37846e-44	-1.1126	0.492	0.818	3.14535e-39	IFI27
CALHM6	1.56377e-33	1.13909	0.502	0.122	5.24456e-29	CALHM6
KRT14	3.4125e-32	0.96223	0.252	0.005	1.14448e-27	KRT14
IL32	1.78082e-31	0.968092	0.7	0.303	5.97251e-27	IL32
CST3	3.54834e-31	0.993836	0.965	0.925	1.19004e-26	CST3
CYBA	1.27529e-30	0.889898	0.802	0.542	4.27707e-26	CYBA
FTL	1.9902e-27	-0.504501	0.994	1	6.67474e-23	FTL
GZMB	7.94843e-24	1.22952	0.314	0.052	2.66574e-19	GZMB
LGALS7B	1.20193e-21	0.71806	0.196	0.007	4.03103e-17	LGALS7B
CCL17	9.88446e-20	0.875805	0.82	0.517	3.31505e-15	CCL17
PNRC1	2.40627e-19	0.54876	0.624	0.303	8.07016e-15	PNRC1
ACTB	4.22062e-19	0.363326	0.998	1	1.41551e-14	ACTB
CITED2	1.15583e-18	0.607164	0.481	0.167	3.87643e-14	CITED2
CD68	2.637e-18	-0.605625	0.64	0.781	8.84398e-14	CD68
TRBV11-2	8.17195e-18	0.711736	0.341	0.082	2.74071e-13	TRBV11-2
LTC4S	1.1054e-17	0.490325	0.169	0.005	3.70729e-13	LTC4S
TMA7	1.16842e-17	0.56584	0.62	0.321	3.91865e-13	TMA7
CTSB	1.65531e-17	-0.650351	0.698	0.828	5.55158e-13	CTSB
CD163	2.43068e-17	-0.653983	0.362	0.575	8.15201e-13	CD163
PFN1	8.38963e-17	-0.583704	0.676	0.801	2.81371e-12	PFN1
CST7	8.90971e-17	0.731456	0.393	0.142	2.98814e-12	CST7
ANXA1	1.23681e-16	-0.736191	0.669	0.779	4.14801e-12	ANXA1
LST1	1.68819e-16	0.595539	0.715	0.44	5.66186e-12	LST1
TPGS1	3.16105e-16	0.325766	0.116	0	1.06015e-11	TPGS1
BTG1	6.98234e-16	0.641929	0.417	0.154	2.34174e-11	BTG1
LYVE1	1.3001e-15	-0.803963	0.004	0.119	4.36028e-11	LYVE1
CTSL	1.93446e-15	-0.733113	0.169	0.336	6.48778e-11	CTSL
YBX1	2.28345e-15	0.452532	0.707	0.448	7.65823e-11	YBX1
INSIG1	4.81731e-15	-1.00735	0.126	0.266	1.61563e-10	INSIG1
CTSW	5.53271e-15	0.735943	0.277	0.082	1.85556e-10	CTSW
H1FX	1.07775e-14	0.469682	0.194	0.025	3.61456e-10	H1FX
PTPRCAP	2.40207e-14	0.692615	0.368	0.139	8.05607e-10	PTPRCAP
LGALS2	6.03624e-14	-0.702923	0.182	0.348	2.02443e-09	LGALS2
NOP53	1.53177e-13	0.513706	0.343	0.114	5.13725e-09	NOP53
C1QA	1.7313e-13	-0.260062	0.872	0.97	5.80644e-09	C1QA
CXCL2	2.18136e-13	-0.941541	0.364	0.512	7.31583e-09	CXCL2
ATF3	2.74895e-13	-0.775598	0.093	0.236	9.21944e-09	ATF3
PRMT7	2.88321e-13	0.523035	0.196	0.035	9.66972e-09	PRMT7
ATP6V0C	3.88157e-13	-0.595386	0.455	0.577	1.3018e-08	ATP6V0C
SAT1	9.09836e-13	-0.460108	0.783	0.881	3.05141e-08	SAT1
ITM2A	9.7907e-13	0.642208	0.269	0.077	3.2836e-08	ITM2A
TMUB1	1.18023e-12	0.317229	0.124	0.005	3.95825e-08	TMUB1
DHRS9	2.33595e-12	-0.537028	0.019	0.117	7.8343e-08	DHRS9
KRT5	3.26292e-12	0.388421	0.107	0.005	1.09432e-07	KRT5
LGMN	3.72415e-12	-0.534336	0.63	0.761	1.24901e-07	LGMN
SEC61G	4.4157e-12	0.501152	0.581	0.331	1.48094e-07	SEC61G
S100A10	4.71684e-12	-0.635971	0.864	0.93	1.58193e-07	S100A10
TOMM7	5.04841e-12	0.443492	0.659	0.398	1.69314e-07	TOMM7
KRT7	8.46842e-12	0.570726	0.205	0.055	2.84014e-07	KRT7
AHNAK	9.01437e-12	-0.730901	0.517	0.634	3.02324e-07	AHNAK
S100A8	1.25771e-11	0.545929	0.155	0.02	4.21812e-07	S100A8
CD3D	1.4225e-11	0.608912	0.254	0.09	4.77079e-07	CD3D
MS4A6A	2.26525e-11	-0.360953	0.802	0.891	7.5972e-07	MS4A6A
FXYD2	3.29769e-11	0.460863	0.163	0.032	1.10598e-06	FXYD2
NME2	3.91732e-11	0.41319	0.831	0.674	1.31379e-06	NME2
FOSB	5.38482e-11	-0.876725	0.227	0.358	1.80596e-06	FOSB
CD69	6.95731e-11	0.631796	0.421	0.201	2.33334e-06	CD69
PSAP	1.18305e-10	-0.414624	0.725	0.823	3.96771e-06	PSAP
ALOX5AP	1.29583e-10	0.390742	0.517	0.264	4.34595e-06	ALOX5AP
RAC2	1.44933e-10	0.415846	0.438	0.201	4.86078e-06	RAC2
SELENOP	1.75172e-10	-0.61336	0.643	0.754	5.87491e-06	SELENOP
FGFBP2	1.76833e-10	0.417813	0.153	0.022	5.93063e-06	FGFBP2
KRT10	1.77458e-10	0.319267	0.116	0.01	5.95159e-06	KRT10
TRAV21	2.29775e-10	0.485363	0.184	0.045	7.7062e-06	TRAV21
KRT81	2.41248e-10	0.557976	0.174	0.045	8.09098e-06	KRT81
NUPR1	2.64853e-10	-0.6617	0.048	0.162	8.88263e-06	NUPR1
TERF2IP	2.93272e-10	0.377913	0.211	0.06	9.83576e-06	TERF2IP
EHBP1L1	3.11087e-10	0.307837	0.178	0.035	1.04332e-05	EHBP1L1
COX5A	3.55432e-10	-0.558429	0.205	0.306	1.19205e-05	COX5A
LINC01871	3.75747e-10	0.336658	0.107	0.012	1.26018e-05	LINC01871
ACP5	3.92433e-10	-0.622143	0.238	0.348	1.31614e-05	ACP5
GIMAP7	4.34198e-10	0.454312	0.483	0.246	1.45621e-05	GIMAP7
NR4A2	5.88442e-10	-0.83597	0.221	0.338	1.97352e-05	NR4A2
POLR2L	6.12741e-10	0.354924	0.64	0.42	2.05501e-05	POLR2L
HINT1	7.10996e-10	0.389899	0.791	0.622	2.38454e-05	HINT1
LYZ	7.64868e-10	-0.587696	0.576	0.614	2.56521e-05	LYZ
NLRP3	9.44371e-10	-0.583714	0.033	0.124	3.16723e-05	NLRP3
RNASE1	1.05386e-09	-0.434786	0.742	0.871	3.53443e-05	RNASE1
UQCR11	1.11189e-09	0.320423	0.698	0.47	3.72904e-05	UQCR11
TAGLN2	1.29738e-09	-0.481725	0.643	0.721	4.35114e-05	TAGLN2
NDUFA3	1.36036e-09	0.409159	0.45	0.199	4.56237e-05	NDUFA3
RGS2	2.15997e-09	-0.808652	0.159	0.261	7.24409e-05	RGS2
COPS9	2.30783e-09	0.374282	0.37	0.142	7.73999e-05	COPS9
ATP5MG	2.79137e-09	0.314511	0.795	0.617	9.3617e-05	ATP5MG
CXCL3	3.04906e-09	-0.863081	0.231	0.343	0.000102259	CXCL3
KLF4	3.13503e-09	-0.649435	0.138	0.251	0.000105142	KLF4
APRT	3.36091e-09	0.354064	0.574	0.338	0.000112718	APRT
TRIR	3.71245e-09	0.357032	0.399	0.172	0.000124508	TRIR
RNF130	3.8111e-09	-0.530262	0.18	0.281	0.000127817	RNF130
A1BG	4.46154e-09	0.342186	0.242	0.072	0.000149631	A1BG
MLEC	6.7663e-09	0.326582	0.283	0.1	0.000226928	MLEC
PTMA	6.91042e-09	0.280634	0.975	0.943	0.000231762	PTMA
EEF1B2	6.935e-09	0.332809	0.76	0.59	0.000232586	EEF1B2
COA4	7.81155e-09	0.362387	0.229	0.06	0.000261984	COA4
HMOX1	9.08861e-09	-0.949078	0.397	0.463	0.000304814	HMOX1
SDF4	9.44748e-09	0.299783	0.194	0.037	0.00031685	SDF4
OST4	1.10741e-08	0.368518	0.686	0.48	0.000371405	OST4
HLA-DPB1	1.21152e-08	-0.252953	0.95	0.965	0.000406319	HLA-DPB1
MIF	1.25537e-08	0.342231	0.843	0.726	0.000421026	MIF
CD52	1.33341e-08	0.546971	0.335	0.164	0.000447198	CD52
CTSZ	1.43451e-08	-0.443932	0.657	0.756	0.000481105	CTSZ
IER2	1.46958e-08	0.405846	0.43	0.226	0.000492866	IER2
SNRNP70	1.4956e-08	0.401863	0.295	0.112	0.000501593	SNRNP70
MRPS6	1.53473e-08	0.441832	0.442	0.229	0.000514717	MRPS6
PLD3	1.56313e-08	-0.629296	0.248	0.348	0.000524244	PLD3
NCF1	1.93836e-08	-0.577501	0.128	0.236	0.000650086	NCF1
FGL2	1.98381e-08	-0.509515	0.589	0.647	0.000665329	FGL2
IFITM1	1.99021e-08	0.464712	0.508	0.308	0.000667476	IFITM1
BATF	2.11317e-08	0.355234	0.174	0.045	0.000708714	BATF
A2M	2.1665e-08	-0.464908	0.025	0.102	0.000726601	A2M
CD70	2.33878e-08	0.357337	0.132	0.032	0.000784379	CD70
SRGN	2.8531e-08	-0.485888	0.727	0.761	0.000956874	SRGN
MYO5A	3.27926e-08	-0.514049	0.194	0.281	0.0010998	MYO5A
SMIM37	3.73765e-08	0.343883	0.223	0.065	0.00125353	SMIM37
NR4A3	4.09894e-08	-0.619693	0.06	0.144	0.0013747	NR4A3
SLC5A3	4.51034e-08	0.467183	0.227	0.09	0.00151268	SLC5A3
ATP5MC2	4.7145e-08	0.321034	0.8	0.649	0.00158115	ATP5MC2
VAT1	6.50702e-08	-0.523364	0.107	0.187	0.00218232	VAT1
CXCL8	6.50995e-08	-0.747342	0.037	0.117	0.00218331	CXCL8
TGFBI	6.76897e-08	-0.517524	0.411	0.495	0.00227018	TGFBI
IRF8	7.72168e-08	-0.506522	0.147	0.231	0.0025897	IRF8
KHDRBS1	8.32774e-08	0.341204	0.287	0.109	0.00279296	KHDRBS1
ATP5MPL	8.37739e-08	0.338359	0.572	0.353	0.00280961	ATP5MPL
LIMD2	8.40711e-08	0.361203	0.432	0.221	0.00281958	LIMD2
LINC02446	8.82191e-08	0.386863	0.132	0.032	0.00295869	LINC02446
DUT	9.26165e-08	0.347648	0.291	0.114	0.00310617	DUT
CSF2	1.00537e-07	0.454828	0.114	0.022	0.00337182	CSF2
CCND2	1.10444e-07	0.398118	0.165	0.055	0.00370408	CCND2
TOMM5	1.12262e-07	0.281658	0.376	0.172	0.00376505	TOMM5
GLUL	1.28977e-07	-0.469786	0.517	0.585	0.00432564	GLUL
TRADD	1.35684e-07	0.295675	0.161	0.032	0.00455056	TRADD
BCAT1	1.36159e-07	-0.503475	0.056	0.137	0.0045665	BCAT1
ZNF331	1.36443e-07	-0.68943	0.126	0.216	0.00457604	ZNF331
IQGAP2	1.41508e-07	-0.484519	0.151	0.239	0.00474591	IQGAP2
GTF2A2	1.47659e-07	0.358193	0.405	0.199	0.0049522	GTF2A2
LDHB	1.48925e-07	0.415629	0.349	0.169	0.00499465	LDHB
NKG7	1.59824e-07	0.307835	0.198	0.06	0.00536018	NKG7
KLRB1	1.89014e-07	0.430701	0.205	0.077	0.00633917	KLRB1
FAU	1.99322e-07	0.293926	0.926	0.878	0.00668487	FAU
ROMO1	2.11e-07	0.277548	0.471	0.249	0.00707652	ROMO1
CTSS	2.24615e-07	-0.409891	0.62	0.689	0.00753312	CTSS
ATP5ME	2.32294e-07	0.250418	0.43	0.211	0.00779067	ATP5ME
MTDH	2.33927e-07	0.261888	0.421	0.206	0.00784545	MTDH
CD63	2.68592e-07	-0.282096	0.758	0.831	0.00900805	CD63
CORO1A	2.78303e-07	0.325343	0.413	0.219	0.00933372	CORO1A
C1QBP	3.22478e-07	0.258007	0.174	0.04	0.0108153	C1QBP
IL2RG	3.31167e-07	0.32407	0.36	0.177	0.0111067	IL2RG
SLC40A1	4.1336e-07	-0.37279	0.721	0.816	0.0138633	SLC40A1
S100A9	4.32706e-07	-0.415207	0.329	0.418	0.0145121	S100A9
ATP5MC1	4.60539e-07	0.290416	0.421	0.214	0.0154455	ATP5MC1
GPNMB	5.06356e-07	-0.483356	0.085	0.167	0.0169822	GPNMB
MRPL52	5.0656e-07	0.348061	0.38	0.174	0.016989	MRPL52
EIF1AX	5.22559e-07	0.276938	0.324	0.139	0.0175256	EIF1AX
VEGFA	5.24673e-07	-0.389879	0.027	0.107	0.0175965	VEGFA
IL7R	5.26288e-07	0.462979	0.397	0.211	0.0176507	IL7R
CTSD	5.37996e-07	-0.59139	0.31	0.383	0.0180433	CTSD
EGLN3	5.88472e-07	0.332987	0.331	0.149	0.0197362	EGLN3
LCK	7.38971e-07	0.305611	0.124	0.03	0.0247836	LCK
PPM1N	7.39945e-07	0.320412	0.178	0.055	0.0248163	PPM1N
IVNS1ABP	7.55656e-07	-0.596431	0.167	0.244	0.0253432	IVNS1ABP
TNFRSF4	7.59876e-07	0.348286	0.188	0.065	0.0254847	TNFRSF4
PER1	7.79254e-07	-0.405727	0.056	0.127	0.0261346	PER1
MSR1	8.5572e-07	-0.487147	0.045	0.114	0.0286991	MSR1
TRBC2	9.03153e-07	0.30362	0.171	0.055	0.0302899	TRBC2
NCR3	9.06008e-07	0.347277	0.13	0.035	0.0303857	NCR3
SNRPD3	9.47379e-07	0.289178	0.442	0.226	0.0317732	SNRPD3
STK17A	1.09808e-06	0.304364	0.118	0.027	0.0368274	STK17A
PIM2	1.29636e-06	0.325348	0.167	0.057	0.0434773	PIM2
HMGN2	1.36036e-06	0.335953	0.628	0.44	0.0456236	HMGN2

## Sheet: C8 TC-6
	p_val	avg_logFC	pct.1	pct.2	p_val_adj	Gene
YBX1	1.04789e-68	1.03676	0.921	0.41	3.51442e-64	YBX1
BTG1	4.44103e-59	1.11541	0.861	0.254	1.48943e-54	BTG1
TMUB1	2.33192e-56	0.802295	0.537	0.026	7.82079e-52	TMUB1
DUSP2	6.17434e-54	0.994291	0.676	0.117	2.07075e-49	DUSP2
HNRNPAB	1.04905e-50	0.874518	0.662	0.148	3.51831e-46	HNRNPAB
PFN1	4.49879e-48	-0.893233	0.803	0.903	1.5088e-43	PFN1
DUSP1	5.93623e-43	1.19768	0.649	0.134	1.99089e-38	DUSP1
FXYD2	3.42243e-42	0.91927	0.693	0.157	1.14782e-37	FXYD2
C20orf204	5.20806e-38	0.639931	0.361	0.009	1.74668e-33	C20orf204
PNRC1	1.05072e-37	0.784056	0.662	0.171	3.5239e-33	PNRC1
C1QBP	2.05429e-35	0.671408	0.531	0.071	6.88968e-31	C1QBP
XCL2	5.6669e-33	-1.2719	0.29	0.635	1.90057e-28	XCL2
KHDRBS1	6.92503e-31	0.610484	0.562	0.117	2.32252e-26	KHDRBS1
GIMAP7	2.29598e-30	0.667073	0.454	0.051	7.70025e-26	GIMAP7
KRT14	7.92212e-30	0.5391	0.278	0.009	2.65692e-25	KRT14
GIMAP1	3.75395e-29	0.469716	0.282	0.003	1.259e-24	GIMAP1
CYBA	5.72446e-28	0.557509	0.851	0.425	1.91987e-23	CYBA
BATF	2.95915e-26	0.706084	0.857	0.544	9.92441e-22	BATF
HLA-DRA	2.30221e-24	0.610223	0.326	0.04	7.72116e-20	HLA-DRA
MLEC	1.17367e-22	0.461765	0.436	0.077	3.93627e-18	MLEC
TERF2IP	3.5898e-22	0.481134	0.51	0.114	1.20395e-17	TERF2IP
HNRNPD	9.69438e-22	0.445251	0.571	0.194	3.2513e-17	HNRNPD
H1FX	3.1451e-21	0.337653	0.224	0.006	1.0548e-16	H1FX
S100A8	2.13647e-19	0.304912	0.135	0	7.1653e-15	S100A8
CITED2	4.15268e-19	0.40873	0.284	0.023	1.39273e-14	CITED2
TMPRSS11E	6.45921e-19	0.385845	0.29	0.023	2.16629e-14	TMPRSS11E
NOP53	7.25455e-19	0.444491	0.651	0.248	2.43303e-14	NOP53
LTB	1.23875e-18	0.537655	0.927	0.698	4.15453e-14	LTB
STK17A	1.68092e-18	0.369662	0.407	0.077	5.63746e-14	STK17A
GIMAP4	2.2738e-18	0.401316	0.266	0.026	7.62588e-14	GIMAP4
SDF4	3.263e-18	0.406408	0.305	0.043	1.09434e-13	SDF4
SFPQ	5.67459e-18	0.443374	0.602	0.225	1.90314e-13	SFPQ
CD6	9.69595e-18	0.369444	0.234	0.014	3.25183e-13	CD6
NDUFA3	1.54167e-17	0.426945	0.774	0.41	5.17044e-13	NDUFA3
GZMB	2.56519e-17	0.64617	0.99	0.963	8.60315e-13	GZMB
TRBV11-2	4.22983e-17	-0.318963	0.983	0.991	1.4186e-12	TRBV11-2
NFKB2	5.56523e-17	0.380771	0.388	0.097	1.86647e-12	NFKB2
LGALS7B	8.88058e-17	0.286276	0.191	0.011	2.97837e-12	LGALS7B
PRDX2	1.18085e-16	0.442079	0.378	0.08	3.96033e-12	PRDX2
CST7	2.87173e-16	0.365192	0.963	0.789	9.6312e-12	CST7
LAG3	3.51074e-16	0.33528	0.16	0.003	1.17743e-11	LAG3
IER2	6.13852e-16	0.380594	0.774	0.393	2.05874e-11	IER2
CSF2	8.76214e-16	0.730529	0.832	0.601	2.93865e-11	CSF2
CST3	9.47572e-16	0.345187	0.174	0.011	3.17797e-11	CST3
H2AFX	1.81503e-15	0.340446	0.245	0.031	6.08725e-11	H2AFX
LRP1B	2.39305e-15	-0.379745	0.006	0.114	8.02582e-11	LRP1B
ATP5ME	5.04424e-15	0.339649	0.645	0.282	1.69174e-10	ATP5ME
TMA7	1.06098e-14	0.332728	0.936	0.761	3.5583e-10	TMA7
RTN4	1.16792e-14	0.309766	0.409	0.091	3.91696e-10	RTN4
A1BG	1.25336e-14	0.36866	0.616	0.231	4.20352e-10	A1BG
HLA-DPB1	1.85492e-14	0.465366	0.237	0.037	6.22104e-10	HLA-DPB1
GSPT1	2.8778e-14	0.321252	0.359	0.094	9.65156e-10	GSPT1
TAGLN2	3.05431e-14	-0.384561	0.965	0.952	1.02435e-09	TAGLN2
MRPL52	4.40398e-14	0.386053	0.707	0.342	1.47701e-09	MRPL52
IDH2	7.92766e-14	-0.59272	0.334	0.456	2.65878e-09	IDH2
LMNB1	1.25103e-13	0.32571	0.338	0.085	4.19571e-09	LMNB1
COX17	1.30713e-13	0.419666	0.666	0.313	4.38387e-09	COX17
CAPG	1.55109e-13	-0.549517	0.581	0.632	5.20206e-09	CAPG
MIF	1.77907e-13	0.27575	1	0.983	5.96665e-09	MIF
TMEM165	2.09009e-13	0.264978	0.243	0.028	7.00974e-09	TMEM165
KLRC1	3.03641e-13	0.338007	0.268	0.04	1.01835e-08	KLRC1
ARF5	3.30762e-13	-0.571791	0.517	0.575	1.10931e-08	ARF5
AHR	3.98839e-13	0.335756	0.39	0.12	1.33763e-08	AHR
AC112721.2	4.18238e-13	0.318155	0.326	0.091	1.40269e-08	AC112721.2
TCF25	5.55443e-13	0.323478	0.562	0.225	1.86285e-08	TCF25
CD70	6.0518e-13	0.345783	0.857	0.613	2.02965e-08	CD70
PET100	1.3277e-12	0.319293	0.517	0.188	4.45284e-08	PET100
CD74	1.54163e-12	0.371249	0.938	0.732	5.17032e-08	CD74
TSC22D3	2.16859e-12	-0.605566	0.778	0.829	7.27303e-08	TSC22D3
MALAT1	2.35791e-12	-0.492508	0.99	0.994	7.90795e-08	MALAT1
ARHGDIB	2.65049e-12	-0.430788	0.876	0.872	8.88923e-08	ARHGDIB
POLR2L	2.99707e-12	0.328083	0.857	0.561	1.00516e-07	POLR2L
EEF1B2	9.33242e-12	0.333981	0.967	0.855	3.12991e-07	EEF1B2
ZNF800	1.31528e-11	0.266618	0.336	0.1	4.41117e-07	ZNF800
MTDH	1.3169e-11	0.323256	0.477	0.168	4.41662e-07	MTDH
SLC1A5	1.97412e-11	0.315893	0.454	0.171	6.62082e-07	SLC1A5
NDUFA1	2.7072e-11	0.295522	0.888	0.641	9.07942e-07	NDUFA1
MRPL41	2.97325e-11	-0.463983	0.263	0.373	9.97169e-07	MRPL41
SMIM37	4.07286e-11	0.316649	0.568	0.236	1.36595e-06	SMIM37
PA2G4	6.25054e-11	0.313621	0.793	0.524	2.09631e-06	PA2G4
DDIT4	6.74705e-11	-0.409714	0.826	0.866	2.26283e-06	DDIT4
SRGN	7.27665e-11	-0.509031	0.961	0.94	2.44044e-06	SRGN
IRF1	8.14202e-11	0.269128	0.668	0.348	2.73067e-06	IRF1
COX5A	1.13973e-10	-0.509589	0.376	0.425	3.82244e-06	COX5A
KRT86	1.40645e-10	-0.485929	0.68	0.738	4.71697e-06	KRT86
TIGIT	1.46303e-10	0.306547	0.415	0.137	4.90671e-06	TIGIT
FTH1	1.52335e-10	-0.471229	0.807	0.778	5.10903e-06	FTH1
FABP5	1.7932e-10	0.314966	0.869	0.63	6.01403e-06	FABP5
CCL17	2.05028e-10	0.349079	0.166	0.023	6.87622e-06	CCL17
SERP1	2.27601e-10	0.261354	0.423	0.131	7.63328e-06	SERP1
ROMO1	2.38787e-10	0.306182	0.826	0.533	8.00845e-06	ROMO1
HLA-DPA1	3.43682e-10	0.373652	0.214	0.043	1.15264e-05	HLA-DPA1
MYL12A	4.25311e-10	-0.305203	0.952	0.949	1.42641e-05	MYL12A
SRSF2	5.2304e-10	0.261229	0.809	0.519	1.75417e-05	SRSF2
SLIRP	5.2355e-10	0.314973	0.593	0.271	1.75588e-05	SLIRP
CD55	5.68389e-10	-0.534729	0.251	0.368	1.90626e-05	CD55
FGFBP2	7.15539e-10	0.26023	0.672	0.342	2.39978e-05	FGFBP2
LSP1	1.56151e-09	-0.417518	0.71	0.689	5.23699e-05	LSP1
HLA-DRB1	2.28222e-09	0.371917	0.222	0.054	7.65412e-05	HLA-DRB1
SEC61G	2.3257e-09	0.272412	0.902	0.698	7.79993e-05	SEC61G
JUN	2.518e-09	0.359995	0.214	0.046	8.44485e-05	JUN
TPM4	3.11806e-09	-0.469496	0.508	0.57	0.000104573	TPM4
COA4	5.35347e-09	0.285776	0.593	0.271	0.000179545	COA4
MYDGF	6.48662e-09	-0.450998	0.228	0.316	0.000217548	MYDGF
RANBP1	6.48799e-09	-0.460054	0.386	0.427	0.000217594	RANBP1
SNRPF	7.15828e-09	0.283884	0.768	0.476	0.000240074	SNRPF
RGS1	7.56868e-09	-0.569898	0.747	0.786	0.000253839	RGS1
ITM2A	1.40292e-08	-0.293567	0.95	0.957	0.000470512	ITM2A
C12orf75	1.67923e-08	-0.431976	0.384	0.43	0.000563181	C12orf75
PTGER4	1.83618e-08	0.260314	0.371	0.12	0.000615819	PTGER4
HSPB1	1.95398e-08	0.259584	0.934	0.749	0.000655326	HSPB1
FKBP11	2.46457e-08	0.261978	0.506	0.225	0.000826568	FKBP11
NEDD9	2.65327e-08	-0.372881	0.143	0.231	0.000889852	NEDD9
TRDC	2.76898e-08	0.251002	0.257	0.063	0.000928662	TRDC
SIT1	3.34778e-08	0.306839	0.442	0.16	0.00112278	SIT1
MPG	1.06312e-07	-0.344514	0.191	0.274	0.0035655	MPG
AHNAK	1.95966e-07	-0.59282	0.583	0.604	0.00657232	AHNAK
UBC	2.15395e-07	-0.309337	0.967	0.954	0.00722393	UBC
TRAT1	2.17436e-07	-0.496744	0.471	0.527	0.00729237	TRAT1
MB	2.25698e-07	-0.325349	0.135	0.211	0.00756945	MB
TNFRSF18	2.6149e-07	-0.398477	0.28	0.342	0.00876987	TNFRSF18
LCP1	5.19951e-07	-0.358174	0.923	0.895	0.0174381	LCP1
IL10	6.3611e-07	0.310169	0.122	0.02	0.0213339	IL10
RALY	6.83977e-07	-0.393581	0.579	0.536	0.0229392	RALY
DDX24	8.13554e-07	0.250243	0.585	0.319	0.027285	DDX24
PTP4A3	8.33732e-07	0.297837	0.429	0.197	0.0279617	PTP4A3
SARAF	8.63196e-07	-0.400334	0.842	0.818	0.0289499	SARAF
NONO	9.6119e-07	-0.402561	0.703	0.67	0.0322364	NONO
OSBPL5	1.13115e-06	-0.310249	0.116	0.179	0.0379364	OSBPL5

## Sheet: C9 TC-7
	p_val	avg_logFC	pct.1	pct.2	p_val_adj	Gene
BTG1	1.54694e-106	2.04649	0.963	0.25	5.18814e-102	BTG1
DUSP1	4.61389e-104	2.32761	0.838	0.066	1.5474e-99	DUSP1
PNRC1	4.71885e-56	1.36817	0.749	0.129	1.58261e-51	PNRC1
MALAT1	1.72917e-42	-0.729411	0.988	0.997	5.79931e-38	MALAT1
CITED2	1.4026e-32	1.35612	0.462	0.057	4.70404e-28	CITED2
CYBA	2.38136e-30	0.906055	0.599	0.147	7.98661e-26	CYBA
YBX1	3.28806e-30	0.911586	0.52	0.098	1.10275e-25	YBX1
S100A6	2.65505e-24	0.51957	0.899	0.575	8.90451e-20	S100A6
DUSP2	9.54737e-24	0.998843	0.291	0.017	3.202e-19	DUSP2
NOP53	5.62864e-20	0.607733	0.633	0.221	1.88773e-15	NOP53
KRT14	1.24954e-19	0.880563	0.266	0.02	4.1907e-15	KRT14
TMUB1	4.68112e-18	0.577073	0.187	0.006	1.56995e-13	TMUB1
TXNIP	8.13777e-17	0.437737	0.92	0.644	2.72924e-12	TXNIP
TMA7	1.3374e-16	0.462209	0.746	0.376	4.48538e-12	TMA7
IL32	2.94131e-16	0.542772	0.896	0.652	9.86458e-12	IL32
TMSB10	8.01379e-16	0.371041	1	0.977	2.68766e-11	TMSB10
SDF4	2.23415e-15	0.647161	0.208	0.011	7.49289e-11	SDF4
EEF1A1	2.91095e-15	-0.274352	1	0.997	9.76273e-11	EEF1A1
H1FX	1.19843e-14	0.566845	0.162	0.006	4.01928e-10	H1FX
MIF	1.40588e-14	0.403865	0.862	0.557	4.71505e-10	MIF
GZMB	3.58536e-14	0.603388	0.239	0.037	1.20246e-09	GZMB
TRBV11-2	8.21349e-14	0.359916	0.33	0.106	2.75464e-09	TRBV11-2
KHDRBS1	9.06437e-14	0.635102	0.235	0.026	3.04001e-09	KHDRBS1
TERF2IP	1.28787e-13	0.523725	0.349	0.066	4.31925e-09	TERF2IP
LGALS7B	1.32385e-13	0.701722	0.153	0.006	4.43994e-09	LGALS7B
SELENOH	3.20298e-13	0.505275	0.446	0.155	1.07422e-08	SELENOH
ACTB	5.26953e-13	0.255779	1	1	1.76729e-08	ACTB
H3F3A	1.22998e-12	0.33362	0.826	0.514	4.12511e-08	H3F3A
ATP5F1E	1.44534e-12	0.388779	0.856	0.589	4.84737e-08	ATP5F1E
IER2	3.32756e-12	0.506449	0.502	0.193	1.116e-07	IER2
STK17A	4.59018e-12	0.548177	0.223	0.034	1.53946e-07	STK17A
CRIP1	5.07902e-12	0.254693	0.829	0.534	1.7034e-07	CRIP1
ROMO1	8.95667e-12	0.550505	0.321	0.083	3.00389e-07	ROMO1
NME2	1.0354e-11	0.325326	0.7	0.414	3.47251e-07	NME2
S100A8	1.20668e-11	0.55832	0.147	0.009	4.04696e-07	S100A8
KRT5	1.24532e-11	0.57057	0.125	0.006	4.17654e-07	KRT5
CST3	1.54798e-11	0.596119	0.135	0.006	5.19162e-07	CST3
ATP5MC3	1.89471e-11	0.437094	0.532	0.207	6.35449e-07	ATP5MC3
PIM2	2.79436e-11	0.495298	0.391	0.135	9.37173e-07	PIM2
NDUFA3	2.98197e-11	0.53093	0.318	0.083	1.00009e-06	NDUFA3
PFN1	3.44611e-11	-0.735489	0.477	0.609	1.15576e-06	PFN1
HLA-DRB1	6.90168e-11	0.613275	0.425	0.147	2.31468e-06	HLA-DRB1
TRADD	1.45938e-10	0.445989	0.135	0.006	4.89447e-06	TRADD
TRIR	1.56967e-10	0.433187	0.422	0.161	5.26437e-06	TRIR
COX6A1	1.61521e-10	0.278349	0.673	0.365	5.41707e-06	COX6A1
KRT7	2.11111e-10	0.497348	0.131	0.011	7.08024e-06	KRT7
UBL5	2.16254e-10	0.33782	0.55	0.25	7.25271e-06	UBL5
POLR2L	2.80943e-10	0.504687	0.404	0.138	9.42227e-06	POLR2L
KRT10	3.33593e-10	0.555127	0.119	0.006	1.1188e-05	KRT10
CCL17	4.68612e-10	0.412224	0.156	0.014	1.57163e-05	CCL17
SARAF	4.97872e-10	-0.649018	0.865	0.865	1.66976e-05	SARAF
UQCR11	5.63396e-10	0.433314	0.541	0.233	1.88952e-05	UQCR11
TRAPPC6A	6.80634e-10	0.395518	0.278	0.075	2.28271e-05	TRAPPC6A
HNRNPAB	8.11298e-10	0.43454	0.147	0.011	2.72093e-05	HNRNPAB
KLF2	8.28884e-10	0.50766	0.254	0.055	2.77991e-05	KLF2
NDUFA13	9.234e-10	0.424449	0.428	0.164	3.0969e-05	NDUFA13
ITM2B	1.04043e-09	0.445589	0.242	0.057	3.48941e-05	ITM2B
CTSW	1.04551e-09	0.430257	0.272	0.103	3.50643e-05	CTSW
ATP5ME	1.09139e-09	0.466928	0.196	0.034	3.66031e-05	ATP5ME
MTDH	1.86651e-09	0.465166	0.269	0.072	6.2599e-05	MTDH
UQCR10	2.36482e-09	0.302368	0.489	0.207	7.93114e-05	UQCR10
HLA-DRA	2.68998e-09	0.476234	0.37	0.118	9.02165e-05	HLA-DRA
MT2A	4.64965e-09	0.297284	0.523	0.25	0.00015594	MT2A
COX7C	6.34825e-09	0.277112	0.804	0.537	0.000212908	COX7C
HNRNPD	6.44961e-09	0.464962	0.232	0.052	0.000216307	HNRNPD
SLC2A3	6.64454e-09	-0.585217	0.731	0.799	0.000222844	SLC2A3
SEC61G	7.08591e-09	0.418872	0.379	0.149	0.000237647	SEC61G
RASAL3	7.96625e-09	0.425351	0.168	0.029	0.000267172	RASAL3
NKG7	8.13572e-09	0.427958	0.168	0.032	0.000272856	NKG7
PPP1CA	9.6249e-09	0.350728	0.502	0.224	0.0003228	PPP1CA
SRP14	1.14413e-08	0.266001	0.664	0.356	0.000383717	SRP14
JUN	1.17583e-08	0.570599	0.422	0.19	0.00039435	JUN
SNRPE	1.30185e-08	0.443857	0.232	0.066	0.000436615	SNRPE
PARP1	1.49681e-08	0.385297	0.321	0.101	0.000502	PARP1
COX6C	1.76589e-08	0.318242	0.599	0.31	0.000592243	COX6C
COX8A	3.23416e-08	0.38962	0.554	0.264	0.00108467	COX8A
LAMTOR4	4.56101e-08	0.393397	0.437	0.193	0.00152967	LAMTOR4
PYCARD	5.60105e-08	0.38161	0.242	0.063	0.00187848	PYCARD
CHURC1	5.61515e-08	0.343209	0.352	0.126	0.00188321	CHURC1
NDUFA1	5.61953e-08	0.293915	0.416	0.181	0.00188468	NDUFA1
SMIM37	6.16045e-08	0.350945	0.18	0.029	0.00206609	SMIM37
DUT	6.27906e-08	0.364715	0.242	0.063	0.00210587	DUT
NDUFB11	7.41456e-08	0.3304	0.557	0.287	0.00248669	NDUFB11
TCF25	7.50113e-08	0.356396	0.291	0.095	0.00251573	TCF25
PRR13	7.83041e-08	0.29772	0.446	0.207	0.00262616	PRR13
CBX3	8.43902e-08	0.423199	0.275	0.092	0.00283028	CBX3
SLC25A5	9.48812e-08	0.273159	0.599	0.342	0.00318213	SLC25A5
NDUFB2	1.08327e-07	0.378643	0.477	0.221	0.00363306	NDUFB2
SELPLG	1.08891e-07	0.386475	0.294	0.101	0.00365198	SELPLG
RSRP1	1.21657e-07	-0.535638	0.52	0.589	0.00408013	RSRP1
TSTD1	1.30064e-07	0.437202	0.336	0.109	0.00436208	TSTD1
MT1X	1.4079e-07	0.350238	0.229	0.057	0.0047218	MT1X
SNRPF	1.41218e-07	0.353945	0.318	0.109	0.00473616	SNRPF
ARPC5	1.46919e-07	0.301004	0.477	0.233	0.00492737	ARPC5
GOLPH3	1.90011e-07	0.340758	0.11	0.011	0.00637258	GOLPH3
IFI44L	2.29872e-07	-0.641247	0.043	0.132	0.00770946	IFI44L
CTSC	2.37657e-07	0.367257	0.388	0.164	0.00797053	CTSC
NCR3	2.43954e-07	0.258553	0.141	0.034	0.00818172	NCR3
SET	2.70276e-07	0.321476	0.22	0.057	0.00906452	SET
SEC61B	3.23099e-07	0.295595	0.498	0.241	0.0108361	SEC61B
PSMB9	3.36303e-07	0.324392	0.56	0.296	0.0112789	PSMB9
SERP1	3.47227e-07	0.4028	0.202	0.049	0.0116453	SERP1
UQCRQ	3.47407e-07	0.327433	0.343	0.129	0.0116513	UQCRQ
TSPO	3.50612e-07	0.270651	0.437	0.213	0.0117588	TSPO
PA2G4	3.68749e-07	0.35671	0.339	0.129	0.0123671	PA2G4
COPS9	4.08461e-07	0.348228	0.284	0.089	0.013699	COPS9
FXYD2	5.12965e-07	0.296723	0.101	0.011	0.0172038	FXYD2
ARF6	5.61268e-07	0.358303	0.162	0.032	0.0188238	ARF6
ICOS	5.7021e-07	-0.78928	0.297	0.371	0.0191237	ICOS
ATP5MPL	5.78134e-07	0.313544	0.364	0.152	0.0193895	ATP5MPL
GSPT1	7.25759e-07	0.334131	0.15	0.023	0.0243405	GSPT1
SEC62	7.3801e-07	0.263216	0.312	0.112	0.0247514	SEC62
RTN4	8.04689e-07	0.361113	0.202	0.052	0.0269877	RTN4
COX5B	9.14856e-07	0.28898	0.523	0.287	0.0306825	COX5B
PTGER4	9.6882e-07	0.304646	0.367	0.144	0.0324923	PTGER4
CST7	1.22176e-06	0.379695	0.272	0.109	0.0409755	CST7
HSPB1	1.39325e-06	0.454167	0.459	0.23	0.0467269	HSPB1

[truncated: 15 more sheets: C10 FB-1, C11 DC-2, C12 TC-8, C13 TC-9, C14 TC-10, C15 KC, C16 TC-11, C17 TC-12, C18 EC-1, C19 TC-13, C20 DC-3, C21 MFB, C22 PDC, C23 EC-2, C24 PC]
