# Supplementary material for: Single-cell RNA sequencing reveals markers of disease progression in primary cutaneous T-cell lymphoma
Source: Mol Cancer. 2021 Sep 28;20:124. doi: 10.1186/s12943-021-01419-2 (PMC8477535; doi:10.1186/s12943-021-01419-2)
Supplement: Supplementary file 14 — Additional file 14: Table S13. [file 12943_2021_1419_MOESM14_ESM.xlsx]

## Sheet: Clustermarker MF311
	p_val	avg_logFC	pct.1	pct.2	p_val_adj	cluster	gene
TRAV8-4	0	1.26409	0.746	0.252	0	0	TRAV8-4	TC-1
TRBV5-6	0	1.25237	0.827	0.292	0	0	TRBV5-6
TRAV27	0	1.21226	0.784	0.277	0	0	TRAV27
GIMAP4	0	1.20096	0.623	0.238	0	0	GIMAP4
CD52	0	1.18547	0.899	0.441	0	0	CD52
PASK	0	1.18368	0.449	0.125	0	0	PASK
LTB	0	1.14382	0.623	0.224	0	0	LTB
CCR7	0	1.13053	0.471	0.15	0	0	CCR7
FYB1	0	1.09492	0.717	0.328	0	0	FYB1
LAT	0	1.07657	0.638	0.245	0	0	LAT
MT1M	0	2.4343	0.636	0.1	0	1	MT1M	FB-1
APOD	0	2.36352	0.849	0.09	0	1	APOD
DCN	0	2.2852	0.984	0.132	0	1	DCN
LUM	0	2.26327	0.754	0.082	0	1	LUM
TNC	0	2.19911	0.672	0.093	0	1	TNC
MT2A	0	2.1639	0.876	0.589	0	1	MT2A
COL6A2	0	2.11971	0.945	0.122	0	1	COL6A2
NNMT	0	2.11593	0.831	0.122	0	1	NNMT
MT1X	0	2.05818	0.704	0.371	0	1	MT1X
PLA2G2A	0	2.04464	0.494	0.055	0	1	PLA2G2A
TNFRSF4	0	1.49908	0.443	0.105	0	2	TNFRSF4	TC-2
IGFL2	0	1.10058	0.569	0.175	0	2	IGFL2
SOD1	0	0.985104	0.837	0.537	0	2	SOD1
TRAV8-4	0	0.966665	0.75	0.265	0	2	TRAV8-4
LINC01480	0	0.951203	0.25	0.052	0	2	LINC01480
PRDX1	0	0.909426	0.876	0.707	0	2	PRDX1
TRBV5-6	0	0.893757	0.826	0.306	0	2	TRBV5-6
TRAV27	0	0.823556	0.769	0.292	0	2	TRAV27
CXCL13	3.26e-249	2.15513	0.295	0.117	1.09e-244	2	CXCL13
ATF5	1.21e-210	0.792937	0.354	0.165	4.06e-206	2	ATF5
HLA-DRA	0	2.7083	0.998	0.304	0	3	HLA-DRA	DC-1
LYZ	0	2.59617	0.853	0.065	0	3	LYZ
HLA-DPA1	0	2.50606	0.988	0.239	0	3	HLA-DPA1
HLA-DPB1	0	2.45457	0.975	0.229	0	3	HLA-DPB1
HLA-DRB1	0	2.45314	0.994	0.306	0	3	HLA-DRB1
HLA-DQA1	0	2.45166	0.953	0.192	0	3	HLA-DQA1
HLA-DQB1	0	2.43671	0.962	0.21	0	3	HLA-DQB1
TYROBP	0	2.2031	0.931	0.098	0	3	TYROBP
FCER1G	0	2.02138	0.883	0.08	0	3	FCER1G
CD74	0	2.01673	1	0.795	0	3	CD74
STMN1	0	2.12758	0.959	0.196	0	4	STMN1	TC-3
HIST1H4C	0	2.04743	0.814	0.229	0	4	HIST1H4C
HMGB2	0	1.92913	0.915	0.194	0	4	HMGB2
UBE2C	0	1.92187	0.658	0.043	0	4	UBE2C
TOP2A	0	1.58405	0.591	0.045	0	4	TOP2A
H2AFZ	0	1.55098	0.963	0.464	0	4	H2AFZ
TUBA1B	0	1.47294	0.971	0.587	0	4	TUBA1B
CENPF	0	1.40368	0.546	0.046	0	4	CENPF
TUBB	0	1.40055	0.96	0.565	0	4	TUBB
HMGB1	0	1.32785	0.993	0.711	0	4	HMGB1
NKG7	0	3.36605	0.857	0.03	0	5	NKG7	TC-4
CCL5	0	3.07514	0.761	0.064	0	5	CCL5
CCL4	0	2.93417	0.505	0.026	0	5	CCL4
GNLY	0	2.76519	0.364	0.031	0	5	GNLY
GZMK	0	2.71483	0.604	0.019	0	5	GZMK
GZMA	0	2.55259	0.66	0.036	0	5	GZMA
GZMB	0	2.36124	0.418	0.022	0	5	GZMB
CTSW	0	2.09109	0.466	0.026	0	5	CTSW
XCL1	0	2.05694	0.194	0.009	0	5	XCL1
XCL2	0	2.00846	0.206	0.006	0	5	XCL2
CD7	0	1.48019	0.322	0.041	0	6	CD7	TC-5
TRBV20-1	0	1.45518	0.107	0.007	0	6	TRBV20-1
CXCR4	0	1.34367	0.523	0.198	0	6	CXCR4
LTB	2.13e-302	1.18759	0.571	0.254	7.13e-298	6	LTB
RHOH	1.08e-245	1.09599	0.263	0.069	3.62e-241	6	RHOH
CD69	1.48e-238	1.18843	0.356	0.122	4.98e-234	6	CD69
SLC2A3	9.42e-198	1.1013	0.495	0.26	3.16e-193	6	SLC2A3
RGS1	3.42e-192	1.19063	0.29	0.099	1.15e-187	6	RGS1
IL7R	4.21e-166	1.0947	0.382	0.177	1.41e-161	6	IL7R
CREM	5.43e-149	1.1345	0.248	0.089	1.82e-144	6	CREM
FYB1	0	1.14779	0.728	0.355	0	7	FYB1	TC-6
CCR7	3.28e-291	1.08016	0.475	0.173	1.1e-286	7	CCR7
CXCR4	2.99e-288	1.24599	0.501	0.201	1e-283	7	CXCR4
MAL	1.34e-228	1.03981	0.396	0.146	4.48e-224	7	MAL
TSC22D3	9.82e-221	1.13825	0.602	0.361	3.29e-216	7	TSC22D3
SLC2A3	1.85e-214	1.10952	0.518	0.26	6.22e-210	7	SLC2A3
PTHLH	2.15e-170	1.07397	0.241	0.074	7.2e-166	7	PTHLH
JUNB	4.11e-161	0.984393	0.698	0.594	1.38e-156	7	JUNB
NR4A2	3.59e-147	1.08397	0.33	0.141	1.21e-142	7	NR4A2
ITGB1	2.26e-123	0.972431	0.486	0.315	7.59e-119	7	ITGB1
KRT14	0	2.62224	0.977	0.298	0	8	KRT14	KC-1
KRT5	0	2.43588	0.979	0.177	0	8	KRT5
LY6D	0	2.37412	0.962	0.131	0	8	LY6D
KRT6A	0	2.35508	0.845	0.156	0	8	KRT6A
S100A2	0	2.26289	0.854	0.145	0	8	S100A2
LGALS7B	0	2.21566	0.995	0.199	0	8	LGALS7B
LGALS7	0	2.14799	0.98	0.137	0	8	LGALS7
S100A14	0	2.13927	0.957	0.109	0	8	S100A14
KRT16	0	2.12225	0.775	0.149	0	8	KRT16
KRT6B	0	2.11178	0.544	0.055	0	8	KRT6B
CCL19	0	3.75836	0.945	0.082	0	9	CCL19	FB-2
C3	0	2.22347	0.903	0.134	0	9	C3
CXCL9	0	2.17423	0.433	0.048	0	9	CXCL9
CLU	0	2.15214	0.866	0.181	0	9	CLU
CXCL14	0	2.11409	0.955	0.251	0	9	CXCL14
UBD	0	1.87793	0.707	0.067	0	9	UBD
C1S	0	1.86291	0.951	0.181	0	9	C1S
IGFBP7	0	1.83305	0.862	0.143	0	9	IGFBP7
THY1	0	1.753	0.819	0.149	0	9	THY1
APOE	0	1.70744	0.691	0.149	0	9	APOE
CCL18	0	5.00118	0.881	0.068	0	10	CCL18	MPh-1
RNASE1	0	3.45164	0.967	0.078	0	10	RNASE1
CCL13	0	3.28866	0.858	0.024	0	10	CCL13
F13A1	0	2.92523	0.868	0.064	0	10	F13A1
FTL	0	2.81794	0.999	0.794	0	10	FTL
PLTP	0	2.68083	0.669	0.095	0	10	PLTP
C1QA	0	2.48812	0.804	0.051	0	10	C1QA
C1QC	0	2.34875	0.783	0.055	0	10	C1QC
C1QB	0	2.31419	0.739	0.057	0	10	C1QB
SELENOP	0	2.30514	0.727	0.123	0	10	SELENOP
KRTDAP	0	4.03661	0.984	0.11	0	11	KRTDAP	KC-2
S100A7	0	3.75727	0.98	0.245	0	11	S100A7
SBSN	0	3.34766	0.968	0.065	0	11	SBSN
KRT16	0	3.34694	0.935	0.146	0	11	KRT16
S100A8	0	3.27428	0.992	0.364	0	11	S100A8
KRT6A	0	3.06975	0.915	0.157	0	11	KRT6A
SPRR2E	0	3.04496	0.442	0.018	0	11	SPRR2E
DEFB4A	0	3.03436	0.201	0.011	0	11	DEFB4A
CALML5	0	3.0138	0.872	0.037	0	11	CALML5
DMKN	0	2.97217	0.994	0.11	0	11	DMKN
KRT15	0	2.62119	0.519	0.022	0	12	KRT15	KC-3
KRT5	0	2.50442	0.961	0.185	0	12	KRT5
S100A2	0	2.50116	0.903	0.149	0	12	S100A2
KRT14	0	2.31959	0.97	0.304	0	12	KRT14
DST	0	1.77123	0.759	0.089	0	12	DST
COL17A1	0	1.77092	0.69	0.031	0	12	COL17A1
CCL27	0	1.66614	0.665	0.1	0	12	CCL27
SFN	0	1.60816	0.94	0.161	0	12	SFN
LTF	0	1.5781	0.372	0.033	0	12	LTF
FXYD3	0	1.39451	0.72	0.1	0	12	FXYD3
TRAV27	0	1.26469	0.839	0.321	0	13	TRAV27	TC-7
IGHM	3.08e-237	1.02663	0.366	0.091	1.03e-232	13	IGHM
PFN1	8.56e-237	0.784078	0.933	0.757	2.87e-232	13	PFN1
TRBV5-6	5.88e-221	0.843558	0.762	0.342	1.97e-216	13	TRBV5-6
ITM2A	8.61e-187	1.03492	0.466	0.168	2.89e-182	13	ITM2A
HACD1	2.93e-182	0.98739	0.308	0.081	9.82e-178	13	HACD1
IGFL2	1.95e-144	0.899099	0.481	0.203	6.54e-140	13	IGFL2
LINC01480	2.1e-90	0.810203	0.211	0.066	7.03e-86	13	LINC01480
ATF5	1.12e-80	0.798076	0.366	0.177	3.74e-76	13	ATF5
HMGN1	2.15e-76	0.79444	0.463	0.284	7.22e-72	13	HMGN1
ACKR1	0	3.31108	0.733	0.007	0	14	ACKR1	EC-1
SPARCL1	0	3.05803	0.944	0.062	0	14	SPARCL1
PLVAP	0	2.86451	0.824	0.004	0	14	PLVAP
TM4SF1	0	2.58657	0.872	0.033	0	14	TM4SF1
CCL14	0	2.35445	0.59	0.016	0	14	CCL14
VWF	0	2.31629	0.73	0.007	0	14	VWF
A2M	0	2.3058	0.795	0.024	0	14	A2M
RAMP2	0	2.30263	0.795	0.011	0	14	RAMP2
PECAM1	0	2.25036	0.806	0.02	0	14	PECAM1
RAMP3	0	2.20738	0.716	0.011	0	14	RAMP3
COL1A1	0	3.02131	0.977	0.151	0	15	COL1A1	FB-3
CFD	0	2.90428	0.979	0.136	0	15	CFD
CLEC3B	0	2.60491	0.919	0.073	0	15	CLEC3B
PLA2G2A	0	2.53351	0.759	0.083	0	15	PLA2G2A
COL1A2	0	2.52176	0.987	0.169	0	15	COL1A2
COL3A1	0	2.44029	0.924	0.145	0	15	COL3A1
DCN	0	2.34905	1	0.2	0	15	DCN
MFAP5	0	2.32641	0.885	0.043	0	15	MFAP5
SPARC	0	2.31502	0.968	0.19	0	15	SPARC
CCDC80	0	2.26913	0.968	0.143	0	15	CCDC80
CCL22	0	2.69905	0.257	0.004	0	16	CCL22	DC-2
S100B	0	2.3444	0.51	0.023	0	16	S100B
HLA-DPB1	0	2.26271	0.982	0.274	0	16	HLA-DPB1
HLA-DPA1	0	2.11325	0.968	0.285	0	16	HLA-DPA1
CPVL	0	2.09862	0.555	0.066	0	16	CPVL
FSCN1	0	2.0217	0.558	0.099	0	16	FSCN1
HLA-DQA1	0	1.94655	0.942	0.239	0	16	HLA-DQA1
HLA-DQB1	0	1.94558	0.916	0.257	0	16	HLA-DQB1
CCL17	1.34e-253	3.04048	0.223	0.023	4.48e-249	16	CCL17
TXN	9.65e-168	2.29267	0.865	0.522	3.24e-163	16	TXN
MS4A1	0	2.44718	0.503	0.011	0	17	MS4A1	BC
BANK1	0	1.425	0.241	0.005	0	17	BANK1
HLA-DRA	1.15e-298	1.34703	0.993	0.35	3.86e-294	17	HLA-DRA
HLA-DPA1	1.87e-278	1.28624	0.931	0.289	6.28e-274	17	HLA-DPA1
HLA-DQB1	1.09e-252	1.30745	0.855	0.261	3.65e-248	17	HLA-DQB1
CD79A	5.96e-245	1.77867	0.466	0.083	2e-240	17	CD79A
CD74	8.74e-241	1.3985	1	0.808	2.93e-236	17	CD74
CD37	7.43e-162	1.5116	0.708	0.285	2.49e-157	17	CD37
CD79B	6.93e-140	1.36391	0.274	0.047	2.33e-135	17	CD79B
CD83	1.1e-92	1.29861	0.272	0.063	3.7e-88	17	CD83
ACTA2	0	4.74258	0.98	0.03	0	18	ACTA2	MFB
TAGLN	0	4.65182	0.976	0.03	0	18	TAGLN
MYL9	0	3.78157	0.98	0.128	0	18	MYL9
TPM2	0	3.69872	0.893	0.047	0	18	TPM2
ADIRF	0	3.07646	0.909	0.178	0	18	ADIRF
RGS5	0	2.64707	0.452	0.003	0	18	RGS5
MYH11	0	2.53912	0.683	0.002	0	18	MYH11
TPM1	0	2.50643	0.827	0.095	0	18	TPM1
ACTC1	0	2.4925	0.169	0.001	0	18	ACTC1
ACTG2	0	2.36746	0.319	0.005	0	18	ACTG2
S100A2	0	2.24964	0.958	0.167	0	19	S100A2	KC-4
KRT5	0	2.11734	0.998	0.204	0	19	KRT5
KRT14	0	2.00809	0.996	0.32	0	19	KRT14
SFN	0	1.59273	0.996	0.18	0	19	SFN
S100A14	0	1.56118	0.968	0.138	0	19	S100A14
HIST1H4C	0	1.52772	0.922	0.254	0	19	HIST1H4C
LGALS7	0	1.4016	0.981	0.165	0	19	LGALS7
UBE2C	0	1.39565	0.873	0.067	0	19	UBE2C
AQP3	0	1.39351	0.954	0.204	0	19	AQP3
PERP	0	1.37639	0.994	0.194	0	19	PERP
ISG15	0	2.49361	0.846	0.208	0	20	ISG15	TC-8
MX1	0	2.41714	0.799	0.136	0	20	MX1
IFIT1	0	1.77094	0.423	0.023	0	20	IFIT1
SAMD9	0	1.76974	0.522	0.067	0	20	SAMD9
MX2	0	1.70823	0.452	0.046	0	20	MX2
IFI6	1.33e-307	2.24483	0.861	0.229	4.46e-303	20	IFI6
ISG20	2.84e-234	1.80192	0.657	0.143	9.52e-230	20	ISG20
CCR7	1.77e-226	1.70457	0.733	0.182	5.93e-222	20	CCR7
IFITM1	1.02e-205	1.73625	0.962	0.676	3.41e-201	20	IFITM1
CXCL10	2.46e-138	1.72721	0.426	0.09	8.25e-134	20	CXCL10
C1QB	4.58e-302	1.10727	0.641	0.079	1.54e-297	21	C1QB	other
CCL19	4.19e-205	1.3963	0.633	0.114	1.41e-200	21	CCL19
CXCL14	4.27e-200	1.34399	0.934	0.275	1.43e-195	21	CXCL14
HLA-DPA1	8.33e-183	1.1567	0.964	0.292	2.79e-178	21	HLA-DPA1
HLA-DPB1	1.96e-182	1.16022	0.945	0.281	6.57e-178	21	HLA-DPB1
HLA-DRA	1.99e-173	1.17424	0.992	0.353	6.68e-169	21	HLA-DRA
CST3	9.7e-171	1.4383	0.994	0.448	3.25e-166	21	CST3
RNASE1	3.04e-165	1.1088	0.572	0.109	1.02e-160	21	RNASE1
HLA-DRB1	5.63e-164	1.13746	0.981	0.354	1.89e-159	21	HLA-DRB1
CXCL9	1.38e-153	1.17913	0.406	0.061	4.61e-149	21	CXCL9
IGKC	0	3.92772	0.498	0.007	0	22	IGKC	PDC
JCHAIN	0	3.72109	0.896	0.004	0	22	JCHAIN
IGHG1	0	3.64634	0.197	0.002	0	22	IGHG1
IGHG2	0	3.02196	0.104	0.001	0	22	IGHG2
GZMB	0	2.67234	0.645	0.039	0	22	GZMB
MZB1	0	2.34391	0.602	0.004	0	22	MZB1
IGLC2	0	2.28239	0.165	0.002	0	22	IGLC2
IGLC3	0	2.27118	0.118	0.001	0	22	IGLC3
IGHA1	2.13e-265	3.10643	0.133	0.003	7.13e-261	22	IGHA1
IGLV3-1	1.37e-96	4.72882	0.118	0.007	4.59e-92	22	IGLV3-1
CCL21	0	5.91582	0.963	0.012	0	23	CCL21	EC-2
TFF3	0	3.18432	0.854	0.002	0	23	TFF3
FABP4	0	3.08787	0.672	0.011	0	23	FABP4
TFPI	0	2.94471	0.873	0.048	0	23	TFPI
MMRN1	0	2.87468	0.802	0.006	0	23	MMRN1
GNG11	0	2.52605	0.869	0.066	0	23	GNG11
TM4SF1	0	2.3782	0.754	0.053	0	23	TM4SF1
CLDN5	0	2.30232	0.75	0.03	0	23	CLDN5
LYVE1	0	2.23324	0.601	0.008	0	23	LYVE1
EGFL7	0	2.04871	0.735	0.033	0	23	EGFL7
GZMA	0	1.95573	0.786	0.067	0	24	GZMA	TC-9
GZMK	0	1.89558	0.729	0.047	0	24	GZMK
NKG7	0	1.83819	0.891	0.071	0	24	NKG7
CD8A	1e-297	1.654	0.667	0.053	3.35e-293	24	CD8A
CTSW	8e-291	1.58345	0.625	0.047	2.68e-286	24	CTSW
GZMB	5.7e-255	1.72632	0.547	0.041	1.91e-250	24	GZMB
CCL4	2.42e-225	1.74655	0.568	0.05	8.13e-221	24	CCL4
STMN1	1.63e-160	1.8279	0.964	0.236	5.48e-156	24	STMN1
HMGB2	1.54e-145	1.70985	0.922	0.232	5.16e-141	24	HMGB2
HIST1H4C	9.38e-120	1.92399	0.875	0.26	3.15e-115	24	HIST1H4C
CPVL	5.37e-209	1.71792	0.766	0.073	1.8e-204	25	CPVL	DC-3
CD1C	9.9e-173	1.71418	0.562	0.047	3.32e-168	25	CD1C
LYZ	1.01e-147	1.74873	0.847	0.124	3.4e-143	25	LYZ
HLA-DQA1	1.78e-113	1.66399	1	0.249	5.97e-109	25	HLA-DQA1
HLA-DQB1	1.07e-111	1.77495	0.993	0.267	3.6e-107	25	HLA-DQB1
HLA-DPA1	7.34e-106	1.82706	1	0.295	2.46e-101	25	HLA-DPA1
HLA-DRB1	8.13e-96	1.87088	1	0.357	2.73e-91	25	HLA-DRB1
HLA-DRA	2.53e-92	1.7916	1	0.356	8.47e-88	25	HLA-DRA
TUBA1B	1.5e-79	1.6598	0.993	0.607	5.02e-75	25	TUBA1B
CST3	2.73e-65	1.85282	0.956	0.451	9.16e-61	25	CST3

## Sheet:  TRA_CAG vs CAV
	p_val	avg_logFC	pct.1	pct.2	p_val_adj	gene
TRAV27	8.42619e-193	1.12887	0.822	0.27	2.82597e-188	TRAV27
CORO1B	2.14179e-21	0.366663	0.532	0.344	7.18313e-17	CORO1B
CDCA7	4.65481e-17	0.344268	0.271	0.129	1.56113e-12	CDCA7
PRDX1	4.67587e-16	0.409412	0.86	0.796	1.56819e-11	PRDX1
CARHSP1	5.92743e-15	0.288522	0.441	0.283	1.98794e-10	CARHSP1
STMN1	1.59404e-14	0.265085	0.534	0.379	5.34609e-10	STMN1
BIRC5	2.50662e-14	0.287354	0.219	0.108	8.40672e-10	BIRC5
TRAV8-4	1.735e-12	-0.301778	0.74	0.835	5.81886e-08	TRAV8-4
H2AFZ	4.02109e-12	0.309292	0.67	0.571	1.34859e-07	H2AFZ
MALAT1	5.93652e-12	-0.254071	0.983	0.985	1.99099e-07	MALAT1
MT-CO3	2.51625e-11	0.257581	0.919	0.857	8.43901e-07	MT-CO3
CDO1	5.36723e-10	0.334141	0.223	0.097	1.80006e-05	CDO1
TRAT1	5.38619e-10	0.251804	0.266	0.155	1.80642e-05	TRAT1
TNFRSF4	1.46343e-09	-0.424943	0.281	0.385	4.90804e-05	TNFRSF4
UBE2C	1.66711e-08	0.349753	0.27	0.173	0.000559114	UBE2C
SELENOM	5.77306e-08	-0.356186	0.15	0.215	0.00193617	SELENOM
IFITM3	1.13907e-07	-0.362268	0.311	0.355	0.00382022	IFITM3
S100A8	1.67508e-06	-0.368293	0.646	0.672	0.0561789	S100A8
SPARC	1.76944e-06	-0.252959	0.077	0.119	0.0593435	SPARC
LINC00384	3.49668e-06	-0.334639	0.119	0.177	0.117272	LINC00384
HIST1H4C	4.81427e-06	0.354089	0.365	0.296	0.161461	HIST1H4C
COL1A1	7.63571e-05	-0.310389	0.073	0.103	1	COL1A1
DCN	0.000104985	-0.402459	0.107	0.138	1	DCN
S100A9	0.000152491	-0.292079	0.427	0.456	1	S100A9
CCND2	0.000196591	-0.261034	0.205	0.232	1	CCND2
TNC	0.000202241	-0.451488	0.099	0.13	1	TNC
LY6D	0.000541885	-0.285529	0.181	0.207	1	LY6D
KRT14	0.000778814	-0.27279	0.484	0.49	1	KRT14
LINC01943	0.000905227	-0.269655	0.142	0.191	1	LINC01943
LGALS7B	0.00168234	-0.31407	0.269	0.288	1	LGALS7B
CLU	0.0019315	-0.354949	0.138	0.154	1	CLU
COL6A1	0.00218747	-0.301902	0.087	0.108	1	COL6A1
COL6A2	0.0024627	-0.333395	0.098	0.118	1	COL6A2
MIR155HG	0.00557552	-0.369295	0.116	0.136	1	MIR155HG
S100A2	0.00815454	-0.336412	0.21	0.21	1	S100A2
KRTDAP	0.00965632	-0.3217	0.194	0.218	1	KRTDAP
TNIP3	0.0166352	-0.27349	0.166	0.188	1	TNIP3
S100A7	0.0302831	-0.311675	0.415	0.415	1	S100A7
CCL18	0.928917	0.309615	0.154	0.142	1	CCL18

## Sheet: Mal clone follow up vs patch
	p_val	avg_logFC	pct.1	pct.2	p_val_adj	gene
CXCL13	0	5.0958	0.843	0.004	0	CXCL13
HLA-B	0	2.58489	0.926	0.079	0	HLA-B
HLA-A	0	2.30542	0.934	0.185	0	HLA-A
S100A8	0	2.05373	0.628	0.022	0	S100A8
S100A6	0	1.79317	0.883	0.321	0	S100A6
HLA-C	0	1.73397	0.899	0.259	0	HLA-C
FTH1	0	-1.6622	0.467	0.904	0	FTH1
B2M	0	0.73919	1	0.997	0	B2M
ANXA1	1.25423e-292	1.65443	0.531	0.041	4.20643e-288	ANXA1
EEF1A1	7.73351e-265	-0.313932	0.996	0.999	2.59366e-260	EEF1A1
CRIP1	5.66532e-250	1.43874	0.867	0.467	1.90004e-245	CRIP1
S100A7	3.11607e-225	1.47864	0.37	0.013	1.04507e-220	S100A7
LGALS1	2.51105e-208	2.02976	0.526	0.095	8.42157e-204	LGALS1
FYB1	3.18763e-204	-1.31659	0.44	0.836	1.06907e-199	FYB1
PFN1	7.47947e-193	-1.16476	0.546	0.836	2.50847e-188	PFN1
KRT14	9.54164e-193	1.35191	0.437	0.038	3.20007e-188	KRT14
CDO1	1.40232e-192	1.02571	0.179	0.002	4.7031e-188	CDO1
S100A9	4.28421e-192	1.43237	0.385	0.022	1.43684e-187	S100A9
GNLY	5.44714e-190	1.80125	0.158	0.003	1.82686e-185	GNLY
HPGDS	3.52224e-183	1.13913	0.286	0.004	1.18129e-178	HPGDS
KRT16	1.1848e-176	1.14268	0.263	0.006	3.97358e-172	KRT16
JUNB	2.3828e-174	-1.80122	0.193	0.581	7.99143e-170	JUNB
KRT6A	1.56097e-173	1.08163	0.243	0.005	5.23518e-169	KRT6A
VIM	4.60141e-161	1.00391	0.86	0.578	1.54322e-156	VIM
CCR7	7.76022e-154	-1.19199	0.277	0.624	2.60262e-149	CCR7
MT2A	6.47121e-149	1.11842	0.767	0.487	2.17031e-144	MT2A
TMSB10	1.18471e-140	0.638962	0.995	0.976	3.97329e-136	TMSB10
PABPC1	1.20622e-140	-0.937596	0.551	0.788	4.04542e-136	PABPC1
LTB	4.64708e-140	-1.16475	0.297	0.684	1.55854e-135	LTB
S100A10	3.44057e-138	0.871777	0.785	0.441	1.1539e-133	S100A10
LMO4	3.06134e-134	1.21973	0.395	0.047	1.02671e-129	LMO4
CD9	1.33946e-132	0.702738	0.162	0.005	4.49228e-128	CD9
PSMB9	5.48829e-132	1.08301	0.567	0.141	1.84066e-127	PSMB9
STMN1	1.67922e-129	1.43618	0.491	0.154	5.63178e-125	STMN1
TRGV9	1.21286e-125	-1.41487	0.065	0.398	4.06768e-121	TRGV9
PLP2	3.21207e-125	1.01389	0.351	0.044	1.07727e-120	PLP2
ATF5	4.13908e-124	-1.22905	0.028	0.275	1.38816e-119	ATF5
IL32	3.25442e-121	0.858253	0.927	0.681	1.09147e-116	IL32
TRGC2	1.37195e-118	-1.28164	0.012	0.247	4.60125e-114	TRGC2
S100A11	3.08324e-117	0.809718	0.808	0.542	1.03406e-112	S100A11
MIF	1.21025e-116	0.863345	0.889	0.663	4.05893e-112	MIF
SH3BGRL3	5.03957e-116	0.787856	0.896	0.675	1.69017e-111	SH3BGRL3
SEC61B	7.55658e-115	0.918196	0.655	0.248	2.53433e-110	SEC61B
CD70	9.181e-115	1.00025	0.355	0.054	3.07912e-110	CD70
LIMD2	1.75511e-112	-0.882233	0.435	0.705	5.88628e-108	LIMD2
PASK	3.21621e-112	-1.07687	0.226	0.536	1.07865e-107	PASK
SARAF	4.11494e-111	-0.839152	0.581	0.81	1.38007e-106	SARAF
CD79A	1.8593e-110	-1.31352	0.015	0.303	6.23573e-106	CD79A
TMSB4X	3.83651e-110	-0.26228	0.996	0.999	1.28669e-105	TMSB4X
MALAT1	5.05667e-110	-0.414803	0.979	0.997	1.69591e-105	MALAT1
TPR	4.16505e-109	-1.0907	0.273	0.553	1.39687e-104	TPR
SCG2	2.18539e-108	0.736197	0.146	0.002	7.32937e-104	SCG2
HLA-F	6.22678e-108	0.845791	0.231	0.013	2.08834e-103	HLA-F
UBE2C	1.12282e-106	1.18872	0.246	0.027	3.7657e-102	UBE2C
CHN1	1.06412e-105	0.899336	0.259	0.017	3.56886e-101	CHN1
ITGB1	1.34008e-104	-1.30759	0.235	0.547	4.49435e-100	ITGB1
GNG13	1.37623e-104	-1.13761	0.002	0.217	4.6156e-100	GNG13
SH2D2A	5.94077e-102	1.03885	0.326	0.027	1.99241e-97	SH2D2A
HMGB2	7.02722e-102	1.22461	0.448	0.139	2.35679e-97	HMGB2
LMNA	6.72631e-100	0.773964	0.383	0.088	2.25587e-95	LMNA
TXN	3.24608e-99	0.866149	0.566	0.209	1.08867e-94	TXN
TRG-AS1	9.99836e-98	-1.26854	0.101	0.418	3.35325e-93	TRG-AS1
MAL	1.33512e-97	-0.912649	0.241	0.501	4.47774e-93	MAL
IGFL2	2.66451e-95	0.860138	0.7	0.335	8.93623e-91	IGFL2
TRAV27	1.7171e-93	-0.829522	0.599	0.83	5.7588e-89	TRAV27
SPNS1	1.76056e-93	-1.12026	0.138	0.44	5.90457e-89	SPNS1
PIM2	5.09939e-91	-0.805649	0.277	0.517	1.71023e-86	PIM2
LGALS7B	2.96153e-89	0.881044	0.213	0.017	9.93239e-85	LGALS7B
KRT17	3.35516e-87	0.696049	0.137	0.002	1.12525e-82	KRT17
COX6A1	8.54988e-86	0.754518	0.788	0.474	2.86746e-81	COX6A1
ROMO1	3.36538e-85	0.842273	0.598	0.214	1.12868e-80	ROMO1
PNRC1	1.43064e-84	-1.00413	0.164	0.428	4.79807e-80	PNRC1
EPHX2	1.80547e-83	-1.0281	0.144	0.417	6.05518e-79	EPHX2
FTL	5.22549e-82	-0.601456	0.632	0.792	1.75253e-77	FTL
GIMAP7	2.21911e-81	-0.930826	0.275	0.514	7.44246e-77	GIMAP7
NBAS	9.10426e-81	0.936069	0.261	0.043	3.05339e-76	NBAS
TRBV21-1	1.20257e-80	-0.915759	0.251	0.519	4.03319e-76	TRBV21-1
FABP5	2.15981e-80	0.87268	0.286	0.04	7.24357e-76	FABP5
UBC	1.94896e-79	-0.580786	0.715	0.83	6.53641e-75	UBC
KRTDAP	2.92174e-79	0.787198	0.158	0.004	9.79894e-75	KRTDAP
MYL6	6.05321e-79	0.623773	0.889	0.689	2.03013e-74	MYL6
PCLAF	7.94611e-79	0.633869	0.21	0.024	2.66497e-74	PCLAF
CENPW	1.06807e-78	0.562152	0.196	0.017	3.5821e-74	CENPW
LY6D	6.15968e-78	0.652436	0.125	0.002	2.06583e-73	LY6D
BAIAP3	5.41585e-76	-1.04378	0.029	0.258	1.81637e-71	BAIAP3
HMGN2	9.98186e-76	1.15352	0.647	0.353	3.34772e-71	HMGN2
SERPINB4	2.14442e-75	0.645043	0.124	0.002	7.19196e-71	SERPINB4
PLEK	1.26117e-74	-0.935055	0.058	0.25	4.22972e-70	PLEK
MGST3	1.57758e-74	0.632927	0.177	0.013	5.2909e-70	MGST3
GIMAP4	2.7522e-74	-0.772987	0.423	0.612	9.23032e-70	GIMAP4
KRT7	2.03838e-73	0.655476	0.555	0.259	6.83634e-69	KRT7
PRG4	2.02783e-72	-0.968192	0.007	0.181	6.80094e-68	PRG4
PTTG1	3.13759e-72	0.866402	0.336	0.075	1.05228e-67	PTTG1
DYNLL1	1.00424e-71	0.714422	0.571	0.236	3.36802e-67	DYNLL1
KRT5	4.98882e-71	0.751619	0.182	0.022	1.67315e-66	KRT5
IL16	6.04685e-71	-0.911275	0.115	0.332	2.02799e-66	IL16
SNRPG	2.73903e-70	0.742224	0.588	0.263	9.18617e-66	SNRPG
ANXA5	2.74083e-70	0.677731	0.307	0.067	9.19219e-66	ANXA5
SLC2A3	1.29829e-69	-1.11047	0.172	0.419	4.35419e-65	SLC2A3
COX17	1.97651e-69	0.849735	0.436	0.106	6.62881e-65	COX17
CDK1	4.46027e-69	0.683964	0.195	0.02	1.49589e-64	CDK1
S100A2	3.27808e-68	0.752939	0.153	0.012	1.0994e-63	S100A2
PCNA	3.63397e-67	0.764505	0.279	0.055	1.21876e-62	PCNA
SERF2	1.82127e-66	0.502969	0.892	0.695	6.10818e-62	SERF2
GNG4	1.58472e-64	-0.710519	0.021	0.16	5.31483e-60	GNG4
H2AFZ	3.41305e-64	0.884922	0.598	0.399	1.14467e-59	H2AFZ
EVL	6.3562e-64	-0.863122	0.182	0.425	2.13174e-59	EVL
GNG5	6.51981e-64	0.694079	0.626	0.299	2.18661e-59	GNG5
MTHFD2	1.01314e-63	0.647091	0.303	0.07	3.39786e-59	MTHFD2
LGALS3	5.11021e-63	0.533352	0.137	0.017	1.71386e-58	LGALS3
ITPR1	1.04833e-62	-0.762223	0.122	0.301	3.51589e-58	ITPR1
GSTK1	1.4775e-62	-0.830585	0.426	0.623	4.95523e-58	GSTK1
UBL5	1.48561e-62	0.631859	0.66	0.339	4.98243e-58	UBL5
SUB1	2.24707e-62	0.595971	0.789	0.527	7.53623e-58	SUB1
UQCRQ	2.53752e-62	0.697788	0.647	0.332	8.51035e-58	UQCRQ
LY6E	2.80958e-62	-0.740599	0.422	0.577	9.42278e-58	LY6E
CD74	5.28736e-62	-0.649202	0.778	0.889	1.77328e-57	CD74
RBX1	1.26948e-61	0.6893	0.535	0.225	4.25757e-57	RBX1
FKBP5	3.57394e-61	0.681584	0.371	0.113	1.19863e-56	FKBP5
ATP5MC1	4.69038e-59	0.663394	0.458	0.173	1.57306e-54	ATP5MC1
LAT	1.48195e-58	-0.697941	0.495	0.689	4.97016e-54	LAT
COX5A	1.55359e-58	-0.754189	0.12	0.274	5.21044e-54	COX5A
FCMR	1.60596e-58	-0.90725	0.051	0.253	5.38606e-54	FCMR
INSIG1	2.65554e-58	-0.842818	0.043	0.199	8.90616e-54	INSIG1
OAZ1	4.49076e-58	0.604051	0.8	0.532	1.50611e-53	OAZ1
CD96	1.92313e-57	-0.883606	0.019	0.19	6.4498e-53	CD96
DDT	2.55723e-57	0.60226	0.319	0.077	8.57643e-53	DDT
ATP5F1E	9.48511e-57	0.573319	0.896	0.686	3.18111e-52	ATP5F1E
MX1	1.38234e-56	-0.830477	0.02	0.135	4.6361e-52	MX1
ANKRD28	1.46517e-56	0.444612	0.125	0.015	4.91388e-52	ANKRD28
TMA7	3.44803e-56	0.547214	0.821	0.563	1.1564e-51	TMA7
RRM2	3.46518e-56	0.526952	0.158	0.017	1.16215e-51	RRM2
SRGN	5.18585e-56	0.674731	0.911	0.71	1.73923e-51	SRGN
BIRC5	7.26986e-55	0.574335	0.186	0.021	2.43816e-50	BIRC5
EDF1	4.70268e-54	0.578957	0.633	0.326	1.57718e-49	EDF1
UQCR10	7.87723e-54	0.582195	0.634	0.339	2.64187e-49	UQCR10
MT1X	1.18739e-53	0.572072	0.436	0.221	3.98227e-49	MT1X
EIF5A	8.717e-52	-0.596896	0.372	0.501	2.92351e-47	EIF5A
CNN2	1.11607e-51	0.795297	0.257	0.036	3.74308e-47	CNN2
RAN	1.77441e-51	0.753754	0.737	0.46	5.95102e-47	RAN
CST7	1.83502e-51	0.86278	0.625	0.299	6.1543e-47	CST7
UBE2T	5.23757e-51	0.584477	0.194	0.022	1.75658e-46	UBE2T
TCF7	6.01534e-51	-0.821714	0.163	0.365	2.01742e-46	TCF7
NDUFB11	9.38094e-51	0.555473	0.615	0.332	3.14618e-46	NDUFB11
RNASET2	2.67972e-50	-0.812915	0.085	0.256	8.98725e-46	RNASET2
PSMB8	4.89224e-50	0.628886	0.456	0.172	1.64076e-45	PSMB8
CENPF	5.85996e-50	0.600391	0.196	0.039	1.96531e-45	CENPF
SQSTM1	2.96426e-49	-0.776963	0.145	0.315	9.94155e-45	SQSTM1
ZFP36L1	3.47101e-49	-0.906455	0.146	0.35	1.16411e-44	ZFP36L1
NINJ1	4.84535e-49	-0.731755	0.125	0.269	1.62503e-44	NINJ1
TSPO	7.17744e-49	0.560632	0.524	0.241	2.40717e-44	TSPO
TBCA	1.10105e-48	0.496658	0.527	0.266	3.69269e-44	TBCA
FUS	1.35976e-48	-0.730628	0.442	0.63	4.56037e-44	FUS
CD8A	3.44955e-48	-0.601531	0.005	0.11	1.15691e-43	CD8A
ABRACL	4.31856e-48	0.58243	0.614	0.311	1.44836e-43	ABRACL
NR4A2	4.74221e-48	-1.10343	0.025	0.18	1.59044e-43	NR4A2
SLAMF1	4.9441e-48	0.437569	0.211	0.072	1.65815e-43	SLAMF1
JUN	6.97713e-48	-1.08664	0.088	0.271	2.33999e-43	JUN
ASPM	1.00956e-47	0.512692	0.128	0.015	3.38586e-43	ASPM
HSP90B1	1.12928e-47	0.575242	0.467	0.22	3.78739e-43	HSP90B1
PKMYT1	1.31875e-47	0.444755	0.145	0.019	4.42283e-43	PKMYT1
LRRN3	1.67448e-47	-0.905483	0.03	0.191	5.61587e-43	LRRN3
SIVA1	3.02853e-47	0.639629	0.416	0.152	1.01571e-42	SIVA1
CD3G	3.5774e-47	-0.853952	0.249	0.467	1.19979e-42	CD3G
MTDH	4.90173e-47	-0.796264	0.172	0.338	1.64394e-42	MTDH
TOMM5	1.01782e-46	0.639561	0.428	0.156	3.41358e-42	TOMM5
COX6B1	1.1079e-46	0.517537	0.706	0.434	3.71569e-42	COX6B1
TOP2A	1.1419e-46	0.708307	0.208	0.044	3.82969e-42	TOP2A
GTSE1	1.20886e-46	0.295116	0.102	0.008	4.05428e-42	GTSE1
LINC01943	1.42992e-46	0.935163	0.162	0.006	4.79565e-42	LINC01943
COX7A2	1.8585e-46	0.569801	0.725	0.431	6.23304e-42	COX7A2
LINC01480	1.90646e-46	0.968633	0.279	0.072	6.39389e-42	LINC01480
ATP6V0C	3.24704e-46	-0.690394	0.133	0.28	1.08899e-41	ATP6V0C
RBMS1	3.55191e-46	0.368731	0.16	0.043	1.19124e-41	RBMS1
ANXA2	4.39377e-46	0.530018	0.484	0.225	1.47358e-41	ANXA2
PTHLH	9.47931e-46	-0.972536	0.073	0.236	3.17917e-41	PTHLH
ATP5MD	2.95737e-45	0.593058	0.469	0.19	9.91843e-41	ATP5MD
BNIP3L	4.34504e-45	-0.674899	0.116	0.245	1.45724e-40	BNIP3L
APP	4.85777e-45	-0.789019	0.075	0.227	1.6292e-40	APP
GPR183	1.24547e-44	-0.968807	0.048	0.215	4.17704e-40	GPR183
IFITM3	1.79453e-44	0.785866	0.183	0.038	6.0185e-40	IFITM3
ATP5IF1	3.65163e-44	0.537875	0.552	0.286	1.22468e-39	ATP5IF1
COX8A	7.22033e-44	0.563089	0.733	0.481	2.42155e-39	COX8A
ACTN4	1.64369e-43	0.425697	0.15	0.029	5.5126e-39	ACTN4
NUSAP1	3.07782e-43	0.606947	0.186	0.032	1.03224e-38	NUSAP1
CD37	4.00489e-43	-0.67587	0.344	0.54	1.34316e-38	CD37
STARD3NL	4.28802e-43	-0.715034	0.067	0.195	1.43812e-38	STARD3NL
TRMT112	4.31826e-43	0.51967	0.58	0.307	1.44826e-38	TRMT112
NDUFS6	4.54564e-43	0.546765	0.44	0.18	1.52452e-38	NDUFS6
NDUFB7	6.8463e-43	0.531106	0.423	0.166	2.29611e-38	NDUFB7
CDCA7	7.29132e-43	0.353335	0.224	0.086	2.44536e-38	CDCA7
SYTL3	2.19063e-42	0.521684	0.114	0.007	7.34693e-38	SYTL3
UBE2I	2.29498e-42	-0.63101	0.475	0.602	7.6969e-38	UBE2I
ACTB	2.55769e-42	0.357855	1	0.999	8.57798e-38	ACTB
S100A4	2.68465e-42	0.52253	0.9	0.835	9.00378e-38	S100A4
SFN	2.81403e-42	0.508007	0.112	0.013	9.4377e-38	SFN
NAA38	3.06783e-42	0.53263	0.317	0.094	1.02889e-37	NAA38
POLR2L	3.32901e-42	0.548119	0.508	0.25	1.11648e-37	POLR2L
MRPL51	3.40976e-42	0.549321	0.423	0.17	1.14357e-37	MRPL51
NME2	3.57547e-42	0.572879	0.748	0.534	1.19914e-37	NME2
IFITM1	5.21104e-42	-0.588394	0.665	0.839	1.74768e-37	IFITM1
RBL2	5.77967e-42	-0.757022	0.058	0.21	1.93839e-37	RBL2
EIF3H	6.77605e-42	-0.580583	0.421	0.538	2.27255e-37	EIF3H
DSTN	7.84945e-42	0.455877	0.134	0.015	2.63255e-37	DSTN
RCSD1	1.34707e-41	-0.779544	0.161	0.343	4.51782e-37	RCSD1
PHPT1	1.44135e-41	0.619527	0.337	0.099	4.834e-37	PHPT1
ACOT7	1.46377e-41	0.403294	0.169	0.026	4.90921e-37	ACOT7
KRTCAP2	2.49459e-41	0.495323	0.567	0.291	8.36637e-37	KRTCAP2
CENPM	2.63557e-41	0.592389	0.245	0.047	8.83917e-37	CENPM
PDCD1	4.98407e-41	0.563619	0.132	0.015	1.67156e-36	PDCD1
MIR181A1HG	8.56133e-41	-0.913878	0.063	0.246	2.8713e-36	MIR181A1HG
UQCC2	1.47345e-40	0.59039	0.273	0.059	4.94166e-36	UQCC2
MYL12A	1.53553e-40	0.535621	0.82	0.607	5.14986e-36	MYL12A
TMEM258	1.70146e-40	0.457142	0.609	0.36	5.70637e-36	TMEM258
NOP10	7.89343e-40	0.538507	0.43	0.18	2.6473e-35	NOP10
ZWINT	8.60746e-40	0.434179	0.169	0.028	2.88677e-35	ZWINT
ERH	8.88734e-40	0.524154	0.574	0.307	2.98063e-35	ERH
CFL1	9.03987e-40	0.480178	0.908	0.775	3.03179e-35	CFL1
NEDD8	1.04847e-39	0.499205	0.45	0.195	3.51635e-35	NEDD8
MND1	3.231e-39	0.289617	0.105	0.012	1.08361e-34	MND1
TUBB4B	8.76779e-39	0.589466	0.29	0.104	2.94054e-34	TUBB4B
EIF3E	1.28566e-38	-0.510038	0.464	0.555	4.31185e-34	EIF3E
LINC00384	1.38252e-38	0.708699	0.144	0.004	4.63669e-34	LINC00384
FAU	2.24143e-38	0.381083	0.968	0.901	7.51729e-34	FAU
SLC25A3	3.51208e-38	0.536815	0.665	0.4	1.17788e-33	SLC25A3
DYNLT1	5.78726e-38	0.613423	0.247	0.052	1.94093e-33	DYNLT1
CDHR3	1.30965e-37	-0.569295	0.035	0.138	4.39232e-33	CDHR3
COX7B	2.38679e-37	0.475106	0.598	0.331	8.00481e-33	COX7B
SNRPF	2.4577e-37	0.561729	0.474	0.214	8.24262e-33	SNRPF
PDCD5	2.79374e-37	0.567677	0.354	0.121	9.36963e-33	PDCD5
ST7	3.0072e-37	-0.616434	0.031	0.142	1.00855e-32	ST7
PRDX3	3.38686e-37	0.543372	0.282	0.076	1.13588e-32	PRDX3
CIRBP	5.95503e-37	-0.40164	0.662	0.741	1.9972e-32	CIRBP
HELLS	1.8601e-36	0.363818	0.13	0.023	6.2384e-32	HELLS
NDUFB3	3.67397e-36	0.503442	0.391	0.154	1.23218e-31	NDUFB3
C12orf75	6.10457e-36	0.456722	0.16	0.027	2.04735e-31	C12orf75
GALNT2	6.87125e-36	0.561999	0.127	0.016	2.30448e-31	GALNT2
MRPL52	7.30587e-36	0.490166	0.441	0.19	2.45024e-31	MRPL52
MRPL41	7.48838e-36	-0.552	0.054	0.147	2.51145e-31	MRPL41
NDUFC1	7.78984e-36	0.582488	0.391	0.146	2.61256e-31	NDUFC1
CSTB	1.43868e-35	0.613322	0.326	0.104	4.82506e-31	CSTB
TSHZ2	1.8295e-35	0.707091	0.25	0.059	6.13578e-31	TSHZ2
NDUFA6	1.90388e-35	0.556412	0.469	0.205	6.38523e-31	NDUFA6
ANAPC11	1.94194e-35	0.533905	0.464	0.206	6.51289e-31	ANAPC11
GADD45B	2.29369e-35	-0.787556	0.081	0.196	7.69258e-31	GADD45B
RABAC1	2.65812e-35	0.593166	0.315	0.102	8.9148e-31	RABAC1
CYLD	3.14558e-35	-0.682573	0.115	0.268	1.05497e-30	CYLD
RDH10	3.43805e-35	0.514989	0.123	0.014	1.15305e-30	RDH10
LTA	3.6896e-35	-0.611482	0.027	0.13	1.23742e-30	LTA
ARL6IP6	4.26408e-35	0.435993	0.189	0.036	1.43009e-30	ARL6IP6
TAP1	4.49158e-35	0.576031	0.253	0.065	1.50639e-30	TAP1
CKLF	5.19982e-35	0.483581	0.371	0.153	1.74391e-30	CKLF
HMGB1	5.52675e-35	0.606703	0.808	0.686	1.85356e-30	HMGB1
CCNA2	6.7453e-35	0.337845	0.11	0.011	2.26224e-30	CCNA2
PPDPF	1.15895e-34	0.545792	0.768	0.539	3.88687e-30	PPDPF
POMP	2.18697e-34	0.44066	0.471	0.236	7.33468e-30	POMP
ASF1B	3.30303e-34	0.436496	0.153	0.017	1.10777e-29	ASF1B
IDH2	4.24535e-34	-0.546879	0.039	0.134	1.42381e-29	IDH2
MZT1	1.19871e-33	0.566194	0.281	0.073	4.02023e-29	MZT1
ATP5MC3	2.0852e-33	0.476978	0.645	0.428	6.99334e-29	ATP5MC3
BOLA3	2.47111e-33	0.502713	0.247	0.056	8.2876e-29	BOLA3
AURKAIP1	4.19462e-33	0.463561	0.367	0.14	1.40679e-28	AURKAIP1
PRDX1	8.80517e-33	0.397704	0.811	0.66	2.95308e-28	PRDX1
CD52	9.15329e-33	-0.329378	0.768	0.869	3.06983e-28	CD52
DOK2	9.66939e-33	-0.692354	0.16	0.302	3.24292e-28	DOK2
TSC22D1	1.28525e-32	0.537904	0.135	0.019	4.31047e-28	TSC22D1
ATP5PF	7.05249e-32	0.467317	0.632	0.383	2.36527e-27	ATP5PF
CDKN1A	7.60701e-32	0.420641	0.108	0.018	2.55124e-27	CDKN1A
CDC20	1.16208e-31	0.435442	0.113	0.011	3.89738e-27	CDC20
MAD2L1	1.56948e-31	0.467805	0.201	0.041	5.26372e-27	MAD2L1
EPB41	2.52592e-31	-0.711184	0.04	0.167	8.47144e-27	EPB41
PI16	2.59764e-31	0.481885	0.162	0.045	8.71195e-27	PI16
CD99	3.28975e-31	0.315629	0.711	0.525	1.10332e-26	CD99
SELENOH	4.30102e-31	0.437412	0.543	0.305	1.44248e-26	SELENOH
MRPS6	5.01278e-31	0.425793	0.422	0.203	1.68119e-26	MRPS6
SNRPD1	5.45122e-31	0.492162	0.417	0.192	1.82823e-26	SNRPD1
RASA4	5.85237e-31	-0.588564	0.008	0.107	1.96277e-26	RASA4
NDUFS5	5.92742e-31	0.454417	0.585	0.331	1.98794e-26	NDUFS5
SUSD4	6.70171e-31	-0.597192	0.072	0.191	2.24762e-26	SUSD4
PPIB	6.90668e-31	0.408323	0.662	0.428	2.31636e-26	PPIB
EIF3F	1.08773e-30	-0.457249	0.39	0.464	3.64805e-26	EIF3F
DDIT4	1.20822e-30	0.580511	0.511	0.226	4.05213e-26	DDIT4
CYBA	1.46047e-30	-0.564941	0.519	0.642	4.89812e-26	CYBA
SLFN5	1.60631e-30	-0.651458	0.092	0.233	5.38724e-26	SLFN5
HSPB11	1.77322e-30	0.455003	0.264	0.078	5.94702e-26	HSPB11
CDCA3	1.9326e-30	0.338501	0.112	0.014	6.48155e-26	CDCA3
ETHE1	2.00453e-30	0.45519	0.245	0.077	6.72278e-26	ETHE1
CD48	2.00925e-30	-0.660873	0.213	0.341	6.73861e-26	CD48
JPT1	2.03796e-30	0.525532	0.383	0.169	6.83492e-26	JPT1
TERF2IP	2.53566e-30	-0.498778	0.251	0.352	8.50409e-26	TERF2IP
CTBS	2.96045e-30	-0.522739	0.017	0.114	9.92876e-26	CTBS
ZNF365	3.86588e-30	-0.521271	0.017	0.107	1.29654e-25	ZNF365
ATP5MPL	4.94565e-30	0.451498	0.568	0.323	1.65867e-25	ATP5MPL
CCNB1	5.1464e-30	0.339157	0.101	0.015	1.726e-25	CCNB1
ATP6V0B	5.469e-30	0.411253	0.38	0.167	1.83419e-25	ATP6V0B
SSNA1	5.73216e-30	0.4498	0.278	0.086	1.92245e-25	SSNA1
NDUFB2	6.19036e-30	0.480508	0.54	0.291	2.07612e-25	NDUFB2
UQCR11	6.94763e-30	0.446028	0.652	0.4	2.3301e-25	UQCR11
CDCA8	1.37765e-29	0.330214	0.114	0.013	4.62037e-25	CDCA8
NDUFS8	1.41039e-29	0.436857	0.387	0.163	4.73017e-25	NDUFS8
MRPS34	5.94416e-29	-0.5875	0.121	0.216	1.99355e-24	MRPS34
CCL18	6.94769e-29	0.717116	0.125	0.027	2.33011e-24	CCL18
CENPK	1.002e-28	0.31283	0.143	0.028	3.36049e-24	CENPK
PYURF	1.01955e-28	-0.496423	0.067	0.158	3.41936e-24	PYURF
SPCS1	1.36232e-28	0.403256	0.614	0.382	4.56893e-24	SPCS1
PRKCB	1.42904e-28	-0.477774	0.03	0.108	4.79272e-24	PRKCB
OST4	1.47963e-28	0.459296	0.652	0.399	4.96239e-24	OST4
NDUFA11	3.71663e-28	0.469213	0.306	0.104	1.24648e-23	NDUFA11
DNAJC15	3.95121e-28	0.443831	0.253	0.08	1.32516e-23	DNAJC15
CLIC1	4.48213e-28	0.3189	0.719	0.552	1.50322e-23	CLIC1
KIR2DL3	5.82418e-28	-0.425321	0.215	0.317	1.95331e-23	KIR2DL3
PNKD	6.09126e-28	0.411953	0.254	0.083	2.04289e-23	PNKD
TXNDC17	7.393e-28	0.446156	0.303	0.103	2.47946e-23	TXNDC17
C19orf70	7.48891e-28	0.508881	0.377	0.148	2.51163e-23	C19orf70
DDX6	8.19032e-28	-0.614951	0.077	0.194	2.74687e-23	DDX6
TC2N	1.0275e-27	-0.590349	0.065	0.173	3.44603e-23	TC2N
TMEM106C	1.15726e-27	0.427009	0.2	0.046	3.88123e-23	TMEM106C
SMIM37	1.55032e-27	0.514596	0.248	0.072	5.19945e-23	SMIM37
MRPL57	1.73208e-27	0.528702	0.45	0.198	5.80905e-23	MRPL57
KLHL42	2.32373e-27	-0.642333	0.071	0.185	7.79331e-23	KLHL42
PSMB8-AS1	2.55081e-27	0.448622	0.152	0.039	8.5549e-23	PSMB8-AS1
TUBA1B	2.63226e-27	0.696774	0.531	0.374	8.82806e-23	TUBA1B
CD247	2.78585e-27	-0.347279	0.462	0.524	9.34318e-23	CD247
GPX4	3.34185e-27	-0.2918	0.697	0.726	1.12079e-22	GPX4
CDKN3	3.55313e-27	0.359843	0.112	0.011	1.19165e-22	CDKN3
CISD2	3.94502e-27	0.306601	0.163	0.042	1.32308e-22	CISD2
TALDO1	3.98299e-27	0.487285	0.354	0.137	1.33582e-22	TALDO1
MRPS16	7.55042e-27	0.372907	0.259	0.095	2.53226e-22	MRPS16
DTYMK	8.1613e-27	0.394622	0.173	0.033	2.73714e-22	DTYMK
SELL	8.17786e-27	-0.610033	0.212	0.314	2.74269e-22	SELL
PSMB3	8.46414e-27	0.479249	0.538	0.287	2.8387e-22	PSMB3
NDUFB6	1.12935e-26	0.43753	0.359	0.146	3.78761e-22	NDUFB6
RTKN2	1.1336e-26	-0.642972	0.093	0.219	3.80187e-22	RTKN2
NME1	1.20432e-26	0.507021	0.305	0.101	4.03905e-22	NME1
MRPS21	1.5797e-26	0.390485	0.46	0.236	5.298e-22	MRPS21
UBE2N	1.81233e-26	0.480082	0.412	0.175	6.07818e-22	UBE2N
SPCS2	1.85675e-26	0.33153	0.369	0.171	6.22715e-22	SPCS2
AP2S1	2.05013e-26	0.422154	0.366	0.157	6.87572e-22	AP2S1
CCNB2	2.19989e-26	0.410342	0.132	0.019	7.37799e-22	CCNB2
POLR2K	2.25308e-26	0.479955	0.359	0.143	7.55637e-22	POLR2K
ARID5B	2.30973e-26	-0.536372	0.171	0.286	7.74636e-22	ARID5B
SRP14	3.55775e-26	0.350244	0.787	0.597	1.1932e-21	SRP14
CDK6	3.78641e-26	0.377005	0.16	0.043	1.26989e-21	CDK6
CKS2	4.12387e-26	0.421377	0.28	0.104	1.38306e-21	CKS2
NDUFAF3	4.66736e-26	0.498119	0.434	0.188	1.56534e-21	NDUFAF3
TK1	4.82579e-26	0.330618	0.133	0.028	1.61847e-21	TK1
TMEM256	5.33421e-26	0.390362	0.323	0.144	1.78899e-21	TMEM256
MAF1	5.85314e-26	-0.504359	0.048	0.135	1.96303e-21	MAF1
SPTSSA	6.87351e-26	0.300856	0.141	0.037	2.30524e-21	SPTSSA
CD3E	7.28188e-26	-0.297107	0.738	0.775	2.4422e-21	CD3E
CDK2AP2	9.90551e-26	0.542418	0.298	0.103	3.32211e-21	CDK2AP2
NDUFS7	1.53572e-25	0.45269	0.367	0.149	5.15049e-21	NDUFS7
DDB2	1.63314e-25	0.342623	0.148	0.036	5.47723e-21	DDB2
CARD16	1.73049e-25	0.495718	0.305	0.127	5.8037e-21	CARD16
NUF2	1.90239e-25	0.280419	0.102	0.013	6.38022e-21	NUF2
FNTA	2.06941e-25	-0.508832	0.038	0.12	6.9404e-21	FNTA
ICAM3	2.25324e-25	-0.580371	0.271	0.393	7.55691e-21	ICAM3
TMEM14A	2.47718e-25	0.339422	0.16	0.041	8.30795e-21	TMEM14A
UBE2A	3.85645e-25	0.400254	0.24	0.078	1.29338e-20	UBE2A
SNRPB	4.11348e-25	0.408363	0.463	0.246	1.37958e-20	SNRPB
JTB	4.52157e-25	-0.514932	0.107	0.196	1.51645e-20	JTB
CD58	5.09229e-25	0.294772	0.122	0.028	1.70785e-20	CD58
CARHSP1	5.95054e-25	0.316591	0.343	0.177	1.99569e-20	CARHSP1
LSM6	6.41522e-25	0.43265	0.317	0.123	2.15154e-20	LSM6
TEX30	6.6411e-25	0.336344	0.139	0.021	2.22729e-20	TEX30
ZFP36	7.11956e-25	-0.804107	0.186	0.316	2.38776e-20	ZFP36
IQGAP1	1.0003e-24	0.395839	0.292	0.131	3.35479e-20	IQGAP1
SCML4	1.00793e-24	-0.726258	0.09	0.226	3.38039e-20	SCML4
NHP2	1.03708e-24	0.46545	0.456	0.22	3.47815e-20	NHP2
GLUL	1.35594e-24	0.341805	0.138	0.044	4.54755e-20	GLUL
GINS2	1.74912e-24	0.412314	0.163	0.035	5.8662e-20	GINS2
TRGC1	1.76008e-24	-0.501077	0.033	0.116	5.90294e-20	TRGC1
YWHAZ	1.94451e-24	-0.312939	0.615	0.65	6.52148e-20	YWHAZ
LSM7	2.01736e-24	0.445236	0.521	0.289	6.76582e-20	LSM7
SELENOK	2.68706e-24	0.500226	0.359	0.134	9.01186e-20	SELENOK
CDCA5	3.42081e-24	0.277873	0.102	0.01	1.14727e-19	CDCA5
UQCRFS1	4.40919e-24	-0.438872	0.041	0.116	1.47875e-19	UQCRFS1
PSMA4	5.10716e-24	0.362392	0.355	0.159	1.71284e-19	PSMA4
AKIP1	5.97625e-24	0.261581	0.112	0.022	2.00432e-19	AKIP1
CD69	6.05525e-24	-0.741352	0.136	0.256	2.03081e-19	CD69
MIR155HG	8.57571e-24	0.871457	0.132	0.023	2.87612e-19	MIR155HG
PFDN2	9.19744e-24	0.453313	0.35	0.143	3.08464e-19	PFDN2
EEF1G	1.16843e-23	-0.292721	0.653	0.688	3.91869e-19	EEF1G
DYNLRB1	1.30672e-23	0.444372	0.383	0.167	4.38249e-19	DYNLRB1
CRYBG1	1.45957e-23	0.429507	0.129	0.026	4.89509e-19	CRYBG1
CENPU	1.8771e-23	0.334308	0.166	0.04	6.29541e-19	CENPU
AC004585.1	1.88631e-23	-0.552703	0.042	0.141	6.3263e-19	AC004585.1
SRA1	2.19052e-23	0.407207	0.182	0.045	7.34657e-19	SRA1
ARL2	3.36791e-23	0.341867	0.134	0.026	1.12953e-18	ARL2
TSTD1	4.68806e-23	0.414398	0.422	0.198	1.57228e-18	TSTD1
CSNK2B	4.8133e-23	0.446816	0.427	0.196	1.61429e-18	CSNK2B
IER2	5.72806e-23	-0.589819	0.192	0.299	1.92108e-18	IER2
ARHGDIA	7.7852e-23	0.349213	0.369	0.175	2.611e-18	ARHGDIA
IFITM2	8.98351e-23	0.451136	0.669	0.542	3.01289e-18	IFITM2
LIMS1	9.0847e-23	-0.479878	0.125	0.194	3.04683e-18	LIMS1
ZNF331	1.04564e-22	-0.612051	0.024	0.101	3.50685e-18	ZNF331
TSC22D3	1.22411e-22	0.389749	0.722	0.482	4.10541e-18	TSC22D3
GAPDH	1.2684e-22	0.401752	0.973	0.948	4.25395e-18	GAPDH
WDR83OS	1.29001e-22	0.364916	0.595	0.362	4.32644e-18	WDR83OS
LDHA	1.38306e-22	0.422406	0.688	0.467	4.63852e-18	LDHA
CD53	1.65707e-22	0.334906	0.316	0.168	5.55749e-18	CD53
MRPL34	2.26554e-22	0.367731	0.233	0.081	7.59818e-18	MRPL34
SNRPE	2.26895e-22	0.362078	0.383	0.191	7.60959e-18	SNRPE
C19orf53	2.59023e-22	0.375532	0.512	0.292	8.6871e-18	C19orf53
PSMB2	2.59258e-22	0.427237	0.386	0.168	8.69498e-18	PSMB2
PGLS	2.95827e-22	-0.502883	0.052	0.145	9.92143e-18	PGLS
MYDGF	3.02593e-22	-0.451092	0.052	0.124	1.01484e-17	MYDGF
RPA3	3.41128e-22	0.469228	0.362	0.145	1.14407e-17	RPA3
TIMM8B	4.14176e-22	0.431533	0.342	0.136	1.38906e-17	TIMM8B
PDIA3	5.38334e-22	-0.582638	0.109	0.21	1.80546e-17	PDIA3
ZG16B	5.80007e-22	-0.577555	0.076	0.17	1.94523e-17	ZG16B
SNRNP25	6.17586e-22	0.297066	0.147	0.035	2.07126e-17	SNRNP25
ILF3-DT	6.8215e-22	-0.491226	0.047	0.125	2.2878e-17	ILF3-DT
RNF149	7.3208e-22	-0.54302	0.071	0.164	2.45525e-17	RNF149
ARF5	8.04173e-22	-0.540927	0.169	0.272	2.69704e-17	ARF5
SPG7	1.39624e-21	-0.549991	0.048	0.149	4.68271e-17	SPG7
BTG1	1.59411e-21	-0.426529	0.494	0.575	5.34632e-17	BTG1
CKS1B	1.75162e-21	0.408732	0.205	0.057	5.87457e-17	CKS1B
MATR3.1	1.9806e-21	-0.389725	0.128	0.189	6.64255e-17	MATR3.1
RSL1D1	2.26645e-21	-0.499236	0.287	0.37	7.60121e-17	RSL1D1
ARL6IP4	2.56398e-21	-0.507016	0.263	0.335	8.59906e-17	ARL6IP4
ALOX5AP	2.82713e-21	0.437246	0.751	0.539	9.48163e-17	ALOX5AP
PPP1CC	2.9166e-21	-0.466382	0.156	0.228	9.7817e-17	PPP1CC
DUT	3.91664e-21	0.434357	0.376	0.176	1.31356e-16	DUT
MRPL27	4.57038e-21	0.336896	0.188	0.051	1.53281e-16	MRPL27
MRPL55	5.10851e-21	0.317248	0.198	0.068	1.71329e-16	MRPL55
HSPB1	5.29533e-21	-0.504761	0.515	0.589	1.77595e-16	HSPB1
REEP5	5.66006e-21	0.361819	0.312	0.138	1.89827e-16	REEP5
CXCR4	5.76819e-21	-0.859128	0.258	0.359	1.93454e-16	CXCR4
BACH1	5.87801e-21	-0.491052	0.037	0.119	1.97137e-16	BACH1
PTGES3	6.47848e-21	0.384805	0.517	0.303	2.17275e-16	PTGES3
FKBP1A	6.99852e-21	0.376541	0.468	0.253	2.34716e-16	FKBP1A
ATP5MG	7.62958e-21	0.322956	0.829	0.671	2.55881e-16	ATP5MG
COA3	7.68213e-21	0.377223	0.21	0.067	2.57643e-16	COA3
SRRT	8.08492e-21	-0.491266	0.156	0.232	2.71152e-16	SRRT
SEC11C	8.43851e-21	0.403854	0.451	0.236	2.83011e-16	SEC11C
DBI	8.6304e-21	0.336085	0.5	0.302	2.89446e-16	DBI
ILK	1.00839e-20	0.328227	0.153	0.05	3.38194e-16	ILK
FAM129A	1.01592e-20	0.286694	0.325	0.183	3.40718e-16	FAM129A
TXNIP	1.01737e-20	-0.422202	0.362	0.474	3.41206e-16	TXNIP
SNX20	1.20014e-20	-0.453388	0.071	0.145	4.02504e-16	SNX20
ARL4A	1.22304e-20	-0.630825	0.068	0.157	4.10183e-16	ARL4A
LITAF	1.31833e-20	0.615694	0.314	0.102	4.42141e-16	LITAF
ISG20	1.38809e-20	0.83362	0.435	0.2	4.65538e-16	ISG20
C11orf98	1.43766e-20	0.319088	0.182	0.051	4.82162e-16	C11orf98
YEATS4	1.60414e-20	0.328996	0.14	0.03	5.37997e-16	YEATS4
NUDT5	1.72079e-20	0.332669	0.23	0.085	5.7712e-16	NUDT5
MYL12B	1.75929e-20	0.365174	0.645	0.423	5.90031e-16	MYL12B
TUBG1	1.79906e-20	0.278397	0.106	0.013	6.0337e-16	TUBG1
DNAJC9	2.30248e-20	0.343919	0.171	0.045	7.72207e-16	DNAJC9
EVI2B	2.37455e-20	-0.517346	0.078	0.167	7.96376e-16	EVI2B
HNRNPK	2.49808e-20	-0.350501	0.51	0.548	8.37807e-16	HNRNPK
RANBP1	2.81407e-20	-0.511444	0.159	0.23	9.43784e-16	RANBP1
DUSP1	3.01936e-20	-0.836038	0.14	0.269	1.01263e-15	DUSP1
HSPE1	3.36045e-20	0.407707	0.522	0.324	1.12703e-15	HSPE1
NDUFC2	3.81353e-20	0.36565	0.289	0.112	1.27898e-15	NDUFC2
SMC4	4.71595e-20	0.280052	0.185	0.072	1.58163e-15	SMC4
SAT1	5.4402e-20	-0.521833	0.176	0.237	1.82453e-15	SAT1
IKZF2	5.49748e-20	-0.689435	0.161	0.325	1.84374e-15	IKZF2
TRAV8-4	5.83193e-20	-0.259671	0.777	0.805	1.95591e-15	TRAV8-4
COX7C	6.5616e-20	0.285072	0.828	0.674	2.20063e-15	COX7C
TUBA4A	6.80191e-20	0.416398	0.287	0.119	2.28122e-15	TUBA4A
PSMA7	7.67101e-20	0.44154	0.555	0.319	2.5727e-15	PSMA7
CD82	8.81953e-20	-0.415073	0.208	0.296	2.9579e-15	CD82
SLIRP	1.59764e-19	0.396884	0.324	0.133	5.35815e-15	SLIRP
GUK1	1.63018e-19	-0.465265	0.122	0.194	5.46731e-15	GUK1
BATF	1.75055e-19	0.446533	0.353	0.182	5.871e-15	BATF
COX5B	1.89776e-19	0.3244	0.661	0.458	6.36471e-15	COX5B
NASP	2.15205e-19	0.372807	0.279	0.11	7.21755e-15	NASP
SRSF3	2.25391e-19	0.36533	0.498	0.294	7.55916e-15	SRSF3
SF3B1	2.29541e-19	-0.448595	0.259	0.347	7.69834e-15	SF3B1
RNASEH2A	2.34166e-19	0.250808	0.109	0.02	7.85345e-15	RNASEH2A
OSTF1	2.5995e-19	0.296685	0.168	0.055	8.71821e-15	OSTF1
RNASEH2C	2.65821e-19	0.376339	0.197	0.057	8.9151e-15	RNASEH2C
UQCRC2	2.69401e-19	-0.455318	0.314	0.385	9.03517e-15	UQCRC2
EMC6	2.76064e-19	0.361845	0.253	0.09	9.25862e-15	EMC6
MCM3	3.07262e-19	0.253063	0.171	0.059	1.03049e-14	MCM3
IAH1	3.45801e-19	0.287849	0.214	0.079	1.15975e-14	IAH1
COX14	4.30297e-19	0.383156	0.307	0.125	1.44313e-14	COX14
CDCA4	4.7661e-19	0.349353	0.148	0.031	1.59845e-14	CDCA4
NDUFB4	4.93693e-19	0.332666	0.489	0.269	1.65575e-14	NDUFB4
ACYP1	5.0259e-19	0.265396	0.113	0.018	1.68559e-14	ACYP1
MAP1LC3B	5.56352e-19	-0.451955	0.029	0.106	1.86589e-14	MAP1LC3B
PCMT1	5.75414e-19	0.32493	0.255	0.094	1.92982e-14	PCMT1
DNMT1	6.26321e-19	0.269251	0.221	0.087	2.10056e-14	DNMT1
MYCBP	6.48116e-19	0.275394	0.146	0.043	2.17365e-14	MYCBP
DPY30	7.27143e-19	0.291588	0.18	0.06	2.43869e-14	DPY30
MRPL11	7.42137e-19	0.350908	0.26	0.098	2.48898e-14	MRPL11
NSD3	7.6191e-19	-0.53765	0.069	0.165	2.55529e-14	NSD3
IER3IP1	8.44214e-19	0.302102	0.223	0.077	2.83133e-14	IER3IP1
UQCRH	8.69606e-19	0.279586	0.567	0.38	2.91648e-14	UQCRH
HPRT1	9.44909e-19	0.421195	0.295	0.108	3.16904e-14	HPRT1
ZDHHC12	1.00303e-18	0.315693	0.193	0.069	3.36397e-14	ZDHHC12
REXO2	1.11215e-18	0.282742	0.127	0.03	3.72994e-14	REXO2
CD84	1.16323e-18	-0.546967	0.055	0.154	3.90123e-14	CD84
MRPL17	1.2324e-18	0.340941	0.202	0.06	4.13323e-14	MRPL17
SAMD9	1.31724e-18	-0.432741	0.049	0.119	4.41776e-14	SAMD9
ID3	1.34749e-18	-0.578039	0.207	0.295	4.5192e-14	ID3
LEF1	1.43865e-18	-0.58683	0.105	0.221	4.82495e-14	LEF1
PA2G4	1.64667e-18	0.377452	0.434	0.24	5.52259e-14	PA2G4
CHST12	1.80427e-18	0.305037	0.138	0.048	6.05117e-14	CHST12
TYMP	1.82777e-18	0.415645	0.134	0.029	6.12999e-14	TYMP
VPS29	1.86794e-18	0.315054	0.321	0.142	6.26469e-14	VPS29
BLOC1S1	2.13831e-18	0.292979	0.129	0.032	7.17145e-14	BLOC1S1
SLA	2.16955e-18	0.4379	0.299	0.147	7.27625e-14	SLA
POLR2I	2.31398e-18	0.324733	0.312	0.139	7.76061e-14	POLR2I
CYB5A	2.32067e-18	0.265467	0.138	0.041	7.78307e-14	CYB5A
HIST3H2A	2.34292e-18	-0.416317	0.059	0.125	7.85767e-14	HIST3H2A
GTF3C6	2.36155e-18	0.31778	0.24	0.091	7.92016e-14	GTF3C6
TNIK	2.45839e-18	-0.49312	0.051	0.126	8.24496e-14	TNIK
GYPC	2.70583e-18	-0.523584	0.288	0.385	9.07481e-14	GYPC
NDUFV2	3.07944e-18	0.477233	0.533	0.295	1.03278e-13	NDUFV2
MINOS1	3.72813e-18	0.352885	0.444	0.235	1.25034e-13	MINOS1
VDAC1	4.07884e-18	0.416732	0.455	0.227	1.36796e-13	VDAC1
FAM177A1	4.21616e-18	0.331863	0.149	0.042	1.41402e-13	FAM177A1
LMNB1	4.42518e-18	0.297287	0.186	0.059	1.48412e-13	LMNB1
CYTOR	4.48478e-18	0.524045	0.26	0.086	1.5041e-13	CYTOR
RB1CC1	4.62705e-18	-0.478713	0.049	0.131	1.55182e-13	RB1CC1
SEC61G	4.6854e-18	0.353969	0.585	0.361	1.57139e-13	SEC61G
SF3B6	5.45341e-18	0.373651	0.457	0.247	1.82897e-13	SF3B6
SAMSN1	5.75985e-18	0.350669	0.294	0.132	1.93174e-13	SAMSN1
DHFR	5.76516e-18	0.25702	0.138	0.035	1.93352e-13	DHFR
ORMDL2	5.7804e-18	0.371581	0.156	0.039	1.93863e-13	ORMDL2
HBP1	5.96429e-18	-0.450645	0.056	0.141	2.00031e-13	HBP1
EIF4B	7.09665e-18	-0.465859	0.2	0.276	2.38007e-13	EIF4B
LAMTOR2	7.71831e-18	0.38456	0.27	0.096	2.58857e-13	LAMTOR2
REL	7.8837e-18	-0.488641	0.095	0.164	2.64403e-13	REL
LCP2	8.17959e-18	-0.521774	0.152	0.251	2.74327e-13	LCP2
PCBP2	8.60388e-18	0.331273	0.381	0.198	2.88557e-13	PCBP2
TPX2	9.09612e-18	0.275138	0.102	0.02	3.05066e-13	TPX2
SEC11A	9.22911e-18	0.309106	0.333	0.164	3.09526e-13	SEC11A
SRSF2	9.40766e-18	0.330417	0.422	0.24	3.15514e-13	SRSF2
NEAT1	1.00954e-17	0.316449	0.269	0.18	3.3858e-13	NEAT1
TRNAU1AP	1.01121e-17	0.266785	0.142	0.039	3.39139e-13	TRNAU1AP
GTF2A2	1.05924e-17	0.302925	0.346	0.165	3.55248e-13	GTF2A2
TMEM167A	1.14406e-17	0.326067	0.184	0.061	3.83696e-13	TMEM167A
NAP1L4	1.24299e-17	0.354156	0.34	0.17	4.16873e-13	NAP1L4
SNU13	1.26421e-17	0.366484	0.475	0.264	4.23992e-13	SNU13
CCDC167	1.97413e-17	0.373707	0.261	0.091	6.62084e-13	CCDC167
HCFC1R1	2.36088e-17	0.263474	0.166	0.058	7.91791e-13	HCFC1R1
SOX4	2.42157e-17	-0.6157	0.062	0.158	8.12146e-13	SOX4
RBBP6	2.65564e-17	-0.47423	0.102	0.187	8.90649e-13	RBBP6
ATOX1	2.95085e-17	0.358264	0.251	0.095	9.89655e-13	ATOX1
HSBP1	3.19724e-17	0.286552	0.28	0.122	1.07229e-12	HSBP1
CCDC124	3.34548e-17	0.381802	0.266	0.097	1.12201e-12	CCDC124
ATM	3.52197e-17	-0.538745	0.073	0.18	1.1812e-12	ATM
NDUFA2	3.74985e-17	0.387795	0.413	0.202	1.25762e-12	NDUFA2
PSMA3	4.27672e-17	0.347737	0.314	0.138	1.43433e-12	PSMA3
TIMM13	5.50085e-17	0.329474	0.319	0.154	1.84487e-12	TIMM13
HMGN3	5.78218e-17	0.250039	0.462	0.281	1.93923e-12	HMGN3
SLAMF6	6.55001e-17	-0.438175	0.048	0.123	2.19674e-12	SLAMF6
PAGE5	6.62342e-17	-0.459261	0.07	0.146	2.22136e-12	PAGE5
SKA2	7.45224e-17	0.290233	0.173	0.057	2.49933e-12	SKA2
NDFIP2	7.47709e-17	0.334	0.219	0.081	2.50767e-12	NDFIP2
ZC3HAV1	8.18036e-17	-0.494567	0.127	0.224	2.74353e-12	ZC3HAV1
ICOS	9.76505e-17	-0.453662	0.094	0.152	3.275e-12	ICOS
RASAL3	9.95612e-17	0.327009	0.112	0.036	3.33908e-12	RASAL3
IL6R	1.27738e-16	-0.421029	0.033	0.105	4.28408e-12	IL6R
RIPOR2	1.31576e-16	-0.472419	0.059	0.131	4.41281e-12	RIPOR2
PPA1	1.52566e-16	0.387622	0.334	0.152	5.11677e-12	PPA1
POP5	1.70588e-16	0.297968	0.214	0.089	5.72117e-12	POP5
RNF19A	1.76374e-16	-0.435974	0.264	0.364	5.91522e-12	RNF19A
RAB2A	1.86028e-16	-0.49507	0.126	0.216	6.23902e-12	RAB2A
TNFRSF18	1.89787e-16	-0.277843	0.062	0.101	6.36507e-12	TNFRSF18
BTG2	1.90825e-16	-0.513678	0.056	0.14	6.3999e-12	BTG2
MORC3	1.98355e-16	-0.495269	0.074	0.161	6.65243e-12	MORC3
MRPS18C	2.25352e-16	0.304549	0.206	0.077	7.55784e-12	MRPS18C
MAGOHB	2.41353e-16	0.261321	0.154	0.044	8.09449e-12	MAGOHB
POLR2F	2.53147e-16	0.368622	0.241	0.078	8.49004e-12	POLR2F
LBH	2.53551e-16	-0.325945	0.198	0.254	8.5036e-12	LBH
SEPT9	2.91824e-16	-0.429769	0.223	0.287	9.78721e-12	SEPT9
MCM5	3.44067e-16	0.359812	0.244	0.096	1.15393e-11	MCM5
YWHAE	3.48439e-16	0.271648	0.337	0.167	1.1686e-11	YWHAE
SSSCA1	3.76265e-16	0.336048	0.185	0.055	1.26192e-11	SSSCA1
ISG15	3.85761e-16	-0.489328	0.27	0.312	1.29377e-11	ISG15
SNRPD2	3.9071e-16	0.302705	0.69	0.514	1.31036e-11	SNRPD2
TNIP3	4.40197e-16	0.669301	0.183	0.048	1.47633e-11	TNIP3
SNRPB2	4.72231e-16	0.277962	0.374	0.199	1.58377e-11	SNRPB2
NFATC3	4.75367e-16	-0.481642	0.037	0.109	1.59428e-11	NFATC3
TESPA1	4.96813e-16	-0.475005	0.071	0.142	1.66621e-11	TESPA1
LMF2	5.56959e-16	0.277321	0.14	0.047	1.86793e-11	LMF2
TRIR	6.1528e-16	-0.465404	0.22	0.299	2.06352e-11	TRIR
MRPS12	6.82427e-16	0.354953	0.235	0.083	2.28872e-11	MRPS12
CDKN1B	8.22956e-16	-0.401904	0.145	0.205	2.76003e-11	CDKN1B
ATP5ME	8.66085e-16	0.26842	0.528	0.335	2.90468e-11	ATP5ME
SNRPD3	1.12764e-15	0.297292	0.491	0.3	3.78188e-11	SNRPD3
CLPP	1.48154e-15	0.341174	0.342	0.166	4.96878e-11	CLPP
FEN1	1.65191e-15	0.265658	0.138	0.036	5.54019e-11	FEN1
PTRHD1	1.76283e-15	0.308976	0.25	0.1	5.91217e-11	PTRHD1
TXNL1	2.22819e-15	0.281187	0.218	0.084	7.47291e-11	TXNL1
HIST1H1E	2.26826e-15	-0.454434	0.113	0.162	7.60728e-11	HIST1H1E
KLF6	2.32096e-15	0.273892	0.219	0.116	7.78404e-11	KLF6
FUT7	2.62925e-15	0.308865	0.107	0.027	8.818e-11	FUT7
GLG1	3.05268e-15	-0.483612	0.097	0.183	1.02381e-10	GLG1
SERPINB9	3.42722e-15	-0.436256	0.056	0.128	1.14942e-10	SERPINB9
NDUFA7	3.65336e-15	0.291861	0.175	0.054	1.22526e-10	NDUFA7
ZNF800	4.24468e-15	-0.405562	0.06	0.117	1.42358e-10	ZNF800
H1F0	4.41862e-15	-0.430609	0.044	0.101	1.48192e-10	H1F0
EIF3L	4.52156e-15	-0.339972	0.362	0.388	1.51644e-10	EIF3L
LAMTOR5	4.74693e-15	0.357415	0.355	0.171	1.59203e-10	LAMTOR5
NELL2	4.82513e-15	-0.446416	0.079	0.153	1.61825e-10	NELL2
CTSB	5.34423e-15	-0.414552	0.124	0.193	1.79235e-10	CTSB
TPI1	6.17321e-15	0.381732	0.669	0.504	2.07037e-10	TPI1
TNFRSF25	6.50768e-15	-0.487852	0.068	0.15	2.18255e-10	TNFRSF25
MRPS36	6.82187e-15	0.318131	0.195	0.073	2.28792e-10	MRPS36
CHCHD5	6.90436e-15	0.295585	0.229	0.09	2.31559e-10	CHCHD5
PSMD9	7.13722e-15	0.296615	0.153	0.048	2.39368e-10	PSMD9
NDUFA8	7.46344e-15	0.293544	0.185	0.069	2.50309e-10	NDUFA8
COPS9	8.01012e-15	0.410771	0.307	0.127	2.68644e-10	COPS9
PELI1	8.08052e-15	-0.410141	0.069	0.139	2.71004e-10	PELI1
ACTR3	9.7276e-15	0.360987	0.485	0.287	3.26244e-10	ACTR3
LAIR2	1.05477e-14	0.39863	0.135	0.042	3.53748e-10	LAIR2
PSMA1	1.0686e-14	0.302294	0.419	0.234	3.58388e-10	PSMA1
DDX3X	1.17372e-14	-0.445042	0.157	0.224	3.93641e-10	DDX3X
RAB11A	1.21593e-14	0.309961	0.26	0.117	4.07799e-10	RAB11A
TMEM123	1.23664e-14	-0.562198	0.118	0.215	4.14743e-10	TMEM123
DPM2	1.23833e-14	0.33671	0.204	0.07	4.15312e-10	DPM2
ANP32B	1.25817e-14	-0.401479	0.156	0.197	4.21965e-10	ANP32B
PFDN6	1.26166e-14	0.272054	0.187	0.067	4.23135e-10	PFDN6
GOLGA7	1.28458e-14	-0.428397	0.153	0.213	4.30822e-10	GOLGA7
ACTG1	1.36278e-14	0.336776	0.98	0.956	4.57049e-10	ACTG1
ITGB2	1.41627e-14	-0.483084	0.276	0.377	4.74988e-10	ITGB2
NDUFA12	1.44899e-14	0.325834	0.375	0.186	4.85964e-10	NDUFA12
PUDP	1.47147e-14	-0.418966	0.057	0.116	4.935e-10	PUDP
RRM1	1.60773e-14	0.263036	0.146	0.042	5.39202e-10	RRM1
VDAC2	1.64496e-14	0.361978	0.383	0.188	5.51685e-10	VDAC2
BANF1	1.75352e-14	0.323989	0.421	0.233	5.88097e-10	BANF1
CDK4	1.82824e-14	0.302208	0.219	0.082	6.13153e-10	CDK4
RRP7A	2.29843e-14	0.25692	0.148	0.045	7.70847e-10	RRP7A
UBE2D2	2.53029e-14	-0.335428	0.271	0.302	8.48607e-10	UBE2D2
CD5	2.57481e-14	-0.388057	0.066	0.124	8.6354e-10	CD5
PHF5A	2.70765e-14	0.250676	0.219	0.084	9.08093e-10	PHF5A
SSR3	2.90445e-14	0.26881	0.24	0.106	9.74094e-10	SSR3
HIF1A	2.91209e-14	-0.36191	0.104	0.161	9.76658e-10	HIF1A
RARRES3	3.01585e-14	-0.372225	0.12	0.186	1.01146e-09	RARRES3
TOB1	3.12817e-14	-0.504681	0.098	0.163	1.04913e-09	TOB1
TRIB2	3.45121e-14	-0.356376	0.07	0.125	1.15747e-09	TRIB2
CORO1B	3.50952e-14	-0.509747	0.437	0.558	1.17702e-09	CORO1B
ADI1	3.67797e-14	-0.444531	0.093	0.156	1.23352e-09	ADI1
NDUFA13	4.67603e-14	0.295777	0.525	0.333	1.56825e-09	NDUFA13
MPC2	5.44726e-14	0.361592	0.243	0.092	1.8269e-09	MPC2
CD79B	5.64999e-14	-0.382407	0.054	0.115	1.89489e-09	CD79B
CHRNA6	5.92587e-14	-0.500547	0.049	0.122	1.98742e-09	CHRNA6
KAT6B	6.57931e-14	-0.399462	0.038	0.104	2.20657e-09	KAT6B
FKBP2	7.03388e-14	0.260013	0.145	0.048	2.35902e-09	FKBP2
ZNRD1	7.03881e-14	0.295733	0.243	0.099	2.36068e-09	ZNRD1
MPG	7.06525e-14	-0.438363	0.074	0.143	2.36954e-09	MPG
CD63	7.36629e-14	0.260078	0.236	0.116	2.47051e-09	CD63
SENP6	8.4924e-14	-0.359872	0.058	0.111	2.84818e-09	SENP6
TMEM243	8.85157e-14	-0.432094	0.292	0.359	2.96864e-09	TMEM243
CITED2	9.22189e-14	-0.421284	0.051	0.103	3.09284e-09	CITED2
NDUFA1	9.38579e-14	0.267759	0.557	0.355	3.14781e-09	NDUFA1
AP1M1	1.04639e-13	-0.39611	0.125	0.174	3.50939e-09	AP1M1
SNX29	1.13437e-13	-0.324384	0.06	0.107	3.80447e-09	SNX29
CCT8	1.31383e-13	0.331791	0.465	0.276	4.40634e-09	CCT8
MAGOH	1.39324e-13	0.320236	0.325	0.151	4.67265e-09	MAGOH
CAMK4	1.55568e-13	-0.568147	0.064	0.159	5.21744e-09	CAMK4
RHOA	1.65268e-13	0.363132	0.704	0.496	5.54275e-09	RHOA
SIRPG	1.73797e-13	-0.337652	0.244	0.322	5.8288e-09	SIRPG
UBA2	1.78542e-13	-0.329535	0.092	0.131	5.98794e-09	UBA2
NDE1	1.82078e-13	-0.380397	0.088	0.132	6.10654e-09	NDE1
BIN2	1.9358e-13	-0.421481	0.072	0.14	6.4923e-09	BIN2
FAM96A	2.18038e-13	0.261383	0.277	0.123	7.31256e-09	FAM96A
SSB	2.22194e-13	0.276263	0.174	0.063	7.45194e-09	SSB
SUMO1	2.24523e-13	0.294302	0.374	0.198	7.53004e-09	SUMO1
DECR1	2.34028e-13	-0.437478	0.186	0.255	7.84884e-09	DECR1
GIT2	2.47448e-13	-0.383654	0.116	0.176	8.29893e-09	GIT2
FBLN5	2.63971e-13	-0.380214	0.054	0.109	8.85307e-09	FBLN5
KIR3DL2	3.12208e-13	0.287191	0.424	0.257	1.04708e-08	KIR3DL2
CTSC	3.67953e-13	-0.563152	0.2	0.308	1.23404e-08	CTSC
PTPRC	3.91882e-13	-0.288765	0.689	0.737	1.31429e-08	PTPRC
TRBV5-6	4.39613e-13	-0.311524	0.84	0.869	1.47437e-08	TRBV5-6
FKBP11	5.10329e-13	0.41638	0.262	0.119	1.71154e-08	FKBP11
BRD2	5.73634e-13	-0.432693	0.142	0.186	1.92385e-08	BRD2
GLIPR2	6.00478e-13	0.258389	0.122	0.039	2.01388e-08	GLIPR2
PSMD8	6.66438e-13	0.362226	0.464	0.243	2.2351e-08	PSMD8
PFDN4	6.9509e-13	0.279635	0.238	0.104	2.33119e-08	PFDN4
TBCB	7.39391e-13	0.296601	0.347	0.183	2.47977e-08	TBCB
FAM96B	7.73637e-13	0.363422	0.421	0.221	2.59463e-08	FAM96B
UBE3A	8.05348e-13	-0.369245	0.071	0.129	2.70098e-08	UBE3A
SRPK2	9.14235e-13	-0.374531	0.082	0.134	3.06616e-08	SRPK2
MARF1	9.32515e-13	-0.410321	0.043	0.108	3.12747e-08	MARF1
PARK7	9.87718e-13	0.33275	0.568	0.361	3.31261e-08	PARK7
ITGB2-AS1	1.13745e-12	-0.527371	0.1	0.215	3.81479e-08	ITGB2-AS1
CCT4	1.15756e-12	0.282148	0.357	0.192	3.88221e-08	CCT4
NUDT4	1.16321e-12	-0.317249	0.105	0.15	3.90116e-08	NUDT4
MEA1	1.31832e-12	0.275511	0.24	0.099	4.42137e-08	MEA1
PHB	1.50474e-12	0.342341	0.314	0.137	5.04659e-08	PHB
CCM2	1.5156e-12	-0.402492	0.074	0.142	5.08302e-08	CCM2
HSPD1	1.55157e-12	0.255168	0.419	0.262	5.20366e-08	HSPD1
AL118516.1	1.8476e-12	-0.344702	0.051	0.102	6.19648e-08	AL118516.1
IFI6	1.95303e-12	-0.568932	0.112	0.154	6.55006e-08	IFI6
KPNA2	1.99741e-12	0.381948	0.174	0.052	6.69891e-08	KPNA2
PCMTD1	2.24626e-12	-0.43786	0.064	0.146	7.53351e-08	PCMTD1
YME1L1	2.92569e-12	-0.337245	0.085	0.125	9.81219e-08	YME1L1
RASSF5	3.32139e-12	-0.382819	0.047	0.101	1.11393e-07	RASSF5
SKAP1	3.43408e-12	-0.357419	0.183	0.227	1.15172e-07	SKAP1
RILPL2	4.0792e-12	-0.275749	0.135	0.168	1.36808e-07	RILPL2
RHOH	4.08556e-12	-0.423826	0.075	0.14	1.37022e-07	RHOH
SEPT1	4.32139e-12	-0.366507	0.345	0.392	1.44931e-07	SEPT1
EIF4E	4.64939e-12	0.296963	0.252	0.115	1.55931e-07	EIF4E
SFXN1	6.35394e-12	0.255426	0.243	0.117	2.13099e-07	SFXN1
PSMB4	6.80362e-12	0.252895	0.218	0.096	2.2818e-07	PSMB4
ARPC1B	7.12368e-12	-0.290095	0.617	0.636	2.38914e-07	ARPC1B
MTCH2	7.3192e-12	0.256422	0.201	0.078	2.45471e-07	MTCH2
MRPL36	9.06604e-12	0.264377	0.179	0.069	3.04057e-07	MRPL36
STK17A	1.01725e-11	-0.469608	0.103	0.182	3.41165e-07	STK17A
GCC2	1.02789e-11	-0.388726	0.093	0.17	3.44733e-07	GCC2
RBM8A	1.04942e-11	0.293744	0.459	0.269	3.51954e-07	RBM8A
PAK2	1.36209e-11	-0.31247	0.155	0.197	4.56819e-07	PAK2
LY9	1.63813e-11	-0.420325	0.043	0.111	5.49398e-07	LY9
YIF1A	1.7416e-11	0.3391	0.192	0.065	5.84098e-07	YIF1A
C1GALT1	1.82641e-11	-0.397043	0.07	0.126	6.1254e-07	C1GALT1
GCHFR	1.86847e-11	-0.457759	0.119	0.174	6.26647e-07	GCHFR
C9orf16	2.0667e-11	0.276284	0.493	0.308	6.93131e-07	C9orf16
ANAPC15	2.12362e-11	0.267823	0.161	0.056	7.1222e-07	ANAPC15
RAD23A	2.22905e-11	0.291672	0.322	0.158	7.47579e-07	RAD23A
IGHM	2.34833e-11	0.445746	0.172	0.057	7.87583e-07	IGHM
LDHB	2.47637e-11	0.29211	0.631	0.452	8.30526e-07	LDHB
GIMAP5	2.9016e-11	-0.290323	0.084	0.128	9.73139e-07	GIMAP5
TMPO	3.20587e-11	0.255914	0.274	0.139	1.07518e-06	TMPO
MIEN1	3.57748e-11	0.324629	0.171	0.059	1.19982e-06	MIEN1
NDUFB1	3.58464e-11	0.286943	0.403	0.218	1.20222e-06	NDUFB1
MCM7	3.58893e-11	0.284533	0.205	0.079	1.20365e-06	MCM7
TMEM106B	3.67595e-11	-0.393199	0.059	0.118	1.23284e-06	TMEM106B
RTRAF	3.68487e-11	0.258684	0.417	0.239	1.23583e-06	RTRAF
SELENOT	3.90886e-11	0.264095	0.267	0.127	1.31095e-06	SELENOT
MRPS15	3.92387e-11	0.326228	0.255	0.099	1.31599e-06	MRPS15
VSIR	4.80239e-11	-0.312375	0.077	0.125	1.61062e-06	VSIR
PCM1	4.93971e-11	-0.429492	0.147	0.208	1.65668e-06	PCM1
CSDE1	4.9734e-11	-0.322548	0.22	0.257	1.66798e-06	CSDE1
MRPL20	5.73917e-11	0.271805	0.41	0.237	1.9248e-06	MRPL20
DNAJB1	7.42161e-11	-0.474363	0.231	0.313	2.48906e-06	DNAJB1
METTL26	7.5262e-11	-0.381319	0.2	0.222	2.52414e-06	METTL26
POLR3K	7.60489e-11	0.255293	0.157	0.049	2.55053e-06	POLR3K
SRSF5	7.95834e-11	-0.367062	0.25	0.305	2.66907e-06	SRSF5
BUD31	8.23082e-11	-0.295222	0.218	0.224	2.76045e-06	BUD31
PEX2	9.42762e-11	-0.298846	0.082	0.115	3.16184e-06	PEX2
DDX5	1.0263e-10	-0.298787	0.462	0.49	3.44201e-06	DDX5
MCRIP1	1.18234e-10	0.330398	0.154	0.053	3.96533e-06	MCRIP1
GABARAP	1.33176e-10	0.260873	0.59	0.398	4.46646e-06	GABARAP
VBP1	1.87463e-10	0.304669	0.193	0.068	6.28713e-06	VBP1
CFLAR	2.04909e-10	0.399488	0.384	0.196	6.87223e-06	CFLAR
CCND2	2.06339e-10	0.292928	0.194	0.087	6.92019e-06	CCND2
RNH1	2.11192e-10	0.251719	0.222	0.103	7.08294e-06	RNH1
H1FX	2.22935e-10	-0.334028	0.069	0.107	7.47679e-06	H1FX
ARMC2	2.48918e-10	-0.311085	0.09	0.137	8.34822e-06	ARMC2
GSTP1	2.53763e-10	0.368491	0.117	0.038	8.51071e-06	GSTP1
EIF4G2	3.01545e-10	-0.340795	0.274	0.293	1.01132e-05	EIF4G2
RPA2	3.16843e-10	0.299363	0.205	0.08	1.06263e-05	RPA2
NLRC5	3.20395e-10	-0.357194	0.055	0.115	1.07454e-05	NLRC5
GTF2H5	3.71245e-10	0.271616	0.3	0.144	1.24508e-05	GTF2H5
FAM49B	3.75064e-10	-0.381478	0.158	0.197	1.25789e-05	FAM49B
ERAP2	4.06361e-10	-0.431263	0.104	0.159	1.36285e-05	ERAP2
GATA3	4.18757e-10	-0.475762	0.188	0.266	1.40443e-05	GATA3
ATXN7L1	4.53872e-10	-0.325438	0.06	0.108	1.5222e-05	ATXN7L1
TRAT1	4.71849e-10	-0.339444	0.247	0.302	1.58249e-05	TRAT1
DCTN2	5.2167e-10	0.268163	0.186	0.077	1.74958e-05	DCTN2
VCP	5.92474e-10	-0.353535	0.172	0.209	1.98704e-05	VCP
DDX17	7.38142e-10	-0.417669	0.238	0.31	2.47558e-05	DDX17
PPP1R15A	7.52764e-10	-0.437764	0.127	0.201	2.52462e-05	PPP1R15A
CDC42SE2	8.3116e-10	-0.34992	0.139	0.19	2.78754e-05	CDC42SE2
TOX	9.61529e-10	-0.376675	0.244	0.302	3.22478e-05	TOX
SUMO2	9.67274e-10	0.270553	0.73	0.581	3.24404e-05	SUMO2
CHD1	1.01798e-09	-0.35525	0.083	0.128	3.4141e-05	CHD1
PIGC	1.06839e-09	-0.331223	0.085	0.122	3.58317e-05	PIGC
COPE	1.21727e-09	0.274285	0.477	0.28	4.08248e-05	COPE
GDI2	1.30579e-09	0.261315	0.333	0.171	4.37935e-05	GDI2
EIF6	1.40211e-09	0.317977	0.293	0.129	4.7024e-05	EIF6
UTRN	1.6215e-09	-0.406739	0.068	0.138	5.43819e-05	UTRN
SDF4	1.92454e-09	0.254532	0.251	0.134	6.45451e-05	SDF4
MIR4435-2HG	1.95496e-09	0.3215	0.203	0.08	6.55655e-05	MIR4435-2HG
RPA1	2.01289e-09	-0.277336	0.079	0.106	6.75084e-05	RPA1
GTF3A	2.54472e-09	-0.272795	0.105	0.129	8.53448e-05	GTF3A
SNHG15	2.60485e-09	-0.402529	0.138	0.18	8.73616e-05	SNHG15
BAX	2.63042e-09	0.29176	0.25	0.125	8.8219e-05	BAX
SEPT6	2.64657e-09	-0.351445	0.466	0.525	8.87608e-05	SEPT6
ZFP36L2	2.66788e-09	-0.44555	0.21	0.278	8.94754e-05	ZFP36L2
TAX1BP1	2.78574e-09	-0.297827	0.189	0.237	9.3428e-05	TAX1BP1
CDC42	2.87886e-09	-0.266578	0.379	0.377	9.65512e-05	CDC42
GZMM	2.99663e-09	-0.282513	0.175	0.233	0.000100501	GZMM
PSMB6	3.02264e-09	0.316751	0.438	0.242	0.000101373	PSMB6
LIMS2	3.08953e-09	-0.378353	0.077	0.132	0.000103617	LIMS2
PRKACB	4.25251e-09	-0.426376	0.105	0.178	0.000142621	PRKACB
EPC1	4.52904e-09	-0.400796	0.152	0.221	0.000151895	EPC1
PHF3	4.56782e-09	-0.347002	0.074	0.119	0.000153196	PHF3
TMEM219	4.57918e-09	-0.3179	0.136	0.186	0.000153577	TMEM219
UBE2B	5.20523e-09	-0.384271	0.133	0.178	0.000174573	UBE2B
CENPX	5.46284e-09	0.25661	0.21	0.089	0.000183213	CENPX
GIMAP6	5.50147e-09	-0.294279	0.079	0.122	0.000184508	GIMAP6
FOXP1	6.08141e-09	-0.363674	0.083	0.142	0.000203958	FOXP1
KMT2E	6.22047e-09	-0.341402	0.217	0.271	0.000208622	KMT2E
EIF5	6.31772e-09	-0.405359	0.195	0.237	0.000211884	EIF5
SERINC1	6.59286e-09	-0.312656	0.098	0.15	0.000221111	SERINC1
TUBB	6.71337e-09	0.530651	0.535	0.455	0.000225153	TUBB
CD44	7.14015e-09	-0.329248	0.386	0.417	0.000239466	CD44
PSMB10	8.05159e-09	-0.310265	0.335	0.344	0.000270034	PSMB10
SYNE2	8.23735e-09	0.259509	0.157	0.078	0.000276264	SYNE2
MFNG	9.13054e-09	0.259289	0.195	0.089	0.00030622	MFNG
PRKCH	1.18719e-08	-0.361806	0.091	0.161	0.000398161	PRKCH
TWF2	1.18877e-08	0.291029	0.207	0.091	0.000398689	TWF2
WAS	1.19865e-08	-0.359397	0.117	0.169	0.000402003	WAS
HSD17B10	1.31589e-08	0.26445	0.256	0.117	0.000441322	HSD17B10
TNFAIP3	1.64795e-08	-0.384152	0.114	0.166	0.000552691	TNFAIP3
SNRNP40	1.84597e-08	0.27384	0.239	0.102	0.0006191	SNRNP40
EWSR1	1.9917e-08	-0.281822	0.272	0.272	0.000667975	EWSR1
KCNMA1	2.32686e-08	-0.466942	0.039	0.116	0.000780383	KCNMA1
CHD2	2.50134e-08	-0.342615	0.079	0.133	0.000838901	CHD2
IST1	2.60001e-08	-0.292176	0.081	0.121	0.000871993	IST1
P2RY10	2.84126e-08	-0.296814	0.06	0.104	0.0009529	P2RY10
ZNF292	2.92171e-08	-0.377309	0.104	0.166	0.000979883	ZNF292
PTGER4	3.0289e-08	-0.336666	0.074	0.115	0.00101583	PTGER4
SPN	3.30662e-08	-0.314956	0.087	0.125	0.00110897	SPN
AKAP9	3.42809e-08	-0.369501	0.137	0.191	0.00114971	AKAP9
MBNL2	3.81007e-08	-0.440216	0.102	0.167	0.00127782	MBNL2
GPR174	4.0652e-08	-0.354846	0.046	0.106	0.00136339	GPR174
NT5C3A	4.31006e-08	-0.27615	0.079	0.104	0.00144551	NT5C3A
DHPS	4.56902e-08	0.270457	0.248	0.111	0.00153236	DHPS
SEPHS2	5.08904e-08	-0.330351	0.098	0.135	0.00170676	SEPHS2
YPEL5	5.2463e-08	-0.289367	0.079	0.115	0.0017595	YPEL5
PTMA	5.49025e-08	0.281847	0.983	0.987	0.00184132	PTMA
AHNAK	7.44576e-08	-0.490815	0.209	0.274	0.00249716	AHNAK
ITGAL	7.54111e-08	-0.288404	0.064	0.11	0.00252914	ITGAL
TOMM22	7.6355e-08	0.261468	0.37	0.203	0.00256079	TOMM22
SF3A1	7.77138e-08	-0.25646	0.086	0.114	0.00260637	SF3A1
IRF1	9.12998e-08	-0.395997	0.116	0.161	0.00306201	IRF1
TSPAN14	9.86776e-08	-0.297073	0.069	0.103	0.00330945	TSPAN14
ANAPC16	1.04783e-07	0.293926	0.486	0.304	0.00351422	ANAPC16
MSN	1.49934e-07	-0.270953	0.254	0.266	0.00502849	MSN
TAGAP	1.57048e-07	-0.288114	0.097	0.139	0.00526709	TAGAP
SLC38A2	1.69377e-07	-0.436303	0.097	0.164	0.00568058	SLC38A2
FNBP4	1.90494e-07	-0.311255	0.067	0.11	0.0063888	FNBP4
BUD23	2.02872e-07	-0.27617	0.211	0.226	0.00680392	BUD23
UBAC2	2.91672e-07	-0.405718	0.102	0.157	0.00978208	UBAC2
EIF4H	3.10231e-07	-0.274858	0.245	0.244	0.0104045	EIF4H
THYN1	3.12437e-07	0.267457	0.176	0.073	0.0104785	THYN1
SASH3	3.51427e-07	-0.28855	0.086	0.126	0.0117862	SASH3
AAK1	4.07834e-07	-0.359361	0.076	0.122	0.0136779	AAK1
ZFR	4.28846e-07	-0.282377	0.094	0.117	0.0143826	ZFR
CALM3	4.34353e-07	0.259881	0.36	0.189	0.0145673	CALM3
THRAP3	4.80441e-07	-0.25931	0.202	0.217	0.016113	THRAP3
PGAM1	4.9878e-07	0.258131	0.379	0.215	0.0167281	PGAM1
SYNGR2	6.22932e-07	-0.260864	0.132	0.153	0.0208919	SYNGR2
HP1BP3	6.38407e-07	-0.328159	0.217	0.242	0.0214109	HP1BP3
SLC25A36	6.60659e-07	-0.335646	0.067	0.11	0.0221572	SLC25A36
ZMYND8	7.05595e-07	-0.336568	0.057	0.11	0.0236643	ZMYND8
CPSF6	7.76038e-07	-0.286049	0.089	0.116	0.0260268	CPSF6
CNOT7	8.20401e-07	-0.317743	0.163	0.185	0.0275146	CNOT7
PYHIN1	8.88198e-07	-0.421404	0.067	0.125	0.0297884	PYHIN1
TRAM1	9.60799e-07	-0.342307	0.134	0.187	0.0322233	TRAM1
PNISR	1.24963e-06	-0.359515	0.274	0.331	0.04191	PNISR
TMED4	1.26545e-06	-0.341573	0.18	0.221	0.0424407	TMED4
DNAJA1	1.28675e-06	-0.338682	0.254	0.257	0.0431549	DNAJA1
TMC6	1.28911e-06	-0.270422	0.065	0.101	0.0432341	TMC6
LRRFIP1	1.28968e-06	-0.28156	0.131	0.156	0.0432532	LRRFIP1
TUBA1A	1.31783e-06	-0.35076	0.165	0.192	0.0441974	TUBA1A
ANKRD11	1.31893e-06	-0.324305	0.077	0.121	0.0442344	ANKRD11
SERP1	1.40295e-06	-0.284096	0.162	0.191	0.0470521	SERP1
FYN	1.48561e-06	-0.283512	0.138	0.174	0.0498245	FYN

## Sheet: Mal clone follow up vs plaque
	p_val	avg_logFC	pct.1	pct.2	p_val_adj	gene
CXCL13	0	3.93137	0.843	0.094	0	CXCL13
GNLY	5.04938e-202	1.75207	0.158	0.004	1.69346e-197	GNLY
TSC22D3	6.32292e-298	1.50759	0.722	0.218	2.12058e-293	TSC22D3
ISG20	6.53804e-186	1.47262	0.435	0.065	2.19273e-181	ISG20
ALOX5AP	5.49874e-245	1.24408	0.751	0.312	1.84417e-240	ALOX5AP
CST7	8.1519e-161	1.16566	0.625	0.238	2.73398e-156	CST7
DDIT4	2.17813e-157	1.14243	0.511	0.137	7.30502e-153	DDIT4
S100A6	6.79442e-236	1.10686	0.883	0.635	2.27871e-231	S100A6
LGALS1	5.80851e-67	1.0635	0.526	0.328	1.94806e-62	LGALS1
TSHZ2	1.64528e-160	1.03565	0.25	0.011	5.51794e-156	TSHZ2
SH2D2A	8.01037e-140	0.998153	0.326	0.044	2.68652e-135	SH2D2A
KRT16	3.16633e-149	0.995135	0.263	0.028	1.06193e-144	KRT16
KIR2DL3	3.74071e-150	0.96611	0.215	0.004	1.25456e-145	KIR2DL3
NBAS	4.65237e-115	0.946727	0.261	0.051	1.56031e-110	NBAS
LINC01943	8.81112e-80	0.93616	0.162	0.006	2.95507e-75	LINC01943
S100A8	1.49834e-136	0.935965	0.628	0.281	5.02515e-132	S100A8
TNIP3	9.75985e-91	0.924571	0.183	0.01	3.27326e-86	TNIP3
KRT6A	3.79719e-129	0.907649	0.243	0.033	1.2735e-124	KRT6A
LMO4	3.22309e-93	0.887546	0.395	0.13	1.08096e-88	LMO4
MIR155HG	4.62282e-35	0.846777	0.132	0.028	1.5504e-30	MIR155HG
IL7R	7.35772e-115	0.827535	0.469	0.191	2.46763e-110	IL7R
CDO1	6.54894e-98	0.804035	0.179	0.045	2.19638e-93	CDO1
CCL18	5.30622e-52	0.800166	0.125	0.021	1.7796e-47	CCL18
SH3BGRL3	3.98968e-145	0.761478	0.896	0.733	1.33806e-140	SH3BGRL3
FKBP5	1.09403e-86	0.743251	0.371	0.124	3.66917e-82	FKBP5
PPP1R2	8.30601e-74	0.739648	0.457	0.196	2.78567e-69	PPP1R2
LINC00384	5.1095e-85	0.736524	0.144	0.002	1.71363e-80	LINC00384
SEC61B	2.06077e-111	0.722873	0.655	0.348	6.91141e-107	SEC61B
BIRC3	1.05374e-87	0.722666	0.382	0.144	3.53403e-83	BIRC3
SCG2	2.57602e-118	0.714555	0.146	0.004	8.63946e-114	SCG2
MT2A	2.54058e-72	0.711579	0.767	0.648	8.52059e-68	MT2A
S100A11	7.13177e-106	0.706285	0.808	0.639	2.39185e-101	S100A11
SRGN	1.92532e-91	0.703156	0.911	0.775	6.45715e-87	SRGN
PLP2	1.00151e-72	0.67968	0.351	0.133	3.35885e-68	PLP2
COX17	6.26122e-68	0.678513	0.436	0.178	2.09989e-63	COX17
BTG1	8.71461e-59	0.664257	0.494	0.256	2.92271e-54	BTG1
TMA7	8.72143e-116	0.655287	0.821	0.572	2.92499e-111	TMA7
TSC22D1	2.99361e-78	0.640592	0.135	0.008	1.004e-73	TSC22D1
FKBP11	2.9668e-51	0.63326	0.262	0.089	9.95005e-47	FKBP11
IL32	1.06677e-81	0.6278	0.927	0.854	3.57774e-77	IL32
RABAC1	4.02602e-52	0.617615	0.315	0.115	1.35025e-47	RABAC1
CARD16	2.68656e-51	0.616259	0.305	0.122	9.0102e-47	CARD16
S100A9	3.96495e-44	0.614317	0.385	0.19	1.32976e-39	S100A9
S100A10	5.20512e-94	0.612018	0.785	0.591	1.74569e-89	S100A10
DYNLL1	1.96635e-62	0.610244	0.571	0.328	6.59473e-58	DYNLL1
OST4	3.83183e-74	0.608548	0.652	0.385	1.28512e-69	OST4
HPGDS	4.52613e-47	0.596968	0.286	0.099	1.51797e-42	HPGDS
UQCR11	8.31797e-66	0.581092	0.652	0.4	2.78968e-61	UQCR11
SELENOK	8.05664e-44	0.575107	0.359	0.146	2.70203e-39	SELENOK
ANXA1	1.76609e-48	0.574651	0.531	0.324	5.92312e-44	ANXA1
CD53	1.43452e-52	0.573546	0.316	0.135	4.8111e-48	CD53
ATP5F1E	1.97141e-84	0.572848	0.896	0.752	6.61173e-80	ATP5F1E
CPNE2	2.06423e-37	0.572686	0.157	0.032	6.92303e-33	CPNE2
GALNT2	1.41086e-50	0.564881	0.127	0.018	4.73173e-46	GALNT2
RGS1	5.93247e-53	0.553909	0.18	0.033	1.98963e-48	RGS1
TUBA4A	7.01464e-43	0.551913	0.287	0.114	2.35257e-38	TUBA4A
S100A7	1.00598e-41	0.551422	0.37	0.196	3.37384e-37	S100A7
KIR2DL1	1.43149e-36	0.548494	0.333	0.148	4.80093e-32	KIR2DL1
KRT17	4.27442e-52	0.545144	0.137	0.024	1.43355e-47	KRT17
TXNIP	1.007e-27	0.543524	0.362	0.215	3.37728e-23	TXNIP
SMAP2	1.73609e-41	0.540647	0.222	0.068	5.82249e-37	SMAP2
COX6A1	6.43767e-60	0.538975	0.788	0.609	2.15907e-55	COX6A1
SERF2	2.20767e-97	0.535995	0.892	0.733	7.40407e-93	SERF2
MIF	1.50702e-59	0.535814	0.889	0.807	5.05425e-55	MIF
DYNLT1	5.40747e-43	0.529331	0.247	0.075	1.81356e-38	DYNLT1
SYTL3	7.91794e-67	0.528175	0.114	0.005	2.65552e-62	SYTL3
KRTCAP2	3.77141e-58	0.526304	0.567	0.324	1.26485e-53	KRTCAP2
SMIM37	1.50998e-41	0.52433	0.248	0.081	5.06419e-37	SMIM37
NDUFC1	9.20688e-42	0.523266	0.391	0.19	3.0878e-37	NDUFC1
FAM129A	3.52926e-45	0.523143	0.325	0.158	1.18364e-40	FAM129A
TNFSF8	3.484e-41	0.520421	0.171	0.044	1.16846e-36	TNFSF8
HCST	7.85543e-39	0.51986	0.431	0.243	2.63456e-34	HCST
SLAMF1	5.94271e-60	0.51929	0.211	0.07	1.99307e-55	SLAMF1
ROMO1	7.65971e-50	0.518072	0.598	0.359	2.56891e-45	ROMO1
HMGN2	6.08341e-10	0.517999	0.647	0.6	2.04026e-05	HMGN2
IFITM2	4.76462e-32	0.516292	0.669	0.575	1.59796e-27	IFITM2
MGST3	3.0939e-63	0.515312	0.177	0.034	1.03763e-58	MGST3
CYTOR	1.5437e-30	0.512533	0.26	0.107	5.17727e-26	CYTOR
CTLA4	2.12295e-47	0.511622	0.124	0.015	7.11995e-43	CTLA4
DDT	2.52388e-53	0.50954	0.319	0.118	8.4646e-49	DDT
IFITM3	5.65105e-24	0.508655	0.183	0.089	1.89525e-19	IFITM3
UBL5	5.48921e-54	0.504499	0.66	0.434	1.84097e-49	UBL5
EDF1	3.28037e-54	0.503225	0.633	0.398	1.10017e-49	EDF1
GLUL	3.73798e-76	0.501798	0.138	0.019	1.25364e-71	GLUL
BATF	2.81008e-23	0.497538	0.353	0.207	9.42446e-19	BATF
SPCS1	8.16181e-46	0.494696	0.614	0.393	2.73731e-41	SPCS1
MYL12A	7.53781e-50	0.494584	0.82	0.678	2.52803e-45	MYL12A
TBCA	3.17305e-50	0.486912	0.527	0.315	1.06418e-45	TBCA
MTHFD2	2.51673e-48	0.484533	0.303	0.126	8.4406e-44	MTHFD2
CD9	5.1293e-67	0.484443	0.162	0.042	1.72026e-62	CD9
C19orf70	2.57825e-37	0.48342	0.377	0.178	8.64693e-33	C19orf70
SPOCK2	3.26457e-23	0.481713	0.293	0.155	1.09487e-18	SPOCK2
CFLAR	1.06171e-24	0.476737	0.384	0.208	3.56076e-20	CFLAR
HSPA1A	2.91981e-10	0.474034	0.5	0.447	9.79246e-06	HSPA1A
S100A4	4.20771e-36	0.472279	0.9	0.896	1.41118e-31	S100A4
CHN1	4.16665e-31	0.469341	0.259	0.11	1.39741e-26	CHN1
TSPO	2.13457e-44	0.469121	0.524	0.312	7.15893e-40	TSPO
NAA38	2.77939e-44	0.467112	0.317	0.137	9.32152e-40	NAA38
CCND3	3.83631e-22	0.45966	0.405	0.246	1.28662e-17	CCND3
CRYBG1	3.62479e-36	0.450381	0.129	0.03	1.21568e-31	CRYBG1
FAU	3.28722e-94	0.44974	0.968	0.918	1.10247e-89	FAU
MRPL57	4.27456e-30	0.448415	0.45	0.255	1.4336e-25	MRPL57
NDFIP2	6.83306e-37	0.447136	0.219	0.072	2.29167e-32	NDFIP2
CSTB	1.80278e-29	0.447132	0.326	0.157	6.04615e-25	CSTB
EIF1	6.91468e-36	0.445724	0.811	0.652	2.31904e-31	EIF1
UQCRQ	1.38173e-28	0.444961	0.647	0.484	4.63403e-24	UQCRQ
ANKRD44	2.28303e-38	0.444667	0.238	0.101	7.65682e-34	ANKRD44
LY6D	1.45537e-30	0.440127	0.125	0.035	4.881e-26	LY6D
COX7A2	1.81965e-39	0.436535	0.725	0.537	6.10274e-35	COX7A2
PIK3IP1	7.5646e-25	0.435605	0.199	0.082	2.53701e-20	PIK3IP1
ARID5A	1.42935e-22	0.435524	0.241	0.106	4.79374e-18	ARID5A
KIR3DL2	6.34323e-32	0.431478	0.424	0.245	2.12739e-27	KIR3DL2
NAP1L4	1.07805e-26	0.431305	0.34	0.181	3.61557e-22	NAP1L4
PTPRCAP	7.94187e-40	0.430545	0.725	0.563	2.66354e-35	PTPRCAP
B2M	5.32056e-196	0.430025	1	1	1.78441e-191	B2M
TSTD1	1.37339e-30	0.429677	0.422	0.229	4.60609e-26	TSTD1
NDUFAF3	1.03579e-26	0.423198	0.434	0.243	3.47384e-22	NDUFAF3
MRPS6	3.47149e-36	0.422759	0.422	0.242	1.16427e-31	MRPS6
DYNLRB1	9.19286e-28	0.421703	0.383	0.202	3.0831e-23	DYNLRB1
LAIR2	2.31321e-27	0.420954	0.135	0.044	7.75805e-23	LAIR2
ATP5MD	3.40134e-33	0.420649	0.469	0.283	1.14074e-28	ATP5MD
STAT3	3.61095e-26	0.4185	0.17	0.071	1.21104e-21	STAT3
PHPT1	7.1822e-30	0.417775	0.337	0.168	2.40877e-25	PHPT1
NDUFA11	4.58605e-31	0.414579	0.306	0.136	1.53807e-26	NDUFA11
RBMS1	4.06479e-55	0.413791	0.16	0.041	1.36325e-50	RBMS1
AQP3	3.81721e-22	0.413678	0.23	0.109	1.28022e-17	AQP3
NOP10	1.66378e-34	0.412957	0.43	0.237	5.57999e-30	NOP10
PSMB9	9.01066e-29	0.412229	0.567	0.381	3.022e-24	PSMB9
NDUFV2	1.52464e-20	0.409324	0.533	0.363	5.11334e-16	NDUFV2
CDKN1A	6.29647e-39	0.408941	0.108	0.022	2.11171e-34	CDKN1A
COX8A	1.1258e-28	0.408842	0.733	0.59	3.77572e-24	COX8A
KRT14	5.86774e-31	0.402764	0.437	0.253	1.96792e-26	KRT14
ANAPC16	8.652e-26	0.40125	0.486	0.303	2.90171e-21	ANAPC16
SERPINB4	4.6531e-25	0.399366	0.124	0.039	1.56056e-20	SERPINB4
TOMM5	1.32179e-26	0.399197	0.428	0.256	4.43303e-22	TOMM5
SLA	5.49146e-16	0.399184	0.299	0.187	1.84173e-11	SLA
COMMD6	1.9885e-32	0.396019	0.686	0.503	6.66905e-28	COMMD6
S100A2	3.53197e-17	0.393548	0.153	0.077	1.18455e-12	S100A2
UQCR10	7.81617e-32	0.389744	0.634	0.461	2.62139e-27	UQCR10
NDUFA3	2.96679e-27	0.389423	0.438	0.252	9.95001e-23	NDUFA3
TMEM256	5.70787e-29	0.388752	0.323	0.167	1.91431e-24	TMEM256
KRTDAP	2.05613e-20	0.387605	0.158	0.068	6.89586e-16	KRTDAP
ATP6V0B	5.78169e-30	0.384608	0.38	0.204	1.93906e-25	ATP6V0B
CD27	1.21979e-17	0.382697	0.385	0.258	4.09093e-13	CD27
FXYD5	9.37448e-40	0.382211	0.819	0.692	3.14401e-35	FXYD5
COX14	2.18268e-24	0.381953	0.307	0.148	7.32029e-20	COX14
GNG5	4.84118e-29	0.377909	0.626	0.468	1.62364e-24	GNG5
IQGAP1	5.55681e-25	0.377904	0.292	0.157	1.86364e-20	IQGAP1
MALAT1	2.47476e-19	0.377572	0.979	0.978	8.29987e-15	MALAT1
TMEM258	2.71829e-33	0.376897	0.609	0.437	9.11661e-29	TMEM258
TMSB10	6.73161e-73	0.375989	0.995	0.988	2.25765e-68	TMSB10
ORMDL2	3.92629e-27	0.375225	0.156	0.049	1.3168e-22	ORMDL2
CRIP1	2.37512e-19	0.374626	0.867	0.839	7.96569e-15	CRIP1
COX6B1	3.76471e-38	0.369982	0.706	0.545	1.26261e-33	COX6B1
NDUFB7	8.83764e-28	0.368591	0.423	0.243	2.96397e-23	NDUFB7
HLA-A	2.67102e-30	0.368158	0.934	0.89	8.95808e-26	HLA-A
CIB1	7.4406e-20	0.368073	0.377	0.221	2.49543e-15	CIB1
NDUFS6	1.17008e-26	0.367621	0.44	0.273	3.9242e-22	NDUFS6
NEAT1	9.07328e-41	0.367114	0.269	0.151	3.043e-36	NEAT1
UBE2C	3.22237e-08	0.366435	0.246	0.19	0.00108072	UBE2C
IGFLR1	3.81406e-19	0.362636	0.159	0.067	1.27916e-14	IGFLR1
RSRP1	5.68694e-22	0.359876	0.337	0.2	1.90729e-17	RSRP1
MZT1	1.36746e-17	0.358592	0.281	0.142	4.58619e-13	MZT1
UQCC2	1.35202e-24	0.354792	0.273	0.125	4.5344e-20	UQCC2
SNRPG	1.48443e-20	0.352772	0.588	0.443	4.97847e-16	SNRPG
RBX1	6.03411e-21	0.352191	0.535	0.377	2.02372e-16	RBX1
TIGIT	7.43113e-17	0.350978	0.207	0.107	2.49225e-12	TIGIT
MRPS36	5.27062e-21	0.344672	0.195	0.08	1.76766e-16	MRPS36
TRMT112	3.80843e-25	0.342798	0.58	0.416	1.27727e-20	TRMT112
ATP6V0E1	1.71794e-30	0.341217	0.476	0.301	5.76163e-26	ATP6V0E1
ICA1	1.03766e-12	0.34076	0.132	0.052	3.48011e-08	ICA1
PFDN2	1.27654e-17	0.340695	0.35	0.204	4.28127e-13	PFDN2
KRT7	1.27152e-26	0.338062	0.555	0.411	4.26444e-22	KRT7
UCP2	4.22835e-13	0.33729	0.359	0.228	1.41811e-08	UCP2
NDUFB11	2.715e-24	0.33694	0.615	0.47	9.10556e-20	NDUFB11
TUBB4B	5.79245e-11	0.336681	0.29	0.192	1.94267e-06	TUBB4B
DUSP4	5.79508e-16	0.335936	0.205	0.1	1.94355e-11	DUSP4
FAM96B	4.86596e-17	0.335399	0.421	0.263	1.63195e-12	FAM96B
KLF6	1.81753e-18	0.334094	0.219	0.128	6.09565e-14	KLF6
VPS29	5.94912e-21	0.330906	0.321	0.172	1.99522e-16	VPS29
ACTR3	9.67605e-19	0.330395	0.485	0.334	3.24515e-14	ACTR3
MIEN1	6.67874e-19	0.32931	0.171	0.073	2.23992e-14	MIEN1
PDCD1	3.70683e-15	0.328097	0.132	0.061	1.2432e-10	PDCD1
CENPM	3.12291e-15	0.327006	0.245	0.126	1.04736e-10	CENPM
UBE2N	4.35849e-17	0.326552	0.412	0.256	1.46175e-12	UBE2N
CDK1	8.17017e-14	0.325572	0.195	0.108	2.74011e-09	CDK1
TMEM50A	5.47337e-23	0.322208	0.47	0.317	1.83566e-18	TMEM50A
CHST12	5.92704e-20	0.321036	0.138	0.053	1.98781e-15	CHST12
C19orf53	3.85232e-19	0.319329	0.512	0.358	1.29199e-14	C19orf53
GPR155	3.85736e-16	0.316681	0.153	0.066	1.29368e-11	GPR155
ARL6IP5	8.52113e-27	0.315843	0.482	0.328	2.85782e-22	ARL6IP5
MRPL34	4.41747e-21	0.315558	0.233	0.109	1.48153e-16	MRPL34
MRPS21	1.23889e-23	0.315521	0.46	0.299	4.15498e-19	MRPS21
BOLA3	1.66547e-19	0.31356	0.247	0.108	5.58566e-15	BOLA3
ETHE1	4.39074e-23	0.313407	0.245	0.121	1.47257e-18	ETHE1
LAMTOR5	4.50637e-16	0.31264	0.355	0.21	1.51135e-11	LAMTOR5
RHBDD2	1.14239e-07	0.312147	0.226	0.147	0.00383133	RHBDD2
NDUFC2	2.41596e-22	0.311896	0.289	0.145	8.10265e-18	NDUFC2
GABARAP	1.15945e-18	0.311396	0.59	0.436	3.88855e-14	GABARAP
LITAF	4.89423e-07	0.311394	0.314	0.2	0.0164143	LITAF
SEC11C	2.0616e-13	0.310275	0.451	0.317	6.91418e-09	SEC11C
NHP2	2.62427e-14	0.309631	0.456	0.309	8.80128e-10	NHP2
PDCD5	1.09602e-15	0.309562	0.354	0.223	3.67584e-11	PDCD5
HSPB11	2.61867e-21	0.30771	0.264	0.129	8.78251e-17	HSPB11
POLR2L	1.74293e-15	0.304616	0.508	0.388	5.84544e-11	POLR2L
N4BP2L2	9.60316e-18	0.303598	0.248	0.156	3.22071e-13	N4BP2L2
TYMP	3.46662e-16	0.303383	0.134	0.054	1.16263e-11	TYMP
COPS9	9.46835e-13	0.30291	0.307	0.175	3.1755e-08	COPS9
PI16	5.07567e-13	0.301918	0.162	0.085	1.70228e-08	PI16
NDUFB3	4.38835e-15	0.301261	0.391	0.245	1.47176e-10	NDUFB3
NDUFB4	3.45063e-25	0.301119	0.489	0.32	1.15727e-20	NDUFB4
IGFL2	5.03584e-13	0.299994	0.7	0.605	1.68892e-08	IGFL2
CLDND1	1.04333e-14	0.299663	0.244	0.128	3.4991e-10	CLDND1
FKBP2	1.23139e-19	0.296382	0.145	0.05	4.12983e-15	FKBP2
LINC00649	4.19584e-15	0.294783	0.167	0.087	1.4072e-10	LINC00649
NDUFA2	3.18818e-17	0.294693	0.413	0.258	1.06925e-12	NDUFA2
NME2	7.61427e-12	0.29424	0.748	0.691	2.55367e-07	NME2
C11orf98	2.29111e-18	0.292562	0.182	0.071	7.68392e-14	C11orf98
EMC6	1.81899e-15	0.291585	0.253	0.116	6.10054e-11	EMC6
SLC25A3	2.48592e-15	0.290513	0.665	0.552	8.33727e-11	SLC25A3
VIM	3.7746e-11	0.290294	0.86	0.869	1.26592e-06	VIM
ZDHHC12	4.44637e-19	0.288501	0.193	0.09	1.49122e-14	ZDHHC12
SSR4	1.64755e-21	0.288048	0.577	0.423	5.52556e-17	SSR4
LAMTOR2	1.30033e-19	0.287761	0.27	0.131	4.36103e-15	LAMTOR2
SSNA1	2.90337e-17	0.287371	0.278	0.142	9.73733e-13	SSNA1
COA3	3.27048e-17	0.287106	0.21	0.097	1.09685e-12	COA3
UXT	3.11185e-15	0.285532	0.383	0.233	1.04365e-10	UXT
LSM7	2.05653e-12	0.28551	0.521	0.4	6.89719e-08	LSM7
MAT2B	1.25148e-07	0.285262	0.362	0.246	0.0041972	MAT2B
COX5B	2.51834e-19	0.284119	0.661	0.532	8.44601e-15	COX5B
PNKD	4.69808e-14	0.284089	0.254	0.137	1.57564e-09	PNKD
PET100	2.16395e-18	0.283776	0.366	0.225	7.25744e-14	PET100
AURKAIP1	5.98582e-18	0.283304	0.367	0.212	2.00752e-13	AURKAIP1
CDK2AP2	1.79479e-07	0.282493	0.298	0.195	0.00601937	CDK2AP2
ELOVL1	2.68569e-15	0.280376	0.152	0.058	9.00726e-11	ELOVL1
POLD4	5.28974e-15	0.280097	0.237	0.127	1.77407e-10	POLD4
POLR2K	4.92723e-11	0.27932	0.359	0.231	1.65249e-06	POLR2K
NDUFS8	3.96475e-15	0.278843	0.387	0.242	1.3297e-10	NDUFS8
UBXN1	1.57246e-15	0.276011	0.387	0.241	5.27373e-11	UBXN1
NDUFA1	2.07362e-17	0.273843	0.557	0.393	6.95449e-13	NDUFA1
AES	4.86829e-23	0.273463	0.171	0.075	1.63273e-18	AES
DNAJC15	1.83592e-14	0.272131	0.253	0.139	6.15731e-10	DNAJC15
GTF2H5	4.88849e-14	0.270996	0.3	0.166	1.6395e-09	GTF2H5
NDUFA6	5.08114e-14	0.268988	0.469	0.328	1.70411e-09	NDUFA6
STK4	3.13964e-12	0.268362	0.304	0.207	1.05297e-07	STK4
TIMP1	4.62377e-16	0.26811	0.329	0.225	1.55072e-11	TIMP1
PSMB3	2.86735e-12	0.268005	0.538	0.398	9.61653e-08	PSMB3
MRPL51	4.06218e-13	0.267498	0.423	0.288	1.36237e-08	MRPL51
ATP5PF	7.33244e-15	0.267165	0.632	0.514	2.45915e-10	ATP5PF
NDUFS7	4.05387e-13	0.267025	0.367	0.228	1.35959e-08	NDUFS7
OAZ1	1.86944e-15	0.266588	0.8	0.701	6.26974e-11	OAZ1
MRPL54	3.99163e-16	0.266526	0.238	0.125	1.33871e-11	MRPL54
MYL6	1.55073e-18	0.266314	0.889	0.843	5.20083e-14	MYL6
SNHG12	4.47913e-14	0.266193	0.11	0.041	1.50221e-09	SNHG12
MCRIP1	1.05945e-09	0.264923	0.154	0.078	3.5532e-05	MCRIP1
AD000671.2	2.44831e-08	0.264913	0.104	0.044	0.000821115	AD000671.2
IQGAP2	1.78012e-20	0.264438	0.116	0.044	5.97016e-16	IQGAP2
SLC9A9	1.682e-13	0.262661	0.107	0.054	5.64109e-09	SLC9A9
RNF213	5.46654e-12	0.26225	0.205	0.129	1.83337e-07	RNF213
NDUFA7	4.09409e-16	0.262052	0.175	0.069	1.37308e-11	NDUFA7
MFSD10	2.14424e-13	0.261807	0.337	0.217	7.19136e-09	MFSD10
UGP2	2.83975e-14	0.261347	0.175	0.097	9.52395e-10	UGP2
RHOG	2.50612e-15	0.260106	0.305	0.189	8.40503e-11	RHOG
GABARAPL2	5.6435e-08	0.259558	0.384	0.258	0.00189272	GABARAPL2
EIF4A2	2.84541e-11	0.258985	0.258	0.16	9.54293e-07	EIF4A2
COX7C	1.37904e-17	0.258691	0.828	0.739	4.62502e-13	COX7C
LGALS7B	1.74883e-10	0.256778	0.213	0.142	5.86524e-06	LGALS7B
PFDN4	2.65016e-13	0.256692	0.238	0.123	8.8881e-09	PFDN4
ATOX1	3.98148e-14	0.256268	0.251	0.136	1.33531e-09	ATOX1
REEP5	1.26103e-17	0.255077	0.312	0.185	4.22926e-13	REEP5
DHPS	5.69125e-11	0.254515	0.248	0.138	1.90873e-06	DHPS
YIF1A	5.11915e-12	0.254499	0.192	0.093	1.71686e-07	YIF1A
MEAF6	1.01562e-13	0.253806	0.35	0.226	3.4062e-09	MEAF6
MYL12B	2.80648e-13	0.252904	0.645	0.514	9.41237e-09	MYL12B
COX7B	3.73491e-16	0.252459	0.598	0.462	1.25261e-11	COX7B
EIF3K	1.59377e-13	0.252342	0.663	0.536	5.34517e-09	EIF3K
RRM2	3.46587e-13	0.252342	0.158	0.079	1.16238e-08	RRM2
SRA1	2.097e-13	0.252286	0.182	0.087	7.03293e-09	SRA1
MPRIP	9.06166e-08	0.252211	0.14	0.073	0.0030391	MPRIP
CLPP	6.39427e-12	0.251364	0.342	0.215	2.14451e-07	CLPP
TWF2	6.23811e-09	0.2505	0.207	0.118	0.000209214	TWF2
CNOT1	2.01737e-09	-0.250664	0.071	0.104	6.76586e-05	CNOT1
DNPH1	5.81941e-13	-0.250976	0.34	0.384	1.95171e-08	DNPH1
TPM4	4.61616e-10	-0.251145	0.188	0.228	1.54817e-05	TPM4
HMGB3	1.7194e-08	-0.25124	0.15	0.184	0.000576652	HMGB3
OSBPL8	3.02834e-10	-0.251414	0.107	0.151	1.01565e-05	OSBPL8
PCM1	5.54645e-10	-0.251935	0.147	0.194	1.86017e-05	PCM1
TTC3	4.46722e-10	-0.252305	0.109	0.152	1.49821e-05	TTC3
SRSF4	3.08557e-10	-0.252743	0.088	0.123	1.03484e-05	SRSF4
NUB1	1.62016e-09	-0.253207	0.071	0.11	5.4337e-05	NUB1
AKR1A1	8.23666e-07	-0.253558	0.267	0.307	0.0276241	AKR1A1
SNW1	4.85349e-14	-0.253608	0.12	0.158	1.62776e-09	SNW1
RPN2	9.13093e-10	-0.253639	0.259	0.296	3.06233e-05	RPN2
SF3B4	9.31914e-12	-0.255589	0.158	0.201	3.12545e-07	SF3B4
KIF2A	3.028e-11	-0.255815	0.134	0.181	1.01553e-06	KIF2A
CASP4	7.2081e-11	-0.255971	0.094	0.145	2.41745e-06	CASP4
STAU2	1.96611e-14	-0.25604	0.064	0.113	6.59396e-10	STAU2
NUDT21	3.24078e-09	-0.256285	0.242	0.269	0.000108689	NUDT21
TMEM219	5.97503e-13	-0.256589	0.136	0.201	2.00391e-08	TMEM219
ADAR	9.94587e-12	-0.257132	0.068	0.113	3.33565e-07	ADAR
SMG1	1.3641e-09	-0.257315	0.069	0.118	4.57492e-05	SMG1
PSIP1	1.5688e-10	-0.258026	0.089	0.13	5.26144e-06	PSIP1
PTDSS1	2.31278e-08	-0.258462	0.115	0.153	0.000775659	PTDSS1
DUT	2.74531e-11	-0.258664	0.376	0.412	9.20723e-07	DUT
NAA10	6.78736e-11	-0.259045	0.213	0.244	2.27635e-06	NAA10
PUF60	5.57621e-16	-0.259302	0.228	0.276	1.87015e-11	PUF60
TMED3	3.56055e-11	-0.260005	0.087	0.124	1.19414e-06	TMED3
CDK6	9.06074e-09	-0.260145	0.16	0.196	0.000303879	CDK6
UBTF	3.22308e-09	-0.260249	0.069	0.11	0.000108096	UBTF
GUSB	4.32003e-13	-0.260626	0.074	0.126	1.44885e-08	GUSB
TERF2IP	2.96957e-14	-0.261613	0.251	0.305	9.95936e-10	TERF2IP
SYNCRIP	1.13914e-11	-0.262058	0.242	0.288	3.82044e-07	SYNCRIP
CCNB1IP1	1.47324e-11	-0.262603	0.081	0.117	4.94094e-07	CCNB1IP1
PTMA	3.1892e-91	-0.263442	0.983	0.994	1.06959e-86	PTMA
UBE3A	6.01916e-13	-0.264007	0.071	0.124	2.01871e-08	UBE3A
PMAIP1	3.60748e-09	-0.264293	0.085	0.116	0.000120988	PMAIP1
NOB1	5.08122e-12	-0.264807	0.169	0.208	1.70414e-07	NOB1
DRAP1	1.3135e-12	-0.265367	0.326	0.377	4.40522e-08	DRAP1
DCTPP1	1.25658e-13	-0.266351	0.161	0.197	4.2143e-09	DCTPP1
TUBA1A	3.41118e-07	-0.267582	0.165	0.197	0.0114404	TUBA1A
VOPP1	2.36788e-12	-0.270057	0.082	0.136	7.9414e-08	VOPP1
DDOST	4.01363e-10	-0.27022	0.283	0.32	1.34609e-05	DDOST
NUCB2	6.44147e-08	-0.270705	0.101	0.139	0.00216034	NUCB2
EAPP	2.55571e-13	-0.271028	0.166	0.22	8.57134e-09	EAPP
MATR3.1	4.70068e-15	-0.271176	0.128	0.179	1.57651e-10	MATR3.1
BST2	1.30857e-08	-0.272142	0.274	0.318	0.00043887	BST2
ATIC	6.02296e-14	-0.272298	0.154	0.193	2.01998e-09	ATIC
SET	3.4172e-10	-0.274238	0.248	0.285	1.14606e-05	SET
GYPC	1.09575e-08	-0.274774	0.288	0.334	0.000367492	GYPC
AAK1	6.70674e-10	-0.275373	0.076	0.12	2.24931e-05	AAK1
UBE2V2	1.17369e-11	-0.276087	0.175	0.216	3.93632e-07	UBE2V2
CPNE3	4.45729e-12	-0.276366	0.097	0.153	1.49489e-07	CPNE3
CCT6A	2.44395e-13	-0.276756	0.337	0.386	8.19652e-09	CCT6A
RBM3	2.60749e-33	-0.276879	0.595	0.685	8.74501e-29	RBM3
NRROS	1.11704e-12	-0.278105	0.091	0.138	3.74632e-08	NRROS
CD48	1.81698e-08	-0.279608	0.213	0.251	0.000609378	CD48
SNX3	3.22807e-14	-0.279945	0.068	0.117	1.08263e-09	SNX3
STK17A	2.73526e-10	-0.28044	0.103	0.157	9.1735e-06	STK17A
MORC3	7.89226e-08	-0.280636	0.074	0.119	0.00264691	MORC3
ZFR	1.05308e-13	-0.280863	0.094	0.14	3.53183e-09	ZFR
RPA1	9.38325e-17	-0.280906	0.079	0.125	3.14695e-12	RPA1
ABHD14B	1.31921e-11	-0.282427	0.198	0.244	4.42438e-07	ABHD14B
COA1	5.99901e-11	-0.283174	0.092	0.13	2.01195e-06	COA1
SDF2L1	5.5483e-18	-0.283269	0.048	0.103	1.86079e-13	SDF2L1
ZNF292	1.5533e-09	-0.283275	0.104	0.154	5.20945e-05	ZNF292
CHMP4B	8.75711e-15	-0.284205	0.064	0.107	2.93696e-10	CHMP4B
CD37	2.41595e-11	-0.286286	0.344	0.433	8.10262e-07	CD37
PARN	9.77738e-15	-0.286655	0.072	0.126	3.27914e-10	PARN
SAMD9	3.02315e-13	-0.287773	0.049	0.104	1.0139e-08	SAMD9
PTGER4	6.92573e-13	-0.287783	0.074	0.131	2.32275e-08	PTGER4
SRPK2	7.03934e-15	-0.287845	0.082	0.141	2.36085e-10	SRPK2
TCERG1	5.13923e-09	-0.288029	0.112	0.157	0.00017236	TCERG1
ILF2	3.58662e-19	-0.288421	0.346	0.404	1.20288e-14	ILF2
NOL7	3.59647e-20	-0.288879	0.067	0.116	1.20619e-15	NOL7
ACAP2	1.99498e-14	-0.289908	0.05	0.104	6.69075e-10	ACAP2
UBE2D2	8.73202e-17	-0.289957	0.271	0.324	2.92855e-12	UBE2D2
CCDC25	2.27383e-13	-0.290279	0.154	0.193	7.62597e-09	CCDC25
BUD31	6.19574e-14	-0.291805	0.218	0.26	2.07793e-09	BUD31
ILF3	5.76563e-14	-0.291825	0.193	0.244	1.93368e-09	ILF3
GPR174	8.6602e-11	-0.291935	0.046	0.103	2.90446e-06	GPR174
DKC1	2.50324e-12	-0.293592	0.11	0.149	8.39536e-08	DKC1
UBC	2.16149e-49	-0.29487	0.715	0.82	7.24921e-45	UBC
HP1BP3	5.11988e-12	-0.295022	0.217	0.271	1.7171e-07	HP1BP3
PSMD3	2.30232e-19	-0.295346	0.065	0.124	7.72152e-15	PSMD3
GPAA1	3.0874e-18	-0.296255	0.067	0.132	1.03545e-13	GPAA1
BCLAF1	7.85665e-13	-0.296286	0.184	0.246	2.63496e-08	BCLAF1
CENPU	2.23938e-14	-0.297574	0.166	0.21	7.51044e-10	CENPU
PMPCB	1.86042e-15	-0.297735	0.16	0.219	6.23947e-11	PMPCB
EEF1G	8.38171e-37	-0.297811	0.653	0.746	2.81106e-32	EEF1G
SDHAF3	7.83533e-13	-0.300274	0.098	0.142	2.62781e-08	SDHAF3
RBBP6	3.98747e-14	-0.302641	0.102	0.168	1.33732e-09	RBBP6
MDH2	7.98531e-22	-0.302671	0.467	0.537	2.67811e-17	MDH2
THEM4	2.39266e-18	-0.302983	0.058	0.122	8.02449e-14	THEM4
BFAR	1.03098e-10	-0.304799	0.083	0.13	3.45769e-06	BFAR
EVI2B	2.54867e-11	-0.305325	0.078	0.133	8.54772e-07	EVI2B
FKBP3	1.04185e-14	-0.305751	0.191	0.243	3.49416e-10	FKBP3
NCL	1.15967e-27	-0.305927	0.586	0.677	3.88929e-23	NCL
DLD	3.83804e-16	-0.30603	0.124	0.176	1.2872e-11	DLD
PSMB10	1.64509e-18	-0.306422	0.335	0.392	5.51729e-14	PSMB10
BZW2	2.63622e-17	-0.307785	0.122	0.177	8.84137e-13	BZW2
TLK1	1.37761e-15	-0.307953	0.104	0.165	4.62024e-11	TLK1
GINS2	1.40761e-15	-0.309151	0.163	0.215	4.72083e-11	GINS2
YY1	7.09692e-15	-0.30953	0.087	0.152	2.38017e-10	YY1
DPP7	2.16295e-14	-0.310041	0.106	0.167	7.2541e-10	DPP7
MTHFD1	1.99488e-15	-0.310474	0.085	0.141	6.69043e-11	MTHFD1
IL16	2.50141e-09	-0.311755	0.115	0.166	8.38923e-05	IL16
VRK1	5.30041e-19	-0.313232	0.13	0.184	1.77765e-14	VRK1
ARPC1B	1.88726e-30	-0.313751	0.617	0.701	6.32949e-26	ARPC1B
MZT2B	1.06711e-16	-0.314252	0.098	0.155	3.57888e-12	MZT2B
ATP1B3	1.51133e-18	-0.315788	0.063	0.124	5.0687e-14	ATP1B3
NUTF2	1.72103e-16	-0.316562	0.266	0.308	5.77199e-12	NUTF2
EIF4A3	1.45094e-23	-0.317594	0.041	0.105	4.86616e-19	EIF4A3
TMX1	2.77366e-14	-0.317936	0.196	0.26	9.30229e-10	TMX1
CCM2	6.35881e-15	-0.318968	0.074	0.141	2.13262e-10	CCM2
SKAP1	1.39707e-20	-0.319257	0.183	0.258	4.68548e-16	SKAP1
OXA1L	7.22705e-15	-0.321866	0.242	0.307	2.42381e-10	OXA1L
ADI1	4.58933e-17	-0.322285	0.093	0.149	1.53917e-12	ADI1
KIF22	3.08231e-16	-0.322653	0.182	0.237	1.03375e-11	KIF22
RBL2	1.72998e-14	-0.325405	0.058	0.12	5.802e-10	RBL2
SF3B1	2.2873e-22	-0.326085	0.259	0.354	7.67115e-18	SF3B1
HNRNPR	2.41088e-22	-0.326487	0.292	0.359	8.08561e-18	HNRNPR
EMB	2.52665e-10	-0.326953	0.139	0.203	8.47388e-06	EMB
BAZ1A	8.98329e-15	-0.328034	0.12	0.184	3.01282e-10	BAZ1A
CADM1	8.08167e-20	-0.328599	0.081	0.154	2.71043e-15	CADM1
ENO1	1.43921e-46	-0.329012	0.64	0.766	4.82683e-42	ENO1
AP1S1	2.56439e-14	-0.329212	0.131	0.189	8.60046e-10	AP1S1
TAF15	1.61941e-12	-0.329619	0.22	0.281	5.43118e-08	TAF15
TFRC	1.5714e-14	-0.330341	0.129	0.197	5.27016e-10	TFRC
FUT8	9.27403e-14	-0.330352	0.074	0.138	3.11032e-09	FUT8
EIF4G2	2.84968e-16	-0.331242	0.274	0.331	9.55727e-12	EIF4G2
LMNB1	3.48163e-19	-0.332593	0.186	0.24	1.16767e-14	LMNB1
LRPPRC	3.18237e-19	-0.334205	0.046	0.106	1.0673e-14	LRPPRC
SCML4	9.26715e-09	-0.334878	0.09	0.141	0.000310802	SCML4
RAB11FIP1	4.34313e-19	-0.336261	0.056	0.123	1.4566e-14	RAB11FIP1
HNRNPC	1.26169e-29	-0.336698	0.515	0.611	4.23144e-25	HNRNPC
SF3B2	3.45749e-22	-0.337243	0.266	0.34	1.15957e-17	SF3B2
RHEB	1.47224e-17	-0.337597	0.146	0.21	4.93761e-13	RHEB
SMARCC1	2.66445e-16	-0.337641	0.073	0.137	8.93602e-12	SMARCC1
CPM	4.44599e-13	-0.337929	0.184	0.247	1.49109e-08	CPM
GRK2	2.69355e-10	-0.338419	0.135	0.2	9.03363e-06	GRK2
RBMX	1.00726e-14	-0.33851	0.248	0.303	3.37815e-10	RBMX
PPFIBP1	1.84041e-09	-0.338895	0.072	0.127	6.17237e-05	PPFIBP1
GIT2	4.56111e-15	-0.339332	0.116	0.181	1.5297e-10	GIT2
RBM17	1.26755e-22	-0.339881	0.046	0.113	4.25109e-18	RBM17
CYLD	1.68197e-16	-0.340797	0.115	0.192	5.64099e-12	CYLD
RILPL2	6.09173e-22	-0.342083	0.135	0.216	2.04305e-17	RILPL2
TCEAL4	2.15607e-20	-0.342723	0.05	0.116	7.23101e-16	TCEAL4
PKM	9.04957e-67	-0.343544	0.734	0.847	3.03505e-62	PKM
TRBV21-1	4.46201e-18	-0.343566	0.251	0.344	1.49647e-13	TRBV21-1
PSMD7	6.36684e-24	-0.344394	0.266	0.347	2.13531e-19	PSMD7
NONO	6.72375e-16	-0.346591	0.208	0.27	2.25501e-11	NONO
POLD2	1.23958e-23	-0.346974	0.18	0.239	4.15729e-19	POLD2
SARAF	4.92205e-35	-0.34707	0.581	0.694	1.65076e-30	SARAF
PDIA4	4.11359e-16	-0.347287	0.129	0.201	1.37962e-11	PDIA4
HTATSF1	3.96004e-19	-0.347627	0.073	0.138	1.32812e-14	HTATSF1
2007-09-01	1.12459e-22	-0.34876	0.467	0.561	3.77166e-18	2007-09-01
PRMT1	7.91261e-30	-0.349157	0.335	0.423	2.65373e-25	PRMT1
RNF126	3.06467e-20	-0.34923	0.073	0.127	1.02783e-15	RNF126
BUD23	1.50174e-22	-0.349603	0.211	0.283	5.03652e-18	BUD23
TESPA1	5.76992e-16	-0.350861	0.071	0.134	1.93512e-11	TESPA1
SERP1	5.75224e-21	-0.351814	0.162	0.233	1.92919e-16	SERP1
FOXN3	5.67099e-19	-0.353361	0.044	0.106	1.90194e-14	FOXN3
PEX2	2.43217e-18	-0.353652	0.082	0.145	8.157e-14	PEX2
HNRNPU	2.91566e-21	-0.35599	0.335	0.411	9.77853e-17	HNRNPU
SEPHS2	5.73303e-21	-0.356505	0.098	0.166	1.92274e-16	SEPHS2
NINJ1	9.33643e-22	-0.356579	0.125	0.191	3.13125e-17	NINJ1
FNBP4	1.69494e-19	-0.357528	0.067	0.142	5.68448e-15	FNBP4
CALR	1.24624e-31	-0.357915	0.473	0.561	4.17965e-27	CALR
CORO1A	1.07681e-42	-0.358226	0.774	0.86	3.61142e-38	CORO1A
CD47	2.75132e-23	-0.359625	0.056	0.134	9.22737e-19	CD47
IER2	1.98872e-20	-0.360001	0.192	0.28	6.66978e-16	IER2
PYHIN1	1.25544e-12	-0.360003	0.067	0.122	4.21048e-08	PYHIN1
VCP	6.21682e-19	-0.360024	0.172	0.239	2.085e-14	VCP
CD74	2.84882e-42	-0.363294	0.778	0.877	9.55438e-38	CD74
AKR1B1	3.02154e-22	-0.367016	0.136	0.209	1.01336e-17	AKR1B1
HMGA1	2.51726e-35	-0.367212	0.046	0.121	8.44237e-31	HMGA1
ARL2BP	1.201e-21	-0.367268	0.051	0.11	4.0279e-17	ARL2BP
MIS18BP1	6.88531e-19	-0.367424	0.134	0.202	2.3092e-14	MIS18BP1
TCEA1	4.50147e-23	-0.369984	0.298	0.378	1.5097e-18	TCEA1
SPG7	6.08207e-18	-0.373874	0.048	0.119	2.03981e-13	SPG7
KHDRBS1	1.68583e-22	-0.374058	0.183	0.261	5.65394e-18	KHDRBS1
SRRM2	4.45387e-17	-0.374834	0.104	0.182	1.49374e-12	SRRM2
2001-09-01	8.4771e-23	-0.375081	0.345	0.438	2.84305e-18	2001-09-01
PPP4C	1.68618e-22	-0.37526	0.248	0.325	5.65511e-18	PPP4C
CBR3	2.05607e-27	-0.375993	0.063	0.137	6.89566e-23	CBR3
TCF7	1.68559e-15	-0.377591	0.163	0.251	5.65312e-11	TCF7
C1GALT1	1.34959e-20	-0.378033	0.07	0.146	4.52624e-16	C1GALT1
SIGMAR1	8.67241e-33	-0.380335	0.03	0.106	2.90855e-28	SIGMAR1
PTP4A3	2.4086e-21	-0.380593	0.057	0.128	8.07797e-17	PTP4A3
WAS	1.27398e-21	-0.381712	0.117	0.2	4.27266e-17	WAS
PAK2	2.26008e-26	-0.382049	0.155	0.249	7.57986e-22	PAK2
SFPQ	3.17987e-18	-0.384342	0.225	0.302	1.06646e-13	SFPQ
PRKDC	7.45968e-22	-0.386025	0.224	0.316	2.50183e-17	PRKDC
SRRT	1.27254e-21	-0.386322	0.156	0.234	4.26786e-17	SRRT
PRELID1	4.96543e-33	-0.39109	0.042	0.122	1.66531e-28	PRELID1
ACOT2	2.02668e-29	-0.393572	0.052	0.134	6.79706e-25	ACOT2
HSP90AB1	3.10192e-62	-0.393635	0.698	0.829	1.04032e-57	HSP90AB1
LRRFIP2	1.78062e-22	-0.393739	0.047	0.119	5.97183e-18	LRRFIP2
RALY	3.91894e-25	-0.395331	0.244	0.332	1.31433e-20	RALY
MCM4	1.95842e-29	-0.395796	0.078	0.155	6.56815e-25	MCM4
NASP	1.00329e-27	-0.397034	0.279	0.367	3.36483e-23	NASP
LYPLA1	6.45626e-25	-0.397865	0.169	0.251	2.1653e-20	LYPLA1
TMEM123	3.18927e-18	-0.400518	0.118	0.198	1.06962e-13	TMEM123
HILPDA	1.40154e-21	-0.401754	0.16	0.23	4.70048e-17	HILPDA
ST7	1.16017e-29	-0.402565	0.031	0.109	3.89099e-25	ST7
GRSF1	7.26195e-28	-0.403247	0.072	0.157	2.43551e-23	GRSF1
C7orf50	5.23578e-30	-0.403921	0.083	0.163	1.75598e-25	C7orf50
H2AFY	2.52305e-28	-0.404096	0.21	0.298	8.46181e-24	H2AFY
SPN	4.9285e-25	-0.404393	0.087	0.169	1.65292e-20	SPN
PSME2	2.46785e-45	-0.404478	0.538	0.669	8.27666e-41	PSME2
ICAM3	8.85803e-23	-0.404525	0.271	0.375	2.9708e-18	ICAM3
APOBEC3G	4.65117e-28	-0.405399	0.124	0.216	1.55991e-23	APOBEC3G
HIST1H1D	5.54523e-18	-0.406374	0.146	0.211	1.85976e-13	HIST1H1D
HNRNPK	1.39827e-41	-0.406388	0.51	0.63	4.68953e-37	HNRNPK
GIMAP4	1.46192e-42	-0.408048	0.423	0.555	4.90298e-38	GIMAP4
EIF3E	7.97611e-40	-0.409245	0.464	0.574	2.67503e-35	EIF3E
SSRP1	4.27632e-29	-0.409569	0.101	0.178	1.43419e-24	SSRP1
TRIR	2.8738e-29	-0.41068	0.22	0.319	9.63814e-25	TRIR
PRKAR1B	1.99324e-28	-0.410759	0.051	0.123	6.68494e-24	PRKAR1B
CST3	2.17891e-10	-0.411467	0.071	0.128	7.30761e-06	CST3
NCBP2-AS2	3.18893e-37	-0.412189	0.03	0.117	1.0695e-32	NCBP2-AS2
CD82	5.01031e-33	-0.412555	0.208	0.333	1.68036e-28	CD82
MIR181A1HG	2.05278e-13	-0.413654	0.063	0.134	6.88462e-09	MIR181A1HG
CDCA7	4.92309e-17	-0.414637	0.224	0.316	1.65111e-12	CDCA7
P4HB	2.43089e-24	-0.415474	0.141	0.227	8.15273e-20	P4HB
TGFB1	8.8811e-19	-0.416158	0.107	0.183	2.97854e-14	TGFB1
PNRC1	1.37851e-25	-0.416239	0.164	0.276	4.62326e-21	PNRC1
PSMC1	4.099e-29	-0.416361	0.129	0.217	1.37472e-24	PSMC1
H1FX	4.94208e-23	-0.416532	0.069	0.151	1.65747e-18	H1FX
LEF1	8.92163e-16	-0.417398	0.105	0.19	2.99214e-11	LEF1
APOBEC3C	1.50772e-26	-0.417645	0.072	0.157	5.0566e-22	APOBEC3C
TRAPPC5	8.43822e-46	-0.41942	0.014	0.101	2.83001e-41	TRAPPC5
2006-09-01	1.57753e-30	-0.419882	0.466	0.596	5.29071e-26	2006-09-01
SQSTM1	1.54832e-26	-0.420214	0.145	0.244	5.19276e-22	SQSTM1
ARL6IP4	2.83057e-26	-0.422558	0.263	0.346	9.49316e-22	ARL6IP4
RAB2A	2.01217e-25	-0.426894	0.126	0.222	6.74841e-21	RAB2A
PRDX1	8.41541e-74	-0.42752	0.811	0.916	2.82236e-69	PRDX1
PITHD1	6.26334e-51	-0.427719	0.013	0.108	2.1006e-46	PITHD1
RNPS1	2.34055e-34	-0.427765	0.368	0.481	7.84972e-30	RNPS1
GRB2	2.64326e-31	-0.427983	0.054	0.144	8.86495e-27	GRB2
GADD45B	1.65625e-22	-0.431377	0.081	0.157	5.55472e-18	GADD45B
SNX10	1.69459e-28	-0.431455	0.049	0.13	5.68333e-24	SNX10
PARP1	5.9394e-32	-0.432364	0.212	0.312	1.99196e-27	PARP1
IMPDH2	1.55315e-36	-0.432475	0.277	0.38	5.20895e-32	IMPDH2
MBP	1.76441e-24	-0.435665	0.078	0.182	5.91747e-20	MBP
EIF2AK1	2.12063e-32	-0.437648	0.043	0.131	7.11217e-28	EIF2AK1
IGFBP4	5.23962e-30	-0.437909	0.07	0.168	1.75726e-25	IGFBP4
SUMO3	3.30322e-31	-0.439146	0.165	0.256	1.10783e-26	SUMO3
EIF3F	4.84615e-44	-0.440288	0.39	0.51	1.6253e-39	EIF3F
YBX1	3.13907e-42	-0.4403	0.4	0.516	1.05278e-37	YBX1
CHRNA6	1.12672e-24	-0.440496	0.049	0.128	3.77881e-20	CHRNA6
UBE2J2	2.18898e-45	-0.442009	0.011	0.101	7.34141e-41	UBE2J2
GATA3	1.27348e-26	-0.447115	0.188	0.301	4.27098e-22	GATA3
AEBP1	2.31986e-35	-0.454095	0.028	0.124	7.78033e-31	AEBP1
NIPSNAP2	7.52337e-48	-0.454544	0.014	0.104	2.52319e-43	NIPSNAP2
SLC25A39	1.01376e-35	-0.456982	0.096	0.187	3.39993e-31	SLC25A39
TRAP1	5.18494e-42	-0.457412	0.056	0.158	1.73892e-37	TRAP1
PSMA6	1.0004e-43	-0.459784	0.398	0.51	3.35514e-39	PSMA6
HSPB1	4.07234e-44	-0.46189	0.515	0.656	1.36578e-39	HSPB1
SEPT9	6.65801e-37	-0.462864	0.223	0.34	2.23296e-32	SEPT9
CPSF6	3.18419e-34	-0.467191	0.089	0.186	1.06791e-29	CPSF6
PTPN6	1.39288e-37	-0.468043	0.219	0.35	4.67143e-33	PTPN6
PAGE5	4.02286e-33	-0.46933	0.07	0.169	1.34919e-28	PAGE5
NCOR1	3.06722e-36	-0.471264	0.05	0.15	1.02869e-31	NCOR1
HIST1H1E	3.54272e-26	-0.471824	0.113	0.194	1.18816e-21	HIST1H1E
HNRNPAB	2.20554e-38	-0.47228	0.13	0.23	7.39694e-34	HNRNPAB
FPGS	4.95553e-44	-0.475336	0.038	0.138	1.66198e-39	FPGS
EWSR1	8.8945e-38	-0.475696	0.272	0.387	2.98304e-33	EWSR1
MZT2A	7.97088e-36	-0.477117	0.107	0.21	2.67327e-31	MZT2A
TNFRSF18	2.52258e-40	-0.477731	0.062	0.171	8.46024e-36	TNFRSF18
BNIP3L	1.80953e-32	-0.477914	0.116	0.217	6.06881e-28	BNIP3L
EIF4H	1.74409e-42	-0.478613	0.245	0.359	5.84934e-38	EIF4H
THRAP3	2.77603e-35	-0.481696	0.202	0.316	9.31023e-31	THRAP3
JTB	3.24152e-45	-0.482433	0.107	0.227	1.08714e-40	JTB
NAPRT	6.64917e-51	-0.486294	0.015	0.109	2.23e-46	NAPRT
MPG	4.9586e-39	-0.486702	0.074	0.181	1.66302e-34	MPG
CTSB	1.27683e-38	-0.487279	0.124	0.244	4.28224e-34	CTSB
RNASET2	4.26297e-33	-0.488781	0.085	0.194	1.42971e-28	RNASET2
HVCN1	1.73374e-31	-0.489261	0.063	0.163	5.81462e-27	HVCN1
EIF3H	6.50808e-52	-0.496915	0.421	0.567	2.18268e-47	EIF3H
LAT	5.16269e-55	-0.498158	0.495	0.656	1.73146e-50	LAT
STARD3NL	5.26623e-33	-0.498523	0.067	0.16	1.76619e-28	STARD3NL
RBM25	7.36303e-43	-0.501142	0.284	0.424	2.46941e-38	RBM25
GTF2I	2.20298e-31	-0.50338	0.089	0.207	7.38835e-27	GTF2I
FYB1	9.51991e-49	-0.504839	0.44	0.626	3.19279e-44	FYB1
SYNGR2	7.33359e-35	-0.505083	0.132	0.243	2.45954e-30	SYNGR2
CALM1	6.16459e-63	-0.505875	0.562	0.712	2.06748e-58	CALM1
UBA2	1.62763e-51	-0.506141	0.092	0.211	5.45874e-47	UBA2
CDHR3	1.77241e-44	-0.506966	0.035	0.139	5.94429e-40	CDHR3
MAF1	4.99738e-42	-0.508539	0.048	0.15	1.67602e-37	MAF1
SCCPDH	9.13435e-44	-0.51017	0.161	0.273	3.06348e-39	SCCPDH
KRT1	5.8652e-29	-0.510465	0.039	0.133	1.96707e-24	KRT1
PLEK	1.20077e-46	-0.510616	0.058	0.167	4.02716e-42	PLEK
FAM49B	1.1961e-37	-0.511315	0.158	0.266	4.01148e-33	FAM49B
MCUB	7.70839e-53	-0.512255	0.02	0.121	2.58524e-48	MCUB
CD3G	1.42852e-33	-0.51369	0.249	0.394	4.79096e-29	CD3G
H2AFX	3.46042e-34	-0.515178	0.138	0.235	1.16056e-29	H2AFX
PNN	1.58683e-41	-0.517369	0.184	0.314	5.32192e-37	PNN
DECR1	3.69231e-41	-0.519409	0.186	0.331	1.23833e-36	DECR1
METTL26	3.31381e-40	-0.520358	0.2	0.313	1.11139e-35	METTL26
TRGC1	4.80156e-44	-0.520475	0.033	0.139	1.61035e-39	TRGC1
TUBA1B	8.8057e-38	-0.524269	0.531	0.642	2.95326e-33	TUBA1B
MCM7	9.20661e-46	-0.526638	0.205	0.326	3.08771e-41	MCM7
PKIG	4.50845e-50	-0.530461	0.03	0.134	1.51205e-45	PKIG
H2AFV	4.11604e-42	-0.532529	0.13	0.246	1.38044e-37	H2AFV
TRAT1	1.39033e-44	-0.533208	0.247	0.392	4.6629e-40	TRAT1
EIF5	4.84042e-43	-0.53568	0.195	0.325	1.62338e-38	EIF5
CXCL14	1.12338e-21	-0.53644	0.031	0.104	3.7676e-17	CXCL14
BAIAP3	2.2686e-33	-0.540305	0.029	0.128	7.60844e-29	BAIAP3
PABPC1	8.41403e-81	-0.545683	0.551	0.723	2.8219e-76	PABPC1
CTSC	4.25298e-34	-0.547733	0.2	0.345	1.42636e-29	CTSC
RSL1D1	1.33355e-50	-0.550293	0.287	0.436	4.47247e-46	RSL1D1
SATB2	2.06302e-46	-0.552133	0.037	0.149	6.91895e-42	SATB2
NFKBIA	1.17931e-36	-0.552179	0.116	0.243	3.95516e-32	NFKBIA
ASS1	2.91761e-66	-0.552275	0.019	0.134	9.78509e-62	ASS1
MYDGF	1.0042e-55	-0.553778	0.052	0.18	3.36787e-51	MYDGF
EVL	2.68704e-34	-0.554097	0.182	0.326	9.01179e-30	EVL
KLHL42	6.24971e-43	-0.56106	0.071	0.197	2.09603e-38	KLHL42
UBE2I	4.50358e-66	-0.563859	0.475	0.635	1.51041e-61	UBE2I
INSIG1	8.38864e-51	-0.56835	0.043	0.162	2.81338e-46	INSIG1
JUN	2.09048e-35	-0.570458	0.088	0.213	7.01106e-31	JUN
FGFR1	1.10675e-46	-0.571527	0.063	0.195	3.71181e-42	FGFR1
LRRFIP1	7.78691e-50	-0.572475	0.131	0.271	2.61157e-45	LRRFIP1
ITGB1	3.74007e-35	-0.57334	0.235	0.388	1.25434e-30	ITGB1
APEX1	7.22251e-53	-0.576895	0.255	0.394	2.42228e-48	APEX1
SMARCB1	4.49943e-66	-0.578574	0.035	0.164	1.50902e-61	SMARCB1
KRT10	1.5438e-43	-0.578985	0.056	0.186	5.17761e-39	KRT10
TRIO	7.89947e-48	-0.581057	0.023	0.13	2.64932e-43	TRIO
ADA	3.38784e-56	-0.585061	0.04	0.169	1.13621e-51	ADA
ANXA11	3.74796e-46	-0.585483	0.102	0.252	1.25699e-41	ANXA11
UQCRC2	1.17132e-62	-0.596976	0.314	0.489	3.92837e-58	UQCRC2
ATP6V0C	6.42401e-53	-0.598638	0.133	0.286	2.15448e-48	ATP6V0C
PTHLH	1.6793e-47	-0.604671	0.073	0.204	5.63202e-43	PTHLH
MAP1LC3B	2.51882e-56	-0.606003	0.029	0.159	8.44763e-52	MAP1LC3B
PYURF	8.16121e-57	-0.606873	0.067	0.208	2.73711e-52	PYURF
LIMD2	8.823e-86	-0.610989	0.435	0.647	2.95906e-81	LIMD2
C1QBP	5.65491e-52	-0.612619	0.13	0.262	1.89654e-47	C1QBP
CD40LG	7.30883e-73	-0.623179	0.005	0.125	2.45124e-68	CD40LG
TMEM160	3.32656e-90	-0.631509	0.007	0.151	1.11566e-85	TMEM160
PPP1CC	1.24092e-70	-0.634849	0.156	0.332	4.16178e-66	PPP1CC
FNTA	8.00409e-62	-0.6369	0.038	0.169	2.68441e-57	FNTA
TNFRSF25	2.1297e-50	-0.639452	0.068	0.205	7.14259e-46	TNFRSF25
DEK	7.19399e-66	-0.639882	0.112	0.266	2.41272e-61	DEK
AZIN1	1.41451e-61	-0.648902	0.091	0.247	4.74397e-57	AZIN1
RAB4A	6.88069e-74	-0.657114	0.033	0.173	2.30765e-69	RAB4A
FUS	4.49898e-87	-0.66054	0.442	0.662	1.50887e-82	FUS
SUPT16H	6.6412e-59	-0.669714	0.193	0.353	2.22733e-54	SUPT16H
GTF3A	8.29921e-79	-0.673817	0.105	0.274	2.78339e-74	GTF3A
CYC1	2.59653e-88	-0.675109	0.028	0.19	8.70824e-84	CYC1
LRRN3	1.94185e-62	-0.675965	0.03	0.165	6.51258e-58	LRRN3
NT5C	2.48129e-81	-0.677889	0.019	0.168	8.32174e-77	NT5C
AP1M1	9.81623e-69	-0.681625	0.125	0.293	3.29217e-64	AP1M1
ARL4A	8.57628e-68	-0.683206	0.068	0.224	2.87631e-63	ARL4A
JUNB	3.47334e-54	-0.686522	0.193	0.363	1.16489e-49	JUNB
PPM1G	1.67037e-75	-0.686728	0.071	0.238	5.60208e-71	PPM1G
MRPL41	4.74054e-85	-0.69043	0.054	0.214	1.58988e-80	MRPL41
IGHD	1.25591e-75	-0.691695	0.032	0.182	4.21206e-71	IGHD
EZH2	3.20972e-72	-0.701232	0.062	0.22	1.07648e-67	EZH2
SRSF5	2.0716e-84	-0.704723	0.25	0.475	6.94773e-80	SRSF5
NSD3	9.04098e-67	-0.705769	0.069	0.251	3.03216e-62	NSD3
MX1	3.59106e-78	-0.706446	0.02	0.166	1.20437e-73	MX1
CAMK4	2.41105e-58	-0.710288	0.064	0.222	8.08619e-54	CAMK4
LAGE3	2.0292e-89	-0.731814	0.055	0.223	6.80552e-85	LAGE3
HSP90AA1	2.70748e-164	-0.732673	0.719	0.891	9.08033e-160	HSP90AA1
SPINT2	9.24011e-69	-0.750066	0.12	0.315	3.09895e-64	SPINT2
ITM2C	1.0622e-94	-0.757223	0.179	0.377	3.56242e-90	ITM2C
GADD45GIP1	1.37821e-112	-0.764924	0.033	0.219	4.62223e-108	GADD45GIP1
LY6E	7.40372e-131	-0.76627	0.422	0.674	2.48306e-126	LY6E
ICOS	5.09764e-79	-0.77468	0.094	0.274	1.70965e-74	ICOS
H1F0	3.92229e-67	-0.78103	0.044	0.205	1.31546e-62	H1F0
GUK1	2.7048e-93	-0.790283	0.122	0.329	9.07136e-89	GUK1
AICDA	5.46545e-64	-0.797842	0.053	0.2	1.833e-59	AICDA
CD79A	3.31966e-74	-0.798523	0.015	0.169	1.11335e-69	CD79A
ID3	9.3782e-60	-0.799559	0.207	0.398	3.14526e-55	ID3
NDFIP1	2.00495e-103	-0.805078	0.119	0.358	6.72421e-99	NDFIP1
PGLS	5.42534e-108	-0.816918	0.052	0.262	1.81955e-103	PGLS
TRG-AS1	5.89097e-69	-0.820285	0.101	0.294	1.97571e-64	TRG-AS1
SOX4	4.60975e-84	-0.824179	0.062	0.258	1.54602e-79	SOX4
ITM2B	6.81713e-88	-0.831615	0.103	0.341	2.28633e-83	ITM2B
CORO1B	6.73196e-138	-0.832261	0.437	0.732	2.25777e-133	CORO1B
ZFP36L1	2.57494e-79	-0.838571	0.146	0.372	8.63582e-75	ZFP36L1
EPHX2	8.01942e-98	-0.849661	0.144	0.395	2.68955e-93	EPHX2
APP	2.43526e-90	-0.865621	0.075	0.279	8.16736e-86	APP
RCSD1	2.76798e-98	-0.867329	0.161	0.418	9.28324e-94	RCSD1
ARF5	6.08378e-128	-0.880022	0.169	0.446	2.04038e-123	ARF5
CCDC85B	3.13499e-129	-0.882823	0.014	0.222	1.05141e-124	CCDC85B
COCH	2.79135e-115	-0.887669	0.031	0.23	9.36162e-111	COCH
CXCL10	2.13461e-93	-0.897892	0.086	0.282	7.15905e-89	CXCL10
UQCRFS1	1.23036e-142	-0.913526	0.041	0.281	4.12638e-138	UQCRFS1
EIF5A	6.07261e-194	-0.948938	0.372	0.682	2.03663e-189	EIF5A
PDIA3	1.49331e-123	-0.9507	0.109	0.37	5.00828e-119	PDIA3
MTDH	3.63544e-125	-0.954531	0.172	0.442	1.21925e-120	MTDH
IGHM	3.47976e-167	-0.971199	0.172	0.492	1.16704e-162	IGHM
SPNS1	1.00724e-124	-0.977952	0.138	0.434	3.37808e-120	SPNS1
IDH2	3.32162e-148	-0.993247	0.039	0.287	1.114e-143	IDH2
MRPS34	4.40938e-143	-1.02037	0.121	0.395	1.47882e-138	MRPS34
HACD1	2.59004e-187	-1.14678	0.117	0.451	8.68649e-183	HACD1
TRAV27	0	-1.17461	0.599	0.934	0	TRAV27
RANBP1	1.47497e-225	-1.21122	0.159	0.509	4.94677e-221	RANBP1
TRGV9	3.5704e-170	-1.21513	0.065	0.378	1.19744e-165	TRGV9
CTSL	1.82319e-118	-1.22637	0.079	0.322	6.11461e-114	CTSL
ANP32B	1.75949e-227	-1.22758	0.156	0.517	5.90097e-223	ANP32B
COX5A	5.71983e-248	-1.26571	0.12	0.495	1.91832e-243	COX5A
HMGN1	1.72623e-281	-1.3383	0.232	0.642	5.78943e-277	HMGN1
TRGC2	2.02128e-222	-1.35625	0.012	0.334	6.77898e-218	TRGC2
ITM2A	2.21958e-267	-1.3857	0.154	0.585	7.44402e-263	ITM2A
ATF5	0	-1.60612	0.028	0.469	0	ATF5
FTH1	0	-1.9595	0.467	0.967	0	FTH1
PFN1	0	-2.0372	0.546	0.976	0	PFN1
