# Supplementary material for: Single-cell RNA sequencing reveals markers of disease progression in primary cutaneous T-cell lymphoma
Source: Mol Cancer. 2021 Sep 28;20:124. doi: 10.1186/s12943-021-01419-2 (PMC8477535; doi:10.1186/s12943-021-01419-2)
Supplement: Supplementary file 15 — Additional file 15: Table S14. [file 12943_2021_1419_MOESM15_ESM.xls]

## Sheet: C0 TC-1
	p_val	avg_logFC	pct.1	pct.2	p_val_adj	Gene
HLA-B	1.82077e-307	2.69347	0.9	0.073	6.1065e-303	HLA-B
CXCL13	2.43526e-276	4.82609	0.759	0.004	8.16738e-272	CXCL13
HLA-A	1.22187e-265	2.46394	0.904	0.166	4.0979e-261	HLA-A
RPL13	3.32802e-197	-0.731157	0.989	1	1.11615e-192	RPL13
S100A6	1.06669e-191	2.02207	0.89	0.34	3.57747e-187	S100A6
S100A8	5.29164e-191	2.23951	0.617	0.021	1.77471e-186	S100A8
FTH1	2.67835e-186	-1.59378	0.35	0.893	8.98266e-182	FTH1
HLA-C	1.11894e-182	1.82118	0.866	0.255	3.75269e-178	HLA-C
B2M	7.57712e-179	0.782945	0.999	0.999	2.54121e-174	B2M
RPS2	9.67075e-155	-1.62403	0.341	0.902	3.24338e-150	RPS2
RPL30	5.84232e-151	-0.559672	0.964	0.999	1.9594e-146	RPL30
IL32	5.78295e-132	1.14263	0.972	0.731	1.93948e-127	IL32
S100A7	1.70095e-124	1.7584	0.381	0.013	5.70464e-120	S100A7
LGALS1	1.51179e-122	2.33773	0.558	0.088	5.07023e-118	LGALS1
ANXA1	1.55522e-119	1.82213	0.484	0.035	5.21589e-115	ANXA1
EEF1A1	5.89435e-109	-0.321559	0.992	1	1.97685e-104	EEF1A1
S100A9	2.36328e-101	1.70214	0.407	0.022	7.92597e-97	S100A9
KRT14	1.68593e-99	1.61618	0.439	0.038	5.65428e-95	KRT14
CRIP1	2.45142e-97	1.4067	0.865	0.481	8.22159e-93	CRIP1
KRT16	1.72945e-94	1.45897	0.275	0.004	5.80022e-90	KRT16
CDO1	7.89347e-84	1.26523	0.169	0.002	2.64731e-79	CDO1
CCR7	1.17944e-79	-1.20716	0.215	0.653	3.95561e-75	CCR7
SH3BGRL3	3.67401e-79	1.04162	0.898	0.677	1.23219e-74	SH3BGRL3
TMSB10	5.81039e-79	0.725058	0.992	0.977	1.94869e-74	TMSB10
PFN1	1.65761e-76	-1.18723	0.402	0.832	5.55928e-72	PFN1
RPS29	7.0404e-76	-0.872245	0.743	0.949	2.36121e-71	RPS29
KRT6A	4.88284e-74	1.23448	0.216	0.005	1.63761e-69	KRT6A
GNLY	7.5156e-74	1.91058	0.138	0.002	2.52058e-69	GNLY
S100A11	7.23883e-73	0.993222	0.84	0.57	2.42776e-68	S100A11
FYB1	2.83735e-70	-1.02827	0.467	0.848	9.51592e-66	FYB1
PABPC1	9.07288e-70	-1.01917	0.379	0.756	3.04286e-65	PABPC1
LMO4	6.29052e-66	1.43293	0.356	0.034	2.10971e-61	LMO4
TPR	6.99332e-63	-1.20161	0.171	0.568	2.34542e-58	TPR
VIM	7.67724e-63	0.953197	0.832	0.591	2.57479e-58	VIM
JUNB	6.34667e-61	-1.31886	0.148	0.487	2.12855e-56	JUNB
S100A4	6.46421e-61	0.786539	0.959	0.875	2.16797e-56	S100A4
RPS15A	1.92277e-57	-0.318212	0.989	0.998	6.44858e-53	RPS15A
ITGB1	1.27912e-56	-1.27999	0.198	0.586	4.28992e-52	ITGB1
CD79A	1.33136e-56	-1.42142	0.02	0.347	4.46512e-52	CD79A
HPGDS	4.95042e-53	1.13004	0.19	0.002	1.66027e-48	HPGDS
MT2A	3.23388e-51	1.07225	0.659	0.43	1.08458e-46	MT2A
RPL7	8.51237e-51	-0.658467	0.672	0.89	2.85488e-46	RPL7
SPNS1	1.02263e-49	-1.21366	0.088	0.439	3.42969e-45	SPNS1
TRGC2	1.16487e-49	-1.39614	0.003	0.239	3.90676e-45	TRGC2
LTB	1.7242e-49	-0.926187	0.403	0.768	5.78264e-45	LTB
TRGV9	3.44909e-49	-1.44	0.045	0.39	1.15676e-44	TRGV9
RPS20	2.58211e-48	-1.04124	0.259	0.644	8.65987e-44	RPS20
EIF5A	1.14866e-47	-0.922563	0.155	0.465	3.85237e-43	EIF5A
RPL8	1.26588e-46	-0.380599	0.928	0.985	4.24551e-42	RPL8
PLP2	1.74318e-46	1.05101	0.263	0.038	5.84626e-42	PLP2
PASK	3.72031e-46	-0.976102	0.223	0.585	1.24772e-41	PASK
SARAF	5.80158e-46	-0.632635	0.548	0.811	1.94573e-41	SARAF
TRG-AS1	1.59884e-45	-1.23505	0.094	0.456	5.36218e-41	TRG-AS1
S100A10	3.06631e-45	0.86274	0.737	0.464	1.02838e-40	S100A10
CD70	1.16432e-44	1.09312	0.253	0.039	3.9049e-40	CD70
GIMAP7	3.38364e-44	-0.846646	0.301	0.625	1.13481e-39	GIMAP7
TRAV27	6.05681e-44	-0.808496	0.49	0.824	2.03133e-39	TRAV27
LIMD2	5.82298e-43	-0.709942	0.426	0.741	1.95291e-38	LIMD2
RPS3A	1.76123e-42	-0.355813	0.935	0.987	5.90681e-38	RPS3A
RPS19	1.96167e-42	0.536214	0.98	0.944	6.57904e-38	RPS19
LGALS7B	2.24776e-42	1.06783	0.197	0.015	7.53853e-38	LGALS7B
RPL13A	3.54398e-42	-0.647557	0.734	0.915	1.18858e-37	RPL13A
MYL6	4.17559e-42	0.781123	0.861	0.668	1.40041e-37	MYL6
NBAS	6.02191e-42	1.21149	0.27	0.041	2.01963e-37	NBAS
CD9	6.04922e-40	0.652748	0.102	0.004	2.02879e-35	CD9
MAL	8.31017e-40	-0.832262	0.218	0.51	2.78707e-35	MAL
SERPINB4	1.26464e-39	0.851216	0.131	0.003	4.24134e-35	SERPINB4
DDIT4	1.82376e-39	1.17684	0.486	0.148	6.11653e-35	DDIT4
FUS	2.92378e-39	-0.836962	0.265	0.597	9.80576e-35	FUS
CHN1	3.67039e-39	0.894283	0.166	0.009	1.23098e-34	CHN1
PRG4	5.44416e-39	-1.05348	0.001	0.191	1.82586e-34	PRG4
RPS18	1.66955e-38	-0.395308	0.962	0.989	5.59933e-34	RPS18
SH2D2A	2.35093e-38	1.11826	0.246	0.021	7.88456e-34	SH2D2A
ATF5	4.13229e-38	-1.02433	0.012	0.213	1.38589e-33	ATF5
KRTDAP	5.4506e-38	1.0161	0.168	0.002	1.82802e-33	KRTDAP
KRT17	7.45187e-38	0.841493	0.125	0.001	2.49921e-33	KRT17
LMNA	6.10571e-37	0.90288	0.252	0.05	2.04773e-32	LMNA
LY6E	9.51844e-37	-0.814159	0.329	0.609	3.19229e-32	LY6E
GIMAP4	1.35623e-36	-0.674883	0.463	0.701	4.54851e-32	GIMAP4
FTL	3.82e-36	-0.419464	0.605	0.807	1.28115e-31	FTL
GSTK1	4.0403e-36	-0.807609	0.391	0.679	1.35504e-31	GSTK1
EPHX2	5.34607e-36	-0.974938	0.107	0.411	1.79296e-31	EPHX2
GNG13	6.56341e-36	-1.17266	0.001	0.212	2.20124e-31	GNG13
RPS6	8.08621e-36	-0.386982	0.879	0.967	2.71195e-31	RPS6
UBE2I	1.06797e-35	-0.859534	0.28	0.601	3.58177e-31	UBE2I
LY6D	1.26749e-35	0.829908	0.121	0.001	4.2509e-31	LY6D
HLA-F	2.67639e-35	0.844256	0.154	0.011	8.97607e-31	HLA-F
BAIAP3	4.05152e-35	-1.10509	0.024	0.268	1.3588e-30	BAIAP3
SEC61B	9.96249e-35	0.895795	0.498	0.21	3.34122e-30	SEC61B
MT-ND1	3.83941e-34	-1.09462	0.539	0.915	1.28766e-29	MT-ND1
S100A2	4.17042e-34	0.969596	0.156	0.012	1.39868e-29	S100A2
PIM2	4.79853e-34	-0.743938	0.257	0.556	1.60933e-29	PIM2
RPS27L	1.75303e-33	0.98231	0.425	0.142	5.8793e-29	RPS27L
TRBV21-1	3.25767e-33	-0.887766	0.199	0.528	1.09256e-28	TRBV21-1
KRT5	4.68892e-33	0.913863	0.168	0.018	1.57257e-28	KRT5
PSMB9	6.94494e-33	1.01305	0.422	0.135	2.32919e-28	PSMB9
IGFL2	4.21867e-32	0.914159	0.583	0.297	1.41486e-27	IGFL2
KRT7	7.48976e-32	0.735145	0.449	0.248	2.51192e-27	KRT7
SRGN	1.70175e-31	0.886136	0.836	0.637	5.70734e-27	SRGN
SERF2	9.18038e-31	0.593534	0.838	0.668	3.07892e-26	SERF2
TXN	2.01174e-30	0.785968	0.376	0.159	6.74699e-26	TXN
LGALS3	5.31644e-30	0.677836	0.121	0.015	1.78303e-25	LGALS3
CNN2	5.70956e-30	1.05269	0.257	0.035	1.91487e-25	CNN2
FKBP5	1.59641e-29	0.853146	0.328	0.111	5.35402e-25	FKBP5
CST7	1.67786e-29	0.999948	0.617	0.328	5.62721e-25	CST7
ISG20	3.71677e-29	1.20334	0.554	0.227	1.24653e-24	ISG20
SYTL3	3.77562e-29	0.737199	0.12	0.005	1.26627e-24	SYTL3
RPL27A	4.157e-29	-0.681525	0.447	0.705	1.39417e-24	RPL27A
SLC2A3	7.08204e-29	-0.799556	0.162	0.382	2.37517e-24	SLC2A3
ACTB	7.49722e-29	0.37961	1	0.999	2.51442e-24	ACTB
ATP5F1E	8.788e-29	0.630111	0.844	0.658	2.94732e-24	ATP5F1E
TSC22D3	1.42983e-28	0.878136	0.737	0.435	4.79537e-24	TSC22D3
LINC01943	3.56496e-28	1.14205	0.175	0.006	1.19562e-23	LINC01943
ROMO1	3.7708e-28	0.869692	0.459	0.183	1.26465e-23	ROMO1
MIF	5.76073e-28	0.662793	0.772	0.618	1.93203e-23	MIF
NINJ1	6.25972e-27	-0.827919	0.062	0.262	2.09938e-22	NINJ1
FABP5	7.97907e-27	0.710852	0.125	0.016	2.67602e-22	FABP5
TCF7	1.00952e-26	-0.803472	0.126	0.376	3.38572e-22	TCF7
ID3	1.27971e-26	-0.844811	0.098	0.309	4.2919e-22	ID3
RPL23A	1.54774e-26	-0.382554	0.865	0.951	5.19083e-22	RPL23A
PNRC1	1.56961e-26	-0.707083	0.139	0.365	5.26415e-22	PNRC1
ANXA5	1.65197e-26	0.723159	0.206	0.05	5.54036e-22	ANXA5
MX1	4.8234e-26	-0.856344	0.027	0.158	1.61767e-21	MX1
PLEK	5.64015e-26	-0.917651	0.032	0.222	1.89159e-21	PLEK
ALOX5AP	1.02378e-25	0.725296	0.764	0.55	3.43357e-21	ALOX5AP
FXYD1	1.16105e-25	0.686523	0.11	0.01	3.89393e-21	FXYD1
MT-CO3	1.80072e-25	-0.884388	0.832	0.996	6.03924e-21	MT-CO3
ITPR1	2.55259e-25	-0.848034	0.061	0.269	8.56088e-21	ITPR1
OAZ1	2.83148e-25	0.69596	0.71	0.482	9.49623e-21	OAZ1
MTDH	5.02345e-25	-0.825836	0.071	0.294	1.68477e-20	MTDH
CD3G	5.26289e-25	-0.767619	0.241	0.511	1.76507e-20	CD3G
UBC	1.19721e-24	-0.388295	0.641	0.796	4.01522e-20	UBC
FCMR	1.30451e-24	-0.862449	0.064	0.278	4.37508e-20	FCMR
IFITM3	1.35064e-24	0.837341	0.17	0.033	4.52977e-20	IFITM3
IL16	3.30309e-24	-0.796653	0.124	0.354	1.10779e-19	IL16
TSC22D1	6.53473e-24	0.683354	0.113	0.01	2.19162e-19	TSC22D1
PDCD1	1.04687e-23	0.705546	0.12	0.012	3.51098e-19	PDCD1
UBL5	1.13117e-23	0.709289	0.553	0.316	3.79372e-19	UBL5
EIF3H	1.78491e-23	-0.552276	0.319	0.533	5.98625e-19	EIF3H
RPS25	2.69654e-23	-0.276439	0.925	0.973	9.04365e-19	RPS25
GPX4	2.89645e-23	-0.416072	0.499	0.694	9.7141e-19	GPX4
DYNLL1	3.43763e-23	0.908855	0.412	0.157	1.15291e-18	DYNLL1
COX5A	4.64002e-23	-0.784127	0.057	0.242	1.55617e-18	COX5A
MYL12A	1.00101e-22	0.65113	0.807	0.646	3.35717e-18	MYL12A
PTHLH	1.22642e-22	-0.875936	0.032	0.197	4.11315e-18	PTHLH
RCSD1	1.29459e-22	-0.809779	0.105	0.353	4.34179e-18	RCSD1
MGST3	1.70052e-22	0.688831	0.132	0.014	5.7032e-18	MGST3
NEAT1	2.42124e-22	0.788694	0.329	0.163	8.12037e-18	NEAT1
COX6A1	3.34464e-22	0.65043	0.654	0.439	1.12173e-17	COX6A1
LINC01480	3.84965e-22	1.09995	0.223	0.043	1.2911e-17	LINC01480
RPL10A	4.20602e-22	-0.31292	0.82	0.919	1.41061e-17	RPL10A
JUN	4.38493e-22	-0.949772	0.044	0.205	1.47062e-17	JUN
EVL	5.10889e-22	-0.693403	0.207	0.467	1.71342e-17	EVL
STMN1	5.42265e-22	0.782298	0.195	0.071	1.81865e-17	STMN1
GPR183	7.61978e-22	-0.932094	0.025	0.201	2.55552e-17	GPR183
ACTN4	1.12117e-21	0.526347	0.115	0.022	3.76019e-17	ACTN4
CFL1	1.89283e-21	0.5337	0.861	0.751	6.34818e-17	CFL1
MT-CYB	2.09927e-21	-0.855165	0.779	0.989	7.04053e-17	MT-CYB
EIF3E	3.88877e-21	-0.501722	0.345	0.55	1.30422e-16	EIF3E
TSHZ2	4.11032e-21	0.88738	0.24	0.058	1.37852e-16	TSHZ2
PSMB8	5.49262e-21	0.687578	0.363	0.163	1.84211e-16	PSMB8
ZFP36L1	7.24024e-21	-0.787718	0.101	0.306	2.42823e-16	ZFP36L1
RPL4	1.17042e-20	-0.413081	0.664	0.834	3.92535e-16	RPL4
RBL2	1.17489e-20	-0.725899	0.056	0.223	3.94035e-16	RBL2
GALNT2	1.43824e-20	0.819176	0.145	0.015	4.82357e-16	GALNT2
RPS26	3.92362e-20	0.4879	0.962	0.929	1.3159e-15	RPS26
RSL1D1	7.39578e-20	-0.675247	0.147	0.343	2.4804e-15	RSL1D1
SELL	9.84424e-20	-0.654134	0.158	0.356	3.30156e-15	SELL
STARD3NL	1.25414e-19	-0.731182	0.034	0.172	4.20614e-15	STARD3NL
TSPO	1.28258e-19	0.640773	0.446	0.24	4.30152e-15	TSPO
EPB41	2.46744e-19	-0.771687	0.036	0.192	8.27531e-15	EPB41
CD74	5.59362e-19	-0.435516	0.705	0.858	1.87599e-14	CD74
IFITM1	7.02793e-19	-0.421666	0.668	0.889	2.35703e-14	IFITM1
MT-CO1	7.32818e-19	-0.707078	0.947	0.999	2.45772e-14	MT-CO1
MTHFD2	8.52271e-19	0.557069	0.144	0.043	2.85835e-14	MTHFD2
LINC00384	1.46629e-18	0.784426	0.12	0.005	4.91765e-14	LINC00384
RPL36AL	1.9308e-18	0.553235	0.66	0.465	6.47553e-14	RPL36AL
LRRN3	2.46295e-18	-0.937069	0.019	0.185	8.26024e-14	LRRN3
MT-CO2	2.89758e-18	-0.312496	0.987	1	9.7179e-14	MT-CO2
RNASET2	3.75433e-18	-0.720813	0.078	0.252	1.25913e-13	RNASET2
EDF1	3.99651e-18	0.629824	0.515	0.31	1.34035e-13	EDF1
EEF1G	4.01367e-18	-0.412546	0.492	0.657	1.34611e-13	EEF1G
AL139246.5	5.22408e-18	-0.621358	0.002	0.102	1.75205e-13	AL139246.5
SQSTM1	6.74534e-18	-0.673723	0.105	0.279	2.26225e-13	SQSTM1
LTA	6.90851e-18	-0.716084	0.015	0.138	2.31698e-13	LTA
CARD16	6.9255e-18	0.663283	0.293	0.121	2.32267e-13	CARD16
SLAMF1	8.6043e-18	0.548902	0.184	0.079	2.88571e-13	SLAMF1
IFITM2	8.92651e-18	0.673162	0.642	0.554	2.99377e-13	IFITM2
POLR2L	9.9883e-18	0.602483	0.377	0.211	3.34988e-13	POLR2L
PRKCB	1.04607e-17	-0.565652	0.017	0.117	3.5083e-13	PRKCB
OST4	1.12591e-17	0.596995	0.565	0.378	3.77607e-13	OST4
ETHE1	2.02934e-17	0.646995	0.198	0.068	6.80599e-13	ETHE1
RBX1	2.16689e-17	0.637945	0.37	0.189	7.26731e-13	RBX1
CTBS	2.47001e-17	-0.592408	0.01	0.116	8.28392e-13	CTBS
RBMS1	3.96627e-17	0.492778	0.119	0.042	1.33021e-12	RBMS1
ST7	4.22637e-17	-0.554755	0.016	0.128	1.41744e-12	ST7
RABAC1	5.15373e-17	0.734935	0.295	0.112	1.72846e-12	RABAC1
MIR181A1HG	6.07241e-17	-0.872976	0.046	0.237	2.03656e-12	MIR181A1HG
LAT	6.26245e-17	-0.495977	0.48	0.699	2.1003e-12	LAT
SUB1	1.28245e-16	0.53101	0.669	0.494	4.30108e-12	SUB1
CSTB	1.76944e-16	0.736108	0.268	0.094	5.93435e-12	CSTB
ABRACL	2.2574e-16	0.63096	0.478	0.273	7.57087e-12	ABRACL
RANBP1	2.87957e-16	-0.662812	0.047	0.192	9.65749e-12	RANBP1
GLUL	3.11426e-16	0.562691	0.132	0.038	1.04446e-11	GLUL
TBCA	3.3219e-16	0.531985	0.379	0.234	1.1141e-11	TBCA
KLHL42	4.84436e-16	-0.666462	0.044	0.179	1.6247e-11	KLHL42
TMA7	6.35546e-16	0.518434	0.705	0.541	2.13149e-11	TMA7
PSMB8-AS1	8.23753e-16	0.608375	0.148	0.046	2.7627e-11	PSMB8-AS1
APP	1.09905e-15	-0.636005	0.052	0.191	3.686e-11	APP
PRDX1	1.19645e-15	0.496903	0.685	0.565	4.01267e-11	PRDX1
RPL21	1.24408e-15	-0.405426	0.531	0.692	4.1724e-11	RPL21
COX17	1.25619e-15	0.730048	0.257	0.088	4.213e-11	COX17
JTB	1.34536e-15	-0.606465	0.05	0.187	4.51207e-11	JTB
ATP6V0C	1.35935e-15	-0.633804	0.084	0.246	4.55898e-11	ATP6V0C
CIRBP	1.39605e-15	-0.345289	0.556	0.733	4.68206e-11	CIRBP
CD96	1.58448e-15	-0.795276	0.02	0.177	5.31404e-11	CD96
SCML4	1.82173e-15	-0.757195	0.066	0.236	6.10972e-11	SCML4
GNG5	1.88296e-15	0.61832	0.439	0.245	6.31506e-11	GNG5
CYLD	2.03045e-15	-0.601324	0.085	0.24	6.80972e-11	CYLD
CDHR3	2.0348e-15	-0.518273	0.025	0.126	6.8243e-11	CDHR3
CRYBG1	2.26304e-15	0.602372	0.112	0.022	7.58977e-11	CRYBG1
PTPRCAP	2.86432e-15	0.444072	0.78	0.647	9.60635e-11	PTPRCAP
GNG4	5.78911e-15	-0.55354	0.011	0.111	1.94155e-10	GNG4
CD53	6.25706e-15	0.514692	0.313	0.184	2.09849e-10	CD53
ICAM3	7.24205e-15	-0.547056	0.218	0.409	2.42884e-10	ICAM3
UQCR10	1.29726e-14	0.603613	0.499	0.312	4.35075e-10	UQCR10
ARL6IP5	1.81644e-14	0.403153	0.428	0.307	6.09196e-10	ARL6IP5
MRPL41	1.88676e-14	-0.592899	0.017	0.125	6.32781e-10	MRPL41
HIST1H1E	1.9653e-14	-0.667301	0.039	0.161	6.59123e-10	HIST1H1E
INSIG1	2.12662e-14	-0.586435	0.026	0.138	7.13227e-10	INSIG1
PI16	2.81597e-14	0.653085	0.176	0.058	9.44419e-10	PI16
ZG16B	2.88589e-14	-0.679272	0.051	0.187	9.67871e-10	ZG16B
ATP5MD	4.75287e-14	0.588823	0.327	0.164	1.59402e-09	ATP5MD
SLFN5	5.27797e-14	-0.564693	0.122	0.285	1.77012e-09	SLFN5
BNIP3L	6.17397e-14	-0.563857	0.087	0.218	2.07063e-09	BNIP3L
FAU	6.5847e-14	0.386021	0.948	0.894	2.20838e-09	FAU
RASA4	6.96375e-14	-0.623383	0.003	0.105	2.3355e-09	RASA4
RPL31	7.78644e-14	-0.317105	0.618	0.76	2.61142e-09	RPL31
DDX6	8.28165e-14	-0.577882	0.065	0.195	2.7775e-09	DDX6
RPL38	1.27694e-13	-0.386154	0.623	0.785	4.28261e-09	RPL38
IL7R	1.36809e-13	0.45624	0.485	0.358	4.58831e-09	IL7R
MT1X	1.52988e-13	0.512763	0.32	0.194	5.13091e-09	MT1X
TRGV7	1.78487e-13	-0.555669	0.01	0.104	5.98608e-09	TRGV7
CD37	1.79548e-13	-0.493996	0.345	0.554	6.02168e-09	CD37
HNRNPK	2.44799e-13	-0.405197	0.333	0.506	8.21007e-09	HNRNPK
RPL17	3.20393e-13	-0.300002	0.699	0.828	1.07453e-08	RPL17
TERF2IP	3.37718e-13	-0.407251	0.185	0.331	1.13264e-08	TERF2IP
HSP90B1	3.95909e-13	0.520245	0.28	0.169	1.3278e-08	HSP90B1
SRRT	4.31943e-13	-0.487993	0.08	0.199	1.44865e-08	SRRT
DOK2	4.41798e-13	-0.608302	0.145	0.31	1.4817e-08	DOK2
AP1M1	4.60034e-13	-0.553228	0.06	0.173	1.54286e-08	AP1M1
SLA	4.79563e-13	0.723889	0.273	0.118	1.60836e-08	SLA
UQCRC2	5.79345e-13	-0.455499	0.192	0.356	1.94301e-08	UQCRC2
ANXA2	6.62612e-13	0.50293	0.387	0.243	2.22227e-08	ANXA2
MRPS34	6.70084e-13	-0.584017	0.052	0.186	2.24733e-08	MRPS34
PRDM1	6.7668e-13	0.645634	0.114	0.015	2.26945e-08	PRDM1
NDUFC1	8.12924e-13	0.610264	0.278	0.133	2.72638e-08	NDUFC1
FAM129A	9.56346e-13	0.509328	0.276	0.157	3.20739e-08	FAM129A
RPL9	1.15837e-12	-0.283775	0.721	0.832	3.88496e-08	RPL9
DDT	1.23451e-12	0.501987	0.171	0.069	4.14031e-08	DDT
FLOT1	1.55515e-12	-0.502514	0.022	0.11	5.21565e-08	FLOT1
YWHAZ	1.71435e-12	-0.27835	0.483	0.627	5.74958e-08	YWHAZ
COX6B1	1.88406e-12	0.508469	0.56	0.415	6.31875e-08	COX6B1
TOMM5	2.12326e-12	0.583232	0.259	0.126	7.121e-08	TOMM5
SNRPG	2.43712e-12	0.503083	0.394	0.222	8.17362e-08	SNRPG
TRMT112	3.28846e-12	0.549154	0.439	0.272	1.10288e-07	TRMT112
RTKN2	3.77432e-12	-0.561469	0.086	0.228	1.26583e-07	RTKN2
TYMP	3.90818e-12	0.496423	0.102	0.029	1.31072e-07	TYMP
NEDD8	3.91197e-12	0.52609	0.321	0.176	1.312e-07	NEDD8
ARL6IP4	4.0001e-12	-0.534867	0.169	0.331	1.34155e-07	ARL6IP4
DYNLT1	4.36172e-12	0.701749	0.182	0.049	1.46283e-07	DYNLT1
PYURF	4.66597e-12	-0.463934	0.045	0.14	1.56487e-07	PYURF
KIR2DL3	5.17146e-12	-0.363599	0.19	0.33	1.7344e-07	KIR2DL3
MYDGF	6.87967e-12	-0.472452	0.024	0.112	2.3073e-07	MYDGF
ARID5B	1.12006e-11	-0.530704	0.13	0.268	3.75644e-07	ARID5B
ISG15	1.19898e-11	-0.475778	0.246	0.353	4.02113e-07	ISG15
BACH1	1.35318e-11	-0.52966	0.025	0.118	4.53831e-07	BACH1
CKLF	1.43965e-11	0.579928	0.281	0.143	4.82831e-07	CKLF
NDUFB11	1.47426e-11	0.43726	0.44	0.299	4.94437e-07	NDUFB11
IER2	1.73508e-11	-0.482323	0.119	0.257	5.8191e-07	IER2
IFI6	1.85024e-11	-0.664125	0.092	0.185	6.20533e-07	IFI6
HSP90AB1	2.13927e-11	-0.375169	0.488	0.638	7.17468e-07	HSP90AB1
FNTA	2.20241e-11	-0.547118	0.023	0.119	7.38643e-07	FNTA
IKZF2	2.20576e-11	-0.685295	0.124	0.314	7.39769e-07	IKZF2
RB1CC1	2.6169e-11	-0.553447	0.031	0.131	8.77657e-07	RB1CC1
AKR1B1	2.71405e-11	-0.510117	0.04	0.143	9.10237e-07	AKR1B1
EIF3L	3.02907e-11	-0.393317	0.23	0.369	1.01589e-06	EIF3L
ARF5	3.04485e-11	-0.566793	0.102	0.249	1.02118e-06	ARF5
LIMS1	3.06725e-11	-0.424925	0.094	0.191	1.02869e-06	LIMS1
TMEM243	3.27058e-11	-0.472816	0.182	0.343	1.09689e-06	TMEM243
NCL	3.64245e-11	-0.356371	0.355	0.501	1.2216e-06	NCL
C1GALT1	3.85224e-11	-0.439944	0.032	0.117	1.29197e-06	C1GALT1
TRGC1	4.02599e-11	-0.516958	0.021	0.114	1.35024e-06	TRGC1
HIST1H4C	4.43831e-11	-0.480274	0.108	0.224	1.48852e-06	HIST1H4C
COX7B	4.81387e-11	0.399654	0.438	0.3	1.61448e-06	COX7B
C19orf70	5.05398e-11	0.504876	0.26	0.136	1.695e-06	C19orf70
NFATC3	5.11217e-11	-0.559574	0.021	0.116	1.71452e-06	NFATC3
MT-ND4L	5.17644e-11	-0.623719	0.905	0.995	1.73607e-06	MT-ND4L
GOLGA7	5.38346e-11	-0.47628	0.109	0.224	1.8055e-06	GOLGA7
CYBA	5.5224e-11	-0.413868	0.489	0.668	1.8521e-06	CYBA
ARL4A	5.69709e-11	-0.519466	0.025	0.115	1.91069e-06	ARL4A
MAF1	7.18243e-11	-0.521951	0.024	0.121	2.40884e-06	MAF1
GLG1	7.29992e-11	-0.443559	0.086	0.196	2.44825e-06	GLG1
COX7A2	7.86875e-11	0.517263	0.558	0.392	2.63902e-06	COX7A2
UQCRQ	8.19398e-11	0.546602	0.447	0.282	2.7481e-06	UQCRQ
SNX20	8.46911e-11	-0.47149	0.052	0.157	2.84037e-06	SNX20
BATF	9.69381e-11	0.543917	0.251	0.146	3.25111e-06	BATF
ILK	1.00454e-10	0.374805	0.115	0.043	3.36903e-06	ILK
RAB2A	1.18749e-10	-0.478405	0.082	0.206	3.98262e-06	RAB2A
NDUFB3	1.21072e-10	0.447334	0.236	0.122	4.06052e-06	NDUFB3
PAGE5	1.27655e-10	-0.519955	0.034	0.136	4.2813e-06	PAGE5
TC2N	1.36839e-10	-0.512631	0.086	0.207	4.58931e-06	TC2N
PHPT1	1.43997e-10	0.50197	0.195	0.084	4.82936e-06	PHPT1
UQCRFS1	1.47042e-10	-0.490898	0.02	0.106	4.93148e-06	UQCRFS1
ATM	1.51556e-10	-0.492997	0.068	0.201	5.08289e-06	ATM
SAMD9	1.74782e-10	-0.426014	0.062	0.146	5.86185e-06	SAMD9
NDUFA11	1.98367e-10	0.513254	0.21	0.092	6.65283e-06	NDUFA11
SAT1	2.16399e-10	-0.37459	0.143	0.221	7.25758e-06	SAT1
HSPB1	2.57554e-10	-0.485763	0.332	0.52	8.63785e-06	HSPB1
SUMO3	2.60422e-10	-0.453833	0.063	0.161	8.73402e-06	SUMO3
CCL18	2.69072e-10	0.644365	0.102	0.028	9.02415e-06	CCL18
GUK1	2.7805e-10	-0.529246	0.074	0.197	9.32526e-06	GUK1
HIST1H1D	2.79774e-10	-0.457367	0.053	0.146	9.38307e-06	HIST1H1D
RIPOR2	2.86982e-10	-0.494802	0.064	0.153	9.6248e-06	RIPOR2
MT-ND2	3.03689e-10	-0.850897	0.442	0.79	1.01851e-05	MT-ND2
METTL26	3.06902e-10	-0.499737	0.075	0.184	1.02929e-05	METTL26
CORO1B	3.39012e-10	-0.522975	0.334	0.561	1.13698e-05	CORO1B
PDIA3	3.80341e-10	-0.570871	0.063	0.191	1.27559e-05	PDIA3
RPL23	4.16191e-10	-0.360873	0.413	0.582	1.39582e-05	RPL23
APRT	4.31358e-10	-0.299724	0.472	0.607	1.44669e-05	APRT
TSTD1	4.53157e-10	0.463884	0.331	0.189	1.5198e-05	TSTD1
PPP1CC	4.67678e-10	-0.424454	0.086	0.179	1.5685e-05	PPP1CC
NDE1	4.9501e-10	-0.394672	0.036	0.111	1.66017e-05	NDE1
TMEM256	4.96008e-10	0.489798	0.257	0.137	1.66351e-05	TMEM256
AC004585.1	5.50669e-10	-0.564161	0.041	0.146	1.84683e-05	AC004585.1
GCHFR	6.05737e-10	-0.564345	0.071	0.195	2.03152e-05	GCHFR
CD69	6.8792e-10	-0.542687	0.101	0.22	2.30715e-05	CD69
NOP10	8.61107e-10	0.485797	0.286	0.165	2.88798e-05	NOP10
CHST12	8.76206e-10	0.466277	0.127	0.05	2.93862e-05	CHST12
ACTG1	9.08897e-10	0.36352	0.963	0.96	3.04826e-05	ACTG1
PTTG1	9.41388e-10	0.429109	0.133	0.049	3.15723e-05	PTTG1
LEF1	9.87997e-10	-0.575124	0.07	0.219	3.31354e-05	LEF1
SRP14	1.24808e-09	0.427267	0.693	0.566	4.1858e-05	SRP14
CD48	1.44109e-09	-0.525886	0.192	0.348	4.83313e-05	CD48
SPCS1	1.51111e-09	0.481774	0.504	0.364	5.06796e-05	SPCS1
SHMT2	1.54872e-09	-0.378915	0.106	0.193	5.19411e-05	SHMT2
CD99	1.6689e-09	0.363648	0.619	0.52	5.59717e-05	CD99
DYNLRB1	1.86443e-09	0.557938	0.303	0.159	6.25292e-05	DYNLRB1
RASAL3	1.87843e-09	0.477841	0.118	0.038	6.29988e-05	RASAL3
RPL12	1.96646e-09	0.29967	0.972	0.965	6.59512e-05	RPL12
C19orf53	2.06175e-09	0.424257	0.386	0.261	6.91469e-05	C19orf53
GTF3A	2.11091e-09	-0.433552	0.039	0.128	7.07957e-05	GTF3A
TPO	2.79961e-09	0.529815	0.105	0.027	9.38934e-05	TPO
RPL28	2.95475e-09	0.293387	0.986	0.992	9.90963e-05	RPL28
EIF3F	3.09969e-09	-0.320777	0.315	0.447	0.000103957	EIF3F
ATP5MPL	3.28579e-09	0.415843	0.41	0.286	0.000110199	ATP5MPL
GADD45B	3.32756e-09	-0.482206	0.035	0.117	0.0001116	GADD45B
NSD3	3.48646e-09	-0.506007	0.056	0.162	0.000116929	NSD3
KRTCAP2	3.82836e-09	0.450468	0.413	0.282	0.000128395	KRTCAP2
ILF3-DT	4.02076e-09	-0.493168	0.036	0.129	0.000134848	ILF3-DT
COX8A	4.16883e-09	0.434634	0.588	0.463	0.000139814	COX8A
CCM2	4.39142e-09	-0.442754	0.066	0.161	0.000147279	CCM2
TIMP1	4.53243e-09	0.355561	0.297	0.206	0.000152009	TIMP1
COPS9	4.88292e-09	0.493462	0.233	0.113	0.000163764	COPS9
SUSD4	5.14493e-09	-0.477645	0.077	0.188	0.000172551	SUSD4
PCM1	5.26812e-09	-0.42164	0.08	0.183	0.000176682	PCM1
ZNF800	5.35306e-09	-0.444833	0.029	0.11	0.000179531	ZNF800
CLIC1	6.0316e-09	0.368808	0.667	0.564	0.000202288	CLIC1
TMEM258	6.29857e-09	0.386046	0.46	0.345	0.000211241	TMEM258
LITAF	6.85303e-09	0.677792	0.222	0.075	0.000229837	LITAF
CDC42	6.9755e-09	-0.349963	0.249	0.368	0.000233944	CDC42
GYPC	7.46574e-09	-0.524815	0.224	0.384	0.000250386	GYPC
SPG7	7.49014e-09	-0.543774	0.035	0.143	0.000251204	SPG7
PNKD	8.03821e-09	0.47047	0.193	0.085	0.000269586	PNKD
ATP5MG	8.73232e-09	0.360826	0.749	0.647	0.000292864	ATP5MG
REL	9.42034e-09	-0.394842	0.036	0.102	0.000315939	REL
UBE2D2	9.77999e-09	-0.376759	0.161	0.281	0.000328001	UBE2D2
PUDP	1.06655e-08	-0.483273	0.025	0.114	0.000357698	PUDP
UQCC2	1.09856e-08	0.394199	0.112	0.043	0.000368434	UQCC2
ATP6V0B	1.1125e-08	0.446194	0.268	0.146	0.000373112	ATP6V0B
UQCR11	1.16875e-08	0.472761	0.527	0.385	0.000391974	UQCR11
CDC42SE2	1.20323e-08	-0.344029	0.098	0.193	0.000403539	CDC42SE2
MATR3.1	1.41874e-08	-0.386842	0.077	0.178	0.000475817	MATR3.1
HMGB2	1.56968e-08	0.427155	0.181	0.097	0.000526439	HMGB2
AHNAK	1.60503e-08	-0.463312	0.166	0.287	0.000538295	AHNAK
MARF1	1.89219e-08	-0.417324	0.033	0.112	0.000634603	MARF1
TAP1	1.92703e-08	0.581748	0.161	0.053	0.000646288	TAP1
MORC3	2.05212e-08	-0.477134	0.059	0.168	0.000688239	MORC3
CNBP	2.11556e-08	-0.256886	0.376	0.482	0.000709518	CNBP
TIMM8B	2.24421e-08	0.466131	0.231	0.111	0.000752663	TIMM8B
REEP5	2.34446e-08	0.423165	0.233	0.127	0.000786287	REEP5
SLAMF6	2.39401e-08	-0.368166	0.05	0.13	0.000802903	SLAMF6
TESPA1	2.60438e-08	-0.48718	0.048	0.138	0.000873459	TESPA1
ANP32B	2.60942e-08	-0.472145	0.059	0.165	0.000875146	ANP32B
RNF149	2.84027e-08	-0.457566	0.064	0.155	0.000952569	RNF149
NAP1L4	2.94571e-08	0.439097	0.26	0.158	0.000987931	NAP1L4
RPLP0	2.97297e-08	0.35196	0.894	0.829	0.000997076	RPLP0
PSMB10	3.13658e-08	-0.337977	0.227	0.345	0.00105195	PSMB10
ATP5IF1	3.84909e-08	0.457867	0.395	0.273	0.00129091	ATP5IF1
EIF4B	4.00683e-08	-0.380665	0.138	0.256	0.00134381	EIF4B
TMEM123	4.00701e-08	-0.536517	0.082	0.212	0.00134387	TMEM123
GAPDH	4.45045e-08	0.351759	0.956	0.927	0.00149259	GAPDH
CAMK4	4.67668e-08	-0.579326	0.038	0.147	0.00156846	CAMK4
ATXN7L1	4.85597e-08	-0.375884	0.044	0.118	0.00162859	ATXN7L1
SEC11A	5.30535e-08	0.342065	0.229	0.143	0.00177931	SEC11A
TUBB	5.37195e-08	-0.422995	0.227	0.369	0.00180164	TUBB
IGFLR1	5.51947e-08	0.437191	0.163	0.087	0.00185112	IGFLR1
NME2	5.89056e-08	0.351341	0.566	0.47	0.00197557	NME2
PRDX3	6.65339e-08	0.488623	0.15	0.057	0.00223141	PRDX3
TXNDC17	6.76861e-08	0.397506	0.181	0.085	0.00227006	TXNDC17
RPL27	7.03651e-08	-0.284813	0.68	0.794	0.0023599	RPL27
GNAI2	7.07183e-08	0.310307	0.134	0.078	0.00237175	GNAI2
PGLS	7.31738e-08	-0.466891	0.036	0.138	0.0024541	PGLS
SLC25A3	7.67809e-08	0.432781	0.497	0.353	0.00257508	SLC25A3
HMGN2	7.83992e-08	0.622547	0.459	0.32	0.00262935	HMGN2
FAM177A1	7.98593e-08	0.45582	0.102	0.029	0.00267832	FAM177A1
LUC7L2	8.21224e-08	-0.363007	0.093	0.16	0.00275422	LUC7L2
SELENOH	8.2703e-08	0.346834	0.38	0.274	0.00277369	SELENOH
UBA2	9.36665e-08	-0.39677	0.034	0.111	0.00314139	UBA2
SMIM37	9.63137e-08	0.487002	0.136	0.055	0.00323017	SMIM37
RBBP6	9.89042e-08	-0.394252	0.072	0.165	0.00331705	RBBP6
CSNK2B	1.00497e-07	0.485796	0.295	0.163	0.00337045	CSNK2B
TRAPPC1	1.00822e-07	0.31736	0.373	0.277	0.00338138	TRAPPC1
POMP	1.0084e-07	0.344102	0.3	0.204	0.00338198	POMP
ACTR3	1.05961e-07	0.451172	0.371	0.264	0.00355371	ACTR3
RNPS1	1.06213e-07	-0.335189	0.181	0.281	0.00356218	RNPS1
KIF22	1.28793e-07	-0.4298	0.045	0.123	0.00431945	KIF22
GSTP1	1.35375e-07	0.483966	0.103	0.034	0.00454019	GSTP1
DECR1	1.41008e-07	-0.442325	0.127	0.255	0.00472912	DECR1
ICAM2	1.4867e-07	-0.377922	0.038	0.102	0.00498609	ICAM2
OSTF1	1.55686e-07	0.348734	0.135	0.062	0.00522138	OSTF1
MT-ATP8	1.55964e-07	-0.790003	0.601	0.902	0.00523072	MT-ATP8
MAP1LC3B	1.6183e-07	-0.436137	0.026	0.104	0.00542744	MAP1LC3B
NDUFB7	1.64665e-07	0.416745	0.28	0.158	0.00552252	NDUFB7
NUDT5	1.70287e-07	0.409389	0.149	0.068	0.00571109	NUDT5
LBH	1.72602e-07	-0.306199	0.144	0.222	0.00578874	LBH
SRSF5	1.7661e-07	-0.332437	0.19	0.303	0.00592316	SRSF5
FLNA	1.88074e-07	0.368282	0.281	0.178	0.00630764	FLNA
EIF4G2	1.90007e-07	-0.256838	0.154	0.243	0.00637245	EIF4G2
HP1BP3	1.9413e-07	-0.358444	0.121	0.227	0.00651074	HP1BP3
NDUFS5	2.18058e-07	0.400367	0.393	0.284	0.00731322	NDUFS5
2009-09-01	2.30778e-07	-0.390558	0.171	0.291	0.00773982	2009-09-01
CLPP	2.44061e-07	0.455783	0.253	0.153	0.00818531	CLPP
NDUFS6	2.98462e-07	0.340218	0.243	0.147	0.0100098	NDUFS6
SRPK2	3.16162e-07	-0.350626	0.061	0.136	0.0106034	SRPK2
PCMTD1	3.24941e-07	-0.377554	0.05	0.138	0.0108979	PCMTD1
DCTN2	3.35304e-07	0.336775	0.12	0.063	0.0112454	DCTN2
LY9	3.37863e-07	-0.445262	0.04	0.123	0.0113313	LY9
SFXN1	3.88576e-07	0.320688	0.168	0.095	0.0130321	SFXN1
ATP5MC3	4.08779e-07	0.334775	0.465	0.388	0.0137096	ATP5MC3
YME1L1	4.16098e-07	-0.308013	0.051	0.109	0.0139551	YME1L1
BCLAF1	4.3872e-07	-0.363853	0.106	0.189	0.0147138	BCLAF1
FXYD5	4.50018e-07	0.347264	0.806	0.739	0.0150927	FXYD5
BUD31	4.5877e-07	-0.2992	0.13	0.216	0.0153862	BUD31
ATP5MC1	4.74131e-07	0.44451	0.257	0.137	0.0159014	ATP5MC1
MRPS21	4.89518e-07	0.368412	0.32	0.216	0.0164175	MRPS21
MRPS12	4.90187e-07	0.366237	0.136	0.067	0.0164399	MRPS12
GLRX	5.18613e-07	0.384273	0.156	0.079	0.0173932	GLRX
EVI2B	5.49919e-07	-0.449831	0.084	0.186	0.0184432	EVI2B
RAB37	5.51638e-07	-0.359356	0.036	0.103	0.0185008	RAB37
RBMX	6.73303e-07	-0.355151	0.114	0.207	0.0225812	RBMX
NUDT4	6.86677e-07	-0.293957	0.056	0.111	0.0230298	NUDT4
TNIK	6.92688e-07	-0.362656	0.049	0.12	0.0232314	TNIK
ADI1	7.37572e-07	-0.422879	0.057	0.146	0.0247367	ADI1
RPN2	8.08916e-07	-0.395965	0.126	0.237	0.0271294	RPN2
COX7C	8.30576e-07	0.277655	0.728	0.663	0.0278559	COX7C
RGS1	8.45746e-07	0.514914	0.153	0.05	0.0283646	RGS1
SEPT6	8.59067e-07	-0.363761	0.352	0.527	0.0288114	SEPT6
CD79B	8.65524e-07	-0.384754	0.057	0.14	0.0290279	CD79B
HILPDA	9.1333e-07	-0.392202	0.038	0.11	0.0306312	HILPDA
EIF5	9.91569e-07	-0.335494	0.117	0.206	0.0332552	EIF5
FBLN5	1.00366e-06	-0.389353	0.05	0.129	0.0336607	FBLN5
PBXIP1	1.07326e-06	0.338968	0.124	0.07	0.035995	PBXIP1
SNHG15	1.07917e-06	-0.343746	0.07	0.135	0.0361931	SNHG15
HIF1A	1.09233e-06	-0.304546	0.063	0.137	0.0366345	HIF1A
TNFRSF4	1.18203e-06	0.71786	0.233	0.125	0.039643	TNFRSF4
ZNRD1	1.22435e-06	0.365689	0.174	0.093	0.0410623	ZNRD1
TNIP3	1.25817e-06	0.587483	0.124	0.033	0.0421964	TNIP3
TRIR	1.30045e-06	-0.432353	0.137	0.274	0.0436144	TRIR
DDX3X	1.35603e-06	-0.300258	0.096	0.184	0.0454784	DDX3X

## Sheet: C1 FB-1
	p_val	avg_logFC	pct.1	pct.2	p_val_adj	Gene
FTH1	9.71879e-255	-2.30774	0.891	0.994	3.25949e-250	FTH1
MT1X	2.12563e-216	2.32398	0.989	0.523	7.12895e-212	MT1X
S100A11	3.08183e-215	1.49751	0.995	0.786	1.03358e-210	S100A11
MT1M	2.57703e-205	2.67172	0.969	0.429	8.64283e-201	MT1M
S100A6	4.71361e-189	0.993474	1	0.945	1.58085e-184	S100A6
RPS2	4.92296e-186	-1.56906	0.572	0.932	1.65106e-181	RPS2
EEF1A1	1.57266e-185	-0.670399	0.997	1	5.27439e-181	EEF1A1
ACTB	1.45041e-168	0.911486	1	0.997	4.8644e-164	ACTB
IFITM2	9.60478e-168	1.40694	0.989	0.818	3.22125e-163	IFITM2
S100A10	2.10579e-161	1.40418	0.993	0.89	7.06241e-157	S100A10
IFITM3	3.8911e-155	0.834312	0.999	0.919	1.305e-150	IFITM3
PLA2G2A	3.01953e-147	2.39319	0.846	0.104	1.01269e-142	PLA2G2A
MT2A	3.79626e-146	1.62043	0.996	0.864	1.27319e-141	MT2A
NNMT	3.75289e-142	1.19696	0.986	0.708	1.25864e-137	NNMT
STEAP4	1.12084e-133	1.58475	0.826	0.11	3.75906e-129	STEAP4
TMSB10	3.78569e-126	0.843202	0.997	0.981	1.26964e-121	TMSB10
SQSTM1	6.33732e-126	-1.59426	0.289	0.769	2.12541e-121	SQSTM1
UBD	6.51016e-126	-1.74591	0.063	0.64	2.18338e-121	UBD
MT1E	1.25185e-124	1.33473	0.983	0.737	4.19846e-120	MT1E
SEC61G	7.94213e-124	1.24194	0.937	0.435	2.66363e-119	SEC61G
SEC61B	1.342e-121	1.11313	0.957	0.503	4.5008e-117	SEC61B
SH3BGRL3	1.80474e-119	1.12623	0.968	0.591	6.05273e-115	SH3BGRL3
IGFBP4	1.17568e-117	1.37253	0.867	0.25	3.943e-113	IGFBP4
LDHA	1.45777e-117	1.08983	0.975	0.675	4.88906e-113	LDHA
PTGDS	8.85553e-115	-1.86852	0.154	0.744	2.96997e-110	PTGDS
B2M	2.3534e-106	-0.849594	0.999	0.997	7.89285e-102	B2M
CTSH	3.1759e-105	-1.42935	0.113	0.597	1.06513e-100	CTSH
CTSK	1.27521e-102	-1.55631	0.63	0.851	4.27679e-98	CTSK
MIF	5.09727e-102	0.997835	0.981	0.792	1.70952e-97	MIF
MYL6	1.22075e-101	0.876898	0.989	0.87	4.09414e-97	MYL6
RBP5	1.53628e-96	-1.29204	0.062	0.532	5.15237e-92	RBP5
IGFBP7	3.18357e-94	-1.45237	0.373	0.773	1.06771e-89	IGFBP7
S100A8	7.69379e-94	1.39406	0.594	0.019	2.58034e-89	S100A8
POLR2L	2.45499e-93	1.02852	0.953	0.636	8.23355e-89	POLR2L
MALAT1	1.82623e-90	-0.903836	0.978	0.994	6.12481e-86	MALAT1
STEAP1	1.79311e-89	1.23397	0.791	0.211	6.01373e-85	STEAP1
TUBA1B	5.70197e-88	1.01391	0.961	0.662	1.91233e-83	TUBA1B
HLA-A	2.67409e-87	-1.20069	0.839	0.899	8.96835e-83	HLA-A
CTSL	9.71385e-86	1.25417	0.866	0.38	3.25783e-81	CTSL
SERF2	4.14095e-83	0.703014	0.99	0.86	1.38879e-78	SERF2
RPL13	7.34689e-83	-0.502362	0.994	0.997	2.464e-78	RPL13
S100A4	4.4864e-82	0.953959	0.982	0.831	1.50465e-77	S100A4
CD74	1.48103e-81	-1.49423	0.432	0.815	4.96708e-77	CD74
TNC	5.43691e-81	1.41161	0.91	0.562	1.82343e-76	TNC
BST2	2.40698e-79	-1.49166	0.142	0.571	8.07253e-75	BST2
C1QTNF1	9.35391e-79	1.08147	0.741	0.182	3.13711e-74	C1QTNF1
THBS1	3.78128e-77	1.69447	0.717	0.179	1.26817e-72	THBS1
LGALS1	9.38213e-77	0.810344	0.987	0.857	3.14658e-72	LGALS1
VIM	1.2486e-74	-1.01886	0.997	0.958	4.18755e-70	VIM
EFEMP1	6.98848e-73	0.818851	0.875	0.377	2.3438e-68	EFEMP1
CD59	1.07095e-71	0.874096	0.905	0.497	3.59174e-67	CD59
CTSS	7.08881e-71	-1.19928	0.156	0.558	2.37745e-66	CTSS
ROMO1	7.89422e-71	0.901022	0.886	0.458	2.64756e-66	ROMO1
VCAN	2.81489e-70	0.969242	0.866	0.406	9.44057e-66	VCAN
GPX3	2.1151e-69	1.28384	0.673	0.127	7.09363e-65	GPX3
NAMPT	1.22961e-67	0.927987	0.774	0.234	4.12387e-63	NAMPT
GLUL	2.27798e-67	1.14621	0.865	0.442	7.63989e-63	GLUL
RPS18	1.94465e-65	-0.436706	0.991	0.997	6.52198e-61	RPS18
NDUFS5	7.91023e-65	0.826633	0.89	0.5	2.65293e-60	NDUFS5
RAN	1.47257e-64	0.82304	0.894	0.497	4.93871e-60	RAN
PTX3	2.96717e-64	1.22684	0.565	0.052	9.95131e-60	PTX3
NME1	3.08028e-64	0.965509	0.664	0.146	1.03306e-59	NME1
FGF7	5.11502e-64	1.10276	0.702	0.175	1.71548e-59	FGF7
RPS4X	2.57981e-63	-0.485273	0.988	0.987	8.65218e-59	RPS4X
TPI1	1.61041e-62	0.775747	0.919	0.575	5.40098e-58	TPI1
RPL30	1.95509e-62	-0.53311	0.989	0.984	6.55697e-58	RPL30
SERPINH1	2.43893e-62	0.874251	0.83	0.364	8.17968e-58	SERPINH1
REXO2	1.01422e-61	0.908688	0.777	0.279	3.40148e-57	REXO2
FGL2	5.19103e-61	1.06956	0.725	0.231	1.74097e-56	FGL2
GAPDH	1.96485e-60	0.585478	0.995	0.961	6.58971e-56	GAPDH
PFN1	5.1261e-60	-1.01129	0.546	0.776	1.71919e-55	PFN1
TUBB	2.73734e-59	0.659343	0.96	0.698	9.18051e-55	TUBB
OST4	3.11551e-59	0.714078	0.918	0.568	1.04488e-54	OST4
CFD	6.2345e-59	0.485942	0.812	0.276	2.09093e-54	CFD
PPIB	1.04046e-58	0.664398	0.979	0.854	3.48949e-54	PPIB
RPS3A	1.53122e-58	-0.484244	0.984	0.994	5.13542e-54	RPS3A
TUBB4B	6.36419e-58	0.855437	0.721	0.211	2.13442e-53	TUBB4B
ARF4	2.82701e-57	0.797254	0.86	0.445	9.48123e-53	ARF4
JUN	2.8904e-57	-1.27036	0.342	0.649	9.69381e-53	JUN
HLA-B	8.89476e-57	-0.97602	0.782	0.877	2.98313e-52	HLA-B
LUM	1.3706e-56	-1.02467	0.658	0.857	4.59671e-52	LUM
RPL34	2.37271e-56	-0.45365	0.988	0.994	7.95758e-52	RPL34
TIMP1	2.59134e-56	0.394898	0.992	0.818	8.69083e-52	TIMP1
PDPN	3.31339e-56	0.882545	0.762	0.292	1.11124e-51	PDPN
RNH1	4.11049e-55	0.80541	0.812	0.367	1.37858e-50	RNH1
KRTCAP2	6.87103e-55	0.699567	0.912	0.562	2.3044e-50	KRTCAP2
NDUFB2	7.55604e-55	0.766576	0.826	0.393	2.53415e-50	NDUFB2
RABAC1	8.14609e-55	0.719508	0.903	0.542	2.73204e-50	RABAC1
VCAM1	9.67137e-55	-1.10826	0.304	0.623	3.24358e-50	VCAM1
TMA7	1.88499e-54	0.685482	0.904	0.558	6.32188e-50	TMA7
RPS9	7.70184e-54	-0.475429	0.962	0.984	2.58304e-49	RPS9
TNFSF10	1.09645e-53	-1.02545	0.131	0.442	3.67727e-49	TNFSF10
MGST1	1.59579e-53	0.980547	0.682	0.205	5.35195e-49	MGST1
UBL5	3.85557e-53	0.725509	0.866	0.468	1.29308e-48	UBL5
CCL19	1.14255e-52	-1.5528	0.202	0.662	3.83187e-48	CCL19
GSTP1	2.21505e-51	0.691981	0.949	0.724	7.42883e-47	GSTP1
RPL37	7.14305e-51	-0.400098	0.987	0.997	2.39563e-46	RPL37
MEDAG	1.86644e-50	0.927588	0.441	0.042	6.25968e-46	MEDAG
TNXB	1.98645e-50	0.887377	0.635	0.162	6.66215e-46	TNXB
TXN	3.74621e-50	0.679615	0.907	0.591	1.2564e-45	TXN
ZFP36L1	4.33129e-50	-0.957849	0.707	0.844	1.45263e-45	ZFP36L1
PLP2	5.63438e-50	0.861489	0.581	0.114	1.88966e-45	PLP2
NOP53	6.52304e-50	-0.942241	0.272	0.549	2.1877e-45	NOP53
ISCU	7.25577e-50	-0.911134	0.212	0.526	2.43344e-45	ISCU
RPL22L1	1.11846e-49	0.841722	0.815	0.422	3.75108e-45	RPL22L1
COX7A2	1.5015e-49	0.637817	0.867	0.468	5.03572e-45	COX7A2
HLA-F	2.70147e-49	-0.911086	0.148	0.474	9.06018e-45	HLA-F
TMEM119	5.26714e-49	-0.790077	0.04	0.302	1.76649e-44	TMEM119
HSPE1	2.76533e-48	0.649403	0.842	0.432	9.27436e-44	HSPE1
NME2	3.83664e-48	0.562807	0.979	0.854	1.28673e-43	NME2
CXCL2	7.92222e-48	-1.57524	0.082	0.344	2.65695e-43	CXCL2
RPL13A	1.04542e-47	-0.627839	0.934	0.945	3.50612e-43	RPL13A
MT1A	2.30043e-47	1.08429	0.434	0.039	7.71518e-43	MT1A
IGFBP3	3.16526e-47	-1.10271	0.038	0.305	1.06156e-42	IGFBP3
ATP5MPL	1.69682e-46	0.664891	0.827	0.429	5.69079e-42	ATP5MPL
TUBA1C	1.77773e-46	0.79365	0.687	0.231	5.96215e-42	TUBA1C
KRT14	2.07509e-46	0.996738	0.435	0.042	6.95943e-42	KRT14
UQCRQ	2.32962e-46	0.633569	0.877	0.516	7.81309e-42	UQCRQ
TGFBR3	2.80463e-46	0.935071	0.538	0.11	9.40618e-42	TGFBR3
EIF1	7.94506e-46	0.535842	0.98	0.873	2.66462e-41	EIF1
TUBB6	8.65508e-46	0.778626	0.641	0.188	2.90274e-41	TUBB6
ISLR	4.50669e-45	0.867672	0.81	0.442	1.51145e-40	ISLR
FSTL1	5.99166e-45	0.607827	0.876	0.513	2.00948e-40	FSTL1
ATP5MD	9.11728e-45	0.639537	0.862	0.497	3.05775e-40	ATP5MD
ATP5MC3	1.74168e-44	0.640724	0.864	0.526	5.84124e-40	ATP5MC3
CFL1	2.96763e-44	0.627244	0.959	0.805	9.95285e-40	CFL1
RHOB	5.36423e-44	0.887171	0.433	0.052	1.79905e-39	RHOB
DKK2	1.92925e-43	-0.62898	0.008	0.188	6.47031e-39	DKK2
FILIP1L	2.02521e-43	-0.751143	0.066	0.318	6.79213e-39	FILIP1L
ZEB2	2.16788e-43	-0.835303	0.102	0.383	7.27064e-39	ZEB2
SMIM37	2.32809e-43	0.744031	0.58	0.143	7.80794e-39	SMIM37
PRDX1	3.65818e-43	0.542895	0.925	0.653	1.22688e-38	PRDX1
SSR4	8.3214e-43	0.58246	0.917	0.63	2.79083e-38	SSR4
TMED2	4.23508e-42	0.692786	0.775	0.364	1.42036e-37	TMED2
CHCHD2	4.41154e-42	0.57009	0.946	0.734	1.47954e-37	CHCHD2
COX8A	5.30225e-42	0.613186	0.843	0.464	1.77827e-37	COX8A
S100A9	1.14655e-41	0.769705	0.346	0.016	3.84529e-37	S100A9
HTRA3	1.72382e-41	0.845831	0.352	0.023	5.78136e-37	HTRA3
PABPC1	2.33118e-41	-0.836098	0.671	0.795	7.8183e-37	PABPC1
TNFSF13B	4.77882e-41	-0.776157	0.029	0.24	1.60272e-36	TNFSF13B
TMEM123	6.57392e-41	-0.939148	0.185	0.448	2.20476e-36	TMEM123
TUBB2A	6.58755e-41	0.738162	0.516	0.094	2.20933e-36	TUBB2A
S100A7	7.05813e-41	0.790124	0.349	0.016	2.36716e-36	S100A7
COL12A1	8.4097e-41	0.724044	0.667	0.237	2.82045e-36	COL12A1
CALU	1.47892e-40	0.665763	0.76	0.351	4.96001e-36	CALU
TMEM176B	3.35544e-40	-0.895623	0.787	0.808	1.12535e-35	TMEM176B
GEM	3.38931e-40	-0.959639	0.154	0.438	1.13671e-35	GEM
TPM3	3.50822e-40	0.642826	0.714	0.286	1.17659e-35	TPM3
LRRC59	4.29632e-40	0.709247	0.59	0.156	1.4409e-35	LRRC59
F2R	5.45677e-40	-0.893506	0.078	0.347	1.83009e-35	F2R
SNRPG	5.51936e-40	0.652702	0.751	0.344	1.85108e-35	SNRPG
UQCR11	8.05164e-40	0.5983	0.842	0.49	2.70036e-35	UQCR11
AQP1	2.26026e-39	0.814457	0.476	0.084	7.58047e-35	AQP1
DAD1	3.43055e-39	0.554252	0.884	0.565	1.15054e-34	DAD1
COL18A1	6.94812e-39	-0.963466	0.121	0.461	2.33026e-34	COL18A1
MAP1LC3A	7.46705e-39	-0.59439	0.011	0.188	2.5043e-34	MAP1LC3A
RPS15A	9.71633e-39	-0.39966	0.99	0.994	3.25866e-34	RPS15A
MFAP5	1.8575e-38	0.706208	0.542	0.107	6.2297e-34	MFAP5
RAMP3	2.30446e-38	-0.604992	0.005	0.166	7.72871e-34	RAMP3
AC245595.1	4.26159e-38	0.827566	0.474	0.088	1.42925e-33	AC245595.1
NHP2	6.14752e-38	0.65921	0.696	0.279	2.06176e-33	NHP2
ELOB	7.2154e-38	0.501673	0.933	0.688	2.4199e-33	ELOB
RPS14	7.63303e-38	-0.349674	0.981	0.997	2.55997e-33	RPS14
FBLN1	9.47711e-38	0.715378	0.745	0.364	3.17843e-33	FBLN1
ATP5F1E	1.02514e-37	0.462091	0.967	0.818	3.43811e-33	ATP5F1E
HPGD	1.18439e-37	-0.669169	0.013	0.188	3.9722e-33	HPGD
PDCD5	1.76533e-37	0.670276	0.704	0.305	5.92057e-33	PDCD5
TXNDC17	4.77497e-37	0.687083	0.598	0.188	1.60143e-32	TXNDC17
RGS16	6.75618e-37	-1.19516	0.126	0.328	2.26589e-32	RGS16
ENO1	1.12005e-36	0.531255	0.894	0.614	3.75642e-32	ENO1
TGFBR2	1.17258e-36	0.734413	0.494	0.114	3.93261e-32	TGFBR2
RPL3	1.80661e-36	-0.437515	0.957	0.968	6.059e-32	RPL3
IL32	1.91949e-36	-0.797476	0.412	0.727	6.43758e-32	IL32
COL15A1	1.9764e-36	0.706067	0.543	0.159	6.62844e-32	COL15A1
ALDH2	5.12974e-36	-0.590469	0.038	0.24	1.72041e-31	ALDH2
FXYD6	7.56857e-36	-0.559395	0.009	0.159	2.53835e-31	FXYD6
ADH1B	7.83029e-36	-1.10612	0.202	0.448	2.62612e-31	ADH1B
CD248	8.26832e-36	0.703312	0.59	0.195	2.77303e-31	CD248
COX6A1	1.4222e-35	0.507863	0.903	0.627	4.76977e-31	COX6A1
PLEKHH2	1.4489e-35	-0.82957	0.071	0.295	4.85931e-31	PLEKHH2
KRT6A	4.75177e-35	0.740856	0.262	0.003	1.59365e-30	KRT6A
BOLA3	5.22242e-35	0.640267	0.45	0.075	1.7515e-30	BOLA3
HSPA5	1.02024e-34	0.483549	0.855	0.5	3.42169e-30	HSPA5
SFRP2	1.11053e-34	-1.25473	0.292	0.5	3.72449e-30	SFRP2
RBX1	1.78307e-34	0.60361	0.755	0.39	5.98005e-30	RBX1
CALR	1.8294e-34	0.496863	0.949	0.727	6.13544e-30	CALR
KRT16	1.95678e-34	0.725865	0.256	0.006	6.56265e-30	KRT16
TMED10	2.54764e-34	0.57324	0.787	0.416	8.54427e-30	TMED10
SERPINE2	5.23057e-34	0.903437	0.473	0.12	1.75423e-29	SERPINE2
ARHGDIA	6.9419e-34	0.641595	0.609	0.221	2.32817e-29	ARHGDIA
TOMM5	9.48196e-34	0.614797	0.661	0.266	3.18006e-29	TOMM5
TMEM258	1.12795e-33	0.507278	0.882	0.581	3.78292e-29	TMEM258
CLEC3B	1.34305e-33	0.702419	0.556	0.143	4.50433e-29	CLEC3B
HLA-C	1.88444e-33	-0.718406	0.859	0.886	6.32003e-29	HLA-C
CD82	2.55601e-33	-0.765348	0.135	0.38	8.57235e-29	CD82
TXNIP	2.63805e-33	-0.898152	0.249	0.497	8.84748e-29	TXNIP
JUNB	2.7048e-33	-0.961103	0.671	0.76	9.07134e-29	JUNB
LSAMP	3.97409e-33	-0.649096	0.054	0.286	1.33283e-28	LSAMP
RPL26	4.49444e-33	-0.350836	0.984	0.99	1.50735e-28	RPL26
HM13	4.51547e-33	0.616223	0.746	0.37	1.5144e-28	HM13
COX6B1	4.54728e-33	0.48675	0.876	0.565	1.52507e-28	COX6B1
SRPX	4.75442e-33	0.439169	0.651	0.214	1.59454e-28	SRPX
YIF1A	5.03855e-33	0.636044	0.619	0.224	1.68983e-28	YIF1A
TPM1	6.05203e-33	-0.963598	0.306	0.503	2.02973e-28	TPM1
CXCL9	7.13179e-33	-1.45108	0.024	0.208	2.39186e-28	CXCL9
COX7A1	7.43502e-33	0.66461	0.599	0.211	2.49356e-28	COX7A1
OSTC	1.2611e-32	0.58608	0.761	0.393	4.22947e-28	OSTC
CRIP1	1.46609e-32	0.782326	0.921	0.744	4.91698e-28	CRIP1
PPIC	1.58376e-32	0.621794	0.637	0.25	5.31161e-28	PPIC
SNU13	2.49786e-32	0.564195	0.743	0.37	8.37732e-28	SNU13
SLFN5	2.63093e-32	-0.739965	0.109	0.338	8.82362e-28	SLFN5
RABGAP1	3.37539e-32	-0.759399	0.043	0.224	1.13204e-27	RABGAP1
FRMD6	3.44846e-32	-0.734431	0.085	0.299	1.15655e-27	FRMD6
PRELP	4.86863e-32	-0.849054	0.162	0.399	1.63284e-27	PRELP
NEDD8	5.90106e-32	0.534238	0.779	0.412	1.9791e-27	NEDD8
MGST3	5.91782e-32	0.646349	0.87	0.601	1.98472e-27	MGST3
DYNLL1	6.44317e-32	0.538002	0.842	0.519	2.16091e-27	DYNLL1
SPARCL1	7.8177e-32	-0.997701	0.099	0.383	2.6219e-27	SPARCL1
PLAC9	8.09918e-32	0.492043	0.776	0.386	2.7163e-27	PLAC9
FSTL3	1.19153e-31	0.620015	0.298	0.016	3.99615e-27	FSTL3
UAP1	1.45481e-31	0.623925	0.487	0.11	4.87913e-27	UAP1
IFI27	1.63614e-31	-0.82351	0.371	0.636	5.48728e-27	IFI27
CD151	2.34808e-31	0.565428	0.803	0.451	7.875e-27	CD151
FTL	2.36573e-31	-0.45409	0.976	0.974	7.93417e-27	FTL
CCL5	3.04519e-31	-0.9933	0.06	0.299	1.0213e-26	CCL5
BATF3	3.15273e-31	0.592142	0.267	0.013	1.05736e-26	BATF3
ANPEP	3.93167e-31	0.595909	0.535	0.169	1.3186e-26	ANPEP
IL33	4.72811e-31	-0.738999	0.049	0.237	1.58571e-26	IL33
UQCC2	5.09435e-31	0.615896	0.502	0.14	1.70854e-26	UQCC2
PSMD8	5.23384e-31	0.608596	0.711	0.338	1.75533e-26	PSMD8
RPN1	5.88885e-31	0.593498	0.713	0.338	1.975e-26	RPN1
RHOC	8.91343e-31	0.588386	0.696	0.318	2.98938e-26	RHOC
PROCR	1.19511e-30	0.66966	0.37	0.049	4.00816e-26	PROCR
STOM	1.22238e-30	0.552673	0.688	0.305	4.09961e-26	STOM
COL6A2	2.22818e-30	0.457862	0.979	0.873	7.47287e-26	COL6A2
PGK1	2.49491e-30	0.529021	0.742	0.367	8.36743e-26	PGK1
HSP90B1	2.55151e-30	0.394168	0.946	0.708	8.55724e-26	HSP90B1
TIMM8B	2.66957e-30	0.619758	0.519	0.156	8.95319e-26	TIMM8B
COX5B	3.01923e-30	0.473287	0.883	0.62	1.01259e-25	COX5B
EIF4B	4.35692e-30	-0.736757	0.22	0.432	1.46122e-25	EIF4B
VDAC1	4.42931e-30	0.537556	0.664	0.279	1.4855e-25	VDAC1
APRT	4.90476e-30	0.500556	0.812	0.471	1.64496e-25	APRT
FBN1	5.87492e-30	0.547513	0.743	0.393	1.97033e-25	FBN1
SLC39A14	7.4286e-30	0.597829	0.484	0.12	2.49141e-25	SLC39A14
RPS29	8.29487e-30	-0.495391	0.911	0.938	2.78193e-25	RPS29
RASD1	8.36879e-30	-0.807623	0.087	0.273	2.80672e-25	RASD1
SSR3	9.6337e-30	0.545034	0.689	0.302	3.23095e-25	SSR3
NUB1	1.98206e-29	-0.694101	0.13	0.328	6.64742e-25	NUB1
CFH	2.12527e-29	0.537518	0.84	0.558	7.12774e-25	CFH
STAT1	2.43726e-29	-0.912515	0.288	0.484	8.17409e-25	STAT1
LAMTOR5	2.72287e-29	0.561391	0.62	0.24	9.13197e-25	LAMTOR5
RPS23	5.13195e-29	-0.268074	0.989	0.997	1.72115e-24	RPS23
PSMA7	5.48924e-29	0.531753	0.821	0.513	1.84098e-24	PSMA7
ATP5PD	5.72972e-29	0.502533	0.785	0.455	1.92163e-24	ATP5PD
ATP5MC1	7.20748e-29	0.541653	0.709	0.334	2.41724e-24	ATP5MC1
TAGLN2	8.90431e-29	0.478416	0.939	0.76	2.98633e-24	TAGLN2
APOE	9.80001e-29	-0.971614	0.378	0.614	3.28673e-24	APOE
JPT1	1.03024e-28	0.590318	0.393	0.068	3.45521e-24	JPT1
RPS27	1.22659e-28	-0.298679	0.994	0.994	4.11375e-24	RPS27
ADAMDEC1	1.60597e-28	-0.764554	0.021	0.169	5.3861e-24	ADAMDEC1
EIF1AX	1.72715e-28	0.54558	0.673	0.305	5.7925e-24	EIF1AX
FYB1	2.06463e-28	-1.19291	0.066	0.247	6.92436e-24	FYB1
MINOS1	2.58519e-28	0.531366	0.724	0.367	8.67023e-24	MINOS1
RPL29	2.91042e-28	-0.300956	0.98	0.987	9.76096e-24	RPL29
STEAP2	4.23615e-28	0.598784	0.447	0.117	1.42072e-23	STEAP2
ARPC1B	4.36818e-28	0.523152	0.806	0.481	1.465e-23	ARPC1B
EGLN3	2.33026e-27	-0.65856	0.088	0.279	7.81522e-23	EGLN3
NOP16	2.43015e-27	0.57073	0.352	0.058	8.15022e-23	NOP16
CNIH1	2.95671e-27	0.524035	0.628	0.25	9.91623e-23	CNIH1
BIRC3	3.10075e-27	-0.847559	0.105	0.308	1.03993e-22	BIRC3
MDK	3.29901e-27	-0.67945	0.1	0.302	1.10642e-22	MDK
SPTSSA	3.34355e-27	0.593863	0.48	0.14	1.12136e-22	SPTSSA
EIF3F	3.50547e-27	-0.663569	0.473	0.617	1.17566e-22	EIF3F
CLIC1	3.59775e-27	0.512406	0.867	0.597	1.20661e-22	CLIC1
HIGD1A	3.76396e-27	0.591381	0.401	0.081	1.26236e-22	HIGD1A
SRSF5	4.32011e-27	-0.724311	0.274	0.471	1.44888e-22	SRSF5
GBP2	4.62808e-27	-0.610491	0.074	0.256	1.55217e-22	GBP2
MRPL52	8.0852e-27	0.554309	0.606	0.25	2.71161e-22	MRPL52
ANAPC11	1.16739e-26	0.476379	0.767	0.429	3.91521e-22	ANAPC11
EMP3	1.40964e-26	0.520317	0.914	0.721	4.72766e-22	EMP3
ANXA1	1.48561e-26	0.426994	0.902	0.643	4.98244e-22	ANXA1
SPTBN1	1.75513e-26	-0.715381	0.22	0.432	5.88637e-22	SPTBN1
COPE	1.91382e-26	0.513144	0.687	0.334	6.41856e-22	COPE
RPL18A	2.19905e-26	-0.268511	0.986	0.994	7.37517e-22	RPL18A
GBP1	2.40569e-26	-0.684705	0.052	0.234	8.0682e-22	GBP1
SLC38A5	2.92778e-26	0.442435	0.226	0.006	9.81918e-22	SLC38A5
UBC	4.30988e-26	-0.509105	0.864	0.916	1.44545e-21	UBC
MT1G	4.4304e-26	1.1681	0.463	0.133	1.48587e-21	MT1G
CYP7B1	4.54404e-26	-0.584697	0.058	0.253	1.52398e-21	CYP7B1
MOXD1	5.13513e-26	-0.730278	0.126	0.36	1.72222e-21	MOXD1
KDELR3	5.47561e-26	0.561389	0.365	0.068	1.83641e-21	KDELR3
TMEM150C	8.53539e-26	-0.521934	0.032	0.192	2.8626e-21	TMEM150C
H3F3B	8.74929e-26	0.326231	0.989	0.938	2.93434e-21	H3F3B
IL13RA2	8.80307e-26	-0.643065	0.012	0.149	2.95237e-21	IL13RA2
SPON1	9.96999e-26	0.552922	0.326	0.055	3.34374e-21	SPON1
PRRX2	1.12698e-25	0.537435	0.3	0.039	3.77967e-21	PRRX2
PLIN3	1.64675e-25	0.586642	0.515	0.179	5.52287e-21	PLIN3
SNRPD1	1.86328e-25	0.544678	0.593	0.24	6.24907e-21	SNRPD1
CCNI	1.99738e-25	-0.557274	0.675	0.776	6.69882e-21	CCNI
NDUFB11	2.27458e-25	0.478094	0.772	0.438	7.62847e-21	NDUFB11
ZNF593	2.56004e-25	0.554049	0.499	0.156	8.58585e-21	ZNF593
ATF5	2.66566e-25	-0.575959	0.053	0.214	8.94009e-21	ATF5
CLSTN3	2.67439e-25	-0.61621	0.081	0.289	8.96937e-21	CLSTN3
ATP5MF	3.20368e-25	0.423667	0.802	0.487	1.07445e-20	ATP5MF
HSD3B7	4.60386e-25	0.512988	0.281	0.029	1.54404e-20	HSD3B7
NDUFS6	5.45169e-25	0.469591	0.645	0.289	1.82839e-20	NDUFS6
IFI44L	6.76549e-25	-0.438261	0.01	0.133	2.26901e-20	IFI44L
MRPL41	8.04247e-25	-0.562952	0.082	0.263	2.69728e-20	MRPL41
LSM7	9.4569e-25	0.487169	0.657	0.302	3.17165e-20	LSM7
GSN	9.88125e-25	0.350866	0.862	0.578	3.31397e-20	GSN
LGALS3BP	1.18425e-24	-0.632836	0.204	0.461	3.97173e-20	LGALS3BP
FKBP2	1.18773e-24	0.481456	0.645	0.292	3.98342e-20	FKBP2
LRP1	1.29025e-24	0.441226	0.766	0.458	4.32725e-20	LRP1
LRRC32	1.31158e-24	0.497889	0.272	0.026	4.39877e-20	LRRC32
NINJ1	1.40504e-24	-0.651918	0.09	0.269	4.71223e-20	NINJ1
LMAN1	1.67881e-24	0.53075	0.637	0.315	5.63039e-20	LMAN1
RPS3	2.3097e-24	-0.297313	0.979	0.984	7.74628e-20	RPS3
SARAF	2.65743e-24	-0.820191	0.434	0.578	8.9125e-20	SARAF
ATP5PF	3.73865e-24	0.426898	0.782	0.464	1.25387e-19	ATP5PF
TSPO	4.33446e-24	0.426901	0.864	0.591	1.45369e-19	TSPO
GNG5	4.48187e-24	0.394915	0.847	0.562	1.50313e-19	GNG5
SPCS2	4.87334e-24	0.478294	0.758	0.429	1.63442e-19	SPCS2
RAB31	5.72252e-24	-0.595652	0.104	0.282	1.91922e-19	RAB31
PI16	5.75241e-24	0.700817	0.448	0.11	1.92924e-19	PI16
MANF	6.53102e-24	0.505242	0.522	0.179	2.19037e-19	MANF
FAM96B	6.53896e-24	0.467062	0.641	0.292	2.19304e-19	FAM96B
MRPL24	6.95066e-24	0.546925	0.48	0.153	2.33111e-19	MRPL24
SRSF2	7.43326e-24	0.49091	0.575	0.234	2.49297e-19	SRSF2
PPIA	8.19802e-24	0.313625	0.985	0.925	2.74945e-19	PPIA
OPTN	1.20782e-23	-0.618791	0.25	0.442	4.0508e-19	OPTN
SRI	1.23375e-23	0.471835	0.716	0.377	4.13776e-19	SRI
ANTXR1	1.43058e-23	-0.728343	0.151	0.357	4.79789e-19	ANTXR1
FAM20C	1.45647e-23	0.483585	0.236	0.023	4.8847e-19	FAM20C
LGALS9	1.86851e-23	-0.530259	0.038	0.188	6.26662e-19	LGALS9
SLC2A3	2.16335e-23	-0.93111	0.212	0.383	7.25545e-19	SLC2A3
GPNMB	3.59774e-23	-0.732427	0.288	0.458	1.20661e-18	GPNMB
GTF3C6	4.96874e-23	0.512667	0.407	0.107	1.66642e-18	GTF3C6
ZFAS1	5.18193e-23	-0.712873	0.487	0.597	1.73792e-18	ZFAS1
LMO4	5.38994e-23	-0.645572	0.227	0.393	1.80768e-18	LMO4
UGDH	5.59731e-23	0.546525	0.362	0.084	1.87723e-18	UGDH
WISP2	5.75032e-23	0.552185	0.47	0.13	1.92854e-18	WISP2
LTB	6.87724e-23	-0.902114	0.044	0.188	2.30649e-18	LTB
ANXA6	7.77562e-23	0.44116	0.602	0.25	2.60779e-18	ANXA6
TNFRSF14	8.57405e-23	-0.574161	0.104	0.279	2.87556e-18	TNFRSF14
HSBP1	9.08384e-23	0.458439	0.656	0.315	3.04654e-18	HSBP1
POMP	1.01066e-22	0.432177	0.775	0.474	3.38955e-18	POMP
C1R	1.08985e-22	0.319132	0.911	0.692	3.65513e-18	C1R
PLPP1	1.44309e-22	0.491466	0.717	0.399	4.83983e-18	PLPP1
ENY2	1.79292e-22	0.456531	0.575	0.237	6.01309e-18	ENY2
LAP3	1.80898e-22	-0.736413	0.38	0.519	6.06695e-18	LAP3
GBP5	1.89605e-22	-0.534235	0.012	0.114	6.35897e-18	GBP5
FLT3LG	2.20963e-22	-0.572833	0.103	0.276	7.41067e-18	FLT3LG
DPYSL2	2.21568e-22	0.516817	0.427	0.127	7.43095e-18	DPYSL2
NDUFA6	2.44093e-22	0.500965	0.674	0.354	8.18639e-18	NDUFA6
TIMM13	2.49755e-22	0.449564	0.595	0.247	8.37628e-18	TIMM13
SPOCK1	2.68097e-22	0.465278	0.247	0.023	8.99143e-18	SPOCK1
PNISR	2.73911e-22	-0.659065	0.239	0.416	9.18641e-18	PNISR
ZFP36L2	2.81557e-22	-0.699475	0.506	0.627	9.44285e-18	ZFP36L2
CCDC124	3.05043e-22	0.494995	0.514	0.198	1.02305e-17	CCDC124
LMCD1	3.84617e-22	0.555409	0.421	0.12	1.28993e-17	LMCD1
IRF1	4.09085e-22	-0.702963	0.164	0.334	1.37199e-17	IRF1
AOX1	4.42724e-22	0.480119	0.281	0.039	1.48481e-17	AOX1
UQCR10	5.11215e-22	0.407457	0.761	0.442	1.71451e-17	UQCR10
NDUFA4	5.23012e-22	0.393375	0.891	0.662	1.75408e-17	NDUFA4
COX5A	7.00311e-22	-0.550385	0.106	0.282	2.3487e-17	COX5A
RPL6	7.67207e-22	-0.320349	0.973	0.974	2.57306e-17	RPL6
TWIST2	7.90762e-22	0.502228	0.326	0.075	2.65206e-17	TWIST2
SNRPE	8.36518e-22	0.480314	0.579	0.253	2.80551e-17	SNRPE
GALNT2	8.41074e-22	0.480474	0.307	0.055	2.82079e-17	GALNT2
HNMT	8.56259e-22	-0.53886	0.112	0.289	2.87172e-17	HNMT
SEC61A1	9.58002e-22	0.517026	0.44	0.143	3.21295e-17	SEC61A1
TMEM45A	1.15241e-21	0.528497	0.319	0.068	3.86496e-17	TMEM45A
CXCL1	1.20992e-21	-1.00192	0.102	0.292	4.05782e-17	CXCL1
HLA-E	1.21747e-21	-0.685354	0.697	0.727	4.08316e-17	HLA-E
CYP19A1	1.23261e-21	0.510805	0.179	0.003	4.13391e-17	CYP19A1
PFDN2	1.23682e-21	0.470701	0.554	0.221	4.14804e-17	PFDN2
ADIRF	1.40443e-21	0.490708	0.656	0.318	4.71018e-17	ADIRF
KRTDAP	1.60348e-21	0.427379	0.163	0.003	5.37777e-17	KRTDAP
S100A16	1.83226e-21	0.527971	0.589	0.266	6.14503e-17	S100A16
AURKAIP1	1.87714e-21	0.425291	0.576	0.234	6.29554e-17	AURKAIP1
COX7B	2.10885e-21	0.450878	0.707	0.39	7.07268e-17	COX7B
HNRNPDL	2.42351e-21	0.354358	0.806	0.497	8.12798e-17	HNRNPDL
CSTB	3.42317e-21	0.408687	0.665	0.328	1.14806e-16	CSTB
CNIH4	3.60847e-21	0.48892	0.538	0.214	1.21021e-16	CNIH4
KRT5	3.67669e-21	0.488766	0.189	0.01	1.23309e-16	KRT5
CYCS	3.78413e-21	0.476335	0.495	0.172	1.26912e-16	CYCS
FKBP1A	3.91185e-21	0.35078	0.898	0.675	1.31195e-16	FKBP1A
SEC13	4.50598e-21	0.4528	0.608	0.269	1.51121e-16	SEC13
EEF2	4.93775e-21	-0.496218	0.856	0.873	1.65602e-16	EEF2
HIF1A	5.13379e-21	0.446617	0.647	0.321	1.72177e-16	HIF1A
TMSB4X	5.75442e-21	-0.436862	0.983	0.994	1.92992e-16	TMSB4X
PSMB3	7.38462e-21	0.41259	0.764	0.455	2.47666e-16	PSMB3
MEOX2	7.75041e-21	-0.414899	0.011	0.117	2.59933e-16	MEOX2
MYL12B	7.88014e-21	0.372484	0.909	0.698	2.64284e-16	MYL12B
CD24	8.10688e-21	-0.421456	0.007	0.11	2.71888e-16	CD24
LGALS7B	8.98604e-21	0.511928	0.204	0.016	3.01374e-16	LGALS7B
CIRBP	1.06829e-20	-0.58711	0.715	0.786	3.58283e-16	CIRBP
AP3S1	1.37497e-20	0.503784	0.592	0.273	4.61138e-16	AP3S1
LAMTOR2	1.56593e-20	0.430973	0.459	0.146	5.25182e-16	LAMTOR2
RPL5	1.59793e-20	-0.316999	0.966	0.968	5.35913e-16	RPL5
SSR1	1.71717e-20	0.46774	0.536	0.218	5.75906e-16	SSR1
RPS17	1.74583e-20	0.386362	0.86	0.63	5.85517e-16	RPS17
TRAV27	1.80755e-20	-0.924492	0.038	0.162	6.06216e-16	TRAV27
ADD3	1.84147e-20	-0.658646	0.199	0.351	6.17591e-16	ADD3
PLOD2	2.10433e-20	0.485343	0.217	0.026	7.05749e-16	PLOD2
PLPP3	2.39038e-20	0.433162	0.821	0.568	8.01686e-16	PLPP3
SRPRB	2.54044e-20	0.486545	0.386	0.104	8.52012e-16	SRPRB
DNAJB11	2.58753e-20	0.488137	0.388	0.107	8.67806e-16	DNAJB11
SRP14	2.79977e-20	0.295703	0.936	0.766	9.38988e-16	SRP14
PYURF	2.80819e-20	-0.565491	0.139	0.302	9.4181e-16	PYURF
RENBP	3.20702e-20	-0.380376	0.014	0.117	1.07557e-15	RENBP
NOP10	3.30406e-20	0.446906	0.607	0.279	1.10812e-15	NOP10
KDELR2	3.37612e-20	0.413633	0.469	0.159	1.13228e-15	KDELR2
MRPL20	3.75722e-20	0.424649	0.657	0.338	1.2601e-15	MRPL20
CALHM6	3.77657e-20	-0.352639	0.008	0.107	1.26659e-15	CALHM6
SRM	4.18932e-20	0.389646	0.184	0.01	1.40501e-15	SRM
ZBTB20	4.31514e-20	-0.680716	0.239	0.429	1.44721e-15	ZBTB20
AP2S1	4.46562e-20	0.440956	0.63	0.305	1.49768e-15	AP2S1
SAR1A	5.42453e-20	0.490125	0.453	0.162	1.81928e-15	SAR1A
MVP	5.57299e-20	0.44572	0.512	0.205	1.86907e-15	MVP
LRRN4CL	5.78703e-20	0.536385	0.394	0.117	1.94085e-15	LRRN4CL
MARCKS	5.92392e-20	-0.596884	0.124	0.312	1.98676e-15	MARCKS
NFE2L3	6.35299e-20	-0.428548	0.008	0.104	2.13067e-15	NFE2L3
CH25H	7.20771e-20	-0.553308	0.039	0.166	2.41732e-15	CH25H
BHLHE40	8.15707e-20	-0.598666	0.121	0.289	2.73572e-15	BHLHE40
PRDX4	8.32035e-20	0.454884	0.646	0.341	2.79048e-15	PRDX4
CXCL13	9.94087e-20	1.34621	0.209	0.016	3.33397e-15	CXCL13
TKT	1.20991e-19	0.45153	0.586	0.266	4.05781e-15	TKT
NFIB	1.21938e-19	0.428631	0.398	0.101	4.08955e-15	NFIB
RPS20	1.27523e-19	-0.574962	0.602	0.698	4.27685e-15	RPS20
IMP4	1.59959e-19	0.486094	0.394	0.12	5.3647e-15	IMP4
EMP1	1.63606e-19	0.477631	0.612	0.305	5.48703e-15	EMP1
MYH9	2.06647e-19	-0.6321	0.229	0.412	6.93052e-15	MYH9
ENTPD1	2.08665e-19	0.459069	0.24	0.032	6.99822e-15	ENTPD1
ACTG1	2.29457e-19	0.412701	0.991	0.968	7.69551e-15	ACTG1
OAZ1	2.29919e-19	0.384419	0.885	0.688	7.71103e-15	OAZ1
RPL22	2.52583e-19	-0.341067	0.953	0.964	8.47114e-15	RPL22
MESD	2.65747e-19	0.472601	0.483	0.195	8.91264e-15	MESD
TMEM167A	2.66004e-19	0.459146	0.444	0.156	8.92123e-15	TMEM167A
CLIC4	3.81208e-19	0.476272	0.409	0.127	1.2785e-14	CLIC4
DEPP1	3.97444e-19	-0.573071	0.054	0.205	1.33295e-14	DEPP1
C6orf48	4.01642e-19	-0.534857	0.111	0.256	1.34703e-14	C6orf48
RBM8A	4.25625e-19	0.392839	0.647	0.321	1.42746e-14	RBM8A
ANGPTL4	4.86614e-19	0.463874	0.239	0.026	1.632e-14	ANGPTL4
ISG15	5.31729e-19	-0.829098	0.147	0.282	1.78331e-14	ISG15
EEF1G	6.59954e-19	-0.459518	0.788	0.818	2.21335e-14	EEF1G
ALG3	6.99414e-19	0.419544	0.317	0.071	2.3457e-14	ALG3
F10	7.71229e-19	-0.619881	0.159	0.325	2.58655e-14	F10
GLDN	8.83437e-19	0.438905	0.206	0.019	2.96287e-14	GLDN
SSSCA1	1.31617e-18	0.465084	0.357	0.094	4.41417e-14	SSSCA1
SCPEP1	1.42098e-18	-0.60093	0.177	0.321	4.7657e-14	SCPEP1
SVEP1	1.49828e-18	0.482628	0.443	0.156	5.02493e-14	SVEP1
C1S	1.61082e-18	-0.596477	0.94	0.877	5.40238e-14	C1S
STRAP	1.76464e-18	0.390907	0.462	0.153	5.91825e-14	STRAP
TMED9	1.7686e-18	0.419809	0.701	0.393	5.93154e-14	TMED9
NFIL3	1.90016e-18	0.374392	0.177	0.01	6.37277e-14	NFIL3
PGAM1	1.98021e-18	0.397591	0.783	0.503	6.64124e-14	PGAM1
UBE2N	2.35333e-18	0.435539	0.49	0.192	7.89259e-14	UBE2N
SLC25A3	2.38319e-18	0.316585	0.91	0.705	7.99275e-14	SLC25A3
RHOA	2.40693e-18	0.36099	0.916	0.744	8.07237e-14	RHOA
CTHRC1	2.96488e-18	-0.551545	0.093	0.231	9.94361e-14	CTHRC1
C19orf70	3.46206e-18	0.414514	0.648	0.344	1.16111e-13	C19orf70
PID1	3.55111e-18	-0.478806	0.07	0.218	1.19097e-13	PID1
EIF3L	4.10165e-18	-0.62704	0.433	0.539	1.37561e-13	EIF3L
PALLD	4.3863e-18	-0.590466	0.181	0.325	1.47108e-13	PALLD
NDUFAF3	4.89109e-18	0.417751	0.609	0.302	1.64037e-13	NDUFAF3
IL15RA	5.09669e-18	-0.443095	0.055	0.185	1.70933e-13	IL15RA
CTBS	6.07788e-18	-0.457834	0.033	0.153	2.0384e-13	CTBS
IFIT3	6.17789e-18	-0.466116	0.031	0.146	2.07194e-13	IFIT3
SPCS1	6.82742e-18	0.351862	0.752	0.464	2.28978e-13	SPCS1
HSPA2	7.0263e-18	-0.455545	0.024	0.14	2.35648e-13	HSPA2
TUBB3	9.9365e-18	0.406765	0.184	0.016	3.3325e-13	TUBB3
GBP4	1.04446e-17	-0.412085	0.015	0.123	3.50291e-13	GBP4
SNRPF	1.09487e-17	0.392844	0.621	0.315	3.67197e-13	SNRPF
DBI	1.25238e-17	0.311621	0.854	0.601	4.20022e-13	DBI
PSAP	1.30437e-17	-0.560053	0.792	0.792	4.37461e-13	PSAP
BASP1	1.36394e-17	0.440142	0.359	0.117	4.57439e-13	BASP1
DDR2	1.39466e-17	-0.559169	0.15	0.305	4.67741e-13	DDR2
DOK5	1.61256e-17	0.349416	0.167	0.01	5.40821e-13	DOK5
PARP14	1.65183e-17	-0.540128	0.088	0.237	5.53991e-13	PARP14
CX3CL1	1.72609e-17	-0.411963	0.014	0.117	5.78894e-13	CX3CL1
PSMB9	1.75937e-17	-0.579365	0.363	0.503	5.90058e-13	PSMB9
RARRES3	1.79638e-17	-0.61852	0.272	0.422	6.0247e-13	RARRES3
CXCL10	2.54808e-17	-0.802438	0.009	0.11	8.54575e-13	CXCL10
GPX4	2.65297e-17	-0.443295	0.898	0.893	8.89753e-13	GPX4
PKM	3.48725e-17	0.367555	0.859	0.636	1.16955e-12	PKM
NCOA7	4.62497e-17	-0.468388	0.081	0.231	1.55112e-12	NCOA7
NUCB1	4.77972e-17	0.401405	0.715	0.422	1.60302e-12	NUCB1
ROBO1	4.84433e-17	-0.498082	0.065	0.201	1.62469e-12	ROBO1
RSU1	4.92405e-17	0.406605	0.499	0.198	1.65143e-12	RSU1
NACA	5.78623e-17	-0.333077	0.963	0.951	1.94059e-12	NACA
ATP6V0B	5.93012e-17	0.412411	0.532	0.234	1.98884e-12	ATP6V0B
NFIA	6.22764e-17	-0.533388	0.171	0.334	2.08863e-12	NFIA
TMEM176A	6.565e-17	-0.63969	0.834	0.808	2.20177e-12	TMEM176A
LIMD2	6.81345e-17	-0.706072	0.082	0.195	2.28509e-12	LIMD2
HSPD1	6.99736e-17	0.37802	0.652	0.344	2.34678e-12	HSPD1
SRSF3	7.43168e-17	0.343128	0.665	0.351	2.49244e-12	SRSF3
PLAUR	8.48155e-17	0.444459	0.391	0.127	2.84454e-12	PLAUR
CD37	8.63836e-17	-0.678272	0.039	0.146	2.89713e-12	CD37
YIF1B	8.76163e-17	0.419949	0.361	0.107	2.93848e-12	YIF1B
RPL35A	1.23855e-16	-0.28028	0.984	0.974	4.15385e-12	RPL35A
WBP2	1.28672e-16	-0.462894	0.067	0.182	4.3154e-12	WBP2
NPC2	1.61757e-16	-0.490481	0.764	0.795	5.42501e-12	NPC2
SLC9A9	1.62618e-16	-0.367364	0.038	0.153	5.45389e-12	SLC9A9
POLR2F	1.73107e-16	0.401946	0.491	0.205	5.80566e-12	POLR2F
METRNL	2.02294e-16	0.38046	0.187	0.023	6.78453e-12	METRNL
SLIT3	2.22802e-16	0.391336	0.419	0.156	7.47235e-12	SLIT3
SNRPB	2.28874e-16	0.338233	0.55	0.25	7.67599e-12	SNRPB
ISOC2	2.30377e-16	0.403725	0.357	0.114	7.72637e-12	ISOC2
COPS9	2.33691e-16	0.395589	0.558	0.26	7.83754e-12	COPS9
ELL2	2.65066e-16	0.338081	0.153	0.006	8.88978e-12	ELL2
LY6D	3.52071e-16	0.347855	0.128	0.003	1.18078e-11	LY6D
CLIC2	3.79975e-16	-0.416471	0.064	0.188	1.27436e-11	CLIC2
CAV1	3.8688e-16	-0.523874	0.3	0.487	1.29752e-11	CAV1
ELP5	3.97207e-16	0.382155	0.296	0.068	1.33215e-11	ELP5
STMN3	4.79988e-16	0.424846	0.308	0.081	1.60978e-11	STMN3
TSPAN11	4.81044e-16	-0.43987	0.016	0.12	1.61333e-11	TSPAN11
JADE1	4.91209e-16	0.347444	0.174	0.016	1.64742e-11	JADE1
NDUFA11	5.01996e-16	0.393056	0.492	0.211	1.6836e-11	NDUFA11
RETREG1	5.15794e-16	0.288394	0.166	0.013	1.72987e-11	RETREG1
IL1R1	5.34158e-16	0.415754	0.43	0.172	1.79146e-11	IL1R1
GALK1	5.65011e-16	0.361446	0.311	0.075	1.89493e-11	GALK1
CCT5	6.09724e-16	0.393027	0.482	0.198	2.04489e-11	CCT5
YBX3	6.13245e-16	0.37925	0.408	0.153	2.0567e-11	YBX3
PAM16	6.38517e-16	0.389862	0.292	0.068	2.14146e-11	PAM16
CNN3	6.68415e-16	0.384109	0.766	0.513	2.24173e-11	CNN3
PHB	6.96383e-16	0.40305	0.531	0.244	2.33553e-11	PHB
TRBV21-1	7.09336e-16	-0.470544	0.02	0.107	2.37897e-11	TRBV21-1
PCSK1	7.94384e-16	0.365712	0.135	0.003	2.66421e-11	PCSK1
ITIH5	8.10128e-16	-0.468496	0.074	0.205	2.71701e-11	ITIH5
PDIA4	8.84536e-16	0.37332	0.547	0.256	2.96656e-11	PDIA4
SLIRP	9.26923e-16	0.382718	0.627	0.334	3.10871e-11	SLIRP
IGBP1	9.56058e-16	-0.474254	0.15	0.286	3.20643e-11	IGBP1
SLPI	9.68302e-16	0.438809	0.207	0.029	3.24749e-11	SLPI
MYLK	9.92438e-16	-0.312072	0.012	0.117	3.32844e-11	MYLK
RTL8C	1.08684e-15	0.357354	0.589	0.286	3.64503e-11	RTL8C
IGF1	1.17376e-15	0.646606	0.276	0.071	3.93654e-11	IGF1
TCF4	1.20587e-15	-0.563239	0.316	0.497	4.04426e-11	TCF4
HYOU1	1.45164e-15	0.371854	0.217	0.039	4.86851e-11	HYOU1
PSMD9	1.50789e-15	0.402982	0.352	0.107	5.05715e-11	PSMD9
HSD17B10	1.62133e-15	0.373001	0.474	0.188	5.43762e-11	HSD17B10
PCMTD1	1.6728e-15	-0.451951	0.087	0.224	5.61023e-11	PCMTD1
HS6ST1	1.69952e-15	0.351715	0.216	0.036	5.69986e-11	HS6ST1
SLC25A5	1.71906e-15	0.35811	0.773	0.513	5.76538e-11	SLC25A5
NDUFC2	1.77489e-15	0.388658	0.339	0.107	5.95262e-11	NDUFC2
P4HA2	1.89594e-15	0.37836	0.253	0.049	6.35862e-11	P4HA2
RPL18	1.90756e-15	-0.265967	0.984	0.977	6.39756e-11	RPL18
PPDPF	1.93631e-15	0.311818	0.915	0.74	6.494e-11	PPDPF
GIMAP4	1.9534e-15	-0.610914	0.048	0.149	6.55132e-11	GIMAP4
DDX21	1.95577e-15	0.363267	0.479	0.198	6.55927e-11	DDX21
NDUFB7	2.64304e-15	0.405249	0.605	0.321	8.86421e-11	NDUFB7
MX1	2.83922e-15	-0.55205	0.077	0.188	9.52219e-11	MX1
HINT1	3.00252e-15	0.255455	0.858	0.63	1.00699e-10	HINT1
TNFAIP3	3.12867e-15	-0.560614	0.106	0.237	1.04929e-10	TNFAIP3
SYNGR2	3.21705e-15	-0.440298	0.038	0.146	1.07894e-10	SYNGR2
ASS1	3.47042e-15	0.45984	0.474	0.195	1.16391e-10	ASS1
SNED1	3.85493e-15	0.385017	0.241	0.052	1.29287e-10	SNED1
CENPX	3.93818e-15	0.366875	0.384	0.123	1.32079e-10	CENPX
ORMDL2	4.03677e-15	0.3937	0.299	0.084	1.35385e-10	ORMDL2
MDH2	4.08761e-15	0.344594	0.668	0.37	1.3709e-10	MDH2
OVCA2	4.58902e-15	-0.272369	0.021	0.11	1.53906e-10	OVCA2
GLRX	4.73727e-15	0.400834	0.294	0.075	1.58878e-10	GLRX
CDKN1A	4.92466e-15	0.338557	0.496	0.192	1.65163e-10	CDKN1A
TUFM	5.46554e-15	0.361273	0.621	0.328	1.83303e-10	TUFM
TBX3	5.56814e-15	-0.333876	0.016	0.107	1.86744e-10	TBX3
SH3BGRL	5.87608e-15	-0.511257	0.357	0.497	1.97072e-10	SH3BGRL
APELA	5.90373e-15	0.363037	0.151	0.013	1.97999e-10	APELA
CCR7	5.91268e-15	-0.671355	0.023	0.114	1.98299e-10	CCR7
PYCR1	6.49677e-15	0.375444	0.202	0.032	2.17889e-10	PYCR1
TNFRSF1A	7.03657e-15	0.342506	0.541	0.25	2.35993e-10	TNFRSF1A
TBCB	7.46848e-15	0.36988	0.587	0.308	2.50478e-10	TBCB
CXCL3	8.64916e-15	-0.692583	0.055	0.172	2.90076e-10	CXCL3
ANGPTL5	8.81565e-15	0.292399	0.127	0.006	2.95659e-10	ANGPTL5
EPHX2	9.7898e-15	-0.398737	0.018	0.104	3.2833e-10	EPHX2
SEM1	1.08129e-14	0.272899	0.759	0.481	3.62643e-10	SEM1
SELENOW	1.08356e-14	0.394684	0.713	0.448	3.63404e-10	SELENOW
PLSCR1	1.09375e-14	0.367996	0.675	0.38	3.66821e-10	PLSCR1
RPS6	1.11592e-14	-0.28184	0.976	0.971	3.74257e-10	RPS6
MXRA5	1.12777e-14	0.303016	0.521	0.244	3.78233e-10	MXRA5
TANC1	1.13979e-14	-0.379994	0.035	0.149	3.82261e-10	TANC1
NDUFA13	1.16815e-14	0.282761	0.728	0.445	3.91773e-10	NDUFA13
RPL24	1.19059e-14	-0.314338	0.956	0.951	3.99299e-10	RPL24
CYLD	1.26464e-14	-0.399095	0.053	0.172	4.24136e-10	CYLD
OSBPL1A	1.28469e-14	-0.407414	0.058	0.172	4.30859e-10	OSBPL1A
MRPS15	1.28906e-14	0.385807	0.478	0.205	4.32325e-10	MRPS15
NDUFB6	1.31196e-14	0.331467	0.587	0.312	4.40005e-10	NDUFB6
ERH	1.46724e-14	0.274711	0.784	0.519	4.92083e-10	ERH
GIMAP7	1.50972e-14	-0.589283	0.038	0.13	5.06329e-10	GIMAP7
RACK1	1.61731e-14	-0.291394	0.96	0.955	5.42414e-10	RACK1
CDK2AP2	1.6885e-14	0.399898	0.306	0.084	5.6629e-10	CDK2AP2
SLC29A1	1.71554e-14	-0.378561	0.055	0.162	5.75359e-10	SLC29A1
TRIR	1.74243e-14	-0.51139	0.302	0.422	5.84376e-10	TRIR
RARRES2	2.22873e-14	-0.514266	0.61	0.708	7.47473e-10	RARRES2
SURF4	2.23889e-14	0.377172	0.432	0.192	7.5088e-10	SURF4
GFPT2	2.27319e-14	0.377204	0.236	0.055	7.62381e-10	GFPT2
S100A2	2.29686e-14	0.443054	0.166	0.019	7.70321e-10	S100A2
TRMT112	2.66814e-14	0.317244	0.724	0.448	8.94841e-10	TRMT112
C11orf24	2.92559e-14	0.386528	0.316	0.091	9.81185e-10	C11orf24
MX2	3.08573e-14	-0.397992	0.064	0.192	1.03489e-09	MX2
GALNT15	3.17071e-14	0.357012	0.222	0.042	1.06339e-09	GALNT15
NDUFB9	3.29621e-14	0.321262	0.71	0.429	1.10548e-09	NDUFB9
ELOC	3.4397e-14	0.341008	0.576	0.292	1.15361e-09	ELOC
ZYX	3.46935e-14	0.37649	0.301	0.091	1.16355e-09	ZYX
PSMB6	4.27309e-14	0.374306	0.694	0.429	1.43311e-09	PSMB6
SNHG8	4.29229e-14	-0.490015	0.233	0.373	1.43955e-09	SNHG8
ITGB1BP1	4.30583e-14	0.405211	0.411	0.159	1.44409e-09	ITGB1BP1
PNRC1	4.33841e-14	-0.474583	0.649	0.718	1.45502e-09	PNRC1
RPL17	4.46024e-14	-0.298756	0.95	0.945	1.49587e-09	RPL17
ATP5ME	5.23057e-14	0.301138	0.667	0.393	1.75423e-09	ATP5ME
SFRP1	5.35555e-14	0.377436	0.168	0.019	1.79615e-09	SFRP1
HLA-DPB1	5.59258e-14	-0.551853	0.12	0.26	1.87564e-09	HLA-DPB1
PA2G4	5.71434e-14	0.341606	0.61	0.318	1.91647e-09	PA2G4
SRA1	5.84574e-14	0.355636	0.394	0.146	1.96055e-09	SRA1
HIST1H1E	7.01737e-14	-0.378751	0.034	0.136	2.35349e-09	HIST1H1E
HOXC9	7.51386e-14	-0.362357	0.049	0.146	2.52e-09	HOXC9
DNAJC15	7.73396e-14	0.372695	0.504	0.234	2.59382e-09	DNAJC15
GMPPB	8.11699e-14	0.319087	0.185	0.029	2.72227e-09	GMPPB
RNASEH2C	8.74676e-14	0.380045	0.453	0.192	2.93349e-09	RNASEH2C
MATR3.1	8.86698e-14	-0.478996	0.123	0.234	2.97381e-09	MATR3.1
PIM2	1.09129e-13	-0.622875	0.03	0.114	3.65998e-09	PIM2
CD81	1.18931e-13	0.294241	0.499	0.247	3.98871e-09	CD81
MAL	1.27884e-13	-0.561412	0.022	0.101	4.28896e-09	MAL
ODF3B	1.2799e-13	-0.42692	0.122	0.234	4.29252e-09	ODF3B
RPL10A	1.30882e-13	-0.28934	0.964	0.951	4.38952e-09	RPL10A
HSPG2	1.36827e-13	0.314562	0.356	0.127	4.5889e-09	HSPG2
PQLC3	1.39841e-13	-0.455864	0.114	0.231	4.68998e-09	PQLC3
PKDCC	1.41832e-13	0.266856	0.117	0.006	4.75676e-09	PKDCC
NDUFB3	1.58007e-13	0.306009	0.452	0.182	5.29925e-09	NDUFB3
ATOX1	1.69972e-13	0.28692	0.699	0.416	5.70052e-09	ATOX1
UBE2L6	1.90875e-13	-0.483505	0.273	0.386	6.40155e-09	UBE2L6
CYB5A	1.95994e-13	0.275992	0.773	0.513	6.57324e-09	CYB5A
IFNGR1	2.10506e-13	-0.538904	0.328	0.422	7.05996e-09	IFNGR1
AUP1	2.14077e-13	0.363573	0.527	0.253	7.1797e-09	AUP1
EIF4EBP1	2.67552e-13	0.35663	0.301	0.091	8.97315e-09	EIF4EBP1
FUOM	2.78693e-13	0.373632	0.354	0.123	9.34681e-09	FUOM
TMEM208	2.87231e-13	0.337556	0.495	0.227	9.63314e-09	TMEM208
CRYAB	3.02809e-13	0.390039	0.455	0.185	1.01556e-08	CRYAB
N4BP2L2	3.21513e-13	-0.556833	0.212	0.347	1.07829e-08	N4BP2L2
PCBP1	3.22148e-13	0.320156	0.362	0.136	1.08042e-08	PCBP1
PRDX6	3.29291e-13	0.310918	0.807	0.568	1.10437e-08	PRDX6
SNRNP40	3.47367e-13	0.370714	0.328	0.101	1.165e-08	SNRNP40
ATP6V1G1	3.72094e-13	0.272863	0.717	0.445	1.24793e-08	ATP6V1G1
MRGPRF	4.86751e-13	0.341497	0.383	0.136	1.63247e-08	MRGPRF
PRDX3	4.94567e-13	0.385883	0.549	0.292	1.65868e-08	PRDX3
EPB41L4A-AS1	5.12306e-13	-0.408658	0.085	0.201	1.71817e-08	EPB41L4A-AS1
TSC22D1	6.25265e-13	-0.427503	0.112	0.244	2.09701e-08	TSC22D1
HLA-DPA1	6.75566e-13	-0.636756	0.095	0.224	2.26571e-08	HLA-DPA1
SERPINB4	6.78325e-13	0.321879	0.109	0.006	2.27497e-08	SERPINB4
SELENOP	6.81547e-13	-0.627285	0.346	0.422	2.28577e-08	SELENOP
LNX1	6.83387e-13	0.252235	0.119	0.006	2.29194e-08	LNX1
CPE	7.07337e-13	0.330817	0.189	0.032	2.37227e-08	CPE
MRPL27	7.4293e-13	0.325658	0.387	0.14	2.49164e-08	MRPL27
CIB1	8.64167e-13	0.310569	0.549	0.289	2.89824e-08	CIB1
CAPZB	8.9072e-13	0.29097	0.683	0.412	2.9873e-08	CAPZB
SUMO1	9.06625e-13	0.314372	0.522	0.244	3.04064e-08	SUMO1
RFTN1	9.07159e-13	-0.387547	0.074	0.182	3.04243e-08	RFTN1
GCC2	9.11727e-13	-0.486313	0.118	0.224	3.05775e-08	GCC2
CDC37	9.36245e-13	0.309902	0.608	0.341	3.13998e-08	CDC37
CISH	9.59055e-13	0.326902	0.22	0.045	3.21648e-08	CISH
ERAP2	9.87989e-13	-0.424139	0.109	0.234	3.31352e-08	ERAP2
TAPBP	1.08498e-12	-0.450732	0.274	0.425	3.63881e-08	TAPBP
GNG10	1.21243e-12	0.368585	0.444	0.198	4.06623e-08	GNG10
ACKR4	1.23015e-12	0.450387	0.257	0.075	4.12567e-08	ACKR4
CD52	1.26021e-12	-0.919598	0.117	0.221	4.22649e-08	CD52
GTF2A2	1.57891e-12	0.320465	0.49	0.224	5.29534e-08	GTF2A2
RCN3	1.71011e-12	0.335922	0.552	0.295	5.73535e-08	RCN3
GNB2	1.76862e-12	0.323993	0.198	0.045	5.93159e-08	GNB2
C19orf53	1.79219e-12	0.283699	0.701	0.442	6.01065e-08	C19orf53
ECM1	1.80592e-12	0.326356	0.457	0.211	6.05668e-08	ECM1
IGFBP6	1.91028e-12	0.456598	0.357	0.12	6.40669e-08	IGFBP6
CPQ	1.93942e-12	-0.461192	0.196	0.318	6.50442e-08	CPQ
RNASET2	1.96212e-12	-0.404676	0.036	0.117	6.58056e-08	RNASET2
PDGFRL	2.04807e-12	0.324899	0.363	0.12	6.8688e-08	PDGFRL
LAMTOR1	2.28021e-12	0.312878	0.623	0.351	7.64736e-08	LAMTOR1
CLIP3	2.33236e-12	-0.360449	0.049	0.149	7.82226e-08	CLIP3
COA3	2.35014e-12	0.31992	0.438	0.182	7.88189e-08	COA3
MRPL3	2.83062e-12	0.337386	0.431	0.182	9.49335e-08	MRPL3
EMC7	2.94737e-12	0.324843	0.461	0.214	9.88488e-08	EMC7
NDUFV2	3.06243e-12	0.288903	0.635	0.36	1.02708e-07	NDUFV2
ANKRD10	3.08889e-12	-0.466113	0.171	0.286	1.03595e-07	ANKRD10
SNRPB2	3.13936e-12	0.320367	0.475	0.224	1.05288e-07	SNRPB2
MT-CO1	3.38132e-12	-0.548675	0.998	0.951	1.13403e-07	MT-CO1
IL1RL1	3.61924e-12	0.500266	0.106	0.006	1.21382e-07	IL1RL1
CXCL12	3.73979e-12	-0.309439	0.723	0.37	1.25425e-07	CXCL12
C1orf21	3.82241e-12	0.31077	0.196	0.039	1.28196e-07	C1orf21
NDUFC1	3.83767e-12	0.271688	0.608	0.341	1.28708e-07	NDUFC1
MCTS1	3.94808e-12	0.335941	0.348	0.127	1.32411e-07	MCTS1
RPS26	4.17903e-12	0.251482	0.989	0.974	1.40156e-07	RPS26
SRGN	4.7814e-12	-0.691414	0.147	0.286	1.60359e-07	SRGN
SELENOS	4.83432e-12	0.337739	0.548	0.292	1.62134e-07	SELENOS
AK1	5.01032e-12	0.320591	0.227	0.049	1.68036e-07	AK1
DEF8	5.01741e-12	0.339075	0.243	0.065	1.68274e-07	DEF8
NDUFS8	5.15519e-12	0.309192	0.551	0.282	1.72895e-07	NDUFS8
FNBP1	5.32414e-12	-0.541044	0.105	0.208	1.78561e-07	FNBP1
PTPRC	5.40119e-12	-0.831816	0.092	0.182	1.81145e-07	PTPRC
UNC119	5.59602e-12	-0.298789	0.024	0.104	1.87679e-07	UNC119
BCAP31	5.64984e-12	0.344216	0.573	0.315	1.89484e-07	BCAP31
CCT6A	5.74184e-12	0.320285	0.502	0.247	1.9257e-07	CCT6A
CYB5R3	6.27023e-12	0.312531	0.7	0.455	2.10291e-07	CYB5R3
H1F0	6.49058e-12	-0.479411	0.176	0.282	2.17681e-07	H1F0
OSR1	6.70506e-12	0.376834	0.158	0.023	2.24874e-07	OSR1
SIVA1	6.73084e-12	0.300649	0.559	0.295	2.25739e-07	SIVA1
LAT	6.92896e-12	-0.723886	0.053	0.13	2.32384e-07	LAT
PTGER4	7.90366e-12	-0.44517	0.038	0.123	2.65073e-07	PTGER4
MAN2A1	8.02119e-12	0.317382	0.234	0.065	2.69015e-07	MAN2A1
MRPS12	8.11958e-12	0.340041	0.358	0.136	2.72315e-07	MRPS12
TPST1	8.55196e-12	-0.376204	0.101	0.214	2.86816e-07	TPST1
CDK2AP1	8.80191e-12	0.284544	0.153	0.029	2.95199e-07	CDK2AP1
MRPS16	9.63813e-12	0.306096	0.425	0.179	3.23244e-07	MRPS16
IFI6	1.03615e-11	-0.657919	0.35	0.419	3.47505e-07	IFI6
ACTR3	1.20864e-11	0.26443	0.55	0.286	4.05354e-07	ACTR3
MSC	1.30494e-11	-0.365123	0.076	0.175	4.37651e-07	MSC
MAGOHB	1.3335e-11	0.311656	0.218	0.058	4.4723e-07	MAGOHB
SLC1A5	1.34079e-11	0.301457	0.231	0.055	4.49675e-07	SLC1A5
H2AFZ	1.35071e-11	0.342446	0.53	0.282	4.53003e-07	H2AFZ
CCDC107	1.36531e-11	0.31812	0.364	0.136	4.57898e-07	CCDC107
CDC42EP1	1.40526e-11	-0.330993	0.06	0.159	4.71295e-07	CDC42EP1
TOR3A	1.55298e-11	-0.267154	0.029	0.104	5.20837e-07	TOR3A
SFN	1.5811e-11	0.296308	0.107	0.01	5.3027e-07	SFN
BTG1	1.58987e-11	-0.650587	0.37	0.455	5.33211e-07	BTG1
OSBPL8	1.70964e-11	-0.491471	0.305	0.393	5.7338e-07	OSBPL8
UBE2A	1.72788e-11	0.321628	0.385	0.153	5.79496e-07	UBE2A
CXCR4	1.74548e-11	-0.744939	0.046	0.12	5.85401e-07	CXCR4
MYCBP2	1.78071e-11	0.327936	0.421	0.188	5.97215e-07	MYCBP2
IQGAP2	1.84478e-11	-0.406964	0.039	0.13	6.18703e-07	IQGAP2
IL4I1	1.8751e-11	-0.376068	0.056	0.185	6.2887e-07	IL4I1
DYNLT3	1.88059e-11	0.321097	0.227	0.055	6.30714e-07	DYNLT3
PSMB5	1.95126e-11	0.336884	0.548	0.295	6.54413e-07	PSMB5
ITGA5	1.95318e-11	0.317944	0.204	0.055	6.55057e-07	ITGA5
RER1	2.08646e-11	0.271883	0.609	0.354	6.99758e-07	RER1
TMTC1	2.09338e-11	0.278459	0.169	0.032	7.02077e-07	TMTC1
UFM1	2.11069e-11	0.300308	0.44	0.195	7.07883e-07	UFM1
EIF3E	2.25282e-11	-0.471294	0.522	0.575	7.55551e-07	EIF3E
AXL	2.3112e-11	0.316605	0.228	0.062	7.75129e-07	AXL
NDUFAB1	2.37909e-11	0.302638	0.5	0.256	7.97901e-07	NDUFAB1
TMEM35B	2.48791e-11	-0.502153	0.326	0.409	8.34397e-07	TMEM35B
TMEM165	2.57193e-11	0.283672	0.335	0.123	8.62573e-07	TMEM165
CHL1	3.09112e-11	-0.280225	0.023	0.104	1.0367e-06	CHL1
TRBV5-6	3.21767e-11	-0.867675	0.073	0.159	1.07914e-06	TRBV5-6
SF3B6	3.35276e-11	0.269876	0.63	0.37	1.12445e-06	SF3B6
COX20	3.49005e-11	0.33062	0.333	0.123	1.17049e-06	COX20
HES1	3.99875e-11	-0.439993	0.075	0.166	1.3411e-06	HES1
FUNDC2	3.99911e-11	0.334776	0.486	0.237	1.34122e-06	FUNDC2
SSPN	4.01494e-11	-0.358775	0.052	0.136	1.34653e-06	SSPN
TXNDC15	4.08018e-11	0.335257	0.433	0.205	1.36841e-06	TXNDC15
IKBIP	4.17477e-11	0.313084	0.402	0.169	1.40013e-06	IKBIP
EBNA1BP2	4.19863e-11	0.336344	0.335	0.127	1.40814e-06	EBNA1BP2
ZBTB16	4.32371e-11	0.287275	0.201	0.042	1.45009e-06	ZBTB16
SYNE1	4.33486e-11	-0.379099	0.074	0.172	1.45382e-06	SYNE1
EZR	4.55751e-11	-0.509194	0.06	0.156	1.5285e-06	EZR
HMGN2	4.97651e-11	0.270399	0.773	0.549	1.66902e-06	HMGN2
FAM111A	5.11601e-11	-0.272347	0.025	0.101	1.71581e-06	FAM111A
RUVBL1	5.13157e-11	0.278661	0.172	0.029	1.72103e-06	RUVBL1
APP	5.35246e-11	-0.51909	0.338	0.448	1.79511e-06	APP
C11orf98	5.36547e-11	0.296509	0.309	0.104	1.79947e-06	C11orf98
SNRPA	5.48834e-11	0.259173	0.418	0.182	1.84068e-06	SNRPA
FAM213A	5.62371e-11	-0.277449	0.033	0.12	1.88608e-06	FAM213A
FH	5.62763e-11	0.282837	0.189	0.039	1.8874e-06	FH
CD3E	5.66241e-11	-0.731764	0.087	0.166	1.89906e-06	CD3E
HIST1H4C	5.77835e-11	-0.431329	0.188	0.315	1.93794e-06	HIST1H4C
ELOVL1	6.1107e-11	0.324183	0.393	0.162	2.04941e-06	ELOVL1
NCK1	6.11186e-11	-0.430775	0.155	0.269	2.0498e-06	NCK1
PPP1CC	6.48631e-11	-0.443769	0.158	0.266	2.17538e-06	PPP1CC
FKBP5	7.68818e-11	0.279061	0.304	0.104	2.57846e-06	FKBP5
REEP5	8.28902e-11	0.279881	0.672	0.416	2.77997e-06	REEP5
ADGRD1	8.53437e-11	0.262559	0.173	0.032	2.86226e-06	ADGRD1
MAF	8.71757e-11	0.25698	0.184	0.039	2.9237e-06	MAF
NDUFB4	8.99806e-11	0.269121	0.68	0.438	3.01777e-06	NDUFB4
MYDGF	9.39542e-11	-0.424895	0.322	0.416	3.15104e-06	MYDGF
ANKRD12	9.78876e-11	-0.480819	0.168	0.266	3.28296e-06	ANKRD12
AGTRAP	9.78953e-11	0.274814	0.537	0.276	3.28321e-06	AGTRAP
ZNFX1	9.99039e-11	-0.350934	0.089	0.192	3.35058e-06	ZNFX1
ADM	1.02839e-10	0.308605	0.456	0.211	3.449e-06	ADM
EIF3H	1.06012e-10	-0.477113	0.53	0.558	3.55541e-06	EIF3H
TM9SF1	1.08672e-10	0.307501	0.34	0.127	3.64463e-06	TM9SF1
PDCD4	1.09562e-10	-0.358279	0.068	0.162	3.67448e-06	PDCD4
SFT2D1	1.17338e-10	0.2689	0.399	0.166	3.93528e-06	SFT2D1
EDEM2	1.22204e-10	0.282964	0.194	0.042	4.09849e-06	EDEM2
LIFR	1.26241e-10	-0.395899	0.078	0.185	4.23386e-06	LIFR
TRIM22	1.2703e-10	-0.400337	0.103	0.195	4.26032e-06	TRIM22
CISD1	1.33291e-10	0.318122	0.368	0.166	4.47031e-06	CISD1
ATP5F1B	1.42275e-10	0.267747	0.737	0.494	4.77162e-06	ATP5F1B
ATP1A1	1.47155e-10	0.291865	0.25	0.091	4.93527e-06	ATP1A1
ALG8	1.51721e-10	0.285758	0.192	0.049	5.08843e-06	ALG8
XAF1	1.63774e-10	-0.280794	0.03	0.117	5.49266e-06	XAF1
PHACTR2	1.64823e-10	-0.393563	0.141	0.244	5.52784e-06	PHACTR2
NAA38	1.67371e-10	0.308818	0.484	0.247	5.61328e-06	NAA38
TUBG1	1.67593e-10	0.250142	0.164	0.032	5.62073e-06	TUBG1
COPS6	1.6858e-10	0.282519	0.483	0.237	5.65383e-06	COPS6
CEBPD	1.85671e-10	0.289747	0.277	0.097	6.22704e-06	CEBPD
ERCC1	1.85807e-10	0.30733	0.392	0.169	6.23158e-06	ERCC1
PHF3	1.86278e-10	-0.403043	0.086	0.182	6.24739e-06	PHF3
GJA1	1.89924e-10	0.291131	0.27	0.088	6.36966e-06	GJA1
DDX17	1.96731e-10	-0.534011	0.253	0.357	6.59797e-06	DDX17
IER2	2.00798e-10	-0.517986	0.488	0.536	6.73436e-06	IER2
HBP1	2.31625e-10	-0.404737	0.099	0.201	7.76823e-06	HBP1
SS18L2	2.34373e-10	0.259581	0.269	0.088	7.8604e-06	SS18L2
PTGFRN	2.40415e-10	0.274847	0.156	0.032	8.06305e-06	PTGFRN
ARL6IP4	2.40867e-10	-0.43435	0.32	0.409	8.07819e-06	ARL6IP4
HLA-DRB1	2.58647e-10	-0.485902	0.149	0.279	8.6745e-06	HLA-DRB1
NANS	2.60705e-10	0.313638	0.329	0.12	8.74352e-06	NANS
PDIA3	2.62194e-10	-0.499182	0.547	0.601	8.79346e-06	PDIA3
NTMT1	2.65489e-10	0.265146	0.277	0.084	8.90398e-06	NTMT1
CLEC2B	2.71063e-10	-0.422063	0.134	0.234	9.09092e-06	CLEC2B
GOLGB1	2.99995e-10	-0.42892	0.117	0.224	1.00612e-05	GOLGB1
BTG3	3.23393e-10	-0.31192	0.054	0.133	1.0846e-05	BTG3
CSNK2B	3.52278e-10	0.264892	0.586	0.344	1.18147e-05	CSNK2B
ARHGAP29	3.63675e-10	-0.283963	0.027	0.107	1.21969e-05	ARHGAP29
CCT7	3.84911e-10	0.27671	0.496	0.256	1.29092e-05	CCT7
G0S2	3.86376e-10	-0.514843	0.079	0.198	1.29583e-05	G0S2
POLR2J	3.98185e-10	0.273454	0.394	0.166	1.33543e-05	POLR2J
SWI5	4.18352e-10	0.262623	0.218	0.052	1.40307e-05	SWI5
MKKS	4.42831e-10	0.28744	0.239	0.071	1.48517e-05	MKKS
SMARCB1	4.73249e-10	-0.344229	0.057	0.133	1.58718e-05	SMARCB1
EEA1	4.80124e-10	-0.368449	0.141	0.244	1.61024e-05	EEA1
TRAV8-4	5.27083e-10	-0.678644	0.06	0.133	1.76773e-05	TRAV8-4
RPL26L1	5.38319e-10	0.276	0.277	0.094	1.80542e-05	RPL26L1
EPDR1	5.62549e-10	-0.285538	0.035	0.114	1.88668e-05	EPDR1
RPL7	5.69235e-10	-0.301053	0.924	0.919	1.9091e-05	RPL7
CASP1	5.88252e-10	-0.352375	0.083	0.169	1.97288e-05	CASP1
HSD11B1	5.9837e-10	-0.332924	0.092	0.201	2.00681e-05	HSD11B1
TIMM50	5.99979e-10	0.291304	0.283	0.101	2.01221e-05	TIMM50
PLXNA4	6.03965e-10	0.259194	0.124	0.019	2.02558e-05	PLXNA4
TRAC	6.07819e-10	0.31111	0.194	0.045	2.0385e-05	TRAC
IER3IP1	6.11113e-10	0.299406	0.385	0.172	2.04955e-05	IER3IP1
SELENOF	6.22348e-10	0.261235	0.659	0.425	2.08723e-05	SELENOF
VPS29	6.44947e-10	0.254023	0.483	0.24	2.16302e-05	VPS29
SF3B1	6.66868e-10	-0.489278	0.337	0.406	2.23654e-05	SF3B1
CAPNS1	6.81348e-10	0.303215	0.304	0.123	2.28511e-05	CAPNS1
FAT1	6.92459e-10	-0.361405	0.05	0.133	2.32237e-05	FAT1
LITAF	7.51851e-10	-0.429587	0.323	0.403	2.52156e-05	LITAF
MAFB	7.60413e-10	-0.283851	0.031	0.107	2.55027e-05	MAFB
DYNC2LI1	7.73772e-10	-0.342335	0.072	0.162	2.59508e-05	DYNC2LI1
EIF2S1	7.95291e-10	0.290818	0.239	0.078	2.66725e-05	EIF2S1
TRAPPC5	8.04469e-10	-0.261802	0.037	0.104	2.69803e-05	TRAPPC5
PGLS	8.04476e-10	-0.34662	0.094	0.179	2.69805e-05	PGLS
THBS2	8.46057e-10	0.320607	0.319	0.146	2.83751e-05	THBS2
CD3D	9.14913e-10	-0.562703	0.087	0.166	3.06843e-05	CD3D
UQCRFS1	9.241e-10	-0.340811	0.088	0.166	3.09925e-05	UQCRFS1
PIK3IP1	1.02345e-09	-0.311583	0.032	0.104	3.43245e-05	PIK3IP1
SOX4	1.06949e-09	-0.455309	0.092	0.172	3.58686e-05	SOX4
GOLT1B	1.12849e-09	0.254136	0.251	0.078	3.78471e-05	GOLT1B
MIR22HG	1.16068e-09	0.282957	0.223	0.065	3.8927e-05	MIR22HG
CMSS1	1.49818e-09	0.256931	0.228	0.065	5.0246e-05	CMSS1
RAB10	1.50876e-09	0.263308	0.304	0.12	5.06008e-05	RAB10
CDKN2C	1.50917e-09	-0.258121	0.034	0.117	5.06145e-05	CDKN2C
MT-ND1	1.56096e-09	-0.562881	0.977	0.912	5.23516e-05	MT-ND1
SAR1B	1.65577e-09	0.27509	0.278	0.107	5.55313e-05	SAR1B
DPH3	1.70164e-09	0.275129	0.214	0.062	5.70695e-05	DPH3
RPL23A	1.70379e-09	-0.285197	0.963	0.955	5.71418e-05	RPL23A
HLA-DRA	1.71351e-09	-0.56011	0.147	0.253	5.74676e-05	HLA-DRA
MRPL36	1.75836e-09	0.28968	0.327	0.133	5.89718e-05	MRPL36
MRPS34	1.94263e-09	-0.369617	0.109	0.201	6.51521e-05	MRPS34
TRAPPC6A	1.96084e-09	-0.298344	0.059	0.14	6.57627e-05	TRAPPC6A
ARID4B	1.96897e-09	-0.383126	0.123	0.214	6.60353e-05	ARID4B
PTPRG	1.99589e-09	0.285846	0.182	0.058	6.69382e-05	PTPRG
ATRX	2.00725e-09	-0.457397	0.179	0.282	6.73192e-05	ATRX
PXDC1	2.01503e-09	0.256813	0.175	0.045	6.75802e-05	PXDC1
TRAM1	2.20137e-09	0.259616	0.593	0.367	7.38297e-05	TRAM1
WARS	2.22615e-09	-0.471315	0.264	0.334	7.46606e-05	WARS
RAB13	2.34771e-09	-0.39611	0.44	0.506	7.87376e-05	RAB13
PRR5	2.44571e-09	0.279849	0.179	0.052	8.20243e-05	PRR5
MAPKAPK3	2.51326e-09	0.27045	0.177	0.042	8.42895e-05	MAPKAPK3
EIF2S3	2.55287e-09	-0.385781	0.224	0.321	8.56183e-05	EIF2S3
ALDOA	2.69712e-09	0.278257	0.863	0.705	9.04561e-05	ALDOA
CIR1	2.6991e-09	-0.379285	0.125	0.214	9.05224e-05	CIR1
NDUFA3	2.70743e-09	0.276428	0.561	0.338	9.08016e-05	NDUFA3
MRPL50	2.7891e-09	0.277	0.195	0.055	9.3541e-05	MRPL50
GGT5	2.86033e-09	-0.445358	0.212	0.341	9.59298e-05	GGT5
WASHC2C	2.93522e-09	-0.287176	0.041	0.114	9.84415e-05	WASHC2C
RPS19BP1	2.94979e-09	0.265403	0.446	0.221	9.89301e-05	RPS19BP1
PLEKHJ1	3.34989e-09	0.279291	0.245	0.078	0.000112349	PLEKHJ1
ATL3	4.53884e-09	0.252551	0.304	0.12	0.000152224	ATL3
DNAJC3	4.63281e-09	0.255016	0.393	0.188	0.000155375	DNAJC3
TOMM7	4.6879e-09	-0.344138	0.788	0.789	0.000157223	TOMM7
MTCH2	4.93834e-09	0.263162	0.376	0.162	0.000165622	MTCH2
CCDC167	4.96845e-09	0.255302	0.203	0.058	0.000166632	CCDC167
LYPLAL1	5.29708e-09	-0.305829	0.054	0.127	0.000177653	LYPLAL1
CD247	5.62695e-09	-0.59171	0.044	0.104	0.000188717	CD247
RUNX1	5.70175e-09	0.27413	0.265	0.104	0.000191225	RUNX1
DDX39A	6.02666e-09	0.269971	0.266	0.091	0.000202122	DDX39A
PSMD2	6.12442e-09	0.264498	0.336	0.136	0.000205401	PSMD2
SMIM12	6.20026e-09	0.271573	0.274	0.104	0.000207944	SMIM12
LOX	6.33038e-09	0.286811	0.293	0.117	0.000212308	LOX
TMEM120A	6.40596e-09	0.274605	0.344	0.14	0.000214843	TMEM120A
SELENOH	6.47941e-09	0.265914	0.583	0.354	0.000217306	SELENOH
NUDT5	6.50682e-09	0.277484	0.25	0.088	0.000218226	NUDT5
QPCT	6.93591e-09	0.301355	0.276	0.097	0.000232617	QPCT
UQCC3	6.94701e-09	0.25901	0.259	0.088	0.000232989	UQCC3
PCDH18	7.5116e-09	0.267911	0.179	0.049	0.000251924	PCDH18
CCND1	7.52747e-09	-0.278667	0.054	0.13	0.000252456	CCND1
FKBP10	7.54501e-09	0.26559	0.511	0.289	0.000253045	FKBP10
CENPC	7.642e-09	-0.299528	0.057	0.133	0.000256297	CENPC
HSPH1	7.69874e-09	0.26105	0.251	0.081	0.000258201	HSPH1
FAM177A1	8.03543e-09	0.261657	0.255	0.097	0.000269492	FAM177A1
NFKB2	8.11154e-09	-0.319498	0.074	0.159	0.000272045	NFKB2
GYPC	9.16841e-09	-0.367746	0.459	0.516	0.00030749	GYPC
FAS	9.88938e-09	-0.32739	0.103	0.188	0.00033167	FAS
CISD2	9.95882e-09	0.267983	0.233	0.071	0.000333999	CISD2
ABRAXAS1	1.00987e-08	-0.255278	0.052	0.117	0.000338691	ABRAXAS1
IFI27L2	1.02394e-08	-0.396279	0.444	0.513	0.000343408	IFI27L2
KMT2A	1.02801e-08	-0.334273	0.08	0.159	0.000344775	KMT2A
AHNAK	1.03365e-08	-0.525451	0.561	0.604	0.000346666	AHNAK
C2	1.07875e-08	-0.316238	0.071	0.159	0.00036179	C2
IL6ST	1.10795e-08	0.259681	0.448	0.247	0.000371583	IL6ST
SAV1	1.20536e-08	-0.365314	0.109	0.198	0.000404253	SAV1
SPCS3	1.23472e-08	0.257645	0.354	0.162	0.000414101	SPCS3
ZNF106	1.25864e-08	-0.330236	0.116	0.195	0.000422122	ZNF106
PDGFD	1.30482e-08	0.254741	0.188	0.055	0.00043761	PDGFD
LAPTM5	1.37711e-08	-0.627886	0.076	0.146	0.000461855	LAPTM5
WSB1	1.39894e-08	-0.408452	0.285	0.373	0.000469177	WSB1
TMEM219	1.42361e-08	-0.381428	0.367	0.432	0.000477449	TMEM219
IL15	1.42811e-08	-0.285734	0.06	0.14	0.00047896	IL15
RNF115	1.48791e-08	-0.285303	0.053	0.12	0.000499016	RNF115
DAAM1	1.53719e-08	-0.298211	0.045	0.117	0.000515543	DAAM1
CYP27A1	1.5596e-08	-0.338779	0.072	0.149	0.000523058	CYP27A1
TMEM14A	1.56198e-08	0.26803	0.243	0.084	0.000523858	TMEM14A
CDC26	1.58845e-08	0.252535	0.295	0.11	0.000532735	CDC26
MAN1A1	1.67471e-08	0.255634	0.291	0.123	0.000561664	MAN1A1
MLF2	1.69896e-08	0.250507	0.495	0.26	0.000569797	MLF2
THRAP3	1.93661e-08	-0.38995	0.285	0.357	0.000649499	THRAP3
LRRFIP2	2.02234e-08	-0.26685	0.057	0.133	0.000678252	LRRFIP2
MAGOH	2.10519e-08	0.264447	0.407	0.198	0.000706037	MAGOH
COMMD6	2.13295e-08	-0.399512	0.625	0.646	0.000715348	COMMD6
LMAN2	2.20391e-08	0.250588	0.54	0.321	0.000739148	LMAN2
ETFA	2.21594e-08	0.262869	0.351	0.156	0.000743183	ETFA
TCP1	2.28448e-08	0.255902	0.374	0.175	0.000766169	TCP1
INSIG1	2.57322e-08	-0.422014	0.137	0.221	0.000863006	INSIG1
BCAP29	2.80521e-08	0.264827	0.332	0.146	0.000940811	BCAP29
PPP1R15A	2.83406e-08	-0.462064	0.356	0.422	0.000950489	PPP1R15A
ITGA1	2.87126e-08	-0.3123	0.062	0.156	0.000962964	ITGA1
TPD52L2	2.94711e-08	0.265336	0.229	0.078	0.000988402	TPD52L2
RFC1	2.97954e-08	-0.316285	0.107	0.192	0.000999277	RFC1
COPS8	3.08702e-08	0.28415	0.403	0.208	0.00103532	COPS8
ENG	3.11076e-08	0.256227	0.349	0.162	0.00104329	ENG
COL4A3BP	3.1136e-08	-0.263661	0.045	0.114	0.00104424	COL4A3BP
CCNL1	3.16858e-08	-0.398756	0.163	0.244	0.00106268	CCNL1
BNIP3L	3.27438e-08	-0.440315	0.293	0.367	0.00109816	BNIP3L
DIO2	3.28401e-08	0.460299	0.198	0.075	0.00110139	DIO2
BCCIP	3.4904e-08	0.272798	0.29	0.12	0.00117061	BCCIP
TES	3.60096e-08	-0.252567	0.047	0.117	0.00120769	TES
ABI3BP	3.63063e-08	-0.503029	0.559	0.588	0.00121764	ABI3BP
SDC2	3.9595e-08	-0.39236	0.177	0.269	0.00132794	SDC2
COA4	4.15117e-08	0.280042	0.352	0.162	0.00139222	COA4
HSPB8	4.50423e-08	-0.301873	0.068	0.133	0.00151063	HSPB8
TAX1BP1	5.01544e-08	-0.394888	0.326	0.393	0.00168208	TAX1BP1
NIFK	5.40085e-08	0.284745	0.339	0.156	0.00181134	NIFK
ARHGDIB	5.47627e-08	-0.5783	0.135	0.205	0.00183663	ARHGDIB
CISD3	5.80914e-08	0.268053	0.212	0.071	0.00194827	CISD3
LETMD1	5.88598e-08	-0.312973	0.067	0.136	0.00197404	LETMD1
DST	6.04351e-08	-0.392395	0.185	0.276	0.00202687	DST
RC3H2	6.34999e-08	-0.294711	0.044	0.107	0.00212966	RC3H2
NR4A1	7.27518e-08	0.385984	0.353	0.172	0.00243995	NR4A1
XPA	7.2871e-08	-0.26449	0.049	0.114	0.00244395	XPA
DDX24	7.30542e-08	-0.428337	0.384	0.445	0.00245009	DDX24
DIDO1	7.41191e-08	-0.308051	0.055	0.12	0.00248581	DIDO1
IER3	7.65285e-08	-0.424949	0.354	0.451	0.00256661	IER3
SSBP2	8.15834e-08	-0.296703	0.07	0.136	0.00273615	SSBP2
HP1BP3	8.245e-08	-0.395614	0.201	0.279	0.00276521	HP1BP3
PSMC3	8.97874e-08	0.260956	0.444	0.234	0.00301129	PSMC3
DDIT3	9.49467e-08	-0.290697	0.051	0.123	0.00318432	DDIT3
PSENEN	9.50729e-08	0.25746	0.352	0.166	0.00318855	PSENEN
TNRC6B	1.03379e-07	-0.361936	0.103	0.182	0.00346713	TNRC6B
TCF12	1.04167e-07	-0.34079	0.098	0.172	0.00349355	TCF12
GYG1	1.06217e-07	0.269137	0.279	0.11	0.00356232	GYG1
CAPG	1.13819e-07	0.277123	0.237	0.088	0.00381727	CAPG
WASHC2A	1.15389e-07	-0.258399	0.049	0.117	0.00386991	WASHC2A
TMEM159	1.20322e-07	-0.30678	0.076	0.143	0.00403537	TMEM159
ZFP36	1.21329e-07	-0.728798	0.654	0.617	0.00406912	ZFP36
HEBP1	1.2155e-07	-0.267783	0.053	0.123	0.00407655	HEBP1
ECM2	1.25267e-07	-0.335846	0.054	0.123	0.00420122	ECM2
SERPING1	1.25547e-07	-0.494658	0.899	0.828	0.00421058	SERPING1
FABP5	1.29482e-07	0.263763	0.142	0.039	0.00434256	FABP5
LY96	1.31347e-07	-0.275872	0.078	0.156	0.00440513	LY96
UFD1	1.35816e-07	0.252889	0.333	0.146	0.00455498	UFD1
REL	1.37514e-07	-0.337259	0.048	0.101	0.00461193	REL
KIAA1551	1.45335e-07	-0.453483	0.053	0.104	0.00487426	KIAA1551
RBL2	1.57622e-07	-0.300215	0.065	0.133	0.00528633	RBL2
PRRC2C	1.58841e-07	-0.428758	0.357	0.416	0.00532721	PRRC2C
APOL1	1.59339e-07	-0.315325	0.096	0.188	0.00534392	APOL1
CSDE1	1.59937e-07	-0.372702	0.356	0.412	0.00536397	CSDE1
GMFG	1.62822e-07	-0.462936	0.078	0.149	0.00546073	GMFG
SF3A1	1.67367e-07	-0.280669	0.101	0.179	0.00561315	SF3A1
ACTR1A	1.7628e-07	0.250735	0.277	0.12	0.00591208	ACTR1A
SMAP1	1.83826e-07	-0.258338	0.058	0.117	0.00616515	SMAP1
MRPL45	1.92716e-07	-0.324116	0.098	0.156	0.00646331	MRPL45
PLS3	1.93863e-07	-0.364295	0.184	0.276	0.00650178	PLS3
NID2	2.03313e-07	0.266699	0.201	0.081	0.0068187	NID2
RPL4	2.05548e-07	-0.311326	0.9	0.867	0.00689366	RPL4
BDH2	2.16386e-07	-0.309597	0.151	0.227	0.00725714	BDH2
TBC1D17	2.36258e-07	-0.26467	0.061	0.13	0.00792364	TBC1D17
PLTP	2.44015e-07	-0.376135	0.294	0.347	0.00818378	PLTP
UBR4	2.4743e-07	-0.346847	0.106	0.169	0.00829831	UBR4
MEIS2	2.48163e-07	-0.310296	0.049	0.117	0.00832288	MEIS2
PODN	2.93476e-07	0.255019	0.288	0.123	0.0098426	PODN
OLFML1	3.79453e-07	-0.275101	0.082	0.146	0.0127261	OLFML1
FN1	3.94413e-07	-0.521271	0.344	0.432	0.0132278	FN1
KMT2E	3.96472e-07	-0.394365	0.19	0.273	0.0132969	KMT2E
RPL21	4.39261e-07	-0.304894	0.886	0.854	0.0147319	RPL21
DUT	4.43366e-07	-0.378252	0.245	0.305	0.0148696	DUT
PFDN5	4.63554e-07	-0.307769	0.893	0.851	0.0155467	PFDN5
PSMB10	5.29256e-07	-0.396645	0.34	0.39	0.0177502	PSMB10
IL34	5.35042e-07	-0.308794	0.063	0.13	0.0179442	IL34
EVL	5.7521e-07	-0.37131	0.058	0.123	0.0192914	EVL
CDKN1B	5.86994e-07	-0.346436	0.079	0.136	0.0196866	CDKN1B
S100A13	6.07394e-07	-0.406992	0.828	0.776	0.0203708	S100A13
UQCRC2	6.4708e-07	-0.372772	0.247	0.295	0.0217018	UQCRC2
PPP2R1A	6.62123e-07	0.254156	0.525	0.328	0.0222063	PPP2R1A
AK3	7.24691e-07	-0.298173	0.114	0.192	0.0243047	AK3
NRN1	7.53427e-07	-0.341747	0.137	0.205	0.0252684	NRN1
RAC2	7.63e-07	-0.635289	0.088	0.149	0.0255895	RAC2
JOSD2	7.64274e-07	0.255019	0.346	0.175	0.0256322	JOSD2
IDH2	7.66042e-07	-0.276876	0.045	0.11	0.0256915	IDH2
UVRAG	7.6949e-07	-0.254657	0.053	0.11	0.0258072	UVRAG
AC007388.1	8.11748e-07	-0.277917	0.066	0.13	0.0272244	AC007388.1
AHR	9.04466e-07	-0.313867	0.124	0.221	0.030334	AHR
DPT	1.01727e-06	-0.513387	0.676	0.643	0.0341173	DPT
PRKACB	1.02742e-06	-0.282874	0.049	0.101	0.0344576	PRKACB
PMPCB	1.03205e-06	-0.33629	0.152	0.221	0.0346129	PMPCB
ARID4A	1.05187e-06	-0.31109	0.054	0.107	0.0352775	ARID4A
RPL38	1.11657e-06	-0.269821	0.901	0.88	0.0374475	RPL38
CHD2	1.12143e-06	-0.337798	0.07	0.133	0.0376106	CHD2
MAN2B1	1.24014e-06	-0.280101	0.133	0.205	0.0415918	MAN2B1
SPAG16	1.35797e-06	-0.255918	0.059	0.117	0.0455437	SPAG16
ROR1	1.40156e-06	-0.257146	0.062	0.123	0.0470056	ROR1

## Sheet: C2 TC-2
	p_val	avg_logFC	pct.1	pct.2	p_val_adj	Gene
CXCL13	0	5.33805	0.916	0.008	0	CXCL13
HLA-B	2.48615315184253e-318	2.59638	0.91	0.081	8.33806044064947e-314	HLA-B
HLA-A	2.02727e-254	2.24351	0.917	0.209	6.79905e-250	HLA-A
B2M	1.69809e-219	0.961969	1	0.976	5.69504e-215	B2M
RPL13	8.16638e-212	-0.655726	0.984	1	2.73884e-207	RPL13
FTH1	1.90505e-203	-1.72963	0.412	0.917	6.38914e-199	FTH1
S100A8	1.06283e-196	2.11031	0.648	0.029	3.56452e-192	S100A8
HLA-C	1.40689e-183	1.75177	0.855	0.242	4.71844e-179	HLA-C
RPS2	3.37939e-174	-1.60035	0.471	0.928	1.13338e-169	RPS2
S100A6	4.74275e-160	1.61238	0.811	0.274	1.59062e-155	S100A6
RPL30	3.65853e-137	-0.548205	0.986	0.999	1.227e-132	RPL30
PFN1	6.98128e-130	-1.35128	0.486	0.877	2.34138e-125	PFN1
EEF1A1	1.01824e-111	-0.268987	0.999	1	3.41499e-107	EEF1A1
S100A7	2.62043e-107	1.51006	0.387	0.01	8.7884e-103	S100A7
KRT14	3.11959e-99	1.5029	0.443	0.035	1.04625e-94	KRT14
HPGDS	8.16356e-98	1.30192	0.319	0.005	2.7379e-93	HPGDS
ANXA1	4.35353e-92	1.42264	0.365	0.026	1.46009e-87	ANXA1
KRT6A	3.58991e-90	1.22293	0.259	0.004	1.20399e-85	KRT6A
S100A9	7.42633e-89	1.43063	0.374	0.019	2.49064e-84	S100A9
FYB1	1.29672e-82	-1.35931	0.321	0.779	4.34893e-78	FYB1
CRIP1	9.87185e-80	1.15065	0.75	0.4	3.31082e-75	CRIP1
JUNB	1.4492e-79	-1.67335	0.168	0.579	4.86032e-75	JUNB
ATF5	4.51365e-76	-1.59929	0.035	0.393	1.51379e-71	ATF5
KRT16	2.08972e-73	1.15196	0.251	0.007	7.00852e-69	KRT16
PABPC1	1.07038e-67	-0.922558	0.566	0.845	3.58984e-63	PABPC1
RPS29	9.24528e-66	-0.627674	0.861	0.955	3.10068e-61	RPS29
TMSB10	1.20579e-65	0.638909	0.995	0.974	4.04399e-61	TMSB10
TMSB4X	1.21878e-65	-0.36114	0.989	0.998	4.08754e-61	TMSB4X
TRGV9	1.09601e-60	-1.36003	0.05	0.401	3.6758e-56	TRGV9
GNG13	1.12e-60	-1.15357	0	0.226	3.75625e-56	GNG13
RPS20	5.73615e-58	-0.982206	0.384	0.692	1.92379e-53	RPS20
CD9	1.37502e-55	0.732673	0.156	0.003	4.61154e-51	CD9
CDO1	2.45488e-54	0.815599	0.129	0.003	8.23319e-50	CDO1
LGALS1	4.75362e-53	1.3815	0.357	0.072	1.59427e-48	LGALS1
SEC61B	3.31578e-52	0.897048	0.678	0.312	1.11205e-47	SEC61B
TRGC2	3.98952e-52	-1.15191	0.016	0.254	1.33801e-47	TRGC2
CHN1	7.54867e-52	1.0076	0.275	0.02	2.53167e-47	CHN1
VIM	1.55598e-50	0.836003	0.775	0.523	5.21846e-46	VIM
SH2D2A	2.89709e-50	1.06832	0.341	0.04	9.71626e-46	SH2D2A
RPS27L	3.94968e-50	1.04381	0.511	0.159	1.32464e-45	RPS27L
MIF	2.72325e-48	0.759425	0.914	0.781	9.13322e-44	MIF
RPS19	1.71703e-47	0.49717	0.989	0.973	5.75857e-43	RPS19
PSMB9	4.45428e-47	0.99646	0.496	0.14	1.49388e-42	PSMB9
LGALS7B	1.20419e-46	0.965992	0.218	0.012	4.03863e-42	LGALS7B
LTB	2.50349e-46	-0.971642	0.247	0.57	8.39621e-42	LTB
GNLY	3.18883e-46	1.35551	0.105	0.002	1.06947e-41	GNLY
LMO4	3.3453e-46	1.09601	0.324	0.053	1.12195e-41	LMO4
RPS18	7.24198e-46	-0.276534	0.978	0.996	2.42882e-41	RPS18
LY6D	2.27765e-45	0.710559	0.138	0.001	7.63878e-41	LY6D
S100A10	1.3745e-44	0.772196	0.673	0.38	4.6098e-40	S100A10
PASK	2.23843e-44	-1.00597	0.199	0.512	7.50726e-40	PASK
GNG4	7.26976e-44	-0.948335	0.023	0.231	2.43813e-39	GNG4
KRTDAP	1.87438e-43	0.828992	0.154	0.004	6.28628e-39	KRTDAP
CD70	2.2772e-43	0.918659	0.295	0.061	7.63726e-39	CD70
HLA-F	2.70591e-42	0.886444	0.218	0.013	9.07507e-38	HLA-F
RPL13A	2.90727e-42	-0.517652	0.849	0.937	9.7504e-38	RPL13A
RPS3A	1.37701e-41	-0.269989	0.967	0.991	4.61822e-37	RPS3A
SCG2	4.42997e-41	0.817166	0.145	0.003	1.48572e-36	SCG2
KRT5	2.88121e-40	0.867289	0.19	0.017	9.663e-36	KRT5
PNRC1	6.00359e-40	-1.00613	0.152	0.451	2.01348e-35	PNRC1
PLP2	1.37309e-39	0.761284	0.22	0.026	4.60507e-35	PLP2
TRG-AS1	2.19689e-39	-1.132	0.078	0.349	7.36793e-35	TRG-AS1
UBC	2.76557e-39	-0.556441	0.694	0.852	9.27518e-35	UBC
SRGN	4.1341e-39	0.699826	0.922	0.764	1.38649e-34	SRGN
COX6A1	4.98809e-39	0.730685	0.772	0.509	1.67291e-34	COX6A1
TXN	5.04259e-39	0.7431	0.575	0.28	1.69118e-34	TXN
IL16	8.58466e-38	-0.989572	0.088	0.336	2.87912e-33	IL16
MT2A	1.39578e-37	0.823815	0.698	0.493	4.68118e-33	MT2A
LINC01480	3.21538e-37	1.09059	0.383	0.135	1.07838e-32	LINC01480
KRT17	3.64075e-37	0.637482	0.118	0.003	1.22103e-32	KRT17
SARAF	3.97208e-37	-0.699416	0.499	0.762	1.33216e-32	SARAF
MT-CO2	2.35458e-36	-0.312763	0.995	0.985	7.89679e-32	MT-CO2
LIMD2	5.27788e-36	-0.749082	0.414	0.671	1.7701e-31	LIMD2
EPHX2	1.01074e-35	-0.955601	0.152	0.435	3.38984e-31	EPHX2
SPNS1	2.02402e-35	-0.949552	0.141	0.437	6.78816e-31	SPNS1
PLEK	3.33042e-35	-0.929041	0.06	0.297	1.11696e-30	PLEK
ROMO1	2.49601e-34	0.773415	0.57	0.258	8.37111e-30	ROMO1
RPL7	2.7962e-34	-0.481195	0.846	0.925	9.3779e-30	RPL7
COX17	2.70637e-33	0.827579	0.422	0.118	9.07664e-29	COX17
PCNA	2.77569e-33	0.68023	0.25	0.054	9.30912e-29	PCNA
CD79A	5.5352e-33	-0.952356	0.007	0.197	1.8564e-28	CD79A
LINC01943	1.6508e-32	1.07089	0.187	0.006	5.53646e-28	LINC01943
S100A2	5.414e-32	0.784208	0.145	0.007	1.81575e-27	S100A2
INSIG1	8.49674e-32	-0.952401	0.043	0.253	2.84964e-27	INSIG1
RPS6	2.01728e-31	-0.265344	0.95	0.979	6.76557e-27	RPS6
IGFL2	2.20457e-31	0.681409	0.69	0.405	7.39369e-27	IGFL2
TRBV21-1	2.74383e-31	-0.801269	0.238	0.49	9.20227e-27	TRBV21-1
MAL	2.78458e-31	-0.828875	0.223	0.474	9.33894e-27	MAL
SERPINB4	3.93813e-31	0.672565	0.126	0.003	1.32077e-26	SERPINB4
HSP90B1	6.33935e-31	0.670023	0.489	0.256	2.12609e-26	HSP90B1
IL32	1.36457e-30	0.597198	0.85	0.637	4.57651e-26	IL32
FABP5	1.54368e-30	0.861917	0.314	0.07	5.17719e-26	FABP5
FTL	2.15622e-30	-0.568037	0.612	0.777	7.23152e-26	FTL
MT-ND1	2.26724e-30	-0.978866	0.568	0.902	7.60388e-26	MT-ND1
EVL	2.91341e-29	-0.81777	0.123	0.372	9.771e-25	EVL
SNRPG	5.91997e-29	0.682488	0.564	0.303	1.98544e-24	SNRPG
S100A11	7.81824e-29	0.573056	0.681	0.499	2.62208e-24	S100A11
MIR155HG	8.22309e-29	1.27679	0.254	0.06	2.75786e-24	MIR155HG
TPR	1.06829e-28	-0.887912	0.242	0.501	3.58284e-24	TPR
PCLAF	2.79787e-28	0.445467	0.115	0.008	9.38348e-24	PCLAF
LMNA	5.12728e-28	0.559887	0.336	0.118	1.71959e-23	LMNA
STMN1	8.72784e-28	0.876597	0.382	0.187	2.92714e-23	STMN1
TMA7	9.04267e-28	0.54599	0.813	0.606	3.03273e-23	TMA7
TRAV27	1.03995e-27	-0.742302	0.554	0.785	3.48778e-23	TRAV27
ATP5MC1	1.08837e-27	0.640097	0.482	0.229	3.65018e-23	ATP5MC1
CD96	1.44933e-27	-0.879431	0.017	0.201	4.86077e-23	CD96
GINS2	2.41094e-27	0.575663	0.182	0.024	8.08583e-23	GINS2
CCR7	2.85519e-27	-0.865214	0.317	0.587	9.57572e-23	CCR7
SH3BGRL3	3.68954e-27	0.558589	0.829	0.682	1.2374e-22	SH3BGRL3
ANXA2	3.89582e-27	0.623093	0.423	0.176	1.30658e-22	ANXA2
COX5A	5.56628e-27	-0.780199	0.112	0.306	1.86682e-22	COX5A
ITGB1	9.77291e-27	-0.999912	0.171	0.423	3.27764e-22	ITGB1
SUB1	1.1253e-26	0.546116	0.79	0.584	3.77402e-22	SUB1
ZFP36L1	1.57787e-26	-0.877295	0.141	0.362	5.29187e-22	ZFP36L1
TSHZ2	2.32269e-26	0.863133	0.261	0.052	7.78985e-22	TSHZ2
CD8A	3.32747e-26	-0.660906	0.005	0.138	1.11597e-21	CD8A
JUN	3.82542e-26	-1.07356	0.073	0.283	1.28297e-21	JUN
UQCRQ	3.92414e-26	0.63025	0.658	0.416	1.31608e-21	UQCRQ
GNG5	4.02993e-26	0.592364	0.615	0.368	1.35156e-21	GNG5
GIMAP7	8.80625e-26	-0.817906	0.193	0.401	2.95344e-21	GIMAP7
APP	1.14331e-25	-0.842028	0.051	0.266	3.83444e-21	APP
DYNLL1	1.35391e-25	0.650687	0.532	0.27	4.54075e-21	DYNLL1
UBL5	5.33987e-25	0.570645	0.625	0.38	1.79088e-20	UBL5
FCMR	4.10499e-24	-0.821962	0.044	0.23	1.37673e-19	FCMR
RCSD1	4.1931e-24	-0.799414	0.129	0.336	1.40628e-19	RCSD1
SLC2A3	5.16139e-24	-0.918967	0.133	0.35	1.73103e-19	SLC2A3
BNIP3L	5.85533e-24	-0.758121	0.103	0.293	1.96376e-19	BNIP3L
NR4A2	7.57358e-24	-0.9151	0.015	0.152	2.54003e-19	NR4A2
SIVA1	2.9941e-23	0.656958	0.387	0.16	1.00416e-18	SIVA1
LINC00384	4.17622e-23	0.785275	0.151	0.004	1.40062e-18	LINC00384
GIMAP4	5.39818e-23	-0.723896	0.326	0.527	1.81044e-18	GIMAP4
CENPW	9.7916e-23	0.363341	0.108	0.008	3.28391e-18	CENPW
RDH10	1.74362e-22	0.641185	0.14	0.015	5.84776e-18	RDH10
RPS26	2.42176e-22	0.436352	0.982	0.967	8.12208e-18	RPS26
KRTCAP2	2.48324e-22	0.524323	0.545	0.301	8.32829e-18	KRTCAP2
UBE2T	2.77238e-22	0.456743	0.12	0.008	9.298e-18	UBE2T
EDF1	3.24434e-22	0.524623	0.61	0.368	1.08809e-17	EDF1
SQSTM1	6.18233e-22	-0.666343	0.155	0.331	2.07343e-17	SQSTM1
STARD3NL	6.22571e-22	-0.738201	0.063	0.231	2.08798e-17	STARD3NL
UQCR10	8.34086e-22	0.535527	0.616	0.392	2.79736e-17	UQCR10
DDT	1.0535e-21	0.595578	0.294	0.082	3.53322e-17	DDT
RAN	1.57017e-21	0.599969	0.757	0.564	5.26604e-17	RAN
ITPR1	1.58412e-21	-0.669288	0.156	0.363	5.31283e-17	ITPR1
HMGN2	1.6021e-21	0.775998	0.563	0.345	5.37312e-17	HMGN2
RPL10A	1.84643e-21	-0.253344	0.892	0.952	6.19255e-17	RPL10A
GSTK1	1.92176e-21	-0.65837	0.343	0.541	6.44519e-17	GSTK1
ETV1	2.07648e-21	-0.610346	0.011	0.13	6.96409e-17	ETV1
AL139246.5	2.27353e-21	-0.605133	0.003	0.106	7.62495e-17	AL139246.5
TCF7	2.40373e-21	-0.828351	0.121	0.344	8.06161e-17	TCF7
OAZ1	2.81785e-21	0.508854	0.772	0.586	9.4505e-17	OAZ1
GSTA4	2.90474e-21	0.645765	0.136	0.006	9.74192e-17	GSTA4
BAIAP3	3.04816e-21	-0.760377	0.034	0.229	1.02229e-16	BAIAP3
RABAC1	3.12069e-21	0.686178	0.291	0.087	1.04662e-16	RABAC1
TAP1	3.15407e-21	0.64231	0.248	0.075	1.05781e-16	TAP1
CST7	3.9814e-21	0.911647	0.566	0.29	1.33528e-16	CST7
PDCD1	5.99011e-21	0.616158	0.143	0.023	2.00896e-16	PDCD1
MGST3	7.31538e-21	0.426018	0.107	0.008	2.45343e-16	MGST3
NINJ1	8.54902e-21	-0.757432	0.121	0.297	2.86717e-16	NINJ1
ABRACL	9.10051e-21	0.502489	0.611	0.373	3.05213e-16	ABRACL
HELLS	1.07565e-20	0.482126	0.121	0.017	3.60751e-16	HELLS
SFN	1.15679e-20	0.553438	0.124	0.016	3.87964e-16	SFN
SUSD4	1.26729e-20	-0.703761	0.033	0.191	4.25023e-16	SUSD4
CD74	1.68634e-20	-0.608228	0.792	0.909	5.65566e-16	CD74
IFITM1	2.05933e-20	-0.650671	0.537	0.742	6.90658e-16	IFITM1
RNASET2	2.56205e-20	-0.753282	0.069	0.242	8.5926e-16	RNASET2
MT-CO3	2.95118e-20	-0.789768	0.84	0.983	9.89768e-16	MT-CO3
LAT	3.10871e-20	-0.674814	0.409	0.641	1.0426e-15	LAT
MIR181A1HG	3.24546e-20	-0.920049	0.053	0.271	1.08846e-15	MIR181A1HG
ANKRD28	3.29475e-20	0.387519	0.106	0.019	1.10499e-15	ANKRD28
PIM2	4.32701e-20	-0.543453	0.296	0.477	1.45119e-15	PIM2
NDUFB11	5.81633e-20	0.520964	0.595	0.357	1.95068e-15	NDUFB11
RBX1	7.96385e-20	0.552992	0.489	0.274	2.67092e-15	RBX1
TSPO	1.22302e-19	0.555833	0.467	0.241	4.10176e-15	TSPO
HMGB2	1.41284e-19	0.63644	0.306	0.119	4.7384e-15	HMGB2
CD52	1.49845e-19	-0.508605	0.589	0.788	5.0255e-15	CD52
HSPB1	1.50152e-19	-0.645234	0.519	0.676	5.0358e-15	HSPB1
SNRPF	1.50182e-19	0.501536	0.48	0.269	5.03679e-15	SNRPF
EIF5A	1.50326e-19	-0.567668	0.419	0.579	5.04164e-15	EIF5A
LRRN3	1.68987e-19	-0.775873	0.021	0.168	5.66747e-15	LRRN3
MT1X	1.88534e-19	0.491594	0.408	0.22	6.32306e-15	MT1X
PPIB	2.02603e-19	0.401012	0.64	0.457	6.79488e-15	PPIB
COX6B1	2.84041e-19	0.489111	0.69	0.469	9.52618e-15	COX6B1
PRG4	4.34036e-19	-0.759531	0.007	0.129	1.45567e-14	PRG4
NDUFB7	5.2818e-19	0.571084	0.405	0.185	1.77141e-14	NDUFB7
SPCS1	6.74379e-19	0.42656	0.612	0.417	2.26173e-14	SPCS1
SERF2	7.19797e-19	0.420847	0.869	0.735	2.41406e-14	SERF2
ATP6V0C	1.1533e-18	-0.61045	0.119	0.285	3.86794e-14	ATP6V0C
NDUFS6	1.37726e-18	0.523793	0.445	0.22	4.61905e-14	NDUFS6
LGALS7	1.92842e-18	0.494541	0.101	0.008	6.46755e-14	LGALS7
RPLP1	1.93003e-18	0.276869	1	0.999	6.47295e-14	RPLP1
EIF3E	2.02235e-18	-0.473524	0.445	0.576	6.78254e-14	EIF3E
RPL27A	2.35319e-18	-0.470881	0.617	0.781	7.89214e-14	RPL27A
FUS	3.59664e-18	-0.656956	0.436	0.648	1.20624e-13	FUS
DYNLT1	3.67107e-18	0.582427	0.228	0.063	1.2312e-13	DYNLT1
PTHLH	3.73873e-18	-0.908154	0.071	0.235	1.2539e-13	PTHLH
TOMM5	4.35041e-18	0.58271	0.422	0.194	1.45904e-13	TOMM5
FKBP5	5.21376e-18	0.564381	0.29	0.113	1.74859e-13	FKBP5
UBE2I	5.85264e-18	-0.619273	0.454	0.616	1.96286e-13	UBE2I
NDUFC1	5.90131e-18	0.630847	0.377	0.154	1.97918e-13	NDUFC1
LY6E	6.37363e-18	-0.578435	0.37	0.525	2.13759e-13	LY6E
CCL18	7.17259e-18	0.795589	0.141	0.031	2.40554e-13	CCL18
MTHFD2	1.05251e-17	0.559207	0.29	0.102	3.5299e-13	MTHFD2
PHPT1	1.35228e-17	0.603439	0.318	0.121	4.53527e-13	PHPT1
MT-CYB	1.49199e-17	-0.842682	0.843	0.971	5.00382e-13	MT-CYB
EIF3F	1.61401e-17	-0.551269	0.346	0.501	5.41305e-13	EIF3F
SLAMF1	1.6948e-17	0.477359	0.172	0.065	5.68402e-13	SLAMF1
H2AFZ	1.80146e-17	0.498002	0.532	0.419	6.04174e-13	H2AFZ
PDCD5	2.24004e-17	0.504282	0.382	0.178	7.51266e-13	PDCD5
GPR183	2.25041e-17	-0.765184	0.046	0.195	7.54742e-13	GPR183
COX7A2	2.35727e-17	0.449197	0.714	0.503	7.90582e-13	COX7A2
SOX4	2.54662e-17	-0.785294	0.06	0.215	8.54085e-13	SOX4
MRPS34	4.52216e-17	-0.645503	0.112	0.252	1.51664e-12	MRPS34
CENPM	4.8337e-17	0.50031	0.197	0.05	1.62113e-12	CENPM
ACOT7	5.31977e-17	0.357338	0.125	0.023	1.78415e-12	ACOT7
ATP5F1E	5.70919e-17	0.501043	0.885	0.754	1.91475e-12	ATP5F1E
PYURF	6.75219e-17	-0.601409	0.06	0.187	2.26455e-12	PYURF
SLC25A3	6.83149e-17	0.482261	0.657	0.467	2.29115e-12	SLC25A3
TMEM258	7.32999e-17	0.415004	0.574	0.393	2.45833e-12	TMEM258
NHP2	9.07251e-17	0.541767	0.53	0.288	3.04274e-12	NHP2
NME2	9.45446e-17	0.515774	0.806	0.656	3.17084e-12	NME2
TRMT112	9.47e-17	0.475796	0.56	0.354	3.17605e-12	TRMT112
MTDH	9.48043e-17	-0.749957	0.173	0.364	3.17955e-12	MTDH
MICAL2	1.04794e-16	0.451058	0.105	0.006	3.5146e-12	MICAL2
NOP10	1.06489e-16	0.547021	0.429	0.222	3.57142e-12	NOP10
HSPB11	1.19862e-16	0.47151	0.213	0.071	4.01993e-12	HSPB11
CFLAR	1.27937e-16	0.625014	0.47	0.231	4.29074e-12	CFLAR
ARL6IP6	1.52015e-16	0.435616	0.144	0.029	5.09827e-12	ARL6IP6
RASA4	1.75412e-16	-0.545848	0.006	0.111	5.88297e-12	RASA4
NEDD8	1.7668e-16	0.475731	0.415	0.209	5.92549e-12	NEDD8
GYPC	2.00532e-16	-0.612973	0.214	0.396	6.72543e-12	GYPC
NDUFS7	2.05144e-16	0.530986	0.35	0.146	6.88013e-12	NDUFS7
PFDN2	3.34911e-16	0.518936	0.381	0.176	1.12322e-11	PFDN2
NAA38	3.50041e-16	0.453033	0.236	0.079	1.17397e-11	NAA38
CXCR4	4.0945e-16	-0.77151	0.154	0.324	1.37321e-11	CXCR4
UBE2N	4.33495e-16	0.533546	0.425	0.204	1.45386e-11	UBE2N
MRPL52	4.77415e-16	0.517364	0.449	0.22	1.60116e-11	MRPL52
SMIM37	4.98535e-16	0.569708	0.269	0.099	1.67199e-11	SMIM37
PPDPF	5.94032e-16	0.53389	0.778	0.605	1.99226e-11	PPDPF
CD37	6.12801e-16	-0.582034	0.291	0.494	2.05521e-11	CD37
IDH2	6.84369e-16	-0.5832	0.03	0.157	2.29524e-11	IDH2
HIST1H1E	6.95084e-16	-0.637446	0.032	0.146	2.33117e-11	HIST1H1E
FKBP11	7.24674e-16	0.572193	0.284	0.123	2.43041e-11	FKBP11
PTTG1	7.72962e-16	0.452018	0.208	0.066	2.59236e-11	PTTG1
EEF1G	7.78042e-16	-0.331576	0.649	0.73	2.6094e-11	EEF1G
LAIR2	7.98486e-16	0.575122	0.171	0.058	2.67796e-11	LAIR2
RTKN2	8.04198e-16	-0.62197	0.051	0.189	2.69712e-11	RTKN2
RPL4	8.2682e-16	-0.267751	0.802	0.869	2.77299e-11	RPL4
KRT7	8.42433e-16	0.448247	0.503	0.297	2.82535e-11	KRT7
ZNF365	8.79141e-16	-0.485447	0.016	0.114	2.94846e-11	ZNF365
GADD45B	9.09535e-16	-0.717745	0.095	0.228	3.0504e-11	GADD45B
MAF1	1.09871e-15	-0.507754	0.047	0.167	3.68487e-11	MAF1
PRDX3	1.21007e-15	0.493111	0.254	0.09	4.05833e-11	PRDX3
ERH	1.56017e-15	0.457689	0.546	0.36	5.23248e-11	ERH
UQCR11	1.61017e-15	0.473612	0.649	0.444	5.40018e-11	UQCR11
MCM3	1.79879e-15	0.335043	0.156	0.049	6.03279e-11	MCM3
EIF3H	1.94267e-15	-0.541651	0.405	0.563	6.51532e-11	EIF3H
LITAF	2.57672e-15	0.684911	0.368	0.137	8.64181e-11	LITAF
TBCA	2.87105e-15	0.448264	0.497	0.29	9.62892e-11	TBCA
DNAJC15	3.97449e-15	0.487154	0.239	0.089	1.33297e-10	DNAJC15
NBAS	4.22831e-15	0.495612	0.142	0.042	1.41809e-10	NBAS
CDHR3	5.33207e-15	-0.549804	0.029	0.143	1.78827e-10	CDHR3
MRPL27	5.87561e-15	0.375534	0.181	0.055	1.97056e-10	MRPL27
ANXA5	7.09054e-15	0.509114	0.206	0.052	2.37803e-10	ANXA5
RBL2	7.36032e-15	-0.628832	0.046	0.184	2.4685e-10	RBL2
ICOS	7.39385e-15	-0.740549	0.094	0.249	2.47975e-10	ICOS
CNN2	7.99662e-15	0.475399	0.16	0.031	2.68191e-10	CNN2
UQCC2	8.17703e-15	0.584876	0.273	0.072	2.74241e-10	UQCC2
CD3G	8.67507e-15	-0.722866	0.168	0.373	2.90944e-10	CD3G
LSM7	8.75822e-15	0.444934	0.556	0.347	2.93733e-10	LSM7
CIRBP	9.73746e-15	-0.366704	0.632	0.745	3.26575e-10	CIRBP
DSTN	1.16827e-14	0.447724	0.112	0.014	3.91816e-10	DSTN
CSTB	1.33268e-14	0.566878	0.304	0.123	4.46953e-10	CSTB
SELENOH	2.05274e-14	0.433381	0.566	0.367	6.8845e-10	SELENOH
ZFP36	2.18085e-14	-0.75259	0.129	0.286	7.31412e-10	ZFP36
PI16	2.31523e-14	0.473798	0.114	0.028	7.76482e-10	PI16
ATP5IF1	2.67494e-14	0.435404	0.484	0.299	8.97123e-10	ATP5IF1
CD48	2.77555e-14	-0.623022	0.166	0.316	9.30864e-10	CD48
ARF5	2.98873e-14	-0.557102	0.15	0.288	1.00236e-09	ARF5
TRGV7	3.12586e-14	-0.465578	0.01	0.102	1.04835e-09	TRGV7
BOLA3	4.4256e-14	0.454722	0.243	0.076	1.48426e-09	BOLA3
RANBP1	4.82187e-14	-0.596516	0.158	0.286	1.61716e-09	RANBP1
MRPL57	5.09186e-14	0.496001	0.468	0.24	1.70771e-09	MRPL57
EVI2B	5.21094e-14	-0.565908	0.039	0.137	1.74764e-09	EVI2B
AURKAIP1	5.4603e-14	0.460385	0.341	0.157	1.83128e-09	AURKAIP1
RBMS1	5.62996e-14	0.303487	0.117	0.036	1.88818e-09	RBMS1
ST7	7.89063e-14	-0.570599	0.038	0.152	2.64636e-09	ST7
TSC22D1	8.47345e-14	0.57101	0.148	0.028	2.84182e-09	TSC22D1
MRPL41	8.63071e-14	-0.49889	0.066	0.173	2.89457e-09	MRPL41
HBP1	9.1105e-14	-0.525362	0.042	0.15	3.05548e-09	HBP1
CDK2AP2	1.29156e-13	0.521162	0.259	0.101	4.33164e-09	CDK2AP2
EMC6	1.45137e-13	0.431974	0.257	0.102	4.8676e-09	EMC6
FEN1	1.58769e-13	0.319958	0.129	0.029	5.32481e-09	FEN1
TNIP3	1.6025e-13	0.842127	0.247	0.075	5.37445e-09	TNIP3
SPCS2	1.8572e-13	0.404077	0.349	0.167	6.22866e-09	SPCS2
TALDO1	1.91406e-13	0.428432	0.33	0.153	6.41939e-09	TALDO1
MRPL17	1.9873e-13	0.472683	0.227	0.072	6.66501e-09	MRPL17
CARD16	2.08745e-13	0.560522	0.29	0.127	7.00087e-09	CARD16
YWHAZ	2.2695e-13	-0.349276	0.572	0.681	7.61145e-09	YWHAZ
PSMB8	2.45563e-13	0.487055	0.381	0.185	8.23571e-09	PSMB8
IQGAP1	2.6914e-13	0.405736	0.251	0.119	9.02643e-09	IQGAP1
CD99	3.01248e-13	0.27153	0.642	0.515	1.01032e-08	CD99
UQCRFS1	3.06092e-13	-0.417099	0.041	0.125	1.02657e-08	UQCRFS1
LTA	3.06573e-13	-0.466441	0.038	0.132	1.02819e-08	LTA
SAMSN1	3.0935e-13	0.433296	0.298	0.141	1.0375e-08	SAMSN1
MYL12A	3.93606e-13	0.395797	0.722	0.565	1.32008e-08	MYL12A
POMP	3.9788e-13	0.367681	0.444	0.29	1.33441e-08	POMP
DDIT4	4.02973e-13	0.546792	0.463	0.222	1.35149e-08	DDIT4
MRPL51	4.24557e-13	0.470804	0.374	0.184	1.42388e-08	MRPL51
EEF1D	4.3347e-13	-0.278328	0.682	0.769	1.45377e-08	EEF1D
CTSC	4.69518e-13	-0.691818	0.162	0.347	1.57467e-08	CTSC
CTBS	4.93932e-13	-0.462556	0.016	0.111	1.65655e-08	CTBS
C19orf70	6.57892e-13	0.538808	0.397	0.186	2.20644e-08	C19orf70
MT-ND2	7.17944e-13	-0.80647	0.456	0.769	2.40784e-08	MT-ND2
PGLS	7.27048e-13	-0.456593	0.049	0.151	2.43837e-08	PGLS
DUSP1	7.72037e-13	-0.72559	0.08	0.214	2.58926e-08	DUSP1
MCM5	9.79261e-13	0.467311	0.238	0.096	3.28425e-08	MCM5
MRPS21	1.332e-12	0.4101	0.459	0.273	4.46725e-08	MRPS21
NDUFS5	1.46046e-12	0.368433	0.591	0.388	4.8981e-08	NDUFS5
LEF1	1.5e-12	-0.601734	0.093	0.223	5.03069e-08	LEF1
PSMA4	1.75202e-12	0.35374	0.336	0.182	5.87593e-08	PSMA4
PNKD	2.21077e-12	0.415156	0.23	0.084	7.41448e-08	PNKD
CDCA7	2.71372e-12	0.269409	0.187	0.091	9.10127e-08	CDCA7
CDK6	3.14876e-12	0.424719	0.208	0.086	1.05603e-07	CDK6
SIRPG	3.21851e-12	-0.503191	0.191	0.358	1.07942e-07	SIRPG
HSPE1	3.25144e-12	0.454012	0.574	0.393	1.09047e-07	HSPE1
IFITM3	3.87936e-12	0.536105	0.157	0.045	1.30106e-07	IFITM3
CENPU	3.99042e-12	0.297742	0.118	0.022	1.33831e-07	CENPU
MAD2L1	4.19634e-12	0.302768	0.113	0.025	1.40737e-07	MAD2L1
PPP1CC	4.88291e-12	-0.49206	0.158	0.281	1.63763e-07	PPP1CC
ALOX5AP	4.93201e-12	0.327847	0.67	0.52	1.6541e-07	ALOX5AP
COX14	5.3014e-12	0.519823	0.308	0.123	1.77798e-07	COX14
ATP5PF	5.70135e-12	0.442588	0.613	0.441	1.91212e-07	ATP5PF
CHRNA6	6.68829e-12	-0.640972	0.04	0.164	2.24312e-07	CHRNA6
IL6R	7.21013e-12	-0.478519	0.025	0.115	2.41813e-07	IL6R
SNRPD1	8.33013e-12	0.399179	0.424	0.251	2.79376e-07	SNRPD1
PDIA3	8.61718e-12	-0.591651	0.087	0.218	2.89003e-07	PDIA3
TSTD1	9.34497e-12	0.365351	0.382	0.199	3.13412e-07	TSTD1
CYBA	9.56541e-12	-0.564826	0.432	0.586	3.20805e-07	CYBA
EPB41	9.59687e-12	-0.542859	0.029	0.131	3.2186e-07	EPB41
MALAT1	1.07653e-11	-0.358602	0.967	0.969	3.61047e-07	MALAT1
GTF2A2	1.27602e-11	0.368883	0.341	0.187	4.27952e-07	GTF2A2
ATP5MD	1.28598e-11	0.497541	0.453	0.253	4.31292e-07	ATP5MD
TNFRSF18	1.38499e-11	-0.41228	0.083	0.185	4.64497e-07	TNFRSF18
FNTA	1.38708e-11	-0.477133	0.036	0.13	4.65198e-07	FNTA
HOTAIRM1	1.47119e-11	-0.433753	0.024	0.114	4.93406e-07	HOTAIRM1
COX7B	1.48383e-11	0.404198	0.576	0.379	4.97645e-07	COX7B
TEX30	1.69476e-11	0.318913	0.117	0.031	5.68388e-07	TEX30
RPL36AL	1.96572e-11	0.36169	0.693	0.513	6.59263e-07	RPL36AL
NDUFB3	2.13993e-11	0.440311	0.363	0.185	7.17689e-07	NDUFB3
ORMDL2	2.21811e-11	0.442022	0.156	0.046	7.4391e-07	ORMDL2
REXO2	2.27877e-11	0.347914	0.118	0.034	7.64255e-07	REXO2
SSNA1	2.52407e-11	0.404648	0.241	0.098	8.46523e-07	SSNA1
EIF4B	2.60211e-11	-0.521799	0.179	0.293	8.72694e-07	EIF4B
CYLD	2.6899e-11	-0.58134	0.111	0.276	9.0214e-07	CYLD
PSMA3	2.69214e-11	0.409665	0.317	0.162	9.0289e-07	PSMA3
FKBP2	2.7866e-11	0.382537	0.155	0.054	9.3457e-07	FKBP2
TSC22D3	3.58219e-11	0.383344	0.61	0.405	1.2014e-06	TSC22D3
DNAJC9	4.46935e-11	0.300691	0.138	0.043	1.49893e-06	DNAJC9
ATP5ME	4.55608e-11	0.284074	0.542	0.396	1.52802e-06	ATP5ME
NDUFA6	4.85938e-11	0.407018	0.416	0.253	1.62974e-06	NDUFA6
HIST3H2A	4.93906e-11	-0.458812	0.051	0.142	1.65646e-06	HIST3H2A
ATP5MPL	5.53096e-11	0.408631	0.56	0.374	1.85497e-06	ATP5MPL
REEP5	5.59113e-11	0.388681	0.293	0.152	1.87515e-06	REEP5
C12orf75	5.66395e-11	0.283406	0.114	0.029	1.89958e-06	C12orf75
PTPRN2	6.05629e-11	-0.481686	0.081	0.173	2.03116e-06	PTPRN2
LCP2	6.16316e-11	-0.515289	0.113	0.249	2.067e-06	LCP2
MZT1	6.41712e-11	0.468664	0.219	0.074	2.15217e-06	MZT1
NME1	6.51775e-11	0.419076	0.361	0.178	2.18592e-06	NME1
POLR2F	6.76343e-11	0.438694	0.246	0.087	2.26832e-06	POLR2F
COX8A	7.48759e-11	0.386986	0.679	0.514	2.51119e-06	COX8A
PSMB3	7.5646e-11	0.385515	0.523	0.349	2.53702e-06	PSMB3
SPG7	7.74134e-11	-0.522936	0.038	0.148	2.59629e-06	SPG7
TRGC1	8.51442e-11	-0.459397	0.027	0.116	2.85557e-06	TRGC1
JTB	8.6778e-11	-0.412417	0.106	0.218	2.91036e-06	JTB
DDX6	9.08435e-11	-0.51832	0.066	0.178	3.04671e-06	DDX6
CISD2	9.23962e-11	0.309945	0.144	0.042	3.09878e-06	CISD2
RNF19A	1.04641e-10	-0.512396	0.273	0.452	3.50945e-06	RNF19A
CD82	1.09494e-10	-0.424479	0.225	0.366	3.67222e-06	CD82
ATP6V0B	1.12753e-10	0.326719	0.343	0.193	3.78152e-06	ATP6V0B
NDUFC2	1.26467e-10	0.392274	0.26	0.117	4.24145e-06	NDUFC2
C19orf53	1.38379e-10	0.361515	0.515	0.345	4.64095e-06	C19orf53
ANP32B	1.40969e-10	-0.509639	0.118	0.218	4.72783e-06	ANP32B
KLHL42	1.61164e-10	-0.533122	0.068	0.18	5.40513e-06	KLHL42
MYDGF	1.72602e-10	-0.476301	0.047	0.147	5.78871e-06	MYDGF
STK17A	1.74019e-10	-0.55429	0.077	0.198	5.83626e-06	STK17A
DNMT1	1.75672e-10	0.273687	0.193	0.084	5.8917e-06	DNMT1
SNRNP25	1.79538e-10	0.277471	0.126	0.039	6.02135e-06	SNRNP25
EIF3L	1.93527e-10	-0.383245	0.318	0.395	6.49051e-06	EIF3L
PSMB8-AS1	1.94321e-10	0.423694	0.105	0.024	6.51713e-06	PSMB8-AS1
BACH1	2.08844e-10	-0.44573	0.031	0.117	7.0042e-06	BACH1
TMEM106C	2.28599e-10	0.322641	0.156	0.047	7.66676e-06	TMEM106C
SF3B1	2.29425e-10	-0.416349	0.217	0.357	7.69445e-06	SF3B1
RPLP0	2.33539e-10	0.454802	0.952	0.928	7.83243e-06	RPLP0
IGHM	2.65706e-10	0.547768	0.202	0.079	8.91124e-06	IGHM
SLFN5	2.71876e-10	-0.495878	0.052	0.145	9.11819e-06	SLFN5
YIF1A	2.92673e-10	0.424327	0.22	0.081	9.81567e-06	YIF1A
FAU	3.43916e-10	0.345173	0.947	0.924	1.15343e-05	FAU
LSM6	3.53969e-10	0.388965	0.295	0.155	1.18714e-05	LSM6
NDFIP2	3.63276e-10	0.395454	0.224	0.097	1.21836e-05	NDFIP2
TIMM8B	3.76772e-10	0.341084	0.328	0.185	1.26362e-05	TIMM8B
MYL6	4.00773e-10	0.373774	0.82	0.728	1.34411e-05	MYL6
SEC11C	4.17031e-10	0.316534	0.506	0.339	1.39864e-05	SEC11C
CORO1B	4.23326e-10	-0.528075	0.4	0.565	1.41975e-05	CORO1B
POLR2I	4.61547e-10	0.387202	0.319	0.155	1.54794e-05	POLR2I
UQCRC2	4.66361e-10	-0.44284	0.304	0.425	1.56408e-05	UQCRC2
PCMT1	4.67802e-10	0.3261	0.215	0.09	1.56891e-05	PCMT1
NDUFS3	4.84154e-10	0.34333	0.287	0.148	1.62376e-05	NDUFS3
CSDE1	4.87663e-10	-0.424954	0.191	0.307	1.63552e-05	CSDE1
ARL6IP4	4.88579e-10	-0.490632	0.228	0.336	1.6386e-05	ARL6IP4
DOK2	5.10415e-10	-0.500045	0.145	0.265	1.71183e-05	DOK2
IER2	5.17388e-10	-0.531233	0.176	0.296	1.73522e-05	IER2
POLR2L	5.69056e-10	0.424339	0.498	0.309	1.9085e-05	POLR2L
MATR3.1	5.74764e-10	-0.399305	0.117	0.21	1.92764e-05	MATR3.1
DYNLRB1	6.30194e-10	0.415271	0.362	0.178	2.11354e-05	DYNLRB1
MRPS11	6.89042e-10	0.30505	0.137	0.048	2.31091e-05	MRPS11
FAM49B	6.93886e-10	-0.445659	0.136	0.228	2.32716e-05	FAM49B
CD3E	8.597e-10	-0.310312	0.639	0.731	2.88326e-05	CD3E
SRRT	8.76203e-10	-0.52592	0.156	0.266	2.93861e-05	SRRT
SSSCA1	1.00595e-09	0.367714	0.204	0.075	3.37376e-05	SSSCA1
CD69	1.06477e-09	-0.678259	0.113	0.224	3.57102e-05	CD69
TIAM1	1.33114e-09	0.425874	0.307	0.193	4.46436e-05	TIAM1
MRPS18C	1.3427e-09	0.307171	0.2	0.085	4.50315e-05	MRPS18C
CYTOR	1.39208e-09	0.474592	0.231	0.093	4.66874e-05	CYTOR
SSR4	1.52687e-09	0.270241	0.597	0.444	5.12081e-05	SSR4
METTL26	1.55945e-09	-0.466973	0.196	0.289	5.23009e-05	METTL26
RPA3	1.59075e-09	0.450036	0.324	0.143	5.33504e-05	RPA3
COX7C	1.67151e-09	0.284395	0.818	0.724	5.60592e-05	COX7C
CCND2	1.71114e-09	0.446781	0.21	0.088	5.73882e-05	CCND2
WDR83OS	1.84861e-09	0.350717	0.568	0.4	6.19985e-05	WDR83OS
TERF2IP	1.96942e-09	-0.457991	0.261	0.371	6.60503e-05	TERF2IP
SEC61G	2.21197e-09	0.340013	0.593	0.412	7.41849e-05	SEC61G
IKZF2	2.26176e-09	-0.560615	0.154	0.329	7.5855e-05	IKZF2
ZWINT	2.31756e-09	0.276888	0.106	0.026	7.77264e-05	ZWINT
ADI1	2.7103e-09	-0.484434	0.067	0.16	9.08979e-05	ADI1
OST4	2.80803e-09	0.382624	0.621	0.45	9.41758e-05	OST4
HNRNPK	2.92196e-09	-0.362189	0.521	0.611	9.79965e-05	HNRNPK
CCNI2	2.9612e-09	-0.4213	0.039	0.109	9.93126e-05	CCNI2
FXYD5	3.06145e-09	0.266869	0.758	0.656	0.000102675	FXYD5
TRIR	3.22219e-09	-0.448966	0.19	0.31	0.000108066	TRIR
CAMK4	3.24709e-09	-0.570336	0.047	0.163	0.000108901	CAMK4
RPA2	3.3752e-09	0.3223	0.2	0.081	0.000113197	RPA2
DBI	3.55655e-09	0.309792	0.486	0.338	0.00011928	DBI
ANAPC11	3.71594e-09	0.313552	0.399	0.235	0.000124625	ANAPC11
BTG2	3.92014e-09	-0.440825	0.043	0.122	0.000131474	BTG2
PPP1R15A	3.92184e-09	-0.474787	0.082	0.194	0.000131531	PPP1R15A
NDUFB2	4.055e-09	0.383156	0.548	0.364	0.000135997	NDUFB2
ICAM3	4.35471e-09	-0.55965	0.233	0.379	0.000146048	ICAM3
NDUFV2	4.36288e-09	0.438475	0.556	0.368	0.000146322	NDUFV2
VDAC2	4.64625e-09	0.410304	0.386	0.214	0.000155826	VDAC2
CCT8	4.69033e-09	0.35046	0.463	0.315	0.000157304	CCT8
SEPT9	4.83422e-09	-0.450763	0.176	0.277	0.00016213	SEPT9
RB1CC1	4.9661e-09	-0.421573	0.04	0.131	0.000166553	RB1CC1
CHST12	5.31003e-09	0.339473	0.103	0.032	0.000178088	CHST12
SELENOK	5.63821e-09	0.465595	0.315	0.145	0.000189094	SELENOK
LIMS2	5.84957e-09	-0.478151	0.069	0.166	0.000196183	LIMS2
PSMG1	6.11319e-09	0.269149	0.15	0.065	0.000205024	PSMG1
SNX20	6.28175e-09	-0.407798	0.058	0.136	0.000210677	SNX20
HIF1A	7.50867e-09	-0.478645	0.107	0.205	0.000251826	HIF1A
ARID5B	7.5946e-09	-0.412916	0.173	0.284	0.000254708	ARID5B
TSPAN5	7.9439e-09	-0.386958	0.031	0.107	0.000266422	TSPAN5
CD53	8.09211e-09	0.289611	0.236	0.137	0.000271393	CD53
CCDC124	8.42888e-09	0.417497	0.271	0.122	0.000282688	CCDC124
SNRPB	8.65012e-09	0.357177	0.448	0.3	0.000290108	SNRPB
VDAC1	9.74395e-09	0.309658	0.491	0.332	0.000326792	VDAC1
ITGB2-AS1	1.10825e-08	-0.570213	0.071	0.204	0.000371686	ITGB2-AS1
HMGN3	1.12597e-08	0.272112	0.421	0.286	0.000377628	HMGN3
GATA3	1.19445e-08	-0.532033	0.152	0.287	0.000400595	GATA3
LIMS1	1.22668e-08	-0.437985	0.099	0.187	0.000411404	LIMS1
TC2N	1.2888e-08	-0.43932	0.036	0.118	0.000432237	TC2N
NDUFA11	1.50873e-08	0.427118	0.277	0.12	0.000505997	NDUFA11
KIR2DL3	1.51121e-08	-0.373648	0.165	0.286	0.000506828	KIR2DL3
TRBV5-6	1.5294e-08	-0.433677	0.75	0.836	0.000512929	TRBV5-6
HMGB1	1.54373e-08	0.311356	0.787	0.732	0.000517736	HMGB1
MFNG	1.72772e-08	0.373643	0.187	0.086	0.000579442	MFNG
DPY30	1.75259e-08	0.346686	0.163	0.054	0.000587785	DPY30
SNRPB2	1.82662e-08	0.257379	0.366	0.233	0.000612613	SNRPB2
COA3	1.96705e-08	0.370189	0.198	0.079	0.000659709	COA3
OSTC	2.01315e-08	0.269703	0.352	0.227	0.000675169	OSTC
GTF3C6	2.05573e-08	0.329219	0.249	0.126	0.00068945	GTF3C6
TNIK	2.18421e-08	-0.453058	0.029	0.111	0.00073254	TNIK
AC004585.1	2.26429e-08	-0.483824	0.039	0.135	0.000759398	AC004585.1
MCM7	2.3083e-08	0.382532	0.199	0.083	0.000774158	MCM7
CTSB	2.43751e-08	-0.428404	0.099	0.184	0.000817493	CTSB
H1F0	2.83019e-08	-0.442921	0.036	0.109	0.00094919	H1F0
KCNMA1	2.89168e-08	-0.500447	0.03	0.127	0.000969811	KCNMA1
NDUFAF3	2.95522e-08	0.354711	0.408	0.253	0.000991121	NDUFAF3
SATB2	3.34565e-08	-0.454729	0.055	0.14	0.00112206	SATB2
SCML4	3.53535e-08	-0.571899	0.077	0.203	0.00118569	SCML4
RAB2A	4.01241e-08	-0.464477	0.117	0.228	0.00134568	RAB2A
SLIRP	4.15505e-08	0.313304	0.338	0.184	0.00139352	SLIRP
MRPL34	4.37785e-08	0.282876	0.214	0.1	0.00146824	MRPL34
IST1	4.47978e-08	-0.32437	0.07	0.14	0.00150243	IST1
RASSF5	4.68722e-08	-0.368175	0.038	0.102	0.001572	RASSF5
ILF3-DT	4.83492e-08	-0.428996	0.042	0.116	0.00162153	ILF3-DT
CD84	5.20018e-08	-0.439186	0.029	0.114	0.00174404	CD84
CKLF	5.29821e-08	0.320284	0.284	0.154	0.00177691	CKLF
SERPINB9	5.51828e-08	-0.487	0.073	0.169	0.00185072	SERPINB9
SSB	5.67415e-08	0.36036	0.175	0.072	0.001903	SSB
S100A4	5.72433e-08	0.393189	0.794	0.775	0.00191983	S100A4
NDUFS8	5.79721e-08	0.329614	0.331	0.188	0.00194427	NDUFS8
ARHGAP4	6.22166e-08	-0.423337	0.063	0.132	0.00208662	ARHGAP4
SEC11A	6.26608e-08	0.323395	0.299	0.176	0.00210152	SEC11A
FAM177A1	6.45767e-08	0.315442	0.126	0.045	0.00216577	FAM177A1
MRPL11	6.62143e-08	0.340221	0.244	0.124	0.0022207	MRPL11
EIF1AX	6.69887e-08	0.307142	0.364	0.242	0.00224667	EIF1AX
TIMM13	6.78918e-08	0.31088	0.371	0.221	0.00227696	TIMM13
YME1L1	6.9543e-08	-0.339807	0.071	0.132	0.00233233	YME1L1
SRSF3	7.0686e-08	0.314198	0.469	0.328	0.00237067	SRSF3
GIT2	7.28648e-08	-0.423473	0.092	0.179	0.00244374	GIT2
ARL4A	8.69502e-08	-0.512864	0.054	0.141	0.00291614	ARL4A
ATP5MC3	9.40753e-08	0.301963	0.63	0.513	0.0031551	ATP5MC3
DTYMK	9.46369e-08	0.286744	0.103	0.029	0.00317393	DTYMK
CCDC167	9.60513e-08	0.375087	0.235	0.095	0.00322137	CCDC167
ZG16B	9.75108e-08	-0.487297	0.071	0.157	0.00327032	ZG16B
RARRES3	9.83475e-08	-0.378869	0.082	0.157	0.00329838	RARRES3
TOX	9.89737e-08	-0.421592	0.226	0.359	0.00331938	TOX
UNG	9.94531e-08	0.262749	0.122	0.037	0.00333546	UNG
SRSF5	1.06738e-07	-0.366952	0.215	0.311	0.00357979	SRSF5
TXNDC17	1.07009e-07	0.355336	0.263	0.129	0.00358888	TXNDC17
LAMTOR2	1.09694e-07	0.411043	0.254	0.113	0.00367892	LAMTOR2
MRPS36	1.14868e-07	0.360089	0.175	0.07	0.00385244	MRPS36
TNFRSF25	1.15844e-07	-0.50449	0.078	0.185	0.00388517	TNFRSF25
PRDX4	1.18509e-07	0.283828	0.202	0.102	0.00397455	PRDX4
PSMA7	1.21494e-07	0.379856	0.58	0.4	0.00407466	PSMA7
RPA1	1.32811e-07	-0.342419	0.079	0.133	0.00445423	RPA1
ARHGDIA	1.34471e-07	0.322444	0.316	0.188	0.00450988	ARHGDIA
CD58	1.3938e-07	0.289179	0.113	0.036	0.00467454	CD58
RHOH	1.53394e-07	-0.360967	0.057	0.123	0.00514454	RHOH
FLOT1	1.61146e-07	-0.349219	0.042	0.101	0.0054045	FLOT1
CBR1	1.63641e-07	0.33449	0.165	0.059	0.00548819	CBR1
SRSF2	1.64556e-07	0.290387	0.424	0.284	0.00551889	SRSF2
MRPS6	1.65241e-07	0.328963	0.383	0.23	0.00554184	MRPS6
BTG1	1.688e-07	-0.405153	0.384	0.505	0.00566122	BTG1
SAT1	1.78951e-07	-0.357787	0.141	0.21	0.00600168	SAT1
DUT	1.90057e-07	0.311616	0.319	0.198	0.00637414	DUT
TRAC	1.92048e-07	0.285277	0.311	0.217	0.0064409	TRAC
PTGES3	1.9733e-07	0.331522	0.505	0.357	0.00661804	PTGES3
RHOC	2.00024e-07	-0.502065	0.117	0.221	0.0067084	RHOC
ZNF800	2.03833e-07	-0.357759	0.057	0.119	0.00683616	ZNF800
ZC3HAV1	2.12963e-07	-0.463775	0.094	0.201	0.00714235	ZC3HAV1
MRPS16	2.16579e-07	0.308027	0.235	0.11	0.00726361	MRPS16
NASP	2.26788e-07	0.290316	0.252	0.13	0.00760601	NASP
PHF5A	2.40816e-07	0.277666	0.202	0.097	0.00807648	PHF5A
RHBDD2	2.44208e-07	0.440437	0.267	0.147	0.00819026	RHBDD2
EIF4G2	2.55246e-07	-0.437672	0.257	0.338	0.00856045	EIF4G2
BUD31	2.57245e-07	-0.371812	0.189	0.256	0.00862747	BUD31
PFDN6	2.70276e-07	0.291254	0.187	0.082	0.00906452	PFDN6
NDUFA1	2.86226e-07	0.253601	0.527	0.382	0.00959944	NDUFA1
CHD2	2.97457e-07	-0.384743	0.052	0.132	0.0099761	CHD2
PSMB4	3.02243e-07	0.250388	0.198	0.106	0.0101366	PSMB4
TUBA1A	3.03239e-07	-0.440353	0.109	0.196	0.01017	TUBA1A
HIST1H1D	3.10203e-07	-0.437148	0.046	0.119	0.0104036	HIST1H1D
EPC1	3.11674e-07	-0.416919	0.105	0.21	0.0104529	EPC1
C6orf48	3.18245e-07	-0.357544	0.098	0.175	0.0106733	C6orf48
COPE	3.28367e-07	0.304681	0.474	0.312	0.0110128	COPE
ARPC1B	3.53082e-07	-0.340443	0.569	0.637	0.0118416	ARPC1B
LAMTOR5	3.69717e-07	0.328987	0.351	0.2	0.0123996	LAMTOR5
POP5	3.73351e-07	0.274573	0.198	0.109	0.0125214	POP5
ZNF292	3.78466e-07	-0.395363	0.083	0.178	0.012693	ZNF292
FAM96B	3.89909e-07	0.405663	0.419	0.253	0.0130768	FAM96B
ITGB2	3.97446e-07	-0.518443	0.212	0.348	0.0133295	ITGB2
DDX5	4.08225e-07	-0.382679	0.436	0.536	0.013691	DDX5
RSL1D1	4.17282e-07	-0.443303	0.323	0.434	0.0139948	RSL1D1
AHI1	4.19256e-07	0.263287	0.109	0.044	0.014061	AHI1
TMEM106B	4.26918e-07	-0.399945	0.051	0.121	0.014318	TMEM106B
CD44	4.28074e-07	-0.372957	0.34	0.439	0.0143567	CD44
MCTS1	4.36315e-07	0.270772	0.165	0.071	0.0146331	MCTS1
COX5B	4.60837e-07	0.293384	0.643	0.492	0.0154555	COX5B
C11orf98	5.25412e-07	0.302457	0.168	0.059	0.0176213	C11orf98
NAP1L4	5.5449e-07	0.344229	0.285	0.174	0.0185965	NAP1L4
SLA	5.56242e-07	0.335067	0.277	0.191	0.0186553	SLA
SNRPE	5.70466e-07	0.252568	0.411	0.264	0.0191323	SNRPE
PAGE5	6.18176e-07	-0.389017	0.071	0.161	0.0207324	PAGE5
NDUFA2	6.6563e-07	0.285067	0.36	0.219	0.0223239	NDUFA2
SNRPD2	6.86577e-07	0.252311	0.684	0.562	0.0230264	SNRPD2
DNAJB1	7.16429e-07	-0.434207	0.172	0.276	0.0240276	DNAJB1
C19orf25	7.4609e-07	0.258375	0.107	0.04	0.0250224	C19orf25
PSMB2	7.49481e-07	0.323175	0.355	0.205	0.0251361	PSMB2
SPN	7.7592e-07	-0.334685	0.064	0.127	0.0260228	SPN
RNF149	7.88079e-07	-0.420565	0.068	0.151	0.0264306	RNF149
TMEM256	7.91691e-07	0.256717	0.277	0.154	0.0265517	TMEM256
AP2S1	8.01925e-07	0.342158	0.321	0.169	0.026895	AP2S1
KAT6B	8.16321e-07	-0.404758	0.039	0.121	0.0273778	KAT6B
CORO1A	8.4331e-07	-0.273146	0.686	0.754	0.0282829	CORO1A
ARL2	8.88432e-07	0.258576	0.117	0.036	0.0297962	ARL2
SUMO1	8.90208e-07	0.275301	0.347	0.214	0.0298558	SUMO1
NDUFB4	8.91855e-07	0.271779	0.426	0.285	0.029911	NDUFB4
ARID5A	9.47848e-07	0.335998	0.241	0.138	0.0317889	ARID5A
RGS1	9.83083e-07	0.295042	0.157	0.062	0.0329706	RGS1
RPS17	1.00831e-06	0.314671	0.694	0.601	0.0338166	RPS17
EZR	1.0797e-06	0.312145	0.369	0.244	0.0362109	EZR
PRKACB	1.0917e-06	-0.42905	0.065	0.156	0.0366135	PRKACB
RABGAP1L	1.12496e-06	0.336016	0.128	0.048	0.0377288	RABGAP1L
RPL26L1	1.17477e-06	0.250004	0.167	0.08	0.0393996	RPL26L1
DPM2	1.18269e-06	0.341336	0.216	0.095	0.0396651	DPM2
PTP4A3	1.23462e-06	-0.369674	0.048	0.12	0.0414065	PTP4A3
NDUFB6	1.24122e-06	0.303364	0.314	0.177	0.0416281	NDUFB6
PFDN4	1.26033e-06	0.275853	0.221	0.12	0.0422691	PFDN4
ISG20	1.27588e-06	0.638375	0.328	0.159	0.0427905	ISG20
CCM2	1.37199e-06	-0.359505	0.041	0.116	0.0460137	CCM2
TOB1	1.45417e-06	-0.378275	0.076	0.141	0.0487699	TOB1
MYL12B	1.47967e-06	0.306165	0.575	0.414	0.0496252	MYL12B

## Sheet: C3 DC-1
	p_val	avg_logFC	pct.1	pct.2	p_val_adj	Gene
S100A6	6.94222e-236	1.12203	0.999	0.952	2.32828e-231	S100A6
FTH1	2.89048e-217	-1.51544	0.962	0.997	9.69409e-213	FTH1
TMSB10	3.8445e-165	0.622092	1	0.999	1.28937e-160	TMSB10
S100A4	4.49149e-151	1.22773	0.974	0.829	1.50635e-146	S100A4
EEF1A1	6.17299e-147	-0.641117	0.984	0.996	2.0703e-142	EEF1A1
RPS2	4.75677e-138	-1.06655	0.537	0.936	1.59533e-133	RPS2
SH3BGRL3	2.4766e-129	0.860885	0.99	0.963	8.30603e-125	SH3BGRL3
S100A8	5.21506e-124	1.55507	0.801	0.209	1.74903e-119	S100A8
S100A11	1.91951e-123	0.84958	0.984	0.934	6.43765e-119	S100A11
LGALS1	1.4139e-120	1.24511	0.935	0.778	4.74193e-116	LGALS1
S100A10	4.94427e-115	0.929098	0.984	0.896	1.65821e-110	S100A10
HLA-DPA1	4.14159e-111	-0.713597	0.965	0.997	1.38901e-106	HLA-DPA1
HLA-DRA	1.90284e-106	-0.629418	0.997	0.999	6.38175e-102	HLA-DRA
HLA-DQA1	5.32289e-106	-0.880277	0.877	0.978	1.78519e-101	HLA-DQA1
HLA-DPB1	1.87198e-101	-0.786488	0.932	0.989	6.27824e-97	HLA-DPB1
TYROBP	7.78243e-99	0.745568	0.981	0.936	2.61007e-94	TYROBP
RNASE1	1.63558e-97	1.79879	0.619	0.151	5.48541e-93	RNASE1
SERF2	1.17492e-96	0.751204	0.975	0.925	3.94046e-92	SERF2
MT-ND4L	2.4792e-94	-0.545131	0.93	0.995	8.31473e-90	MT-ND4L
RPS29	1.40894e-92	-0.758946	0.771	0.956	4.7253e-88	RPS29
ACTB	1.94539e-91	0.463799	1	1	6.52445e-87	ACTB
CD74	1.13163e-90	-0.571196	0.999	1	3.79527e-86	CD74
HLA-DQB1	7.60544e-86	-0.768479	0.897	0.979	2.55071e-81	HLA-DQB1
MALAT1	8.61808e-83	-0.604037	0.968	0.993	2.89033e-78	MALAT1
FTL	3.06677e-80	0.504342	1	0.996	1.02853e-75	FTL
PFN1	2.63852e-79	-0.759556	0.662	0.92	8.84907e-75	PFN1
HLA-DRB1	2.27573e-77	-0.551936	0.983	0.999	7.63234e-73	HLA-DRB1
PNRC1	8.49887e-77	-0.940676	0.379	0.783	2.85035e-72	PNRC1
RPS18	3.3388e-75	-0.551824	0.917	0.988	1.11977e-70	RPS18
FCER1A	8.60464e-75	-1.39458	0.027	0.35	2.88583e-70	FCER1A
S100A7	2.34488e-74	1.40885	0.333	0.014	7.86428e-70	S100A7
KRT14	7.75442e-70	1.24418	0.386	0.044	2.60068e-65	KRT14
JUNB	1.56767e-69	-0.861492	0.588	0.874	5.25764e-65	JUNB
S100A9	8.54273e-69	1.015	0.729	0.285	2.86506e-64	S100A9
CD1C	2.53526e-68	-1.27047	0.135	0.492	8.50276e-64	CD1C
CRIP1	2.82385e-63	0.935495	0.899	0.771	9.47063e-59	CRIP1
CD83	6.06614e-59	-0.984357	0.122	0.497	2.03446e-54	CD83
RPS6	4.62924e-56	-0.562031	0.85	0.963	1.55255e-51	RPS6
MIF	4.38e-55	0.897941	0.85	0.684	1.46896e-50	MIF
KRT16	7.20518e-55	1.0883	0.232	0.005	2.41647e-50	KRT16
MYL6	2.67862e-54	0.615833	0.962	0.916	8.98357e-50	MYL6
EEF1G	1.81495e-52	-0.714	0.43	0.742	6.08697e-48	EEF1G
REL	9.3257e-52	-0.83464	0.195	0.55	3.12765e-47	REL
CST3	6.6682e-51	-0.906616	0.819	0.931	2.23638e-46	CST3
PLEK	3.78153e-49	-0.814181	0.222	0.571	1.26825e-44	PLEK
MT-ND1	8.39001e-49	-0.487297	0.9	0.974	2.81384e-44	MT-ND1
KRT6A	7.3002e-48	1.0408	0.222	0.01	2.44834e-43	KRT6A
AIF1	1.32845e-47	0.714038	0.899	0.778	4.45536e-43	AIF1
PABPC1	1.88885e-47	-0.594344	0.633	0.871	6.33484e-43	PABPC1
VCAN	4.52462e-47	1.20622	0.39	0.096	1.51747e-42	VCAN
ZFP36	1.4041e-46	-0.890587	0.58	0.816	4.70908e-42	ZFP36
RPS23	1.38743e-45	-0.382534	0.942	0.993	4.65316e-41	RPS23
RPL13	3.62248e-45	-0.347401	0.97	0.995	1.21491e-40	RPL13
ALDH2	7.90599e-45	-0.77381	0.111	0.407	2.65151e-40	ALDH2
BIRC3	9.0466e-45	-0.85272	0.156	0.476	3.03405e-40	BIRC3
MRC1	2.48095e-44	0.917278	0.607	0.307	8.32063e-40	MRC1
RPL27A	2.95653e-43	-0.530367	0.582	0.846	9.91562e-39	RPL27A
RPS20	8.98793e-43	-0.598594	0.355	0.682	3.01437e-38	RPS20
RPL37	1.04064e-42	-0.35021	0.944	0.99	3.4901e-38	RPL37
RPL13A	1.35214e-42	-0.536479	0.713	0.896	4.53479e-38	RPL13A
POLR2L	4.265e-41	0.819976	0.654	0.418	1.43039e-36	POLR2L
MS4A6A	1.33946e-40	0.711235	0.812	0.601	4.49229e-36	MS4A6A
LGALS2	2.37175e-40	-0.664647	0.311	0.634	7.95439e-36	LGALS2
EIF3F	4.77535e-40	-0.641305	0.248	0.558	1.60156e-35	EIF3F
TSPO	1.19725e-39	0.716973	0.759	0.562	4.01533e-35	TSPO
RPL10A	1.56989e-39	-0.447449	0.753	0.926	5.2651e-35	RPL10A
ANPEP	3.8656e-39	0.868515	0.234	0.027	1.29644e-34	ANPEP
COX5A	4.10828e-39	-0.64651	0.117	0.402	1.37783e-34	COX5A
LGALS7B	4.73576e-39	0.972559	0.224	0.026	1.58828e-34	LGALS7B
RPS14	2.0441e-38	-0.293956	0.963	0.996	6.85549e-34	RPS14
MT-ND4	6.7075e-38	0.370342	0.987	0.986	2.24956e-33	MT-ND4
LYZ	1.76376e-37	-0.752254	0.787	0.9	5.91529e-33	LYZ
MS4A4A	2.00999e-37	0.946604	0.301	0.067	6.74109e-33	MS4A4A
ATF3	3.23677e-37	-0.848815	0.09	0.346	1.08555e-32	ATF3
MT1X	3.31512e-37	0.96793	0.359	0.121	1.11183e-32	MT1X
MT2A	3.85342e-37	0.815833	0.735	0.488	1.29236e-32	MT2A
RPL23A	3.02218e-36	-0.445422	0.793	0.934	1.01358e-31	RPL23A
GADD45B	4.27233e-36	-0.795544	0.338	0.626	1.43286e-31	GADD45B
MT-ATP8	5.50586e-36	-0.475175	0.716	0.9	1.84656e-31	MT-ATP8
RPS3A	1.3475e-35	-0.350809	0.939	0.984	4.51925e-31	RPS3A
INSIG1	1.45336e-35	-0.89308	0.114	0.359	4.87427e-31	INSIG1
ATP5F1E	1.47974e-35	0.470716	0.97	0.948	4.96274e-31	ATP5F1E
CTSH	1.77394e-35	-0.549071	0.475	0.749	5.94942e-31	CTSH
RPL5	1.87603e-35	-0.431475	0.736	0.914	6.29182e-31	RPL5
RPS27	9.37086e-35	-0.368115	0.952	0.982	3.1428e-30	RPS27
RPL3	1.3047e-33	-0.471258	0.79	0.915	4.3757e-29	RPL3
BHLHE40	1.78183e-33	-0.616464	0.147	0.418	5.9759e-29	BHLHE40
KRTDAP	2.16931e-33	0.698734	0.142	0.003	7.27542e-29	KRTDAP
RPL26	3.83121e-33	-0.316928	0.938	0.986	1.28491e-28	RPL26
ATP1B1	5.56106e-33	-0.599877	0.04	0.232	1.86507e-28	ATP1B1
MS4A7	9.93577e-33	0.798026	0.382	0.143	3.33226e-28	MS4A7
CXCL13	1.04811e-32	1.33357	0.193	0.015	3.51514e-28	CXCL13
RPS4X	1.43546e-32	-0.347225	0.921	0.981	4.81424e-28	RPS4X
TNFAIP3	2.9823e-32	-0.69522	0.205	0.502	1.0002e-27	TNFAIP3
EIF3L	1.22916e-31	-0.52538	0.245	0.52	4.12237e-27	EIF3L
CTSB	2.19455e-31	0.645347	0.75	0.568	7.3601e-27	CTSB
ALOX15	2.37428e-31	-0.752805	0.158	0.401	7.96285e-27	ALOX15
TRIR	2.59138e-31	-0.537883	0.143	0.409	8.69097e-27	TRIR
SERPINB4	3.26978e-31	0.680968	0.134	0.003	1.09662e-26	SERPINB4
CD1E	4.97957e-31	-0.737553	0.131	0.383	1.67005e-26	CD1E
MYDGF	1.20613e-30	-0.538163	0.066	0.285	4.04514e-26	MYDGF
BLVRB	1.52117e-30	0.854474	0.477	0.265	5.1017e-26	BLVRB
CPVL	2.70149e-30	-0.686795	0.272	0.529	9.06024e-26	CPVL
RPLP0	5.84322e-30	-0.328745	0.83	0.96	1.9597e-25	RPLP0
RPL6	2.06928e-29	-0.369174	0.851	0.949	6.93994e-25	RPL6
CD1B	2.22644e-29	-0.733008	0.096	0.309	7.46705e-25	CD1B
SLC25A6	2.76168e-29	-0.418995	0.575	0.816	9.26214e-25	SLC25A6
UVRAG	4.48404e-29	-0.558282	0.05	0.237	1.50386e-24	UVRAG
DYNLL1	6.17377e-29	0.739398	0.543	0.336	2.07056e-24	DYNLL1
RPL17	1.26253e-28	-0.411943	0.683	0.864	4.23429e-24	RPL17
TRAF1	1.30532e-28	-0.590482	0.023	0.181	4.37777e-24	TRAF1
RPL4	1.89016e-28	-0.438454	0.637	0.837	6.33922e-24	RPL4
JUN	2.05947e-28	-0.725386	0.238	0.488	6.90704e-24	JUN
LAP3	3.74031e-28	-0.541865	0.292	0.56	1.25443e-23	LAP3
IL1B	6.05574e-28	-0.966853	0.165	0.424	2.03097e-23	IL1B
RPL30	6.817e-28	-0.269352	0.963	0.992	2.28628e-23	RPL30
RPL39	7.91513e-28	0.270089	0.998	0.992	2.65458e-23	RPL39
RPL21	8.65816e-28	-0.419148	0.682	0.859	2.90377e-23	RPL21
CD55	1.2185e-27	-0.633507	0.073	0.283	4.08659e-23	CD55
ATF5	1.80193e-27	-0.624038	0.169	0.412	6.04331e-23	ATF5
UQCRQ	2.51893e-27	0.703277	0.608	0.429	8.44798e-23	UQCRQ
ICAM1	4.20629e-27	-0.582335	0.141	0.385	1.41071e-22	ICAM1
RNASET2	5.99918e-27	-0.528819	0.18	0.439	2.01201e-22	RNASET2
ATP6V1F	9.29562e-27	0.654654	0.576	0.377	3.11757e-22	ATP6V1F
TUBA1A	1.35687e-26	-0.556411	0.267	0.517	4.55066e-22	TUBA1A
HNRNPA1	1.55861e-26	-0.390326	0.571	0.8	5.22726e-22	HNRNPA1
UBL5	2.0849e-26	0.658671	0.67	0.52	6.99233e-22	UBL5
TUBA1B	3.33787e-26	-0.427382	0.674	0.85	1.11945e-21	TUBA1B
LY6D	3.69709e-26	0.559649	0.113	0.001	1.23993e-21	LY6D
CSTB	3.79444e-26	0.669737	0.749	0.636	1.27258e-21	CSTB
ANXA1	4.12722e-26	0.706755	0.719	0.578	1.38419e-21	ANXA1
EMP3	4.33175e-26	0.588778	0.765	0.615	1.45278e-21	EMP3
ELOB	9.11209e-26	0.618215	0.734	0.601	3.05601e-21	ELOB
C1orf162	9.15864e-26	0.757791	0.644	0.494	3.07163e-21	C1orf162
NRG1	1.32074e-25	0.815003	0.231	0.062	4.42949e-21	NRG1
CYTIP	1.61862e-25	-0.558704	0.117	0.322	5.42853e-21	CYTIP
FUS	1.9232e-25	-0.487909	0.25	0.512	6.45004e-21	FUS
RPL15	2.56103e-25	-0.298046	0.874	0.968	8.58917e-21	RPL15
CFP	5.45131e-25	-0.526881	0.174	0.428	1.82826e-20	CFP
SQSTM1	5.49724e-25	-0.527594	0.149	0.383	1.84367e-20	SQSTM1
GAPDH	8.18623e-25	0.33597	0.984	0.962	2.7455e-20	GAPDH
GBP1	8.42251e-25	-0.704856	0.135	0.351	2.82474e-20	GBP1
RPS3	1.08287e-24	-0.320531	0.897	0.967	3.63171e-20	RPS3
MT-ND5	1.2581e-24	-0.36366	0.818	0.937	4.21943e-20	MT-ND5
BTG1	1.37883e-24	-0.519045	0.297	0.561	4.62433e-20	BTG1
UQCR10	1.38957e-24	0.618993	0.631	0.472	4.66034e-20	UQCR10
IFITM1	1.61167e-24	-0.649205	0.212	0.447	5.40521e-20	IFITM1
RPL24	2.06563e-24	-0.293023	0.789	0.936	6.92771e-20	RPL24
NUDT16	2.08065e-24	0.701701	0.288	0.11	6.97807e-20	NUDT16
SEC61G	2.49174e-24	0.691669	0.588	0.435	8.3568e-20	SEC61G
NACA	2.52777e-24	-0.308408	0.804	0.94	8.47762e-20	NACA
S100A2	2.65967e-24	0.681199	0.128	0.01	8.91999e-20	S100A2
FCER1G	4.29883e-24	0.443615	0.932	0.9	1.44174e-19	FCER1G
RPS25	5.67869e-24	-0.304429	0.87	0.962	1.90452e-19	RPS25
ATP5MPL	7.41846e-24	0.65006	0.616	0.461	2.488e-19	ATP5MPL
UQCR11	1.09026e-23	0.600908	0.685	0.545	3.65651e-19	UQCR11
KRT17	1.10456e-23	0.513501	0.102	0.001	3.70448e-19	KRT17
TGFBI	1.31014e-23	0.73932	0.536	0.373	4.39394e-19	TGFBI
SARAF	1.42458e-23	-0.422176	0.406	0.646	4.77775e-19	SARAF
NR4A2	1.43799e-23	-0.528075	0.294	0.553	4.82274e-19	NR4A2
RPL14	2.75126e-23	-0.306539	0.865	0.959	9.22717e-19	RPL14
MAP3K8	3.86635e-23	-0.516899	0.078	0.267	1.2967e-18	MAP3K8
CIRBP	3.88946e-23	-0.416585	0.359	0.615	1.30445e-18	CIRBP
SLC2A3	7.48362e-23	-0.519387	0.448	0.678	2.50986e-18	SLC2A3
UNC119	9.87873e-23	-0.484839	0.056	0.218	3.31313e-18	UNC119
RPSA	1.60285e-22	-0.361285	0.684	0.855	5.37565e-18	RPSA
GEM	2.78219e-22	-0.480083	0.015	0.134	9.3309e-18	GEM
RGS1	3.79799e-22	-0.676679	0.193	0.402	1.27377e-17	RGS1
MTDH	4.89541e-22	-0.456799	0.235	0.464	1.64182e-17	MTDH
STAB1	4.89849e-22	0.648342	0.225	0.062	1.64286e-17	STAB1
F13A1	5.74941e-22	0.749674	0.498	0.313	1.92824e-17	F13A1
PDIA3	6.64891e-22	-0.453095	0.287	0.528	2.22991e-17	PDIA3
NOP53	6.8797e-22	-0.450633	0.177	0.398	2.30731e-17	NOP53
ZFP36L1	8.69638e-22	-0.396221	0.495	0.726	2.91659e-17	ZFP36L1
TNFSF10	8.8979e-22	-0.632788	0.141	0.335	2.98418e-17	TNFSF10
TXNDC17	1.46767e-21	0.619615	0.424	0.237	4.92228e-17	TXNDC17
UBD	1.69394e-21	-0.978173	0.019	0.139	5.68114e-17	UBD
EIF4EBP1	1.6981e-21	0.639624	0.339	0.162	5.6951e-17	EIF4EBP1
EIF3H	1.82766e-21	-0.404769	0.317	0.556	6.12961e-17	EIF3H
CD209	1.8628e-21	0.580733	0.133	0.019	6.24746e-17	CD209
TMA7	4.14163e-21	0.599802	0.692	0.576	1.38902e-16	TMA7
CCL17	6.63329e-21	1.85308	0.176	0.041	2.22467e-16	CCL17
CXCR4	7.1388e-21	-0.596775	0.168	0.377	2.39421e-16	CXCR4
ATP5MD	1.17411e-20	0.589494	0.653	0.521	3.93773e-16	ATP5MD
COX6B1	1.47165e-20	0.54003	0.766	0.678	4.93561e-16	COX6B1
CSRNP1	1.56811e-20	-0.417964	0.102	0.299	5.25914e-16	CSRNP1
CLEC10A	1.67091e-20	-0.420364	0.494	0.706	5.60389e-16	CLEC10A
COX8A	1.77807e-20	0.548642	0.747	0.652	5.96328e-16	COX8A
CD37	1.79709e-20	-0.482168	0.252	0.469	6.02708e-16	CD37
GLA	2.4678e-20	-0.524999	0.106	0.283	8.2765e-16	GLA
CLIC1	2.53873e-20	0.473658	0.873	0.823	8.51439e-16	CLIC1
LSP1	2.81867e-20	-0.408264	0.335	0.575	9.45324e-16	LSP1
DDX5	2.82017e-20	-0.428405	0.407	0.636	9.4583e-16	DDX5
WSB1	3.0862e-20	-0.389297	0.202	0.442	1.03505e-15	WSB1
NFKBID	5.00356e-20	-0.467717	0.064	0.229	1.67809e-15	NFKBID
PGLS	6.89767e-20	-0.444475	0.105	0.298	2.31334e-15	PGLS
SEC61B	7.58648e-20	0.594569	0.616	0.476	2.54435e-15	SEC61B
YWHAH	7.96541e-20	0.631696	0.205	0.067	2.67144e-15	YWHAH
HDAC9	1.00349e-19	-0.348643	0.014	0.121	3.36552e-15	HDAC9
STX11	1.19003e-19	-0.456531	0.043	0.192	3.99113e-15	STX11
FKBP1A	1.6091e-19	0.542077	0.722	0.62	5.39659e-15	FKBP1A
IRF1	2.09515e-19	-0.513756	0.169	0.366	7.0267e-15	IRF1
TYMP	3.04333e-19	0.585178	0.684	0.576	1.02067e-14	TYMP
AP2S1	3.0963e-19	0.600192	0.645	0.523	1.03844e-14	AP2S1
CTSC	3.11219e-19	0.683421	0.639	0.54	1.04377e-14	CTSC
G0S2	3.30203e-19	-0.67364	0.107	0.289	1.10743e-14	G0S2
HLA-DRB5	3.84087e-19	-0.366813	0.385	0.619	1.28815e-14	HLA-DRB5
HLA-DQA2	5.24342e-19	-0.747261	0.015	0.111	1.75854e-14	HLA-DQA2
CCL18	5.89011e-19	2.20861	0.185	0.055	1.97543e-14	CCL18
HLA-DQB2	7.19388e-19	-0.995514	0.015	0.128	2.41268e-14	HLA-DQB2
S100A12	7.62974e-19	0.991264	0.206	0.07	2.55886e-14	S100A12
KRT5	8.40496e-19	0.603688	0.154	0.033	2.81886e-14	KRT5
RPL9	1.48306e-18	-0.287524	0.797	0.904	4.9739e-14	RPL9
FKBP5	1.48503e-18	0.638388	0.304	0.151	4.9805e-14	FKBP5
SERP1	1.5396e-18	-0.386336	0.221	0.444	5.16353e-14	SERP1
GPR183	2.39021e-18	-0.591904	0.358	0.547	8.01628e-14	GPR183
ARF5	2.52269e-18	-0.405327	0.237	0.454	8.46059e-14	ARF5
RPL7	2.90205e-18	-0.307057	0.701	0.853	9.73291e-14	RPL7
RPL23	4.90293e-18	-0.322841	0.494	0.712	1.64435e-13	RPL23
NCOA7	5.08541e-18	-0.34733	0.023	0.129	1.70554e-13	NCOA7
LY6E	5.60546e-18	-0.469619	0.39	0.593	1.87996e-13	LY6E
ROMO1	6.0816e-18	0.588011	0.519	0.373	2.03965e-13	ROMO1
NAP1L1	7.04104e-18	-0.384918	0.289	0.512	2.36142e-13	NAP1L1
PRCP	7.76804e-18	-0.435148	0.142	0.322	2.60524e-13	PRCP
RPL37A	8.83421e-18	-0.264812	0.88	0.957	2.96282e-13	RPL37A
CD48	9.57557e-18	-0.464442	0.154	0.343	3.21146e-13	CD48
NDUFB2	1.53677e-17	0.550523	0.582	0.449	5.15401e-13	NDUFB2
C1orf54	1.58593e-17	-0.412451	0.06	0.203	5.31889e-13	C1orf54
PTPN1	1.73864e-17	-0.420236	0.116	0.292	5.83105e-13	PTPN1
IFI6	1.93819e-17	-0.605103	0.113	0.27	6.50031e-13	IFI6
MAF	2.02434e-17	0.486799	0.149	0.034	6.78922e-13	MAF
CDC42EP3	2.12501e-17	-0.422463	0.032	0.155	7.12685e-13	CDC42EP3
MRPL52	3.08039e-17	0.600378	0.408	0.254	1.0331e-12	MRPL52
GBP5	3.75624e-17	-0.576938	0.06	0.196	1.25977e-12	GBP5
HLA-DOB	4.13817e-17	-0.329012	0.015	0.108	1.38786e-12	HLA-DOB
GLUL	4.28954e-17	0.464245	0.539	0.366	1.43862e-12	GLUL
MRPL41	4.50763e-17	-0.350355	0.048	0.195	1.51177e-12	MRPL41
TXN	4.78792e-17	0.572343	0.644	0.513	1.60577e-12	TXN
IL10RA	5.09905e-17	-0.442189	0.12	0.295	1.71012e-12	IL10RA
NOP10	5.48553e-17	0.608805	0.416	0.273	1.83974e-12	NOP10
HLA-DMA	1.10936e-16	-0.275889	0.706	0.871	3.72059e-12	HLA-DMA
STAT1	1.28889e-16	-0.472377	0.219	0.413	4.32269e-12	STAT1
EEF2	1.48773e-16	-0.2932	0.497	0.701	4.98954e-12	EEF2
SGK1	1.50592e-16	-0.555586	0.232	0.428	5.05056e-12	SGK1
EIF5	1.68372e-16	-0.338033	0.168	0.379	5.64687e-12	EIF5
RSRP1	1.85004e-16	-0.397226	0.234	0.439	6.20466e-12	RSRP1
HCFC1R1	3.10763e-16	0.542888	0.241	0.11	1.04224e-11	HCFC1R1
MT1F	3.30295e-16	0.499955	0.141	0.027	1.10774e-11	MT1F
HSBP1	4.51556e-16	0.558416	0.404	0.254	1.51443e-11	HSBP1
MX1	4.9786e-16	-0.472811	0.061	0.189	1.66972e-11	MX1
MAN2B1	6.33798e-16	-0.40517	0.168	0.346	2.12563e-11	MAN2B1
NPM1	7.0439e-16	-0.292968	0.523	0.726	2.36238e-11	NPM1
PLAUR	7.14025e-16	-0.481982	0.445	0.636	2.3947e-11	PLAUR
CTSZ	9.68965e-16	0.574112	0.399	0.252	3.24972e-11	CTSZ
CHD1	1.03441e-15	-0.368872	0.133	0.314	3.46921e-11	CHD1
AP2A2	1.0725e-15	0.57371	0.157	0.051	3.59694e-11	AP2A2
ITGB2-AS1	1.09684e-15	-0.308132	0.027	0.14	3.6786e-11	ITGB2-AS1
BRD2	1.42764e-15	-0.380729	0.155	0.337	4.78803e-11	BRD2
CAPG	1.47635e-15	0.500899	0.489	0.333	4.95138e-11	CAPG
CDKN1B	1.50532e-15	-0.420482	0.097	0.251	5.04853e-11	CDKN1B
JPT1	1.58477e-15	0.644481	0.358	0.225	5.31499e-11	JPT1
SLC38A1	1.77412e-15	-0.316506	0.029	0.133	5.95003e-11	SLC38A1
PTPRC	1.96305e-15	-0.314499	0.534	0.723	6.58369e-11	PTPRC
PHACTR1	1.99426e-15	-0.420233	0.052	0.188	6.68836e-11	PHACTR1
LCP1	2.05975e-15	-0.304665	0.645	0.807	6.908e-11	LCP1
RIPK2	2.07183e-15	-0.353091	0.048	0.182	6.94851e-11	RIPK2
BTG2	2.30947e-15	-0.447793	0.116	0.274	7.74548e-11	BTG2
ZFAS1	2.42113e-15	-0.300598	0.313	0.521	8.11999e-11	ZFAS1
EVI2B	2.46358e-15	-0.355283	0.13	0.305	8.26236e-11	EVI2B
NDUFS5	2.90618e-15	0.538574	0.539	0.42	9.74673e-11	NDUFS5
NR4A3	2.99023e-15	-0.410657	0.081	0.235	1.00286e-10	NR4A3
BLOC1S1	3.1138e-15	0.447466	0.148	0.041	1.04431e-10	BLOC1S1
IDO1	5.23688e-15	-0.607236	0.019	0.106	1.75635e-10	IDO1
CD68	5.31309e-15	-0.366525	0.39	0.59	1.7819e-10	CD68
FSCN1	5.72911e-15	-0.412043	0.079	0.218	1.92143e-10	FSCN1
AFF4	5.80242e-15	-0.361948	0.051	0.178	1.94602e-10	AFF4
DUSP2	6.56037e-15	-0.442277	0.197	0.383	2.20022e-10	DUSP2
LGALS3	7.1223e-15	0.500085	0.685	0.578	2.38868e-10	LGALS3
GTF2H5	9.40222e-15	0.516625	0.229	0.111	3.15332e-10	GTF2H5
SLCO2B1	9.79285e-15	0.475224	0.141	0.041	3.28433e-10	SLCO2B1
CCR7	1.17738e-14	-0.387481	0.021	0.115	3.94869e-10	CCR7
THBS1	1.71053e-14	0.641444	0.148	0.038	5.73676e-10	THBS1
AOAH	1.789e-14	-0.362276	0.1	0.252	5.99994e-10	AOAH
LTB	2.08222e-14	-0.760084	0.111	0.236	6.98334e-10	LTB
NDUFB7	2.12629e-14	0.504331	0.372	0.236	7.13115e-10	NDUFB7
HLA-DMB	2.42071e-14	-0.294499	0.485	0.679	8.11859e-10	HLA-DMB
CCL13	3.01229e-14	0.866603	0.129	0.036	1.01026e-09	CCL13
TMEM167A	3.02008e-14	0.591984	0.291	0.169	1.01287e-09	TMEM167A
COX6A1	3.29828e-14	0.458513	0.709	0.63	1.10618e-09	COX6A1
RABAC1	3.52587e-14	0.558908	0.318	0.187	1.18251e-09	RABAC1
CD163	4.2612e-14	0.505884	0.303	0.154	1.42912e-09	CD163
PDE4B	4.41557e-14	-0.370618	0.066	0.211	1.48089e-09	PDE4B
NDRG2	5.36511e-14	-0.406062	0.073	0.191	1.79935e-09	NDRG2
CIB1	6.04827e-14	0.530678	0.478	0.355	2.02847e-09	CIB1
C7orf50	6.15431e-14	-0.338492	0.083	0.225	2.06403e-09	C7orf50
ITGAX	6.92632e-14	-0.362152	0.097	0.246	2.32295e-09	ITGAX
TOR3A	7.89421e-14	-0.302559	0.025	0.119	2.64756e-09	TOR3A
CD14	8.26847e-14	0.347423	0.504	0.317	2.77308e-09	CD14
PTGER4	8.82896e-14	-0.35267	0.063	0.193	2.96106e-09	PTGER4
CLEC4A	9.01812e-14	0.611932	0.399	0.28	3.0245e-09	CLEC4A
MATR3.1	9.18077e-14	-0.304781	0.037	0.14	3.07905e-09	MATR3.1
PNN	9.28719e-14	-0.336045	0.077	0.214	3.11474e-09	PNN
CHD2	1.05956e-13	-0.343613	0.043	0.152	3.55356e-09	CHD2
POU2F2	1.27274e-13	-0.349703	0.018	0.104	4.26852e-09	POU2F2
ASGR1	1.59401e-13	0.49918	0.15	0.049	5.34599e-09	ASGR1
SH3BGRL	1.61473e-13	-0.273761	0.397	0.594	5.41549e-09	SH3BGRL
GRB2	1.88533e-13	-0.335077	0.162	0.335	6.32303e-09	GRB2
PDXK	1.91991e-13	0.459269	0.141	0.043	6.43901e-09	PDXK
CDC42SE2	2.13165e-13	-0.338538	0.073	0.202	7.14914e-09	CDC42SE2
PIM2	2.29552e-13	-0.327687	0.034	0.136	7.69873e-09	PIM2
IER2	2.35671e-13	-0.349248	0.294	0.486	7.90392e-09	IER2
FCGR2A	2.4257e-13	0.557314	0.397	0.266	8.13532e-09	FCGR2A
FGL2	2.64926e-13	-0.302298	0.569	0.739	8.88508e-09	FGL2
SLC25A36	2.70083e-13	-0.283907	0.037	0.139	9.05803e-09	SLC25A36
PNISR	2.78109e-13	-0.326895	0.134	0.299	9.32722e-09	PNISR
COX5B	2.79094e-13	0.487594	0.716	0.667	9.36026e-09	COX5B
MANF	2.84982e-13	0.471824	0.229	0.107	9.55773e-09	MANF
NDUFS6	2.86128e-13	0.504159	0.39	0.257	9.59617e-09	NDUFS6
PYURF	4.24277e-13	-0.301951	0.056	0.178	1.42294e-08	PYURF
CD9	4.66751e-13	0.53807	0.231	0.108	1.56539e-08	CD9
PPP1R15A	4.73914e-13	-0.309976	0.501	0.689	1.58941e-08	PPP1R15A
GBP4	5.21671e-13	-0.326944	0.026	0.117	1.74958e-08	GBP4
LDHB	6.2799e-13	-0.354749	0.161	0.325	2.10615e-08	LDHB
EIF3E	7.01318e-13	-0.268734	0.305	0.498	2.35208e-08	EIF3E
SLC11A1	7.01758e-13	0.466162	0.119	0.029	2.35356e-08	SLC11A1
FAM129B	7.86034e-13	0.382012	0.119	0.03	2.6362e-08	FAM129B
LDHA	8.65847e-13	0.439909	0.728	0.649	2.90388e-08	LDHA
WARS	8.82836e-13	-0.441045	0.232	0.399	2.96086e-08	WARS
RPS27L	9.67929e-13	0.540472	0.377	0.252	3.24624e-08	RPS27L
HCST	1.19574e-12	0.485662	0.652	0.564	4.01029e-08	HCST
ANP32B	1.27394e-12	-0.329827	0.073	0.203	4.27255e-08	ANP32B
GNG5	1.42173e-12	0.45087	0.778	0.734	4.76819e-08	GNG5
NDUFB11	1.46093e-12	0.477163	0.569	0.466	4.89967e-08	NDUFB11
EIF4B	1.59691e-12	-0.275665	0.154	0.325	5.35573e-08	EIF4B
ORMDL2	1.72428e-12	0.47622	0.198	0.091	5.7829e-08	ORMDL2
RBX1	1.79929e-12	0.518622	0.506	0.406	6.03447e-08	RBX1
KLF10	1.95337e-12	-0.34629	0.108	0.251	6.5512e-08	KLF10
CXCL9	2.28634e-12	-0.908002	0.096	0.219	7.66793e-08	CXCL9
GNAI2	2.42797e-12	0.500866	0.43	0.313	8.14292e-08	GNAI2
AVPI1	2.58262e-12	-0.367631	0.079	0.202	8.6616e-08	AVPI1
ITGB2	2.76084e-12	-0.262711	0.49	0.672	9.25929e-08	ITGB2
ZYX	2.76345e-12	0.494723	0.318	0.195	9.26807e-08	ZYX
PARP14	2.91485e-12	-0.352696	0.13	0.281	9.77582e-08	PARP14
HSPA6	3.03801e-12	0.641262	0.25	0.136	1.01889e-07	HSPA6
GGT5	3.11816e-12	0.48137	0.22	0.108	1.04577e-07	GGT5
C6orf48	3.40693e-12	-0.280836	0.036	0.136	1.14262e-07	C6orf48
CD1A	3.41184e-12	-0.449675	0.139	0.287	1.14426e-07	CD1A
LAT	4.90441e-12	-0.31673	0.026	0.112	1.64484e-07	LAT
NOL7	6.11959e-12	-0.311786	0.062	0.176	2.05239e-07	NOL7
CD93	6.1268e-12	0.449189	0.183	0.071	2.05481e-07	CD93
RASGEF1B	6.76055e-12	-0.349578	0.058	0.171	2.26735e-07	RASGEF1B
SMIM37	7.01192e-12	0.472569	0.197	0.091	2.35166e-07	SMIM37
SLC16A3	8.54273e-12	0.455813	0.242	0.128	2.86506e-07	SLC16A3
TIMM13	9.05736e-12	0.465955	0.269	0.155	3.03766e-07	TIMM13
CTSS	1.08421e-11	-0.259388	0.56	0.738	3.63622e-07	CTSS
MAFF	1.12349e-11	-0.27634	0.024	0.106	3.76797e-07	MAFF
CDKN1A	1.20214e-11	-0.351361	0.423	0.578	4.03175e-07	CDKN1A
MEF2C	1.37812e-11	-0.327107	0.113	0.255	4.62195e-07	MEF2C
NDUFB10	1.48278e-11	0.498607	0.376	0.262	4.97295e-07	NDUFB10
RNF181	1.62056e-11	0.481772	0.417	0.302	5.43503e-07	RNF181
NUB1	1.70735e-11	-0.33785	0.067	0.181	5.7261e-07	NUB1
CHCHD7	1.80849e-11	0.429819	0.206	0.099	6.06531e-07	CHCHD7
SESN3	1.84004e-11	-0.277752	0.035	0.123	6.17114e-07	SESN3
SAMD9	1.94711e-11	-0.262289	0.024	0.104	6.53023e-07	SAMD9
PQLC3	2.22351e-11	-0.295939	0.078	0.198	7.4572e-07	PQLC3
JAML	2.53834e-11	-0.290316	0.29	0.471	8.51308e-07	JAML
EIF3D	2.55484e-11	-0.2985	0.167	0.32	8.56843e-07	EIF3D
IFNGR1	2.86549e-11	-0.265575	0.319	0.506	9.61029e-07	IFNGR1
APBB1IP	3.04634e-11	-0.287194	0.115	0.257	1.02168e-06	APBB1IP
COLGALT1	3.08325e-11	0.357653	0.106	0.025	1.03406e-06	COLGALT1
LRRFIP2	3.14997e-11	-0.283108	0.04	0.136	1.05644e-06	LRRFIP2
CXCL10	3.19266e-11	-0.773032	0.067	0.182	1.07076e-06	CXCL10
GBP2	3.20066e-11	-0.35998	0.105	0.24	1.07344e-06	GBP2
LAMP3	3.49686e-11	-0.410963	0.031	0.114	1.17278e-06	LAMP3
ANAPC11	3.59266e-11	0.489241	0.435	0.333	1.20491e-06	ANAPC11
SELENOW	4.60266e-11	0.476222	0.387	0.281	1.54364e-06	SELENOW
SLAMF8	4.6941e-11	-0.329412	0.227	0.377	1.57431e-06	SLAMF8
SERPING1	5.34089e-11	-0.386251	0.084	0.195	1.79123e-06	SERPING1
CAPNS1	5.55238e-11	0.460554	0.246	0.144	1.86216e-06	CAPNS1
UBE2D2	7.35596e-11	-0.307422	0.15	0.298	2.46704e-06	UBE2D2
COA3	7.62385e-11	0.419857	0.195	0.099	2.55689e-06	COA3
RAC1	8.46878e-11	0.490914	0.317	0.209	2.84026e-06	RAC1
BCL2A1	8.524e-11	-0.418143	0.26	0.424	2.85878e-06	BCL2A1
SNX29	8.70314e-11	-0.297108	0.054	0.159	2.91886e-06	SNX29
RAB2A	8.9369e-11	-0.282103	0.111	0.248	2.99726e-06	RAB2A
MYD88	9.00531e-11	-0.283691	0.101	0.229	3.0202e-06	MYD88
CCNL1	1.06065e-10	-0.311549	0.126	0.262	3.55721e-06	CCNL1
UBE2E2	1.37312e-10	-0.271639	0.061	0.165	4.60518e-06	UBE2E2
ATP2B1	1.38184e-10	-0.333514	0.153	0.296	4.63442e-06	ATP2B1
CX3CR1	1.53766e-10	-0.261419	0.024	0.103	5.15702e-06	CX3CR1
MYO1E	1.64552e-10	-0.320554	0.044	0.128	5.51876e-06	MYO1E
MFSD12	1.75601e-10	0.394622	0.111	0.036	5.88932e-06	MFSD12
GALK1	2.05813e-10	0.428491	0.184	0.089	6.90256e-06	GALK1
MCTP1	2.37401e-10	-0.314414	0.098	0.225	7.96194e-06	MCTP1
TRBV5-6	2.44614e-10	-0.368694	0.042	0.129	8.20387e-06	TRBV5-6
FNBP1	2.52465e-10	-0.290372	0.143	0.284	8.46717e-06	FNBP1
REEP5	2.52819e-10	0.454745	0.433	0.335	8.47904e-06	REEP5
TNFAIP8	2.60307e-10	-0.319061	0.198	0.348	8.73016e-06	TNFAIP8
C19orf70	2.67588e-10	0.439558	0.396	0.291	8.97438e-06	C19orf70
EIF2AK2	2.84153e-10	-0.265944	0.036	0.122	9.52991e-06	EIF2AK2
CXCL8	2.86365e-10	-0.527265	0.128	0.259	9.60411e-06	CXCL8
EMP1	3.16166e-10	0.420607	0.162	0.069	1.06036e-05	EMP1
CAT	3.25559e-10	-0.300938	0.117	0.235	1.09186e-05	CAT
COX7B	3.26842e-10	0.440831	0.607	0.532	1.09616e-05	COX7B
IRF8	3.29533e-10	-0.336533	0.071	0.174	1.10519e-05	IRF8
C11orf98	3.39383e-10	0.401592	0.136	0.056	1.13822e-05	C11orf98
NEDD8	3.55506e-10	0.440648	0.439	0.342	1.1923e-05	NEDD8
NDUFA13	3.67744e-10	0.406528	0.455	0.35	1.23334e-05	NDUFA13
GSAP	3.69871e-10	-0.255496	0.024	0.102	1.24047e-05	GSAP
CCND2	3.79258e-10	-0.285516	0.041	0.125	1.27196e-05	CCND2
DNM2	4.02145e-10	0.384295	0.126	0.047	1.34872e-05	DNM2
IGBP1	4.05964e-10	-0.273802	0.076	0.184	1.36152e-05	IGBP1
AC020656.1	4.18963e-10	-0.312106	0.044	0.139	1.40512e-05	AC020656.1
CD99	4.21469e-10	0.43124	0.557	0.473	1.41352e-05	CD99
MT-ND6	4.27723e-10	-0.391371	0.13	0.255	1.4345e-05	MT-ND6
RBBP6	4.61596e-10	-0.258195	0.048	0.15	1.5481e-05	RBBP6
PAPSS2	4.6513e-10	-0.365606	0.042	0.122	1.55995e-05	PAPSS2
JTB	5.24071e-10	-0.256338	0.103	0.232	1.75763e-05	JTB
CTSD	5.48628e-10	0.429712	0.173	0.08	1.83999e-05	CTSD
OAZ1	5.76498e-10	0.337678	0.887	0.888	1.93346e-05	OAZ1
GTF2B	6.09738e-10	-0.266514	0.098	0.226	2.04494e-05	GTF2B
ISCU	6.81652e-10	-0.258114	0.129	0.269	2.28613e-05	ISCU
PPP1CC	7.80126e-10	-0.267271	0.083	0.193	2.61639e-05	PPP1CC
BLOC1S6	8.04698e-10	-0.310034	0.124	0.247	2.6988e-05	BLOC1S6
LITAF	8.58317e-10	-0.255654	0.345	0.512	2.87862e-05	LITAF
LAMP1	8.81128e-10	0.447228	0.117	0.047	2.95513e-05	LAMP1
KLF6	9.91414e-10	-0.360184	0.39	0.539	3.325e-05	KLF6
COX7A2	1.07077e-09	0.45058	0.591	0.524	3.59114e-05	COX7A2
TOMM5	1.19977e-09	0.3989	0.272	0.163	4.02378e-05	TOMM5
SPN	1.47844e-09	-0.271701	0.052	0.14	4.9584e-05	SPN
SRSF5	1.60293e-09	-0.25948	0.143	0.278	5.37592e-05	SRSF5
AREG	1.77755e-09	0.803925	0.318	0.225	5.96156e-05	AREG
ZC3H12A	1.82567e-09	-0.290631	0.08	0.193	6.12293e-05	ZC3H12A
UBE2J1	2.0216e-09	-0.26231	0.056	0.148	6.78004e-05	UBE2J1
IL18	2.1653e-09	-0.293221	0.073	0.176	7.26198e-05	IL18
ATP5ME	2.50158e-09	0.42608	0.515	0.431	8.38981e-05	ATP5ME
CCDC124	2.76653e-09	0.43904	0.225	0.132	9.27838e-05	CCDC124
KRTCAP2	2.93361e-09	0.43682	0.495	0.414	9.83876e-05	KRTCAP2
ACTN1	3.06285e-09	0.420658	0.147	0.07	0.000102722	ACTN1
AQP3	3.08666e-09	0.330196	0.126	0.049	0.00010352	AQP3
AURKAIP1	3.13185e-09	0.470746	0.303	0.215	0.000105036	AURKAIP1
MINOS1	3.24692e-09	0.434837	0.45	0.361	0.000108895	MINOS1
VAMP8	3.49233e-09	0.384824	0.707	0.656	0.000117126	VAMP8
CD59	3.62324e-09	0.421016	0.187	0.104	0.000121516	CD59
CHMP2A	3.75469e-09	0.431741	0.357	0.265	0.000125925	CHMP2A
MRPL27	3.80368e-09	0.384499	0.169	0.086	0.000127568	MRPL27
TOB2	3.84532e-09	-0.251682	0.037	0.117	0.000128964	TOB2
CKS2	4.00354e-09	-0.319128	0.109	0.218	0.000134271	CKS2
TIMM8B	4.49994e-09	0.442762	0.306	0.21	0.000150919	TIMM8B
METRNL	5.0152e-09	0.444793	0.122	0.053	0.0001682	METRNL
MT1E	5.25535e-09	0.429606	0.153	0.074	0.000176254	MT1E
GABARAP	5.9649e-09	0.314744	0.903	0.904	0.000200051	GABARAP
MYO1G	7.01432e-09	0.426168	0.163	0.085	0.000235246	MYO1G
JOSD2	7.85136e-09	0.40627	0.212	0.123	0.000263319	JOSD2
BLVRA	8.33049e-09	0.382228	0.294	0.187	0.000279388	BLVRA
CYLD	9.39768e-09	-0.253825	0.055	0.145	0.000315179	CYLD
ETV3	1.12315e-08	-0.262722	0.042	0.132	0.000376681	ETV3
NRROS	1.1675e-08	-0.264398	0.097	0.211	0.000391557	NRROS
FRMD4B	1.24369e-08	-0.276807	0.114	0.23	0.000417109	FRMD4B
LPCAT2	1.30935e-08	-0.267678	0.1	0.204	0.000439131	LPCAT2
ATP6V0B	1.46993e-08	0.363904	0.585	0.506	0.000492986	ATP6V0B
ICAM3	1.55713e-08	-0.262415	0.054	0.139	0.00052223	ICAM3
TRAV27	1.62346e-08	-0.306688	0.04	0.117	0.000544475	TRAV27
PDCD5	1.71201e-08	0.361917	0.182	0.099	0.000574174	PDCD5
ISG15	1.79334e-08	-0.481189	0.154	0.257	0.000601451	ISG15
CLTA	1.90925e-08	0.422814	0.448	0.368	0.000640325	CLTA
NDUFA6	1.9705e-08	0.392523	0.425	0.333	0.000660865	NDUFA6
RHOG	1.98044e-08	0.389931	0.583	0.513	0.000664201	RHOG
PHPT1	1.98152e-08	0.388819	0.386	0.295	0.000664561	PHPT1
FUOM	2.13976e-08	0.405167	0.363	0.272	0.000717633	FUOM
LAMTOR2	2.30174e-08	0.457381	0.379	0.302	0.000771959	LAMTOR2
NME1	2.33348e-08	0.411457	0.183	0.107	0.000782602	NME1
TIPARP	2.44543e-08	-0.250391	0.058	0.152	0.000820147	TIPARP
CTDNEP1	2.52775e-08	0.337258	0.124	0.052	0.000847755	CTDNEP1
COPS9	2.76244e-08	0.407669	0.325	0.233	0.000926465	COPS9
ATP5MF	2.77517e-08	0.419346	0.611	0.56	0.000930736	ATP5MF
FKBP2	2.80237e-08	0.363684	0.263	0.169	0.00093986	FKBP2
NDUFA3	2.82459e-08	0.405227	0.424	0.343	0.00094731	NDUFA3
ARHGDIA	2.94391e-08	0.410346	0.395	0.31	0.00098733	ARHGDIA
DAPP1	3.02181e-08	-0.25189	0.076	0.171	0.00101346	DAPP1
GUSB	3.20717e-08	-0.258968	0.042	0.121	0.00107562	GUSB
SUB1	3.53656e-08	0.382355	0.676	0.626	0.00118609	SUB1
PCBP1	3.6436e-08	0.417874	0.371	0.283	0.00122199	PCBP1
NINJ1	4.23424e-08	-0.326073	0.241	0.372	0.00142008	NINJ1
IER5	4.75357e-08	0.476694	0.254	0.177	0.00159425	IER5
CSF2RA	5.09818e-08	-0.282046	0.129	0.237	0.00170983	CSF2RA
RNASEH2C	5.12734e-08	0.338185	0.129	0.059	0.00171961	RNASEH2C
IL4I1	5.23909e-08	-0.327865	0.081	0.173	0.00175709	IL4I1
MAPK1	5.25246e-08	0.319289	0.13	0.056	0.00176157	MAPK1
UQCC2	6.63583e-08	0.340871	0.163	0.086	0.00222552	UQCC2
MMP9	7.55194e-08	-0.388358	0.136	0.246	0.00253277	MMP9
C1QC	8.45817e-08	0.420406	0.405	0.305	0.0028367	C1QC
CFL1	9.21303e-08	0.264612	0.944	0.962	0.00308987	CFL1
SRP14	9.55768e-08	0.345017	0.669	0.615	0.00320546	SRP14
DUT	9.68521e-08	-0.252125	0.075	0.163	0.00324823	DUT
OST4	9.86064e-08	0.338054	0.611	0.55	0.00330706	OST4
VPS35	1.01543e-07	0.385864	0.267	0.182	0.00340556	VPS35
FAM96B	1.08158e-07	0.393779	0.329	0.244	0.0036274	FAM96B
ZNF593	1.16744e-07	0.316675	0.195	0.107	0.00391537	ZNF593
SERPINB9	1.22947e-07	-0.300445	0.114	0.218	0.00412338	SERPINB9
NDUFS8	1.31507e-07	0.39013	0.329	0.243	0.00441047	NDUFS8
SERPINF1	1.34702e-07	-0.27876	0.15	0.257	0.00451765	SERPINF1
DAB2	1.4664e-07	0.396257	0.212	0.128	0.00491802	DAB2
TSC22D3	1.76679e-07	0.37446	0.433	0.353	0.00592546	TSC22D3
NDUFA11	1.8004e-07	0.367932	0.231	0.151	0.0060382	NDUFA11
SPCS3	2.06088e-07	0.411396	0.258	0.178	0.0069118	SPCS3
GCA	2.21882e-07	0.482334	0.356	0.285	0.00744149	GCA
APRT	2.37925e-07	0.352416	0.55	0.479	0.00797954	APRT
NLRP3	2.52778e-07	-0.331895	0.037	0.106	0.00847766	NLRP3
COX17	2.57199e-07	0.384135	0.281	0.196	0.00862595	COX17
PSMD9	2.74684e-07	0.342158	0.14	0.073	0.00921234	PSMD9
TNF	3.2449e-07	-0.280096	0.042	0.117	0.0108827	TNF
BRI3	3.34849e-07	0.348597	0.108	0.049	0.0112302	BRI3
PDIA4	3.4883e-07	0.365435	0.22	0.143	0.0116991	PDIA4
TCIRG1	3.492e-07	0.353873	0.208	0.132	0.0117115	TCIRG1
ELOC	4.19195e-07	0.388426	0.293	0.213	0.014059	ELOC
SNRPE	4.30842e-07	0.357907	0.236	0.16	0.0144496	SNRPE
EDF1	4.35068e-07	0.358336	0.553	0.492	0.0145913	EDF1
PLEC	4.82009e-07	0.370588	0.26	0.174	0.0161656	PLEC
NDUFS7	5.15158e-07	0.384322	0.347	0.273	0.0172774	NDUFS7
CD151	5.22804e-07	0.337455	0.232	0.151	0.0175338	CD151
PLP2	5.37591e-07	0.314375	0.311	0.21	0.0180297	PLP2
CD69	6.1021e-07	-0.311601	0.079	0.169	0.0204652	CD69
IFNGR2	6.70644e-07	0.30837	0.119	0.058	0.0224921	IFNGR2
VMA21	7.43845e-07	0.368465	0.233	0.152	0.0249471	VMA21
PPA1	7.62574e-07	-0.428203	0.251	0.343	0.0255752	PPA1
HIGD1A	8.09848e-07	0.302075	0.117	0.055	0.0271607	HIGD1A
SNRPB2	8.14211e-07	0.399379	0.273	0.207	0.027307	SNRPB2
NDUFC1	8.36911e-07	0.352508	0.255	0.178	0.0280683	NDUFC1
CENPX	8.59272e-07	0.328309	0.202	0.125	0.0288183	CENPX
MRPL57	9.46196e-07	0.336613	0.292	0.213	0.0317335	MRPL57
PIAS1	9.99098e-07	-0.251003	0.092	0.171	0.0335077	PIAS1
SCAND1	1.05142e-06	0.393636	0.294	0.225	0.0352626	SCAND1
FLNA	1.13576e-06	0.367528	0.465	0.399	0.0380912	FLNA
CLTC	1.15016e-06	0.390562	0.235	0.163	0.0385741	CLTC
TMEM141	1.2015e-06	0.305089	0.133	0.071	0.0402959	TMEM141
NDUFAF3	1.20741e-06	0.368941	0.242	0.171	0.0404941	NDUFAF3
UPP1	1.25409e-06	0.413961	0.219	0.151	0.0420596	UPP1
PSMA7	1.28966e-06	0.357634	0.547	0.501	0.0432527	PSMA7
PPDPF	1.29011e-06	0.395939	0.694	0.687	0.0432677	PPDPF
MRPS12	1.38958e-06	0.272751	0.166	0.091	0.0466036	MRPS12
RGL1	1.4097e-06	0.327218	0.189	0.117	0.0472785	RGL1
MFSD1	1.42563e-06	0.363257	0.289	0.213	0.0478127	MFSD1
DYNLT1	1.46977e-06	0.331867	0.214	0.137	0.0492932	DYNLT1

## Sheet: C4 TC-3
	p_val	avg_logFC	pct.1	pct.2	p_val_adj	Gene
FTH1	3.07403e-167	-1.68995	0.628	0.966	1.03097e-162	FTH1
CXCL13	1.52348e-146	4.19463	0.793	0.019	5.10944e-142	CXCL13
RPS2	3.29088e-146	-1.59543	0.616	0.952	1.10369e-141	RPS2
HLA-B	2.45633e-132	1.55655	0.954	0.238	8.23806e-128	HLA-B
HLA-A	1.66428e-108	1.42225	0.936	0.362	5.58165e-104	HLA-A
PFN1	8.97105e-103	-1.22316	0.785	0.952	3.00871e-98	PFN1
CRIP1	1.0118e-99	1.15133	0.987	0.799	3.39336e-95	CRIP1
B2M	2.43735e-97	0.758279	1	0.95	8.17439e-93	B2M
S100A8	7.51035e-97	1.67366	0.607	0.016	2.51882e-92	S100A8
HLA-C	2.28499e-95	1.25163	0.94	0.447	7.66339e-91	HLA-C
ANXA1	4.59965e-76	1.50177	0.708	0.132	1.54263e-71	ANXA1
S100A6	8.37139e-74	1.1921	0.94	0.59	2.8076e-69	S100A6
RPL13	4.1316e-73	-0.538369	0.99	0.997	1.38566e-68	RPL13
EEF1A1	6.5638e-68	-0.348677	0.987	1	2.20137e-63	EEF1A1
TRGC2	3.24575e-65	-1.5794	0.017	0.413	1.08856e-60	TRGC2
PRG4	3.29145e-60	-1.4557	0.011	0.394	1.10389e-55	PRG4
IL32	7.55914e-56	0.983776	0.939	0.632	2.53518e-51	IL32
COX5A	7.52574e-51	-0.997743	0.202	0.579	2.52398e-46	COX5A
PABPC1	3.27831e-50	-0.865808	0.672	0.884	1.09948e-45	PABPC1
S100A7	2.45498e-47	1.18428	0.345	0.013	8.23353e-43	S100A7
CD79A	3.61881e-47	-1.03444	0.014	0.328	1.21368e-42	CD79A
RPS29	3.79752e-47	-0.64491	0.908	0.96	1.27361e-42	RPS29
GNG13	6.38537e-46	-1.1353	0.005	0.278	2.14153e-41	GNG13
KRT14	3.78612e-45	1.07931	0.446	0.045	1.26979e-40	KRT14
ATF5	3.31431e-44	-1.09069	0.037	0.36	1.11155e-39	ATF5
TRGV9	3.34028e-44	-1.21963	0.084	0.434	1.12026e-39	TRGV9
S100A11	4.13187e-44	0.872354	0.902	0.648	1.38575e-39	S100A11
JUNB	3.26704e-43	-1.41226	0.243	0.556	1.0957e-38	JUNB
RPL30	6.18137e-43	-0.44427	0.978	0.989	2.07311e-38	RPL30
FYB1	7.68707e-41	-1.0635	0.484	0.751	2.57809e-36	FYB1
KRT16	1.08494e-40	0.826014	0.263	0	3.63866e-36	KRT16
S100A10	1.17566e-40	0.692817	0.926	0.709	3.94292e-36	S100A10
S100A9	2.37665e-40	1.00145	0.356	0.021	7.97081e-36	S100A9
HPGDS	7.33927e-38	0.824795	0.304	0.005	2.46145e-33	HPGDS
KRT6A	7.6506e-38	0.882092	0.252	0.003	2.56586e-33	KRT6A
LIMD2	2.68025e-37	-0.881754	0.443	0.704	8.98901e-33	LIMD2
HMGN2	1.30489e-36	0.663433	0.981	0.878	4.37635e-32	HMGN2
IDH2	1.81425e-36	-0.837702	0.096	0.415	6.08464e-32	IDH2
RPS20	9.10081e-36	-0.83306	0.572	0.786	3.05223e-31	RPS20
GNG4	3.11408e-35	-0.80117	0.026	0.291	1.0444e-30	GNG4
PSMB9	6.72303e-35	0.771744	0.771	0.384	2.25477e-30	PSMB9
MIF	2.85542e-34	0.6529	0.958	0.844	9.5765e-30	MIF
SEC61B	3.1899e-34	0.682339	0.785	0.442	1.06983e-29	SEC61B
EPHX2	3.80763e-34	-0.939008	0.143	0.45	1.277e-29	EPHX2
CDO1	1.57698e-33	0.789893	0.204	0	5.28887e-29	CDO1
TMSB4X	1.61106e-33	-0.328937	0.996	1	5.40318e-29	TMSB4X
UBE2C	2.26452e-33	0.785815	0.802	0.452	7.59476e-29	UBE2C
MT2A	3.94076e-32	0.717429	0.954	0.836	1.32165e-27	MT2A
ITGB1	6.03946e-32	-1.1835	0.33	0.614	2.02551e-27	ITGB1
TPR	8.45152e-32	-0.885783	0.423	0.672	2.83447e-27	TPR
LMNA	9.61773e-32	0.802159	0.584	0.204	3.2256e-27	LMNA
RPS27L	1.55437e-31	0.895714	0.723	0.347	5.21305e-27	RPS27L
CST7	3.06376e-31	0.88488	0.598	0.222	1.02752e-26	CST7
HMGB2	3.11416e-31	0.49712	0.973	0.788	1.04443e-26	HMGB2
MRPL41	5.32658e-31	-0.786006	0.087	0.331	1.78643e-26	MRPL41
SH2D2A	5.50441e-31	0.776335	0.37	0.048	1.84607e-26	SH2D2A
PLEK	6.20056e-31	-0.849351	0.066	0.302	2.07954e-26	PLEK
LRRN3	2.26495e-30	-0.942599	0.049	0.31	7.59619e-26	LRRN3
TRG-AS1	1.15755e-29	-0.864563	0.116	0.394	3.88218e-25	TRG-AS1
IGFL2	3.51712e-29	0.983754	0.672	0.36	1.17957e-24	IGFL2
PNRC1	7.66148e-29	-0.867575	0.166	0.452	2.56951e-24	PNRC1
RPL7	1.53882e-28	-0.485342	0.89	0.947	5.1609e-24	RPL7
COX6A1	6.97801e-28	0.582676	0.916	0.762	2.34028e-23	COX6A1
CD9	1.04702e-26	0.644601	0.202	0.008	3.5115e-22	CD9
EIF3F	1.19251e-26	-0.652305	0.508	0.675	3.99943e-22	EIF3F
RPL13A	8.10544e-26	-0.47478	0.922	0.955	2.7184e-21	RPL13A
TMA7	2.32333e-25	0.502204	0.923	0.759	7.79198e-21	TMA7
NBAS	4.47373e-25	0.908571	0.364	0.09	1.5004e-20	NBAS
UBC	1.58301e-24	-0.613969	0.765	0.873	5.30909e-20	UBC
CD74	1.87666e-24	-0.778188	0.806	0.899	6.29393e-20	CD74
SCG2	2.93573e-24	0.604739	0.175	0.003	9.84586e-20	SCG2
LMO4	4.73229e-24	0.79756	0.442	0.124	1.58712e-19	LMO4
LTB	4.82806e-24	-0.721269	0.227	0.508	1.61923e-19	LTB
PPP1CC	5.23454e-24	-0.761082	0.217	0.466	1.75556e-19	PPP1CC
ALOX5AP	1.08417e-23	0.675507	0.759	0.458	3.63608e-19	ALOX5AP
ATP6V0C	1.61124e-23	-0.640566	0.197	0.463	5.40379e-19	ATP6V0C
SPNS1	2.9004e-23	-0.829205	0.165	0.415	9.72737e-19	SPNS1
DYNLL1	3.2047e-23	0.583169	0.754	0.466	1.07479e-18	DYNLL1
RPS19	3.29954e-23	0.455797	0.987	0.976	1.1066e-18	RPS19
CD70	4.23445e-23	0.763635	0.48	0.159	1.42015e-18	CD70
KRTCAP2	1.01123e-22	0.585111	0.734	0.444	3.39145e-18	KRTCAP2
MTDH	1.05627e-22	-0.690842	0.294	0.548	3.5425e-18	MTDH
EIF5A	2.54136e-22	-0.630891	0.542	0.73	8.52321e-18	EIF5A
SERPINB4	2.66984e-22	0.48447	0.133	0	8.9541e-18	SERPINB4
INSIG1	3.12602e-22	-0.703074	0.056	0.262	1.04841e-17	INSIG1
LGALS7B	3.36329e-22	0.62078	0.208	0.016	1.12798e-17	LGALS7B
H2AFZ	3.88399e-22	0.473129	0.969	0.894	1.30261e-17	H2AFZ
GIMAP4	5.20669e-22	-0.83487	0.406	0.608	1.74622e-17	GIMAP4
KRT7	8.92296e-22	0.696252	0.605	0.325	2.99258e-17	KRT7
SH3BGRL3	8.96701e-22	0.536843	0.935	0.817	3.00736e-17	SH3BGRL3
ROMO1	1.28345e-21	0.599315	0.733	0.421	4.30442e-17	ROMO1
SRGN	2.02933e-21	0.560473	0.908	0.717	6.80598e-17	SRGN
CENPW	2.61339e-21	0.624543	0.527	0.217	8.7648e-17	CENPW
VIM	3.31207e-21	0.41531	0.989	0.907	1.1108e-16	VIM
TUBB4B	3.62709e-21	0.666404	0.739	0.45	1.21645e-16	TUBB4B
RBX1	3.86402e-21	0.593128	0.736	0.468	1.29592e-16	RBX1
MT-ND1	6.69126e-21	-0.716291	0.745	0.886	2.24412e-16	MT-ND1
ZFP36L1	1.01216e-20	-0.787216	0.165	0.399	3.39459e-16	ZFP36L1
UQCRQ	1.16073e-20	0.53461	0.824	0.616	3.89286e-16	UQCRQ
TRBV21-1	1.1999e-20	-0.718037	0.259	0.484	4.02422e-16	TRBV21-1
TMSB10	1.58169e-20	0.385547	0.995	0.992	5.30468e-16	TMSB10
BAIAP3	1.79434e-20	-0.60941	0.027	0.214	6.01784e-16	BAIAP3
CHN1	2.88775e-20	0.594925	0.275	0.045	9.68495e-16	CHN1
STMN1	5.28134e-20	0.435409	0.977	0.876	1.77126e-15	STMN1
NR4A2	1.45275e-19	-0.689404	0.032	0.206	4.87225e-15	NR4A2
PLP2	4.39022e-19	0.616742	0.604	0.288	1.47239e-14	PLP2
MAL	4.68247e-19	-0.646974	0.248	0.487	1.57041e-14	MAL
CD96	6.65208e-19	-0.591261	0.047	0.23	2.23098e-14	CD96
PASK	1.29608e-18	-0.666666	0.211	0.418	4.34678e-14	PASK
KRTDAP	1.30064e-18	0.52687	0.142	0.005	4.36208e-14	KRTDAP
SERF2	1.321e-18	0.39366	0.943	0.828	4.43037e-14	SERF2
GNLY	1.54418e-18	1.32382	0.203	0.042	5.17886e-14	GNLY
MX1	1.8949e-18	-0.767281	0.038	0.19	6.35512e-14	MX1
LPL	2.30428e-18	-0.432051	0.004	0.122	7.72811e-14	LPL
KRT17	2.89136e-18	0.560442	0.157	0.005	9.69704e-14	KRT17
ATP5MD	5.55368e-18	0.487509	0.644	0.352	1.86259e-13	ATP5MD
MATR3.1	1.2247e-17	-0.601347	0.189	0.349	4.10739e-13	MATR3.1
COX17	1.47087e-17	0.570744	0.648	0.336	4.93301e-13	COX17
SELENOK	1.74671e-17	0.605022	0.536	0.249	5.85812e-13	SELENOK
NDUFB7	2.35188e-17	0.485174	0.585	0.296	7.88775e-13	NDUFB7
HMGB1	2.49446e-17	0.270524	0.997	0.976	8.36591e-13	HMGB1
CD37	2.72737e-17	-0.64542	0.37	0.566	9.14704e-13	CD37
PYURF	2.85778e-17	-0.554079	0.086	0.275	9.58444e-13	PYURF
PGLS	2.95949e-17	-0.570299	0.07	0.246	9.92555e-13	PGLS
FCMR	4.6671e-17	-0.595991	0.038	0.206	1.56525e-12	FCMR
NAA38	5.12188e-17	0.560727	0.585	0.291	1.71778e-12	NAA38
HLA-F	5.31041e-17	0.57487	0.304	0.071	1.781e-12	HLA-F
ANP32B	6.99309e-17	-0.60839	0.317	0.513	2.34534e-12	ANP32B
COX7A2	7.00083e-17	0.45241	0.875	0.683	2.34794e-12	COX7A2
UQCRFS1	1.0366e-16	-0.513329	0.063	0.23	3.47657e-12	UQCRFS1
SARAF	1.08148e-16	-0.59586	0.635	0.754	3.62706e-12	SARAF
LY6E	1.24152e-16	-0.657505	0.564	0.714	4.16381e-12	LY6E
EEF1G	1.27737e-16	-0.334002	0.746	0.847	4.28404e-12	EEF1G
DDT	1.59429e-16	0.520384	0.475	0.193	5.34693e-12	DDT
H1F0	1.59684e-16	-0.723508	0.05	0.198	5.35547e-12	H1F0
SLFN5	1.75333e-16	-0.619974	0.089	0.28	5.88032e-12	SLFN5
TXN	1.76131e-16	0.474803	0.777	0.542	5.90707e-12	TXN
IL7R	2.27884e-16	0.516561	0.544	0.304	7.64278e-12	IL7R
EDF1	2.53428e-16	0.459845	0.741	0.495	8.49947e-12	EDF1
ITPR1	2.99366e-16	-0.635022	0.13	0.339	1.00401e-11	ITPR1
MGST3	5.65556e-16	0.525345	0.295	0.074	1.89676e-11	MGST3
TRAV27	6.34222e-16	-0.650103	0.579	0.72	2.12706e-11	TRAV27
S100A2	7.85917e-16	0.504412	0.152	0.013	2.63581e-11	S100A2
SIVA1	7.90345e-16	0.510241	0.692	0.431	2.65066e-11	SIVA1
RPL3	1.21504e-15	-0.272059	0.949	0.968	4.07501e-11	RPL3
TSHZ2	1.32644e-15	0.543182	0.239	0.056	4.44861e-11	TSHZ2
KRT5	1.3586e-15	0.532415	0.186	0.029	4.55648e-11	KRT5
TRIR	1.37235e-15	-0.547535	0.349	0.521	4.60259e-11	TRIR
FKBP5	1.53055e-15	0.511767	0.479	0.217	5.13315e-11	FKBP5
ATP5F1E	1.58378e-15	0.390547	0.939	0.854	5.31168e-11	ATP5F1E
ETV1	2.60584e-15	-0.434371	0.015	0.132	8.73946e-11	ETV1
ARID5B	2.61328e-15	-0.569203	0.188	0.373	8.7644e-11	ARID5B
CCR7	3.88076e-15	-0.560675	0.276	0.46	1.30153e-10	CCR7
MZT1	3.88556e-15	0.58475	0.54	0.275	1.30314e-10	MZT1
RANBP1	4.21042e-15	-0.579313	0.282	0.466	1.41209e-10	RANBP1
MRPS34	4.71761e-15	-0.529519	0.215	0.37	1.58219e-10	MRPS34
TSC22D3	5.4688e-15	0.564286	0.732	0.466	1.83413e-10	TSC22D3
STARD3NL	5.79772e-15	-0.588613	0.095	0.254	1.94444e-10	STARD3NL
APP	6.15522e-15	-0.691995	0.123	0.296	2.06434e-10	APP
LINC00384	6.36254e-15	0.491573	0.139	0.003	2.13387e-10	LINC00384
UQCR10	6.66127e-15	0.424288	0.782	0.571	2.23406e-10	UQCR10
TSPO	7.21342e-15	0.504489	0.64	0.378	2.41924e-10	TSPO
UQCRC2	1.12595e-14	-0.588302	0.418	0.566	3.77623e-10	UQCRC2
NOP10	1.33781e-14	0.471999	0.571	0.32	4.48675e-10	NOP10
IL16	1.40432e-14	-0.565237	0.124	0.28	4.70981e-10	IL16
PAK2	1.71855e-14	-0.551658	0.217	0.37	5.76367e-10	PAK2
CD8A	1.86211e-14	-0.461286	0.019	0.143	6.24516e-10	CD8A
MT1X	2.09246e-14	0.539226	0.581	0.384	7.01769e-10	MT1X
PHPT1	2.21037e-14	0.478262	0.494	0.228	7.41312e-10	PHPT1
MYDGF	2.2673e-14	-0.517484	0.091	0.246	7.60405e-10	MYDGF
PHLDA2	3.16283e-14	0.342295	0.111	0.005	1.06075e-09	PHLDA2
CD48	3.23802e-14	-0.611376	0.28	0.421	1.08597e-09	CD48
CDK1	3.75646e-14	0.542764	0.602	0.317	1.25984e-09	CDK1
FTL	4.08051e-14	-0.454862	0.639	0.757	1.36852e-09	FTL
CYLD	4.2782e-14	-0.564198	0.148	0.339	1.43482e-09	CYLD
RNASET2	5.24047e-14	-0.578988	0.102	0.262	1.75755e-09	RNASET2
ATP5IF1	6.29791e-14	0.418583	0.778	0.556	2.11219e-09	ATP5IF1
MRPL51	7.00376e-14	0.432538	0.693	0.442	2.34892e-09	MRPL51
UBL5	7.47888e-14	0.406527	0.783	0.55	2.50827e-09	UBL5
SNRPG	7.73904e-14	0.404652	0.824	0.656	2.59552e-09	SNRPG
TBCA	8.65484e-14	0.432562	0.677	0.46	2.90266e-09	TBCA
JUN	9.03788e-14	-0.780607	0.13	0.299	3.03112e-09	JUN
ATP5MC1	1.00509e-13	0.461314	0.609	0.376	3.37087e-09	ATP5MC1
ANAPC11	1.06395e-13	0.453319	0.738	0.505	3.56828e-09	ANAPC11
EIF3E	1.31216e-13	-0.523633	0.557	0.659	4.40072e-09	EIF3E
ZC3HAV1	1.46705e-13	-0.549611	0.148	0.331	4.92019e-09	ZC3HAV1
NAP1L4	1.73468e-13	0.491824	0.475	0.22	5.81778e-09	NAP1L4
RNF149	2.41691e-13	-0.484459	0.083	0.23	8.10584e-09	RNF149
FAU	2.83773e-13	0.335591	0.977	0.966	9.51717e-09	FAU
RPLP1	3.01222e-13	0.266259	0.997	1	1.01024e-08	RPLP1
LY6D	3.2755e-13	0.394653	0.112	0.005	1.09854e-08	LY6D
SLC2A3	3.30118e-13	-0.708677	0.194	0.365	1.10715e-08	SLC2A3
TMEM258	3.47604e-13	0.410452	0.787	0.59	1.16579e-08	TMEM258
HSPB1	3.61715e-13	-0.655623	0.642	0.73	1.21312e-08	HSPB1
RPL10A	3.97047e-13	-0.263327	0.92	0.95	1.33162e-08	RPL10A
ETHE1	4.13154e-13	0.449514	0.347	0.127	1.38564e-08	ETHE1
MRPS6	4.18786e-13	0.443795	0.544	0.312	1.40452e-08	MRPS6
RAN	4.32948e-13	0.39934	0.935	0.844	1.45202e-08	RAN
RPL27A	4.54105e-13	-0.387998	0.774	0.836	1.52298e-08	RPL27A
NDUFS8	4.64297e-13	0.436961	0.587	0.325	1.55716e-08	NDUFS8
ZFP36	6.58286e-13	-0.797204	0.201	0.341	2.20776e-08	ZFP36
TRGV7	6.71843e-13	-0.427708	0.011	0.119	2.25323e-08	TRGV7
ARF5	7.90521e-13	-0.511809	0.234	0.418	2.65125e-08	ARF5
CSTB	9.21968e-13	0.5116	0.391	0.169	3.0921e-08	CSTB
CKS2	9.69769e-13	0.45819	0.655	0.399	3.25241e-08	CKS2
PTHLH	1.09177e-12	-0.66478	0.105	0.259	3.66157e-08	PTHLH
DYNLT1	1.22131e-12	0.467396	0.303	0.09	4.09602e-08	DYNLT1
PTTG1	1.38995e-12	0.461338	0.738	0.479	4.66163e-08	PTTG1
CTBS	1.63932e-12	-0.404961	0.022	0.146	5.49794e-08	CTBS
COX6B1	2.02915e-12	0.337456	0.862	0.701	6.80536e-08	COX6B1
MT-ND2	2.20929e-12	-0.579735	0.662	0.825	7.40951e-08	MT-ND2
NCBP2-AS2	2.28117e-12	-0.403063	0.037	0.151	7.65059e-08	NCBP2-AS2
RBMS1	2.56718e-12	0.41363	0.231	0.071	8.6098e-08	RBMS1
CD52	2.67944e-12	-0.453461	0.777	0.852	8.98632e-08	CD52
GTSE1	2.97437e-12	0.443279	0.336	0.132	9.97543e-08	GTSE1
SMARCB1	3.36414e-12	-0.439666	0.064	0.183	1.12827e-07	SMARCB1
CDHR3	3.48784e-12	-0.479104	0.043	0.167	1.16975e-07	CDHR3
NDUFS6	3.73167e-12	0.456726	0.622	0.392	1.25153e-07	NDUFS6
NSD3	4.17824e-12	-0.492131	0.086	0.243	1.4013e-07	NSD3
ST7	4.22314e-12	-0.407901	0.031	0.132	1.41636e-07	ST7
NDUFAF3	5.09027e-12	0.42048	0.604	0.347	1.70718e-07	NDUFAF3
EIF3H	5.9865e-12	-0.509472	0.519	0.63	2.00775e-07	EIF3H
SELL	6.44759e-12	-0.552419	0.287	0.437	2.16239e-07	SELL
TRMT112	6.70908e-12	0.359869	0.729	0.521	2.25009e-07	TRMT112
ARHGDIA	8.60688e-12	0.383669	0.596	0.362	2.88657e-07	ARHGDIA
GIMAP7	9.17205e-12	-0.626835	0.313	0.466	3.07612e-07	GIMAP7
RPL4	9.37414e-12	-0.316573	0.89	0.91	3.1439e-07	RPL4
CD3G	1.00286e-11	-0.593904	0.342	0.511	3.36339e-07	CD3G
SLAMF1	1.22618e-11	0.385494	0.286	0.111	4.11237e-07	SLAMF1
PRKCB	1.262e-11	-0.379393	0.043	0.167	4.2325e-07	PRKCB
EVL	1.36303e-11	-0.530851	0.226	0.405	4.57135e-07	EVL
HIST1H1E	1.55395e-11	-0.70219	0.312	0.418	5.21163e-07	HIST1H1E
MYL6	1.79614e-11	0.357497	0.946	0.894	6.02389e-07	MYL6
PDIA3	1.87568e-11	-0.493397	0.192	0.373	6.29065e-07	PDIA3
UBA2	2.19436e-11	-0.481119	0.158	0.302	7.35945e-07	UBA2
GADD45B	2.64274e-11	-0.554195	0.115	0.246	8.86321e-07	GADD45B
PCBP2	2.69012e-11	0.43942	0.59	0.341	9.02211e-07	PCBP2
CCL18	2.72415e-11	0.674785	0.134	0.024	9.13625e-07	CCL18
NDUFA11	2.8435e-11	0.398557	0.423	0.188	9.53652e-07	NDUFA11
MT-CO3	3.32452e-11	-0.424769	0.966	0.974	1.11498e-06	MT-CO3
IL9R	3.77595e-11	0.327993	0.11	0.008	1.26638e-06	IL9R
MIR181A1HG	4.49377e-11	-0.522046	0.087	0.241	1.50712e-06	MIR181A1HG
DECR1	4.58247e-11	-0.473138	0.285	0.418	1.53687e-06	DECR1
TRGC1	5.03649e-11	-0.413197	0.049	0.169	1.68914e-06	TRGC1
PET100	5.07376e-11	0.390736	0.577	0.344	1.70164e-06	PET100
SOX4	5.11599e-11	-0.448545	0.079	0.209	1.7158e-06	SOX4
MYL12A	5.23386e-11	0.37277	0.9	0.772	1.75533e-06	MYL12A
GPR183	5.34754e-11	-0.522402	0.07	0.193	1.79346e-06	GPR183
LGALS1	5.41004e-11	0.851878	0.664	0.439	1.81442e-06	LGALS1
UROS	5.59007e-11	-0.324796	0.019	0.108	1.8748e-06	UROS
MTHFD2	6.04865e-11	0.419219	0.481	0.238	2.02859e-06	MTHFD2
UBE2D2	7.39165e-11	-0.423827	0.421	0.532	2.47901e-06	UBE2D2
HNRNPK	7.4588e-11	-0.408159	0.653	0.735	2.50153e-06	HNRNPK
SRP14	7.46804e-11	0.309225	0.888	0.762	2.50463e-06	SRP14
ERH	7.52887e-11	0.319651	0.817	0.616	2.52503e-06	ERH
FUS	7.79974e-11	-0.533556	0.616	0.714	2.61588e-06	FUS
S100A4	8.45937e-11	0.324875	0.925	0.852	2.8371e-06	S100A4
ARL4A	9.89889e-11	-0.498781	0.13	0.283	3.31989e-06	ARL4A
COX7B	1.04201e-10	0.361138	0.782	0.585	3.49471e-06	COX7B
PIM2	1.07387e-10	-0.503925	0.252	0.392	3.60155e-06	PIM2
GUK1	1.07413e-10	-0.451675	0.192	0.325	3.60243e-06	GUK1
CDKN1A	1.17389e-10	0.564279	0.212	0.058	3.93699e-06	CDKN1A
CNBP	1.18975e-10	-0.42799	0.614	0.693	3.99018e-06	CNBP
TOMM5	1.20173e-10	0.388211	0.59	0.384	4.03037e-06	TOMM5
TERF2IP	1.27612e-10	-0.452951	0.299	0.429	4.27984e-06	TERF2IP
RILPL2	1.3402e-10	-0.437467	0.153	0.267	4.49475e-06	RILPL2
CITED2	1.90349e-10	-0.430334	0.066	0.167	6.38393e-06	CITED2
KIR3DL2	1.91609e-10	0.428895	0.507	0.296	6.42617e-06	KIR3DL2
PELI1	1.94751e-10	-0.407772	0.057	0.172	6.53155e-06	PELI1
YWHAZ	2.74391e-10	-0.315752	0.798	0.841	9.20253e-06	YWHAZ
SFN	2.80384e-10	0.323142	0.105	0.011	9.40353e-06	SFN
SYTL3	2.85457e-10	0.346319	0.133	0.019	9.57367e-06	SYTL3
MAP1LC3B	2.89341e-10	-0.450823	0.04	0.14	9.7039e-06	MAP1LC3B
ARL6IP4	3.26142e-10	-0.424035	0.392	0.505	1.09382e-05	ARL6IP4
HCFC1R1	3.29683e-10	0.406607	0.344	0.153	1.10569e-05	HCFC1R1
RCSD1	3.53492e-10	-0.500686	0.24	0.413	1.18554e-05	RCSD1
FXYD5	3.60646e-10	0.32611	0.844	0.725	1.20953e-05	FXYD5
POMP	3.61909e-10	0.342416	0.679	0.471	1.21377e-05	POMP
BTG2	3.62892e-10	-0.417276	0.052	0.177	1.21707e-05	BTG2
RDH10	3.64992e-10	0.398477	0.124	0.024	1.22411e-05	RDH10
IFITM3	3.7367e-10	0.53444	0.19	0.058	1.25321e-05	IFITM3
POLR2L	3.86736e-10	0.380552	0.656	0.471	1.29704e-05	POLR2L
SNRPF	3.89981e-10	0.333305	0.687	0.5	1.30792e-05	SNRPF
MRPL57	4.00527e-10	0.421447	0.581	0.386	1.34329e-05	MRPL57
CKLF	4.04153e-10	0.357344	0.57	0.376	1.35545e-05	CKLF
TRIM44	4.40066e-10	-0.35713	0.022	0.111	1.47589e-05	TRIM44
GYPC	4.43457e-10	-0.469744	0.395	0.519	1.48727e-05	GYPC
EMP3	4.4549e-10	0.278663	0.834	0.675	1.49408e-05	EMP3
MRPL52	4.49647e-10	0.344173	0.61	0.405	1.50803e-05	MRPL52
UQCC2	4.82277e-10	0.436749	0.444	0.235	1.61746e-05	UQCC2
RNASEH2C	4.82683e-10	0.434458	0.369	0.18	1.61882e-05	RNASEH2C
ATP5MPL	5.22186e-10	0.364052	0.737	0.55	1.75131e-05	ATP5MPL
SAMSN1	5.51744e-10	0.408477	0.365	0.169	1.85044e-05	SAMSN1
C19orf70	5.85396e-10	0.407238	0.46	0.233	1.9633e-05	C19orf70
NEDD8	6.25944e-10	0.375539	0.612	0.402	2.09929e-05	NEDD8
POLR2I	6.37849e-10	0.391377	0.464	0.254	2.13922e-05	POLR2I
TRIB2	6.57283e-10	-0.455964	0.087	0.206	2.20439e-05	TRIB2
FAM177A1	7.30649e-10	0.394588	0.243	0.077	2.45045e-05	FAM177A1
FNTA	7.51511e-10	-0.376398	0.061	0.167	2.52042e-05	FNTA
NINJ1	7.5889e-10	-0.434859	0.186	0.31	2.54517e-05	NINJ1
FLNA	9.25759e-10	0.306895	0.539	0.381	3.10481e-05	FLNA
SERP1	9.49312e-10	-0.396592	0.217	0.323	3.1838e-05	SERP1
CD82	9.70932e-10	-0.441184	0.23	0.362	3.25631e-05	CD82
PTGES3	9.94331e-10	0.330813	0.751	0.55	3.33479e-05	PTGES3
SSNA1	1.04501e-09	0.397193	0.448	0.214	3.50476e-05	SSNA1
RPS26	1.04617e-09	0.34282	0.974	0.974	3.50863e-05	RPS26
LINC01480	1.22079e-09	0.438664	0.181	0.048	4.0943e-05	LINC01480
IL2RA	1.22878e-09	0.500436	0.123	0.024	4.12109e-05	IL2RA
RASA4	1.2771e-09	-0.343226	0.013	0.106	4.28315e-05	RASA4
NDUFB11	1.3121e-09	0.345276	0.796	0.643	4.40051e-05	NDUFB11
CISH	1.3271e-09	0.334583	0.125	0.019	4.45082e-05	CISH
RABAC1	1.33052e-09	0.401434	0.323	0.122	4.46231e-05	RABAC1
ABRACL	1.3736e-09	0.327	0.727	0.537	4.60679e-05	ABRACL
AC004585.1	1.38149e-09	-0.344822	0.045	0.159	4.63325e-05	AC004585.1
GRK2	1.38162e-09	0.359037	0.259	0.111	4.63369e-05	GRK2
MPG	1.46608e-09	-0.38619	0.101	0.22	4.91695e-05	MPG
KLHL42	1.4791e-09	-0.488221	0.091	0.214	4.96061e-05	KLHL42
EPB41	1.52865e-09	-0.430141	0.056	0.175	5.12679e-05	EPB41
PSMB8	1.52937e-09	0.331217	0.628	0.389	5.12919e-05	PSMB8
ICOS	1.70555e-09	-0.488505	0.134	0.233	5.72006e-05	ICOS
ATP6V0B	1.71384e-09	0.388928	0.513	0.296	5.74787e-05	ATP6V0B
RIPOR2	1.797e-09	-0.418553	0.075	0.206	6.02678e-05	RIPOR2
PDCD1	1.9455e-09	0.37237	0.14	0.029	6.52482e-05	PDCD1
SPCS1	2.01735e-09	0.332971	0.696	0.516	6.7658e-05	SPCS1
SDCBP	2.12588e-09	-0.484582	0.29	0.397	7.12977e-05	SDCBP
ATP5MC3	2.24705e-09	0.354561	0.843	0.704	7.53615e-05	ATP5MC3
SEC11C	2.65083e-09	0.416447	0.604	0.423	8.89037e-05	SEC11C
SEPT9	2.73508e-09	-0.435639	0.317	0.431	9.1729e-05	SEPT9
EIF4B	2.8034e-09	-0.40685	0.258	0.384	9.40206e-05	EIF4B
COA3	2.81765e-09	0.353893	0.295	0.116	9.44984e-05	COA3
RRM2	2.95488e-09	0.415121	0.489	0.286	9.91008e-05	RRM2
TUBA4A	2.95787e-09	0.45011	0.503	0.267	9.9201e-05	TUBA4A
SQSTM1	3.11133e-09	-0.437108	0.16	0.294	0.000104348	SQSTM1
PNKD	3.3079e-09	0.397499	0.333	0.143	0.00011094	PNKD
EIF4G2	3.39582e-09	-0.468184	0.41	0.524	0.000113889	EIF4G2
PI16	3.4141e-09	0.349464	0.153	0.032	0.000114502	PI16
LSM6	3.4993e-09	0.377208	0.47	0.257	0.000117359	LSM6
NUDT4	3.78449e-09	-0.406994	0.115	0.23	0.000126924	NUDT4
ASPM	3.78878e-09	0.464394	0.424	0.246	0.000127068	ASPM
EIF4H	3.79859e-09	-0.384669	0.383	0.466	0.000127397	EIF4H
PAGE5	3.92844e-09	-0.427013	0.091	0.201	0.000131752	PAGE5
AP1M1	4.00153e-09	-0.443007	0.221	0.354	0.000134203	AP1M1
HLA-E	4.06745e-09	0.353523	0.659	0.426	0.000136414	HLA-E
MRPS12	4.08113e-09	0.339003	0.363	0.153	0.000136873	MRPS12
RBL2	4.2692e-09	-0.409346	0.074	0.212	0.000143181	RBL2
ALDOA	4.28987e-09	-0.329154	0.673	0.735	0.000143874	ALDOA
ZNF107	4.43014e-09	-0.301589	0.036	0.135	0.000148578	ZNF107
CD58	4.69049e-09	0.288746	0.207	0.071	0.00015731	CD58
TOX	5.97479e-09	-0.510327	0.299	0.415	0.000200382	TOX
JTB	6.23164e-09	-0.432646	0.17	0.283	0.000208997	JTB
COX8A	7.12348e-09	0.379247	0.911	0.817	0.000238907	COX8A
TOP2A	7.41975e-09	0.341143	0.682	0.476	0.000248843	TOP2A
HSP90AB1	7.46431e-09	-0.412613	0.775	0.833	0.000250338	HSP90AB1
TXNDC17	7.74459e-09	0.31239	0.493	0.272	0.000259738	TXNDC17
SMIM37	8.80461e-09	0.373301	0.326	0.138	0.000295289	SMIM37
NDUFC1	9.40099e-09	0.351266	0.519	0.304	0.00031529	NDUFC1
ACYP1	1.06539e-08	0.340537	0.249	0.082	0.00035731	ACYP1
TSC22D1	1.15122e-08	0.260495	0.102	0.011	0.000386097	TSC22D1
UBE2I	1.2076e-08	-0.389838	0.669	0.743	0.000405004	UBE2I
TEX30	1.20777e-08	0.346728	0.303	0.116	0.000405061	TEX30
GABARAP	1.26185e-08	0.292719	0.732	0.511	0.000423198	GABARAP
CDK2AP2	1.28694e-08	0.401559	0.498	0.275	0.000431613	CDK2AP2
DDB2	1.32138e-08	0.375242	0.277	0.114	0.000443165	DDB2
MKRN1	1.33601e-08	-0.317487	0.027	0.119	0.000448071	MKRN1
NDUFA6	1.36277e-08	0.329865	0.697	0.497	0.000457047	NDUFA6
RBMX	1.36744e-08	-0.422417	0.429	0.508	0.000458613	RBMX
FKBP11	1.43398e-08	0.382223	0.254	0.098	0.000480928	FKBP11
NDFIP2	1.55926e-08	0.336818	0.276	0.103	0.000522946	NDFIP2
DUSP1	1.67643e-08	-0.529354	0.195	0.339	0.00056224	DUSP1
SUSD4	1.78451e-08	-0.435419	0.087	0.201	0.00059849	SUSD4
NDUFB3	1.8483e-08	0.342509	0.582	0.381	0.000619882	NDUFB3
OAZ1	1.92287e-08	0.288809	0.897	0.775	0.000644893	OAZ1
AURKAIP1	2.05883e-08	0.343238	0.557	0.341	0.000690489	AURKAIP1
PFDN2	2.28857e-08	0.324953	0.506	0.307	0.000767542	PFDN2
ANKRD28	2.37556e-08	0.350438	0.174	0.069	0.000796716	ANKRD28
TMEM256	2.38641e-08	0.357507	0.405	0.214	0.000800355	TMEM256
GGH	2.42459e-08	0.323102	0.166	0.045	0.000813159	GGH
PGM2L1	2.46396e-08	0.34453	0.203	0.079	0.000826363	PGM2L1
SRRT	2.51424e-08	-0.365959	0.221	0.336	0.000843226	SRRT
SNHG9	2.53167e-08	-0.34568	0.05	0.146	0.000849073	SNHG9
PSMB5	2.64066e-08	0.354755	0.314	0.14	0.000885624	PSMB5
MAGOH	2.69567e-08	0.382345	0.501	0.299	0.000904075	MAGOH
CLU	3.07169e-08	0.298034	0.126	0.032	0.00103018	CLU
UBE2T	3.11502e-08	0.417621	0.496	0.288	0.00104472	UBE2T
PCMTD2	3.44046e-08	-0.306908	0.038	0.13	0.00115386	PCMTD2
RAB2A	3.64689e-08	-0.422165	0.183	0.304	0.00122309	RAB2A
AL118516.1	3.73046e-08	-0.340879	0.049	0.153	0.00125112	AL118516.1
COX14	3.82182e-08	0.266908	0.382	0.18	0.00128176	COX14
SCML4	4.23178e-08	-0.486732	0.117	0.222	0.00141926	SCML4
MAF1	4.28045e-08	-0.360313	0.075	0.161	0.00143558	MAF1
MRPL27	4.3793e-08	0.355768	0.314	0.14	0.00146873	MRPL27
ARL6IP6	4.65546e-08	0.411861	0.379	0.185	0.00156135	ARL6IP6
LAT	4.78218e-08	-0.455503	0.579	0.656	0.00160385	LAT
ATP5PF	4.99465e-08	0.284057	0.811	0.683	0.00167511	ATP5PF
BIRC3	5.20506e-08	0.340374	0.464	0.286	0.00174567	BIRC3
NDUFC2	5.39328e-08	0.299519	0.433	0.241	0.0018088	NDUFC2
NDUFA3	5.52301e-08	0.297643	0.57	0.37	0.00185231	NDUFA3
RPL21	5.7205e-08	-0.277483	0.828	0.878	0.00191854	RPL21
APOBEC3C	5.73435e-08	-0.349478	0.095	0.177	0.00192319	APOBEC3C
EIF5	5.75891e-08	-0.434882	0.282	0.378	0.00193142	EIF5
DDX5	5.7832e-08	-0.429919	0.545	0.653	0.00193957	DDX5
NDUFA1	5.8264e-08	0.301744	0.724	0.529	0.00195406	NDUFA1
BACH1	6.22262e-08	-0.325434	0.051	0.159	0.00208694	BACH1
RTKN2	6.2655e-08	-0.437776	0.137	0.254	0.00210132	RTKN2
RNASEK	6.29553e-08	0.291038	0.654	0.468	0.00211139	RNASEK
CD84	6.62045e-08	-0.36878	0.074	0.198	0.00222037	CD84
TAP1	6.78827e-08	0.350476	0.372	0.193	0.00227665	TAP1
CSDE1	7.12182e-08	-0.364953	0.331	0.431	0.00238851	CSDE1
RPA1	7.40661e-08	-0.341259	0.151	0.241	0.00248403	RPA1
SAT1	7.85798e-08	-0.490764	0.236	0.347	0.00263541	SAT1
MCM7	8.23915e-08	-0.435094	0.405	0.492	0.00276325	MCM7
NOL7	8.33043e-08	-0.309448	0.115	0.185	0.00279386	NOL7
IER3IP1	8.90696e-08	0.344364	0.386	0.198	0.00298722	IER3IP1
CX3CR1	9.01639e-08	-0.328056	0.027	0.103	0.00302392	CX3CR1
SUPT16H	9.35742e-08	-0.358744	0.322	0.442	0.00313829	SUPT16H
CYBA	9.49404e-08	-0.401385	0.59	0.659	0.00318411	CYBA
DDIT4	1.01798e-07	0.370433	0.54	0.317	0.00341411	DDIT4
CTSB	1.05084e-07	-0.378451	0.176	0.288	0.00352432	CTSB
SPG7	1.1486e-07	-0.341717	0.069	0.18	0.00385218	SPG7
DSTN	1.21905e-07	0.286538	0.202	0.061	0.00408844	DSTN
NFATC3	1.23568e-07	-0.316673	0.05	0.14	0.00414421	NFATC3
LIMS1	1.24094e-07	-0.462203	0.184	0.286	0.00416187	LIMS1
SEPT6	1.31046e-07	-0.357749	0.619	0.696	0.00439503	SEPT6
MEF2C	1.32193e-07	-0.419721	0.061	0.138	0.00443347	MEF2C
MTA2	1.46535e-07	-0.276268	0.047	0.103	0.00491451	MTA2
CISD2	1.51589e-07	0.285585	0.284	0.13	0.00508399	CISD2
EIF3L	1.61894e-07	-0.322436	0.51	0.59	0.00542959	EIF3L
LAMTOR2	1.6671e-07	0.324425	0.413	0.212	0.00559113	LAMTOR2
SRPK2	1.7133e-07	-0.360236	0.114	0.214	0.00574607	SRPK2
SLC38A2	1.76954e-07	-0.460849	0.146	0.283	0.00593469	SLC38A2
ANXA2	1.80505e-07	0.253944	0.678	0.511	0.00605378	ANXA2
BOLA3	1.85176e-07	0.309505	0.41	0.212	0.00621045	BOLA3
ARPC1B	1.86557e-07	-0.257883	0.756	0.802	0.00625676	ARPC1B
ADI1	1.87118e-07	-0.376502	0.162	0.267	0.00627556	ADI1
PIN1	1.9079e-07	0.35025	0.452	0.257	0.00639872	PIN1
CBR3	1.93462e-07	-0.403589	0.128	0.225	0.00648832	CBR3
ACOT7	1.94601e-07	0.342153	0.354	0.167	0.00652653	ACOT7
ZNF217	2.02623e-07	-0.334525	0.056	0.151	0.00679556	ZNF217
IKZF1	2.0638e-07	0.334864	0.152	0.042	0.00692157	IKZF1
TRBC1	2.23598e-07	0.347693	0.296	0.198	0.00749903	TRBC1
GTF3A	2.3225e-07	-0.385576	0.169	0.259	0.00778919	GTF3A
MRPS21	2.36898e-07	0.257913	0.596	0.418	0.00794509	MRPS21
OST4	2.43114e-07	0.326275	0.724	0.558	0.00815355	OST4
TCF7	2.45375e-07	-0.441922	0.221	0.36	0.0082294	TCF7
ZNF365	2.46877e-07	-0.264667	0.027	0.108	0.00827975	ZNF365
ELOVL1	2.47353e-07	0.341822	0.269	0.119	0.00829572	ELOVL1
WDR83OS	2.59201e-07	0.305492	0.706	0.529	0.00869308	WDR83OS
SERPINB9	2.8962e-07	-0.317264	0.065	0.172	0.00971329	SERPINB9
EMC6	2.95922e-07	0.361402	0.387	0.198	0.00992462	EMC6
FABP5	3.01805e-07	0.37715	0.456	0.262	0.0101219	FABP5
CBLL1	3.19759e-07	-0.278691	0.054	0.138	0.0107241	CBLL1
TIMP1	3.20163e-07	0.368815	0.406	0.262	0.0107376	TIMP1
ACTN4	3.20454e-07	0.336475	0.263	0.116	0.0107474	ACTN4
SEPT7	3.36602e-07	-0.309847	0.667	0.749	0.011289	SEPT7
CORO1B	3.40101e-07	-0.415074	0.559	0.664	0.0114063	CORO1B
HBP1	3.5687e-07	-0.335029	0.057	0.151	0.0119687	HBP1
VCP	3.70905e-07	-0.399699	0.278	0.373	0.0124394	VCP
MSH6	3.75257e-07	-0.328443	0.075	0.151	0.0125854	MSH6
FAM96B	3.81459e-07	0.313095	0.585	0.397	0.0127934	FAM96B
PHF19	3.94115e-07	0.312419	0.309	0.156	0.0132178	PHF19
SPTSSA	3.94303e-07	0.306018	0.259	0.114	0.0132241	SPTSSA
PDCD5	3.95884e-07	0.27496	0.558	0.365	0.0132772	PDCD5
KAT6B	3.96363e-07	-0.318029	0.04	0.13	0.0132932	KAT6B
HSPB11	3.98633e-07	0.340355	0.497	0.278	0.0133693	HSPB11
BNIP3L	4.04304e-07	-0.374103	0.147	0.238	0.0135595	BNIP3L
CRIP2	4.05517e-07	0.310453	0.111	0.026	0.0136002	CRIP2
GALNT2	4.08457e-07	0.346068	0.134	0.04	0.0136988	GALNT2
ZDHHC12	4.31762e-07	0.394038	0.4	0.225	0.0144805	ZDHHC12
MRPL40	4.56175e-07	0.299837	0.29	0.132	0.0152992	MRPL40
GLIPR2	4.58113e-07	0.281073	0.193	0.063	0.0153642	GLIPR2
SELENOS	4.837e-07	0.292553	0.239	0.101	0.0162223	SELENOS
HSPE1	4.88272e-07	0.327399	0.687	0.532	0.0163757	HSPE1
CD40LG	4.93192e-07	-0.323652	0.027	0.103	0.0165407	CD40LG
TYMP	5.16412e-07	0.318359	0.17	0.048	0.0173194	TYMP
MRPS16	5.51696e-07	0.261444	0.406	0.222	0.0185028	MRPS16
CD63	5.69677e-07	0.3269	0.333	0.18	0.0191058	CD63
ILF3-DT	5.73044e-07	-0.324858	0.064	0.143	0.0192188	ILF3-DT
UBE2N	5.87399e-07	0.30093	0.572	0.376	0.0197002	UBE2N
ZNF331	5.92134e-07	-0.3476	0.027	0.103	0.019859	ZNF331
REEP5	6.2047e-07	0.315733	0.416	0.235	0.0208093	REEP5
SNRPD1	6.22211e-07	0.281487	0.66	0.503	0.0208677	SNRPD1
NDUFB2	6.72664e-07	0.296725	0.699	0.521	0.0225598	NDUFB2
HVCN1	6.83296e-07	-0.338224	0.063	0.159	0.0229164	HVCN1
SNX20	6.84768e-07	-0.324616	0.096	0.183	0.0229658	SNX20
RALY	6.92443e-07	-0.296846	0.42	0.505	0.0232232	RALY
CCNA2	7.04583e-07	0.356115	0.369	0.193	0.0236303	CCNA2
SLC25A3	7.26838e-07	0.284665	0.824	0.704	0.0243767	SLC25A3
KIFC1	7.45823e-07	0.353734	0.307	0.156	0.0250134	KIFC1
IL6R	7.61626e-07	-0.346813	0.042	0.14	0.0255434	IL6R
AHI1	8.19545e-07	0.251166	0.172	0.066	0.0274859	AHI1
PLK2	8.39391e-07	-0.32428	0.031	0.114	0.0281515	PLK2
KMT2E	8.62092e-07	-0.410597	0.278	0.397	0.0289128	KMT2E
GPR174	8.71112e-07	-0.33349	0.047	0.127	0.0292154	GPR174
SF3B1	9.10956e-07	-0.345311	0.363	0.484	0.0305516	SF3B1
POLR2H	9.35035e-07	0.251371	0.345	0.159	0.0313592	POLR2H
MT-ATP8	9.41018e-07	-0.517143	0.883	0.899	0.0315599	MT-ATP8
ISG20	9.78647e-07	0.526998	0.359	0.198	0.0328219	ISG20
KHDRBS1	1.07708e-06	-0.380098	0.308	0.405	0.0361232	KHDRBS1
REL	1.08692e-06	-0.425041	0.121	0.209	0.0364533	REL
TPM4	1.09275e-06	-0.417788	0.317	0.392	0.0366486	TPM4
NDUFB6	1.11247e-06	0.280736	0.552	0.37	0.03731	NDUFB6
CHD1	1.14308e-06	-0.316348	0.112	0.212	0.0383366	CHD1
DLD	1.15998e-06	-0.32699	0.192	0.272	0.0389036	DLD
COCH	1.18705e-06	-0.328327	0.05	0.13	0.0398113	COCH
C12orf75	1.19187e-06	0.341926	0.322	0.151	0.0399729	C12orf75
TMEM14A	1.22673e-06	0.296656	0.291	0.143	0.0411422	TMEM14A
DOK2	1.24111e-06	-0.390433	0.175	0.275	0.0416244	DOK2
TMEM219	1.25326e-06	-0.384798	0.163	0.275	0.0420318	TMEM219
MINCR	1.35225e-06	-0.263393	0.037	0.106	0.0453516	MINCR
SMIM12	1.36856e-06	0.265254	0.207	0.071	0.0458988	SMIM12
YBX1	1.39387e-06	-0.317893	0.616	0.651	0.0467476	YBX1
FOSB	1.39867e-06	-0.369476	0.036	0.122	0.0469087	FOSB
SRSF5	1.42564e-06	-0.380796	0.346	0.458	0.0478131	SRSF5

## Sheet: C5 TC-4
	p_val	avg_logFC	pct.1	pct.2	p_val_adj	Gene
S100A8	9.65731e-161	2.35648	0.608	0.029	3.23887e-156	S100A8
RPS2	6.50335e-123	-1.68491	0.256	0.779	2.18109e-118	RPS2
FTH1	2.53278e-121	-1.88685	0.241	0.755	8.49444e-117	FTH1
MALAT1	7.40966e-112	-0.764386	0.981	0.999	2.48505e-107	MALAT1
ACTB	3.15197e-92	0.64023	1	0.988	1.05711e-87	ACTB
JUNB	4.41542e-89	-1.86262	0.194	0.641	1.48084e-84	JUNB
EEF1A1	1.63903e-87	-0.536833	0.989	0.997	5.49697e-83	EEF1A1
S100A9	3.53445e-86	1.77258	0.368	0.016	1.18538e-81	S100A9
KRT14	4.91261e-84	1.67236	0.416	0.036	1.64759e-79	KRT14
TMSB10	6.2615e-82	0.735001	0.983	0.917	2.09998e-77	TMSB10
S100A7	3.51313e-77	1.71882	0.34	0.016	1.17823e-72	S100A7
SH3BGRL3	4.35289e-71	0.771159	0.955	0.775	1.45987e-66	SH3BGRL3
RPS29	1.24241e-67	-0.811354	0.8	0.951	4.16681e-63	RPS29
KRT16	3.5021e-66	1.46289	0.256	0.005	1.17453e-61	KRT16
S100A6	1.14365e-65	1.16641	0.802	0.467	3.83556e-61	S100A6
MT-CO2	6.14517e-64	0.303281	0.996	0.988	2.06097e-59	MT-CO2
CRIP1	1.12567e-58	0.980942	0.799	0.45	3.77528e-54	CRIP1
MT2A	3.05681e-58	1.20229	0.761	0.43	1.02519e-53	MT2A
PFN1	7.92288e-55	-1.10448	0.442	0.746	2.65718e-50	PFN1
KRT6A	1.18048e-51	1.34474	0.209	0.004	3.95908e-47	KRT6A
NR4A2	2.75329e-50	-1.55539	0.063	0.37	9.23397e-46	NR4A2
SLC2A3	4.83363e-48	-1.29973	0.157	0.484	1.6211e-43	SLC2A3
ZFP36	3.85871e-46	-1.33999	0.22	0.535	1.29413e-41	ZFP36
KRTDAP	3.29094e-44	1.11385	0.166	0.002	1.10371e-39	KRTDAP
PNRC1	1.66487e-42	-1.12593	0.168	0.476	5.58363e-38	PNRC1
MYL6	8.31306e-41	0.66575	0.864	0.639	2.78803e-36	MYL6
S100A11	1.00229e-38	0.965363	0.562	0.272	3.36147e-34	S100A11
CXCL13	1.2929e-38	1.77957	0.237	0.021	4.33612e-34	CXCL13
SERF2	5.62833e-38	0.573557	0.854	0.598	1.88763e-33	SERF2
S100A2	1.13686e-37	1.12054	0.177	0.01	3.81279e-33	S100A2
RPS27	3.48222e-36	-0.34455	0.989	0.996	1.16787e-31	RPS27
S100A4	3.56581e-36	0.774403	0.841	0.642	1.1959e-31	S100A4
CXCR4	1.38344e-35	-1.1936	0.371	0.608	4.63979e-31	CXCR4
GZMB	7.15277e-34	0.939617	0.638	0.352	2.3989e-29	GZMB
KRT5	8.50115e-33	0.968243	0.192	0.018	2.85112e-28	KRT5
LY6D	6.59786e-32	0.932862	0.123	0.003	2.21279e-27	LY6D
ZFP36L1	1.22779e-31	-1.09323	0.121	0.365	4.11777e-27	ZFP36L1
LGALS7B	1.34842e-31	1.00103	0.19	0.021	4.52234e-27	LGALS7B
RPL13A	1.74118e-31	-0.628105	0.718	0.87	5.83956e-27	RPL13A
SERPINB4	4.1532e-30	0.849425	0.125	0.003	1.3929e-25	SERPINB4
S100A10	4.76445e-30	0.751426	0.649	0.381	1.5979e-25	S100A10
KRT17	2.59339e-29	0.788013	0.11	0.001	8.6977e-25	KRT17
MIF	4.77458e-29	0.67769	0.703	0.461	1.6013e-24	MIF
CD69	2.99918e-27	-0.989551	0.276	0.499	1.00587e-22	CD69
PABPC1	4.44054e-27	-0.854656	0.336	0.554	1.48927e-22	PABPC1
TNFAIP3	5.35731e-27	-1.15225	0.093	0.298	1.79674e-22	TNFAIP3
SFN	2.77273e-26	0.885822	0.121	0.006	9.29918e-22	SFN
LGALS1	3.08992e-25	0.961353	0.493	0.263	1.0363e-20	LGALS1
TMA7	7.86712e-25	0.537626	0.696	0.452	2.63847e-20	TMA7
TXN	1.21799e-24	0.736931	0.403	0.164	4.0849e-20	TXN
MT1E	1.57645e-24	0.91897	0.336	0.131	5.28711e-20	MT1E
RPL27A	3.4016e-24	-0.656798	0.481	0.689	1.14083e-19	RPL27A
PDIA3	3.87961e-24	-0.913476	0.06	0.243	1.30115e-19	PDIA3
MT-ND1	5.86658e-24	-0.611023	0.672	0.828	1.96753e-19	MT-ND1
RPS18	7.11596e-24	-0.358446	0.957	0.984	2.38655e-19	RPS18
ZFP36L2	7.38195e-24	-1.00133	0.194	0.404	2.47576e-19	ZFP36L2
ZNF331	8.06657e-24	-1.05677	0.024	0.176	2.70537e-19	ZNF331
RPS6	1.10594e-23	-0.461386	0.866	0.939	3.70911e-19	RPS6
RPS20	2.19937e-23	-0.801144	0.274	0.485	7.37625e-19	RPS20
TRDV2	2.63438e-23	-1.09424	0	0.101	8.83517e-19	TRDV2
SEC61B	4.77618e-23	0.663013	0.455	0.218	1.60183e-18	SEC61B
COX6A1	9.23482e-23	0.637939	0.571	0.339	3.09717e-18	COX6A1
FKBP1A	2.5647e-22	0.713618	0.353	0.139	8.6015e-18	FKBP1A
IL32	2.77804e-22	0.650566	0.812	0.649	9.317e-18	IL32
MT1X	4.86983e-22	0.839	0.345	0.14	1.63324e-17	MT1X
RPL13	1.27284e-21	-0.332142	0.985	0.99	4.26886e-17	RPL13
TSPO	1.80546e-21	0.695596	0.388	0.176	6.05516e-17	TSPO
UQCR10	2.67097e-21	0.632808	0.437	0.211	8.95788e-17	UQCR10
REL	2.86089e-21	-0.989183	0.062	0.226	9.59487e-17	REL
UQCR11	9.68008e-21	0.572075	0.507	0.271	3.24651e-16	UQCR11
UBC	1.02886e-20	-0.521911	0.625	0.785	3.45059e-16	UBC
UBL5	1.61158e-20	0.539939	0.549	0.307	5.40492e-16	UBL5
DNAJA1	2.44288e-20	-0.891768	0.151	0.331	8.19295e-16	DNAJA1
CCL18	3.83562e-20	0.990165	0.151	0.022	1.28639e-15	CCL18
FKBP5	1.9214e-19	0.8102	0.188	0.048	6.44399e-15	FKBP5
IFITM2	2.28513e-19	0.59618	0.767	0.617	7.66386e-15	IFITM2
GAPDH	2.48301e-19	0.375603	0.925	0.791	8.32751e-15	GAPDH
ISG20	4.15773e-19	0.607444	0.457	0.233	1.39442e-14	ISG20
CLIC1	5.17034e-19	0.449375	0.733	0.521	1.73403e-14	CLIC1
DUSP2	1.01589e-18	-0.854535	0.119	0.293	3.4071e-14	DUSP2
COX8A	1.62575e-18	0.516074	0.53	0.304	5.45245e-14	COX8A
DDX5	2.20451e-18	-0.688218	0.299	0.481	7.39349e-14	DDX5
RPL3	6.2869e-18	-0.359642	0.812	0.911	2.1085e-13	RPL3
CREM	6.33268e-18	-1.04874	0.086	0.228	2.12385e-13	CREM
EDF1	1.60456e-17	0.540651	0.489	0.272	5.38138e-13	EDF1
JUN	1.6108e-17	-0.837759	0.103	0.26	5.40229e-13	JUN
NDUFB11	1.62533e-17	0.549239	0.44	0.232	5.45104e-13	NDUFB11
CD99	2.68835e-17	0.450982	0.664	0.446	9.0162e-13	CD99
TRIR	2.7206e-17	-0.763889	0.112	0.274	9.12434e-13	TRIR
MT-ND2	3.42033e-17	-0.583273	0.511	0.682	1.14711e-12	MT-ND2
NEDD8	4.34974e-17	0.563336	0.356	0.155	1.45882e-12	NEDD8
ATP5MD	7.2442e-17	0.581298	0.425	0.22	2.42956e-12	ATP5MD
POLR2L	7.58421e-17	0.58445	0.401	0.202	2.54359e-12	POLR2L
CST7	9.76743e-17	0.437828	0.791	0.609	3.2758e-12	CST7
TENT5C	1.64667e-16	-0.824359	0.022	0.125	5.52262e-12	TENT5C
PIK3R1	2.07342e-16	-0.764117	0.063	0.199	6.95385e-12	PIK3R1
BATF	2.98324e-16	0.6245	0.304	0.124	1.00052e-11	BATF
EIF5	3.078e-16	-0.743508	0.084	0.231	1.0323e-11	EIF5
COX5A	4.46318e-16	-0.785254	0.054	0.179	1.49686e-11	COX5A
PDCD1	7.76284e-16	0.659579	0.131	0.024	2.6035e-11	PDCD1
ATP5MG	8.37124e-16	0.452001	0.694	0.51	2.80755e-11	ATP5MG
SUB1	8.6275e-16	0.490029	0.58	0.383	2.89349e-11	SUB1
KRT7	9.0232e-16	0.804874	0.151	0.049	3.0262e-11	KRT7
TIMP1	1.0294e-15	0.755425	0.198	0.075	3.45239e-11	TIMP1
MAP3K8	1.03925e-15	-0.74134	0.026	0.139	3.48543e-11	MAP3K8
ROMO1	1.32567e-15	0.5338	0.362	0.171	4.44603e-11	ROMO1
KLRB1	1.68516e-15	-0.816241	0.056	0.192	5.65169e-11	KLRB1
XCL1	1.99466e-15	-1.30819	0.058	0.185	6.68968e-11	XCL1
RPS27L	2.24857e-15	0.598103	0.297	0.125	7.54126e-11	RPS27L
OST4	2.76642e-15	0.449848	0.558	0.353	9.27802e-11	OST4
BTG1	3.40767e-15	-0.600827	0.446	0.608	1.14286e-10	BTG1
UQCRQ	4.00925e-15	0.577001	0.377	0.194	1.34462e-10	UQCRQ
GNLY	4.36891e-15	0.649329	0.507	0.307	1.46524e-10	GNLY
ACTG1	7.60809e-15	0.382666	0.918	0.86	2.5516e-10	ACTG1
LGALS3	8.62008e-15	0.66134	0.209	0.067	2.891e-10	LGALS3
ALOX5AP	9.17327e-15	0.557908	0.506	0.316	3.07653e-10	ALOX5AP
ATP5MF	1.02082e-14	0.506141	0.409	0.222	3.42361e-10	ATP5MF
NDUFB10	1.11792e-14	0.587168	0.295	0.126	3.74928e-10	NDUFB10
MYL12A	1.31142e-14	0.350398	0.78	0.611	4.39823e-10	MYL12A
RBX1	1.59071e-14	0.528468	0.34	0.164	5.33492e-10	RBX1
GZMH	1.99617e-14	0.582422	0.502	0.318	6.69476e-10	GZMH
NDUFA11	2.01143e-14	0.589048	0.185	0.054	6.74593e-10	NDUFA11
ATP5F1E	2.51038e-14	0.389086	0.834	0.708	8.4193e-10	ATP5F1E
CD55	4.97939e-14	-0.714269	0.03	0.136	1.66999e-09	CD55
SEC61G	7.22109e-14	0.454148	0.403	0.216	2.42181e-09	SEC61G
ATP5MC3	7.27453e-14	0.501668	0.437	0.262	2.43973e-09	ATP5MC3
ATP5MC2	9.31412e-14	0.385779	0.69	0.512	3.12377e-09	ATP5MC2
CSTB	1.13009e-13	0.580773	0.224	0.085	3.79009e-09	CSTB
RPL21	1.41992e-13	-0.503782	0.567	0.689	4.76214e-09	RPL21
ATP5PD	1.80619e-13	0.538977	0.287	0.135	6.0576e-09	ATP5PD
ELOB	1.94367e-13	0.397396	0.556	0.365	6.51867e-09	ELOB
NME2	2.32651e-13	0.447251	0.519	0.34	7.80264e-09	NME2
CD70	2.94893e-13	0.585196	0.146	0.038	9.89011e-09	CD70
GADD45B	3.18601e-13	-0.911653	0.11	0.234	1.06852e-08	GADD45B
ATP5PF	3.23084e-13	0.45731	0.371	0.189	1.08356e-08	ATP5PF
FUS	3.45691e-13	-0.599866	0.248	0.405	1.15938e-08	FUS
RPS3A	3.53416e-13	-0.375269	0.924	0.946	1.18529e-08	RPS3A
SAT1	4.86647e-13	-0.797178	0.16	0.295	1.63212e-08	SAT1
CFL1	5.11564e-13	0.347755	0.854	0.741	1.71568e-08	CFL1
XCL2	5.73335e-13	-1.12802	0.09	0.213	1.92285e-08	XCL2
ATP5MPL	7.13122e-13	0.47689	0.388	0.205	2.39167e-08	ATP5MPL
PTPRCAP	7.40358e-13	0.343186	0.795	0.646	2.48301e-08	PTPRCAP
GNG5	8.12063e-13	0.434702	0.403	0.224	2.7235e-08	GNG5
SARAF	8.33815e-13	-0.494488	0.468	0.606	2.79645e-08	SARAF
HCST	8.52194e-13	0.368389	0.722	0.55	2.85809e-08	HCST
PIM2	9.48838e-13	-0.700634	0.065	0.184	3.18221e-08	PIM2
CDKN1B	9.96361e-13	-0.699986	0.067	0.183	3.3416e-08	CDKN1B
RPL30	1.03963e-12	-0.257758	0.978	0.982	3.48672e-08	RPL30
BTG2	1.04478e-12	-0.739859	0.08	0.201	3.50399e-08	BTG2
ABRACL	1.09633e-12	0.467766	0.397	0.221	3.67688e-08	ABRACL
SF3B1	1.22608e-12	-0.65949	0.159	0.299	4.11204e-08	SF3B1
RPS3	1.46604e-12	-0.28702	0.944	0.968	4.9168e-08	RPS3
EZR	1.68048e-12	-0.718791	0.149	0.276	5.63598e-08	EZR
BRD2	1.69361e-12	-0.678913	0.119	0.246	5.68002e-08	BRD2
NDUFS7	1.79077e-12	0.534224	0.224	0.087	6.00588e-08	NDUFS7
SRP14	1.85689e-12	0.353236	0.618	0.436	6.22763e-08	SRP14
TNFRSF4	2.14034e-12	0.754193	0.14	0.048	7.17828e-08	TNFRSF4
CD3D	3.46461e-12	0.359803	0.651	0.458	1.16196e-07	CD3D
RPL38	3.59076e-12	-0.458448	0.614	0.728	1.20427e-07	RPL38
MT-ND5	4.3172e-12	-0.505061	0.595	0.725	1.4479e-07	MT-ND5
SH2D2A	4.92195e-12	0.528268	0.213	0.078	1.65072e-07	SH2D2A
TMEM258	5.34502e-12	0.447018	0.427	0.254	1.79261e-07	TMEM258
NBAS	5.6125e-12	0.634963	0.147	0.043	1.88232e-07	NBAS
MRPL57	5.94817e-12	0.525975	0.216	0.087	1.9949e-07	MRPL57
DDT	6.29432e-12	0.488057	0.162	0.048	2.11099e-07	DDT
COX7B	1.20946e-11	0.434611	0.381	0.214	4.05629e-07	COX7B
CCL4	1.21774e-11	-0.353852	0.427	0.588	4.08404e-07	CCL4
GPR171	1.34685e-11	0.550544	0.108	0.023	4.51708e-07	GPR171
SQSTM1	1.36514e-11	-0.653516	0.075	0.195	4.57841e-07	SQSTM1
CCR7	1.3672e-11	-0.693518	0.041	0.136	4.58532e-07	CCR7
TRMT112	1.54969e-11	0.417068	0.371	0.205	5.19736e-07	TRMT112
IFITM3	2.00538e-11	0.642731	0.213	0.093	6.72564e-07	IFITM3
ATP6V0C	2.1091e-11	-0.608224	0.078	0.189	7.07351e-07	ATP6V0C
NOP10	2.14957e-11	0.470286	0.269	0.124	7.20924e-07	NOP10
KRTCAP2	2.51026e-11	0.390348	0.427	0.256	8.41892e-07	KRTCAP2
TOMM5	3.08232e-11	0.455971	0.231	0.095	1.03375e-06	TOMM5
ACTR3	3.67619e-11	0.422088	0.375	0.209	1.23292e-06	ACTR3
MRPL41	4.01865e-11	-0.584692	0.021	0.102	1.34778e-06	MRPL41
RPL9	4.39096e-11	-0.397074	0.627	0.733	1.47264e-06	RPL9
CCDC124	5.38014e-11	0.514822	0.132	0.038	1.80439e-06	CCDC124
CALM1	5.79098e-11	-0.473419	0.487	0.614	1.94218e-06	CALM1
SNRPG	6.65778e-11	0.453305	0.332	0.182	2.23289e-06	SNRPG
CCDC167	7.20892e-11	0.458825	0.127	0.035	2.41773e-06	CCDC167
CRTAM	8.72862e-11	-0.774919	0.039	0.129	2.9274e-06	CRTAM
LSM7	9.32079e-11	0.428045	0.312	0.165	3.12601e-06	LSM7
VPS37B	9.77225e-11	-0.658059	0.034	0.119	3.27742e-06	VPS37B
MRPL52	9.96593e-11	0.486265	0.228	0.099	3.34237e-06	MRPL52
TRGV9	1.15685e-10	-0.5658	0.028	0.115	3.87985e-06	TRGV9
MT-ND4L	1.27103e-10	-0.283439	0.935	0.967	4.26278e-06	MT-ND4L
UBE2A	1.33601e-10	0.412332	0.162	0.053	4.48072e-06	UBE2A
SELENOW	1.64061e-10	0.408792	0.302	0.148	5.50228e-06	SELENOW
TXNDC17	1.84136e-10	0.470338	0.19	0.072	6.17556e-06	TXNDC17
CORO1A	1.86658e-10	0.345793	0.7	0.554	6.26013e-06	CORO1A
HSPA8	2.06968e-10	-0.511108	0.519	0.622	6.9413e-06	HSPA8
SSNA1	2.20621e-10	0.459703	0.17	0.057	7.39919e-06	SSNA1
GSTP1	2.23017e-10	0.477908	0.401	0.241	7.47956e-06	GSTP1
COX5B	2.26923e-10	0.420022	0.435	0.281	7.61053e-06	COX5B
UQCRH	2.38036e-10	0.403174	0.401	0.245	7.98326e-06	UQCRH
CD7	2.44031e-10	0.493944	0.489	0.334	8.18433e-06	CD7
PSMB9	2.5303e-10	0.424146	0.42	0.254	8.48613e-06	PSMB9
IFI27L2	3.24575e-10	0.46429	0.201	0.081	1.08856e-05	IFI27L2
SLC38A2	3.44653e-10	-0.586764	0.082	0.195	1.1559e-05	SLC38A2
OAZ1	3.73128e-10	0.320522	0.621	0.455	1.2514e-05	OAZ1
COX7A2	4.02287e-10	0.355395	0.466	0.306	1.34919e-05	COX7A2
SELL	4.12584e-10	-0.710537	0.08	0.181	1.38373e-05	SELL
PPP1CC	4.13891e-10	-0.573811	0.054	0.144	1.38811e-05	PPP1CC
PHPT1	4.14795e-10	0.463692	0.213	0.092	1.39114e-05	PHPT1
NDUFS8	4.33785e-10	0.443773	0.241	0.109	1.45483e-05	NDUFS8
NDUFB3	5.62427e-10	0.444368	0.205	0.086	1.88627e-05	NDUFB3
HCFC1R1	6.46954e-10	0.492089	0.131	0.042	2.16975e-05	HCFC1R1
HINT1	6.7491e-10	0.374862	0.612	0.468	2.26351e-05	HINT1
POMP	6.85466e-10	0.457869	0.336	0.187	2.29891e-05	POMP
NDUFB2	7.0458e-10	0.385386	0.345	0.193	2.36302e-05	NDUFB2
EIF5A	9.07735e-10	-0.575027	0.155	0.271	3.04436e-05	EIF5A
FAM96B	1.22197e-09	0.405252	0.272	0.131	4.09826e-05	FAM96B
HSP90AB1	1.3032e-09	-0.513576	0.442	0.56	4.37068e-05	HSP90AB1
IER2	1.36758e-09	-0.543379	0.216	0.33	4.5866e-05	IER2
C19orf70	1.64137e-09	0.475923	0.243	0.119	5.50484e-05	C19orf70
MRPS21	1.65809e-09	0.454741	0.267	0.139	5.5609e-05	MRPS21
COX6B1	1.71615e-09	0.392081	0.5	0.346	5.75562e-05	COX6B1
AP2S1	1.85839e-09	0.403073	0.213	0.091	6.23265e-05	AP2S1
ATP5IF1	2.15431e-09	0.389829	0.36	0.205	7.22511e-05	ATP5IF1
KLRC1	2.27682e-09	-0.590753	0.035	0.119	7.636e-05	KLRC1
CITED2	2.50493e-09	-0.638294	0.056	0.142	8.40103e-05	CITED2
CIB1	2.77331e-09	0.406727	0.351	0.205	9.30112e-05	CIB1
PLEK	2.93531e-09	-0.568524	0.067	0.163	9.84444e-05	PLEK
MRPL20	3.20425e-09	0.419725	0.243	0.117	0.000107464	MRPL20
PLP2	3.23293e-09	0.443891	0.272	0.137	0.000108426	PLP2
IL2RG	3.40378e-09	0.404224	0.285	0.153	0.000114156	IL2RG
MRPL34	3.42428e-09	0.458114	0.138	0.047	0.000114843	MRPL34
EEF1G	3.67921e-09	-0.450687	0.412	0.527	0.000123393	EEF1G
COX17	3.99922e-09	0.399025	0.215	0.093	0.000134126	COX17
ATP6V1F	4.03757e-09	0.416239	0.226	0.104	0.000135412	ATP6V1F
TWF2	4.2543e-09	0.427336	0.2	0.084	0.000142681	TWF2
IGFL2	4.71065e-09	0.613407	0.132	0.055	0.000157986	IGFL2
DNAJB1	5.0632e-09	-0.364877	0.341	0.471	0.00016981	DNAJB1
ERH	5.94345e-09	0.406132	0.319	0.184	0.000199332	ERH
TRAPPC1	6.59371e-09	0.400688	0.323	0.191	0.00022114	TRAPPC1
RABAC1	6.7061e-09	0.41549	0.302	0.169	0.000224909	RABAC1
RGS1	7.41346e-09	-0.692425	0.166	0.262	0.000248633	RGS1
CD8B	7.42612e-09	0.348818	0.325	0.175	0.000249057	CD8B
TMEM256	7.44282e-09	0.390392	0.203	0.085	0.000249617	TMEM256
STMP1	7.58604e-09	0.406288	0.177	0.076	0.000254421	STMP1
PPIB	8.72231e-09	0.37089	0.53	0.387	0.000292529	PPIB
NDUFA3	9.94696e-09	0.412632	0.323	0.186	0.000333601	NDUFA3
JTB	1.03721e-08	-0.575644	0.05	0.129	0.000347859	JTB
NDUFC1	1.0456e-08	0.400302	0.209	0.094	0.000350673	NDUFC1
FXYD5	1.09831e-08	0.440967	0.552	0.429	0.000368352	FXYD5
COPS9	1.23644e-08	0.430106	0.244	0.125	0.000414677	COPS9
WSB1	1.42852e-08	-0.555471	0.119	0.217	0.000479098	WSB1
PGAM1	1.44242e-08	0.370401	0.315	0.177	0.00048376	PGAM1
TALDO1	1.8386e-08	0.416182	0.185	0.079	0.000616631	TALDO1
PYCARD	1.8402e-08	0.407567	0.196	0.087	0.000617168	PYCARD
VPS28	1.89893e-08	0.441439	0.241	0.126	0.000636865	VPS28
YME1L1	2.06898e-08	-0.508126	0.043	0.112	0.000693894	YME1L1
NDUFA1	2.1429e-08	0.350292	0.407	0.26	0.000718687	NDUFA1
CYLD	2.21271e-08	-0.521894	0.056	0.139	0.000742098	CYLD
CHMP2A	2.64222e-08	0.431377	0.183	0.08	0.000886149	CHMP2A
RPL23A	2.80062e-08	-0.27867	0.905	0.928	0.000939271	RPL23A
DBI	3.16832e-08	0.357607	0.375	0.232	0.00106259	DBI
SNRPF	3.52679e-08	0.380581	0.261	0.137	0.00118282	SNRPF
NDUFS6	3.70985e-08	0.382535	0.237	0.114	0.00124421	NDUFS6
NR4A1	4.23381e-08	-0.557183	0.034	0.104	0.00141994	NR4A1
CHCHD2	4.44622e-08	0.299111	0.569	0.421	0.00149117	CHCHD2
NDUFS5	4.51015e-08	0.328544	0.379	0.229	0.00151262	NDUFS5
GOLGA4	4.85386e-08	-0.494284	0.043	0.119	0.00162789	GOLGA4
CKLF	5.06923e-08	0.437914	0.244	0.131	0.00170012	CKLF
RNF167	5.38209e-08	0.418951	0.162	0.072	0.00180504	RNF167
POLD4	6.04869e-08	0.500164	0.181	0.09	0.00202861	POLD4
PDCD5	7.5702e-08	0.424959	0.147	0.062	0.0025389	PDCD5
DUSP1	7.73304e-08	-0.538275	0.194	0.306	0.00259351	DUSP1
YIF1A	8.33689e-08	0.342424	0.108	0.032	0.00279603	YIF1A
CD48	8.49107e-08	-0.51407	0.228	0.323	0.00284774	CD48
NDUFB6	8.78783e-08	0.380297	0.187	0.086	0.00294726	NDUFB6
UCP2	9.13157e-08	0.355785	0.306	0.177	0.00306254	UCP2
HIST1H4C	9.58371e-08	-0.496642	0.11	0.201	0.00321418	HIST1H4C
UTRN	1.0867e-07	-0.514424	0.058	0.138	0.00364458	UTRN
ARPC5L	1.12227e-07	-0.535937	0.129	0.216	0.00376386	ARPC5L
TIMM13	1.1345e-07	0.357054	0.151	0.06	0.00380488	TIMM13
NDUFA13	1.13966e-07	0.412122	0.308	0.189	0.00382218	NDUFA13
SF3B6	1.23276e-07	0.353779	0.235	0.119	0.00413442	SF3B6
YPEL5	1.26455e-07	-0.518154	0.073	0.149	0.00424104	YPEL5
GPR183	1.49769e-07	-0.412108	0.052	0.132	0.00502294	GPR183
ATP6V0B	1.63914e-07	0.36691	0.218	0.11	0.00549735	ATP6V0B
ZNHIT1	1.65373e-07	0.437543	0.196	0.1	0.00554626	ZNHIT1
HSPA5	1.76898e-07	-0.487948	0.179	0.279	0.00593282	HSPA5
CD52	1.79319e-07	0.319578	0.797	0.702	0.00601399	CD52
BOLA3	1.91781e-07	0.364019	0.131	0.046	0.00643196	BOLA3
TBCA	2.01406e-07	0.366973	0.271	0.148	0.00675474	TBCA
PTGER4	2.02809e-07	-0.514562	0.067	0.144	0.00680179	PTGER4
HSPA1A	2.0561e-07	0.467437	0.519	0.416	0.00689574	HSPA1A
PARK7	2.14808e-07	0.278956	0.386	0.245	0.00720423	PARK7
SNRPE	2.29389e-07	0.39398	0.198	0.102	0.00769325	SNRPE
SH2D1A	2.48765e-07	-0.521124	0.131	0.215	0.00834309	SH2D1A
PYURF	2.56989e-07	-0.433711	0.039	0.109	0.00861891	PYURF
MIR4435-2HG	2.61395e-07	0.356146	0.213	0.101	0.00876666	MIR4435-2HG
RPS25	2.66162e-07	-0.253461	0.914	0.935	0.00892655	RPS25
TIMM17B	2.85213e-07	0.354191	0.14	0.057	0.00956549	TIMM17B
PSME2	3.0597e-07	0.313409	0.424	0.29	0.0102616	PSME2
CDK2AP2	3.27801e-07	0.397997	0.241	0.131	0.0109938	CDK2AP2
TUBA1A	3.35949e-07	-0.552056	0.073	0.147	0.011267	TUBA1A
LTB	3.43862e-07	-0.499712	0.201	0.298	0.0115324	LTB
PDE4B	3.44681e-07	-0.464475	0.05	0.12	0.0115599	PDE4B
ANKRD12	3.64115e-07	-0.503701	0.114	0.202	0.0122117	ANKRD12
FYB1	3.88522e-07	-0.524228	0.299	0.39	0.0130303	FYB1
TAGAP	4.14438e-07	-0.468328	0.144	0.242	0.0138994	TAGAP
STMN1	4.55017e-07	0.493648	0.153	0.074	0.0152603	STMN1
SIVA1	4.59775e-07	0.32078	0.201	0.094	0.0154199	SIVA1
NDUFAF3	4.82368e-07	0.354617	0.19	0.092	0.0161777	NDUFAF3
RNF149	4.86377e-07	-0.426637	0.047	0.124	0.0163121	RNF149
AURKAIP1	4.86975e-07	0.377054	0.172	0.081	0.0163322	AURKAIP1
GOLGB1	4.95168e-07	-0.466666	0.039	0.101	0.0166069	GOLGB1
PPP1R10	5.06198e-07	-0.506847	0.043	0.104	0.0169769	PPP1R10
RPA3	5.12761e-07	0.33794	0.136	0.054	0.017197	RPA3
PSMD8	5.15389e-07	0.349446	0.261	0.148	0.0172851	PSMD8
SEM1	5.42718e-07	0.347535	0.323	0.201	0.0182017	SEM1
GIMAP1	5.51623e-07	0.404876	0.17	0.083	0.0185003	GIMAP1
C11orf98	5.67632e-07	0.331253	0.127	0.045	0.0190372	C11orf98
MT1F	5.78625e-07	0.362696	0.151	0.061	0.0194059	MT1F
CHD1	5.9406e-07	-0.446684	0.056	0.127	0.0199236	CHD1
MEA1	6.05075e-07	0.354638	0.14	0.058	0.020293	MEA1
RPL7	6.29279e-07	-0.385254	0.543	0.619	0.0211048	RPL7
PRF1	6.63674e-07	0.364225	0.379	0.257	0.0222583	PRF1
TPR	6.78554e-07	-0.48165	0.134	0.224	0.0227574	TPR
ANXA5	7.08139e-07	0.326456	0.248	0.13	0.0237496	ANXA5
HSBP1	7.31971e-07	0.31979	0.131	0.052	0.0245488	HSBP1
RPL27	7.64103e-07	-0.288681	0.659	0.734	0.0256265	RPL27
DSTN	8.03155e-07	0.357782	0.153	0.066	0.0269362	DSTN
TMEM35B	8.13408e-07	0.376556	0.112	0.042	0.0272801	TMEM35B
ARPC5	8.28386e-07	0.320554	0.304	0.185	0.0277824	ARPC5
VIM	8.32001e-07	0.325048	0.703	0.615	0.0279037	VIM
ETHE1	8.49651e-07	0.331011	0.129	0.048	0.0284956	ETHE1
CARD16	8.59069e-07	0.412883	0.188	0.093	0.0288115	CARD16
LDHA	8.60558e-07	0.258798	0.522	0.381	0.0288614	LDHA
CLTA	9.09523e-07	0.317721	0.203	0.101	0.0305036	CLTA
IFNG	9.44087e-07	-0.610216	0.209	0.289	0.0316628	IFNG
GPSM3	9.56391e-07	0.32859	0.295	0.176	0.0320754	GPSM3
CEMIP2	9.60107e-07	-0.489448	0.05	0.12	0.0322001	CEMIP2
RHOA	9.61816e-07	0.276485	0.549	0.413	0.0322574	RHOA
SELENOH	9.89684e-07	0.368794	0.284	0.175	0.033192	SELENOH
MTDH	9.98967e-07	-0.478572	0.095	0.173	0.0335033	MTDH
EVI2B	1.11307e-06	-0.465888	0.056	0.127	0.0373301	EVI2B
SMIM37	1.19938e-06	0.342109	0.129	0.048	0.0402249	SMIM37
SPCS1	1.247e-06	0.309772	0.368	0.24	0.0418218	SPCS1
TUFM	1.27689e-06	0.296872	0.228	0.123	0.0428243	TUFM
RSRP1	1.28241e-06	-0.43636	0.289	0.381	0.0430094	RSRP1
AHNAK	1.2887e-06	-0.511992	0.125	0.209	0.0432204	AHNAK
CSNK2B	1.31541e-06	0.304331	0.261	0.149	0.0441162	CSNK2B
DYNLL1	1.33005e-06	0.312793	0.368	0.245	0.0446074	DYNLL1
ECH1	1.34448e-06	0.377308	0.188	0.099	0.0450913	ECH1
UBE2N	1.37606e-06	0.319208	0.237	0.125	0.0461503	UBE2N

## Sheet: C6 TC-5
	p_val	avg_logFC	pct.1	pct.2	p_val_adj	Gene
S100A8	4.26544e-158	2.30255	0.642	0.022	1.43054e-153	S100A8
FTH1	7.03743e-146	-2.13931	0.33	0.889	2.36021e-141	FTH1
ACTB	5.34338e-138	0.98842	0.997	0.974	1.79206e-133	ACTB
S100A6	8.64799e-116	1.41708	0.936	0.517	2.90036e-111	S100A6
RPS2	1.78759e-115	-1.63539	0.304	0.842	5.99523e-111	RPS2
LGALS1	3.11792e-103	1.82295	0.77	0.259	1.04569e-98	LGALS1
EEF1A1	1.18474e-101	-0.581823	0.99	1	3.97339e-97	EEF1A1
S100A4	2.09679e-96	1.08512	0.964	0.742	7.03222e-92	S100A4
TMSB10	2.17242e-93	0.825495	0.99	0.953	7.28585e-89	TMSB10
CRIP1	6.09961e-92	1.33633	0.898	0.492	2.04569e-87	CRIP1
JUNB	1.71415e-88	-1.78618	0.281	0.763	5.74891e-84	JUNB
MT2A	3.35403e-88	1.61872	0.801	0.349	1.12487e-83	MT2A
MALAT1	6.96637e-85	-0.720598	0.99	0.999	2.33638e-80	MALAT1
RPS29	7.37398e-84	-1.11246	0.747	0.956	2.47308e-79	RPS29
S100A11	3.72223e-83	1.27773	0.788	0.303	1.24836e-78	S100A11
S100A7	4.8342e-83	1.79897	0.368	0.01	1.62129e-78	S100A7
S100A9	8.06388e-83	1.78692	0.386	0.016	2.70447e-78	S100A9
SH3BGRL3	7.18426e-77	0.93216	0.962	0.71	2.40946e-72	SH3BGRL3
IL32	4.54634e-72	1.01358	0.931	0.664	1.52475e-67	IL32
KRT14	1.28074e-71	1.56001	0.43	0.042	4.29535e-67	KRT14
RPL13	1.18898e-70	-0.637408	0.972	0.995	3.9876e-66	RPL13
RPS27	3.52942e-68	-0.621382	0.977	0.996	1.1837e-63	RPS27
KRT16	1.12581e-64	1.43868	0.274	0.005	3.77573e-60	KRT16
RPL30	1.18408e-55	-0.563206	0.964	0.996	3.97117e-51	RPL30
KRT6A	1.17864e-52	1.31051	0.215	0.002	3.95293e-48	KRT6A
BATF	1.01612e-51	1.32801	0.483	0.127	3.40787e-47	BATF
TNFRSF4	1.49458e-51	1.90861	0.404	0.084	5.01251e-47	TNFRSF4
TXN	9.30103e-51	1.12465	0.575	0.189	3.11938e-46	TXN
SLC2A3	1.2455e-50	-1.3702	0.225	0.602	4.17717e-46	SLC2A3
RPL13A	6.89757e-49	-0.885463	0.668	0.889	2.31331e-44	RPL13A
GAPDH	7.14475e-49	0.777806	0.941	0.811	2.39621e-44	GAPDH
HSPA1A	2.04637e-48	1.19918	0.701	0.345	6.8631e-44	HSPA1A
MYL6	9.35576e-48	0.860278	0.862	0.606	3.13774e-43	MYL6
PABPC1	5.29634e-46	-1.13568	0.312	0.664	1.77628e-41	PABPC1
S100A10	7.46138e-46	0.935462	0.795	0.483	2.5024e-41	S100A10
RPS18	1.019e-44	-0.642794	0.946	0.985	3.41754e-40	RPS18
RPS3A	1.1819e-44	-0.706522	0.9	0.968	3.96386e-40	RPS3A
RPS3	5.69595e-44	-0.608094	0.923	0.981	1.91031e-39	RPS3
RPS15A	1.24996e-43	-0.452484	0.98	0.994	4.19212e-39	RPS15A
RPL37	2.3208e-40	-0.485877	0.931	0.988	7.78351e-36	RPL37
CLIC1	3.43123e-40	0.804481	0.721	0.377	1.15076e-35	CLIC1
IFITM2	4.50759e-40	0.872673	0.783	0.47	1.51176e-35	IFITM2
SERF2	6.07689e-39	0.734604	0.824	0.534	2.03807e-34	SERF2
S100A2	1.28999e-36	1.18198	0.199	0.012	4.32636e-32	S100A2
RPS6	1.59515e-36	-0.675909	0.875	0.957	5.34981e-32	RPS6
NR4A2	2.08323e-36	-1.43071	0.064	0.347	6.98675e-32	NR4A2
RPS12	2.88842e-36	-0.506577	0.985	0.991	9.6872e-32	RPS12
LY6D	5.64276e-36	1.03465	0.153	0.002	1.89247e-31	LY6D
SARAF	7.44413e-35	-0.832841	0.524	0.779	2.49661e-30	SARAF
CXCL13	1.61583e-34	1.47005	0.225	0.02	5.41917e-30	CXCL13
SELL	3.68175e-34	-1.41645	0.051	0.304	1.23478e-29	SELL
ALOX5AP	1.16879e-33	1.00338	0.573	0.277	3.91988e-29	ALOX5AP
VIM	1.60853e-33	0.699211	0.872	0.675	5.39469e-29	VIM
TIMP1	5.51849e-33	0.955484	0.465	0.168	1.85079e-28	TIMP1
RPL27A	1.93848e-32	-0.929746	0.404	0.668	6.50128e-28	RPL27A
KRTDAP	2.00133e-32	1.07165	0.159	0.007	6.71205e-28	KRTDAP
TPI1	3.64854e-32	0.900274	0.578	0.275	1.22365e-27	TPI1
RPL3	1.66019e-31	-0.659612	0.831	0.934	5.56796e-27	RPL3
PNRC1	1.98208e-31	-1.17362	0.153	0.429	6.6475e-27	PNRC1
MT1X	1.08165e-30	0.969747	0.373	0.105	3.62764e-26	MT1X
MIF	1.19723e-30	0.785543	0.757	0.507	4.01528e-26	MIF
SERPINB4	1.59465e-30	0.908994	0.128	0.002	5.34812e-26	SERPINB4
MT-CO2	7.00605e-30	0.287625	0.987	0.99	2.34969e-25	MT-CO2
NBAS	9.22939e-30	1.08541	0.261	0.053	3.09535e-25	NBAS
ENO1	9.71462e-30	0.78693	0.591	0.291	3.25809e-25	ENO1
POLR2L	1.06549e-29	0.842768	0.455	0.161	3.57344e-25	POLR2L
MT1E	1.7704e-29	1.05096	0.34	0.099	5.93757e-25	MT1E
TPT1	3.20031e-29	-0.433852	0.946	0.988	1.07332e-24	TPT1
RPS20	3.69372e-29	-1.00201	0.253	0.522	1.2388e-24	RPS20
IL2RA	5.14316e-29	1.07518	0.302	0.07	1.72491e-24	IL2RA
CD55	7.71174e-29	-1.31551	0.015	0.211	2.58636e-24	CD55
CSTB	8.27369e-29	0.911213	0.358	0.099	2.77483e-24	CSTB
TAGLN2	1.29128e-28	0.755016	0.66	0.369	4.33069e-24	TAGLN2
ZFP36	8.24692e-28	-1.07604	0.243	0.516	2.76585e-23	ZFP36
LGALS3	1.08054e-27	0.806901	0.455	0.165	3.62391e-23	LGALS3
RPL34	1.10232e-27	-0.395103	0.964	0.989	3.69695e-23	RPL34
RPS14	1.19493e-27	-0.496323	0.944	0.978	4.00754e-23	RPS14
GNLY	2.28941e-27	1.21368	0.297	0.07	7.67822e-23	GNLY
PKM	2.4344e-27	0.762697	0.581	0.295	8.1645e-23	PKM
SEC61B	3.62183e-27	0.81905	0.45	0.173	1.21469e-22	SEC61B
CD7	1.14178e-26	0.910422	0.529	0.263	3.8293e-22	CD7
COX6A1	1.38434e-26	0.711846	0.586	0.293	4.6428e-22	COX6A1
PRDX1	4.68257e-26	0.813366	0.591	0.332	1.57044e-21	PRDX1
RPS23	8.4017e-26	-0.434481	0.918	0.978	2.81776e-21	RPS23
CXCR4	1.00924e-25	-1.07925	0.399	0.623	3.38477e-21	CXCR4
TSPO	1.28105e-25	0.760025	0.473	0.199	4.2964e-21	TSPO
CKLF	1.44696e-25	0.85911	0.332	0.094	4.85283e-21	CKLF
ANXA2	1.80391e-25	0.684336	0.535	0.243	6.04997e-21	ANXA2
LGALS7B	2.62374e-25	0.9301	0.179	0.019	8.7995e-21	LGALS7B
KRT5	2.8152e-25	0.925659	0.194	0.024	9.44163e-21	KRT5
IFITM3	5.67088e-25	0.898465	0.233	0.044	1.9019e-20	IFITM3
ATP5F1E	1.2794e-24	0.503197	0.862	0.654	4.29085e-20	ATP5F1E
RPL23A	1.35921e-24	-0.551339	0.801	0.917	4.55853e-20	RPL23A
CST7	3.76429e-24	0.806977	0.478	0.214	1.26247e-19	CST7
EMP3	4.38661e-24	0.677465	0.675	0.42	1.47118e-19	EMP3
LMNA	4.5544e-24	0.747537	0.373	0.121	1.52745e-19	LMNA
ZFP36L2	1.11656e-23	-1.06485	0.179	0.424	3.74471e-19	ZFP36L2
UBL5	1.55585e-23	0.652487	0.558	0.277	5.21801e-19	UBL5
CAPG	1.98496e-22	0.847945	0.205	0.039	6.65717e-18	CAPG
ACTG1	2.42974e-22	0.470234	0.936	0.833	8.14886e-18	ACTG1
GZMB	3.41032e-22	1.25157	0.197	0.039	1.14375e-17	GZMB
FCMR	1.24753e-21	-0.995195	0.008	0.152	4.18397e-17	FCMR
NDUFB2	2.02219e-21	0.714076	0.407	0.165	6.78202e-17	NDUFB2
RPL32	2.05778e-21	-0.371776	0.969	0.989	6.90137e-17	RPL32
CISH	3.22857e-21	0.843075	0.202	0.036	1.0828e-16	CISH
PLP2	1.32482e-20	0.680708	0.465	0.214	4.4432e-16	PLP2
PFN1	1.79779e-20	-0.813737	0.445	0.634	6.02943e-16	PFN1
ATP5MC3	1.85208e-20	0.635478	0.465	0.212	6.21149e-16	ATP5MC3
KRT7	1.93484e-20	0.878331	0.153	0.026	6.48907e-16	KRT7
MIIP	2.64304e-20	0.841828	0.166	0.026	8.86424e-16	MIIP
ROMO1	2.85099e-20	0.761915	0.358	0.136	9.56166e-16	ROMO1
RBX1	3.01808e-20	0.675677	0.399	0.16	1.0122e-15	RBX1
TNFAIP3	3.19013e-20	-1.01461	0.123	0.325	1.06991e-15	TNFAIP3
FKBP1A	4.43039e-20	0.682104	0.381	0.149	1.48587e-15	FKBP1A
TMA7	5.86974e-20	0.526265	0.66	0.403	1.96859e-15	TMA7
RPS27L	5.9476e-20	0.811628	0.361	0.146	1.99471e-15	RPS27L
CITED2	8.32424e-20	-1.07	0.038	0.202	2.79178e-15	CITED2
NEDD8	9.01341e-20	0.676974	0.376	0.15	3.02292e-15	NEDD8
NOP10	9.34567e-20	0.742224	0.332	0.117	3.13435e-15	NOP10
MT-ND1	1.74102e-19	-0.536485	0.683	0.833	5.83905e-15	MT-ND1
ELOB	2.33348e-19	0.569908	0.588	0.333	7.82603e-15	ELOB
RPS27A	2.68684e-19	-0.361199	0.959	0.988	9.01114e-15	RPS27A
CDKN1B	4.51867e-19	-0.957865	0.084	0.274	1.51547e-14	CDKN1B
ZNF331	5.90167e-19	-1.04476	0.049	0.22	1.9793e-14	ZNF331
UQCR11	8.08764e-19	0.613429	0.491	0.25	2.71243e-14	UQCR11
RPL9	9.07592e-19	-0.616838	0.665	0.801	3.04388e-14	RPL9
TXNDC17	1.01507e-18	0.678346	0.258	0.072	3.40433e-14	TXNDC17
CD70	1.15086e-18	0.734957	0.128	0.014	3.85974e-14	CD70
EDF1	1.25515e-18	0.561813	0.529	0.278	4.20952e-14	EDF1
TYMP	1.58161e-18	0.775059	0.212	0.051	5.3044e-14	TYMP
KRTCAP2	1.92113e-18	0.604376	0.458	0.223	6.44308e-14	KRTCAP2
DBI	2.07252e-18	0.629885	0.407	0.175	6.95081e-14	DBI
MYL12A	2.60372e-18	0.483713	0.785	0.575	8.73234e-14	MYL12A
CFL1	2.70117e-18	0.453039	0.854	0.686	9.05919e-14	CFL1
NDUFB7	2.71208e-18	0.718149	0.279	0.087	9.09576e-14	NDUFB7
UQCRQ	8.88337e-18	0.659907	0.376	0.157	2.9793e-13	UQCRQ
SEC61G	9.55553e-18	0.651051	0.399	0.174	3.20473e-13	SEC61G
APRT	1.54531e-17	0.57184	0.491	0.249	5.18267e-13	APRT
NDUFA13	1.64353e-17	0.606634	0.373	0.145	5.51209e-13	NDUFA13
MRPL52	2.31867e-17	0.679984	0.256	0.08	7.77635e-13	MRPL52
RPL21	2.34742e-17	-0.610248	0.552	0.717	7.87277e-13	RPL21
EIF6	3.65169e-17	0.682649	0.187	0.042	1.2247e-12	EIF6
RPL7	3.8515e-17	-0.619241	0.558	0.72	1.29172e-12	RPL7
SFN	4.78979e-17	0.677795	0.12	0.013	1.6064e-12	SFN
CORO1B	5.13485e-17	0.757212	0.363	0.162	1.72213e-12	CORO1B
HLA-DRB1	6.07541e-17	0.645593	0.448	0.22	2.03757e-12	HLA-DRB1
CD99	6.4731e-17	0.522229	0.645	0.414	2.17095e-12	CD99
SUB1	8.14584e-17	0.546286	0.578	0.347	2.73195e-12	SUB1
PHLDA2	8.50986e-17	0.56943	0.113	0.009	2.85404e-12	PHLDA2
GNG5	1.16003e-16	0.594384	0.427	0.205	3.8905e-12	GNG5
RPL11	1.51726e-16	-0.318329	0.957	0.983	5.08858e-12	RPL11
CD69	1.57629e-16	-0.869798	0.215	0.413	5.28655e-12	CD69
COX7B	2.17236e-16	0.60002	0.422	0.199	7.28566e-12	COX7B
RPL26	2.8533e-16	-0.350795	0.936	0.971	9.56938e-12	RPL26
CD63	3.2427e-16	0.675854	0.274	0.094	1.08754e-11	CD63
RPS25	4.08667e-16	-0.44213	0.908	0.951	1.37059e-11	RPS25
COX8A	4.13513e-16	0.548275	0.506	0.281	1.38684e-11	COX8A
PGK1	5.1622e-16	0.609623	0.501	0.283	1.7313e-11	PGK1
PIK3R1	5.90699e-16	-0.958317	0.036	0.173	1.98109e-11	PIK3R1
CD3D	9.99732e-16	0.49488	0.632	0.416	3.3529e-11	CD3D
PHPT1	1.14686e-15	0.642607	0.248	0.077	3.84635e-11	PHPT1
RPL18A	1.15815e-15	-0.340463	0.957	0.978	3.8842e-11	RPL18A
EEF1G	1.30397e-15	-0.624273	0.442	0.616	4.37326e-11	EEF1G
CD9	1.4853e-15	0.677548	0.107	0.014	4.9814e-11	CD9
COX5B	1.51034e-15	0.478603	0.494	0.258	5.06537e-11	COX5B
TALDO1	1.55391e-15	0.604481	0.235	0.07	5.2115e-11	TALDO1
PPIB	1.93868e-15	0.530229	0.532	0.315	6.50195e-11	PPIB
HCST	2.6288e-15	0.435025	0.575	0.338	8.81647e-11	HCST
EIF3F	3.1127e-15	-0.716553	0.24	0.415	1.04394e-10	EIF3F
RPL38	6.60551e-15	-0.573494	0.606	0.745	2.21536e-10	RPL38
RABAC1	7.78168e-15	0.568387	0.381	0.175	2.60982e-10	RABAC1
UQCR10	8.85263e-15	0.544448	0.43	0.212	2.96899e-10	UQCR10
IL2RG	8.93999e-15	0.616222	0.335	0.145	2.99829e-10	IL2RG
DDX5	1.05864e-14	-0.663828	0.304	0.486	3.55046e-10	DDX5
CREM	1.08496e-14	-0.940893	0.156	0.313	3.63873e-10	CREM
COX6B1	1.33443e-14	0.537501	0.529	0.32	4.47541e-10	COX6B1
UBC	1.54466e-14	-0.465439	0.66	0.798	5.18047e-10	UBC
MTCH2	1.61452e-14	0.586709	0.156	0.034	5.41478e-10	MTCH2
BCL2L1	1.90244e-14	0.594993	0.125	0.02	6.3804e-10	BCL2L1
RPS8	2.72414e-14	-0.331113	0.969	0.984	9.13623e-10	RPS8
NDUFA6	2.92025e-14	0.582295	0.292	0.112	9.79392e-10	NDUFA6
CCND2	3.06266e-14	0.685461	0.246	0.093	1.02716e-09	CCND2
OST4	3.31079e-14	0.481171	0.57	0.355	1.11037e-09	OST4
RPL19	4.30747e-14	-0.285944	0.954	0.983	1.44464e-09	RPL19
CCR7	4.87369e-14	-0.828965	0.041	0.171	1.63454e-09	CCR7
CDK2AP2	6.98753e-14	0.586013	0.256	0.087	2.34348e-09	CDK2AP2
RPS13	7.45894e-14	-0.35312	0.9	0.954	2.50158e-09	RPS13
PARK7	8.46567e-14	0.521613	0.373	0.175	2.83922e-09	PARK7
NDUFA11	9.22622e-14	0.633228	0.194	0.056	3.09429e-09	NDUFA11
TMEM258	9.52616e-14	0.570421	0.422	0.229	3.19488e-09	TMEM258
MGST3	9.55803e-14	0.618657	0.215	0.068	3.20557e-09	MGST3
CCL18	9.66897e-14	0.791338	0.138	0.028	3.24278e-09	CCL18
LAMTOR2	1.08775e-13	0.574746	0.169	0.041	3.64811e-09	LAMTOR2
NDUFB11	1.27161e-13	0.536563	0.432	0.234	4.26472e-09	NDUFB11
ZFP36L1	1.27577e-13	-0.7494	0.166	0.338	4.27869e-09	ZFP36L1
BTG2	1.38416e-13	-0.773262	0.1	0.253	4.6422e-09	BTG2
ACTR3	1.85459e-13	0.498523	0.412	0.208	6.21991e-09	ACTR3
ARPC1B	2.10391e-13	0.47758	0.522	0.315	7.05609e-09	ARPC1B
CHD1	2.45031e-13	-0.765305	0.041	0.165	8.21786e-09	CHD1
COX17	2.94267e-13	0.630557	0.243	0.087	9.86912e-09	COX17
TBCB	3.82629e-13	0.473367	0.335	0.139	1.28326e-08	TBCB
PEF1	3.97773e-13	0.579132	0.156	0.037	1.33405e-08	PEF1
ADAM8	4.05108e-13	0.610375	0.133	0.025	1.35865e-08	ADAM8
PPIA	4.06063e-13	0.321462	0.9	0.787	1.36185e-08	PPIA
RHOC	4.70059e-13	0.588765	0.159	0.042	1.57648e-08	RHOC
ARL6IP5	6.23108e-13	0.509613	0.481	0.281	2.08978e-08	ARL6IP5
ITM2C	7.1199e-13	0.604283	0.182	0.049	2.38787e-08	ITM2C
GLRX	8.31478e-13	0.63479	0.228	0.08	2.78861e-08	GLRX
LDHA	8.96573e-13	0.460701	0.614	0.42	3.00693e-08	LDHA
RPL29	9.11923e-13	-0.360399	0.918	0.951	3.05841e-08	RPL29
AP2S1	9.81762e-13	0.576645	0.217	0.075	3.29263e-08	AP2S1
RAN	1.08473e-12	0.535759	0.481	0.297	3.63798e-08	RAN
TENT5C	1.09172e-12	-0.792771	0.041	0.156	3.66139e-08	TENT5C
ATP5IF1	1.14539e-12	0.550236	0.376	0.189	3.84141e-08	ATP5IF1
PSMB9	1.26855e-12	0.504477	0.414	0.212	4.25448e-08	PSMB9
DYNLL1	1.29991e-12	0.478561	0.442	0.232	4.35963e-08	DYNLL1
ATP5MD	1.54249e-12	0.569172	0.414	0.233	5.1732e-08	ATP5MD
NDUFC2	1.54255e-12	0.567182	0.199	0.06	5.17339e-08	NDUFC2
SLC1A5	1.68627e-12	0.558259	0.107	0.018	5.6554e-08	SLC1A5
ORMDL2	1.69295e-12	0.571464	0.141	0.031	5.6778e-08	ORMDL2
ATP5MC1	1.90065e-12	0.554149	0.217	0.074	6.37442e-08	ATP5MC1
FABP5	2.27363e-12	0.624143	0.215	0.075	7.62531e-08	FABP5
EPB41	2.78915e-12	-0.751685	0.018	0.117	9.35426e-08	EPB41
HIST1H4C	3.11137e-12	-0.759076	0.054	0.175	1.04349e-07	HIST1H4C
BRD2	3.2599e-12	-0.772631	0.087	0.225	1.09331e-07	BRD2
ARPC3	3.47132e-12	0.401044	0.596	0.391	1.16421e-07	ARPC3
EZR	3.68002e-12	-0.740503	0.23	0.379	1.23421e-07	EZR
SUMO2	3.72798e-12	0.412452	0.593	0.396	1.25029e-07	SUMO2
EEF1B2	4.27956e-12	-0.602258	0.517	0.641	1.43528e-07	EEF1B2
ATP5PF	5.27646e-12	0.476746	0.353	0.165	1.76962e-07	ATP5PF
PCBP1	5.85212e-12	0.539692	0.166	0.045	1.96268e-07	PCBP1
RPS9	5.86116e-12	-0.417689	0.808	0.876	1.96572e-07	RPS9
CLU	6.12511e-12	0.602914	0.128	0.027	2.05424e-07	CLU
MFSD10	6.21273e-12	0.592925	0.187	0.061	2.08362e-07	MFSD10
RPL10A	6.48632e-12	-0.405725	0.803	0.877	2.17538e-07	RPL10A
GPR183	7.65704e-12	-0.783226	0.046	0.163	2.56802e-07	GPR183
PTPRCAP	8.44321e-12	0.432754	0.708	0.542	2.83168e-07	PTPRCAP
ANAPC16	8.97311e-12	0.510684	0.33	0.152	3.0094e-07	ANAPC16
LAMTOR5	9.36237e-12	0.553926	0.248	0.098	3.13995e-07	LAMTOR5
GIMAP7	1.0799e-11	-0.736098	0.118	0.264	3.62177e-07	GIMAP7
CHCHD2	1.18924e-11	0.414924	0.588	0.4	3.98848e-07	CHCHD2
IFI27L2	1.22836e-11	0.572319	0.187	0.063	4.11968e-07	IFI27L2
SSR4	1.25024e-11	0.424638	0.532	0.336	4.19307e-07	SSR4
SRP14	1.51399e-11	0.392208	0.624	0.425	5.07763e-07	SRP14
PA2G4	1.67114e-11	0.501021	0.317	0.146	5.60468e-07	PA2G4
RPL22	1.92336e-11	-0.435751	0.734	0.822	6.45055e-07	RPL22
TRAPPC1	1.9689e-11	0.481773	0.348	0.168	6.6033e-07	TRAPPC1
POLR2K	2.19697e-11	0.511613	0.23	0.083	7.36821e-07	POLR2K
ATP5MG	2.66565e-11	0.364021	0.711	0.535	8.94005e-07	ATP5MG
RPSA	2.88798e-11	-0.348132	0.754	0.857	9.68572e-07	RPSA
ARPC5	2.89295e-11	0.513033	0.33	0.164	9.70236e-07	ARPC5
FKBP2	3.01029e-11	0.4937	0.128	0.027	1.00959e-06	FKBP2
NHP2	3.09416e-11	0.545667	0.235	0.094	1.03772e-06	NHP2
CCDC167	3.2863e-11	0.494738	0.153	0.04	1.10216e-06	CCDC167
RPL5	3.57664e-11	-0.403806	0.757	0.846	1.19953e-06	RPL5
NDFIP2	3.72375e-11	0.536208	0.115	0.024	1.24887e-06	NDFIP2
NOP53	4.04512e-11	-0.629962	0.251	0.397	1.35665e-06	NOP53
PYCARD	4.1421e-11	0.561015	0.176	0.057	1.38918e-06	PYCARD
ETHE1	4.75763e-11	0.537886	0.194	0.067	1.59561e-06	ETHE1
CHD2	5.45455e-11	-0.686085	0.041	0.145	1.82935e-06	CHD2
GSTP1	5.53275e-11	0.49921	0.297	0.134	1.85557e-06	GSTP1
WDR83OS	6.03912e-11	0.458454	0.376	0.195	2.0254e-06	WDR83OS
BTG1	6.62095e-11	-0.502	0.522	0.654	2.22053e-06	BTG1
FYB1	6.64619e-11	-0.572656	0.271	0.428	2.229e-06	FYB1
RPL37A	8.9818e-11	-0.354151	0.841	0.906	3.01232e-06	RPL37A
SQSTM1	9.18472e-11	-0.693678	0.069	0.185	3.08037e-06	SQSTM1
PSMB2	9.52049e-11	0.472711	0.223	0.081	3.19298e-06	PSMB2
RAC2	9.66845e-11	0.426325	0.596	0.426	3.2426e-06	RAC2
RNF149	9.68829e-11	-0.637064	0.036	0.14	3.24926e-06	RNF149
ATP5MF	1.3532e-10	0.469055	0.373	0.202	4.53835e-06	ATP5MF
TMEM256	1.38603e-10	0.514119	0.235	0.097	4.64848e-06	TMEM256
SH2D2A	1.44405e-10	0.520599	0.192	0.064	4.84306e-06	SH2D2A
SDF4	1.47008e-10	0.461504	0.223	0.08	4.93037e-06	SDF4
PRDX3	1.51575e-10	0.491053	0.217	0.081	5.08352e-06	PRDX3
RHOG	1.66414e-10	0.477451	0.294	0.133	5.58121e-06	RHOG
COX5A	1.67222e-10	-0.660634	0.041	0.141	5.6083e-06	COX5A
ARHGDIA	1.73902e-10	0.487558	0.309	0.148	5.83233e-06	ARHGDIA
ANAPC11	1.74378e-10	0.495534	0.261	0.113	5.8483e-06	ANAPC11
MRPS21	1.78608e-10	0.455854	0.289	0.133	5.99016e-06	MRPS21
C19orf70	2.00637e-10	0.458293	0.261	0.107	6.72897e-06	C19orf70
NDUFS6	2.09332e-10	0.461972	0.263	0.11	7.02057e-06	NDUFS6
C9orf16	2.11794e-10	0.396271	0.458	0.263	7.10314e-06	C9orf16
CTSC	2.17441e-10	0.488146	0.32	0.159	7.29253e-06	CTSC
COX7A2	2.38718e-10	0.439065	0.478	0.299	8.00613e-06	COX7A2
PGAM1	2.54126e-10	0.475847	0.366	0.195	8.52287e-06	PGAM1
LINC01943	2.59051e-10	0.602855	0.169	0.053	8.68806e-06	LINC01943
MT-ND2	2.65128e-10	-0.450885	0.524	0.659	8.89185e-06	MT-ND2
JUN	2.90677e-10	-0.804399	0.113	0.236	9.74872e-06	JUN
JPT1	4.08723e-10	0.488837	0.284	0.131	1.37078e-05	JPT1
ILK	4.41406e-10	0.482174	0.12	0.028	1.48039e-05	ILK
TRIR	4.72687e-10	-0.606768	0.138	0.268	1.5853e-05	TRIR
RIPOR2	5.42737e-10	-0.670771	0.064	0.174	1.82023e-05	RIPOR2
PSMB3	7.0564e-10	0.42148	0.366	0.191	2.36658e-05	PSMB3
ATP5MPL	7.06333e-10	0.421501	0.366	0.196	2.3689e-05	ATP5MPL
RPS21	7.25777e-10	-0.289291	0.885	0.939	2.43411e-05	RPS21
ANKRD12	7.51326e-10	-0.633168	0.151	0.278	2.5198e-05	ANKRD12
RPL14	8.07898e-10	-0.302471	0.903	0.944	2.70953e-05	RPL14
RPS4X	8.78368e-10	-0.250504	0.957	0.976	2.94587e-05	RPS4X
NME3	8.82723e-10	0.442697	0.146	0.041	2.96048e-05	NME3
RPS7	1.0409e-09	-0.295455	0.898	0.942	3.49098e-05	RPS7
TIMM13	1.05873e-09	0.494412	0.176	0.062	3.55077e-05	TIMM13
MAL	1.17642e-09	-0.709908	0.09	0.192	3.94546e-05	MAL
PSMB1	1.32798e-09	0.47928	0.338	0.182	4.45379e-05	PSMB1
BRK1	1.39114e-09	0.45339	0.338	0.177	4.66562e-05	BRK1
SNRPG	1.46154e-09	0.38818	0.343	0.174	4.90172e-05	SNRPG
NDUFA3	1.52384e-09	0.421663	0.327	0.162	5.11067e-05	NDUFA3
PSMA7	1.60926e-09	0.386111	0.404	0.229	5.39713e-05	PSMA7
LAMTOR1	1.81195e-09	0.454928	0.217	0.086	6.07691e-05	LAMTOR1
SELENOW	1.88519e-09	0.405786	0.335	0.17	6.32256e-05	SELENOW
ELOVL1	2.24975e-09	0.458302	0.13	0.035	7.54522e-05	ELOVL1
TSTD1	2.34449e-09	0.418908	0.253	0.111	7.86294e-05	TSTD1
GLUL	2.36009e-09	0.51838	0.174	0.066	7.91525e-05	GLUL
MYL12B	2.43509e-09	0.299122	0.593	0.406	8.1668e-05	MYL12B
APBB1IP	2.45309e-09	-0.599216	0.064	0.173	8.22718e-05	APBB1IP
PSMC3	2.56776e-09	0.514485	0.156	0.054	8.61174e-05	PSMC3
HLA-B	2.57338e-09	0.326652	0.877	0.787	8.6306e-05	HLA-B
CLTA	2.61523e-09	0.476326	0.235	0.103	8.77096e-05	CLTA
NACA	3.34199e-09	-0.345445	0.777	0.854	0.000112084	NACA
NDUFAF3	3.37099e-09	0.470703	0.215	0.086	0.000113056	NDUFAF3
HLA-DQA1	3.55823e-09	0.422986	0.284	0.128	0.000119336	HLA-DQA1
PMVK	4.07832e-09	0.478669	0.146	0.043	0.000136779	PMVK
CYB5A	4.23058e-09	0.399069	0.105	0.023	0.000141885	CYB5A
AGTRAP	5.00149e-09	0.481963	0.107	0.026	0.00016774	AGTRAP
BAX	5.19621e-09	0.529378	0.202	0.084	0.000174271	BAX
DUSP2	5.33269e-09	-0.607198	0.079	0.192	0.000178848	DUSP2
SLIRP	5.51308e-09	0.490621	0.192	0.077	0.000184898	SLIRP
FAM129A	5.85337e-09	0.48989	0.202	0.084	0.00019631	FAM129A
POLR2I	7.17916e-09	0.390886	0.187	0.065	0.000240775	POLR2I
POLR2E	7.48724e-09	0.461466	0.184	0.073	0.000251107	POLR2E
ALDOA	8.74702e-09	0.391088	0.473	0.306	0.000293358	ALDOA
RNH1	9.08889e-09	0.449147	0.176	0.063	0.000304823	RNH1
EMC6	9.28973e-09	0.471316	0.159	0.055	0.000311559	EMC6
PSMD8	9.46061e-09	0.409772	0.294	0.144	0.00031729	PSMD8
ITGAE	9.83556e-09	0.442524	0.133	0.039	0.000329865	ITGAE
MRPS6	1.04489e-08	0.459764	0.212	0.092	0.000350437	MRPS6
TMED2	1.04501e-08	0.468526	0.205	0.083	0.000350475	TMED2
OAZ1	1.06657e-08	0.338004	0.588	0.42	0.000357706	OAZ1
PPP1CC	1.10209e-08	-0.575962	0.061	0.159	0.00036962	PPP1CC
FKBP5	1.1124e-08	0.567184	0.205	0.094	0.000373076	FKBP5
PDCD5	1.12313e-08	0.440538	0.212	0.087	0.000376675	PDCD5
SYNE2	1.18596e-08	-0.552305	0.118	0.235	0.000397748	SYNE2
POMP	1.22504e-08	0.456476	0.284	0.144	0.000410854	POMP
RORA	1.24781e-08	-0.602811	0.077	0.18	0.000418491	RORA
PSMB6	1.29774e-08	0.450642	0.263	0.127	0.000435236	PSMB6
MEA1	1.31491e-08	0.442577	0.151	0.05	0.000440996	MEA1
TRADD	1.35489e-08	0.488934	0.125	0.038	0.000454403	TRADD
UQCC2	1.46662e-08	0.415091	0.12	0.032	0.000491874	UQCC2
SSNA1	1.50405e-08	0.382121	0.187	0.066	0.000504429	SSNA1
RHOA	1.5656e-08	0.340851	0.57	0.406	0.000525072	RHOA
ICOS	1.56951e-08	-0.610096	0.059	0.152	0.000526383	ICOS
ATOX1	1.62011e-08	0.469981	0.141	0.046	0.000543352	ATOX1
TMEM208	1.77787e-08	0.412684	0.153	0.053	0.000596261	TMEM208
OSTC	1.78897e-08	0.462219	0.207	0.088	0.000599985	OSTC
EVI2B	1.79453e-08	-0.536082	0.043	0.14	0.00060185	EVI2B
ERH	1.87047e-08	0.404763	0.332	0.181	0.000627317	ERH
HSP90B1	1.89923e-08	0.412167	0.315	0.168	0.000636963	HSP90B1
LSM7	1.97803e-08	0.415504	0.289	0.147	0.000663391	LSM7
DCTPP1	2.1204e-08	0.386037	0.12	0.033	0.000711141	DCTPP1
SELENOH	2.13297e-08	0.446414	0.279	0.145	0.000715354	SELENOH
HSBP1	2.23157e-08	0.416254	0.133	0.039	0.000748422	HSBP1
SAT1	2.26853e-08	-0.685731	0.235	0.355	0.000760818	SAT1
COPE	2.28676e-08	0.377679	0.335	0.178	0.000766934	COPE
MRPL51	2.29372e-08	0.388509	0.212	0.085	0.000769268	MRPL51
PDIA3	2.50455e-08	-0.629158	0.064	0.152	0.000839976	PDIA3
ECH1	2.55845e-08	0.462877	0.212	0.091	0.000858052	ECH1
PASK	2.65527e-08	-0.542303	0.043	0.138	0.000890523	PASK
CD74	2.8811e-08	0.303039	0.744	0.611	0.000966264	CD74
RARRES3	2.99209e-08	-0.579096	0.066	0.161	0.00100349	RARRES3
ATP6V1F	3.0066e-08	0.424798	0.223	0.097	0.00100835	ATP6V1F
DNAJB1	3.25432e-08	-0.34166	0.332	0.481	0.00109143	DNAJB1
ANP32B	3.39355e-08	-0.536476	0.046	0.137	0.00113813	ANP32B
TMEM50A	3.50351e-08	0.345689	0.373	0.213	0.00117501	TMEM50A
MRPL4	3.5298e-08	0.489654	0.148	0.054	0.00118382	MRPL4
LAMTOR4	4.28931e-08	0.376728	0.315	0.166	0.00143855	LAMTOR4
LSP1	4.3893e-08	0.311697	0.506	0.335	0.00147208	LSP1
NDUFB3	4.6802e-08	0.426845	0.207	0.09	0.00156964	NDUFB3
NDUFS5	4.68348e-08	0.363835	0.427	0.266	0.00157075	NDUFS5
HCFC1R1	4.94427e-08	0.42221	0.13	0.042	0.00165821	HCFC1R1
CCDC124	5.08363e-08	0.39582	0.128	0.039	0.00170495	CCDC124
PSMA4	5.2032e-08	0.463042	0.197	0.09	0.00174505	PSMA4
NDUFB10	5.7482e-08	0.376295	0.274	0.132	0.00192783	NDUFB10
C11orf98	5.78473e-08	0.409155	0.123	0.038	0.00194008	C11orf98
ANXA6	5.91514e-08	0.432641	0.266	0.135	0.00198382	ANXA6
CD48	5.95893e-08	-0.564527	0.182	0.292	0.0019985	CD48
ATP6V0B	5.9613e-08	0.38613	0.22	0.097	0.0019993	ATP6V0B
ANXA5	6.35357e-08	0.387532	0.289	0.148	0.00213086	ANXA5
SMCHD1	6.62597e-08	-0.56434	0.041	0.129	0.00222222	SMCHD1
MIEN1	6.92372e-08	0.396535	0.138	0.043	0.00232208	MIEN1
CALR	7.1997e-08	0.379814	0.402	0.245	0.00241464	CALR
RHOH	8.33294e-08	-0.558938	0.194	0.307	0.0027947	RHOH
MRPL36	8.81752e-08	0.448824	0.107	0.03	0.00295722	MRPL36
YPEL5	9.57012e-08	-0.611066	0.11	0.206	0.00320963	YPEL5
LBH	9.94592e-08	-0.599321	0.12	0.223	0.00333566	LBH
MRPS24	1.00683e-07	0.394875	0.187	0.077	0.00337671	MRPS24
BSG	1.0293e-07	0.441663	0.223	0.105	0.00345206	BSG
SEC11A	1.03562e-07	0.415796	0.258	0.128	0.00347325	SEC11A
FIBP	1.07212e-07	0.418374	0.146	0.052	0.00359568	FIBP
SLC25A3	1.10608e-07	0.371331	0.46	0.31	0.00370957	SLC25A3
SNRPE	1.12166e-07	0.400913	0.189	0.074	0.00376181	SNRPE
RPL4	1.15146e-07	-0.411368	0.637	0.713	0.00386177	RPL4
SOD1	1.1648e-07	0.344642	0.517	0.358	0.00390651	SOD1
MT-ND5	1.20673e-07	-0.336391	0.642	0.74	0.00404713	MT-ND5
ATP6V0C	1.30834e-07	-0.543833	0.079	0.172	0.00438793	ATP6V0C
NME2	1.34619e-07	0.406852	0.501	0.362	0.00451485	NME2
HPRT1	1.40906e-07	0.376222	0.179	0.067	0.00472572	HPRT1
PSMA2	1.42934e-07	0.374133	0.133	0.041	0.00479372	PSMA2
CD53	1.43507e-07	0.375393	0.358	0.212	0.00481295	CD53
PPP1CA	1.48098e-07	0.351399	0.368	0.216	0.00496691	PPP1CA
RSRP1	1.48702e-07	-0.492989	0.274	0.389	0.00498716	RSRP1
UGP2	1.50218e-07	0.467965	0.212	0.098	0.00503801	UGP2
VAMP8	1.51024e-07	0.415598	0.263	0.135	0.00506505	VAMP8
PSMD9	1.61552e-07	0.386721	0.113	0.033	0.00541813	PSMD9
TMEM123	1.74275e-07	-0.575775	0.077	0.168	0.00584485	TMEM123
TMEM14A	1.90965e-07	0.350048	0.113	0.031	0.00640457	TMEM14A
CAP1	1.93097e-07	0.345542	0.363	0.216	0.0064761	CAP1
SNRPB2	2.021e-07	0.350085	0.24	0.112	0.00677802	SNRPB2
LIMD2	2.12216e-07	-0.463567	0.269	0.387	0.0071173	LIMD2
ATP6V0E1	2.12278e-07	0.374268	0.358	0.212	0.00711937	ATP6V0E1
NDUFS7	2.13506e-07	0.393696	0.194	0.081	0.00716058	NDUFS7
SNRPD3	2.17903e-07	0.374416	0.266	0.134	0.00730804	SNRPD3
PPA1	2.27253e-07	0.424323	0.24	0.122	0.00762161	PPA1
SMIM29	2.28499e-07	0.452251	0.115	0.037	0.00766339	SMIM29
SMIM37	2.32808e-07	0.405748	0.141	0.048	0.00780792	SMIM37
REL	2.34988e-07	-0.55983	0.051	0.136	0.00788102	REL
ATP5ME	2.3558e-07	0.34946	0.289	0.153	0.00790089	ATP5ME
YIF1A	2.46483e-07	0.398956	0.107	0.032	0.00826653	YIF1A
ANXA1	2.49345e-07	0.275931	0.417	0.253	0.00836254	ANXA1
PSMA1	2.53408e-07	0.34903	0.271	0.138	0.0084988	PSMA1
HLA-A	2.77731e-07	0.266938	0.916	0.855	0.00931455	HLA-A
CTSA	3.09253e-07	0.382902	0.176	0.07	0.0103717	CTSA
CALM1	3.44954e-07	-0.344011	0.535	0.648	0.0115691	CALM1
TPM3	3.58601e-07	0.310708	0.524	0.371	0.0120268	TPM3
PSME2	3.81748e-07	0.361494	0.361	0.222	0.0128031	PSME2
MRPL55	3.87005e-07	0.378181	0.105	0.029	0.0129794	MRPL55
COX6C	3.88167e-07	0.305573	0.491	0.342	0.0130183	COX6C
CTSH	4.07943e-07	0.399933	0.202	0.091	0.0136816	CTSH
UQCRC1	4.19022e-07	0.419681	0.148	0.057	0.0140532	UQCRC1
TNFSF10	4.37787e-07	0.461322	0.202	0.099	0.0146825	TNFSF10
MRPS15	4.41667e-07	0.392504	0.13	0.047	0.0148126	MRPS15
CDC37	4.486e-07	0.315542	0.289	0.149	0.0150451	CDC37
AURKAIP1	4.59836e-07	0.342764	0.194	0.082	0.015422	AURKAIP1
RPL6	4.76345e-07	-0.292971	0.885	0.912	0.0159757	RPL6
COPS9	5.04675e-07	0.335659	0.24	0.114	0.0169258	COPS9
CD3E	5.32499e-07	0.2509	0.691	0.546	0.0178589	CD3E
PNKD	5.69145e-07	0.412221	0.146	0.056	0.019088	PNKD
LAT	5.76751e-07	0.353912	0.363	0.226	0.0193431	LAT
HLA-C	5.79953e-07	0.308192	0.808	0.708	0.0194505	HLA-C
TSTA3	5.80276e-07	0.34823	0.125	0.039	0.0194613	TSTA3
ITGB2	5.84822e-07	0.387332	0.258	0.138	0.0196137	ITGB2
PIN1	6.41457e-07	0.402232	0.176	0.073	0.0215132	PIN1
TRMT112	6.76986e-07	0.327603	0.35	0.208	0.0227047	TRMT112
CARHSP1	7.16508e-07	0.367553	0.12	0.043	0.0240302	CARHSP1
HSD17B10	7.29342e-07	0.378893	0.169	0.07	0.0244607	HSD17B10
ADD3	7.33253e-07	-0.493705	0.041	0.113	0.0245918	ADD3
RPL35A	7.66361e-07	-0.252552	0.908	0.937	0.0257022	RPL35A
HLA-DQB1	8.82988e-07	0.324703	0.258	0.131	0.0296136	HLA-DQB1
RPL18	8.95474e-07	-0.254823	0.939	0.951	0.0300324	RPL18
LDHB	9.84789e-07	-0.394701	0.391	0.498	0.0330279	LDHB
GTF2H5	1.06873e-06	0.40394	0.161	0.067	0.035843	GTF2H5
SPCS1	1.09614e-06	0.335149	0.361	0.223	0.0367623	SPCS1
CAMK4	1.16262e-06	-0.499684	0.041	0.114	0.038992	CAMK4
TWF2	1.17874e-06	0.386537	0.205	0.1	0.0395327	TWF2
SF3B6	1.18546e-06	0.361109	0.235	0.124	0.039758	SF3B6
MRPS12	1.19752e-06	0.391663	0.13	0.05	0.0401624	MRPS12
CCT4	1.3005e-06	0.364963	0.235	0.118	0.0436162	CCT4
GZMM	1.37703e-06	0.390201	0.228	0.113	0.046183	GZMM
RSU1	1.40272e-06	0.341792	0.133	0.049	0.0470445	RSU1
DYNLRB1	1.43881e-06	0.40056	0.261	0.144	0.048255	DYNLRB1
RPL27	1.46269e-06	-0.356761	0.673	0.737	0.0490555	RPL27

## Sheet: C7 TC-6
	p_val	avg_logFC	pct.1	pct.2	p_val_adj	Gene
S100A6	6.02123e-55	2.51499	0.869	0.268	2.0194e-50	S100A6
S100A8	1.51511e-49	2.25959	0.628	0.019	5.08138e-45	S100A8
CXCL13	6.08589e-49	3.98218	0.547	0.002	2.04109e-44	CXCL13
LGALS1	2.18297e-48	2.54786	0.65	0.066	7.32123e-44	LGALS1
MT1M	3.57824e-47	3.45323	0.394	0.005	1.20007e-42	MT1M
IFITM3	5.13111e-44	2.90349	0.467	0.036	1.72087e-39	IFITM3
HLA-B	3.8621e-42	2.26415	0.796	0.076	1.29527e-37	HLA-B
RPL13	1.61742e-40	-0.836732	0.92	0.997	5.4245e-36	RPL13
APOD	6.51348e-40	2.29016	0.328	0.003	2.18449e-35	APOD
FTH1	4.63625e-38	-1.51813	0.416	0.854	1.55491e-33	FTH1
RPL30	3.61047e-36	-0.706042	0.912	0.994	1.21088e-31	RPL30
JUNB	8.77319e-36	-1.64994	0.343	0.732	2.94235e-31	JUNB
TNC	8.26848e-35	2.18575	0.285	0	2.77308e-30	TNC
RPS2	9.78675e-35	-1.72656	0.358	0.842	3.28228e-30	RPS2
HLA-A	1.7611e-34	1.98547	0.825	0.146	5.90639e-30	HLA-A
COL6A2	1.0527e-33	1.61287	0.299	0.005	3.53055e-29	COL6A2
GSN	2.0277e-33	1.23732	0.292	0.005	6.8005e-29	GSN
DCN	2.75813e-33	2.10224	0.372	0.013	9.25021e-29	DCN
CD9	4.83696e-33	1.42433	0.328	0.006	1.62222e-28	CD9
EEF1A1	1.03931e-32	-0.498389	0.964	0.998	3.48563e-28	EEF1A1
MT2A	1.20052e-32	2.6949	0.803	0.446	4.02629e-28	MT2A
LGALS3	1.6687e-32	1.59536	0.365	0.017	5.59649e-28	LGALS3
NNMT	3.41461e-32	2.01286	0.336	0.008	1.14519e-27	NNMT
COL6A1	5.9442e-32	1.41748	0.255	0.002	1.99357e-27	COL6A1
THBS1	1.34862e-31	1.47964	0.226	0	4.52301e-27	THBS1
FGF7	5.85304e-31	1.02158	0.226	0	1.96299e-26	FGF7
PLA2G2A	2.5596e-30	2.16127	0.299	0.004	8.58437e-26	PLA2G2A
FSTL1	3.89017e-30	0.990618	0.226	0.001	1.30468e-25	FSTL1
COL1A2	3.13893e-29	1.1034	0.263	0.003	1.05273e-24	COL1A2
STEAP4	1.88216e-28	1.13235	0.241	0.001	6.31239e-24	STEAP4
PTX3	3.34846e-28	1.53733	0.175	0	1.12301e-23	PTX3
C1R	3.50439e-28	1.14065	0.219	0.002	1.1753e-23	C1R
C3	8.4195e-28	1.10067	0.241	0.002	2.82373e-23	C3
FBLN1	1.9363e-27	0.798155	0.197	0.001	6.49397e-23	FBLN1
EFEMP1	2.1178e-27	1.05728	0.182	0	7.10267e-23	EFEMP1
S100A10	3.76552e-27	1.70828	0.796	0.368	1.26288e-22	S100A10
GSTP1	5.74503e-27	1.56996	0.387	0.023	1.92677e-22	GSTP1
TMSB4X	7.49799e-27	-0.48652	0.949	0.998	2.51468e-22	TMSB4X
S100A7	1.68645e-26	1.68141	0.38	0.013	5.65602e-22	S100A7
SELENOM	4.05103e-26	1.51855	0.328	0.01	1.35863e-21	SELENOM
CD63	8.68599e-26	1.49042	0.445	0.068	2.91311e-21	CD63
VCAN	8.79927e-26	1.12178	0.234	0.001	2.9511e-21	VCAN
CFH	1.3668e-25	0.984835	0.204	0.001	4.58396e-21	CFH
KRT14	9.5322e-25	1.52451	0.387	0.042	3.19691e-20	KRT14
CFD	1.50738e-24	1.20478	0.234	0.003	5.05543e-20	CFD
MT1X	1.68977e-24	2.68902	0.518	0.199	5.66714e-20	MT1X
MGST3	1.1049e-23	1.45421	0.328	0.008	3.70562e-19	MGST3
CALD1	1.53666e-23	0.901965	0.219	0.003	5.15366e-19	CALD1
KRT16	1.92845e-23	1.31639	0.292	0.006	6.46763e-19	KRT16
STEAP1	2.04821e-23	0.536657	0.168	0	6.86929e-19	STEAP1
FYB1	2.10702e-23	-1.4348	0.343	0.772	7.06651e-19	FYB1
RPS15A	3.29839e-23	-0.546859	0.927	0.994	1.10621e-18	RPS15A
PLPP3	3.51734e-23	0.958421	0.212	0.001	1.17965e-18	PLPP3
LRP1	5.05288e-23	0.52553	0.182	0	1.69464e-18	LRP1
RPS29	2.33116e-22	-1.0844	0.708	0.907	7.81825e-18	RPS29
SOD3	2.53259e-22	0.914704	0.204	0.001	8.49379e-18	SOD3
CXCL12	1.17072e-21	0.821541	0.175	0.002	3.92636e-17	CXCL12
NUPR1	1.58495e-21	0.764063	0.204	0.003	5.31562e-17	NUPR1
PDPN	2.25873e-21	0.718545	0.175	0	7.57533e-17	PDPN
CD59	2.42555e-21	1.13591	0.299	0.024	8.13482e-17	CD59
S100A11	3.16983e-21	1.20755	0.781	0.434	1.0631e-16	S100A11
KRT6A	4.4444e-21	1.32903	0.299	0.004	1.49056e-16	KRT6A
HLA-C	4.82411e-21	1.40085	0.759	0.213	1.61791e-16	HLA-C
SERPING1	4.934e-21	0.897831	0.226	0.005	1.65476e-16	SERPING1
TIMP1	7.31588e-21	1.33423	0.533	0.16	2.4536e-16	TIMP1
CNN3	8.94516e-21	0.839968	0.234	0.003	3.00003e-16	CNN3
GPX3	1.14833e-20	0.895072	0.197	0.002	3.85128e-16	GPX3
TXN	1.15445e-20	1.29218	0.504	0.112	3.87181e-16	TXN
CTNNA1	1.2468e-20	0.535812	0.124	0	4.1815e-16	CTNNA1
SEC61B	1.53938e-20	1.16083	0.569	0.161	5.16276e-16	SEC61B
PMP22	4.46645e-20	0.887841	0.204	0.001	1.49796e-15	PMP22
SARAF	5.46679e-20	-1.27011	0.453	0.782	1.83345e-15	SARAF
CRIP1	7.27328e-20	1.25845	0.832	0.396	2.43931e-15	CRIP1
MGST1	1.04461e-19	0.814423	0.19	0.001	3.50342e-15	MGST1
CDO1	1.72325e-19	1.44624	0.19	0.003	5.77942e-15	CDO1
CXCL14	1.85884e-19	1.42883	0.314	0.023	6.23419e-15	CXCL14
PLAC9	1.95978e-19	0.877349	0.212	0.003	6.57271e-15	PLAC9
COL6A3	1.97446e-19	0.995014	0.277	0.022	6.62196e-15	COL6A3
C1S	2.50131e-19	0.877206	0.219	0.003	8.3889e-15	C1S
CCR7	3.02213e-19	-1.77069	0.109	0.521	1.01356e-14	CCR7
LTB	3.09843e-19	-1.13583	0.219	0.617	1.03915e-14	LTB
ISLR	4.13949e-19	0.718016	0.182	0	1.3883e-14	ISLR
RPS27	7.14612e-19	-0.446894	0.912	0.984	2.39667e-14	RPS27
MFAP4	8.3308e-19	0.931742	0.197	0.001	2.79398e-14	MFAP4
MXRA5	8.41832e-19	0.488397	0.109	0	2.82334e-14	MXRA5
TNXB	1.18828e-18	0.74839	0.146	0.001	3.98526e-14	TNXB
SRPX	1.35078e-18	0.733052	0.153	0.001	4.53023e-14	SRPX
VIM	2.24733e-18	1.20412	0.883	0.516	7.5371e-14	VIM
COL12A1	4.11509e-18	0.609029	0.161	0.001	1.38012e-13	COL12A1
MYL6	7.2191e-18	0.915722	0.861	0.544	2.42114e-13	MYL6
IFITM2	9.59966e-18	1.29498	0.759	0.416	3.21953e-13	IFITM2
ANXA5	1.63005e-17	0.981784	0.343	0.048	5.46685e-13	ANXA5
SERPINF1	2.44638e-17	0.958122	0.241	0.007	8.20467e-13	SERPINF1
CXCR4	2.73116e-17	-1.26133	0.277	0.533	9.15975e-13	CXCR4
MT1A	3.0238e-17	0.561124	0.131	0	1.01412e-12	MT1A
ANXA1	1.57197e-16	1.49933	0.533	0.051	5.27208e-12	ANXA1
ADIRF	1.78829e-16	0.870613	0.197	0.006	5.99758e-12	ADIRF
S100A13	3.32653e-16	0.92519	0.212	0.007	1.11565e-11	S100A13
GNLY	3.42546e-16	2.08878	0.182	0.003	1.14883e-11	GNLY
TMEM176A	3.46519e-16	0.961643	0.219	0.005	1.16216e-11	TMEM176A
LY6D	5.52157e-16	1.06667	0.19	0.003	1.85183e-11	LY6D
NR4A2	7.45207e-16	-1.28465	0.131	0.353	2.49928e-11	NR4A2
CLU	7.49436e-16	1.09268	0.248	0.01	2.51346e-11	CLU
SLC2A3	8.59688e-16	-0.819697	0.321	0.545	2.88322e-11	SLC2A3
RABAC1	1.0231e-15	1.00698	0.438	0.085	3.43126e-11	RABAC1
RPL13A	4.22484e-15	-0.843722	0.679	0.87	1.41693e-10	RPL13A
S100A9	4.50311e-15	1.33693	0.285	0.021	1.51025e-10	S100A9
EMP1	4.52032e-15	0.651757	0.182	0.003	1.51603e-10	EMP1
MFAP5	4.68652e-15	0.949884	0.175	0.002	1.57177e-10	MFAP5
UBC	8.57772e-15	-0.552876	0.635	0.81	2.8768e-10	UBC
PFN1	1.17679e-14	-1.02979	0.46	0.712	3.94672e-10	PFN1
MT1E	1.91512e-14	1.81147	0.445	0.213	6.42294e-10	MT1E
PCOLCE	2.20978e-14	0.609325	0.182	0.005	7.41117e-10	PCOLCE
GLUL	2.4491e-14	1.05585	0.248	0.029	8.2138e-10	GLUL
SERF2	2.63391e-14	0.773484	0.818	0.571	8.83361e-10	SERF2
CYB5A	2.69191e-14	0.858677	0.248	0.027	9.02812e-10	CYB5A
RPS18	4.07695e-14	-0.524863	0.905	0.982	1.36733e-09	RPS18
NFIB	4.07706e-14	0.483444	0.124	0.001	1.36736e-09	NFIB
RPS27L	4.19946e-14	0.941737	0.438	0.1	1.40842e-09	RPS27L
S100A2	8.22181e-14	1.17791	0.226	0.014	2.75743e-09	S100A2
SERPINB4	1.12353e-13	0.887585	0.117	0.001	3.76808e-09	SERPINB4
PIM2	1.6982e-13	-1.06798	0.153	0.418	5.69541e-09	PIM2
CST3	1.76287e-13	0.928462	0.241	0.017	5.91231e-09	CST3
RPS14	1.90787e-13	-0.408266	0.934	0.98	6.39862e-09	RPS14
COL1A1	1.95641e-13	0.730889	0.197	0.008	6.56141e-09	COL1A1
MGP	2.4808e-13	0.864862	0.153	0.008	8.3201e-09	MGP
CCDC80	4.15535e-13	0.790846	0.19	0.006	1.39362e-08	CCDC80
FBN1	4.86505e-13	0.466653	0.117	0.003	1.63164e-08	FBN1
CRYAB	5.759e-13	0.47914	0.102	0.001	1.93145e-08	CRYAB
CTSL	6.43989e-13	0.855836	0.263	0.045	2.15981e-08	CTSL
LUM	9.15291e-13	0.692367	0.146	0.002	3.0697e-08	LUM
TPR	1.24871e-12	-1.29367	0.175	0.452	4.18793e-08	TPR
PLPP1	1.38971e-12	0.593538	0.146	0.002	4.66082e-08	PLPP1
MT-CO1	1.52206e-12	-0.769008	0.985	1	5.10469e-08	MT-CO1
MIF	2.67626e-12	0.791899	0.788	0.498	8.97565e-08	MIF
ANXA4	2.79361e-12	0.577945	0.146	0.01	9.36921e-08	ANXA4
ABI3BP	4.25034e-12	0.62663	0.139	0.002	1.42548e-07	ABI3BP
PTGES	5.59819e-12	0.473624	0.139	0.001	1.87752e-07	PTGES
MT1F	5.87924e-12	0.46867	0.131	0.002	1.97178e-07	MT1F
LIMD2	6.39449e-12	-1.16896	0.263	0.573	2.14458e-07	LIMD2
MAL	7.09396e-12	-1.16407	0.117	0.422	2.37917e-07	MAL
RPS25	7.11123e-12	-0.480632	0.847	0.95	2.38496e-07	RPS25
HSP90B1	8.48979e-12	0.87898	0.504	0.165	2.84731e-07	HSP90B1
DSTN	8.53124e-12	0.690198	0.226	0.016	2.86121e-07	DSTN
CAVIN1	9.81277e-12	0.555971	0.161	0.002	3.29101e-07	CAVIN1
BTG1	1.06763e-11	-0.66385	0.46	0.637	3.58063e-07	BTG1
CD151	1.07512e-11	0.7842	0.226	0.027	3.60572e-07	CD151
SH3BGRL3	1.20302e-11	0.920464	0.818	0.54	4.03468e-07	SH3BGRL3
PABPC1	1.35744e-11	-0.875825	0.496	0.69	4.55257e-07	PABPC1
CLIC4	1.68359e-11	0.479575	0.153	0.003	5.64641e-07	CLIC4
RTL8C	1.6928e-11	0.595863	0.153	0.003	5.67731e-07	RTL8C
MMP2	1.69384e-11	0.508787	0.124	0.001	5.6808e-07	MMP2
PPIC	2.03402e-11	0.508214	0.168	0.002	6.82168e-07	PPIC
DPT	2.179e-11	0.48181	0.146	0.002	7.30795e-07	DPT
PASK	2.22781e-11	-1.16208	0.124	0.404	7.47162e-07	PASK
ROMO1	2.64901e-11	0.837265	0.453	0.142	8.88426e-07	ROMO1
TRAV27	3.01362e-11	-0.910728	0.394	0.691	1.01071e-06	TRAV27
RAB13	3.35612e-11	0.463092	0.139	0.003	1.12558e-06	RAB13
GPR183	4.28219e-11	-1.24254	0.036	0.216	1.43616e-06	GPR183
RPS3A	4.57242e-11	-0.542888	0.891	0.962	1.5335e-06	RPS3A
C1QTNF1	4.71825e-11	0.483675	0.139	0.001	1.58241e-06	C1QTNF1
STOM	4.71869e-11	0.520095	0.153	0.005	1.58255e-06	STOM
POLR2L	4.74478e-11	0.890075	0.453	0.171	1.5913e-06	POLR2L
TRBV21-1	5.05244e-11	-1.18585	0.102	0.418	1.69449e-06	TRBV21-1
FABP5	5.4477e-11	0.814151	0.219	0.019	1.82705e-06	FABP5
MT1G	5.56552e-11	0.927988	0.117	0.001	1.86657e-06	MT1G
SOD2	5.95895e-11	0.8839	0.285	0.04	1.99851e-06	SOD2
FBLN2	6.12529e-11	0.404594	0.102	0	2.0543e-06	FBLN2
RPS6	6.19046e-11	-0.37576	0.861	0.933	2.07616e-06	RPS6
TUBB6	6.71567e-11	0.450508	0.117	0.001	2.2523e-06	TUBB6
UQCRQ	7.27558e-11	0.813834	0.533	0.204	2.44008e-06	UQCRQ
CAV1	7.35117e-11	0.442622	0.109	0.002	2.46543e-06	CAV1
SELL	8.70608e-11	-1.03169	0.095	0.273	2.91984e-06	SELL
NME1	9.44322e-11	0.761405	0.263	0.038	3.16707e-06	NME1
TMEM176B	9.96133e-11	0.630973	0.146	0.005	3.34083e-06	TMEM176B
CD69	1.15332e-10	-0.455429	0.175	0.34	3.868e-06	CD69
ITGB1	1.5311e-10	-1.10388	0.299	0.514	5.13502e-06	ITGB1
TOB1	2.08048e-10	-1.10238	0.058	0.247	6.97752e-06	TOB1
COL3A1	2.14186e-10	0.54125	0.124	0.002	7.18338e-06	COL3A1
TOMM5	2.30201e-10	0.700422	0.38	0.095	7.72047e-06	TOMM5
CD52	2.97803e-10	-0.37385	0.591	0.807	9.98772e-06	CD52
APOE	3.21732e-10	0.871209	0.124	0.004	1.07903e-05	APOE
SQSTM1	4.7028e-10	-0.975948	0.124	0.331	1.57722e-05	SQSTM1
PNRC1	4.8204e-10	-0.845328	0.307	0.446	1.61667e-05	PNRC1
SPNS1	5.82425e-10	-1.33449	0.058	0.348	1.95334e-05	SPNS1
CCL2	7.90884e-10	0.781953	0.131	0.006	2.65247e-05	CCL2
ATP5MD	8.05319e-10	0.881295	0.423	0.115	2.70088e-05	ATP5MD
SPARC	9.18741e-10	0.543473	0.182	0.01	3.08127e-05	SPARC
ANXA2	9.23579e-10	0.81587	0.445	0.158	3.0975e-05	ANXA2
LAPTM4A	9.65384e-10	0.758276	0.358	0.091	3.2377e-05	LAPTM4A
KRT5	1.05727e-09	0.798867	0.19	0.029	3.54587e-05	KRT5
IGFBP4	1.16137e-09	0.75683	0.277	0.049	3.895e-05	IGFBP4
CNN2	1.28493e-09	0.956779	0.285	0.029	4.3094e-05	CNN2
TSPAN4	1.48094e-09	0.46487	0.131	0.006	4.96678e-05	TSPAN4
PPIB	1.61249e-09	0.81302	0.591	0.289	5.40798e-05	PPIB
TERF2IP	1.76908e-09	-0.902773	0.124	0.285	5.93313e-05	TERF2IP
CLEC3B	1.97103e-09	0.858889	0.139	0.002	6.61045e-05	CLEC3B
ZNF331	2.07201e-09	-0.945478	0.051	0.197	6.9491e-05	ZNF331
RPL37	2.10118e-09	-0.347664	0.883	0.969	7.04695e-05	RPL37
CAST	2.51493e-09	0.680877	0.219	0.024	8.43456e-05	CAST
S100A16	2.58188e-09	0.475395	0.146	0.005	8.65912e-05	S100A16
DUSP1	2.58376e-09	-0.48193	0.358	0.472	8.66542e-05	DUSP1
RBMS1	2.61427e-09	0.744883	0.248	0.04	8.76774e-05	RBMS1
LMCD1	2.62599e-09	0.680137	0.161	0.004	8.80703e-05	LMCD1
FKBP10	2.74309e-09	0.331784	0.117	0.002	9.19979e-05	FKBP10
TRGC2	3.16819e-09	-1.05298	0	0.147	0.000106255	TRGC2
PTHLH	3.58963e-09	-1.13973	0.066	0.259	0.000120389	PTHLH
CALU	4.02578e-09	0.65673	0.212	0.026	0.000135017	CALU
VAMP5	4.11121e-09	0.520503	0.204	0.026	0.000137882	VAMP5
RHOB	4.58151e-09	0.507348	0.124	0.005	0.000153655	RHOB
RPL23A	5.10196e-09	-0.544237	0.796	0.904	0.00017111	RPL23A
TYMP	5.18716e-09	0.785522	0.212	0.022	0.000173967	TYMP
LMO4	6.00504e-09	1.11588	0.314	0.04	0.000201397	LMO4
LAT	6.07393e-09	-0.930689	0.314	0.57	0.000203707	LAT
KRTCAP2	6.2814e-09	0.743062	0.518	0.201	0.000210665	KRTCAP2
IFI27	6.95512e-09	1.00638	0.153	0.019	0.000233261	IFI27
PRDX3	7.25894e-09	0.613677	0.248	0.047	0.00024345	PRDX3
RPS20	7.86231e-09	-1.05085	0.299	0.539	0.000263686	RPS20
ITPR1	8.82195e-09	-0.944494	0.08	0.209	0.000295871	ITPR1
ATF5	1.11736e-08	-1.06674	0.015	0.166	0.000374742	ATF5
TMA7	1.11885e-08	0.58184	0.73	0.433	0.00037524	TMA7
KRT17	1.20085e-08	0.695444	0.109	0.002	0.00040274	KRT17
RPL27A	1.33229e-08	-0.760872	0.46	0.631	0.000446825	RPL27A
SCG2	1.36887e-08	0.800701	0.131	0.002	0.000459092	SCG2
SEC61G	1.61467e-08	0.725232	0.489	0.231	0.000541528	SEC61G
UQCC2	1.74069e-08	0.422836	0.19	0.029	0.000583791	UQCC2
IGFBP6	1.79757e-08	0.755932	0.109	0.002	0.00060287	IGFBP6
HPGDS	2.31014e-08	0.652335	0.117	0.003	0.000774775	HPGDS
AP3S1	2.37611e-08	0.505588	0.197	0.029	0.0007969	AP3S1
RARRES2	2.40331e-08	0.454223	0.109	0.005	0.000806023	RARRES2
RPL3	2.98634e-08	-0.454518	0.737	0.856	0.00100156	RPL3
JUN	3.76465e-08	-0.967435	0.219	0.347	0.00126259	JUN
SLC39A14	3.9964e-08	0.428982	0.124	0.009	0.00134031	SLC39A14
KRTDAP	4.07562e-08	0.825996	0.139	0.006	0.00136688	KRTDAP
CD74	4.18013e-08	-0.724181	0.562	0.814	0.00140193	CD74
PDIA6	4.54558e-08	0.456707	0.263	0.08	0.0015245	PDIA6
LMNA	4.56291e-08	0.838082	0.394	0.102	0.00153031	LMNA
CTSK	4.64038e-08	0.353654	0.117	0.005	0.00155629	CTSK
CSTB	4.68508e-08	0.786339	0.285	0.066	0.00157128	CSTB
TRGV9	4.72617e-08	-1.32696	0.036	0.277	0.00158506	TRGV9
IL9R	4.77089e-08	0.705327	0.117	0.001	0.00160006	IL9R
AEBP1	5.17091e-08	0.487448	0.161	0.017	0.00173422	AEBP1
CDKN1A	5.51205e-08	0.856094	0.219	0.03	0.00184863	CDKN1A
RPL38	5.59183e-08	-0.578239	0.577	0.709	0.00187539	RPL38
RPL34	6.09807e-08	-0.285203	0.92	0.976	0.00204517	RPL34
RPS4X	6.54916e-08	-0.286676	0.927	0.976	0.00219646	RPS4X
B2M	7.11497e-08	0.503687	1	0.995	0.00238622	B2M
CISH	7.38674e-08	0.668348	0.109	0.007	0.00247737	CISH
PLP2	7.72433e-08	0.820417	0.285	0.031	0.00259059	PLP2
TRG-AS1	8.3851e-08	-1.19295	0.066	0.326	0.0028122	TRG-AS1
BAIAP3	8.55073e-08	-1.0238	0.015	0.214	0.00286774	BAIAP3
HSPA8	9.90738e-08	-0.27217	0.672	0.679	0.00332274	HSPA8
FKBP2	1.04817e-07	0.832335	0.234	0.032	0.00351537	FKBP2
RBX1	1.05148e-07	0.712644	0.482	0.144	0.00352646	RBX1
PI16	1.11332e-07	0.615298	0.204	0.037	0.00373386	PI16
RPL7	1.20658e-07	-0.686093	0.664	0.829	0.00404663	RPL7
PRRX1	1.26147e-07	0.294261	0.117	0.001	0.00423072	PRRX1
TSPO	1.292e-07	0.756907	0.453	0.158	0.0043331	TSPO
RPL4	1.36564e-07	-0.593595	0.584	0.739	0.00458007	RPL4
NDUFB11	1.3735e-07	0.55606	0.482	0.231	0.00460645	NDUFB11
ORMDL2	1.37879e-07	0.49222	0.19	0.019	0.00462418	ORMDL2
RPS23	1.38151e-07	-0.287127	0.905	0.976	0.00463332	RPS23
FGL2	1.49452e-07	0.558652	0.219	0.029	0.0050123	FGL2
SPTSSA	1.58926e-07	0.709812	0.19	0.024	0.00533008	SPTSSA
REXO2	1.61282e-07	0.829953	0.204	0.02	0.00540909	REXO2
ZFP36	1.6435e-07	-0.79111	0.365	0.44	0.00551198	ZFP36
FKBP1A	1.69431e-07	0.53633	0.372	0.153	0.00568236	FKBP1A
NDUFB2	1.75267e-07	0.527018	0.409	0.176	0.00587809	NDUFB2
CD79A	1.93392e-07	-1.15547	0.022	0.242	0.00648599	CD79A
GNG13	2.02413e-07	-0.928532	0	0.134	0.00678853	GNG13
EZR	2.37706e-07	-0.369689	0.219	0.292	0.00797217	EZR
RRBP1	2.50484e-07	0.313093	0.124	0.003	0.00840075	RRBP1
KDELR2	2.57477e-07	0.422434	0.102	0.008	0.00863527	KDELR2
ANKRD28	2.57567e-07	0.628095	0.168	0.015	0.0086383	ANKRD28
SFN	2.58244e-07	0.701547	0.124	0.015	0.008661	SFN
UBL5	2.82339e-07	0.583066	0.474	0.227	0.00946909	UBL5
RPS24	3.23957e-07	-0.391161	0.905	0.976	0.0108649	RPS24
PLSCR1	3.56044e-07	0.500376	0.19	0.024	0.011941	PLSCR1
GNG5	3.94697e-07	0.541995	0.431	0.192	0.0132373	GNG5
DOK2	4.1864e-07	-0.854849	0.124	0.266	0.0140403	DOK2
RPL26	4.30055e-07	-0.320463	0.92	0.964	0.0144232	RPL26
RNH1	4.87344e-07	0.58713	0.285	0.073	0.0163445	RNH1
RPL29	4.88744e-07	-0.28739	0.869	0.949	0.0163915	RPL29
ARHGDIA	5.06099e-07	0.549926	0.372	0.121	0.0169735	ARHGDIA
PRG4	5.11195e-07	-0.834462	0.007	0.128	0.0171445	PRG4
SERPINH1	5.21103e-07	0.764471	0.197	0.023	0.0174767	SERPINH1
TXNDC17	5.35193e-07	0.680192	0.277	0.056	0.0179493	TXNDC17
GALNT2	5.65074e-07	0.490937	0.139	0.011	0.0189515	GALNT2
RPS7	6.31345e-07	-0.269646	0.898	0.962	0.0211741	RPS7
RTL8A	6.48621e-07	0.411709	0.109	0.004	0.0217535	RTL8A
ACTN4	6.94533e-07	0.687127	0.175	0.02	0.0232932	ACTN4
EDF1	7.20475e-07	0.612009	0.511	0.222	0.0241633	EDF1
ACOT9	7.87433e-07	0.322025	0.102	0.008	0.0264089	ACOT9
PTPRC	8.12737e-07	-0.427818	0.46	0.662	0.0272576	PTPRC
RPLP0	8.18603e-07	0.458385	0.934	0.784	0.0274543	RPLP0
PHPT1	8.83519e-07	0.55582	0.248	0.054	0.0296315	PHPT1
IGFBP5	1.00298e-06	0.584798	0.153	0.013	0.0336378	IGFBP5
TMSB10	1.05013e-06	0.626334	0.964	0.946	0.0352194	TMSB10
TOP2A	1.11963e-06	0.738751	0.102	0.015	0.0375502	TOP2A
COX17	1.21215e-06	0.588936	0.263	0.061	0.040653	COX17
ATP5MC1	1.23979e-06	0.680038	0.35	0.104	0.0415802	ATP5MC1
CAVIN3	1.2919e-06	0.461338	0.109	0.002	0.0433276	CAVIN3
IL16	1.43722e-06	-0.986059	0.073	0.232	0.0482014	IL16
THY1	1.45432e-06	0.58146	0.19	0.027	0.0487749	THY1
RPL15	1.45521e-06	-0.374815	0.81	0.902	0.0488048	RPL15

## Sheet: C8 KC-1
	p_val	avg_logFC	pct.1	pct.2	p_val_adj	Gene
KRT6A	3.82249e-139	2.18164	1	0.728	1.28199e-134	KRT6A
RPS2	8.18814e-129	-1.73783	0.888	0.967	2.74614e-124	RPS2
KRT16	2.45534e-108	2.34059	0.996	0.589	8.23473e-104	KRT16
KRT6B	2.11534e-99	3.08573	0.893	0.079	7.09444e-95	KRT6B
S100A10	4.56308e-90	1.05801	1	0.781	1.53037e-85	S100A10
KRT6C	7.74126e-90	2.68106	0.879	0.099	2.59626e-85	KRT6C
RPL13A	1.1693e-89	-0.832068	0.991	1	3.92161e-85	RPL13A
EEF1A1	5.46141e-89	-0.602756	1	1	1.83165e-84	EEF1A1
FTH1	1.92778e-86	-2.06368	0.381	0.881	6.46538e-82	FTH1
S100A11	6.40269e-82	0.820218	0.999	0.974	2.14733e-77	S100A11
LY6D	7.26495e-81	1.15106	0.999	0.907	2.43652e-76	LY6D
CSTB	5.30748e-79	1.1063	0.991	0.603	1.78002e-74	CSTB
ALDH2	1.41594e-75	-1.3753	0.438	0.815	4.74878e-71	ALDH2
SELENOW	9.23592e-75	1.01173	0.978	0.51	3.09754e-70	SELENOW
S100A8	1.37295e-70	1.29778	0.999	0.927	4.60459e-66	S100A8
PFN1	3.36558e-62	-1.20816	0.665	0.868	1.12875e-57	PFN1
AQP3	1.17678e-60	1.13483	0.993	0.881	3.94668e-56	AQP3
MIF	8.97792e-59	0.782519	0.994	0.894	3.01102e-54	MIF
KRT17	1.52354e-58	2.41899	0.848	0.219	5.10964e-54	KRT17
RPS29	3.43585e-58	-0.692646	0.983	0.967	1.15232e-53	RPS29
SH3BGRL3	9.27397e-58	0.939358	0.987	0.781	3.1103e-53	SH3BGRL3
GSTP1	4.80954e-57	0.729842	0.996	0.874	1.61302e-52	GSTP1
SERPINB4	3.15716e-54	0.961317	0.964	0.517	1.05885e-49	SERPINB4
RPL13	2.99289e-51	-0.460471	1	1	1.00376e-46	RPL13
SBSN	4.59313e-51	1.57578	0.894	0.391	1.54044e-46	SBSN
DMKN	2.31674e-49	1.02151	0.987	0.748	7.76987e-45	DMKN
PDZK1IP1	1.92543e-47	0.876642	0.938	0.503	6.45751e-43	PDZK1IP1
IFI27	5.19965e-45	0.837265	0.989	0.841	1.74386e-40	IFI27
RPL3	5.00509e-44	-0.508002	0.996	1	1.67861e-39	RPL3
ATP5MD	1.59157e-43	0.624239	0.982	0.656	5.33782e-39	ATP5MD
MT-ND1	1.94107e-41	-0.696345	0.99	0.967	6.50998e-37	MT-ND1
S100A7	2.01529e-41	0.989627	0.973	0.556	6.75888e-37	S100A7
MALAT1	2.10394e-41	-1.0632	0.981	0.96	7.05619e-37	MALAT1
LGALS7B	2.56145e-41	0.586773	0.999	0.974	8.59059e-37	LGALS7B
ATF3	7.82075e-41	-1.20755	0.374	0.649	2.62292e-36	ATF3
RPS6	4.37113e-39	-0.430091	0.997	0.993	1.46599e-34	RPS6
SPRR1B	1.40118e-38	1.67379	0.531	0.02	4.69929e-34	SPRR1B
ROMO1	1.61404e-38	0.679104	0.901	0.45	5.41318e-34	ROMO1
TSTA3	4.43899e-38	0.714714	0.871	0.358	1.48875e-33	TSTA3
LGALS3	5.25806e-37	0.680083	0.982	0.722	1.76345e-32	LGALS3
COX6B1	1.91777e-35	0.520716	0.987	0.788	6.43182e-31	COX6B1
SERPINB3	1.92904e-35	0.699438	0.845	0.311	6.46963e-31	SERPINB3
RPS3A	2.50176e-35	-0.376164	0.999	1	8.39039e-31	RPS3A
SERF2	2.40534e-34	0.479553	0.994	0.861	8.06705e-30	SERF2
UQCR11	2.53425e-34	0.546747	0.951	0.583	8.49936e-30	UQCR11
C19orf33	3.19625e-34	0.743333	0.88	0.404	1.07196e-29	C19orf33
NDUFB2	3.54976e-34	0.577082	0.901	0.457	1.19052e-29	NDUFB2
RPS18	7.84055e-34	-0.394906	0.998	1	2.62956e-29	RPS18
EIF3F	7.48892e-33	-0.887542	0.792	0.841	2.51163e-28	EIF3F
TMEM141	9.79206e-33	0.662036	0.678	0.146	3.28406e-28	TMEM141
COX5A	1.03098e-32	-0.797223	0.315	0.583	3.45769e-28	COX5A
TPPP3	2.88294e-32	0.747495	0.641	0.099	9.66879e-28	TPPP3
TXN	2.88853e-32	0.502515	0.996	0.927	9.68754e-28	TXN
ATP5MC3	5.35348e-32	0.512771	0.981	0.781	1.79545e-27	ATP5MC3
MT1G	9.10624e-32	1.5649	0.635	0.159	3.05405e-27	MT1G
RAB25	9.24875e-32	0.628642	0.876	0.424	3.10185e-27	RAB25
SEC61B	9.52927e-32	0.569568	0.942	0.589	3.19593e-27	SEC61B
ATP5MC1	9.71602e-32	0.556486	0.928	0.523	3.25856e-27	ATP5MC1
UQCRQ	1.23454e-31	0.506851	0.973	0.722	4.1404e-27	UQCRQ
MT1X	7.27057e-31	1.29064	0.945	0.702	2.43841e-26	MT1X
SULT2B1	1.04236e-30	0.794115	0.611	0.106	3.49588e-26	SULT2B1
PRSS3	1.49289e-30	0.758745	0.561	0.086	5.00685e-26	PRSS3
MRPS6	1.65353e-30	0.644611	0.752	0.232	5.5456e-26	MRPS6
PNRC1	4.66287e-30	-0.91223	0.739	0.808	1.56383e-25	PNRC1
PPDPF	6.08661e-30	0.57689	0.983	0.834	2.04133e-25	PPDPF
LDHA	1.14861e-29	0.468954	0.994	0.894	3.85222e-25	LDHA
TSPO	1.15429e-29	0.441511	0.988	0.781	3.87125e-25	TSPO
S100A16	1.61971e-29	0.502653	0.978	0.775	5.43217e-25	S100A16
SERPINB1	2.27643e-29	0.573176	0.841	0.331	7.63471e-25	SERPINB1
MT-ND4	2.60871e-29	0.268844	0.998	0.907	8.74908e-25	MT-ND4
KRT14	2.69193e-29	0.601998	0.999	0.987	9.0282e-25	KRT14
TIMM8B	1.0001e-28	0.539592	0.858	0.424	3.35415e-24	TIMM8B
BTG2	1.22647e-28	-0.917059	0.399	0.649	4.11334e-24	BTG2
RPS27	1.52488e-28	-0.393887	0.998	0.993	5.11416e-24	RPS27
NDUFS6	3.78784e-28	0.549594	0.846	0.377	1.27037e-23	NDUFS6
APRT	3.93175e-28	0.443758	0.967	0.722	1.31863e-23	APRT
ATP5ME	7.51494e-28	0.524456	0.938	0.596	2.52036e-23	ATP5ME
MRPL52	8.00747e-28	0.516056	0.882	0.457	2.68555e-23	MRPL52
ELOB	8.44676e-28	0.445978	0.967	0.695	2.83288e-23	ELOB
GPNMB	1.06237e-27	-0.897947	0.467	0.662	3.56297e-23	GPNMB
KLK8	1.79254e-27	0.59315	0.568	0.093	6.01182e-23	KLK8
HSPB1	2.70505e-27	-0.611476	0.985	0.96	9.07219e-23	HSPB1
S100A9	2.85115e-27	0.672272	0.992	0.901	9.56219e-23	S100A9
ATP5MPL	2.87208e-27	0.496268	0.928	0.556	9.6324e-23	ATP5MPL
TMSB10	2.99614e-27	0.463848	0.995	0.921	1.00485e-22	TMSB10
HSPE1	3.42013e-27	0.523019	0.928	0.53	1.14704e-22	HSPE1
ETHE1	6.02831e-27	0.574088	0.744	0.238	2.02177e-22	ETHE1
COX7A2	6.7207e-27	0.434259	0.973	0.722	2.25399e-22	COX7A2
RPL30	9.40151e-27	-0.314712	0.996	1	3.15308e-22	RPL30
SYNE2	9.52722e-27	-0.847747	0.3	0.583	3.19524e-22	SYNE2
CA2	1.11911e-26	0.709975	0.864	0.43	3.75326e-22	CA2
H3F3B	5.70991e-26	0.331643	1	0.974	1.91499e-21	H3F3B
POLR2L	7.37829e-26	0.459557	0.98	0.781	2.47453e-21	POLR2L
ALDOA	8.88916e-26	0.458457	0.986	0.808	2.98125e-21	ALDOA
NHP2	2.11402e-25	0.490363	0.89	0.51	7.09e-21	NHP2
IFITM3	2.34301e-25	0.561853	0.992	0.887	7.858e-21	IFITM3
HIGD1A	6.77828e-25	0.50398	0.645	0.152	2.2733e-20	HIGD1A
CRIP2	1.15083e-24	0.555438	0.674	0.166	3.85964e-20	CRIP2
PPIC	1.17404e-24	0.548062	0.651	0.172	3.9375e-20	PPIC
NME2	2.62559e-24	0.453224	0.988	0.894	8.80569e-20	NME2
GBP2	2.92075e-24	-0.829498	0.201	0.477	9.7956e-20	GBP2
CCL27	3.16607e-24	0.471785	0.965	0.675	1.06184e-19	CCL27
RPS15A	3.68453e-24	-0.295529	0.997	1	1.23572e-19	RPS15A
CD59	4.24077e-24	0.56059	0.728	0.272	1.42227e-19	CD59
DDX5	4.58206e-24	-0.82127	0.73	0.801	1.53673e-19	DDX5
KRT1	4.61579e-24	-1.35861	0.729	0.795	1.54804e-19	KRT1
PMP22	4.67329e-24	0.728667	0.362	0.013	1.56733e-19	PMP22
IER3	4.94138e-24	-0.922132	0.576	0.742	1.65724e-19	IER3
HNRNPA1	1.89859e-23	-0.567638	0.981	0.94	6.36751e-19	HNRNPA1
UQCR10	2.11482e-23	0.402123	0.951	0.656	7.09269e-19	UQCR10
COX5B	2.29095e-23	0.395952	0.984	0.808	7.68339e-19	COX5B
LGALS7	2.35752e-23	0.38881	0.996	0.927	7.90666e-19	LGALS7
TIMM13	4.20879e-23	0.491427	0.878	0.497	1.41154e-18	TIMM13
CTSC	6.13765e-23	0.499307	0.837	0.404	2.05844e-18	CTSC
ATP5PF	7.79073e-23	0.500483	0.902	0.576	2.61285e-18	ATP5PF
ACTB	9.77653e-23	0.411894	0.999	0.987	3.27885e-18	ACTB
NEDD8	9.89809e-23	0.396976	0.877	0.464	3.31962e-18	NEDD8
S100A6	1.01843e-22	0.752622	0.93	0.629	3.4156e-18	S100A6
PLSCR3	1.20976e-22	0.51109	0.53	0.099	4.05729e-18	PLSCR3
DAPL1	1.32784e-22	-0.676106	0.131	0.391	4.45331e-18	DAPL1
UBL5	2.23502e-22	0.394065	0.944	0.636	7.49582e-18	UBL5
RPS20	2.43654e-22	-0.713059	0.794	0.821	8.17168e-18	RPS20
FABP7	2.50384e-22	-0.668558	0.018	0.212	8.39738e-18	FABP7
ATP5MF	2.70083e-22	0.357087	0.965	0.689	9.05803e-18	ATP5MF
RPS3	3.43136e-22	-0.310603	0.997	0.993	1.15081e-17	RPS3
CRIP1	3.67125e-22	0.643016	0.793	0.344	1.23126e-17	CRIP1
KLK11	9.45806e-22	0.556785	0.542	0.126	3.17204e-17	KLK11
RPL7	9.63987e-22	-0.396931	0.987	0.974	3.23302e-17	RPL7
TNFAIP3	1.10602e-21	-0.902188	0.261	0.503	3.70935e-17	TNFAIP3
MRPL41	1.33349e-21	-0.624284	0.135	0.364	4.47227e-17	MRPL41
KRTDAP	1.88072e-21	0.941255	0.791	0.384	6.30757e-17	KRTDAP
MT1H	1.94787e-21	0.657073	0.341	0.02	6.53275e-17	MT1H
MYL6	2.4313e-21	0.355	0.996	0.934	8.15411e-17	MYL6
CCDC124	3.47513e-21	0.446962	0.714	0.265	1.16549e-16	CCDC124
KRT15	4.65863e-21	-1.8553	0.036	0.225	1.56241e-16	KRT15
SQSTM1	5.28321e-21	-0.775295	0.37	0.563	1.77188e-16	SQSTM1
HOXA9	7.18322e-21	-0.399492	0.01	0.179	2.40911e-16	HOXA9
NOP10	1.41071e-20	0.440305	0.839	0.45	4.73123e-16	NOP10
RPL23A	1.61373e-20	-0.347804	0.996	0.987	5.41212e-16	RPL23A
CHCHD2	1.6742e-20	0.341983	0.975	0.801	5.61492e-16	CHCHD2
DYNLL1	2.44015e-20	0.350765	0.987	0.854	8.18379e-16	DYNLL1
KRTCAP2	2.90476e-20	0.444539	0.85	0.45	9.74199e-16	KRTCAP2
TRIR	3.09901e-20	-0.736422	0.458	0.609	1.03935e-15	TRIR
SEC61G	4.72777e-20	0.391692	0.903	0.543	1.5856e-15	SEC61G
ATOX1	4.91008e-20	0.470492	0.822	0.424	1.64674e-15	ATOX1
CFL1	5.25502e-20	0.299337	0.995	0.874	1.76243e-15	CFL1
FUS	7.77317e-20	-0.723694	0.618	0.748	2.60697e-15	FUS
TPI1	1.00291e-19	0.305219	0.984	0.808	3.36357e-15	TPI1
NDUFS5	1.15147e-19	0.356715	0.959	0.728	3.86179e-15	NDUFS5
JUNB	1.24551e-19	-0.751094	0.928	0.881	4.1772e-15	JUNB
NDUFB7	1.25857e-19	0.40311	0.817	0.397	4.221e-15	NDUFB7
RNH1	1.47974e-19	0.417404	0.845	0.457	4.96276e-15	RNH1
RPL9	1.49778e-19	-0.402583	0.989	0.98	5.02325e-15	RPL9
COX7B	2.64941e-19	0.300779	0.973	0.735	8.88559e-15	COX7B
NOP53	3.03257e-19	-0.745814	0.61	0.669	1.01706e-14	NOP53
FKBP1A	3.82944e-19	0.328645	0.92	0.596	1.28432e-14	FKBP1A
PMAIP1	4.06758e-19	-0.780232	0.321	0.503	1.36419e-14	PMAIP1
C19orf70	4.42288e-19	0.453004	0.809	0.417	1.48334e-14	C19orf70
PGAM1	6.99506e-19	0.376356	0.943	0.702	2.346e-14	PGAM1
SPINT2	8.57598e-19	0.340524	0.931	0.609	2.87621e-14	SPINT2
TMEM79	1.01984e-18	0.446436	0.586	0.166	3.42034e-14	TMEM79
MKI67	1.15267e-18	-0.488253	0.023	0.192	3.86582e-14	MKI67
SRSF5	1.39881e-18	-0.696065	0.423	0.556	4.69131e-14	SRSF5
TOMM5	1.51919e-18	0.405748	0.797	0.384	5.09505e-14	TOMM5
OVCA2	1.66255e-18	-0.4265	0.057	0.245	5.57586e-14	OVCA2
PELI1	2.01923e-18	-0.63366	0.084	0.285	6.7721e-14	PELI1
TMA7	2.18641e-18	0.335328	0.966	0.775	7.33278e-14	TMA7
NDUFS8	2.27509e-18	0.407904	0.835	0.45	7.6302e-14	NDUFS8
MT1E	2.46228e-18	0.892479	0.839	0.596	8.25801e-14	MT1E
EDF1	2.79195e-18	0.258513	0.956	0.656	9.36363e-14	EDF1
RPL26	3.02019e-18	-0.270666	0.996	1	1.01291e-13	RPL26
CD9	3.17113e-18	0.38722	0.992	0.841	1.06353e-13	CD9
PDIA3	4.4598e-18	-0.682158	0.399	0.563	1.49573e-13	PDIA3
MT-ATP8	4.63196e-18	-0.44429	0.99	0.974	1.55347e-13	MT-ATP8
CCNL1	4.6711e-18	-0.657095	0.31	0.51	1.56659e-13	CCNL1
HLA-A	5.44666e-18	-0.61512	0.967	0.914	1.8267e-13	HLA-A
PKP1	6.61427e-18	0.407532	0.859	0.503	2.21829e-13	PKP1
DEGS1	6.79012e-18	-0.708754	0.746	0.781	2.27727e-13	DEGS1
ISOC2	8.16295e-18	0.399848	0.671	0.232	2.73769e-13	ISOC2
PERP	8.59214e-18	-0.596259	0.999	0.94	2.88163e-13	PERP
SLC25A5	1.0605e-17	0.335138	0.991	0.881	3.5567e-13	SLC25A5
RPL6	1.21345e-17	-0.280984	1	0.993	4.06967e-13	RPL6
EIF6	1.43739e-17	0.371853	0.838	0.417	4.82073e-13	EIF6
RPL22L1	1.72043e-17	0.398652	0.932	0.682	5.76998e-13	RPL22L1
AP2S1	1.86831e-17	0.361229	0.864	0.503	6.26594e-13	AP2S1
TMED10	2.36165e-17	0.399911	0.791	0.391	7.92049e-13	TMED10
MANF	2.39952e-17	0.426389	0.514	0.119	8.04751e-13	MANF
RPS17	2.87669e-17	0.310447	0.978	0.815	9.64783e-13	RPS17
PYURF	2.93785e-17	-0.601868	0.231	0.397	9.85297e-13	PYURF
RPL10A	3.45369e-17	-0.372958	0.995	0.974	1.1583e-12	RPL10A
GNG5	3.74795e-17	0.294748	0.949	0.722	1.25699e-12	GNG5
LAMTOR1	4.92565e-17	0.408568	0.726	0.318	1.65196e-12	LAMTOR1
LTB4R	5.9286e-17	0.403922	0.418	0.073	1.98833e-12	LTB4R
PLP2	6.19609e-17	0.258424	0.99	0.834	2.07805e-12	PLP2
SNRPG	7.75218e-17	0.310587	0.864	0.49	2.59993e-12	SNRPG
MIB2	8.17349e-17	0.394531	0.606	0.192	2.74122e-12	MIB2
GAPDH	8.70465e-17	0.255384	0.999	0.993	2.91937e-12	GAPDH
AURKAIP1	8.7599e-17	0.381856	0.785	0.384	2.9379e-12	AURKAIP1
RPL27A	1.17632e-16	-0.525303	0.95	0.901	3.94515e-12	RPL27A
SPTSSA	1.41619e-16	0.368744	0.72	0.278	4.74962e-12	SPTSSA
RACK1	1.66621e-16	-0.284053	0.996	0.993	5.58813e-12	RACK1
EIF5	1.94319e-16	-0.691223	0.595	0.689	6.51707e-12	EIF5
VDAC1	2.10898e-16	0.279171	0.92	0.603	7.0731e-12	VDAC1
POMP	3.32121e-16	0.382313	0.884	0.55	1.11387e-11	POMP
ATP6V0B	3.4789e-16	0.399833	0.789	0.411	1.16675e-11	ATP6V0B
PYCARD	3.83334e-16	0.302292	0.93	0.623	1.28563e-11	PYCARD
AUP1	4.39066e-16	0.335881	0.696	0.278	1.47254e-11	AUP1
CALML5	5.4513e-16	0.689099	0.473	0.119	1.82826e-11	CALML5
PHB	6.37718e-16	0.393552	0.728	0.331	2.13878e-11	PHB
SNU13	6.78387e-16	0.309926	0.871	0.53	2.27518e-11	SNU13
ENO1	7.5085e-16	0.270151	0.984	0.841	2.5182e-11	ENO1
PPP1CC	7.88797e-16	-0.488229	0.187	0.391	2.64547e-11	PPP1CC
CXCL13	9.00671e-16	1.11114	0.21	0	3.02067e-11	CXCL13
NME1	9.30685e-16	0.325369	0.765	0.364	3.12133e-11	NME1
ANP32B	9.53719e-16	-0.618228	0.234	0.397	3.19858e-11	ANP32B
TINCR	9.97074e-16	-0.563781	0.182	0.344	3.34399e-11	TINCR
DSTN	1.22831e-15	0.286569	0.959	0.722	4.11952e-11	DSTN
HSD3B7	1.35353e-15	0.320588	0.29	0.026	4.53946e-11	HSD3B7
RAB11A	1.89559e-15	0.294284	0.831	0.45	6.35743e-11	RAB11A
TUBB6	2.05563e-15	0.41783	0.657	0.265	6.89416e-11	TUBB6
POLR2F	2.47635e-15	0.395721	0.589	0.192	8.30517e-11	POLR2F
NDUFA1	2.67485e-15	0.289088	0.897	0.556	8.97093e-11	NDUFA1
PSMA7	2.81694e-15	0.325808	0.903	0.596	9.44745e-11	PSMA7
CLTB	2.9474e-15	0.401753	0.59	0.192	9.88499e-11	CLTB
SEC11C	2.96128e-15	0.396383	0.578	0.199	9.93155e-11	SEC11C
CTSL	2.96583e-15	0.512112	0.511	0.139	9.94681e-11	CTSL
PRSS53	3.15617e-15	0.298136	0.242	0.007	1.05852e-10	PRSS53
MRPS21	4.09059e-15	0.366533	0.77	0.384	1.3719e-10	MRPS21
CYB5A	4.1322e-15	0.330603	0.71	0.298	1.38586e-10	CYB5A
ANGPTL4	4.43114e-15	0.433325	0.605	0.205	1.48612e-10	ANGPTL4
COX8A	5.35085e-15	0.255011	0.985	0.841	1.79457e-10	COX8A
SMIM37	6.31877e-15	0.394512	0.653	0.265	2.11919e-10	SMIM37
DEK	7.47346e-15	-0.659376	0.287	0.417	2.50645e-10	DEK
C11orf98	7.67778e-15	0.362439	0.53	0.132	2.57497e-10	C11orf98
GPX4	8.00063e-15	-0.66442	0.705	0.755	2.68325e-10	GPX4
BTG3	8.50626e-15	-0.533611	0.136	0.318	2.85283e-10	BTG3
IDH2	8.66948e-15	-0.556681	0.19	0.338	2.90757e-10	IDH2
SLIRP	9.05324e-15	0.302449	0.831	0.457	3.03628e-10	SLIRP
MYDGF	1.14547e-14	-0.464343	0.158	0.318	3.84167e-10	MYDGF
CTBS	1.33623e-14	-0.379148	0.051	0.192	4.48146e-10	CTBS
TALDO1	1.3768e-14	0.31873	0.781	0.391	4.6175e-10	TALDO1
DUOXA1	1.41e-14	0.374336	0.425	0.086	4.72884e-10	DUOXA1
DUT	1.55622e-14	-0.794479	0.376	0.477	5.21926e-10	DUT
CBR3	1.68832e-14	-0.484484	0.109	0.285	5.66229e-10	CBR3
MINOS1	1.73524e-14	0.303072	0.877	0.543	5.81965e-10	MINOS1
SSR4	2.01361e-14	0.252047	0.941	0.702	6.75325e-10	SSR4
SAT1	2.59065e-14	-0.826028	0.593	0.656	8.68852e-10	SAT1
C10orf99	2.68913e-14	0.49358	0.268	0.02	9.01882e-10	C10orf99
SPCS1	2.98118e-14	0.313064	0.871	0.543	9.99828e-10	SPCS1
MRPL27	3.28201e-14	0.347112	0.658	0.258	1.10072e-09	MRPL27
VDAC2	4.61887e-14	0.306505	0.91	0.616	1.54908e-09	VDAC2
PPIB	4.7112e-14	0.258814	0.959	0.728	1.58004e-09	PPIB
MRPS24	4.91911e-14	0.337382	0.799	0.444	1.64977e-09	MRPS24
SERPINB12	5.3019e-14	-0.355574	0.006	0.132	1.77815e-09	SERPINB12
MT1M	5.9769e-14	0.777724	0.363	0.073	2.00453e-09	MT1M
RPS14	7.36875e-14	-0.279956	0.996	0.987	2.47133e-09	RPS14
ATP1B3	8.29818e-14	-0.635537	0.449	0.563	2.78304e-09	ATP1B3
MAP3K8	8.53776e-14	-0.408122	0.081	0.252	2.86339e-09	MAP3K8
ATP6V1F	8.57446e-14	0.28192	0.765	0.377	2.8757e-09	ATP6V1F
NDUFB3	8.64376e-14	0.325692	0.738	0.344	2.89895e-09	NDUFB3
PABPC1	9.92539e-14	-0.528235	0.96	0.894	3.32878e-09	PABPC1
EIF1AX	9.99207e-14	0.294429	0.862	0.523	3.35114e-09	EIF1AX
HIST1H1C	1.0493e-13	-0.498156	0.066	0.199	3.51916e-09	HIST1H1C
ACTN1	1.29918e-13	0.32834	0.403	0.066	4.3572e-09	ACTN1
MRPL20	1.59687e-13	0.251315	0.789	0.397	5.35557e-09	MRPL20
TMEM147	1.60495e-13	0.336007	0.697	0.311	5.38268e-09	TMEM147
MCM6	2.29988e-13	-0.375535	0.058	0.205	7.71333e-09	MCM6
HP1BP3	2.30689e-13	-0.535121	0.343	0.483	7.73685e-09	HP1BP3
LSM7	2.31829e-13	0.338865	0.819	0.47	7.77509e-09	LSM7
HCAR3	2.65022e-13	-0.557743	0.212	0.364	8.88832e-09	HCAR3
FAM162A	2.74651e-13	0.288055	0.817	0.464	9.21124e-09	FAM162A
AGTRAP	2.78703e-13	0.340393	0.552	0.172	9.34713e-09	AGTRAP
OST4	3.37639e-13	0.288051	0.9	0.623	1.13237e-08	OST4
MT-ND5	3.4966e-13	-0.429141	0.99	0.954	1.17269e-08	MT-ND5
KCNK7	4.70942e-13	0.362234	0.603	0.219	1.57945e-08	KCNK7
BHLHE40	4.86866e-13	-0.60904	0.332	0.457	1.63285e-08	BHLHE40
PGF	5.42143e-13	0.267148	0.215	0.007	1.81824e-08	PGF
HSPA1A	5.48624e-13	0.261076	0.977	0.775	1.83997e-08	HSPA1A
JPT1	5.74096e-13	0.327863	0.706	0.338	1.9254e-08	JPT1
SPRR2A	5.86463e-13	0.803348	0.349	0.06	1.96688e-08	SPRR2A
POLD2	6.26316e-13	0.37282	0.572	0.212	2.10054e-08	POLD2
PDCD5	6.59554e-13	0.340724	0.707	0.331	2.21201e-08	PDCD5
PGLS	7.29563e-13	-0.45009	0.182	0.351	2.44681e-08	PGLS
H1F0	7.48453e-13	-0.662264	0.464	0.55	2.51016e-08	H1F0
HOPX	7.78651e-13	0.300934	0.616	0.212	2.61144e-08	HOPX
CST3	8.33769e-13	0.264849	0.686	0.298	2.79629e-08	CST3
S100A2	8.48236e-13	0.762881	0.943	0.834	2.84481e-08	S100A2
RPS25	1.00351e-12	-0.280879	0.995	0.98	3.36557e-08	RPS25
MRPS12	1.05312e-12	0.303622	0.647	0.265	3.53195e-08	MRPS12
LDHB	1.10773e-12	-0.70797	0.202	0.351	3.71509e-08	LDHB
LAMTOR5	1.14298e-12	0.280369	0.682	0.291	3.83331e-08	LAMTOR5
GBP1	1.16566e-12	-0.51285	0.157	0.298	3.90938e-08	GBP1
PTTG1	1.174e-12	-0.733674	0.172	0.291	3.93735e-08	PTTG1
NDUFS7	1.31558e-12	0.291704	0.786	0.417	4.41218e-08	NDUFS7
ZFP36	1.50581e-12	-0.698795	0.908	0.848	5.05018e-08	ZFP36
RPS9	1.58996e-12	-0.322173	0.996	0.98	5.33242e-08	RPS9
RAB10	1.65113e-12	0.285763	0.755	0.364	5.53757e-08	RAB10
MRPL51	1.80554e-12	0.277538	0.757	0.377	6.0554e-08	MRPL51
RPL37	1.87368e-12	-0.254642	0.999	0.987	6.28394e-08	RPL37
NDUFB9	1.95465e-12	0.259762	0.908	0.616	6.55551e-08	NDUFB9
MRPL57	2.21738e-12	0.331981	0.752	0.411	7.43663e-08	MRPL57
ZFP36L1	2.29782e-12	-0.588275	0.895	0.841	7.70643e-08	ZFP36L1
CENPF	2.37877e-12	-0.427574	0.038	0.166	7.97791e-08	CENPF
DST	2.39106e-12	-0.805448	0.234	0.384	8.01912e-08	DST
TYMP	2.52905e-12	0.27185	0.911	0.616	8.48193e-08	TYMP
HINT2	2.72232e-12	-0.407524	0.158	0.311	9.13011e-08	HINT2
ANAPC11	2.8002e-12	0.317285	0.788	0.464	9.3913e-08	ANAPC11
EBNA1BP2	2.81517e-12	0.330229	0.622	0.245	9.44151e-08	EBNA1BP2
UQCRFS1	2.81724e-12	-0.463444	0.171	0.318	9.44847e-08	UQCRFS1
LYPLA2	2.95617e-12	0.333801	0.467	0.146	9.9144e-08	LYPLA2
DUOX1	3.91097e-12	0.309926	0.357	0.073	1.31166e-07	DUOX1
RBX1	3.99862e-12	0.268303	0.879	0.576	1.34106e-07	RBX1
SLC39A4	4.12757e-12	0.283073	0.464	0.126	1.3843e-07	SLC39A4
AL445524.1	4.1542e-12	0.34683	0.702	0.351	1.39324e-07	AL445524.1
EIF3L	4.21874e-12	-0.559295	0.713	0.709	1.41488e-07	EIF3L
CLIC1	4.49363e-12	0.284403	0.925	0.715	1.50707e-07	CLIC1
INSIG1	4.77746e-12	-0.574486	0.114	0.252	1.60226e-07	INSIG1
MT2A	5.10665e-12	0.950609	0.849	0.616	1.71267e-07	MT2A
POLR2I	5.31145e-12	0.293822	0.738	0.377	1.78135e-07	POLR2I
LAMTOR2	5.8925e-12	0.26217	0.628	0.258	1.97623e-07	LAMTOR2
STMN1	6.09617e-12	-0.712584	0.155	0.318	2.04454e-07	STMN1
SCEL	7.33947e-12	-0.410789	0.07	0.219	2.46151e-07	SCEL
EGOT	7.52851e-12	-0.257664	0.017	0.113	2.52491e-07	EGOT
TXNDC17	8.61645e-12	0.321933	0.873	0.583	2.88978e-07	TXNDC17
LRRFIP2	1.05395e-11	-0.531792	0.142	0.258	3.53474e-07	LRRFIP2
RAB38	1.09035e-11	0.294543	0.699	0.338	3.65681e-07	RAB38
CTNNBIP1	1.23268e-11	0.322535	0.303	0.046	4.13416e-07	CTNNBIP1
PCLAF	1.38641e-11	-0.339222	0.052	0.185	4.64974e-07	PCLAF
CALML3	1.41572e-11	0.519143	0.5	0.166	4.74805e-07	CALML3
NUSAP1	1.58312e-11	-0.461983	0.05	0.159	5.30948e-07	NUSAP1
LRRC59	1.58739e-11	0.283432	0.597	0.232	5.32379e-07	LRRC59
DSP	1.67417e-11	-0.5363	0.987	0.914	5.61482e-07	DSP
PA2G4	1.83908e-11	0.254913	0.884	0.576	6.1679e-07	PA2G4
NDUFA6	2.04813e-11	0.268551	0.823	0.51	6.86903e-07	NDUFA6
NOL7	2.05724e-11	-0.485609	0.289	0.404	6.89957e-07	NOL7
PSMD8	2.14143e-11	0.2688	0.856	0.53	7.18192e-07	PSMD8
HSBP1	2.31954e-11	0.287603	0.787	0.457	7.77928e-07	HSBP1
MRPL4	2.38323e-11	0.329362	0.692	0.344	7.99288e-07	MRPL4
FAM96B	2.47167e-11	0.272796	0.688	0.318	8.28948e-07	FAM96B
JTB	2.50901e-11	-0.476178	0.326	0.444	8.41472e-07	JTB
SRD5A1	2.5584e-11	-0.47164	0.167	0.311	8.58035e-07	SRD5A1
PNN	2.69929e-11	-0.495628	0.278	0.411	9.05287e-07	PNN
NFKBIZ	2.76709e-11	-0.609754	0.307	0.417	9.28028e-07	NFKBIZ
OAT	2.81366e-11	-0.496487	0.177	0.318	9.43644e-07	OAT
NCOA7	3.95766e-11	-0.548852	0.171	0.285	1.32732e-06	NCOA7
H2AFX	4.46154e-11	-0.55246	0.165	0.285	1.49631e-06	H2AFX
GOLGB1	4.77963e-11	-0.483702	0.236	0.371	1.60299e-06	GOLGB1
RAD23A	5.55497e-11	0.290631	0.689	0.351	1.86303e-06	RAD23A
RPL26L1	5.95689e-11	0.296804	0.48	0.152	1.99782e-06	RPL26L1
STMP1	6.48989e-11	0.250061	0.601	0.245	2.17658e-06	STMP1
ANXA8	7.22314e-11	0.312426	0.78	0.457	2.4225e-06	ANXA8
CHD2	7.75145e-11	-0.448227	0.147	0.272	2.59968e-06	CHD2
DDT	8.14802e-11	0.294389	0.592	0.225	2.73268e-06	DDT
PRR13	8.29887e-11	0.305286	0.654	0.305	2.78327e-06	PRR13
ACTR3	9.3567e-11	0.265967	0.733	0.377	3.13805e-06	ACTR3
GATB	1.0755e-10	0.251751	0.405	0.093	3.60701e-06	GATB
EWSR1	1.08174e-10	-0.542077	0.451	0.53	3.62796e-06	EWSR1
RPSA	1.17279e-10	-0.338074	0.992	0.96	3.93331e-06	RPSA
MRPS34	1.17724e-10	-0.533944	0.368	0.444	3.94823e-06	MRPS34
HNRNPA2B1	1.23034e-10	-0.548543	0.913	0.861	4.1263e-06	HNRNPA2B1
PAK2	1.24726e-10	-0.511784	0.211	0.331	4.18307e-06	PAK2
TMEM40	1.26895e-10	0.289378	0.569	0.212	4.2558e-06	TMEM40
TOB1	1.36254e-10	-0.487112	0.237	0.391	4.56969e-06	TOB1
UBC	1.55763e-10	-0.494496	0.975	0.914	5.22399e-06	UBC
ODF3B	1.56143e-10	-0.489893	0.3	0.391	5.23671e-06	ODF3B
RARRES3	1.5821e-10	-0.451744	0.123	0.252	5.30604e-06	RARRES3
CDC37	1.66195e-10	0.258124	0.783	0.457	5.57384e-06	CDC37
MRPL43	1.8018e-10	0.263822	0.632	0.285	6.04287e-06	MRPL43
TMPRSS4	2.04409e-10	0.307542	0.388	0.106	6.85547e-06	TMPRSS4
FYB1	2.13767e-10	-0.651246	0.066	0.159	7.16932e-06	FYB1
WSB1	2.2675e-10	-0.488525	0.408	0.517	7.60475e-06	WSB1
CDH3	2.27268e-10	0.294102	0.589	0.252	7.62211e-06	CDH3
HRH2	2.35862e-10	0.272236	0.274	0.046	7.91033e-06	HRH2
PLA2G3	2.70493e-10	0.279995	0.329	0.066	9.0718e-06	PLA2G3
BOLA3	2.74429e-10	0.284132	0.532	0.212	9.20382e-06	BOLA3
DHRS7	2.96571e-10	0.274217	0.38	0.079	9.94641e-06	DHRS7
BRK1	3.01576e-10	0.263037	0.839	0.563	1.01143e-05	BRK1
ARPC4	3.07147e-10	0.298848	0.436	0.132	1.03011e-05	ARPC4
PYM1	3.32328e-10	0.266976	0.456	0.146	1.11456e-05	PYM1
UQCC2	3.38351e-10	0.282055	0.482	0.172	1.13476e-05	UQCC2
SOD1	3.42084e-10	-0.593691	0.566	0.603	1.14728e-05	SOD1
BLOC1S2	3.66256e-10	0.278078	0.504	0.179	1.22835e-05	BLOC1S2
ELOVL1	3.91331e-10	0.287071	0.529	0.205	1.31245e-05	ELOVL1
DDX17	4.00249e-10	-0.574477	0.328	0.43	1.34235e-05	DDX17
HIST1H4C	4.19241e-10	-0.62911	0.388	0.477	1.40605e-05	HIST1H4C
RPL17	5.11492e-10	-0.255858	0.99	0.98	1.71544e-05	RPL17
PFDN6	6.61824e-10	0.271576	0.428	0.126	2.21963e-05	PFDN6
MTCH2	7.09863e-10	0.26624	0.64	0.285	2.38074e-05	MTCH2
SFT2D1	7.31492e-10	0.261412	0.414	0.119	2.45328e-05	SFT2D1
RAB7A	9.35015e-10	0.262199	0.746	0.411	3.13585e-05	RAB7A
CCND2	9.54132e-10	0.277115	0.249	0.04	3.19997e-05	CCND2
ADIRF	1.12389e-09	0.336717	0.415	0.119	3.7693e-05	ADIRF
SOD2	1.1431e-09	-0.661593	0.615	0.662	3.83374e-05	SOD2
MKKS	1.1493e-09	0.260967	0.44	0.139	3.85451e-05	MKKS
IRF1	1.1544e-09	-0.559528	0.39	0.49	3.87164e-05	IRF1
RAB5C	1.26522e-09	0.26229	0.679	0.358	4.2433e-05	RAB5C
PRSS22	1.30561e-09	0.264135	0.266	0.046	4.37875e-05	PRSS22
SNRPE	1.72952e-09	0.286582	0.629	0.305	5.80048e-05	SNRPE
REL	1.80559e-09	-0.504285	0.269	0.371	6.0556e-05	REL
RTL8C	1.94624e-09	0.273203	0.397	0.126	6.52729e-05	RTL8C
BAZ2B	2.12923e-09	-0.377769	0.112	0.225	7.14102e-05	BAZ2B
EIF4B	2.14602e-09	-0.484102	0.609	0.649	7.19731e-05	EIF4B
ALG3	2.21559e-09	0.264404	0.433	0.152	7.43064e-05	ALG3
RPL4	2.51383e-09	-0.387169	0.99	0.934	8.43088e-05	RPL4
EHF	2.51634e-09	-0.448412	0.426	0.503	8.43931e-05	EHF
TK1	2.52818e-09	-0.38959	0.07	0.166	8.47902e-05	TK1
POLE4	3.1847e-09	0.253534	0.478	0.159	0.000106808	POLE4
PIP4P1	3.23562e-09	-0.464082	0.039	0.132	0.000108516	PIP4P1
RPL21	3.23844e-09	-0.37447	0.983	0.927	0.000108611	RPL21
CCL20	3.44201e-09	-0.491103	0.017	0.113	0.000115438	CCL20
PHGDH	3.75443e-09	-0.537171	0.319	0.384	0.000125916	PHGDH
NFKBIA	4.61161e-09	-0.55834	0.59	0.642	0.000154664	NFKBIA
TRPT1	4.83163e-09	0.255926	0.337	0.086	0.000162043	TRPT1
LIMD2	4.84301e-09	-0.48898	0.082	0.179	0.000162425	LIMD2
FOSB	5.0672e-09	-0.577444	0.433	0.523	0.000169944	FOSB
MDK	5.11637e-09	-0.259371	0.016	0.106	0.000171593	MDK
ARPC1B	5.15942e-09	0.257849	0.67	0.351	0.000173037	ARPC1B
PNRC2	5.27919e-09	-0.525361	0.371	0.437	0.000177054	PNRC2
CDC42EP1	5.28176e-09	-0.491196	0.388	0.45	0.00017714	CDC42EP1
SQLE	5.31327e-09	0.286948	0.487	0.179	0.000178196	SQLE
FKBP2	5.50429e-09	0.265996	0.613	0.291	0.000184603	FKBP2
CDK1	5.58716e-09	-0.311099	0.042	0.139	0.000187382	CDK1
RTCB	6.63782e-09	-0.528503	0.403	0.457	0.000222619	RTCB
BAZ1A	6.8043e-09	-0.50627	0.446	0.483	0.000228203	BAZ1A
JUN	6.90611e-09	-0.603319	0.864	0.808	0.000231617	JUN
MAP1B	7.00495e-09	-0.257045	0.041	0.146	0.000234932	MAP1B
SLC50A1	7.76715e-09	0.260456	0.416	0.132	0.000260495	SLC50A1
ANKRD12	9.66668e-09	-0.477582	0.319	0.411	0.000324201	ANKRD12
FNBP4	1.12152e-08	-0.424101	0.151	0.245	0.000376135	FNBP4
TMEM9B	1.26559e-08	0.2834	0.464	0.179	0.000424454	TMEM9B
MMP28	1.32156e-08	-0.389434	0.224	0.325	0.000443224	MMP28
HMGA1	1.44148e-08	-0.53816	0.364	0.404	0.000483442	HMGA1
TRAPPC2L	1.4835e-08	0.290015	0.509	0.225	0.000497536	TRAPPC2L
ZC2HC1A	1.59e-08	-0.418235	0.215	0.305	0.000533255	ZC2HC1A
PLAU	1.8224e-08	-0.412618	0.129	0.245	0.000611198	PLAU
MEAF6	1.91014e-08	0.252561	0.589	0.278	0.000640624	MEAF6
FTL	2.11989e-08	-0.590524	0.717	0.775	0.000710969	FTL
HMGB2	2.24898e-08	-0.589246	0.269	0.344	0.000754262	HMGB2
GIMAP7	2.40747e-08	-0.535422	0.046	0.113	0.000807416	GIMAP7
GLUL	2.41311e-08	-0.52075	0.364	0.47	0.000809308	GLUL
CD55	2.54435e-08	-0.511808	0.235	0.331	0.000853325	CD55
DHRS1	2.63453e-08	0.259344	0.442	0.159	0.000883568	DHRS1
HBP1	2.87982e-08	-0.364374	0.123	0.245	0.000965833	HBP1
GPBP1	2.89393e-08	-0.492419	0.252	0.338	0.000970566	GPBP1
CXCL14	3.06236e-08	-0.865952	0.534	0.53	0.00102706	CXCL14
HLA-DRA	3.95511e-08	-0.884368	0.487	0.523	0.00132646	HLA-DRA
PNISR	3.966e-08	-0.51297	0.294	0.351	0.00133012	PNISR
IER2	4.07689e-08	0.25785	0.892	0.662	0.00136731	IER2
CENPU	4.09555e-08	-0.464698	0.173	0.225	0.00137357	CENPU
ACP5	4.49968e-08	0.254061	0.336	0.106	0.0015091	ACP5
RRM1	4.65362e-08	-0.380541	0.166	0.265	0.00156073	RRM1
TXNIP	4.6729e-08	-0.678886	0.22	0.298	0.0015672	TXNIP
GGNBP2	4.88024e-08	-0.466016	0.316	0.371	0.00163674	GGNBP2
EZR	5.61995e-08	-0.517812	0.721	0.682	0.00188482	EZR
GJB2	5.67965e-08	0.266484	0.452	0.146	0.00190484	GJB2
PIAS1	6.22905e-08	-0.380694	0.134	0.225	0.0020891	PIAS1
NAP1L1	6.47503e-08	-0.529882	0.61	0.596	0.00217159	NAP1L1
ERAP2	6.99173e-08	-0.372563	0.199	0.298	0.00234489	ERAP2
SLC3A2	7.09313e-08	-0.489706	0.38	0.47	0.00237889	SLC3A2
NACA	7.11611e-08	-0.252377	0.998	0.98	0.0023866	NACA
TNFRSF12A	7.35333e-08	-0.390315	0.21	0.305	0.00246616	TNFRSF12A
NAMPT	7.38795e-08	0.260099	0.548	0.265	0.00247777	NAMPT
COMTD1	8.12315e-08	-0.407314	0.241	0.318	0.00272434	COMTD1
ARL6IP5	8.29774e-08	-0.466858	0.295	0.377	0.00278289	ARL6IP5
NINJ1	8.47278e-08	-0.50707	0.37	0.444	0.0028416	NINJ1
APOL3	8.483e-08	-0.288129	0.074	0.172	0.00284503	APOL3
SLPI	8.53289e-08	0.448348	0.296	0.079	0.00286176	SLPI
GATM	8.65187e-08	-0.495826	0.457	0.47	0.00290166	GATM
SDC4	8.82766e-08	-0.414277	0.253	0.344	0.00296062	SDC4
TPR	9.07365e-08	-0.532174	0.49	0.497	0.00304312	TPR
WNT3	9.2243e-08	-0.339262	0.093	0.166	0.00309365	WNT3
ARHGAP5	9.80574e-08	-0.459773	0.175	0.265	0.00328865	ARHGAP5
CASP8AP2	1.0376e-07	-0.322879	0.08	0.179	0.0034799	CASP8AP2
DNAJA1	1.08273e-07	-0.540857	0.549	0.556	0.00363125	DNAJA1
BIRC5	1.57502e-07	-0.347164	0.055	0.139	0.00528229	BIRC5
CD52	1.64696e-07	-0.687467	0.125	0.225	0.00552359	CD52
BTG1	1.96933e-07	-0.517629	0.849	0.815	0.00660474	BTG1
PRPF39	2.49785e-07	-0.326631	0.05	0.132	0.00837728	PRPF39
PRC1	2.79503e-07	-0.286783	0.038	0.113	0.00937397	PRC1
ZNF267	3.06092e-07	-0.292605	0.084	0.172	0.0102657	ZNF267
FOSL1	3.36739e-07	-0.394721	0.133	0.212	0.0112936	FOSL1
LTB	3.37208e-07	-0.494512	0.057	0.139	0.0113093	LTB
SNHG19	3.60584e-07	-0.257929	0.05	0.126	0.0120933	SNHG19
RORA	3.67085e-07	-0.41032	0.198	0.265	0.0123113	RORA
TXNRD1	3.69087e-07	-0.250883	0.042	0.126	0.0123784	TXNRD1
TRAPPC5	3.81756e-07	-0.294645	0.088	0.166	0.0128033	TRAPPC5
ZFAND5	3.87665e-07	-0.361022	0.177	0.265	0.0130015	ZFAND5
EPHB6	4.10733e-07	-0.383108	0.201	0.311	0.0137751	EPHB6
TIMP1	4.21805e-07	0.4266	0.523	0.238	0.0141465	TIMP1
PIM2	4.27735e-07	-0.373964	0.043	0.113	0.0143454	PIM2
C6orf48	4.69773e-07	-0.256343	0.088	0.172	0.0157552	C6orf48
DBI	5.72345e-07	-0.398878	0.956	0.894	0.0191953	DBI
RANBP1	5.83637e-07	-0.376841	0.21	0.285	0.019574	RANBP1
CALM2	5.855e-07	-0.508398	0.842	0.762	0.0196365	CALM2
HNRNPAB	5.86901e-07	-0.454907	0.42	0.457	0.0196835	HNRNPAB
TSEN34	6.06564e-07	-0.38761	0.159	0.212	0.0203429	TSEN34
TIPARP	6.61624e-07	-0.389591	0.17	0.238	0.0221895	TIPARP
H1FX	6.96448e-07	-0.431799	0.19	0.272	0.0233575	H1FX
HES1	6.97714e-07	-0.393042	0.236	0.325	0.0233999	HES1
HNRNPR	7.06954e-07	-0.435528	0.46	0.497	0.0237098	HNRNPR
KIF2A	7.35699e-07	-0.263611	0.085	0.185	0.0246739	KIF2A
FGD6	7.83525e-07	-0.251382	0.058	0.146	0.0262779	FGD6
TNFAIP8	8.212e-07	-0.411699	0.288	0.358	0.0275414	TNFAIP8
ADD3	8.25603e-07	-0.288157	0.101	0.192	0.0276891	ADD3
SMC4	8.27391e-07	-0.327643	0.125	0.219	0.027749	SMC4
ZNF207	9.17107e-07	-0.4673	0.429	0.45	0.0307579	ZNF207
CDC20	9.32551e-07	-0.264315	0.046	0.119	0.0312759	CDC20
ACSL3	1.19195e-06	-0.292562	0.068	0.159	0.0399755	ACSL3
SF3B4	1.2001e-06	-0.410614	0.319	0.377	0.0402491	SF3B4
SEPT6	1.22857e-06	-0.399959	0.096	0.166	0.0412037	SEPT6
UBE2D2	1.28311e-06	-0.42238	0.491	0.51	0.0430328	UBE2D2
HELLS	1.28939e-06	-0.270463	0.069	0.139	0.0432434	HELLS
NFIX	1.32241e-06	-0.38591	0.154	0.232	0.0443509	NFIX
WAPL	1.36192e-06	-0.335211	0.148	0.232	0.045676	WAPL
CAND1	1.47783e-06	-0.343651	0.186	0.252	0.0495633	CAND1

## Sheet: C9 FB-2
	p_val	avg_logFC	pct.1	pct.2	p_val_adj	Gene
S100A6	2.29952e-117	1.16536	1	0.926	7.71212e-113	S100A6
FTH1	2.51796e-112	-1.44575	0.924	0.991	8.44472e-108	FTH1
EEF1A1	1.29485e-102	-0.722204	1	1	4.34266e-98	EEF1A1
MT1M	1.11626e-101	2.17139	0.97	0.398	3.74373e-97	MT1M
S100A11	1.3315e-100	1.24683	0.992	0.848	4.46557e-96	S100A11
IFITM3	1.02703e-93	0.980731	0.998	0.931	3.44444e-89	IFITM3
MT1X	3.73061e-89	1.96892	0.966	0.472	1.25117e-84	MT1X
S100A10	3.17542e-84	1.22494	0.992	0.874	1.06497e-79	S100A10
PLA2G2A	2.85556e-83	2.75983	0.773	0.043	9.57698e-79	PLA2G2A
IFITM2	3.04174e-83	1.17622	0.994	0.81	1.02014e-78	IFITM2
TNC	6.15622e-83	2.2453	0.94	0.532	2.06467e-78	TNC
MT2A	7.37239e-81	1.81673	0.992	0.818	2.47255e-76	MT2A
RPS2	7.2555e-75	-1.56623	0.539	0.905	2.43335e-70	RPS2
MIF	3.59391e-71	1.13002	0.98	0.732	1.20533e-66	MIF
MT1E	8.20685e-68	1.2487	0.982	0.684	2.75241e-63	MT1E
NNMT	1.54808e-67	1.25315	0.972	0.736	5.19197e-63	NNMT
STEAP4	2.71964e-65	1.80615	0.668	0.03	9.12114e-61	STEAP4
STEAP1	3.41382e-65	1.56809	0.751	0.1	1.14493e-60	STEAP1
RPL13A	3.49127e-60	-0.949537	0.873	0.987	1.1709e-55	RPL13A
RPL13	3.46667e-59	-0.583229	0.99	0.996	1.16265e-54	RPL13
COL6A2	1.34523e-58	1.08673	0.988	0.827	4.51165e-54	COL6A2
IGFBP4	3.63633e-57	1.31679	0.759	0.165	1.21955e-52	IGFBP4
COL15A1	1.41356e-56	1.34099	0.702	0.1	4.7408e-52	COL15A1
C1QTNF1	6.34487e-56	1.373	0.74	0.134	2.12794e-51	C1QTNF1
ACTB	1.37013e-55	0.634435	1	1	4.59514e-51	ACTB
SEC61B	2.11029e-55	1.03227	0.944	0.528	7.07747e-51	SEC61B
VIM	2.51232e-53	-1.05737	1	0.974	8.4258e-49	VIM
GAPDH	3.70493e-53	0.690661	0.996	0.957	1.24256e-48	GAPDH
SEC61G	8.58922e-52	1.16739	0.905	0.489	2.88065e-47	SEC61G
POLR2L	7.43739e-51	1.04131	0.938	0.615	2.49435e-46	POLR2L
S100A4	6.43948e-49	0.972195	0.986	0.835	2.15967e-44	S100A4
RPS4X	2.47711e-48	-0.548845	0.974	0.996	8.30774e-44	RPS4X
IGFBP3	3.32497e-48	-1.52769	0.06	0.528	1.11513e-43	IGFBP3
PPIB	1.44607e-47	0.842474	0.984	0.831	4.84983e-43	PPIB
TMSB10	3.16029e-47	0.684499	0.994	0.991	1.0599e-42	TMSB10
S100A8	4.64497e-47	1.37692	0.598	0.056	1.55783e-42	S100A8
COL6A1	1.15282e-46	0.97123	0.97	0.775	3.86632e-42	COL6A1
COL6A3	2.04769e-43	0.933425	0.936	0.558	6.86756e-39	COL6A3
TMEM150C	1.16442e-42	-1.34025	0.076	0.489	3.90523e-38	TMEM150C
PDPN	2.76225e-42	1.21468	0.738	0.221	9.26404e-38	PDPN
LDHA	8.23495e-41	0.918703	0.95	0.74	2.76184e-36	LDHA
MYL6	1.10102e-40	0.740725	0.98	0.879	3.69261e-36	MYL6
RPL34	1.43961e-40	-0.481804	0.982	0.996	4.82817e-36	RPL34
SERPINH1	4.13951e-40	1.09573	0.831	0.39	1.38831e-35	SERPINH1
TUBA1B	4.3091e-40	0.841913	0.96	0.706	1.44519e-35	TUBA1B
CD59	5.02362e-40	0.9877	0.889	0.476	1.68482e-35	CD59
CTSH	3.86953e-38	-1.17242	0.398	0.723	1.29776e-33	CTSH
RPL30	4.88442e-38	-0.532867	0.982	0.991	1.63814e-33	RPL30
SH3BGRL3	1.64166e-37	0.825517	0.942	0.667	5.50581e-33	SH3BGRL3
HPGD	2.24657e-37	-1.2331	0.02	0.364	7.53453e-33	HPGD
NOP53	4.24674e-37	-1.04211	0.266	0.658	1.42427e-32	NOP53
IGFBP7	9.18117e-37	-1.15019	0.736	0.861	3.07918e-32	IGFBP7
RPS3A	1.97563e-36	-0.569874	0.976	0.987	6.62588e-32	RPS3A
EMP3	2.93437e-36	0.732783	0.94	0.632	9.84127e-32	EMP3
EFEMP1	5.09016e-36	1.19146	0.763	0.286	1.70714e-31	EFEMP1
MALAT1	8.2033e-36	-0.758192	0.984	0.996	2.75122e-31	MALAT1
RAMP3	1.18464e-35	-0.957491	0.014	0.342	3.97304e-31	RAMP3
CALU	2.05927e-35	0.911547	0.789	0.329	6.90638e-31	CALU
RPL3	2.46437e-35	-0.631825	0.948	0.974	8.265e-31	RPL3
RPL37	1.06332e-34	-0.451299	0.988	0.996	3.56615e-30	RPL37
RPL26	3.65954e-34	-0.480548	0.978	0.991	1.22734e-29	RPL26
PFN1	7.48417e-34	-1.01667	0.549	0.814	2.51004e-29	PFN1
MT1G	8.86105e-34	1.40015	0.644	0.139	2.97182e-29	MT1G
SERF2	1.30827e-33	0.741576	0.976	0.887	4.38766e-29	SERF2
CTSL	2.58509e-33	1.00035	0.781	0.342	8.66986e-29	CTSL
CXCL9	4.12428e-33	-1.80511	0.272	0.649	1.3832e-28	CXCL9
MT-ND1	1.8125e-32	-0.722481	0.952	0.978	6.07876e-28	MT-ND1
ARF4	3.82467e-32	0.858913	0.847	0.455	1.28272e-27	ARF4
VCAN	6.58961e-32	0.919229	0.815	0.372	2.21002e-27	VCAN
SLC39A14	1.34262e-31	0.933192	0.455	0.039	4.50289e-27	SLC39A14
SOD2	1.57907e-31	0.901533	0.92	0.662	5.29589e-27	SOD2
ANPEP	1.66569e-31	0.982355	0.473	0.056	5.5864e-27	ANPEP
COL1A1	1.78792e-31	0.870695	0.875	0.515	5.99632e-27	COL1A1
RPS15A	1.81807e-31	-0.498915	0.986	0.996	6.09744e-27	RPS15A
RPS18	1.92042e-31	-0.427153	0.978	0.991	6.44072e-27	RPS18
HSPE1	2.50488e-31	0.751312	0.845	0.429	8.40086e-27	HSPE1
CD74	3.34622e-31	-0.750288	0.873	0.978	1.12226e-26	CD74
S100A7	6.75368e-31	1.09556	0.394	0.03	2.26505e-26	S100A7
CD24	8.98261e-31	-1.00306	0.02	0.325	3.01259e-26	CD24
TPI1	1.59214e-30	0.772473	0.911	0.606	5.33971e-26	TPI1
CTSS	1.9674e-30	-1.02882	0.406	0.697	6.59826e-26	CTSS
TMA7	2.19848e-30	0.72185	0.873	0.498	7.37326e-26	TMA7
SSR4	5.12564e-30	0.697527	0.918	0.589	1.71904e-25	SSR4
HIF1A	1.43806e-29	0.916362	0.718	0.26	4.82295e-25	HIF1A
TNFSF10	1.78712e-29	-0.963653	0.28	0.636	5.99364e-25	TNFSF10
SQSTM1	2.24527e-29	-0.983667	0.431	0.714	7.53017e-25	SQSTM1
FBN1	3.94662e-29	0.844743	0.751	0.342	1.32362e-24	FBN1
TNXB	6.65327e-29	0.917537	0.447	0.056	2.23138e-24	TNXB
NAMPT	8.36636e-29	0.974819	0.634	0.19	2.80591e-24	NAMPT
PABPC1	1.31517e-28	-0.827188	0.64	0.848	4.41081e-24	PABPC1
ISCU	1.5895e-28	-0.897581	0.318	0.636	5.33086e-24	ISCU
TXN	2.85173e-28	0.666981	0.893	0.524	9.56413e-24	TXN
LGALS1	3.35322e-28	0.803771	0.968	0.84	1.1246e-23	LGALS1
EMP1	5.08359e-28	0.884899	0.581	0.139	1.70493e-23	EMP1
TXNIP	1.16766e-27	-1.08856	0.175	0.519	3.91611e-23	TXNIP
OST4	1.18815e-27	0.688157	0.867	0.489	3.98482e-23	OST4
UQCRQ	1.41827e-27	0.742664	0.843	0.481	4.75659e-23	UQCRQ
TUBB4B	1.47659e-27	0.911661	0.678	0.242	4.95219e-23	TUBB4B
RPS6	2.18273e-27	-0.411388	0.964	0.991	7.32043e-23	RPS6
COL6A5	6.31575e-27	0.801884	0.704	0.303	2.11818e-22	COL6A5
UBD	6.91748e-27	-0.822533	0.584	0.818	2.31999e-22	UBD
PTGDS	1.29557e-26	-1.20493	0.39	0.701	4.34507e-22	PTGDS
SPIB	2.9653e-26	-0.786432	0.004	0.247	9.94503e-22	SPIB
ANXA1	3.05774e-26	0.701486	0.915	0.58	1.02551e-21	ANXA1
RABAC1	3.13911e-26	0.697644	0.861	0.519	1.05279e-21	RABAC1
KRT6A	3.23438e-26	0.885492	0.274	0	1.08475e-21	KRT6A
TMSB4X	3.92648e-26	-0.504398	0.988	1	1.31686e-21	TMSB4X
KRT14	9.97496e-26	1.00279	0.421	0.035	3.3454e-21	KRT14
AQP1	2.00942e-25	0.82973	0.358	0.026	6.73918e-21	AQP1
RPL32	2.97577e-25	-0.314723	0.992	1	9.98014e-21	RPL32
KRTCAP2	3.5634e-25	0.566723	0.891	0.597	1.19509e-20	KRTCAP2
TMEM258	5.54597e-25	0.657117	0.897	0.593	1.86001e-20	TMEM258
MAP1LC3A	5.86842e-25	-0.813369	0.07	0.359	1.96815e-20	MAP1LC3A
C1R	6.77486e-25	0.676377	0.907	0.667	2.27215e-20	C1R
LRRC59	1.09374e-24	0.765048	0.507	0.117	3.66819e-20	LRRC59
BST2	1.397e-24	-0.919808	0.316	0.662	4.68528e-20	BST2
S100A9	1.59774e-24	0.966592	0.358	0.043	5.35849e-20	S100A9
MEDAG	1.82307e-24	0.731144	0.296	0.009	6.1142e-20	MEDAG
RPS16	2.63865e-24	-0.458574	0.952	0.983	8.84951e-20	RPS16
UBL5	3.52607e-24	0.695208	0.823	0.494	1.18257e-19	UBL5
RPS14	3.5472e-24	-0.39037	0.982	0.991	1.18966e-19	RPS14
SLC9A9	5.98301e-24	-0.674721	0.036	0.307	2.00658e-19	SLC9A9
FSTL1	6.76704e-24	0.627411	0.809	0.424	2.26953e-19	FSTL1
RPL22L1	1.19108e-23	0.73166	0.787	0.416	3.99466e-19	RPL22L1
SRGN	1.50088e-23	-1.13537	0.149	0.498	5.03366e-19	SRGN
PLPP3	1.54178e-23	0.747216	0.793	0.411	5.17083e-19	PLPP3
CD63	1.9494e-23	0.42085	0.992	0.87	6.53791e-19	CD63
ATP5MC3	3.08445e-23	0.651065	0.845	0.498	1.03446e-18	ATP5MC3
ROMO1	3.50952e-23	0.65892	0.833	0.506	1.17702e-18	ROMO1
RPL38	5.04438e-23	-0.550404	0.849	0.939	1.69178e-18	RPL38
ASS1	6.71692e-23	0.807366	0.481	0.087	2.25272e-18	ASS1
REXO2	9.97365e-23	0.756949	0.71	0.333	3.34496e-18	REXO2
HSP90B1	3.14131e-22	0.530441	0.968	0.775	1.05353e-17	HSP90B1
ZEB2	3.25988e-22	-0.782211	0.163	0.459	1.0933e-17	ZEB2
MT-CO1	4.51043e-22	-0.517496	0.994	0.996	1.51271e-17	MT-CO1
CFH	8.44673e-22	0.719893	0.859	0.571	2.83286e-17	CFH
CCL5	1.07051e-21	-1.05904	0.119	0.403	3.59027e-17	CCL5
RPS29	1.20113e-21	-0.636286	0.881	0.939	4.02835e-17	RPS29
DCN	2.39972e-21	0.494981	0.978	0.805	8.04819e-17	DCN
NDUFB2	4.0602e-21	0.694238	0.773	0.403	1.36171e-16	NDUFB2
RBX1	4.68678e-21	0.593568	0.755	0.377	1.57185e-16	RBX1
LMAN1	4.88326e-21	0.737619	0.682	0.299	1.63775e-16	LMAN1
YIF1A	6.63884e-21	0.669835	0.606	0.208	2.22653e-16	YIF1A
FILIP1L	9.27759e-21	-0.793459	0.161	0.433	3.11152e-16	FILIP1L
ISLR	1.53474e-20	0.847111	0.678	0.307	5.1472e-16	ISLR
TMEM45A	1.95588e-20	0.66834	0.32	0.026	6.55963e-16	TMEM45A
COX7A2	2.37283e-20	0.616629	0.811	0.485	7.958e-16	COX7A2
VCAM1	2.63798e-20	-0.777248	0.616	0.784	8.84727e-16	VCAM1
RPL6	2.91836e-20	-0.390925	0.968	0.978	9.78759e-16	RPL6
RPN1	3.22172e-20	0.667085	0.706	0.316	1.0805e-15	RPN1
RPS27	4.54829e-20	-0.323679	0.992	1	1.5254e-15	RPS27
AEBP1	4.98905e-20	0.706776	0.704	0.355	1.67323e-15	AEBP1
MANF	5.48923e-20	0.658887	0.521	0.152	1.84098e-15	MANF
PRRX2	9.78048e-20	0.603926	0.294	0.022	3.28018e-15	PRRX2
NME1	1.05905e-19	0.750861	0.537	0.169	3.55183e-15	NME1
TSPO	1.08202e-19	0.580404	0.871	0.593	3.62889e-15	TSPO
NEDD8	1.13865e-19	0.644687	0.706	0.342	3.81881e-15	NEDD8
TNFSF13B	1.18717e-19	-0.807538	0.06	0.281	3.98153e-15	TNFSF13B
S100A16	1.21754e-19	0.721673	0.656	0.286	4.08339e-15	S100A16
RPL10A	1.54884e-19	-0.472457	0.95	0.961	5.19451e-15	RPL10A
H3F3B	1.96099e-19	0.427166	0.988	0.909	6.57675e-15	H3F3B
COX8A	2.88718e-19	0.557303	0.807	0.476	9.68301e-15	COX8A
RPS9	3.39426e-19	-0.51196	0.94	0.944	1.13837e-14	RPS9
IL1R1	3.64191e-19	0.700603	0.471	0.117	1.22142e-14	IL1R1
CFL1	3.94259e-19	0.553622	0.944	0.814	1.32226e-14	CFL1
LRP1	4.646e-19	0.601415	0.702	0.351	1.55818e-14	LRP1
FYB1	5.25734e-19	-1.24615	0.04	0.251	1.76321e-14	FYB1
IL33	6.67657e-19	-0.780718	0.163	0.442	2.23919e-14	IL33
MINOS1	7.9114e-19	0.627341	0.698	0.338	2.65333e-14	MINOS1
SRPX	7.9934e-19	0.707922	0.449	0.1	2.68083e-14	SRPX
EEF2	8.02075e-19	-0.556691	0.819	0.905	2.69e-14	EEF2
ATP5F1E	9.47127e-19	0.513664	0.95	0.805	3.17647e-14	ATP5F1E
HM13	1.02584e-18	0.673902	0.722	0.355	3.44046e-14	HM13
GNG5	1.12491e-18	0.550379	0.859	0.537	3.77273e-14	GNG5
NDUFS5	1.18575e-18	0.617695	0.815	0.537	3.97678e-14	NDUFS5
KRT16	1.35407e-18	0.791136	0.237	0.013	4.54127e-14	KRT16
SSR3	1.45502e-18	0.686517	0.624	0.268	4.87984e-14	SSR3
OSTC	2.05311e-18	0.603748	0.759	0.424	6.88572e-14	OSTC
CYP26B1	2.42293e-18	0.816277	0.278	0.026	8.12603e-14	CYP26B1
HLA-A	2.54547e-18	-0.572735	0.926	0.935	8.53699e-14	HLA-A
CD248	3.78482e-18	0.733893	0.388	0.078	1.26935e-13	CD248
FGF7	6.13423e-18	0.884743	0.489	0.156	2.0573e-13	FGF7
ANGPTL2	6.60684e-18	0.649717	0.352	0.078	2.2158e-13	ANGPTL2
TMED2	6.65096e-18	0.548779	0.751	0.403	2.2306e-13	TMED2
CFD	7.2931e-18	0.707661	0.473	0.126	2.44596e-13	CFD
RAN	7.31077e-18	0.535734	0.859	0.563	2.45189e-13	RAN
TUBB6	7.73987e-18	0.654159	0.608	0.242	2.5958e-13	TUBB6
HTRA3	1.10998e-17	0.701771	0.247	0.017	3.72266e-13	HTRA3
C6orf48	1.14411e-17	-0.736404	0.117	0.338	3.83712e-13	C6orf48
COL5A2	1.51639e-17	0.72828	0.485	0.152	5.08566e-13	COL5A2
DAD1	2.12738e-17	0.507675	0.873	0.606	7.13481e-13	DAD1
PPIC	2.26959e-17	0.633398	0.61	0.234	7.61175e-13	PPIC
RPS23	2.53207e-17	-0.318226	0.978	0.991	8.49206e-13	RPS23
HSPA5	2.54507e-17	0.581334	0.841	0.545	8.53565e-13	HSPA5
LMCD1	2.96101e-17	0.663887	0.326	0.048	9.93063e-13	LMCD1
CDKN1A	3.23133e-17	0.625096	0.521	0.13	1.08372e-12	CDKN1A
FGL2	3.41777e-17	0.606842	0.67	0.29	1.14625e-12	FGL2
RABGAP1	3.72867e-17	-0.886866	0.089	0.329	1.25052e-12	RABGAP1
FBLN1	4.3179e-17	0.680933	0.515	0.203	1.44814e-12	FBLN1
FAM20C	4.70799e-17	0.518612	0.241	0.013	1.57897e-12	FAM20C
FKBP2	4.8416e-17	0.625523	0.648	0.294	1.62378e-12	FKBP2
PDCD5	5.93897e-17	0.639386	0.684	0.338	1.99181e-12	PDCD5
GLUL	5.97526e-17	0.741983	0.69	0.377	2.00398e-12	GLUL
SNRPG	6.95549e-17	0.574043	0.728	0.385	2.33273e-12	SNRPG
SPON1	7.00073e-17	0.560509	0.179	0	2.3479e-12	SPON1
SPCS2	7.00125e-17	0.510194	0.787	0.433	2.34808e-12	SPCS2
RPS20	7.08808e-17	-0.775649	0.527	0.693	2.3772e-12	RPS20
UQCR11	7.92667e-17	0.583094	0.807	0.489	2.65845e-12	UQCR11
UAP1	8.01896e-17	0.709832	0.451	0.134	2.6894e-12	UAP1
ELOB	9.12146e-17	0.452549	0.926	0.706	3.05916e-12	ELOB
MGST3	9.48128e-17	0.609413	0.801	0.502	3.17983e-12	MGST3
TUBB	1.02702e-16	0.454895	0.962	0.805	3.44442e-12	TUBB
EIF1	1.23364e-16	0.425756	0.968	0.883	4.1374e-12	EIF1
STOM	1.53761e-16	0.596128	0.612	0.238	5.15682e-12	STOM
CRISPLD2	1.86139e-16	0.784397	0.457	0.13	6.24271e-12	CRISPLD2
SELENOM	2.20226e-16	0.420202	0.984	0.879	7.38595e-12	SELENOM
CRIP1	2.51986e-16	0.630958	0.958	0.84	8.45109e-12	CRIP1
RPL21	2.81854e-16	-0.531101	0.845	0.909	9.45282e-12	RPL21
PALLD	3.023e-16	-0.721035	0.179	0.424	1.01385e-11	PALLD
EIF3F	3.24274e-16	-0.657544	0.453	0.632	1.08755e-11	EIF3F
LGALS9	3.5622e-16	-0.571549	0.044	0.221	1.19469e-11	LGALS9
MT1A	3.93546e-16	0.727336	0.348	0.048	1.31988e-11	MT1A
MT-ND5	4.21873e-16	-0.56026	0.96	0.974	1.41488e-11	MT-ND5
STEAP2	4.27255e-16	0.59578	0.402	0.1	1.43293e-11	STEAP2
HIST1H1E	4.31221e-16	-0.732668	0.034	0.229	1.44623e-11	HIST1H1E
CD52	5.76924e-16	-1.01159	0.093	0.333	1.93489e-11	CD52
TXNDC17	5.92997e-16	0.607673	0.547	0.212	1.98879e-11	TXNDC17
COL1A2	7.24326e-16	0.542484	0.907	0.723	2.42924e-11	COL1A2
CTSK	7.35727e-16	-0.63878	0.769	0.857	2.46748e-11	CTSK
UQCR10	7.79946e-16	0.563399	0.734	0.416	2.61578e-11	UQCR10
CNN3	8.69205e-16	0.539836	0.787	0.485	2.91514e-11	CNN3
MFAP2	9.34017e-16	0.606391	0.366	0.087	3.13251e-11	MFAP2
DIO2	1.07713e-15	0.681997	0.334	0.061	3.61249e-11	DIO2
THBS1	1.2285e-15	0.880678	0.396	0.104	4.12013e-11	THBS1
PFDN2	1.28254e-15	0.585632	0.501	0.182	4.30139e-11	PFDN2
LRRC32	1.38248e-15	0.423487	0.167	0	4.63655e-11	LRRC32
DNAJB11	2.13442e-15	0.577927	0.412	0.113	7.15843e-11	DNAJB11
DDIT4	2.49823e-15	0.741995	0.473	0.156	8.37856e-11	DDIT4
TMED10	3.45157e-15	0.615337	0.744	0.45	1.15759e-10	TMED10
TUBB3	3.63076e-15	0.505525	0.231	0.017	1.21768e-10	TUBB3
POMP	3.75696e-15	0.526971	0.799	0.472	1.26001e-10	POMP
ADD3	4.14414e-15	-0.568479	0.185	0.429	1.38986e-10	ADD3
COL3A1	4.22627e-15	0.713713	0.771	0.541	1.4174e-10	COL3A1
RPL18A	4.52788e-15	-0.289659	0.986	0.987	1.51856e-10	RPL18A
ATP5PF	5.52235e-15	0.376418	0.815	0.476	1.85209e-10	ATP5PF
HNMT	6.86899e-15	-0.554342	0.115	0.32	2.30372e-10	HNMT
RPL23A	8.32121e-15	-0.427992	0.956	0.97	2.79077e-10	RPL23A
CNIH1	8.71876e-15	0.574943	0.586	0.242	2.9241e-10	CNIH1
RPL9	1.13667e-14	-0.446402	0.909	0.939	3.81216e-10	RPL9
DKK2	1.28022e-14	-0.40806	0.008	0.143	4.29359e-10	DKK2
PRDX1	1.56707e-14	0.417469	0.909	0.714	5.25562e-10	PRDX1
SNRPD1	1.76304e-14	0.563412	0.561	0.234	5.91289e-10	SNRPD1
PNRC1	1.77801e-14	-0.728371	0.543	0.697	5.96307e-10	PNRC1
DYNLL1	1.85693e-14	0.430762	0.817	0.537	6.22777e-10	DYNLL1
CALD1	2.0907e-14	0.485627	0.909	0.745	7.0118e-10	CALD1
SRSF5	2.09545e-14	-0.707004	0.258	0.498	7.02772e-10	SRSF5
CSTB	2.22281e-14	0.488706	0.592	0.26	7.45485e-10	CSTB
COX7A1	2.29545e-14	0.593313	0.531	0.221	7.69849e-10	COX7A1
VDAC1	2.4513e-14	0.491547	0.642	0.29	8.22117e-10	VDAC1
ATP5MD	2.60261e-14	0.49562	0.781	0.524	8.72863e-10	ATP5MD
UQCC2	2.67082e-14	0.474439	0.469	0.147	8.9574e-10	UQCC2
MME	2.7728e-14	0.684746	0.346	0.082	9.29943e-10	MME
PKM	2.77485e-14	0.473429	0.885	0.649	9.3063e-10	PKM
ALDH2	2.90074e-14	-0.612254	0.085	0.277	9.72851e-10	ALDH2
COL5A1	2.97593e-14	0.448756	0.215	0.017	9.98066e-10	COL5A1
COX5A	3.26412e-14	-0.649902	0.143	0.359	1.09472e-09	COX5A
GPX4	3.44722e-14	-0.574554	0.813	0.883	1.15613e-09	GPX4
EEF1G	3.77888e-14	-0.566149	0.744	0.81	1.26736e-09	EEF1G
RPL18	3.99823e-14	-0.339447	0.98	0.97	1.34093e-09	RPL18
COPS8	4.34452e-14	0.598928	0.505	0.199	1.45706e-09	COPS8
APRT	4.53773e-14	0.453314	0.781	0.45	1.52186e-09	APRT
TWIST2	4.64322e-14	0.53206	0.211	0.026	1.55724e-09	TWIST2
RPS25	4.67905e-14	-0.374159	0.972	0.974	1.56926e-09	RPS25
PLP2	7.31929e-14	0.581562	0.493	0.165	2.45474e-09	PLP2
SMIM37	7.52948e-14	0.531588	0.567	0.242	2.52524e-09	SMIM37
MRPL52	9.28284e-14	0.539666	0.581	0.26	3.11328e-09	MRPL52
SH3BGRL	9.64648e-14	-0.625022	0.378	0.571	3.23524e-09	SH3BGRL
MRPL41	9.68094e-14	-0.554505	0.05	0.26	3.24679e-09	MRPL41
HEBP1	9.6945e-14	-0.586487	0.089	0.286	3.25134e-09	HEBP1
ITIH5	1.11158e-13	-0.611532	0.133	0.338	3.72801e-09	ITIH5
YBX3	1.2644e-13	0.464416	0.358	0.104	4.24054e-09	YBX3
TAGLN2	1.33008e-13	0.419188	0.952	0.827	4.46084e-09	TAGLN2
PLAUR	1.48569e-13	0.590476	0.41	0.108	4.98271e-09	PLAUR
LAMTOR5	1.69264e-13	0.544422	0.535	0.242	5.67678e-09	LAMTOR5
COX6A1	1.73923e-13	0.499165	0.865	0.641	5.83302e-09	COX6A1
SERPINE2	1.93436e-13	0.749691	0.276	0.069	6.48745e-09	SERPINE2
BASP1	2.05707e-13	0.479052	0.223	0.026	6.89901e-09	BASP1
ATP5MPL	2.34538e-13	0.485262	0.763	0.511	7.86594e-09	ATP5MPL
ATP5PD	2.37346e-13	0.521169	0.732	0.42	7.96009e-09	ATP5PD
EPHX2	2.41179e-13	-0.71443	0.034	0.208	8.08868e-09	EPHX2
EIF3E	2.61704e-13	-0.662738	0.491	0.671	8.77703e-09	EIF3E
EPB41L4A-AS1	2.64005e-13	-0.533292	0.066	0.242	8.8542e-09	EPB41L4A-AS1
CD151	2.92207e-13	0.501784	0.763	0.468	9.80003e-09	CD151
CLIC4	3.3747e-13	0.479957	0.332	0.069	1.13181e-08	CLIC4
CAVIN1	3.54112e-13	0.577124	0.692	0.398	1.18762e-08	CAVIN1
PROCR	3.7537e-13	0.535377	0.241	0.035	1.25892e-08	PROCR
LGALS7B	4.11287e-13	0.577783	0.227	0.022	1.37937e-08	LGALS7B
RPL7	4.16098e-13	-0.503411	0.901	0.918	1.39551e-08	RPL7
NDRG2	4.44313e-13	-0.601754	0.026	0.208	1.49014e-08	NDRG2
EMP2	4.53048e-13	0.658322	0.481	0.199	1.51943e-08	EMP2
RPL37A	4.66067e-13	-0.366091	0.956	0.961	1.5631e-08	RPL37A
PSMD8	5.96729e-13	0.49865	0.654	0.325	2.00131e-08	PSMD8
POPDC2	6.36179e-13	-0.37725	0.012	0.13	2.13362e-08	POPDC2
RPL27A	8.9246e-13	-0.659705	0.736	0.805	2.99313e-08	RPL27A
PLOD2	9.33201e-13	0.477098	0.195	0.017	3.12977e-08	PLOD2
RPL29	9.45053e-13	-0.327084	0.976	0.97	3.16952e-08	RPL29
HIGD1A	9.56803e-13	0.49429	0.294	0.052	3.20893e-08	HIGD1A
PDGFRA	9.77502e-13	0.562794	0.419	0.147	3.27835e-08	PDGFRA
CCNI	1.00282e-12	-0.604969	0.712	0.775	3.36327e-08	CCNI
MT1F	1.15857e-12	0.586193	0.72	0.468	3.88563e-08	MT1F
BATF3	1.17732e-12	0.473303	0.225	0.022	3.94851e-08	BATF3
COX5B	1.28205e-12	0.493966	0.833	0.584	4.29975e-08	COX5B
KDELR2	1.38467e-12	0.559326	0.423	0.13	4.6439e-08	KDELR2
EIF4B	1.45396e-12	-0.700995	0.237	0.433	4.87629e-08	EIF4B
SARAF	1.55897e-12	-0.712887	0.467	0.632	5.22846e-08	SARAF
RPL35A	2.00845e-12	-0.369599	0.98	0.965	6.73592e-08	RPL35A
HNRNPDL	2.05567e-12	0.416433	0.791	0.506	6.8943e-08	HNRNPDL
TUBA1C	2.46658e-12	0.488278	0.674	0.355	8.27242e-08	TUBA1C
MT1H	2.52168e-12	0.681291	0.167	0.004	8.45722e-08	MT1H
RGS16	3.48461e-12	-0.849781	0.207	0.381	1.16867e-07	RGS16
MARCKS	3.66894e-12	-0.546135	0.314	0.524	1.23049e-07	MARCKS
ANAPC11	3.80971e-12	0.497269	0.696	0.403	1.2777e-07	ANAPC11
RACK1	3.87929e-12	-0.388415	0.966	0.965	1.30104e-07	RACK1
IFITM1	4.26656e-12	0.396673	0.972	0.952	1.43092e-07	IFITM1
EIF4EBP1	4.29996e-12	0.474912	0.252	0.039	1.44212e-07	EIF4EBP1
ATP5MF	4.54507e-12	0.441809	0.761	0.489	1.52432e-07	ATP5MF
ENG	4.87807e-12	0.45889	0.439	0.143	1.63601e-07	ENG
SEC61A1	4.89369e-12	0.540304	0.429	0.156	1.64125e-07	SEC61A1
RPL24	5.00021e-12	-0.445457	0.954	0.935	1.67697e-07	RPL24
ARPC1B	5.45506e-12	0.458872	0.785	0.502	1.82952e-07	ARPC1B
PLSCR1	5.49749e-12	0.513803	0.694	0.403	1.84375e-07	PLSCR1
TOMM5	6.19476e-12	0.489294	0.626	0.316	2.0776e-07	TOMM5
CHCHD2	6.34223e-12	0.440493	0.911	0.766	2.12706e-07	CHCHD2
SELENOP	6.53131e-12	-0.621217	0.151	0.364	2.19047e-07	SELENOP
KCNK4	6.6332e-12	0.342817	0.155	0.004	2.22464e-07	KCNK4
HLA-DPA1	7.64609e-12	-1.06674	0.316	0.494	2.56435e-07	HLA-DPA1
RNASEH2C	7.92971e-12	0.498769	0.451	0.165	2.65947e-07	RNASEH2C
PXDC1	8.37255e-12	0.373026	0.183	0.022	2.80799e-07	PXDC1
FAM96B	8.72094e-12	0.459379	0.63	0.312	2.92483e-07	FAM96B
ACKR1	9.03621e-12	-0.498816	0.038	0.156	3.03056e-07	ACKR1
CORO1A	9.67177e-12	-0.90998	0.074	0.255	3.24372e-07	CORO1A
TMEM119	1.08676e-11	-0.521868	0.131	0.307	3.64478e-07	TMEM119
TSC22D3	1.21255e-11	0.376701	0.622	0.316	4.06665e-07	TSC22D3
DBNDD2	1.32634e-11	0.556683	0.421	0.13	4.44827e-07	DBNDD2
TRBV21-1	1.36273e-11	-0.603227	0.012	0.126	4.57032e-07	TRBV21-1
NDUFB11	1.65381e-11	0.479035	0.736	0.442	5.54654e-07	NDUFB11
EIF4A2	1.72696e-11	-0.595855	0.215	0.433	5.79189e-07	EIF4A2
RBP1	1.74773e-11	-0.355561	0.02	0.152	5.86154e-07	RBP1
RPL5	1.7747e-11	-0.34546	0.964	0.957	5.95199e-07	RPL5
METRNL	1.80655e-11	0.424461	0.201	0.022	6.05879e-07	METRNL
TMEM167A	1.85152e-11	0.480355	0.449	0.16	6.20962e-07	TMEM167A
SNU13	1.85321e-11	0.44412	0.662	0.346	6.2153e-07	SNU13
TMEM37	1.87179e-11	-0.513554	0.026	0.186	6.27762e-07	TMEM37
CD81	2.07411e-11	0.430237	0.503	0.242	6.95614e-07	CD81
RPL17	2.09474e-11	-0.41003	0.924	0.926	7.02533e-07	RPL17
SERPINB9	2.30099e-11	-0.450843	0.032	0.173	7.71705e-07	SERPINB9
AC245595.1	2.45414e-11	0.628649	0.336	0.095	8.2307e-07	AC245595.1
HLA-DRA	2.55185e-11	-1.2233	0.378	0.515	8.55839e-07	HLA-DRA
ADAMDEC1	2.73947e-11	-0.852368	0.052	0.212	9.18763e-07	ADAMDEC1
IL3RA	2.76121e-11	-0.45107	0.022	0.156	9.26055e-07	IL3RA
CDC42EP2	2.84508e-11	0.476291	0.282	0.052	9.54184e-07	CDC42EP2
HSPG2	2.94248e-11	0.47363	0.384	0.139	9.86849e-07	HSPG2
SEC13	2.94791e-11	0.59126	0.553	0.273	9.88669e-07	SEC13
PRDX4	3.03977e-11	0.46166	0.612	0.29	1.01948e-06	PRDX4
GSTP1	3.04706e-11	0.392347	0.911	0.762	1.02192e-06	GSTP1
RCN3	3.24106e-11	0.540158	0.555	0.264	1.08699e-06	RCN3
PLIN3	3.69974e-11	0.524409	0.404	0.143	1.24082e-06	PLIN3
GBP2	3.7369e-11	-0.587682	0.129	0.303	1.25328e-06	GBP2
ENO1	3.77899e-11	0.436673	0.865	0.658	1.2674e-06	ENO1
CD44	3.9465e-11	0.355051	0.849	0.597	1.32358e-06	CD44
MGST1	4.36391e-11	0.75858	0.429	0.186	1.46357e-06	MGST1
NDUFA6	4.4781e-11	0.351533	0.648	0.338	1.50186e-06	NDUFA6
EIF3L	4.54861e-11	-0.581186	0.386	0.541	1.52551e-06	EIF3L
PA2G4	4.87043e-11	0.467332	0.592	0.312	1.63345e-06	PA2G4
SLC38A5	5.83436e-11	0.300336	0.151	0.004	1.95673e-06	SLC38A5
ELOC	5.89668e-11	0.49514	0.612	0.316	1.97763e-06	ELOC
MRGPRF	7.02959e-11	0.493268	0.33	0.1	2.35758e-06	MRGPRF
BTG1	7.29365e-11	-0.645591	0.33	0.524	2.44615e-06	BTG1
SRI	7.39006e-11	0.42764	0.692	0.42	2.47848e-06	SRI
TXNDC15	7.55097e-11	0.503384	0.441	0.173	2.53244e-06	TXNDC15
TMEM123	7.77053e-11	-0.602549	0.223	0.398	2.60608e-06	TMEM123
NUB1	8.10831e-11	-0.566786	0.352	0.545	2.71937e-06	NUB1
SNHG8	8.53992e-11	-0.579378	0.225	0.403	2.86412e-06	SNHG8
COL12A1	9.06295e-11	0.519022	0.358	0.121	3.03953e-06	COL12A1
JUN	1.03632e-10	-0.674744	0.356	0.519	3.4756e-06	JUN
BOLA3	1.07267e-10	0.484269	0.364	0.104	3.59754e-06	BOLA3
RHOC	1.14498e-10	0.489255	0.62	0.325	3.84003e-06	RHOC
AURKAIP1	1.16915e-10	0.386663	0.533	0.247	3.92108e-06	AURKAIP1
RPL12	1.28059e-10	-0.273871	0.988	0.983	4.29485e-06	RPL12
ADH1B	1.29412e-10	-0.856124	0.161	0.359	4.34023e-06	ADH1B
ARHGAP29	1.38497e-10	-0.425229	0.042	0.169	4.64492e-06	ARHGAP29
ATP6V0B	1.4596e-10	0.43025	0.529	0.234	4.8952e-06	ATP6V0B
CKAP4	1.53303e-10	0.424507	0.278	0.069	5.14147e-06	CKAP4
PYURF	1.54029e-10	-0.572107	0.149	0.316	5.16584e-06	PYURF
LNX1	1.64961e-10	0.307036	0.137	0.004	5.53246e-06	LNX1
PNISR	1.76539e-10	-0.599306	0.286	0.481	5.92075e-06	PNISR
TGFBR2	1.80936e-10	0.417438	0.26	0.056	6.06824e-06	TGFBR2
ATP5MC1	1.85333e-10	0.460199	0.63	0.368	6.2157e-06	ATP5MC1
FKBP1A	1.91893e-10	0.326128	0.928	0.766	6.43571e-06	FKBP1A
GPI	1.94233e-10	0.474514	0.477	0.208	6.51417e-06	GPI
RPL22	1.96169e-10	-0.398267	0.956	0.952	6.5791e-06	RPL22
NHP2	2.00206e-10	0.456734	0.612	0.329	6.7145e-06	NHP2
RPL7A	2.06218e-10	-0.263744	0.982	0.974	6.91614e-06	RPL7A
RPL4	2.30928e-10	-0.507269	0.857	0.892	7.74486e-06	RPL4
RETREG1	2.31868e-10	0.306056	0.141	0.009	7.77639e-06	RETREG1
S100A2	2.42073e-10	0.472406	0.183	0.022	8.11865e-06	S100A2
CLIP3	2.50157e-10	-0.399622	0.05	0.173	8.38977e-06	CLIP3
SYNGR2	2.9356e-10	-0.517322	0.064	0.212	9.84543e-06	SYNGR2
TRAV27	2.98727e-10	-0.932271	0.024	0.165	1.00187e-05	TRAV27
MUSK	2.99302e-10	-0.353931	0.008	0.113	1.0038e-05	MUSK
EIF3H	3.04691e-10	-0.574079	0.467	0.61	1.02187e-05	EIF3H
SSR1	3.50647e-10	0.420932	0.437	0.199	1.176e-05	SSR1
ITM2A	3.70123e-10	-0.360222	0.02	0.134	1.24132e-05	ITM2A
IKBIP	3.80866e-10	0.487948	0.453	0.177	1.27735e-05	IKBIP
SPARC	3.97281e-10	0.312261	0.861	0.628	1.3324e-05	SPARC
SLFN5	4.19211e-10	-0.559902	0.211	0.398	1.40595e-05	SLFN5
SPTSSA	4.19807e-10	0.426574	0.41	0.143	1.40795e-05	SPTSSA
TMED9	4.23216e-10	0.461398	0.67	0.407	1.41938e-05	TMED9
KRTDAP	4.41971e-10	0.39785	0.153	0.009	1.48228e-05	KRTDAP
SPCS1	4.65666e-10	0.386276	0.732	0.476	1.56175e-05	SPCS1
AC100810.1	4.65966e-10	-0.301791	0.01	0.113	1.56276e-05	AC100810.1
PIM2	4.82531e-10	-0.587715	0.02	0.126	1.61831e-05	PIM2
CIRBP	4.98968e-10	-0.498618	0.702	0.779	1.67344e-05	CIRBP
RBP5	5.19027e-10	-0.503189	0.457	0.61	1.74071e-05	RBP5
SKP1	5.20116e-10	0.307817	0.885	0.667	1.74437e-05	SKP1
PSMB3	5.38349e-10	0.385487	0.736	0.463	1.80551e-05	PSMB3
SPAG16	5.48216e-10	-0.428702	0.068	0.208	1.83861e-05	SPAG16
UBL7	5.61782e-10	-0.521201	0.107	0.255	1.8841e-05	UBL7
COX7B	6.36263e-10	0.366248	0.694	0.424	2.1339e-05	COX7B
SLC2A3	6.93299e-10	-0.864534	0.179	0.329	2.32518e-05	SLC2A3
TMBIM6	7.16069e-10	0.285023	0.785	0.506	2.40155e-05	TMBIM6
RAC2	7.58802e-10	-0.789842	0.064	0.216	2.54487e-05	RAC2
MFAP5	7.67502e-10	0.443396	0.203	0.03	2.57405e-05	MFAP5
PID1	7.75971e-10	-0.440521	0.06	0.238	2.60245e-05	PID1
HLA-DQA1	7.96302e-10	-1.00467	0.149	0.294	2.67064e-05	HLA-DQA1
APCDD1	8.19801e-10	0.475409	0.258	0.078	2.74945e-05	APCDD1
RPL39	8.45938e-10	0.294978	0.996	0.996	2.83711e-05	RPL39
SLC22A3	8.47981e-10	-0.411794	0.022	0.143	2.84396e-05	SLC22A3
MMP2	9.14578e-10	0.455424	0.608	0.368	3.06731e-05	MMP2
ISOC2	9.25389e-10	0.459659	0.364	0.143	3.10357e-05	ISOC2
NACA	9.2751e-10	-0.408311	0.95	0.939	3.11068e-05	NACA
ADIRF	9.30745e-10	0.54333	0.557	0.32	3.12153e-05	ADIRF
MXRA5	9.38396e-10	0.469412	0.469	0.19	3.14719e-05	MXRA5
MEOX2	9.42768e-10	-0.418465	0.032	0.152	3.16185e-05	MEOX2
CALR	9.42797e-10	0.369895	0.893	0.732	3.16195e-05	CALR
PHC2	9.67448e-10	0.409698	0.181	0.03	3.24463e-05	PHC2
SERPINB4	1.01926e-09	0.371462	0.129	0.009	3.41839e-05	SERPINB4
MASP1	1.09442e-09	0.455668	0.308	0.1	3.67047e-05	MASP1
NOP10	1.09739e-09	0.379512	0.565	0.247	3.68042e-05	NOP10
TUBB2A	1.24862e-09	0.470563	0.382	0.134	4.18761e-05	TUBB2A
SELENOS	1.40783e-09	0.430441	0.636	0.398	4.72157e-05	SELENOS
SNRPB2	1.49691e-09	0.396777	0.485	0.216	5.02033e-05	SNRPB2
FSTL3	1.5568e-09	0.341108	0.137	0.009	5.22121e-05	FSTL3
ENY2	1.5667e-09	0.380131	0.537	0.264	5.25439e-05	ENY2
MRPL24	1.61764e-09	0.442509	0.414	0.152	5.42525e-05	MRPL24
AP2S1	1.63439e-09	0.443357	0.563	0.303	5.48141e-05	AP2S1
CHL1	1.71538e-09	-0.326643	0.03	0.143	5.75306e-05	CHL1
CATSPERZ	1.77867e-09	0.369275	0.167	0.017	5.96529e-05	CATSPERZ
TSC22D1	1.83201e-09	-0.484879	0.117	0.277	6.14419e-05	TSC22D1
SELENOF	2.06972e-09	0.288798	0.684	0.42	6.94143e-05	SELENOF
RPS3	2.20345e-09	-0.30708	0.974	0.957	7.38992e-05	RPS3
ZFAS1	2.26619e-09	-0.517336	0.491	0.615	7.60035e-05	ZFAS1
CD37	2.39362e-09	-0.590978	0.03	0.165	8.02772e-05	CD37
RNH1	2.47346e-09	0.404647	0.662	0.403	8.29549e-05	RNH1
NDUFB10	2.4815e-09	0.358648	0.581	0.316	8.32246e-05	NDUFB10
GMPPB	2.60822e-09	0.362056	0.189	0.03	8.74743e-05	GMPPB
AP3S1	2.62743e-09	0.339825	0.511	0.229	8.81188e-05	AP3S1
RER1	2.68246e-09	0.400555	0.563	0.29	8.99642e-05	RER1
LIMD2	2.70669e-09	-0.74067	0.099	0.234	9.0777e-05	LIMD2
OVCA2	2.76508e-09	-0.335124	0.034	0.147	9.27352e-05	OVCA2
SNRPF	2.7988e-09	0.364522	0.549	0.268	9.3866e-05	SNRPF
PMP22	3.02184e-09	0.39357	0.821	0.615	0.000101347	PMP22
RPL23	3.30582e-09	-0.515357	0.692	0.758	0.000110871	RPL23
GTF2A2	3.36999e-09	0.395117	0.443	0.19	0.000113023	GTF2A2
TIMM13	3.56371e-09	0.406242	0.489	0.225	0.00011952	TIMM13
TRIR	3.63191e-09	-0.478598	0.278	0.433	0.000121807	TRIR
SERPING1	3.68548e-09	-0.499073	0.899	0.883	0.000123604	SERPING1
CYCS	3.83645e-09	0.413393	0.443	0.173	0.000128667	CYCS
S100A3	4.00887e-09	0.38768	0.239	0.048	0.000134449	S100A3
MYL12B	4.01101e-09	0.307643	0.891	0.71	0.000134521	MYL12B
ARHGDIB	4.26015e-09	-0.746063	0.127	0.268	0.000142877	ARHGDIB
PGAM1	4.30701e-09	0.402223	0.744	0.476	0.000144449	PGAM1
CCR7	4.53392e-09	-0.747774	0.02	0.13	0.000152059	CCR7
PPP1CC	4.58915e-09	-0.528994	0.151	0.333	0.000153911	PPP1CC
PTX3	4.71553e-09	0.937608	0.131	0.009	0.00015815	PTX3
ECM1	4.80537e-09	0.434366	0.384	0.143	0.000161162	ECM1
ANGPTL4	5.38246e-09	0.359719	0.171	0.022	0.000180517	ANGPTL4
TRG-AS1	5.41253e-09	-0.513799	0.008	0.113	0.000181525	TRG-AS1
PRDX6	5.46066e-09	0.405582	0.769	0.537	0.00018314	PRDX6
ACHE	5.84661e-09	-0.321025	0.036	0.16	0.000196084	ACHE
IGFBP5	5.96118e-09	0.605448	0.63	0.377	0.000199926	IGFBP5
ARHGAP15	6.13552e-09	-0.519678	0.014	0.126	0.000205773	ARHGAP15
OSBPL8	6.50069e-09	-0.557374	0.322	0.494	0.00021802	OSBPL8
CD3G	6.64685e-09	-0.401787	0.014	0.117	0.000222922	CD3G
C19orf70	6.85337e-09	0.350689	0.63	0.377	0.000229848	C19orf70
JUNB	7.44868e-09	-0.619052	0.682	0.753	0.000249814	JUNB
MAN1A1	7.63391e-09	0.307191	0.27	0.078	0.000256026	MAN1A1
PHPT1	8.02506e-09	0.373008	0.734	0.485	0.000269145	PHPT1
MATR3.1	8.76775e-09	-0.423228	0.107	0.247	0.000294053	MATR3.1
MFGE8	8.7891e-09	-0.461322	0.183	0.342	0.000294769	MFGE8
SEPT4	8.86593e-09	-0.305213	0.022	0.13	0.000297346	SEPT4
MSC	9.50529e-09	-0.45822	0.163	0.329	0.000318788	MSC
TRAV8-4	9.56993e-09	-0.841995	0.048	0.19	0.000320956	TRAV8-4
WBP2	1.0052e-08	-0.364233	0.089	0.225	0.000337124	WBP2
CRABP2	1.04789e-08	0.55095	0.338	0.113	0.00035144	CRABP2
SNED1	1.08906e-08	0.367503	0.254	0.078	0.000365248	SNED1
CCL2	1.09019e-08	0.2648	0.714	0.403	0.000365628	CCL2
IGBP1	1.14134e-08	-0.453441	0.151	0.303	0.000382782	IGBP1
COX6B1	1.16689e-08	0.345865	0.823	0.619	0.000391352	COX6B1
SURF4	1.24329e-08	0.408487	0.402	0.16	0.000416973	SURF4
ALDOA	1.30726e-08	0.428264	0.845	0.645	0.00043843	ALDOA
TMEM50A	1.35151e-08	0.370357	0.805	0.619	0.000453268	TMEM50A
CD3E	1.36922e-08	-0.677338	0.056	0.19	0.00045921	CD3E
SLC39A7	1.40984e-08	0.426247	0.31	0.108	0.000472832	SLC39A7
LAPTM4A	1.45116e-08	0.307084	0.95	0.818	0.00048669	LAPTM4A
CDK2AP1	1.45223e-08	0.267241	0.153	0.022	0.000487047	CDK2AP1
NDUFV2	1.48508e-08	0.351448	0.616	0.368	0.000498067	NDUFV2
MESD	1.48841e-08	0.436666	0.402	0.169	0.000499184	MESD
PSAP	1.51241e-08	-0.456136	0.769	0.805	0.000507232	PSAP
MRPL36	1.5779e-08	0.398319	0.338	0.113	0.000529195	MRPL36
SPTBN1	1.58597e-08	-0.447362	0.326	0.463	0.000531903	SPTBN1
SRSF2	1.58746e-08	0.39795	0.535	0.294	0.000532402	SRSF2
P4HA2	1.60638e-08	0.387856	0.233	0.056	0.000538747	P4HA2
TRAPPC5	1.64556e-08	-0.343594	0.024	0.117	0.000551887	TRAPPC5
MORF4L2	1.65808e-08	0.391947	0.475	0.229	0.000556086	MORF4L2
CLEC3B	1.81209e-08	0.445011	0.272	0.074	0.000607739	CLEC3B
SRP14	2.01258e-08	0.299006	0.899	0.762	0.000674979	SRP14
GLDN	2.05867e-08	0.302021	0.105	0.004	0.000690438	GLDN
LSM7	2.10331e-08	0.379543	0.608	0.338	0.000705408	LSM7
PQLC3	2.17635e-08	-0.372657	0.08	0.216	0.000729904	PQLC3
LMAN2	2.24093e-08	0.39301	0.604	0.333	0.000751564	LMAN2
LY6D	2.24179e-08	0.383993	0.123	0.004	0.000751851	LY6D
FOSL2	2.38989e-08	0.322842	0.175	0.035	0.000801522	FOSL2
AOX1	2.44307e-08	0.288362	0.127	0.013	0.000819356	AOX1
HLA-DPB1	2.45449e-08	-0.961302	0.294	0.394	0.000823188	HLA-DPB1
COPE	2.66106e-08	0.339517	0.64	0.381	0.000892466	COPE
XAF1	2.75194e-08	-0.458838	0.068	0.186	0.000922946	XAF1
FDCSP	2.79274e-08	-0.486763	0.054	0.216	0.00093663	FDCSP
HSD17B10	2.79975e-08	0.434158	0.453	0.203	0.000938979	HSD17B10
EIF1AX	3.0789e-08	0.373247	0.59	0.342	0.0010326	EIF1AX
JPT1	3.16008e-08	0.311895	0.298	0.074	0.00105983	JPT1
RPL14	3.27472e-08	-0.293648	0.972	0.961	0.00109827	RPL14
ALG3	3.41677e-08	0.419227	0.292	0.087	0.00114592	ALG3
VAMP5	3.48871e-08	0.464753	0.807	0.61	0.00117004	VAMP5
MAPKAPK2	3.74389e-08	0.32526	0.191	0.035	0.00125562	MAPKAPK2
MAL	3.93061e-08	-0.620649	0.016	0.117	0.00131825	MAL
GALNT15	4.07282e-08	0.322681	0.175	0.03	0.00136594	GALNT15
AHNAK	4.25269e-08	-0.572657	0.499	0.649	0.00142627	AHNAK
YIF1B	4.55997e-08	0.359596	0.294	0.087	0.00152932	YIF1B
NDUFB3	4.7351e-08	0.36646	0.421	0.19	0.00158806	NDUFB3
DPYSL2	5.01403e-08	0.389405	0.35	0.143	0.00168161	DPYSL2
OSR1	5.56317e-08	0.334101	0.117	0.009	0.00186578	OSR1
MTHFD2	5.73219e-08	0.437291	0.256	0.074	0.00192246	MTHFD2
MKKS	6.27588e-08	0.300321	0.223	0.043	0.0021048	MKKS
HS6ST1	6.2878e-08	0.310582	0.161	0.022	0.0021088	HS6ST1
LOX	6.5207e-08	0.309042	0.149	0.026	0.00218691	LOX
HLA-F	6.6337e-08	-0.425213	0.346	0.481	0.00222481	HLA-F
SELENOH	6.64039e-08	0.390013	0.606	0.368	0.00222705	SELENOH
SLC1A5	6.67212e-08	0.344959	0.191	0.039	0.0022377	SLC1A5
COL4A2	6.82028e-08	0.424217	0.286	0.095	0.00228739	COL4A2
TRBV5-6	6.96475e-08	-0.838149	0.05	0.16	0.00233584	TRBV5-6
SLC39A8	7.66716e-08	0.406555	0.497	0.264	0.00257141	SLC39A8
UFM1	7.75004e-08	0.390643	0.39	0.169	0.00259921	UFM1
STMN3	7.8781e-08	0.401958	0.336	0.121	0.00264216	STMN3
NCBP2-AS2	8.04509e-08	-0.2912	0.038	0.139	0.00269816	NCBP2-AS2
ANKRD12	8.2407e-08	-0.503485	0.141	0.281	0.00276377	ANKRD12
SSR2	8.40928e-08	0.25518	0.746	0.498	0.0028203	SSR2
PHLDA2	8.44684e-08	0.359147	0.245	0.069	0.0028329	PHLDA2
CAPG	8.65043e-08	0.342782	0.256	0.069	0.00290118	CAPG
SNRPE	9.03129e-08	0.38146	0.503	0.268	0.00302891	SNRPE
TGFBR3	9.12762e-08	0.361278	0.227	0.069	0.00306122	TGFBR3
UQCRFS1	9.24145e-08	-0.414067	0.056	0.186	0.0030994	UQCRFS1
NID2	9.41025e-08	0.291704	0.145	0.03	0.00315601	NID2
MBNL2	9.82366e-08	-0.430939	0.064	0.195	0.00329466	MBNL2
SRM	1.00375e-07	0.336058	0.145	0.026	0.00336637	SRM
PDIA6	1.05184e-07	0.397901	0.769	0.545	0.00352765	PDIA6
PAM	1.05219e-07	0.383964	0.356	0.177	0.00352884	PAM
RNF181	1.05277e-07	0.384654	0.616	0.359	0.0035308	RNF181
MDH2	1.07424e-07	0.330874	0.598	0.342	0.00360279	MDH2
GGCT	1.12492e-07	0.375025	0.35	0.152	0.00377276	GGCT
PCSK1	1.13244e-07	0.347435	0.107	0.009	0.00379796	PCSK1
PCBP1	1.16671e-07	0.330886	0.322	0.13	0.00391291	PCBP1
HSPA8	1.19424e-07	0.295231	0.839	0.619	0.00400524	HSPA8
FNBP1	1.22525e-07	-0.403495	0.095	0.229	0.00410925	FNBP1
RFTN1	1.29259e-07	-0.400397	0.141	0.277	0.00433507	RFTN1
IFNGR1	1.30637e-07	-0.548442	0.356	0.476	0.0043813	IFNGR1
EZR	1.30963e-07	-0.44674	0.056	0.19	0.00439223	EZR
TMEM163	1.37332e-07	-0.428956	0.062	0.19	0.00460583	TMEM163
ATP6V1G1	1.39285e-07	0.371771	0.656	0.42	0.00467136	ATP6V1G1
TNFAIP3	1.4682e-07	-0.523849	0.191	0.355	0.00492404	TNFAIP3
LAMTOR1	1.48104e-07	0.298308	0.569	0.316	0.00496711	LAMTOR1
ERH	1.4931e-07	0.361636	0.765	0.576	0.00500755	ERH
DUT	1.51756e-07	-0.523729	0.197	0.338	0.0050896	DUT
NRP2	1.59492e-07	0.320696	0.183	0.035	0.00534905	NRP2
HLA-B	1.59942e-07	-0.34861	0.946	0.935	0.00536415	HLA-B
WISP2	1.60522e-07	0.31375	0.119	0.009	0.00538358	WISP2
RPL31	1.7366e-07	-0.381342	0.849	0.879	0.00582421	RPL31
GGT5	1.74613e-07	0.407199	0.632	0.381	0.00585616	GGT5
RNASET2	1.80135e-07	-0.458846	0.046	0.152	0.00604138	RNASET2
CD9	1.85576e-07	0.397802	0.742	0.58	0.00622386	CD9
NDUFS6	1.85765e-07	0.352001	0.569	0.316	0.0062302	NDUFS6
LSAMP	1.87848e-07	-0.394961	0.066	0.186	0.00630005	LSAMP
PLXNA4	1.99113e-07	0.293375	0.133	0.026	0.00667785	PLXNA4
LTB	1.99123e-07	-0.712983	0.042	0.156	0.00667819	LTB
PDIA4	2.04021e-07	0.341357	0.563	0.299	0.00684247	PDIA4
POSTN	2.06816e-07	0.524924	0.221	0.061	0.00693618	POSTN
CCDC124	2.07741e-07	0.363164	0.4	0.19	0.00696723	CCDC124
LAPTM5	2.13718e-07	-0.688059	0.046	0.152	0.00716769	LAPTM5
TYMP	2.2446e-07	0.373607	0.744	0.532	0.00752793	TYMP
TOR3A	2.52974e-07	-0.288542	0.018	0.104	0.00848424	TOR3A
SVIL	2.60021e-07	-0.32007	0.089	0.212	0.00872059	SVIL
KRT5	2.66197e-07	0.350944	0.179	0.039	0.00892773	KRT5
CANX	2.69749e-07	0.313396	0.646	0.411	0.00904685	CANX
GFPT2	2.69847e-07	0.361365	0.239	0.069	0.00905013	GFPT2
GPX3	2.70588e-07	0.492821	0.151	0.03	0.00907499	GPX3
CXCL10	2.732e-07	-1.31238	0.082	0.186	0.00916257	CXCL10
PASK	2.78393e-07	-0.525944	0.014	0.104	0.00933673	PASK
UGDH	2.89297e-07	0.359274	0.256	0.069	0.00970246	UGDH
CTSA	3.17822e-07	0.342679	0.414	0.19	0.0106591	CTSA
P4HB	3.25734e-07	0.345086	0.684	0.459	0.0109245	P4HB
GNB2	3.34336e-07	0.275212	0.155	0.043	0.011213	GNB2
PTPRC	3.37255e-07	-0.819724	0.107	0.242	0.0113109	PTPRC
GIMAP4	3.4694e-07	-0.422532	0.038	0.156	0.0116357	GIMAP4
FKBP10	3.57207e-07	0.350698	0.465	0.255	0.01198	FKBP10
TNFRSF1A	3.67805e-07	0.36251	0.505	0.277	0.0123354	TNFRSF1A
GOLGB1	3.853e-07	-0.435849	0.135	0.273	0.0129222	GOLGB1
TPM1	4.24508e-07	-0.501127	0.539	0.641	0.0142372	TPM1
STAT1	4.39745e-07	-0.520983	0.465	0.537	0.0147482	STAT1
PSMA7	4.85768e-07	0.296035	0.775	0.567	0.0162917	PSMA7
PGK1	4.95065e-07	0.416123	0.638	0.442	0.0166035	PGK1
CDH13	4.95924e-07	0.318394	0.201	0.056	0.0166323	CDH13
GNB1	5.06567e-07	0.330183	0.245	0.091	0.0169893	GNB1
FXYD6	5.22514e-07	-0.36334	0.052	0.156	0.0175241	FXYD6
CHN1	5.2767e-07	-0.49541	0.183	0.303	0.017697	CHN1
KDELR1	5.43416e-07	0.267912	0.702	0.442	0.0182251	KDELR1
ATP2A2	5.44134e-07	0.310183	0.231	0.069	0.0182492	ATP2A2
P4HA1	5.4581e-07	0.333452	0.306	0.117	0.0183054	P4HA1
PTPRG	5.52335e-07	0.304273	0.147	0.03	0.0185242	PTPRG
ZDHHC9	6.02189e-07	0.320888	0.205	0.061	0.0201962	ZDHHC9
ISG15	6.03001e-07	-0.56437	0.161	0.26	0.0202235	ISG15
HPRT1	6.31527e-07	0.306851	0.268	0.087	0.0211802	HPRT1
RUNX1	6.37851e-07	0.329205	0.215	0.061	0.0213922	RUNX1
HLA-DQB1	6.53649e-07	-1.02124	0.119	0.195	0.0219221	HLA-DQB1
IER2	6.61972e-07	-0.432878	0.563	0.645	0.0222012	IER2
DNPH1	6.76068e-07	-0.409036	0.213	0.342	0.022674	DNPH1
CNIH4	6.78301e-07	0.313364	0.457	0.229	0.0227489	CNIH4
SLC35B1	7.0763e-07	0.384235	0.284	0.113	0.0237325	SLC35B1
MAP3K8	7.13487e-07	-0.346796	0.082	0.19	0.0239289	MAP3K8
SOX4	7.43279e-07	-0.4281	0.097	0.212	0.0249281	SOX4
DNAJC3	7.56107e-07	0.385033	0.437	0.234	0.0253583	DNAJC3
PTGFRN	7.65569e-07	0.297135	0.147	0.022	0.0256757	PTGFRN
TNFRSF14	7.684e-07	-0.480233	0.161	0.281	0.0257706	TNFRSF14
NUDC	7.69081e-07	0.31212	0.479	0.234	0.0257934	NUDC
SDF4	7.714e-07	0.330912	0.541	0.307	0.0258712	SDF4
SHC1	7.72632e-07	0.34343	0.298	0.108	0.0259125	SHC1
RBL2	7.8151e-07	-0.340003	0.058	0.169	0.0262103	RBL2
PCED1A	7.8605e-07	0.318935	0.201	0.048	0.0263626	PCED1A
CLIC1	7.94282e-07	0.341402	0.835	0.649	0.0266386	CLIC1
DDX5	7.99108e-07	-0.448485	0.598	0.671	0.0268005	DDX5
LSM6	8.00141e-07	0.334726	0.256	0.091	0.0268351	LSM6
GLIS3	8.1524e-07	0.280039	0.131	0.017	0.0273415	GLIS3
DNAJC4	9.0945e-07	-0.367689	0.085	0.186	0.0305011	DNAJC4
PDGFRB	9.39546e-07	0.300532	0.463	0.242	0.0315105	PDGFRB
ZYX	9.42502e-07	0.294983	0.241	0.078	0.0316096	ZYX
NR4A1	9.64463e-07	0.518832	0.241	0.091	0.0323462	NR4A1
SLCO2B1	1.02792e-06	-0.318805	0.042	0.156	0.0344745	SLCO2B1
SAR1A	1.04375e-06	0.311885	0.419	0.182	0.0350053	SAR1A
EIF3D	1.04915e-06	-0.420129	0.318	0.429	0.0351865	EIF3D
SRSF3	1.0794e-06	0.378153	0.642	0.429	0.036201	SRSF3
CD247	1.0899e-06	-0.438922	0.018	0.108	0.0365531	CD247
CADM3	1.1125e-06	-0.372848	0.091	0.208	0.037311	CADM3
CTBS	1.15604e-06	-0.302397	0.044	0.152	0.0387712	CTBS
CXCL2	1.17755e-06	-0.889439	0.143	0.229	0.0394928	CXCL2
HEG1	1.18907e-06	0.400012	0.34	0.156	0.0398791	HEG1
EMC7	1.21527e-06	0.327027	0.443	0.216	0.0407578	EMC7
C11orf98	1.25664e-06	0.311978	0.249	0.069	0.0421451	C11orf98
PRELP	1.2596e-06	-0.480394	0.187	0.329	0.0422444	PRELP
CXCL11	1.3038e-06	-0.712551	0.082	0.169	0.043727	CXCL11
HSBP1	1.32449e-06	0.322838	0.59	0.364	0.0444207	HSBP1
NDUFA1	1.33948e-06	0.266375	0.674	0.442	0.0449235	NDUFA1
EHD2	1.34008e-06	0.395051	0.241	0.082	0.0449436	EHD2
HCLS1	1.41242e-06	-0.400197	0.032	0.108	0.0473699	HCLS1
LRRFIP2	1.43683e-06	-0.30004	0.064	0.173	0.0481883	LRRFIP2
GBP1	1.47254e-06	-0.479087	0.157	0.251	0.0493861	GBP1

[truncated: 16 more sheets: C10 MPh-1, C11 KC-2, C12 KC-3, C13 TC-7, C14 EC-1, C15 FB-3, C16 DC-2, C17 BC, C18 MFB, C19 KC-4, C20 TC-8, C21 other, C22 PDC, C23 EC-2, C24 TC-9, C25 DC-3]
