# Supplementary material for: Single-cell RNA sequencing reveals markers of disease progression in primary cutaneous T-cell lymphoma
Source: Mol Cancer. 2021 Sep 28;20:124. doi: 10.1186/s12943-021-01419-2 (PMC8477535; doi:10.1186/s12943-021-01419-2)
Supplement: Supplementary file 16 — Additional file 16: Table S15. [file 12943_2021_1419_MOESM16_ESM.xls]

## Sheet: C0 TC-1
	p_val	avg_logFC	pct.1	pct.2	p_val_adj	Gene
PFN1	2.37938e-265	-1.97287	0.402	0.958	7.97997e-261	PFN1
FTH1	2.45198e-262	-1.882	0.35	0.944	8.22347e-258	FTH1
CXCL13	1.34631e-239	4.23056	0.759	0.044	4.51526e-235	CXCL13
RPS2	4.87835e-237	-1.9333	0.341	0.929	1.6361e-232	RPS2
RPS29	1.98488e-170	-1.07786	0.743	0.978	6.6569e-166	RPS29
TRAV27	2.01017e-163	-1.28016	0.49	0.931	6.7417e-159	TRAV27
TSC22D3	4.73001e-131	1.71511	0.737	0.194	1.58635e-126	TSC22D3
S100A6	3.33583e-119	1.35251	0.89	0.564	1.11877e-114	S100A6
RPL13	3.78852e-116	-0.492631	0.989	0.999	1.27059e-111	RPL13
ALOX5AP	2.08855e-109	1.46729	0.764	0.279	7.00457e-105	ALOX5AP
ISG20	1.09618e-102	1.82578	0.554	0.077	3.67638e-98	ISG20
ATF5	2.35089e-100	-1.68766	0.012	0.404	7.8844e-96	ATF5
SH3BGRL3	1.47799e-85	1.02195	0.898	0.663	4.95689e-81	SH3BGRL3
TRGC2	2.9817e-80	-1.57173	0.003	0.314	1e-75	TRGC2
B2M	5.65122e-73	0.417258	0.999	1	1.89531e-68	B2M
MT-CO3	7.14703e-71	-0.682152	0.832	0.989	2.39697e-66	MT-CO3
TRGV9	2.70593e-68	-1.4224	0.045	0.383	9.07514e-64	TRGV9
DDIT4	4.72504e-68	1.373	0.486	0.11	1.58468e-63	DDIT4
HMGN1	8.91682e-65	-1.27293	0.11	0.478	2.99052e-60	HMGN1
EIF5A	1.16811e-62	-1.11957	0.155	0.519	3.91761e-58	EIF5A
CTSL	9.4743e-62	-1.54662	0.038	0.33	3.17749e-57	CTSL
IL32	1.55862e-61	0.713792	0.972	0.893	5.22729e-57	IL32
RPL7	2.81459e-61	-0.68121	0.672	0.897	9.43957e-57	RPL7
CST7	6.86498e-61	1.25395	0.617	0.245	2.30238e-56	CST7
S100A11	8.53302e-60	0.833729	0.84	0.608	2.8618e-55	S100A11
GNLY	1.91936e-57	1.7938	0.138	0.003	6.43715e-53	GNLY
ITM2A	4.5631e-56	-1.18647	0.117	0.466	1.53037e-51	ITM2A
KRT16	6.2121e-56	1.23614	0.275	0.029	2.08342e-51	KRT16
RANBP1	2.56013e-55	-1.19154	0.047	0.328	8.58618e-51	RANBP1
COX5A	8.60353e-55	-1.19773	0.057	0.354	2.88545e-50	COX5A
ID3	7.35707e-52	-1.22733	0.098	0.409	2.46741e-47	ID3
PTMA	2.23889e-51	-0.435634	0.965	0.993	7.50879e-47	PTMA
HSP90AA1	7.6697e-51	-0.818503	0.51	0.801	2.57226e-46	HSP90AA1
TSHZ2	3.67836e-50	1.16727	0.24	0.014	1.23365e-45	TSHZ2
ANP32B	6.06817e-50	-1.15544	0.059	0.346	2.03514e-45	ANP32B
IL7R	2.22445e-49	0.996725	0.485	0.189	7.46034e-45	IL7R
RPS20	5.0676e-49	-0.922287	0.259	0.589	1.69957e-44	RPS20
S100A8	1.74699e-48	0.941154	0.617	0.271	5.85906e-44	S100A8
S100A4	2.04454e-46	0.644745	0.959	0.907	6.85698e-42	S100A4
TMSB10	3.84963e-46	0.480155	0.992	0.981	1.29109e-41	TMSB10
LGALS1	1.53721e-45	1.21668	0.558	0.297	5.15549e-41	LGALS1
SPNS1	1.61306e-45	-1.11426	0.088	0.382	5.40989e-41	SPNS1
FKBP5	2.79474e-45	1.0466	0.328	0.073	9.37299e-41	FKBP5
IGHM	4.93155e-45	-1.01129	0.111	0.399	1.65394e-40	IGHM
KIR2DL3	4.88017e-44	1.11137	0.19	0.004	1.63671e-39	KIR2DL3
KRT6A	4.0574e-43	1.04929	0.216	0.028	1.36077e-38	KRT6A
AICDA	1.95571e-42	-1.09395	0.01	0.191	6.55905e-38	AICDA
NBAS	4.01465e-42	1.14243	0.27	0.049	1.34643e-37	NBAS
MT-CO1	8.22155e-42	-0.459004	0.947	0.998	2.75734e-37	MT-CO1
SH2D2A	1.30672e-41	1.07577	0.246	0.031	4.38247e-37	SH2D2A
CD79A	1.45302e-41	-1.10041	0.02	0.23	4.87313e-37	CD79A
HACD1	2.38731e-41	-1.08056	0.08	0.342	8.00656e-37	HACD1
CDO1	3.48742e-40	1.03082	0.169	0.034	1.16961e-35	CDO1
MT2A	7.54837e-40	0.873209	0.659	0.482	2.53157e-35	MT2A
CORO1B	2.18989e-39	-0.831897	0.334	0.657	7.34447e-35	CORO1B
RPL13A	1.16835e-38	-0.586277	0.734	0.901	3.91842e-34	RPL13A
LMO4	3.86601e-38	1.05212	0.356	0.095	1.29658e-33	LMO4
RCSD1	4.28667e-38	-0.991367	0.105	0.388	1.43766e-33	RCSD1
SERF2	4.5486e-38	0.596358	0.838	0.641	1.52551e-33	SERF2
ZFP36L1	6.4363e-38	-1.01353	0.101	0.363	2.15861e-33	ZFP36L1
MRPS34	7.03388e-38	-0.985683	0.052	0.291	2.35902e-33	MRPS34
LIMD2	1.54058e-37	-0.607088	0.426	0.697	5.16681e-33	LIMD2
S100A10	3.45384e-36	0.656679	0.737	0.522	1.15835e-31	S100A10
EPHX2	3.92715e-36	-0.94034	0.107	0.384	1.31709e-31	EPHX2
MTDH	5.3371e-36	-0.937822	0.071	0.307	1.78996e-31	MTDH
FUS	1.13991e-35	-0.778834	0.265	0.553	3.82302e-31	FUS
UBE2I	5.15429e-35	-0.779092	0.28	0.552	1.72865e-30	UBE2I
TMA7	2.90724e-34	0.690616	0.705	0.459	9.7503e-30	TMA7
RPL27A	6.79433e-34	-0.695354	0.447	0.692	2.27868e-29	RPL27A
PABPC1	8.34911e-34	-0.710795	0.379	0.642	2.80012e-29	PABPC1
ARF5	3.14672e-33	-0.896258	0.102	0.338	1.05535e-28	ARF5
CCDC85B	1.18615e-32	-0.899385	0.012	0.175	3.9781e-28	CCDC85B
IDH2	1.27443e-32	-0.851133	0.008	0.159	4.27419e-28	IDH2
NEAT1	6.00318e-32	0.846288	0.329	0.127	2.01335e-27	NEAT1
UQCRFS1	1.5246e-31	-0.888626	0.02	0.192	5.11321e-27	UQCRFS1
MT-ND1	1.91093e-31	-0.714179	0.539	0.853	6.40887e-27	MT-ND1
LINC01943	3.49214e-31	1.1109	0.175	0.011	1.1712e-26	LINC01943
MYL12A	6.15587e-31	0.634328	0.807	0.637	2.06456e-26	MYL12A
ATP5F1E	7.2784e-31	0.593057	0.844	0.653	2.44103e-26	ATP5F1E
BIRC3	1.0742e-30	0.805574	0.346	0.134	3.60266e-26	BIRC3
GLUL	6.0181e-30	0.710421	0.132	0.013	2.01835e-25	GLUL
H1F0	7.46796e-30	-0.940264	0.028	0.202	2.5046e-25	H1F0
IGHD	1.44589e-29	-0.840231	0.023	0.181	4.84922e-25	IGHD
COCH	1.48491e-29	-0.821283	0.012	0.158	4.98008e-25	COCH
SOX4	3.23025e-29	-0.868013	0.028	0.209	1.08336e-24	SOX4
LY6E	3.70215e-29	-0.70097	0.329	0.59	1.24163e-24	LY6E
HSP90AB1	2.50871e-28	-0.647129	0.488	0.71	8.4137e-24	HSP90AB1
RPS6	2.73765e-28	-0.307666	0.879	0.962	9.18153e-24	RPS6
FXYD1	3.3059e-28	0.721673	0.11	0.005	1.10873e-23	FXYD1
BTG1	5.28639e-28	0.823209	0.528	0.256	1.77295e-23	BTG1
SYTL3	7.51402e-28	0.709949	0.12	0.007	2.52005e-23	SYTL3
APP	1.9395e-27	-0.84492	0.052	0.234	6.5047e-23	APP
PKM	2.21039e-27	-0.53624	0.537	0.753	7.41319e-23	PKM
PRDX1	2.30871e-27	-0.547812	0.685	0.854	7.74294e-23	PRDX1
LINC00384	2.95621e-27	0.82435	0.12	0.001	9.91453e-23	LINC00384
PLP2	4.61711e-27	0.749595	0.263	0.092	1.54849e-22	PLP2
MALAT1	4.85279e-27	0.595396	0.983	0.972	1.62753e-22	MALAT1
PDIA3	1.0416e-26	-0.842489	0.063	0.265	3.4933e-22	PDIA3
ITM2B	1.71808e-26	-0.829737	0.105	0.319	5.76209e-22	ITM2B
PGLS	2.09654e-26	-0.768241	0.036	0.203	7.03139e-22	PGLS
RPS18	2.7251e-26	-0.256852	0.962	0.988	9.13942e-22	RPS18
FAM129A	1.72494e-25	0.771203	0.276	0.098	5.78509e-21	FAM129A
CXCL10	1.90188e-25	-0.85206	0.011	0.133	6.37854e-21	CXCL10
GUK1	3.62832e-25	-0.824596	0.074	0.263	1.21686e-20	GUK1
APEX1	8.29467e-25	-0.748283	0.132	0.319	2.78187e-20	APEX1
IFITM2	9.05513e-25	0.722083	0.642	0.514	3.03691e-20	IFITM2
GADD45GIP1	1.07705e-24	-0.743275	0.015	0.156	3.6122e-20	GADD45GIP1
LAGE3	1.52603e-24	-0.743403	0.017	0.143	5.118e-20	LAGE3
RPL28	2.5342e-24	0.357744	0.986	0.987	8.4992e-20	RPL28
TSC22D1	4.09983e-24	0.658668	0.113	0.009	1.375e-19	TSC22D1
NDFIP1	1.0511e-23	-0.740072	0.094	0.298	3.52516e-19	NDFIP1
GALNT2	1.34626e-23	0.81279	0.145	0.015	4.51509e-19	GALNT2
PTPRCAP	1.48764e-23	0.555016	0.78	0.587	4.98926e-19	PTPRCAP
RSL1D1	1.49219e-23	-0.719528	0.147	0.348	5.00451e-19	RSL1D1
CD53	1.49864e-23	0.680933	0.313	0.133	5.02615e-19	CD53
DYNLL1	1.61334e-23	0.76565	0.412	0.191	5.41084e-19	DYNLL1
TXNIP	1.65132e-23	0.80784	0.435	0.225	5.53819e-19	TXNIP
SEC61B	3.52444e-23	0.609472	0.498	0.275	1.18203e-18	SEC61B
ARL4A	5.91786e-23	-0.736219	0.025	0.165	1.98473e-18	ARL4A
TRG-AS1	7.87607e-23	-0.806093	0.094	0.292	2.64148e-18	TRG-AS1
RPL8	8.11558e-23	-0.265796	0.928	0.974	2.7218e-18	RPL8
CAMK4	1.02012e-22	-0.774705	0.038	0.189	3.42126e-18	CAMK4
FAU	1.32429e-22	0.417855	0.948	0.88	4.4414e-18	FAU
UQCRC2	1.49011e-22	-0.62698	0.192	0.396	4.99752e-18	UQCRC2
TRAT1	1.75968e-22	-0.64994	0.188	0.38	5.90161e-18	TRAT1
RPS27L	3.72988e-22	0.701481	0.425	0.205	1.25093e-17	RPS27L
FNTA	3.82308e-22	-0.736291	0.023	0.151	1.28218e-17	FNTA
PPP1R2	4.99253e-22	0.841238	0.374	0.165	1.6744e-17	PPP1R2
ANXA1	5.55349e-22	0.654884	0.484	0.286	1.86253e-17	ANXA1
MT-ND3	5.78736e-22	0.255835	0.854	0.904	1.94096e-17	MT-ND3
UQCR11	6.39086e-22	0.641008	0.527	0.31	2.14337e-17	UQCR11
S100A7	7.44237e-22	0.6891	0.381	0.196	2.49602e-17	S100A7
CARD16	1.00217e-21	0.731354	0.293	0.109	3.36106e-17	CARD16
SPINT2	1.03815e-21	-0.718368	0.07	0.251	3.48176e-17	SPINT2
SRSF5	1.70016e-21	-0.680108	0.19	0.392	5.702e-17	SRSF5
COX6A1	1.70305e-21	0.548541	0.654	0.452	5.71169e-17	COX6A1
RBMS1	2.35006e-21	0.594929	0.119	0.023	7.88162e-17	RBMS1
NPM1	2.42165e-21	-0.408809	0.646	0.79	8.12172e-17	NPM1
SRGN	2.4813e-21	0.658532	0.836	0.702	8.32178e-17	SRGN
PPIA	4.15037e-21	-0.300191	0.927	0.973	1.39195e-16	PPIA
CRYBG1	5.22525e-21	0.647019	0.112	0.014	1.75244e-16	CRYBG1
OST4	5.4926e-21	0.596832	0.565	0.355	1.84211e-16	OST4
TNFRSF25	9.93084e-21	-0.758178	0.049	0.199	3.33061e-16	TNFRSF25
LRRN3	1.12786e-20	-0.744805	0.019	0.141	3.78263e-16	LRRN3
UBC	1.1803e-20	-0.351425	0.641	0.798	3.95848e-16	UBC
CD74	1.45083e-20	-0.349276	0.705	0.845	4.8658e-16	CD74
ENO1	1.64112e-20	-0.524359	0.436	0.639	5.50399e-16	ENO1
RPS19	1.91085e-20	0.35646	0.98	0.964	6.4086e-16	RPS19
ICOS	1.9736e-20	-0.698168	0.059	0.207	6.61907e-16	ICOS
MAP1LC3B	2.15754e-20	-0.71941	0.026	0.161	7.23595e-16	MAP1LC3B
HNRNPK	2.17433e-20	-0.55225	0.333	0.54	7.29225e-16	HNRNPK
COX17	2.66637e-20	0.715049	0.257	0.092	8.94248e-16	COX17
GTF3A	2.67547e-20	-0.688854	0.039	0.178	8.973e-16	GTF3A
RAB4A	2.87441e-20	-0.624059	0.014	0.121	9.6402e-16	RAB4A
MX1	6.90531e-20	-0.700898	0.027	0.152	2.3159e-15	MX1
MRPL41	7.34376e-20	-0.682903	0.017	0.139	2.46295e-15	MRPL41
TNIP3	9.00074e-20	0.749724	0.124	0.009	3.01867e-15	TNIP3
NT5C	1.06051e-19	-0.679329	0.012	0.125	3.55673e-15	NT5C
CD40LG	2.27581e-19	-0.662838	0.008	0.11	7.6326e-15	CD40LG
PSME2	2.67453e-19	-0.536656	0.324	0.525	8.96985e-15	PSME2
TSPO	3.49013e-19	0.572755	0.446	0.252	1.17052e-14	TSPO
RPL12	3.65042e-19	0.374308	0.972	0.96	1.22428e-14	RPL12
S100A9	4.66556e-19	0.694468	0.407	0.196	1.56473e-14	S100A9
JUNB	4.78944e-19	-0.654181	0.148	0.325	1.60628e-14	JUNB
TBCA	6.9421e-19	0.577006	0.379	0.204	2.32824e-14	TBCA
RBM3	7.45407e-19	-0.471353	0.405	0.607	2.49995e-14	RBM3
CCL18	8.47363e-19	0.792539	0.102	0.014	2.84189e-14	CCL18
AP1M1	1.35566e-18	-0.685627	0.06	0.191	4.54661e-14	AP1M1
PPP1CC	3.09076e-18	-0.634471	0.086	0.231	1.03658e-13	PPP1CC
NSD3	3.4994e-18	-0.685474	0.056	0.206	1.17363e-13	NSD3
HNRNPA1	4.34647e-18	-0.353197	0.678	0.804	1.45772e-13	HNRNPA1
CDHR3	4.43645e-18	-0.602088	0.025	0.133	1.4879e-13	CDHR3
NDUFC1	4.64166e-18	0.637518	0.278	0.125	1.55672e-13	NDUFC1
CRIP1	7.55343e-18	0.467794	0.865	0.775	2.53327e-13	CRIP1
STARD3NL	9.65751e-18	-0.628918	0.034	0.144	3.23894e-13	STARD3NL
SCCPDH	1.29599e-17	-0.635246	0.054	0.19	4.34649e-13	SCCPDH
PPM1G	1.36112e-17	-0.627059	0.023	0.142	4.56492e-13	PPM1G
TUBA4A	3.33773e-17	0.668712	0.198	0.054	1.11941e-12	TUBA4A
SMAP2	3.39033e-17	0.659232	0.195	0.058	1.13705e-12	SMAP2
EZH2	3.60277e-17	-0.624804	0.017	0.113	1.2083e-12	EZH2
HCST	3.75688e-17	0.636938	0.476	0.268	1.25998e-12	HCST
HVCN1	3.97631e-17	-0.639033	0.021	0.133	1.33358e-12	HVCN1
UBL5	4.96233e-17	0.49171	0.553	0.362	1.66427e-12	UBL5
MGST3	5.35777e-17	0.580007	0.132	0.026	1.79689e-12	MGST3
PTHLH	9.30887e-17	-0.688576	0.032	0.156	3.12201e-12	PTHLH
EDF1	1.05588e-16	0.525345	0.515	0.33	3.54121e-12	EDF1
EEF1G	1.08362e-16	-0.411076	0.492	0.653	3.63423e-12	EEF1G
ATP6V0C	1.10662e-16	-0.664945	0.084	0.236	3.71139e-12	ATP6V0C
CCND3	1.11412e-16	0.636607	0.425	0.235	3.73653e-12	CCND3
FAM49B	1.32105e-16	-0.709408	0.073	0.212	4.43052e-12	FAM49B
KRT17	1.51985e-16	0.644433	0.125	0.024	5.09728e-12	KRT17
BAIAP3	2.15008e-16	-0.703612	0.024	0.145	7.21092e-12	BAIAP3
SLAMF1	3.58098e-16	0.53303	0.184	0.079	1.20099e-11	SLAMF1
KRT10	4.265e-16	-0.631642	0.04	0.165	1.4304e-11	KRT10
RABAC1	4.79223e-16	0.641987	0.295	0.118	1.60722e-11	RABAC1
ARL6IP5	7.39127e-16	0.457488	0.428	0.263	2.47888e-11	ARL6IP5
METTL26	9.72164e-16	-0.631229	0.075	0.208	3.26044e-11	METTL26
TRIO	1.00703e-15	-0.617149	0.016	0.109	3.37738e-11	TRIO
AZIN1	1.23494e-15	-0.617947	0.042	0.159	4.14176e-11	AZIN1
IMPDH2	1.34915e-15	-0.557075	0.092	0.218	4.52478e-11	IMPDH2
PLEK	1.68609e-15	-0.552884	0.032	0.135	5.65481e-11	PLEK
MAF1	1.98631e-15	-0.578117	0.024	0.121	6.66168e-11	MAF1
HSPB1	2.16134e-15	-0.543081	0.332	0.519	7.24869e-11	HSPB1
SARAF	3.13602e-15	-0.309117	0.548	0.701	1.05176e-10	SARAF
SATB2	3.77112e-15	-0.535367	0.014	0.107	1.26476e-10	SATB2
EVL	4.11617e-15	-0.577217	0.207	0.385	1.38048e-10	EVL
ITM2C	4.94403e-15	-0.544461	0.114	0.246	1.65813e-10	ITM2C
KRT7	5.19787e-15	0.458995	0.449	0.319	1.74326e-10	KRT7
CYC1	5.35749e-15	-0.542605	0.014	0.108	1.79679e-10	CYC1
HILPDA	6.84043e-15	-0.608945	0.038	0.146	2.29414e-10	HILPDA
EIF3E	7.33638e-15	-0.411367	0.345	0.501	2.46047e-10	EIF3E
SERPINB4	1.02793e-14	0.591725	0.131	0.033	3.44747e-10	SERPINB4
RPL10A	1.22865e-14	-0.260842	0.82	0.907	4.12064e-10	RPL10A
CD9	1.40709e-14	0.455326	0.102	0.029	4.7191e-10	CD9
RNPS1	1.44167e-14	-0.519641	0.181	0.334	4.83509e-10	RNPS1
CD52	1.61405e-14	0.41077	0.904	0.848	5.4132e-10	CD52
ADA	1.78717e-14	-0.613214	0.013	0.113	5.99382e-10	ADA
BNIP3L	1.93644e-14	-0.545699	0.087	0.212	6.49443e-10	BNIP3L
ANKRD44	2.07224e-14	0.542764	0.221	0.09	6.94986e-10	ANKRD44
NCL	2.46092e-14	-0.464538	0.355	0.514	8.25344e-10	NCL
EIF3H	2.86115e-14	-0.491084	0.319	0.481	9.59571e-10	EIF3H
DYNLT1	3.35795e-14	0.63527	0.182	0.051	1.12619e-09	DYNLT1
KLHL42	3.8323e-14	-0.602208	0.044	0.157	1.28528e-09	KLHL42
MRPS6	4.44749e-14	0.550575	0.29	0.151	1.4916e-09	MRPS6
MIF	5.19916e-14	0.421309	0.772	0.684	1.74369e-09	MIF
KRT14	5.56802e-14	0.497159	0.439	0.258	1.8674e-09	KRT14
CPNE2	6.68011e-14	0.694802	0.147	0.031	2.24038e-09	CPNE2
ROMO1	7.31124e-14	0.53852	0.459	0.274	2.45204e-09	ROMO1
MYL6	8.20375e-14	0.39008	0.861	0.783	2.75137e-09	MYL6
TNFSF8	9.14883e-14	0.61265	0.137	0.033	3.06833e-09	TNFSF8
DEK	9.1585e-14	-0.578289	0.039	0.146	3.07158e-09	DEK
PNRC1	9.36771e-14	-0.516447	0.139	0.278	3.14174e-09	PNRC1
TRGC1	9.50055e-14	-0.547069	0.021	0.114	3.18629e-09	TRGC1
FXYD5	9.51909e-14	0.400411	0.806	0.7	3.19251e-09	FXYD5
PAGE5	1.27309e-13	-0.541364	0.034	0.131	4.26969e-09	PAGE5
C1QBP	1.2971e-13	-0.605612	0.041	0.15	4.35021e-09	C1QBP
PRDM1	1.57373e-13	0.610441	0.114	0.021	5.27796e-09	PRDM1
KRTCAP2	1.91674e-13	0.518011	0.413	0.258	6.42837e-09	KRTCAP2
EIF1	2.26443e-13	0.482799	0.737	0.58	7.59444e-09	EIF1
RPL4	3.13482e-13	-0.315009	0.664	0.789	1.05136e-08	RPL4
NINJ1	4.79805e-13	-0.514171	0.062	0.164	1.60917e-08	NINJ1
SPCS1	5.27517e-13	0.504289	0.504	0.33	1.76919e-08	SPCS1
JUN	6.05252e-13	-0.586133	0.044	0.147	2.02989e-08	JUN
TSTD1	6.58408e-13	0.531312	0.331	0.174	2.20817e-08	TSTD1
FGFR1	1.13434e-12	-0.508004	0.035	0.137	3.80436e-08	FGFR1
COX6B1	1.46182e-12	0.427655	0.56	0.418	4.90265e-08	COX6B1
CYTOR	1.50124e-12	0.600818	0.185	0.062	5.03487e-08	CYTOR
CNBP	1.53389e-12	-0.34214	0.376	0.524	5.14438e-08	CNBP
SUPT16H	1.54689e-12	-0.569908	0.083	0.211	5.18795e-08	SUPT16H
PDCD1	1.98926e-12	0.503825	0.12	0.039	6.67156e-08	PDCD1
MZT2A	2.40448e-12	-0.537039	0.048	0.143	8.06413e-08	MZT2A
ETHE1	2.50034e-12	0.46736	0.198	0.096	8.38564e-08	ETHE1
PTPN6	2.60493e-12	-0.541884	0.158	0.297	8.7364e-08	PTPN6
PYURF	3.30144e-12	-0.539581	0.045	0.146	1.10724e-07	PYURF
VIM	5.06512e-12	0.393774	0.832	0.807	1.69874e-07	VIM
SYNGR2	5.95387e-12	-0.548835	0.08	0.196	1.99681e-07	SYNGR2
SPOCK2	6.86573e-12	0.603456	0.261	0.138	2.30263e-07	SPOCK2
NCOR1	6.92978e-12	-0.491191	0.04	0.127	2.32411e-07	NCOR1
RSRP1	8.01895e-12	0.472841	0.307	0.181	2.6894e-07	RSRP1
LAT	8.44171e-12	-0.393527	0.48	0.624	2.83118e-07	LAT
MYDGF	9.65168e-12	-0.471141	0.024	0.108	3.23698e-07	MYDGF
CTSB	1.15908e-11	-0.495094	0.1	0.215	3.88732e-07	CTSB
JTB	1.29168e-11	-0.483629	0.05	0.147	4.33203e-07	JTB
RPL21	1.5211e-11	-0.299697	0.531	0.658	5.10146e-07	RPL21
C19orf70	1.52815e-11	0.502091	0.26	0.133	5.12512e-07	C19orf70
TRMT112	1.58542e-11	0.472133	0.439	0.28	5.31719e-07	TRMT112
CPSF6	1.94662e-11	-0.516905	0.044	0.128	6.52857e-07	CPSF6
COX8A	2.02082e-11	0.419568	0.588	0.441	6.77743e-07	COX8A
RGS1	2.73068e-11	0.55921	0.153	0.048	9.15815e-07	RGS1
HPGDS	2.911e-11	0.596587	0.19	0.065	9.76292e-07	HPGDS
SUMO3	3.09625e-11	-0.458494	0.063	0.163	1.03842e-06	SUMO3
ANXA11	3.09882e-11	-0.543219	0.08	0.208	1.03928e-06	ANXA11
TPO	3.33755e-11	0.530364	0.105	0.024	1.11935e-06	TPO
KIR3DL2	3.52218e-11	0.512298	0.327	0.184	1.18127e-06	KIR3DL2
THRAP3	3.79463e-11	-0.456853	0.118	0.231	1.27264e-06	THRAP3
SLC25A39	4.08214e-11	-0.463246	0.027	0.111	1.36907e-06	SLC25A39
RBM25	4.35953e-11	-0.453635	0.172	0.307	1.4621e-06	RBM25
RALY	4.79878e-11	-0.481811	0.122	0.251	1.60942e-06	RALY
DYNLRB1	5.14158e-11	0.488261	0.303	0.161	1.72438e-06	DYNLRB1
RPL39	6.78608e-11	0.272576	0.984	0.992	2.27592e-06	RPL39
POLR2L	6.82972e-11	0.447132	0.377	0.252	2.29055e-06	POLR2L
LRRFIP1	7.52313e-11	-0.51262	0.073	0.184	2.52311e-06	LRRFIP1
MTHFD2	7.98594e-11	0.428135	0.144	0.064	2.67833e-06	MTHFD2
EIF4H	8.50912e-11	-0.493968	0.127	0.257	2.85379e-06	EIF4H
DDT	8.99223e-11	0.434839	0.171	0.073	3.01581e-06	DDT
PRMT1	9.61524e-11	-0.468249	0.155	0.288	3.22476e-06	PRMT1
TIMP1	1.09909e-10	0.381787	0.297	0.191	3.68613e-06	TIMP1
ACTR3	1.1743e-10	0.482106	0.371	0.249	3.93837e-06	ACTR3
LY6D	1.19352e-10	0.531262	0.121	0.034	4.00282e-06	LY6D
IQGAP1	1.34962e-10	0.523468	0.234	0.118	4.52634e-06	IQGAP1
C1GALT1	1.67052e-10	-0.458659	0.032	0.114	5.60259e-06	C1GALT1
NAP1L4	2.20136e-10	0.509351	0.26	0.142	7.38292e-06	NAP1L4
STAT3	2.32922e-10	0.536714	0.15	0.064	7.81173e-06	STAT3
CTLA4	2.56426e-10	0.447364	0.106	0.026	8.60002e-06	CTLA4
HNRNPC	2.66507e-10	-0.373979	0.363	0.508	8.93811e-06	HNRNPC
FKBP11	2.75613e-10	0.626002	0.198	0.077	9.24351e-06	FKBP11
SQSTM1	2.89919e-10	-0.468433	0.105	0.206	9.72329e-06	SQSTM1
RAB2A	2.96454e-10	-0.451138	0.082	0.188	9.94248e-06	RAB2A
PYHIN1	3.20344e-10	-0.53484	0.058	0.156	1.07437e-05	PYHIN1
UGP2	3.40195e-10	0.425632	0.139	0.06	1.14095e-05	UGP2
TOMM5	3.44677e-10	0.458127	0.259	0.142	1.15598e-05	TOMM5
LYPLA1	4.10285e-10	-0.439138	0.082	0.182	1.37601e-05	LYPLA1
GIMAP4	4.10398e-10	-0.318927	0.463	0.569	1.37639e-05	GIMAP4
IGFLR1	4.19556e-10	0.498138	0.163	0.063	1.40711e-05	IGFLR1
TMEM256	4.28135e-10	0.459469	0.257	0.141	1.43588e-05	TMEM256
SELENOK	4.33014e-10	0.514345	0.22	0.102	1.45224e-05	SELENOK
ATP5MD	4.48139e-10	0.449058	0.327	0.203	1.50297e-05	ATP5MD
SEPT6	4.52523e-10	-0.43592	0.352	0.518	1.51767e-05	SEPT6
UBA2	5.19752e-10	-0.485505	0.034	0.121	1.74314e-05	UBA2
CFL1	5.78105e-10	0.341391	0.861	0.81	1.93885e-05	CFL1
TRBV21-1	6.60952e-10	-0.427609	0.199	0.332	2.2167e-05	TRBV21-1
EIF5	7.43056e-10	-0.456356	0.117	0.21	2.49206e-05	EIF5
H2AFY	7.50471e-10	-0.445998	0.066	0.165	2.51693e-05	H2AFY
SRRT	7.84934e-10	-0.491594	0.08	0.184	2.63251e-05	SRRT
IFITM3	7.92663e-10	0.544034	0.17	0.078	2.65843e-05	IFITM3
PSMB9	9.2434e-10	0.451117	0.422	0.275	3.10005e-05	PSMB9
POLD2	9.31785e-10	-0.411307	0.042	0.12	3.12502e-05	POLD2
NFKBIA	9.82216e-10	-0.47783	0.069	0.158	3.29415e-05	NFKBIA
CD3G	1.00794e-09	-0.43715	0.241	0.382	3.38042e-05	CD3G
SLA	1.03047e-09	0.530007	0.273	0.144	3.45597e-05	SLA
IGFBP4	1.12726e-09	-0.462287	0.056	0.152	3.7806e-05	IGFBP4
AKAP13	1.29342e-09	0.357227	0.172	0.093	4.33786e-05	AKAP13
TNFRSF18	1.42734e-09	-0.4675	0.039	0.12	4.78703e-05	TNFRSF18
CSTB	1.51418e-09	0.490235	0.268	0.137	5.07826e-05	CSTB
KIR2DL1	1.52327e-09	0.583993	0.267	0.139	5.10875e-05	KIR2DL1
RPS26	1.64367e-09	0.30354	0.962	0.948	5.51253e-05	RPS26
KRT1	1.99859e-09	-0.477044	0.039	0.119	6.70286e-05	KRT1
ITGB1	2.09295e-09	-0.442008	0.198	0.343	7.01933e-05	ITGB1
EWSR1	2.16427e-09	-0.476151	0.151	0.269	7.25854e-05	EWSR1
CD27	2.23876e-09	0.461939	0.431	0.305	7.50835e-05	CD27
HLA-A	2.40593e-09	0.325347	0.904	0.874	8.06899e-05	HLA-A
AES	3.01519e-09	0.379078	0.144	0.06	0.000101124	AES
MPG	3.9473e-09	-0.417671	0.052	0.137	0.000132385	MPG
SLC25A3	4.28151e-09	0.364268	0.497	0.369	0.000143593	SLC25A3
CALM1	4.36114e-09	-0.358368	0.465	0.604	0.000146264	CALM1
BUD23	5.0534e-09	-0.386727	0.12	0.214	0.000169481	BUD23
PEX2	5.51009e-09	-0.398742	0.051	0.123	0.000184797	PEX2
DNPH1	6.5093e-09	-0.369065	0.223	0.335	0.000218309	DNPH1
KRTDAP	6.88092e-09	0.530289	0.168	0.063	0.000230772	KRTDAP
TPI1	7.82247e-09	-0.27122	0.471	0.576	0.00026235	TPI1
AQP3	7.91515e-09	0.499648	0.236	0.124	0.000265458	AQP3
GRB2	8.28201e-09	-0.457903	0.032	0.108	0.000277762	GRB2
YBX1	8.28228e-09	-0.426792	0.227	0.355	0.000277771	YBX1
ANAPC16	8.46917e-09	0.432268	0.382	0.245	0.000284039	ANAPC16
PNN	8.90828e-09	-0.427781	0.111	0.219	0.000298766	PNN
RNASET2	8.98374e-09	-0.481273	0.078	0.17	0.000301297	RNASET2
TIGIT	8.98459e-09	0.436818	0.192	0.101	0.000301325	TIGIT
CHN1	9.22368e-09	0.408651	0.166	0.079	0.000309344	CHN1
CHST12	9.37945e-09	0.435522	0.127	0.049	0.000314568	CHST12
HIST1H1E	9.55532e-09	-0.50023	0.039	0.109	0.000320466	HIST1H1E
NDUFB11	9.56636e-09	0.358158	0.44	0.321	0.000320837	NDUFB11
PSMA6	9.91906e-09	-0.413165	0.252	0.382	0.000332665	PSMA6
CD82	1.08913e-08	-0.450221	0.157	0.269	0.000365271	CD82
CLIC1	1.36758e-08	0.308201	0.667	0.57	0.00045866	CLIC1
AKR1B1	1.61157e-08	-0.394421	0.04	0.104	0.000540487	AKR1B1
PARP1	1.62264e-08	-0.445512	0.1	0.193	0.000544203	PARP1
CYLD	1.81458e-08	-0.394256	0.085	0.172	0.000608574	CYLD
LMNB1	1.8404e-08	-0.426042	0.034	0.103	0.000617233	LMNB1
SEPT9	1.93167e-08	-0.383669	0.171	0.277	0.000647844	SEPT9
APOBEC3G	1.94259e-08	-0.420221	0.072	0.165	0.000651506	APOBEC3G
TMEM258	2.24389e-08	0.357172	0.46	0.339	0.000752557	TMEM258
PPP4C	2.50248e-08	-0.439	0.135	0.233	0.000839283	PPP4C
TCEA1	2.50337e-08	-0.392111	0.175	0.279	0.00083958	TCEA1
COMMD6	2.68763e-08	0.396808	0.606	0.473	0.000901379	COMMD6
COX7A2	3.13348e-08	0.371205	0.558	0.427	0.00105091	COX7A2
TCF7	3.32548e-08	-0.437377	0.126	0.231	0.0011153	TCF7
SEPHS2	3.40662e-08	-0.39463	0.058	0.129	0.00114251	SEPHS2
H2AFV	3.57627e-08	-0.465356	0.042	0.117	0.00119941	H2AFV
FYB1	3.61039e-08	-0.338126	0.467	0.612	0.00121085	FYB1
CTSC	3.64509e-08	-0.417159	0.154	0.281	0.00122249	CTSC
NDUFA11	3.65432e-08	0.407632	0.21	0.102	0.00122559	NDUFA11
PBXIP1	4.17013e-08	0.39868	0.124	0.057	0.00139858	PBXIP1
STMN1	4.39295e-08	-0.380674	0.195	0.335	0.00147331	STMN1
DECR1	4.5829e-08	-0.426457	0.127	0.244	0.00153701	DECR1
RPL31	4.69186e-08	-0.255549	0.618	0.716	0.00157356	RPL31
ATP6V0E1	4.74493e-08	0.342109	0.389	0.278	0.00159135	ATP6V0E1
EIF4G2	5.10872e-08	-0.363751	0.154	0.264	0.00171336	EIF4G2
NDUFS6	5.11356e-08	0.334461	0.243	0.146	0.00171499	NDUFS6
PSMD7	5.14151e-08	-0.388904	0.141	0.241	0.00172436	PSMD7
IER2	5.33104e-08	-0.354202	0.119	0.217	0.00178793	IER2
EIF3F	5.40646e-08	-0.324634	0.315	0.428	0.00181322	EIF3F
PIK3IP1	5.41129e-08	0.45059	0.227	0.126	0.00181484	PIK3IP1
MRPS36	5.63263e-08	0.428986	0.136	0.052	0.00188907	MRPS36
ARL6IP4	5.97584e-08	-0.446635	0.169	0.279	0.00200418	ARL6IP4
GADD45B	6.58865e-08	-0.418937	0.035	0.108	0.0022097	GADD45B
N4BP2L2	7.7143e-08	0.373116	0.23	0.145	0.00258722	N4BP2L2
OAZ1	7.7694e-08	0.315566	0.71	0.615	0.0026057	OAZ1
RBMX	8.54353e-08	-0.396214	0.114	0.214	0.00286533	RBMX
NDUFA3	8.56831e-08	0.384314	0.298	0.18	0.00287364	NDUFA3
HSPB11	8.78097e-08	0.322611	0.117	0.052	0.00294496	HSPB11
SEPT1	9.40319e-08	-0.34576	0.314	0.405	0.00315364	SEPT1
ATP6V0B	9.97701e-08	0.365911	0.268	0.154	0.00334609	ATP6V0B
MT-ATP8	1.00365e-07	-0.467798	0.601	0.817	0.00336605	MT-ATP8
ICAM3	1.04118e-07	-0.405648	0.218	0.338	0.0034919	ICAM3
LGALS3	1.28989e-07	0.309671	0.121	0.07	0.00432603	LGALS3
KIF22	1.32242e-07	-0.422304	0.045	0.115	0.00443513	KIF22
S100A2	1.35072e-07	0.502057	0.156	0.078	0.00453003	S100A2
NOP10	1.38956e-07	0.364891	0.286	0.176	0.0046603	NOP10
GRSF1	1.76548e-07	-0.383676	0.046	0.113	0.00592106	GRSF1
NDUFAF3	1.76754e-07	0.427053	0.28	0.151	0.00592799	NDUFAF3
PHPT1	2.01446e-07	0.3576	0.195	0.108	0.00675611	PHPT1
CXCR4	2.03453e-07	0.316873	0.202	0.11	0.00682341	CXCR4
CCDC25	2.06878e-07	-0.368365	0.072	0.149	0.00693827	CCDC25
GTF2I	2.16869e-07	-0.451775	0.063	0.159	0.00727335	GTF2I
MBP	2.24457e-07	-0.426698	0.083	0.174	0.00752785	MBP
REEP5	2.28642e-07	0.363517	0.233	0.138	0.00766821	REEP5
TMEM123	2.43202e-07	-0.434637	0.082	0.175	0.00815652	TMEM123
SCML4	2.53547e-07	-0.455854	0.066	0.145	0.00850347	SCML4
EIF3L	2.59954e-07	-0.333595	0.23	0.331	0.00871833	EIF3L
UQCC2	2.62795e-07	0.339585	0.112	0.052	0.00881363	UQCC2
GABARAPL2	2.69713e-07	0.387326	0.322	0.197	0.00904563	GABARAPL2
MT-CO2	3.07136e-07	-0.287235	0.987	0.999	0.0103007	MT-CO2
GNG5	3.173e-07	0.339291	0.439	0.333	0.0106416	GNG5
RBL2	3.1877e-07	-0.39705	0.056	0.135	0.0106909	RBL2
UQCR10	3.39668e-07	0.362004	0.499	0.378	0.0113918	UQCR10
HNRNPU	3.81449e-07	-0.329792	0.187	0.3	0.012793	HNRNPU
GABARAP	3.84711e-07	0.359391	0.531	0.398	0.0129024	GABARAP
PNKD	3.896e-07	0.409263	0.193	0.097	0.0130664	PNKD
TAF15	3.95381e-07	-0.432894	0.093	0.18	0.0132603	TAF15
THEM4	4.28426e-07	-0.368016	0.05	0.126	0.0143686	THEM4
NDFIP2	4.44836e-07	0.334196	0.143	0.064	0.0149189	NDFIP2
LUC7L2	4.88005e-07	-0.373662	0.093	0.16	0.0163667	LUC7L2
MCM7	5.33597e-07	-0.389504	0.037	0.109	0.0178958	MCM7
NDUFA1	6.01009e-07	0.37037	0.425	0.288	0.0201566	NDUFA1
TLK1	6.2757e-07	-0.34352	0.059	0.127	0.0210474	TLK1
TUBB	6.54198e-07	-0.409962	0.227	0.346	0.0219405	TUBB
CALR	6.67349e-07	-0.328477	0.318	0.425	0.0223816	CALR
PDAP1	7.43487e-07	-0.328745	0.148	0.24	0.0249351	PDAP1
PSMB10	7.4452e-07	-0.282749	0.227	0.325	0.0249697	PSMB10
MRPL57	7.52526e-07	0.438331	0.282	0.164	0.0252382	MRPL57
HIF1A	8.35579e-07	-0.374845	0.063	0.137	0.0280236	HIF1A
GATA3	8.95921e-07	-0.411362	0.134	0.234	0.0300474	GATA3
TUBA1B	9.5858e-07	-0.383857	0.225	0.346	0.0321488	TUBA1B
CLPP	9.68792e-07	0.377035	0.253	0.155	0.0324914	CLPP
C19orf53	9.8054e-07	0.330955	0.386	0.287	0.0328854	C19orf53
MIR181A1HG	1.03978e-06	-0.466071	0.046	0.12	0.034872	MIR181A1HG
MZT2B	1.04116e-06	-0.344986	0.038	0.103	0.0349183	MZT2B
BZW2	1.04682e-06	-0.391582	0.041	0.115	0.0351081	BZW2
UBXN1	1.07024e-06	0.346411	0.303	0.184	0.0358936	UBXN1
TMEM50A	1.11013e-06	0.345919	0.377	0.28	0.0372316	TMEM50A
WAS	1.25141e-06	-0.362192	0.095	0.18	0.0419697	WAS
RNF213	1.2758e-06	0.408428	0.209	0.125	0.0427879	RNF213
POLD4	1.29378e-06	0.339346	0.221	0.116	0.0433909	POLD4
RNASEK	1.38008e-06	0.31045	0.454	0.338	0.0462851	RNASEK

## Sheet: C1 FB-1
	p_val	avg_logFC	pct.1	pct.2	p_val_adj	Gene
MT1X	0	3.02577	0.989	0.371	0	MT1X
MT1M	0	3.01638	0.969	0.247	0	MT1M
PLA2G2A	0	2.93355	0.846	0.114	0	PLA2G2A
MT2A	0	2.64417	0.996	0.725	0	MT2A
PTX3	0	2.43262	0.565	0.003	0	PTX3
MT1E	0	2.08574	0.983	0.522	0	MT1E
THBS1	0	2.04	0.717	0.076	0	THBS1
GPX3	0	1.90857	0.673	0.004	0	GPX3
STEAP4	0	1.72578	0.826	0.063	0	STEAP4
S100A11	0	1.58569	0.995	0.652	0	S100A11
TNC	0	1.58298	0.91	0.386	0	TNC
S100A10	0	1.42068	0.993	0.803	0	S100A10
MGST1	0	1.38634	0.682	0.055	0	MGST1
STEAP1	0	1.27084	0.791	0.109	0	STEAP1
NAMPT	0	1.17585	0.774	0.116	0	NAMPT
SEC61G	0	1.17383	0.937	0.331	0	SEC61G
SH3BGRL3	0	1.15363	0.968	0.475	0	SH3BGRL3
IFITM2	0	1.13193	0.989	0.768	0	IFITM2
NNMT	0	1.13023	0.986	0.655	0	NNMT
SEC61B	0	1.1067	0.957	0.369	0	SEC61B
ACTB	0	1.04323	1	0.969	0	ACTB
TIMP1	0	1.01389	0.992	0.713	0	TIMP1
MIF	0	1.00365	0.981	0.643	0	MIF
LDHA	0	0.956003	0.975	0.569	0	LDHA
TMSB10	0	0.953816	0.997	0.933	0	TMSB10
MYL6	0	0.887182	0.989	0.758	0	MYL6
SERF2	0	0.796346	0.99	0.728	0	SERF2
S100A6	0	0.747924	1	0.994	0	S100A6
IFITM3	0	0.731664	0.999	0.971	0	IFITM3
EEF1A1	0	-0.629984	0.997	0.999	0	EEF1A1
B2M	0	-1.02734	0.999	1	0	B2M
HLA-A	0	-1.40791	0.839	0.962	0	HLA-A
RPS2	0	-1.68138	0.572	0.85	0	RPS2
FTH1	0	-1.87708	0.891	0.994	0	FTH1
IGFBP7	0	-1.95398	0.373	0.831	0	IGFBP7
CTSL	3.54769e-304	1.1759	0.866	0.272	1.18983e-299	CTSL
TUBA1B	6.81478e-299	0.898345	0.961	0.483	2.28554e-294	TUBA1B
PDPN	1.86484e-288	1.03686	0.762	0.133	6.2543e-284	PDPN
MFAP5	3.03626e-286	1.28008	0.542	0.021	1.0183e-281	MFAP5
PTGDS	9.49343e-285	-1.87097	0.154	0.653	3.18391e-280	PTGDS
POLR2L	2.28502e-279	0.853646	0.953	0.523	7.6635e-275	POLR2L
HLA-B	2.75501e-277	-1.15263	0.782	0.921	9.23976e-273	HLA-B
OST4	1.83394e-275	0.83603	0.918	0.349	6.15065e-271	OST4
GAPDH	3.06618e-263	0.626838	0.995	0.931	1.02834e-258	GAPDH
ACTG1	1.39765e-262	0.783634	0.991	0.857	4.68745e-258	ACTG1
REXO2	4.82316e-261	0.949953	0.777	0.167	1.61759e-256	REXO2
RPL22L1	2.67383e-260	1.01319	0.815	0.228	8.9675e-256	RPL22L1
NME1	2.20544e-255	0.955077	0.664	0.088	7.39662e-251	NME1
NME2	3.06784e-250	0.704691	0.979	0.686	1.02889e-245	NME2
MALAT1	8.35966e-249	-0.816006	0.978	0.989	2.80366e-244	MALAT1
CD59	2.73925e-248	0.797735	0.905	0.366	9.18689e-244	CD59
CTSK	9.6382e-248	-1.24507	0.63	0.85	3.23246e-243	CTSK
CXCL14	4.51787e-245	-1.88056	0.881	0.898	1.5152e-240	CXCL14
ITM2B	8.75093e-245	-1.49752	0.391	0.702	2.93489e-240	ITM2B
TMA7	1.09462e-242	0.750214	0.904	0.355	3.67114e-238	TMA7
MT1G	3.83962e-238	1.89942	0.463	0.016	1.28773e-233	MT1G
VIM	1.5836e-237	-0.624073	0.997	0.998	5.31106e-233	VIM
IGFBP4	2.94152e-233	0.812273	0.867	0.311	9.86526e-229	IGFBP4
TUBB4B	1.76491e-230	0.884255	0.721	0.142	5.91916e-226	TUBB4B
C1QTNF1	4.7851e-230	0.8462	0.741	0.159	1.60483e-225	C1QTNF1
PPIB	1.02158e-227	0.653131	0.979	0.722	3.42616e-223	PPIB
MT1A	6.92737e-223	1.13885	0.434	0.011	2.3233e-218	MT1A
FGF7	2.51779e-218	0.98598	0.702	0.143	8.44415e-214	FGF7
RAN	9.06354e-217	0.717394	0.894	0.376	3.03973e-212	RAN
MEDAG	1.08355e-216	0.934232	0.441	0.017	3.634e-212	MEDAG
SRPX	3.80498e-216	0.853782	0.651	0.097	1.27611e-211	SRPX
TUBB	1.85655e-215	0.663941	0.96	0.568	6.2265e-211	TUBB
C1S	1.34103e-210	-0.94237	0.94	0.95	4.49756e-206	C1S
MT-ND4	9.27303e-209	0.428948	0.993	0.86	3.10999e-204	MT-ND4
COL12A1	3.3096e-208	0.863557	0.667	0.117	1.10997e-203	COL12A1
HSPE1	1.34573e-206	0.698834	0.842	0.285	4.51332e-202	HSPE1
CD74	1.80417e-205	-1.50843	0.432	0.747	6.05083e-201	CD74
WISP2	1.62932e-203	1.02862	0.47	0.027	5.46441e-199	WISP2
FGL2	7.0834e-203	0.898641	0.725	0.176	2.37563e-198	FGL2
SFRP2	1.18433e-201	-1.72795	0.292	0.609	3.97201e-197	SFRP2
TUBA1C	4.11337e-201	0.821415	0.687	0.141	1.37954e-196	TUBA1C
UQCRQ	1.21839e-192	0.639049	0.877	0.358	4.08625e-188	UQCRQ
HLA-C	2.67313e-189	-0.973005	0.859	0.908	8.96514e-185	HLA-C
LRRC59	7.17757e-189	0.800694	0.59	0.085	2.40721e-184	LRRC59
ROMO1	2.08918e-188	0.628962	0.886	0.383	7.00668e-184	ROMO1
ISLR	1.93785e-186	0.797566	0.81	0.285	6.49918e-182	ISLR
EIF1	4.40242e-186	0.550957	0.98	0.736	1.47648e-181	EIF1
LGALS1	8.7082e-186	0.622643	0.987	0.871	2.92056e-181	LGALS1
AC245595.1	2.82261e-185	0.870312	0.474	0.035	9.46648e-181	AC245595.1
COL3A1	4.43583e-185	-1.14733	0.651	0.854	1.48769e-180	COL3A1
NDUFS5	7.07535e-184	0.613172	0.89	0.398	2.37293e-179	NDUFS5
ENO1	2.83537e-181	0.60981	0.894	0.41	9.50927e-177	ENO1
TUBB6	6.63023e-181	0.720069	0.641	0.114	2.22365e-176	TUBB6
TXN	1.4863e-179	0.63135	0.907	0.461	4.98476e-175	TXN
RABAC1	2.5434e-179	0.581357	0.903	0.417	8.53005e-175	RABAC1
SQSTM1	1.04699e-178	-1.36262	0.289	0.579	3.5114e-174	SQSTM1
TGFBR3	6.28524e-178	0.875294	0.538	0.069	2.10794e-173	TGFBR3
ATP5MD	1.41724e-177	0.594655	0.862	0.337	4.75315e-173	ATP5MD
LUM	4.94769e-177	-0.923752	0.658	0.859	1.65936e-172	LUM
STOM	2.12881e-176	0.69457	0.688	0.148	7.13961e-172	STOM
FKBP1A	1.86082e-175	0.60022	0.898	0.425	6.24083e-171	FKBP1A
RNH1	1.24438e-174	0.627236	0.812	0.274	4.17342e-170	RNH1
SLC39A14	9.74841e-173	0.775996	0.484	0.047	3.26942e-168	SLC39A14
CD151	5.38626e-172	0.650914	0.803	0.266	1.80644e-167	CD151
SSR4	7.15251e-171	0.538528	0.917	0.47	2.39881e-166	SSR4
UBL5	3.87507e-170	0.57642	0.866	0.364	1.29962e-165	UBL5
COL18A1	7.24029e-170	-1.48311	0.121	0.473	2.42825e-165	COL18A1
PFN1	9.43217e-170	-1.36576	0.546	0.689	3.16336e-165	PFN1
APRT	1.02329e-168	0.642476	0.812	0.285	3.43191e-164	APRT
FSTL1	1.81208e-167	0.628476	0.876	0.392	6.07736e-163	FSTL1
DAD1	2.17335e-167	0.5438	0.884	0.398	7.28898e-163	DAD1
MT-ATP6	2.58637e-166	0.336729	0.994	0.898	8.67418e-162	MT-ATP6
ATP5MC3	8.12201e-164	0.559739	0.864	0.374	2.72396e-159	ATP5MC3
S100A4	1.19375e-162	0.62069	0.982	0.845	4.00358e-158	S100A4
CFL1	1.07763e-160	0.540194	0.959	0.651	3.61416e-156	CFL1
NDUFB2	3.30197e-160	0.548988	0.826	0.308	1.10742e-155	NDUFB2
UAP1	1.99707e-159	0.762521	0.487	0.055	6.69779e-155	UAP1
UBD	5.9716e-159	-1.35284	0.063	0.39	2.00275e-154	UBD
TMED10	6.7136e-158	0.560879	0.787	0.254	2.25161e-153	TMED10
LMCD1	3.24196e-155	0.804716	0.421	0.036	1.08729e-150	LMCD1
UQCR11	8.77911e-155	0.52729	0.842	0.344	2.94434e-150	UQCR11
CST3	6.87965e-153	-1.15029	0.886	0.878	2.3073e-148	CST3
HTRA3	2.65956e-151	0.794255	0.352	0.019	8.91962e-147	HTRA3
ATP5MPL	5.86216e-151	0.53385	0.827	0.324	1.96605e-146	ATP5MPL
HNRNPDL	2.28707e-150	0.545871	0.806	0.291	7.67038e-146	HNRNPDL
EMP3	2.66651e-150	0.562442	0.914	0.516	8.94295e-146	EMP3
COX8A	8.66177e-150	0.527876	0.843	0.35	2.90499e-145	COX8A
ARF4	1.38697e-148	0.519017	0.86	0.369	4.65163e-144	ARF4
VCAN	1.81549e-148	0.58175	0.866	0.408	6.0888e-144	VCAN
ATP5F1E	1.15357e-147	0.447929	0.967	0.666	3.86885e-143	ATP5F1E
PDCD5	1.19602e-146	0.5914	0.704	0.202	4.01121e-142	PDCD5
HSP90B1	1.71533e-146	0.472914	0.946	0.554	5.75289e-142	HSP90B1
GLUL	8.05263e-146	0.713892	0.865	0.422	2.70069e-141	GLUL
COX6A1	8.1471e-145	0.454013	0.903	0.456	2.73237e-140	COX6A1
COX7A2	2.3736e-144	0.471726	0.867	0.378	7.96059e-140	COX7A2
KRTCAP2	4.88992e-143	0.445924	0.912	0.474	1.63998e-138	KRTCAP2
SNRPG	3.56724e-141	0.546644	0.751	0.244	1.19638e-136	SNRPG
CALU	2.42435e-138	0.54191	0.76	0.264	8.13079e-134	CALU
TMEM258	5.26747e-138	0.465722	0.882	0.434	1.7666e-133	TMEM258
PGK1	1.38194e-137	0.549284	0.742	0.238	4.63474e-133	PGK1
TOMM5	2.93287e-137	0.56882	0.661	0.169	9.83625e-133	TOMM5
PLP2	1.1615e-135	0.629774	0.581	0.116	3.89544e-131	PLP2
ANPEP	1.09054e-134	0.649834	0.535	0.101	3.65746e-130	ANPEP
SMIM37	1.51459e-134	0.586314	0.58	0.116	5.07965e-130	SMIM37
CTSB	2.67148e-134	0.700049	0.752	0.292	8.95961e-130	CTSB
NEDD8	1.65341e-133	0.491306	0.779	0.281	5.54521e-129	NEDD8
GNG5	7.13941e-133	0.453814	0.847	0.369	2.39441e-128	GNG5
PROCR	1.05537e-132	0.72188	0.37	0.029	3.53949e-128	PROCR
CSTB	3.88342e-132	0.535862	0.665	0.179	1.30242e-127	CSTB
POMP	7.62583e-132	0.501708	0.775	0.282	2.55755e-127	POMP
TMED2	5.54612e-131	0.494185	0.775	0.272	1.86006e-126	TMED2
HM13	8.43313e-131	0.515212	0.746	0.254	2.8283e-126	HM13
RPL39	1.01891e-130	0.404826	0.995	0.983	3.41722e-126	RPL39
LAMTOR5	4.09699e-130	0.542821	0.62	0.148	1.37405e-125	LAMTOR5
SSR3	1.10856e-129	0.527911	0.689	0.194	3.7179e-125	SSR3
BOLA3	1.99305e-128	0.597094	0.45	0.057	6.68428e-124	BOLA3
NHP2	6.82448e-127	0.527099	0.696	0.21	2.2888e-122	NHP2
SNU13	9.18334e-127	0.474301	0.743	0.241	3.07991e-122	SNU13
FAM96B	1.38672e-126	0.535122	0.641	0.162	4.65078e-122	FAM96B
TNXB	2.01277e-126	0.618306	0.635	0.173	6.75041e-122	TNXB
RBX1	1.5665e-125	0.476565	0.755	0.265	5.25373e-121	RBX1
TPI1	3.27271e-125	0.44701	0.919	0.536	1.0976e-120	TPI1
BATF3	6.32579e-124	0.573054	0.267	0.008	2.12154e-119	BATF3
YIF1A	1.50059e-122	0.533886	0.619	0.149	5.03269e-118	YIF1A
HSPA1A	1.21781e-121	0.631486	0.861	0.474	4.08431e-117	HSPA1A
ELOB	3.01617e-121	0.381731	0.933	0.55	1.01156e-116	ELOB
IGFBP6	9.83472e-120	0.795114	0.357	0.029	3.29837e-115	IGFBP6
SERPINH1	1.03312e-119	0.470012	0.83	0.371	3.46488e-115	SERPINH1
TAGLN2	1.24384e-119	0.432908	0.939	0.625	4.17158e-115	TAGLN2
SRI	3.59386e-119	0.506274	0.716	0.234	1.20531e-114	SRI
TXNDC17	8.50299e-119	0.515395	0.598	0.139	2.85173e-114	TXNDC17
PRRX2	9.42643e-119	0.552633	0.3	0.015	3.16144e-114	PRRX2
CRIP1	9.96264e-119	0.690404	0.921	0.622	3.34127e-114	CRIP1
SPOCK1	1.23453e-118	0.539997	0.247	0.005	4.14037e-114	SPOCK1
FSTL3	1.50098e-118	0.58728	0.298	0.014	5.034e-114	FSTL3
TGFBR2	1.64216e-118	0.600158	0.494	0.087	5.50749e-114	TGFBR2
DYNLL1	1.88096e-118	0.419205	0.842	0.375	6.30838e-114	DYNLL1
RPS17	1.50116e-117	0.436856	0.86	0.426	5.03461e-113	RPS17
CLIC1	4.96252e-117	0.468621	0.867	0.45	1.66433e-112	CLIC1
SPCS2	7.68119e-117	0.452821	0.758	0.275	2.57612e-112	SPCS2
CYP7B1	9.64994e-117	-1.09195	0.058	0.284	3.2364e-112	CYP7B1
TIMM13	1.06616e-115	0.539141	0.595	0.147	3.5757e-111	TIMM13
GSTP1	1.67323e-115	0.415521	0.949	0.665	5.61168e-111	GSTP1
PSMA7	4.45611e-115	0.426495	0.821	0.358	1.49449e-110	PSMA7
ATP5PD	3.16806e-114	0.428701	0.785	0.314	1.0625e-109	ATP5PD
GEM	4.79168e-114	-1.21877	0.154	0.393	1.60703e-109	GEM
PRDX4	8.18298e-114	0.478061	0.646	0.178	2.74441e-109	PRDX4
STEAP2	6.28872e-113	0.562688	0.447	0.072	2.10911e-108	STEAP2
SNRPE	2.79709e-112	0.521249	0.579	0.14	9.38089e-108	SNRPE
COX5B	9.38193e-112	0.371121	0.883	0.464	3.14651e-107	COX5B
HIGD1A	1.22642e-111	0.556886	0.401	0.047	4.11316e-107	HIGD1A
COX6B1	3.6739e-110	0.374767	0.876	0.449	1.23215e-105	COX6B1
MINOS1	1.72917e-109	0.427063	0.724	0.254	5.79927e-105	MINOS1
EIF1AX	1.75531e-109	0.443223	0.673	0.204	5.88696e-105	EIF1AX
CALR	9.92571e-109	0.371163	0.949	0.617	3.32888e-104	CALR
TKT	2.22008e-108	0.510108	0.586	0.147	7.44572e-104	TKT
APCDD1	4.87177e-108	-1.14426	0.138	0.425	1.6339e-103	APCDD1
CNIH4	1.02103e-107	0.510108	0.538	0.119	3.42433e-103	CNIH4
PKM	5.66049e-107	0.414473	0.859	0.439	1.89842e-102	PKM
RPN1	1.29801e-106	0.429871	0.713	0.241	4.35325e-102	RPN1
RHOC	1.34238e-106	0.479502	0.696	0.233	4.50209e-102	RHOC
IFI27	1.13609e-105	-1.08238	0.371	0.594	3.81022e-101	IFI27
SAR1A	3.04126e-105	0.510149	0.453	0.073	1.01998e-100	SAR1A
PRDX6	1.51056e-104	0.408165	0.807	0.361	5.06612e-100	PRDX6
ARPC1B	2.84523e-104	0.430079	0.806	0.359	9.54233e-100	ARPC1B
CNIH1	4.81744e-104	0.44821	0.628	0.174	1.61567e-99	CNIH1
HIF1A	1.37881e-103	0.473332	0.647	0.204	4.62424e-99	HIF1A
SSR1	1.81173e-103	0.483311	0.536	0.119	6.07617e-99	SSR1
MT-CO1	3.4507e-103	-0.4108	0.998	0.996	1.1573e-98	MT-CO1
EFEMP1	3.74684e-103	0.409851	0.875	0.485	1.25662e-98	EFEMP1
PPIA	3.82763e-103	0.304831	0.985	0.824	1.28371e-98	PPIA
VDAC1	5.31831e-103	0.42808	0.664	0.206	1.78366e-98	VDAC1
TSC22D3	8.15996e-103	0.52673	0.636	0.198	2.73669e-98	TSC22D3
ZFP36L2	1.50598e-102	-1.1093	0.506	0.608	5.05075e-98	ZFP36L2
ATP5MF	2.52285e-102	0.378616	0.802	0.338	8.46112e-98	ATP5MF
ADM	3.57219e-102	0.69829	0.456	0.089	1.19804e-97	ADM
TPM3	1.71986e-101	0.446144	0.714	0.26	5.76805e-97	TPM3
MANF	3.33717e-101	0.489063	0.522	0.109	1.11922e-96	MANF
BST2	4.86104e-101	-1.12083	0.142	0.388	1.63029e-96	BST2
NOP16	1.18787e-100	0.510077	0.352	0.039	3.98387e-96	NOP16
SLC25A5	2.92344e-100	0.440313	0.773	0.324	9.80465e-96	SLC25A5
HPGD	3.14378e-100	-1.05485	0.013	0.185	1.05436e-95	HPGD
HSPD1	3.5598e-100	0.44472	0.652	0.201	1.19388e-95	HSPD1
ATP5MC1	3.70021e-100	0.407562	0.709	0.244	1.24098e-95	ATP5MC1
SERPINE2	4.32009e-100	0.727263	0.473	0.11	1.44887e-95	SERPINE2
AOX1	8.46878e-100	0.520561	0.281	0.021	2.84026e-95	AOX1
FN1	8.62022e-100	-1.14202	0.344	0.518	2.89105e-95	FN1
SLC25A3	6.82493e-99	0.334135	0.91	0.536	2.28894e-94	SLC25A3
PI16	7.06674e-99	0.831504	0.448	0.092	2.37004e-94	PI16
PFDN2	2.13066e-98	0.466275	0.554	0.136	7.1458e-94	PFDN2
NOP53	2.97556e-98	-1.04473	0.272	0.436	9.97944e-94	NOP53
TSPO	3.23854e-98	0.373525	0.864	0.452	1.08614e-93	TSPO
MT-ND1	1.63078e-97	-0.634145	0.977	0.955	5.46932e-93	MT-ND1
PLIN3	2.57284e-97	0.464617	0.515	0.107	8.62879e-93	PLIN3
LSM7	6.29429e-97	0.425026	0.657	0.21	2.11098e-92	LSM7
ATOX1	6.39354e-97	0.376713	0.699	0.238	2.14427e-92	ATOX1
FTL	2.11787e-96	-0.472075	0.976	0.982	7.10292e-92	FTL
ZNF593	2.77496e-96	0.487776	0.499	0.106	9.30664e-92	ZNF593
NDUFA4	2.82936e-96	0.320435	0.891	0.495	9.4891e-92	NDUFA4
FBLN1	2.95123e-96	0.457122	0.745	0.322	9.89784e-92	FBLN1
ANGPTL4	1.42958e-95	0.523251	0.239	0.009	4.79453e-91	ANGPTL4
NDUFS6	3.40819e-95	0.412013	0.645	0.197	1.14304e-90	NDUFS6
ENTPD1	4.15149e-95	0.493108	0.24	0.011	1.39233e-90	ENTPD1
RBP5	4.56893e-95	-1.02317	0.062	0.264	1.53233e-90	RBP5
TXNIP	7.31397e-95	-1.05266	0.249	0.443	2.45296e-90	TXNIP
LRRC32	7.57601e-95	0.473507	0.272	0.018	2.54084e-90	LRRC32
UGDH	1.61465e-94	0.496208	0.362	0.047	5.41522e-90	UGDH
DDX21	1.88526e-94	0.476174	0.479	0.101	6.32278e-90	DDX21
AGTRAP	2.05975e-94	0.452146	0.537	0.125	6.90798e-90	AGTRAP
ANAPC11	3.4726e-94	0.336281	0.767	0.304	1.16464e-89	ANAPC11
GALNT15	3.73345e-94	0.458526	0.222	0.008	1.25212e-89	GALNT15
NDUFA6	3.86372e-94	0.414319	0.674	0.235	1.29582e-89	NDUFA6
PPDPF	5.72233e-94	0.326059	0.915	0.555	1.91916e-89	PPDPF
PLOD2	2.41327e-93	0.503731	0.217	0.009	8.09361e-89	PLOD2
HSPA5	2.60468e-93	0.324849	0.855	0.431	8.73558e-89	HSPA5
SLC39A8	3.26212e-93	0.460416	0.468	0.093	1.09405e-88	SLC39A8
PSMB3	5.664e-93	0.361065	0.764	0.312	1.89959e-88	PSMB3
GFPT2	1.22612e-92	0.467586	0.236	0.011	4.11215e-88	GFPT2
CD63	1.44754e-92	0.303096	0.985	0.866	4.85477e-88	CD63
ATP5PF	4.15987e-92	0.361739	0.782	0.341	1.39514e-87	ATP5PF
SNRPF	9.17668e-92	0.417997	0.621	0.193	3.07768e-87	SNRPF
CHCHD2	1.97143e-91	0.301212	0.946	0.652	6.61177e-87	CHCHD2
S100A16	2.09426e-91	0.450509	0.589	0.164	7.02372e-87	S100A16
MRPL52	4.9822e-91	0.412774	0.606	0.181	1.67093e-86	MRPL52
TUBB2A	6.2425e-91	0.44843	0.516	0.114	2.09361e-86	TUBB2A
NUPR1	8.18191e-91	0.405772	0.661	0.219	2.74405e-86	NUPR1
ANXA6	1.65745e-90	0.402814	0.602	0.173	5.55877e-86	ANXA6
DBI	2.01006e-90	0.31979	0.854	0.441	6.74135e-86	DBI
COPE	3.75352e-90	0.363224	0.687	0.243	1.25885e-85	COPE
LAMTOR2	6.3991e-90	0.449267	0.459	0.089	2.14613e-85	LAMTOR2
FKBP2	2.28589e-89	0.367593	0.645	0.203	7.6664e-85	FKBP2
CLIC4	2.35828e-89	0.459114	0.409	0.066	7.90921e-85	CLIC4
SNRPD1	1.06131e-88	0.401943	0.593	0.169	3.55943e-84	SNRPD1
DOK5	1.12124e-88	0.36899	0.167	0.001	3.76042e-84	DOK5
GALNT2	2.03596e-88	0.481819	0.307	0.033	6.82821e-84	GALNT2
ARHGDIA	2.64803e-88	0.40039	0.609	0.19	8.88098e-84	ARHGDIA
CCT5	1.76698e-86	0.453368	0.482	0.107	5.9261e-82	CCT5
RBM8A	5.57871e-86	0.367129	0.647	0.211	1.87099e-81	RBM8A
CYCS	6.7003e-86	0.432579	0.495	0.115	2.24715e-81	CYCS
CYP19A1	2.69678e-85	0.502303	0.179	0.002	9.04447e-81	CYP19A1
TIMM8B	3.11673e-85	0.413027	0.519	0.127	1.04529e-80	TIMM8B
IL1R1	3.34703e-85	0.468972	0.43	0.087	1.12253e-80	IL1R1
RSU1	5.51369e-85	0.413636	0.499	0.112	1.84918e-80	RSU1
SLC38A5	1.19601e-84	0.404661	0.226	0.012	4.01118e-80	SLC38A5
UBE2N	1.90752e-84	0.411125	0.49	0.112	6.39743e-80	UBE2N
MRPL20	2.2116e-84	0.357451	0.657	0.223	7.41725e-80	MRPL20
PRDX1	3.7106e-84	0.254612	0.925	0.583	1.24446e-79	PRDX1
KRT16	3.9227e-84	0.570823	0.256	0.026	1.3156e-79	KRT16
C19orf70	6.33902e-84	0.344782	0.648	0.219	2.12598e-79	C19orf70
TRMT112	6.47887e-84	0.345829	0.724	0.287	2.17288e-79	TRMT112
OSTC	7.57618e-84	0.328396	0.761	0.323	2.5409e-79	OSTC
SLPI	2.0868e-83	0.474183	0.207	0.008	6.99873e-79	SLPI
NOP10	4.84102e-83	0.388327	0.607	0.188	1.62358e-78	NOP10
MESD	5.62127e-83	0.422499	0.483	0.114	1.88526e-78	MESD
MYL12B	7.21498e-83	0.294519	0.909	0.565	2.41976e-78	MYL12B
LMAN1	1.88398e-82	0.378808	0.637	0.221	6.3185e-78	LMAN1
MYL9	3.09579e-82	0.383083	0.687	0.255	1.03827e-77	MYL9
SEC61A1	3.95862e-82	0.427208	0.44	0.09	1.32764e-77	SEC61A1
TMEM256	4.87132e-82	0.403804	0.489	0.117	1.63374e-77	TMEM256
SPARCL1	5.74548e-82	-1.09836	0.099	0.313	1.92692e-77	SPARCL1
CCL19	9.98894e-82	-0.584341	0.202	0.491	3.35009e-77	CCL19
UQCC2	1.19311e-81	0.406791	0.502	0.122	4.00147e-77	UQCC2
HSPA1B	5.04803e-81	0.452169	0.69	0.288	1.69301e-76	HSPA1B
IMP4	8.66897e-81	0.431335	0.394	0.07	2.9074e-76	IMP4
MDH2	1.05883e-80	0.340849	0.668	0.237	3.55111e-76	MDH2
FRMD6	1.18753e-80	-0.955328	0.085	0.255	3.98275e-76	FRMD6
ORMDL2	2.22572e-80	0.435869	0.299	0.036	7.46462e-76	ORMDL2
TMBIM6	2.67978e-80	0.286318	0.798	0.364	8.98744e-76	TMBIM6
AP3S1	3.98003e-80	0.384652	0.592	0.179	1.33482e-75	AP3S1
NDUFB11	4.29574e-80	0.305794	0.772	0.336	1.4407e-75	NDUFB11
ELOC	4.85909e-80	0.383933	0.576	0.17	1.62964e-75	ELOC
HINT1	5.16633e-80	0.268844	0.858	0.454	1.73268e-75	HINT1
TUBB3	8.35403e-80	0.408907	0.184	0.005	2.80178e-75	TUBB3
H3F3B	1.22048e-79	0.264916	0.989	0.873	4.09325e-75	H3F3B
UQCR10	4.19963e-79	0.275756	0.761	0.322	1.40847e-74	UQCR10
REEP5	4.58195e-79	0.346181	0.672	0.245	1.5367e-74	REEP5
COX7B	2.67323e-78	0.317349	0.707	0.282	8.96549e-74	COX7B
SPTSSA	4.10494e-78	0.394725	0.48	0.113	1.37672e-73	SPTSSA
ACTR3	1.0101e-77	0.36896	0.55	0.157	3.38767e-73	ACTR3
RPS4X	1.12667e-77	-0.42095	0.988	0.975	3.77863e-73	RPS4X
AP2S1	1.893e-77	0.337864	0.63	0.206	6.34873e-73	AP2S1
ZBTB20	4.4094e-77	-0.964774	0.239	0.4	1.47882e-72	ZBTB20
ATP6V0E1	4.88082e-77	0.252768	0.815	0.39	1.63693e-72	ATP6V0E1
MRPL24	6.7363e-77	0.392318	0.48	0.113	2.25922e-72	MRPL24
COX7A1	1.51843e-76	0.380206	0.599	0.194	5.09252e-72	COX7A1
METRNL	2.00403e-76	0.401652	0.187	0.008	6.72111e-72	METRNL
TBCA	9.10785e-76	0.340995	0.63	0.219	3.05459e-71	TBCA
RNASEH2C	1.04713e-75	0.405781	0.453	0.105	3.51187e-71	RNASEH2C
TNFAIP6	1.11314e-75	0.649868	0.431	0.096	3.73324e-71	TNFAIP6
PHB	1.31615e-75	0.384719	0.531	0.146	4.41411e-71	PHB
CYB5A	1.69672e-75	0.270431	0.773	0.343	5.69046e-71	CYB5A
RHOB	2.3421e-75	0.46871	0.433	0.096	7.85494e-71	RHOB
TCF4	2.40012e-75	-0.951454	0.316	0.471	8.04951e-71	TCF4
SVEP1	1.07687e-74	0.43036	0.443	0.102	3.6116e-70	SVEP1
HSBP1	2.54276e-74	0.316095	0.656	0.235	8.52789e-70	HSBP1
SLIRP	2.66426e-74	0.318849	0.627	0.21	8.9354e-70	SLIRP
HSD3B7	3.5598e-74	0.419477	0.281	0.031	1.19388e-69	HSD3B7
TMEM50A	4.27561e-74	0.25857	0.793	0.376	1.43395e-69	TMEM50A
HS6ST1	6.24801e-74	0.395707	0.216	0.016	2.09546e-69	HS6ST1
NDUFAF3	1.56729e-73	0.344327	0.609	0.206	5.25638e-69	NDUFAF3
PCSK1	1.58223e-73	0.393581	0.135	0.001	5.30648e-69	PCSK1
C11orf98	2.02033e-73	0.398936	0.309	0.042	6.7758e-69	C11orf98
CCDC124	4.11816e-73	0.350112	0.514	0.138	1.38115e-68	CCDC124
COPS9	7.87262e-73	0.336268	0.558	0.163	2.64032e-68	COPS9
EEF1B2	9.23536e-73	0.270771	0.926	0.634	3.09736e-68	EEF1B2
FAM20C	1.37261e-72	0.401381	0.236	0.023	4.60345e-68	FAM20C
ATP6V0B	1.50404e-72	0.367229	0.532	0.154	5.04426e-68	ATP6V0B
DPT	2.24195e-72	-0.864213	0.676	0.699	7.51904e-68	DPT
PSMD8	7.31342e-72	0.303581	0.711	0.291	2.45277e-67	PSMD8
PLAUR	1.16009e-71	0.398053	0.391	0.073	3.89071e-67	PLAUR
SRSF2	4.88841e-71	0.329283	0.575	0.184	1.63947e-66	SRSF2
FBN1	1.1224e-70	0.337251	0.743	0.355	3.76432e-66	FBN1
NDUFA13	1.1575e-70	0.257242	0.728	0.298	3.88201e-66	NDUFA13
RPLP2	1.62725e-70	0.250784	0.989	0.922	5.45747e-66	RPLP2
MGST3	2.02996e-70	0.314898	0.87	0.527	6.80808e-66	MGST3
RHOA	3.048e-70	0.276426	0.916	0.624	1.02224e-65	RHOA
F2R	4.23285e-70	-0.914696	0.078	0.252	1.41961e-65	F2R
TMEM167A	7.78035e-70	0.368622	0.444	0.102	2.60937e-65	TMEM167A
RTL8C	1.17971e-69	0.305641	0.589	0.187	3.95652e-65	RTL8C
ENY2	1.23749e-69	0.315556	0.575	0.183	4.1503e-65	ENY2
NDUFB6	1.85756e-69	0.302714	0.587	0.194	6.22987e-65	NDUFB6
TMED9	2.0097e-69	0.273728	0.701	0.281	6.74013e-65	TMED9
FUOM	2.01134e-69	0.400571	0.354	0.062	6.74564e-65	FUOM
ANXA1	2.15666e-69	0.251861	0.902	0.573	7.23301e-65	ANXA1
TBCB	2.60946e-69	0.313362	0.587	0.189	8.75159e-65	TBCB
JPT1	4.68813e-69	0.407212	0.393	0.083	1.5723e-64	JPT1
ASS1	4.90781e-69	0.420353	0.474	0.122	1.64598e-64	ASS1
RPS28	1.38285e-68	0.256015	0.994	0.975	4.63781e-64	RPS28
UGP2	3.02341e-68	0.380074	0.401	0.089	1.01399e-63	UGP2
CDKN1A	6.80274e-68	0.316478	0.496	0.125	2.2815e-63	CDKN1A
LRRN4CL	7.66832e-68	0.389257	0.394	0.078	2.5718e-63	LRRN4CL
RCN1	7.76428e-68	-0.952732	0.263	0.384	2.60398e-63	RCN1
RPL36A	8.14563e-68	0.278442	0.708	0.299	2.73188e-63	RPL36A
ADGRD1	1.02804e-67	0.3363	0.173	0.008	3.44786e-63	ADGRD1
MT1F	1.14899e-67	0.643996	0.496	0.184	3.85349e-63	MT1F
NDUFB9	1.54067e-67	0.277027	0.71	0.299	5.16709e-63	NDUFB9
PDGFD	3.37967e-67	0.367143	0.188	0.01	1.13347e-62	PDGFD
SEC13	3.42051e-67	0.298873	0.608	0.206	1.14717e-62	SEC13
HMGN1	5.74016e-67	-0.859618	0.128	0.271	1.92513e-62	HMGN1
AK4	6.00768e-67	0.353779	0.191	0.013	2.01486e-62	AK4
SRM	2.34509e-66	0.346574	0.184	0.011	7.86496e-62	SRM
CXCL13	2.61449e-66	1.26825	0.209	0.018	8.76847e-62	CXCL13
PLSCR1	3.92955e-66	0.301581	0.675	0.264	1.31789e-61	PLSCR1
SERPING1	4.09211e-66	-0.758907	0.899	0.853	1.37241e-61	SERPING1
CIB1	6.81983e-66	0.318269	0.549	0.172	2.28724e-61	CIB1
YBX3	8.90596e-66	0.351065	0.408	0.096	2.98688e-61	YBX3
SNRPB	1.02236e-65	0.316613	0.55	0.177	3.42879e-61	SNRPB
CCDC80	1.19509e-65	-0.97907	0.75	0.723	4.0081e-61	CCDC80
HSD17B10	1.23145e-65	0.344551	0.474	0.125	4.13005e-61	HSD17B10
RPL30	2.42966e-65	-0.382461	0.989	0.979	8.14858e-61	RPL30
TMTC1	2.84351e-65	0.333034	0.169	0.009	9.53656e-61	TMTC1
SRA1	3.85294e-65	0.362318	0.394	0.086	1.2922e-60	SRA1
NDUFV2	4.4992e-65	0.277362	0.635	0.228	1.50894e-60	NDUFV2
SPON1	4.64811e-65	0.358388	0.326	0.056	1.55888e-60	SPON1
GLRX	4.73015e-65	0.403069	0.294	0.046	1.5864e-60	GLRX
RPN2	8.29424e-65	0.310385	0.586	0.204	2.78172e-60	RPN2
SELENOW	1.26969e-64	0.286781	0.713	0.312	4.25829e-60	SELENOW
SRSF3	1.6286e-64	0.256378	0.665	0.252	5.46201e-60	SRSF3
PPIC	1.64313e-64	0.262472	0.637	0.23	5.51073e-60	PPIC
RCN3	2.64922e-64	0.312359	0.552	0.179	8.88494e-60	RCN3
MAP1LC3A	2.7603e-64	-0.649568	0.011	0.129	9.25749e-60	MAP1LC3A
RPL13	3.00037e-64	-0.307387	0.994	0.989	1.00626e-59	RPL13
DPYSL2	5.5056e-64	0.334204	0.427	0.101	1.84647e-59	DPYSL2
PDIA4	8.27336e-64	0.326571	0.547	0.176	2.77472e-59	PDIA4
IGF1	1.44168e-63	0.612924	0.276	0.045	4.83511e-59	IGF1
SFT2D1	1.49116e-63	0.324987	0.399	0.088	5.00105e-59	SFT2D1
AQP1	1.56383e-63	0.370347	0.476	0.131	5.24476e-59	AQP1
NAA38	2.68762e-63	0.334814	0.484	0.134	9.01373e-59	NAA38
POLR2F	7.99511e-63	0.306934	0.491	0.134	2.6814e-58	POLR2F
DNAJC15	1.1293e-62	0.315336	0.504	0.147	3.78743e-58	DNAJC15
PSMD9	1.18927e-62	0.359976	0.352	0.068	3.98857e-58	PSMD9
SLC38A2	1.43621e-62	0.32791	0.409	0.096	4.81677e-58	SLC38A2
COX5A	1.82736e-62	-0.793462	0.106	0.238	6.12861e-58	COX5A
KRT6A	2.44378e-62	0.497823	0.262	0.039	8.19594e-58	KRT6A
PLPP1	9.9232e-62	0.289819	0.717	0.329	3.32804e-57	PLPP1
RER1	1.48524e-61	0.254135	0.609	0.216	4.9812e-57	RER1
FILIP1L	1.9788e-61	-0.8142	0.066	0.192	6.6365e-57	FILIP1L
UFM1	2.13e-61	0.319044	0.44	0.107	7.1436e-57	UFM1
SPTBN1	2.3533e-61	-0.909507	0.22	0.338	7.89248e-57	SPTBN1
DKK2	2.93416e-61	-0.675456	0.008	0.119	9.84059e-57	DKK2
HNRNPF	3.88912e-61	0.288805	0.609	0.219	1.30433e-56	HNRNPF
DHRS3	4.25353e-61	0.340528	0.196	0.017	1.42655e-56	DHRS3
IL32	4.29433e-61	-0.683047	0.412	0.578	1.44023e-56	IL32
AURKAIP1	4.81461e-61	0.270339	0.576	0.191	1.61472e-56	AURKAIP1
DNAJB11	1.48611e-60	0.340586	0.388	0.087	4.98412e-56	DNAJB11
TUBA1A	1.71759e-60	0.265149	0.572	0.189	5.76047e-56	TUBA1A
PAM16	3.26757e-60	0.363718	0.292	0.048	1.09588e-55	PAM16
FKBP5	3.26781e-60	0.341779	0.304	0.053	1.09596e-55	FKBP5
MDK	6.31724e-60	-0.823398	0.1	0.237	2.11868e-55	MDK
COPS6	6.8609e-60	0.312138	0.483	0.136	2.30101e-55	COPS6
RPL13A	2.11282e-59	-0.609945	0.934	0.885	7.08597e-55	RPL13A
ZYX	2.32973e-59	0.347509	0.301	0.052	7.81346e-55	ZYX
YIF1B	3.20532e-59	0.333499	0.361	0.074	1.075e-54	YIF1B
IL15RA	3.60725e-59	-0.734617	0.055	0.181	1.2098e-54	IL15RA
NFIB	4.5046e-59	0.332945	0.398	0.093	1.51075e-54	NFIB
ITIH5	7.19142e-59	-0.841461	0.074	0.204	2.41186e-54	ITIH5
SELENOS	1.28147e-58	0.294511	0.548	0.188	4.29781e-54	SELENOS
SRSF5	1.39821e-58	-0.85585	0.274	0.383	4.68932e-54	SRSF5
GPC3	2.77301e-58	0.44234	0.23	0.024	9.30013e-54	GPC3
DDOST	3.94656e-58	0.267622	0.63	0.238	1.3236e-53	DDOST
CRYAB	5.19664e-58	0.341407	0.455	0.12	1.74285e-53	CRYAB
F10	5.29024e-58	-0.882943	0.159	0.281	1.77424e-53	F10
MTCH2	6.61098e-58	0.334572	0.376	0.083	2.21719e-53	MTCH2
BASP1	1.10744e-57	0.322139	0.359	0.083	3.71413e-53	BASP1
MXRA5	1.29295e-57	0.300275	0.521	0.17	4.33629e-53	MXRA5
SRPRB	1.29881e-57	0.3345	0.386	0.087	4.35596e-53	SRPRB
CENPX	1.43826e-57	0.322282	0.384	0.086	4.82363e-53	CENPX
MRPS16	3.95689e-57	0.310245	0.425	0.106	1.32706e-52	MRPS16
FUNDC2	4.01363e-57	0.295979	0.486	0.138	1.34609e-52	FUNDC2
MT-CO3	1.0897e-56	-0.331903	0.999	0.993	3.65462e-52	MT-CO3
ANP32B	1.58115e-56	-0.780421	0.108	0.234	5.30287e-52	ANP32B
CLEC3B	1.71971e-56	0.403754	0.556	0.202	5.76756e-52	CLEC3B
CD9	1.7256e-56	-0.718726	0.735	0.761	5.78732e-52	CD9
RPS27	2.59758e-56	-0.315123	0.994	0.984	8.71176e-52	RPS27
PODN	3.23926e-56	0.348389	0.288	0.047	1.08638e-51	PODN
ITGA5	3.64725e-56	0.344562	0.204	0.024	1.22322e-51	ITGA5
RETREG1	3.91304e-56	0.291735	0.166	0.012	1.31236e-51	RETREG1
GSTO1	5.33662e-56	0.284975	0.508	0.16	1.7898e-51	GSTO1
CAV1	1.32782e-55	-0.86759	0.3	0.417	4.45325e-51	CAV1
KDELR3	1.34427e-55	0.31951	0.365	0.076	4.5084e-51	KDELR3
MCTS1	3.74316e-55	0.305636	0.348	0.069	1.25538e-50	MCTS1
ALG3	8.89041e-55	0.309129	0.317	0.059	2.98167e-50	ALG3
CD248	1.32963e-54	0.28931	0.59	0.235	4.45931e-50	CD248
RPL3	1.35521e-54	-0.453478	0.957	0.94	4.5451e-50	RPL3
FLT3LG	9.96204e-54	-0.794242	0.103	0.222	3.34107e-49	FLT3LG
ITGB1BP1	1.06669e-53	0.302474	0.411	0.105	3.57747e-49	ITGB1BP1
CH25H	1.18326e-53	-0.776642	0.039	0.153	3.96843e-49	CH25H
RPLP0	1.85621e-53	0.267029	0.991	0.964	6.22535e-49	RPLP0
HLA-F	2.48242e-53	-0.7979	0.148	0.271	8.32553e-49	HLA-F
MEOX2	2.59798e-53	-0.618491	0.011	0.115	8.71311e-49	MEOX2
NDUFB3	2.88686e-53	0.27516	0.452	0.13	9.68194e-49	NDUFB3
ELOVL1	4.59307e-53	0.3131	0.393	0.096	1.54043e-48	ELOVL1
DDIT4	6.05759e-53	0.574001	0.408	0.124	2.0316e-48	DDIT4
SNRPA	8.1319e-53	0.290885	0.418	0.113	2.72728e-48	SNRPA
FOS	1.05142e-52	0.452233	0.779	0.499	3.52626e-48	FOS
GTF2A2	1.48291e-52	0.261041	0.49	0.15	4.9734e-48	GTF2A2
LSAMP	1.52941e-52	-0.711416	0.054	0.18	5.12932e-48	LSAMP
CAPNS1	3.37898e-52	0.310819	0.304	0.06	1.13324e-47	CAPNS1
JADE1	3.41293e-52	0.320995	0.174	0.017	1.14463e-47	JADE1
CCT2	3.59529e-52	0.317091	0.428	0.123	1.20579e-47	CCT2
COX20	3.63829e-52	0.326467	0.333	0.071	1.22021e-47	COX20
KDELR2	8.27917e-52	0.250364	0.469	0.144	2.77667e-47	KDELR2
CCT6A	8.99088e-52	0.284555	0.502	0.164	3.01536e-47	CCT6A
NFIL3	1.48746e-51	0.308759	0.177	0.015	4.98863e-47	NFIL3
BZW1	1.82361e-51	0.269	0.475	0.143	6.11604e-47	BZW1
STRAP	1.84564e-51	0.274267	0.462	0.132	6.1899e-47	STRAP
IL1RL1	2.1969e-51	0.502554	0.106	0.002	7.36798e-47	IL1RL1
SMIM12	3.43059e-51	0.296448	0.274	0.046	1.15055e-46	SMIM12
MAN2A1	4.16027e-51	0.312885	0.234	0.035	1.39527e-46	MAN2A1
TMEM120A	5.10155e-51	0.293541	0.344	0.074	1.71096e-46	TMEM120A
C11orf24	6.91402e-51	0.301486	0.316	0.059	2.31882e-46	C11orf24
RASD1	9.86521e-51	-0.820771	0.087	0.198	3.30859e-46	RASD1
GLDN	1.77806e-50	0.360639	0.206	0.028	5.96326e-46	GLDN
PTGES	1.79905e-50	0.273237	0.589	0.23	6.03364e-46	PTGES
GADD45GIP1	1.96946e-50	-0.700446	0.072	0.189	6.60517e-46	GADD45GIP1
RPL34	3.02616e-50	-0.329415	0.988	0.981	1.01491e-45	RPL34
MRPS12	3.11444e-50	0.299203	0.358	0.083	1.04452e-45	MRPS12
MARCH3	4.61601e-50	0.280564	0.149	0.009	1.54812e-45	MARCH3
MRPL36	4.77e-50	0.303003	0.327	0.074	1.59976e-45	MRPL36
STMN3	6.02418e-50	0.306898	0.308	0.06	2.02039e-45	STMN3
CKAP4	6.33425e-50	0.298069	0.294	0.058	2.12438e-45	CKAP4
ISCU	9.82517e-50	-0.811938	0.212	0.302	3.29517e-45	ISCU
WDR1	1.06555e-49	0.289187	0.425	0.126	3.57365e-45	WDR1
SYNE1	1.12691e-49	-0.737679	0.074	0.186	3.77944e-45	SYNE1
F13A1	2.75682e-49	-0.790505	0.061	0.185	9.24583e-45	F13A1
PGLS	1.40456e-48	-0.711245	0.094	0.194	4.71061e-44	PGLS
MTHFD2	1.85896e-48	0.324301	0.239	0.04	6.23458e-44	MTHFD2
CCDC107	2.06053e-48	0.268416	0.364	0.09	6.9106e-44	CCDC107
IKBIP	2.84454e-48	0.269916	0.402	0.105	9.54002e-44	IKBIP
ELL2	5.31848e-48	0.289719	0.153	0.012	1.78371e-43	ELL2
SOD2	1.12655e-47	0.267322	0.844	0.564	3.77823e-43	SOD2
CCDC85B	1.13034e-47	-0.595393	0.033	0.132	3.79094e-43	CCDC85B
SSSCA1	1.27715e-47	0.288115	0.357	0.081	4.28331e-43	SSSCA1
AK1	2.17318e-47	0.298338	0.227	0.031	7.2884e-43	AK1
MRPL3	3.19192e-47	0.264849	0.431	0.124	1.0705e-42	MRPL3
TMEM45A	3.36382e-47	0.31857	0.319	0.076	1.12816e-42	TMEM45A
EIF4EBP1	8.35868e-47	0.29338	0.301	0.064	2.80333e-42	EIF4EBP1
EXOSC4	8.84109e-47	0.281056	0.228	0.032	2.96513e-42	EXOSC4
CISH	1.17477e-46	0.294165	0.22	0.031	3.93996e-42	CISH
ALDH2	2.18346e-46	-0.607284	0.038	0.139	7.32287e-42	ALDH2
EDEM2	7.64412e-46	0.297691	0.194	0.024	2.56369e-41	EDEM2
ANGPTL2	1.0138e-45	0.267053	0.34	0.082	3.40008e-41	ANGPTL2
CTSH	1.23411e-45	-0.727574	0.113	0.222	4.13894e-41	CTSH
ATP1A1	1.87803e-45	0.279535	0.25	0.048	6.29854e-41	ATP1A1
TNFSF10	1.9211e-45	-0.808161	0.131	0.233	6.44298e-41	TNFSF10
SPCS3	1.97423e-45	0.26683	0.354	0.091	6.62118e-41	SPCS3
DNAJB1	2.32944e-45	0.536628	0.458	0.176	7.81247e-41	DNAJB1
MYCBP2	2.9064e-45	0.276921	0.421	0.134	9.74748e-41	MYCBP2
SLC35B1	3.2738e-45	0.271712	0.302	0.062	1.09797e-40	SLC35B1
CRISPLD2	3.3984e-45	0.30379	0.326	0.082	1.13976e-40	CRISPLD2
JUN	1.04187e-44	-0.91568	0.342	0.409	3.49421e-40	JUN
APP	1.09636e-44	-0.847296	0.338	0.402	3.67698e-40	APP
NDUFC2	1.36747e-44	0.258163	0.339	0.086	4.58623e-40	NDUFC2
AHR	3.96436e-44	-0.739136	0.124	0.235	1.32957e-39	AHR
SCO2	9.62807e-44	0.261087	0.163	0.016	3.22906e-39	SCO2
CHRDL1	1.19515e-43	0.290171	0.16	0.015	4.00831e-39	CHRDL1
G6PC3	1.72559e-43	0.27208	0.322	0.076	5.78729e-39	G6PC3
ZEB2	2.06326e-43	-0.738122	0.102	0.203	6.91975e-39	ZEB2
DDT	2.39069e-43	0.275041	0.337	0.086	8.01788e-39	DDT
TIMM17A	3.03305e-43	0.252431	0.323	0.075	1.01722e-38	TIMM17A
ABCC9	3.31502e-43	0.271252	0.119	0.006	1.11179e-38	ABCC9
CPXM1	1.19595e-42	-0.718279	0.091	0.193	4.01099e-38	CPXM1
TRAV27	1.20745e-42	-0.820306	0.038	0.133	4.04956e-38	TRAV27
APOD	1.22525e-42	0.372311	0.941	0.734	4.10925e-38	APOD
ADH1B	2.65215e-42	-0.896164	0.202	0.309	8.8948e-38	ADH1B
MAPKAPK3	3.91671e-42	0.272994	0.177	0.022	1.31359e-37	MAPKAPK3
CDK2AP1	4.45025e-42	0.25917	0.153	0.017	1.49253e-37	CDK2AP1
GOLT1B	7.89729e-42	0.253399	0.251	0.046	2.64859e-37	GOLT1B
HSPH1	1.17322e-41	0.272688	0.251	0.048	3.93475e-37	HSPH1
TWIST2	1.86215e-41	0.26206	0.326	0.089	6.24529e-37	TWIST2
NTMT1	2.09145e-41	0.252422	0.277	0.058	7.01431e-37	NTMT1
SNHG8	3.33458e-41	-0.734715	0.233	0.312	1.11835e-36	SNHG8
NIFK	5.86718e-41	0.261904	0.339	0.086	1.96773e-36	NIFK
SS18L2	1.31708e-40	0.258345	0.269	0.058	4.41721e-36	SS18L2
HLA-E	1.51371e-40	-0.731186	0.697	0.642	5.07667e-36	HLA-E
PLEKHJ1	1.57326e-40	0.269942	0.245	0.046	5.27639e-36	PLEKHJ1
CPE	1.61294e-40	0.270605	0.189	0.028	5.40949e-36	CPE
NFIA	2.0027e-40	-0.739833	0.171	0.26	6.71666e-36	NFIA
MRPL41	2.87629e-40	-0.65389	0.082	0.177	9.6465e-36	MRPL41
SAT1	3.17718e-40	0.276853	0.459	0.171	1.06556e-35	SAT1
CDK2AP2	4.59183e-40	0.281318	0.306	0.076	1.54001e-35	CDK2AP2
COX17	1.07107e-39	0.261984	0.316	0.08	3.59216e-35	COX17
DBN1	1.19084e-39	0.262827	0.216	0.033	3.99385e-35	DBN1
MKKS	1.21774e-39	0.265304	0.239	0.045	4.08405e-35	MKKS
TNFSF13B	1.33726e-39	-0.564317	0.029	0.113	4.48491e-35	TNFSF13B
CTSF	1.46613e-39	-0.53449	0.022	0.104	4.91711e-35	CTSF
GGCT	2.96622e-39	0.254205	0.326	0.087	9.94811e-35	GGCT
RRP9	5.77882e-39	0.254743	0.158	0.019	1.9381e-34	RRP9
CXCL2	7.19108e-39	-1.06424	0.082	0.173	2.41174e-34	CXCL2
GYG1	2.66063e-38	0.253704	0.279	0.059	8.92321e-34	GYG1
C1orf21	4.02047e-38	0.255377	0.196	0.03	1.34838e-33	C1orf21
CEBPD	9.81759e-38	0.258343	0.277	0.072	3.29262e-33	CEBPD
IGFBP3	1.04453e-37	-0.724245	0.038	0.131	3.50313e-33	IGFBP3
PYURF	3.39789e-37	-0.686732	0.139	0.211	1.13959e-32	PYURF
SFRP1	4.03497e-37	0.301998	0.168	0.025	1.35325e-32	SFRP1
HYOU1	4.07559e-37	0.255787	0.217	0.043	1.36687e-32	HYOU1
CLSTN3	6.14253e-37	-0.645731	0.081	0.18	2.06008e-32	CLSTN3
COL1A2	6.72234e-37	-0.666014	0.931	0.87	2.25454e-32	COL1A2
MOXD1	1.60013e-36	-0.692388	0.126	0.237	5.36652e-32	MOXD1
RPS3A	2.17848e-36	-0.337228	0.984	0.964	7.30617e-32	RPS3A
GUK1	3.00656e-36	-0.721291	0.38	0.392	1.00834e-31	GUK1
PTPRG	4.51073e-36	0.251386	0.182	0.031	1.51281e-31	PTPRG
FHL1	6.15531e-36	-0.673717	0.114	0.194	2.06437e-31	FHL1
MAP1LC3B	9.68243e-36	-0.63094	0.087	0.169	3.24729e-31	MAP1LC3B
ATF5	1.70279e-35	-0.55478	0.053	0.134	5.71082e-31	ATF5
TGFBI	1.98206e-35	-0.755135	0.159	0.247	6.64744e-31	TGFBI
KRT1	2.90949e-35	-0.642522	0.043	0.124	9.75785e-31	KRT1
UQCRFS1	3.5756e-34	-0.569269	0.088	0.163	1.19918e-29	UQCRFS1
ZFP36L1	5.94335e-34	-0.701433	0.707	0.669	1.99328e-29	ZFP36L1
ACAP2	6.45772e-34	-0.606111	0.085	0.167	2.16579e-29	ACAP2
RARRES3	6.71332e-34	-0.70246	0.272	0.321	2.25151e-29	RARRES3
TRAPPC5	4.80153e-33	-0.495716	0.037	0.108	1.61034e-28	TRAPPC5
RPS14	5.15226e-33	-0.285299	0.981	0.972	1.72797e-28	RPS14
ABCA8	2.32709e-32	-0.678791	0.08	0.161	7.80459e-28	ABCA8
HLA-DRB1	2.93712e-32	-0.764985	0.149	0.236	9.85051e-28	HLA-DRB1
NR4A1	1.74676e-31	0.307144	0.353	0.118	5.85829e-27	NR4A1
EPB41L4A-AS1	3.53786e-31	-0.576358	0.085	0.16	1.18653e-26	EPB41L4A-AS1
ITM2C	4.63651e-31	-0.641177	0.156	0.22	1.55499e-26	ITM2C
GPNMB	7.12455e-31	-0.758851	0.288	0.328	2.38943e-26	GPNMB
RPL37	8.24235e-31	-0.268716	0.987	0.981	2.76432e-26	RPL37
LGALS3BP	1.16734e-30	-0.644505	0.204	0.287	3.91504e-26	LGALS3BP
RNASET2	1.61959e-30	-0.478723	0.036	0.105	5.43178e-26	RNASET2
NAAA	2.05039e-30	-0.496353	0.049	0.115	6.8766e-26	NAAA
SSPN	3.20279e-30	-0.542855	0.052	0.12	1.07415e-25	SSPN
ABCA6	5.72561e-30	-0.540397	0.044	0.112	1.92026e-25	ABCA6
PSAP	2.81599e-29	-0.631393	0.792	0.711	9.44426e-25	PSAP
TMEM176B	4.9482e-29	-0.606984	0.787	0.723	1.65953e-24	TMEM176B
CTSS	5.48976e-29	-0.624291	0.156	0.233	1.84116e-24	CTSS
NINJ1	6.02774e-29	-0.566178	0.09	0.163	2.02158e-24	NINJ1
TPST1	1.52046e-28	-0.580677	0.101	0.164	5.09931e-24	TPST1
PRELP	2.16146e-28	-0.654602	0.162	0.23	7.2491e-24	PRELP
H1F0	5.18503e-28	-0.651646	0.176	0.228	1.73896e-23	H1F0
HEBP1	6.98831e-28	-0.480758	0.053	0.119	2.34374e-23	HEBP1
PLEKHH2	8.46148e-28	-0.584918	0.071	0.139	2.83781e-23	PLEKHH2
WLS	9.70016e-28	-0.571992	0.081	0.143	3.25324e-23	WLS
CCL18	1.08424e-27	0.502909	0.147	0.025	3.63631e-23	CCL18
C6orf48	4.18345e-27	-0.562236	0.111	0.165	1.40305e-22	C6orf48
TMEM119	4.58457e-27	-0.479872	0.04	0.104	1.53757e-22	TMEM119
PNISR	4.71707e-27	-0.634245	0.239	0.28	1.58201e-22	PNISR
LGALS9	5.32692e-27	-0.458189	0.038	0.101	1.78654e-22	LGALS9
VCAM1	1.27716e-26	-0.678553	0.304	0.342	4.28335e-22	VCAM1
RGS16	1.90302e-26	-0.821642	0.126	0.173	6.38236e-22	RGS16
NT5C	2.36106e-26	-0.456742	0.045	0.112	7.91853e-22	NT5C
RNF115	3.49502e-26	-0.477643	0.053	0.109	1.17216e-21	RNF115
COL6A5	3.83257e-26	-0.725893	0.381	0.428	1.28537e-21	COL6A5
GBP2	5.22812e-26	-0.530614	0.074	0.132	1.75341e-21	GBP2
KRT10	2.76544e-25	-0.595529	0.108	0.173	9.27473e-21	KRT10
DEK	2.84852e-25	-0.583788	0.161	0.208	9.55335e-21	DEK
MRPS34	3.93456e-25	-0.505977	0.109	0.162	1.31957e-20	MRPS34
NDFIP1	4.56869e-25	-0.635682	0.198	0.236	1.53225e-20	NDFIP1
EIF3F	8.1877e-25	-0.642512	0.473	0.438	2.74599e-20	EIF3F
CCNI	1.26157e-24	-0.623838	0.675	0.598	4.23105e-20	CCNI
STMN1	1.36277e-24	-0.503606	0.068	0.15	4.57044e-20	STMN1
MARCKS	1.3706e-24	-0.564864	0.124	0.19	4.5967e-20	MARCKS
RANBP1	1.65864e-24	-0.535724	0.12	0.173	5.56275e-20	RANBP1
HLA-DRA	5.19991e-24	-0.728774	0.147	0.211	1.74394e-19	HLA-DRA
SOX4	7.08212e-24	-0.557961	0.092	0.151	2.3752e-19	SOX4
PERP	1.96486e-23	-0.602361	0.106	0.161	6.58973e-19	PERP
IFI6	5.12457e-23	-0.736937	0.35	0.341	1.71868e-18	IFI6
RPS9	5.95765e-23	-0.346406	0.962	0.925	1.99808e-18	RPS9
HEXB	6.47719e-23	-0.559882	0.13	0.179	2.17232e-18	HEXB
ISG15	6.58846e-23	-0.630342	0.147	0.19	2.20964e-18	ISG15
GBP1	1.6564e-22	-0.47351	0.052	0.112	5.55524e-18	GBP1
SELENOP	1.72117e-22	-0.683903	0.346	0.346	5.77247e-18	SELENOP
CYR61	1.78692e-22	-0.675779	0.433	0.433	5.99297e-18	CYR61
AK3	2.09262e-22	-0.53327	0.114	0.161	7.01823e-18	AK3
MSC	2.61014e-22	-0.484995	0.076	0.128	8.75388e-18	MSC
DUT	4.13669e-22	-0.610647	0.245	0.266	1.38736e-17	DUT
SMARCB1	5.51031e-22	-0.443103	0.057	0.108	1.84805e-17	SMARCB1
MRPS26	5.7337e-22	-0.419464	0.052	0.103	1.92297e-17	MRPS26
SAV1	6.313e-22	-0.528383	0.109	0.158	2.11725e-17	SAV1
AHNAK	1.35668e-21	-0.650938	0.561	0.514	4.55002e-17	AHNAK
STAT1	1.49734e-21	-0.650509	0.288	0.307	5.02177e-17	STAT1
PPP1CC	2.34475e-21	-0.549898	0.158	0.196	7.86382e-17	PPP1CC
ANTXR1	2.57932e-21	-0.572849	0.151	0.205	8.65052e-17	ANTXR1
HP1BP3	3.38755e-21	-0.589341	0.201	0.227	1.13612e-16	HP1BP3
IRF1	3.40145e-21	-0.635781	0.164	0.197	1.14078e-16	IRF1
RRAGA	3.79611e-21	-0.572555	0.158	0.196	1.27314e-16	RRAGA
PALLD	3.87325e-21	-0.572421	0.181	0.21	1.29901e-16	PALLD
NUB1	7.55113e-21	-0.513289	0.13	0.167	2.5325e-16	NUB1
ACAA1	1.49444e-20	-0.421604	0.06	0.108	5.01206e-16	ACAA1
FYB1	1.77105e-20	-0.474625	0.066	0.125	5.93975e-16	FYB1
SLFN5	4.71429e-20	-0.484528	0.109	0.152	1.58108e-15	SLFN5
RAB31	8.85267e-20	-0.523	0.104	0.148	2.96901e-15	RAB31
SARAF	9.06916e-20	-0.618825	0.434	0.394	3.04161e-15	SARAF
DDR2	1.36335e-19	-0.526625	0.15	0.189	4.57242e-15	DDR2
PQLC3	1.45681e-19	-0.515636	0.114	0.15	4.88585e-15	PQLC3
ARF5	2.12178e-19	-0.624679	0.369	0.344	7.11604e-15	ARF5
ARHGDIB	5.32733e-19	-0.535408	0.135	0.18	1.78668e-14	ARHGDIB
GADD45A	5.71718e-19	-0.515811	0.088	0.135	1.91743e-14	GADD45A
APOE	5.83996e-19	-0.653377	0.378	0.427	1.9586e-14	APOE
NCOR1	1.5055e-18	-0.445804	0.082	0.123	5.04915e-14	NCOR1
PID1	1.66627e-18	-0.46474	0.07	0.111	5.58834e-14	PID1
CD47	1.91984e-18	-0.600333	0.275	0.282	6.43875e-14	CD47
NCOA7	2.92001e-18	-0.473794	0.081	0.124	9.79312e-14	NCOA7
ITGA1	5.02924e-18	-0.460156	0.062	0.111	1.68671e-13	ITGA1
GRN	5.29918e-18	-0.616919	0.464	0.417	1.77724e-13	GRN
PFDN5	6.64674e-18	-0.475622	0.893	0.804	2.22919e-13	PFDN5
PDIA3	1.24935e-17	-0.617168	0.547	0.488	4.19009e-13	PDIA3
CORO1A	1.36127e-17	-0.568212	0.105	0.149	4.56542e-13	CORO1A
WWTR1	1.36527e-17	-0.462416	0.104	0.142	4.57884e-13	WWTR1
NFIX	1.48818e-17	-0.491078	0.109	0.144	4.99106e-13	NFIX
ROBO1	1.58407e-17	-0.438599	0.065	0.11	5.31265e-13	ROBO1
FNBP1	4.02904e-17	-0.459278	0.105	0.145	1.35126e-12	FNBP1
CCL5	5.79488e-17	-0.494589	0.06	0.12	1.94349e-12	CCL5
DCN	5.84489e-17	-0.274717	0.995	0.982	1.96026e-12	DCN
EIF4B	6.91183e-17	-0.538508	0.22	0.224	2.31809e-12	EIF4B
IGFBP5	7.96228e-17	-0.719392	0.506	0.455	2.67039e-12	IGFBP5
HLA-DPA1	9.20928e-17	-0.545307	0.095	0.142	3.08861e-12	HLA-DPA1
SLIT2	1.24424e-16	-0.453599	0.088	0.127	4.17294e-12	SLIT2
PSMB9	1.48936e-16	-0.538151	0.363	0.349	4.99502e-12	PSMB9
TMEM123	5.41521e-16	-0.546578	0.185	0.208	1.81615e-11	TMEM123
MX1	5.53157e-16	-0.433047	0.077	0.109	1.85518e-11	MX1
HLA-DPB1	5.87459e-16	-0.520539	0.12	0.151	1.97022e-11	HLA-DPB1
CYP27A1	7.03979e-16	-0.400779	0.072	0.107	2.36101e-11	CYP27A1
ODF3B	7.10501e-16	-0.473991	0.122	0.143	2.38288e-11	ODF3B
PARP14	7.90784e-16	-0.450997	0.088	0.127	2.65213e-11	PARP14
UBC	1.09416e-15	-0.438684	0.864	0.777	3.66959e-11	UBC
OPTN	1.26255e-15	-0.537407	0.25	0.245	4.23435e-11	OPTN
H1FX	2.25818e-15	-0.393516	0.067	0.101	7.57347e-11	H1FX
METTL26	3.56107e-15	-0.497687	0.185	0.186	1.19431e-10	METTL26
PHACTR2	3.66122e-15	-0.500607	0.141	0.159	1.2279e-10	PHACTR2
TPM1	6.22159e-15	-0.516799	0.306	0.294	2.0866e-10	TPM1
JUNB	7.08726e-15	-0.767403	0.671	0.557	2.37692e-10	JUNB
NSD3	1.20928e-14	-0.378678	0.066	0.102	4.05569e-10	NSD3
MXRA8	1.45815e-14	-0.577124	0.372	0.337	4.89035e-10	MXRA8
MBNL1	2.17841e-14	-0.554897	0.284	0.268	7.30596e-10	MBNL1
TRBV5-6	3.22446e-14	-0.539556	0.073	0.115	1.08142e-09	TRBV5-6
CD3E	4.07478e-14	-0.431038	0.087	0.126	1.3666e-09	CD3E
LIMD2	5.02565e-14	-0.404125	0.082	0.115	1.6855e-09	LIMD2
ENPP2	5.5441e-14	-0.518397	0.192	0.214	1.85938e-09	ENPP2
ZFAS1	8.31973e-14	-0.534846	0.487	0.417	2.79027e-09	ZFAS1
PABPC1	9.49973e-14	-0.548482	0.671	0.554	3.18602e-09	PABPC1
HMCN1	1.52346e-13	-0.381642	0.071	0.106	5.10938e-09	HMCN1
PRELID1	2.70648e-13	-0.414748	0.098	0.122	9.07699e-09	PRELID1
HIST1H4C	4.36275e-13	-0.517537	0.188	0.198	1.46318e-08	HIST1H4C
MYDGF	7.80139e-13	-0.515649	0.322	0.284	2.61643e-08	MYDGF
CTHRC1	8.22251e-13	-0.4794	0.093	0.112	2.75767e-08	CTHRC1
ATP6AP1	1.16312e-12	-0.425337	0.099	0.122	3.90087e-08	ATP6AP1
ZFAND5	1.27637e-12	-0.503232	0.171	0.18	4.28068e-08	ZFAND5
DST	1.36363e-12	-0.498022	0.185	0.197	4.57334e-08	DST
EEF2	1.51509e-12	-0.460373	0.856	0.74	5.08129e-08	EEF2
CIRBP	1.60376e-12	-0.533274	0.715	0.598	5.37868e-08	CIRBP
COX6C	2.15973e-12	-0.494418	0.909	0.796	7.2433e-08	COX6C
ANXA11	2.99136e-12	-0.488054	0.206	0.205	1.00324e-07	ANXA11
RPS20	3.65164e-12	-0.554037	0.602	0.491	1.22469e-07	RPS20
SCPEP1	7.77617e-12	-0.483808	0.177	0.173	2.60797e-07	SCPEP1
CLEC2B	1.12944e-11	-0.442253	0.134	0.148	3.78793e-07	CLEC2B
RPL35A	2.81886e-11	-0.259997	0.984	0.951	9.45389e-07	RPL35A
NACA	4.07426e-11	-0.299464	0.963	0.908	1.36642e-06	NACA
BIRC3	4.10012e-11	-0.399567	0.105	0.134	1.3751e-06	BIRC3
HOOK3	8.06991e-11	-0.348788	0.093	0.111	2.70649e-06	HOOK3
RPS29	1.37472e-10	-0.431126	0.911	0.809	4.61053e-06	RPS29
CD3D	1.45582e-10	-0.376223	0.087	0.115	4.88253e-06	CD3D
JTB	1.67229e-10	-0.456372	0.237	0.216	5.60851e-06	JTB
TNFRSF14	1.74377e-10	-0.370699	0.104	0.116	5.84825e-06	TNFRSF14
EIF3L	1.859e-10	-0.513553	0.433	0.353	6.23471e-06	EIF3L
SH3BGRL	2.48563e-10	-0.524092	0.357	0.305	8.33629e-06	SH3BGRL
GAS1	2.95838e-10	-0.465207	0.141	0.15	9.92181e-06	GAS1
TRIM22	3.48215e-10	-0.37079	0.103	0.115	1.16784e-05	TRIM22
ALDH16A1	3.69791e-10	-0.368025	0.095	0.106	1.2402e-05	ALDH16A1
ARL6IP4	3.81781e-10	-0.50895	0.32	0.274	1.28042e-05	ARL6IP4
RACK1	3.93602e-10	-0.292244	0.96	0.904	1.32006e-05	RACK1
LAPTM5	3.964e-10	-0.29929	0.076	0.107	1.32945e-05	LAPTM5
CPZ	5.36879e-10	-0.386208	0.142	0.14	1.80058e-05	CPZ
CD52	5.40755e-10	-0.403893	0.117	0.15	1.81359e-05	CD52
MAP3K8	7.37317e-10	-0.401297	0.128	0.13	2.47281e-05	MAP3K8
RPL24	1.03362e-09	-0.305722	0.956	0.894	3.46654e-05	RPL24
RBMS3	1.42495e-09	-0.387438	0.125	0.133	4.77899e-05	RBMS3
TMEM219	4.1803e-09	-0.46336	0.367	0.308	0.000140199	TMEM219
MFGE8	4.26992e-09	-0.457408	0.218	0.203	0.000143205	MFGE8
PTPRC	5.68933e-09	-0.33222	0.092	0.117	0.000190809	PTPRC
CLEC11A	5.90017e-09	-0.477316	0.272	0.237	0.00019788	CLEC11A
XBP1	9.22231e-09	-0.426293	0.186	0.177	0.000309298	XBP1
STAT2	1.13536e-08	-0.362485	0.098	0.105	0.000380777	STAT2
DPP7	1.73571e-08	-0.451686	0.209	0.196	0.000582123	DPP7
CD82	2.06551e-08	-0.366504	0.135	0.143	0.00069273	CD82
HBP1	2.28093e-08	-0.344657	0.099	0.109	0.000764977	HBP1
CXCL12	2.6273e-08	-0.549199	0.723	0.424	0.000881145	CXCL12
PAPSS1	2.68826e-08	-0.391581	0.15	0.142	0.000901588	PAPSS1
SF3A2	3.16712e-08	-0.381082	0.155	0.151	0.00106219	SF3A2
HINT2	3.58678e-08	-0.328276	0.101	0.105	0.00120293	HINT2
MFAP4	3.89652e-08	-0.507432	0.752	0.623	0.00130681	MFAP4
MPG	4.86473e-08	-0.406015	0.206	0.178	0.00163153	MPG
CTSC	4.92673e-08	-0.39061	0.263	0.273	0.00165233	CTSC
HNMT	5.82093e-08	-0.352358	0.112	0.115	0.00195222	HNMT
CHN1	7.976e-08	-0.314726	0.091	0.102	0.00267499	CHN1
ANKRD12	9.16346e-08	-0.375014	0.168	0.161	0.00307324	ANKRD12
COL4A1	1.08028e-07	-0.371283	0.103	0.124	0.00362303	COL4A1
COL1A1	1.14733e-07	-0.571826	0.861	0.762	0.0038479	COL1A1
PSMB8	1.38056e-07	-0.459295	0.348	0.285	0.00463013	PSMB8
ATF6B	1.72638e-07	-0.324444	0.097	0.101	0.00578992	ATF6B
TCF12	1.86761e-07	-0.321683	0.098	0.102	0.00626358	TCF12
DNAJC4	2.28692e-07	-0.319041	0.099	0.101	0.00766987	DNAJC4
MIA3	2.99339e-07	-0.318236	0.108	0.112	0.0100392	MIA3
PIK3R1	3.04685e-07	-0.446772	0.25	0.223	0.0102185	PIK3R1
LAP3	3.51187e-07	-0.479564	0.38	0.309	0.0117781	LAP3
PTPRCAP	3.69295e-07	-0.288383	0.086	0.107	0.0123854	PTPRCAP
PLSCR4	3.77818e-07	-0.323813	0.101	0.104	0.0126713	PLSCR4
ELF2	4.28957e-07	-0.318076	0.098	0.102	0.0143864	ELF2
TNRC6B	4.54945e-07	-0.326634	0.103	0.107	0.0152579	TNRC6B
INSIG1	4.57222e-07	-0.381707	0.137	0.133	0.0153343	INSIG1
GTF3A	7.4052e-07	-0.355129	0.167	0.15	0.0248355	GTF3A
MATR3.1	7.52247e-07	-0.308391	0.123	0.115	0.0252289	MATR3.1
ZNF106	1.21076e-06	-0.326705	0.116	0.11	0.0406066	ZNF106
ERAP2	1.23961e-06	-0.343623	0.109	0.109	0.041574	ERAP2
C12orf57	1.3261e-06	-0.436032	0.772	0.619	0.0444748	C12orf57
RAC2	1.37517e-06	-0.253545	0.088	0.106	0.0461205	RAC2

## Sheet: C2 TC-2
	p_val	avg_logFC	pct.1	pct.2	p_val_adj	Gene
CXCL13	0	3.79435	0.916	0.17	0	CXCL13
RPS2	0	-1.96281	0.471	0.984	0	RPS2
FTH1	0	-2.15994	0.412	0.989	0	FTH1
PFN1	0	-2.19328	0.486	0.996	0	PFN1
ATF5	5.66765e-168	-1.73209	0.035	0.564	1.90082e-163	ATF5
RPS29	3.24717e-161	-0.797978	0.861	0.985	1.08904e-156	RPS29
HMGN1	1.08193e-155	-1.50302	0.179	0.704	3.62856e-151	HMGN1
TRAV27	5.10875e-155	-1.11979	0.554	0.924	1.71337e-150	TRAV27
MT-CO3	3.74724e-147	-0.571504	0.84	0.993	1.25675e-142	MT-CO3
ITM2A	1.69688e-133	-1.46851	0.132	0.626	5.69101e-129	ITM2A
COX5A	3.4501e-120	-1.35017	0.112	0.56	1.1571e-115	COX5A
B2M	4.84581e-118	0.531544	1	1	1.62519e-113	B2M
ANP32B	1.98405e-111	-1.31362	0.118	0.546	6.65409e-107	ANP32B
HSP90AA1	9.29463e-111	-0.828087	0.728	0.947	3.11723e-106	HSP90AA1
RANBP1	3.13262e-109	-1.26254	0.158	0.591	1.05062e-104	RANBP1
EIF5A	7.59018e-90	-0.900575	0.419	0.783	2.54559e-85	EIF5A
HACD1	5.93935e-88	-1.16394	0.105	0.487	1.99194e-83	HACD1
TSC22D3	5.01405e-87	1.31938	0.61	0.203	1.68161e-82	TSC22D3
TRGC2	7.48082e-86	-1.22794	0.016	0.327	2.50892e-81	TRGC2
RPL13	1.03632e-85	-0.323439	0.984	0.998	3.47562e-81	RPL13
PTMA	1.3624e-81	-0.363607	0.987	0.999	4.56921e-77	PTMA
CORO1B	1.95515e-79	-0.918535	0.4	0.772	6.55718e-75	CORO1B
MRPS34	2.90921e-75	-1.13055	0.112	0.44	9.7569e-71	MRPS34
ALOX5AP	5.85823e-74	1.05857	0.67	0.315	1.96473e-69	ALOX5AP
LY6E	1.19762e-73	-0.885207	0.37	0.706	4.01657e-69	LY6E
S100A8	6.53197e-73	1.11764	0.648	0.28	2.19069e-68	S100A8
TSHZ2	6.81366e-72	1.14615	0.261	0.01	2.28517e-67	TSHZ2
PDIA3	1.30346e-69	-1.05889	0.087	0.405	4.37156e-65	PDIA3
RPLP1	1.28446e-67	0.332467	1	1	4.30781e-63	RPLP1
COCH	1.93623e-67	-1.08958	0.026	0.292	6.49374e-63	COCH
MT-CO1	6.5562e-66	-0.35237	0.961	0.997	2.19882e-61	MT-CO1
IDH2	4.90538e-65	-0.98558	0.03	0.299	1.64517e-60	IDH2
CTSL	3.29104e-64	-1.29182	0.073	0.366	1.10375e-59	CTSL
ARF5	6.02018e-64	-0.930929	0.15	0.478	2.01905e-59	ARF5
TRGV9	2.24899e-63	-1.06489	0.05	0.328	7.54265e-59	TRGV9
KRT6A	4.12342e-63	1.08101	0.259	0.03	1.38291e-58	KRT6A
SH2D2A	2.5485e-61	1.0411	0.341	0.05	8.54716e-57	SH2D2A
UQCRFS1	3.22438e-61	-0.935202	0.041	0.303	1.08139e-56	UQCRFS1
CALM1	1.22773e-59	-0.764571	0.442	0.74	4.11757e-55	CALM1
KRT16	3.10993e-59	1.04546	0.251	0.026	1.04301e-54	KRT16
GAPDH	3.48351e-59	-0.318292	0.956	0.997	1.1683e-54	GAPDH
RPS20	1.33031e-58	-0.829482	0.384	0.688	4.46158e-54	RPS20
PRDX1	2.45836e-58	-0.4967	0.829	0.973	8.24485e-54	PRDX1
RPL39	9.90567e-58	0.405965	0.993	0.993	3.32216e-53	RPL39
TNIP3	8.9675e-57	1.22914	0.247	0.015	3.00752e-52	TNIP3
CXCL10	3.72491e-56	-1.05897	0.112	0.403	1.24926e-51	CXCL10
NDFIP1	6.23101e-56	-0.923085	0.1	0.387	2.08976e-51	NDFIP1
CCDC85B	9.84984e-56	-0.873026	0.016	0.233	3.30344e-51	CCDC85B
RPS19	7.74682e-54	0.415272	0.989	0.994	2.59813e-49	RPS19
SEC61B	1.48404e-50	0.76345	0.678	0.392	4.97718e-46	SEC61B
DDIT4	5.48457e-50	1.01858	0.463	0.148	1.83942e-45	DDIT4
CST7	1.40582e-49	1.13234	0.566	0.264	4.71482e-45	CST7
ICOS	1.95945e-49	-0.946348	0.094	0.365	6.57159e-45	ICOS
ISG20	2.62445e-49	1.14185	0.328	0.065	8.80189e-45	ISG20
IGHM	9.31071e-49	-0.751459	0.202	0.496	3.12263e-44	IGHM
LINC01943	1.57863e-48	1.08859	0.187	0.004	5.29441e-44	LINC01943
MTDH	1.79364e-48	-0.859867	0.173	0.458	6.01552e-44	MTDH
PGLS	4.02997e-48	-0.833556	0.049	0.286	1.35157e-43	PGLS
RPL7	1.26792e-47	-0.449061	0.846	0.951	4.25234e-43	RPL7
CYC1	1.9911e-47	-0.783198	0.02	0.221	6.67774e-43	CYC1
MIR155HG	3.44979e-47	1.43105	0.254	0.042	1.15699e-42	MIR155HG
SPNS1	7.01657e-47	-0.804798	0.141	0.432	2.35322e-42	SPNS1
SRGN	8.10634e-47	0.768625	0.922	0.828	2.7187e-42	SRGN
S100A6	1.05588e-46	0.765227	0.811	0.654	3.54122e-42	S100A6
ITM2C	2.00271e-46	-0.839171	0.156	0.418	6.7167e-42	ITM2C
GADD45GIP1	1.12733e-45	-0.783751	0.044	0.262	3.78083e-41	GADD45GIP1
KIR2DL3	3.15959e-45	0.838643	0.165	0.006	1.05966e-40	KIR2DL3
APP	4.04201e-45	-0.840432	0.051	0.278	1.35561e-40	APP
RPL13A	1.14251e-44	-0.401978	0.849	0.961	3.83177e-40	RPL13A
RCSD1	2.47018e-44	-0.806891	0.129	0.384	8.28449e-40	RCSD1
EZH2	3.47791e-44	-0.818752	0.046	0.26	1.16642e-39	EZH2
TUBA1B	1.17399e-43	-0.70294	0.462	0.725	3.93733e-39	TUBA1B
PPIA	3.03693e-43	-0.322328	0.957	0.991	1.01853e-38	PPIA
SOX4	5.24246e-43	-0.874831	0.06	0.281	1.75822e-38	SOX4
SCG2	7.17396e-43	0.804113	0.145	0.003	2.406e-38	SCG2
TMSB4X	9.65878e-43	-0.26444	0.989	0.996	3.23936e-38	TMSB4X
LAGE3	1.24573e-42	-0.787655	0.046	0.244	4.17793e-38	LAGE3
GUK1	2.66699e-42	-0.777729	0.115	0.365	8.94454e-38	GUK1
ZFP36L1	1.73263e-41	-0.835715	0.141	0.396	5.81089e-37	ZFP36L1
CORO1A	3.43825e-41	-0.520552	0.686	0.876	1.15312e-36	CORO1A
SRSF5	4.02893e-41	-0.645839	0.215	0.477	1.35122e-36	SRSF5
GNLY	1.30261e-40	1.34599	0.105	0.003	4.36871e-36	GNLY
MT-ND1	7.59553e-40	-0.574949	0.568	0.847	2.54739e-35	MT-ND1
LINC00384	1.75773e-39	0.804584	0.151	0.003	5.89507e-35	LINC00384
MX1	3.08627e-39	-0.723991	0.013	0.163	1.03507e-34	MX1
PABPC1	8.47256e-39	-0.514334	0.566	0.797	2.84153e-34	PABPC1
TMA7	1.0069e-38	0.602362	0.813	0.632	3.37696e-34	TMA7
EPHX2	1.2941e-38	-0.764827	0.152	0.393	4.34017e-34	EPHX2
FUS	2.69133e-38	-0.594906	0.436	0.685	9.02619e-34	FUS
TMEM160	3.0196e-38	-0.66149	0.007	0.161	1.01271e-33	TMEM160
SPINT2	7.33165e-38	-0.786531	0.115	0.339	2.45889e-33	SPINT2
RAB4A	2.03862e-37	-0.735443	0.033	0.21	6.83713e-33	RAB4A
NT5C	2.59849e-37	-0.67619	0.017	0.175	8.71483e-33	NT5C
GTF3A	4.04575e-37	-0.714159	0.097	0.308	1.35686e-32	GTF3A
H2AFV	6.83193e-37	-0.760508	0.054	0.24	2.29129e-32	H2AFV
FYB1	1.41216e-36	-0.620597	0.321	0.598	4.7361e-32	FYB1
LMO4	5.52644e-36	0.878893	0.324	0.104	1.85346e-31	LMO4
STMN1	1.55869e-35	-0.528702	0.382	0.669	5.22754e-31	STMN1
ARL4A	2.21368e-35	-0.736092	0.054	0.246	7.42424e-31	ARL4A
LIMD2	1.23012e-34	-0.558424	0.414	0.652	4.12559e-30	LIMD2
ASS1	1.51365e-34	-0.668609	0.016	0.169	5.07648e-30	ASS1
PYURF	3.1776e-34	-0.705766	0.06	0.242	1.0657e-29	PYURF
TSC22D1	1.32412e-33	0.732717	0.148	0.01	4.44083e-29	TSC22D1
PPM1G	1.45172e-33	-0.684993	0.06	0.247	4.86878e-29	PPM1G
BIRC3	2.63964e-33	0.846179	0.325	0.123	8.85282e-29	BIRC3
LAT	8.2046e-33	-0.54497	0.409	0.645	2.75166e-28	LAT
PPP1CC	8.44168e-33	-0.660432	0.158	0.379	2.83117e-28	PPP1CC
RPL28	1.25488e-32	0.296263	0.992	0.999	4.20861e-28	RPL28
CAMK4	2.9401e-32	-0.727522	0.047	0.217	9.86049e-28	CAMK4
DEK	3.69227e-32	-0.693659	0.074	0.265	1.23831e-27	DEK
MRPL41	6.2344e-32	-0.65977	0.066	0.245	2.09089e-27	MRPL41
COX17	1.16318e-31	0.69528	0.422	0.175	3.90109e-27	COX17
CD40LG	1.43431e-31	-0.556019	0.002	0.116	4.81039e-27	CD40LG
PKIG	1.79993e-31	-0.66024	0.025	0.164	6.0366e-27	PKIG
RPL27A	1.80234e-31	-0.407379	0.617	0.831	6.04468e-27	RPL27A
ATP5F1E	2.33841e-31	0.557446	0.885	0.819	7.84257e-27	ATP5F1E
TRG-AS1	2.62938e-31	-0.730367	0.078	0.258	8.81841e-27	TRG-AS1
RPS26	2.68178e-31	0.37162	0.982	0.981	8.99416e-27	RPS26
SMARCB1	3.10161e-31	-0.617486	0.033	0.179	1.04022e-26	SMARCB1
AZIN1	4.11785e-31	-0.702366	0.097	0.287	1.38104e-26	AZIN1
EIF3E	4.98537e-31	-0.490928	0.445	0.654	1.67199e-26	EIF3E
AP1M1	5.28313e-31	-0.659947	0.094	0.289	1.77185e-26	AP1M1
UQCRC2	1.07155e-30	-0.592077	0.304	0.532	3.59376e-26	UQCRC2
ITM2B	2.69194e-30	-0.651666	0.084	0.294	9.02823e-26	ITM2B
INSIG1	3.3749e-30	-0.684462	0.043	0.2	1.13187e-25	INSIG1
UBE2I	7.92338e-30	-0.565758	0.454	0.662	2.65734e-25	UBE2I
AICDA	1.18315e-29	-0.79422	0.075	0.269	3.96805e-25	AICDA
EIF3F	3.26649e-29	-0.562788	0.346	0.559	1.09552e-24	EIF3F
FGFR1	8.37712e-29	-0.653744	0.041	0.198	2.80952e-24	FGFR1
CCL18	1.01507e-28	0.905867	0.141	0.018	3.40433e-24	CCL18
CD79A	1.07492e-28	-0.589462	0.007	0.124	3.60506e-24	CD79A
CTLA4	1.30991e-28	0.657816	0.129	0.009	4.39316e-24	CTLA4
RPS27L	2.01465e-28	0.712715	0.511	0.291	6.75672e-24	RPS27L
RPL12	2.43619e-28	0.38068	0.977	0.987	8.17049e-24	RPL12
HSPB1	3.79447e-28	-0.493019	0.519	0.721	1.27259e-23	HSPB1
EIF3H	4.39508e-28	-0.512495	0.405	0.617	1.47402e-23	EIF3H
ATXN1	4.47741e-28	0.518174	0.103	0.004	1.50163e-23	ATXN1
NSD3	1.31098e-27	-0.643215	0.065	0.24	4.39675e-23	NSD3
PKM	1.32622e-27	-0.297978	0.785	0.91	4.44786e-23	PKM
YBX1	1.39961e-27	-0.546282	0.385	0.598	4.69402e-23	YBX1
PSMA6	1.71159e-27	-0.546718	0.385	0.588	5.74034e-23	PSMA6
NIPSNAP2	1.74825e-27	-0.538775	0.009	0.119	5.86327e-23	NIPSNAP2
GIMAP4	2.87467e-27	-0.52872	0.326	0.542	9.64105e-23	GIMAP4
LRRN3	4.07697e-27	-0.634983	0.021	0.155	1.36734e-22	LRRN3
MAP1LC3B	4.52664e-27	-0.574324	0.02	0.149	1.51814e-22	MAP1LC3B
IGHD	5.93526e-27	-0.603239	0.034	0.176	1.99057e-22	IGHD
RPLP2	6.39992e-27	0.385852	0.971	0.986	2.1464e-22	RPLP2
SUPT16H	1.47776e-26	-0.651822	0.192	0.381	4.95613e-22	SUPT16H
MCM7	1.56252e-26	-0.600317	0.199	0.394	5.24037e-22	MCM7
CD3G	2.11974e-26	-0.628103	0.168	0.378	7.10919e-22	CD3G
MYDGF	2.61847e-26	-0.571464	0.047	0.195	8.78181e-22	MYDGF
RPL34	3.03701e-26	0.281078	0.987	0.991	1.01855e-21	RPL34
FPGS	3.60412e-26	-0.531291	0.031	0.168	1.20875e-21	FPGS
MT-ND4	4.59768e-26	0.463905	0.815	0.775	1.54197e-21	MT-ND4
SLC25A39	6.08164e-26	-0.587213	0.074	0.228	2.03966e-21	SLC25A39
ARPC1B	7.48398e-26	-0.463172	0.569	0.739	2.50998e-21	ARPC1B
KRTCAP2	1.13997e-25	0.569786	0.545	0.318	3.82322e-21	KRTCAP2
ADA	2.36141e-25	-0.570046	0.034	0.171	7.91968e-21	ADA
MIF	2.43515e-25	0.513396	0.914	0.903	8.16701e-21	MIF
PITHD1	2.87889e-25	-0.480899	0.008	0.113	9.65522e-21	PITHD1
CTSB	5.36328e-25	-0.588224	0.099	0.261	1.79874e-20	CTSB
ANXA11	5.37098e-25	-0.610952	0.081	0.257	1.80132e-20	ANXA11
HMGB1	6.3504e-25	-0.332917	0.787	0.913	2.1298e-20	HMGB1
FKBP11	8.86011e-25	0.68812	0.284	0.112	2.9715e-20	FKBP11
PPP1R2	9.78661e-25	0.715967	0.382	0.171	3.28223e-20	PPP1R2
ID3	1.33586e-24	-0.694491	0.198	0.408	4.48021e-20	ID3
H1F0	1.4638e-24	-0.633533	0.036	0.177	4.9093e-20	H1F0
JUNB	1.68504e-24	-0.610562	0.168	0.35	5.65128e-20	JUNB
TRAT1	3.1389e-24	-0.536083	0.226	0.434	1.05273e-19	TRAT1
FAU	3.95505e-24	0.440421	0.947	0.953	1.32645e-19	FAU
CALR	5.09077e-24	-0.449074	0.445	0.63	1.70734e-19	CALR
RGS1	6.16779e-24	0.57049	0.157	0.027	2.06855e-19	RGS1
ATP6V0C	9.15175e-24	-0.550046	0.119	0.288	3.06931e-19	ATP6V0C
HNRNPC	1.03214e-23	-0.426228	0.491	0.684	3.46158e-19	HNRNPC
NAPRT	1.07267e-23	-0.459928	0.011	0.118	3.59752e-19	NAPRT
SPCS1	1.21073e-23	0.541036	0.612	0.411	4.06054e-19	SPCS1
ENO1	1.52338e-23	-0.330642	0.682	0.856	5.1091e-19	ENO1
UQCR11	1.89454e-23	0.540932	0.649	0.471	6.35391e-19	UQCR11
PSME2	2.27971e-23	-0.441812	0.521	0.704	7.6457e-19	PSME2
OST4	3.79636e-23	0.558969	0.621	0.425	1.27322e-18	OST4
RNASET2	3.86943e-23	-0.56205	0.069	0.22	1.29773e-18	RNASET2
CFLAR	4.08906e-23	0.630941	0.47	0.246	1.37139e-18	CFLAR
CARD16	5.16156e-23	0.659156	0.29	0.12	1.73108e-18	CARD16
FNTA	5.2268e-23	-0.547225	0.036	0.162	1.75296e-18	FNTA
S100A7	5.24526e-23	0.699684	0.387	0.197	1.75915e-18	S100A7
S100A9	5.50644e-23	0.684705	0.374	0.182	1.84675e-18	S100A9
CTSC	6.11429e-23	-0.614923	0.162	0.353	2.05061e-18	CTSC
RPS15	8.15798e-23	0.283404	0.989	0.997	2.73602e-18	RPS15
METTL26	8.18451e-23	-0.556015	0.196	0.372	2.74492e-18	METTL26
COMTD1	8.22359e-23	-0.461421	0.02	0.123	2.75803e-18	COMTD1
SEPT9	9.07585e-23	-0.57789	0.176	0.347	3.04386e-18	SEPT9
C1QBP	9.30545e-23	-0.577272	0.142	0.306	3.12086e-18	C1QBP
RABAC1	9.86738e-23	0.655327	0.291	0.108	3.30932e-18	RABAC1
IL7R	1.28288e-22	0.618321	0.338	0.171	4.30251e-18	IL7R
SMIM37	1.63247e-22	0.623754	0.269	0.096	5.47497e-18	SMIM37
RBM25	2.24971e-22	-0.463666	0.273	0.464	7.54508e-18	RBM25
JTB	2.41488e-22	-0.483514	0.106	0.279	8.09902e-18	JTB
SEPT6	2.53587e-22	-0.478767	0.407	0.61	8.50481e-18	SEPT6
TRBV5-6	2.74093e-22	-0.306407	0.75	0.876	9.19253e-18	TRBV5-6
HPGDS	2.95177e-22	0.603756	0.319	0.14	9.89966e-18	HPGDS
SERF2	3.1488e-22	0.425893	0.869	0.789	1.05605e-17	SERF2
H2AFX	5.89263e-22	-0.546123	0.047	0.159	1.97627e-17	H2AFX
CD9	6.76439e-22	0.519412	0.156	0.043	2.26864e-17	CD9
TUBB	6.81754e-22	-0.375637	0.497	0.696	2.28647e-17	TUBB
PNN	1.04891e-21	-0.518147	0.18	0.356	3.51784e-17	PNN
KRT17	1.07618e-21	0.528639	0.118	0.018	3.60929e-17	KRT17
EIF4H	1.09025e-21	-0.514424	0.224	0.385	3.65647e-17	EIF4H
LAIR2	1.52098e-21	0.642116	0.171	0.048	5.10105e-17	LAIR2
TPI1	1.82188e-21	-0.304732	0.664	0.839	6.11021e-17	TPI1
DECR1	1.86691e-21	-0.531315	0.15	0.334	6.26125e-17	DECR1
TRAPPC5	2.27874e-21	-0.446299	0.013	0.113	7.64242e-17	TRAPPC5
LRRFIP1	2.40653e-21	-0.533067	0.095	0.254	8.07104e-17	LRRFIP1
SCCPDH	5.12468e-21	-0.553023	0.147	0.306	1.71872e-16	SCCPDH
EIF5	6.53272e-21	-0.550514	0.173	0.336	2.19094e-16	EIF5
CDHR3	1.41958e-20	-0.521289	0.029	0.144	4.76097e-16	CDHR3
MPG	1.58084e-20	-0.55182	0.067	0.194	5.30183e-16	MPG
SPN	1.72047e-20	-0.504418	0.064	0.185	5.77013e-16	SPN
EVL	1.75505e-20	-0.515392	0.123	0.293	5.88609e-16	EVL
RSL1D1	1.8365e-20	-0.48673	0.323	0.497	6.15926e-16	RSL1D1
PLEK	1.92833e-20	-0.504239	0.06	0.201	6.46724e-16	PLEK
HNRNPA1	2.31824e-20	-0.276612	0.825	0.93	7.77492e-16	HNRNPA1
RPL32	2.98361e-20	0.259269	0.994	0.996	1.00064e-15	RPL32
MZT2A	4.4885e-20	-0.519504	0.075	0.22	1.50535e-15	MZT2A
PTHLH	4.9766e-20	-0.584571	0.071	0.208	1.66905e-15	PTHLH
SLAMF1	5.92989e-20	0.581847	0.172	0.061	1.98877e-15	SLAMF1
MCM4	6.61509e-20	-0.536222	0.072	0.199	2.21857e-15	MCM4
NDFIP2	7.77923e-20	0.556717	0.224	0.077	2.609e-15	NDFIP2
EEF1G	8.11629e-20	-0.293392	0.649	0.791	2.72204e-15	EEF1G
CHCHD2	8.3791e-20	-0.2904	0.749	0.87	2.81018e-15	CHCHD2
ITGB1	9.8437e-20	-0.591564	0.171	0.344	3.30138e-15	ITGB1
MICAL2	1.00685e-19	0.439622	0.105	0.01	3.37678e-15	MICAL2
TRGC1	1.08199e-19	-0.472824	0.027	0.13	3.62878e-15	TRGC1
IMPDH2	1.39431e-19	-0.477958	0.274	0.447	4.67623e-15	IMPDH2
TRIO	1.50955e-19	-0.518859	0.026	0.131	5.06273e-15	TRIO
SARAF	1.74752e-19	-0.305777	0.499	0.664	5.86085e-15	SARAF
FKBP5	1.81512e-19	0.558577	0.29	0.126	6.08756e-15	FKBP5
C19orf70	1.84635e-19	0.54558	0.397	0.199	6.1923e-15	C19orf70
COX6A1	1.94624e-19	0.493591	0.772	0.667	6.5273e-15	COX6A1
SEPT7	2.0212e-19	-0.404491	0.405	0.594	6.7787e-15	SEPT7
NFKBIA	3.3358e-19	-0.565476	0.116	0.275	1.11876e-14	NFKBIA
NASP	3.42692e-19	-0.488287	0.252	0.411	1.14932e-14	NASP
SUMO3	4.21274e-19	-0.508248	0.146	0.29	1.41287e-14	SUMO3
EWSR1	5.88539e-19	-0.48587	0.251	0.419	1.97384e-14	EWSR1
HNRNPA2B1	1.02237e-18	-0.297374	0.749	0.86	3.42884e-14	HNRNPA2B1
DYNLL1	1.07689e-18	0.523115	0.532	0.355	3.61167e-14	DYNLL1
UBA2	1.4637e-18	-0.4878	0.094	0.228	4.90897e-14	UBA2
EIF2AK1	1.66915e-18	-0.465826	0.03	0.137	5.59799e-14	EIF2AK1
KRT14	1.8342e-18	0.565704	0.443	0.258	6.15154e-14	KRT14
ORMDL2	1.84926e-18	0.512386	0.156	0.04	6.20206e-14	ORMDL2
HMGA1	1.90048e-18	-0.438721	0.036	0.142	6.37383e-14	HMGA1
SH3BGRL3	2.11435e-18	0.460494	0.829	0.767	7.0911e-14	SH3BGRL3
EDF1	2.39494e-18	0.465125	0.61	0.433	8.03216e-14	EDF1
CDCA7	2.51832e-18	-0.545258	0.187	0.348	8.44595e-14	CDCA7
SMAP2	2.85847e-18	0.598492	0.204	0.062	9.58675e-14	SMAP2
TNFRSF25	3.02834e-18	-0.511982	0.078	0.221	1.01564e-13	TNFRSF25
NCBP2-AS2	3.51e-18	-0.434228	0.028	0.132	1.17718e-13	NCBP2-AS2
CPNE2	4.25174e-18	0.602246	0.155	0.038	1.42595e-13	CPNE2
SYNGR2	5.29614e-18	-0.498064	0.15	0.301	1.77622e-13	SYNGR2
FAM49B	6.74451e-18	-0.476716	0.136	0.273	2.26197e-13	FAM49B
CD82	7.64667e-18	-0.371643	0.225	0.39	2.56454e-13	CD82
APEX1	8.69924e-18	-0.480733	0.279	0.434	2.91755e-13	APEX1
NOP10	1.51945e-17	0.493687	0.429	0.249	5.09593e-13	NOP10
LY6D	1.60594e-17	0.497468	0.138	0.038	5.386e-13	LY6D
RNPS1	1.62224e-17	-0.409061	0.338	0.507	5.44067e-13	RNPS1
TRAP1	2.03556e-17	-0.459661	0.054	0.182	6.82684e-13	TRAP1
CPSF6	2.36102e-17	-0.486303	0.079	0.204	7.91841e-13	CPSF6
TSPAN5	2.89628e-17	-0.454942	0.031	0.129	9.71354e-13	TSPAN5
KLHL42	2.93608e-17	-0.474969	0.068	0.198	9.84704e-13	KLHL42
SNX10	3.02635e-17	-0.467402	0.04	0.146	1.01498e-12	SNX10
DUSP4	3.44516e-17	0.607733	0.287	0.124	1.15544e-12	DUSP4
NCOR1	3.92888e-17	-0.435738	0.028	0.13	1.31767e-12	NCOR1
HNRNPK	3.9488e-17	-0.358656	0.521	0.669	1.32435e-12	HNRNPK
RBM3	4.30653e-17	-0.280036	0.592	0.74	1.44432e-12	RBM3
JUN	4.90906e-17	-0.509894	0.073	0.199	1.6464e-12	JUN
GTF2I	6.12813e-17	-0.501636	0.082	0.218	2.05525e-12	GTF2I
GRB2	6.45756e-17	-0.447184	0.039	0.146	2.16574e-12	GRB2
HIST1H1E	6.50838e-17	-0.470947	0.032	0.13	2.18278e-12	HIST1H1E
IGFBP4	7.10877e-17	-0.48533	0.051	0.167	2.38414e-12	IGFBP4
UBL5	7.40876e-17	0.45883	0.625	0.469	2.48475e-12	UBL5
SSRP1	8.92591e-17	-0.479673	0.089	0.204	2.99357e-12	SSRP1
MTHFD2	1.00753e-16	0.489692	0.29	0.139	3.37905e-12	MTHFD2
PTP4A3	1.00865e-16	-0.473999	0.048	0.159	3.38282e-12	PTP4A3
PRELID1	1.17267e-16	-0.449425	0.041	0.147	3.93292e-12	PRELID1
CD47	1.21108e-16	-0.438452	0.038	0.142	4.06172e-12	CD47
DDT	1.30618e-16	0.470022	0.294	0.133	4.38067e-12	DDT
CHN1	1.30681e-16	0.54134	0.275	0.119	4.38277e-12	CHN1
ARL2BP	1.44448e-16	-0.458919	0.04	0.132	4.84448e-12	ARL2BP
PARP1	1.45931e-16	-0.467987	0.185	0.339	4.89423e-12	PARP1
TNFSF8	1.54023e-16	0.504308	0.154	0.047	5.16563e-12	TNFSF8
THRAP3	1.65652e-16	-0.461305	0.169	0.319	5.55562e-12	THRAP3
KRT10	1.74971e-16	-0.458948	0.059	0.188	5.86819e-12	KRT10
PRKDC	2.33208e-16	-0.489471	0.197	0.344	7.82132e-12	PRKDC
NBAS	3.56301e-16	0.513468	0.142	0.051	1.19496e-11	NBAS
MAF1	3.68189e-16	-0.469377	0.047	0.159	1.23483e-11	MAF1
WAS	4.13384e-16	-0.502916	0.084	0.203	1.38641e-11	WAS
ANKRD44	4.41965e-16	0.523326	0.213	0.086	1.48226e-11	ANKRD44
H2AFY	6.52241e-16	-0.456905	0.164	0.298	2.18749e-11	H2AFY
RHEB	9.58627e-16	-0.461443	0.102	0.225	3.21504e-11	RHEB
SKAP1	9.95851e-16	-0.419161	0.147	0.286	3.33989e-11	SKAP1
LRRFIP2	1.12394e-15	-0.464458	0.034	0.119	3.76946e-11	LRRFIP2
DYNLT1	1.15153e-15	0.494437	0.228	0.088	3.86201e-11	DYNLT1
CD3E	1.18503e-15	-0.262837	0.639	0.766	3.97435e-11	CD3E
LMNB1	1.21666e-15	-0.481307	0.128	0.246	4.08044e-11	LMNB1
IL6R	1.26974e-15	-0.411305	0.025	0.111	4.25845e-11	IL6R
MRPL57	1.31219e-15	0.472243	0.468	0.286	4.40082e-11	MRPL57
CDO1	1.34662e-15	0.542039	0.129	0.056	4.51629e-11	CDO1
KHDRBS1	1.70381e-15	-0.476948	0.145	0.273	5.71423e-11	KHDRBS1
NDUFC1	2.49165e-15	0.503848	0.377	0.201	8.35648e-11	NDUFC1
KRT1	4.57718e-15	-0.44892	0.03	0.127	1.5351e-10	KRT1
APOBEC3G	5.2817e-15	-0.469154	0.13	0.251	1.77138e-10	APOBEC3G
SNHG7	5.52241e-15	-0.384498	0.022	0.102	1.85211e-10	SNHG7
ARL6IP4	5.75671e-15	-0.460254	0.228	0.36	1.93068e-10	ARL6IP4
TBCA	5.98997e-15	0.420185	0.497	0.337	2.00892e-10	TBCA
HNRNPAB	7.2597e-15	-0.456268	0.131	0.258	2.43476e-10	HNRNPAB
RALY	8.97506e-15	-0.426629	0.203	0.341	3.01006e-10	RALY
CYTOR	9.40848e-15	0.537137	0.231	0.098	3.15542e-10	CYTOR
BNIP3L	1.2694e-14	-0.469484	0.103	0.225	4.2573e-10	BNIP3L
TPM4	1.3149e-14	-0.460596	0.12	0.243	4.40993e-10	TPM4
NHP2	1.37741e-14	0.461728	0.53	0.363	4.61957e-10	NHP2
ROMO1	1.72375e-14	0.419421	0.57	0.403	5.78112e-10	ROMO1
CHRNA6	1.75478e-14	-0.454603	0.04	0.136	5.88519e-10	CHRNA6
SELENOK	1.82235e-14	0.555124	0.315	0.157	6.1118e-10	SELENOK
TRIR	1.83165e-14	-0.399421	0.19	0.329	6.14299e-10	TRIR
TUBA4A	1.85151e-14	0.467504	0.193	0.075	6.20959e-10	TUBA4A
BTG1	1.94063e-14	0.558566	0.384	0.248	6.50848e-10	BTG1
AHI1	2.31878e-14	0.376859	0.109	0.027	7.77672e-10	AHI1
SEPT1	2.41614e-14	-0.40283	0.295	0.449	8.10326e-10	SEPT1
TNFRSF18	2.69807e-14	-0.362324	0.083	0.201	9.0488e-10	TNFRSF18
HIST1H1D	2.76706e-14	-0.445082	0.046	0.143	9.28018e-10	HIST1H1D
KRTDAP	2.86691e-14	0.52846	0.154	0.057	9.61505e-10	KRTDAP
GATA3	3.40458e-14	-0.427927	0.152	0.286	1.14183e-09	GATA3
MRPS21	3.45096e-14	0.418187	0.459	0.294	1.15738e-09	MRPS21
P4HB	3.9987e-14	-0.468966	0.117	0.232	1.34108e-09	P4HB
GYPC	4.85502e-14	-0.41161	0.214	0.353	1.62828e-09	GYPC
APOBEC3C	5.15709e-14	-0.4536	0.07	0.17	1.72959e-09	APOBEC3C
PAGE5	5.87068e-14	-0.441676	0.071	0.185	1.96891e-09	PAGE5
MRPS26	7.0683e-14	-0.400673	0.067	0.161	2.37057e-09	MRPS26
AEBP1	7.60068e-14	-0.39413	0.029	0.12	2.54912e-09	AEBP1
C7orf50	7.63213e-14	-0.44052	0.077	0.178	2.55966e-09	C7orf50
ACOT2	8.54669e-14	-0.400186	0.052	0.148	2.86639e-09	ACOT2
NCL	8.81189e-14	-0.267205	0.626	0.757	2.95533e-09	NCL
COX7A2	9.1781e-14	0.3849	0.714	0.58	3.07815e-09	COX7A2
PSMC1	1.18926e-13	-0.412413	0.124	0.236	3.98856e-09	PSMC1
MT-ND3	1.19567e-13	0.374271	0.846	0.912	4.01005e-09	MT-ND3
S100A10	1.27737e-13	0.410133	0.673	0.585	4.28405e-09	S100A10
HLA-A	1.44628e-13	0.468298	0.917	0.899	4.85053e-09	HLA-A
PSME1	1.66622e-13	-0.271296	0.579	0.701	5.58817e-09	PSME1
EMC6	1.78376e-13	0.420017	0.257	0.116	5.98239e-09	EMC6
FAAP20	2.04261e-13	-0.348101	0.026	0.103	6.85051e-09	FAAP20
CADM1	2.10752e-13	-0.431213	0.074	0.188	7.0682e-09	CADM1
SIGMAR1	2.51064e-13	-0.393632	0.035	0.123	8.42018e-09	SIGMAR1
KIR2DL1	3.15346e-13	0.469937	0.288	0.147	1.05761e-08	KIR2DL1
AK3	3.40519e-13	-0.371233	0.03	0.103	1.14203e-08	AK3
CD3D	4.0107e-13	-0.29124	0.592	0.726	1.34511e-08	CD3D
SSR4	4.06267e-13	0.402829	0.597	0.447	1.36254e-08	SSR4
NUTF2	4.27715e-13	-0.398369	0.26	0.385	1.43447e-08	NUTF2
PFDN2	4.48723e-13	0.443601	0.381	0.228	1.50493e-08	PFDN2
RPS12	4.57152e-13	0.257389	0.991	0.998	1.53319e-08	RPS12
MBP	5.16982e-13	-0.395484	0.055	0.153	1.73386e-08	MBP
MALAT1	5.81454e-13	0.564459	0.967	0.964	1.95008e-08	MALAT1
SATB2	5.97736e-13	-0.436266	0.055	0.149	2.00469e-08	SATB2
MGST3	6.55732e-13	0.337975	0.107	0.027	2.19919e-08	MGST3
VRK1	8.75049e-13	-0.419558	0.089	0.18	2.93474e-08	VRK1
SF3B1	9.10369e-13	-0.309758	0.217	0.361	3.0532e-08	SF3B1
CCM2	9.1458e-13	-0.355258	0.041	0.136	3.06732e-08	CCM2
PSMD7	1.24559e-12	-0.343643	0.244	0.377	4.17747e-08	PSMD7
GRSF1	1.27243e-12	-0.411635	0.079	0.182	4.26748e-08	GRSF1
TIAM1	1.36754e-12	0.527688	0.307	0.181	4.58645e-08	TIAM1
ADI1	1.50112e-12	-0.394973	0.067	0.159	5.03446e-08	ADI1
NONO	1.76517e-12	-0.441281	0.168	0.282	5.92004e-08	NONO
GINS2	1.80268e-12	-0.437886	0.182	0.303	6.04584e-08	GINS2
SERP1	1.87612e-12	-0.39301	0.153	0.261	6.29214e-08	SERP1
ERH	1.99582e-12	-0.268094	0.546	0.697	6.69359e-08	ERH
NDUFV2	2.16312e-12	0.43816	0.556	0.408	7.25466e-08	NDUFV2
EIF1	2.39372e-12	0.472415	0.762	0.659	8.02807e-08	EIF1
STARD3NL	2.66242e-12	-0.424555	0.063	0.157	8.92922e-08	STARD3NL
TFG	2.98656e-12	-0.366409	0.03	0.107	1.00163e-07	TFG
CHD7	3.45226e-12	-0.370437	0.03	0.107	1.15782e-07	CHD7
ATP1B3	3.46773e-12	-0.380916	0.058	0.143	1.16301e-07	ATP1B3
PRKAR1B	3.55364e-12	-0.363811	0.056	0.136	1.19182e-07	PRKAR1B
NDUFAF3	3.8577e-12	0.422196	0.408	0.249	1.2938e-07	NDUFAF3
FAM129A	4.14126e-12	0.435826	0.286	0.168	1.3889e-07	FAM129A
ST7	4.42446e-12	-0.365746	0.038	0.12	1.48388e-07	ST7
CBR3	4.53704e-12	-0.364692	0.048	0.128	1.52163e-07	CBR3
UQCR10	4.70948e-12	0.368509	0.616	0.494	1.57946e-07	UQCR10
PSMB10	7.98578e-12	-0.388194	0.287	0.401	2.67827e-07	PSMB10
STK4	8.98765e-12	0.516702	0.309	0.197	3.01428e-07	STK4
GNPDA1	9.19982e-12	-0.383135	0.067	0.153	3.08544e-07	GNPDA1
UQCRQ	9.21451e-12	0.420035	0.658	0.558	3.09036e-07	UQCRQ
CHMP4B	9.67772e-12	-0.386711	0.053	0.13	3.24571e-07	CHMP4B
PLP2	9.70731e-12	0.387405	0.22	0.108	3.25564e-07	PLP2
SF3B2	1.02322e-11	-0.376734	0.239	0.351	3.43168e-07	SF3B2
CD53	1.06206e-11	0.422345	0.236	0.128	3.56192e-07	CD53
HTATSF1	1.27666e-11	-0.38181	0.052	0.137	4.28166e-07	HTATSF1
SRP9	1.28307e-11	-0.298386	0.377	0.507	4.30315e-07	SRP9
FKBP3	1.31145e-11	-0.384125	0.171	0.28	4.39832e-07	FKBP3
DYNLRB1	1.42558e-11	0.405939	0.362	0.208	4.78111e-07	DYNLRB1
KIF22	1.65162e-11	-0.408697	0.097	0.196	5.5392e-07	KIF22
TCEAL4	1.79952e-11	-0.354162	0.049	0.138	6.03524e-07	TCEAL4
MT-ATP8	1.80062e-11	-0.250331	0.705	0.878	6.03894e-07	MT-ATP8
RBMS1	1.85921e-11	0.303386	0.117	0.043	6.23542e-07	RBMS1
CENPU	1.90355e-11	-0.441982	0.118	0.21	6.38413e-07	CENPU
PPP4C	1.99821e-11	-0.364465	0.223	0.33	6.7016e-07	PPP4C
MRPS36	2.23872e-11	0.404241	0.175	0.07	7.5082e-07	MRPS36
HECTD1	2.61293e-11	-0.345058	0.036	0.109	8.76326e-07	HECTD1
H1FX	2.65883e-11	-0.374899	0.041	0.12	8.91719e-07	H1FX
SRRT	3.0784e-11	-0.419374	0.156	0.257	1.03243e-06	SRRT
CSTB	3.18761e-11	0.425503	0.304	0.168	1.06906e-06	CSTB
GPR155	3.33791e-11	0.413726	0.128	0.046	1.11947e-06	GPR155
LRPPRC	3.50036e-11	-0.348161	0.042	0.119	1.17395e-06	LRPPRC
TMEM258	3.52218e-11	0.341114	0.574	0.442	1.18127e-06	TMEM258
EIF4A2	3.8274e-11	0.412428	0.259	0.141	1.28363e-06	EIF4A2
LYPLA1	3.84208e-11	-0.399343	0.173	0.281	1.28856e-06	LYPLA1
COX6B1	4.19639e-11	0.319136	0.69	0.589	1.40738e-06	COX6B1
RILPL2	4.31809e-11	-0.386867	0.145	0.252	1.4482e-06	RILPL2
TMEM123	4.44695e-11	-0.408825	0.1	0.197	1.49142e-06	TMEM123
CCND3	4.51926e-11	0.484973	0.388	0.246	1.51567e-06	CCND3
NDUFA3	4.65464e-11	0.41349	0.43	0.28	1.56107e-06	NDUFA3
RAB2A	4.69425e-11	-0.37407	0.117	0.216	1.57436e-06	RAB2A
CYBA	5.01684e-11	-0.258752	0.432	0.563	1.68255e-06	CYBA
NDUFB7	5.92472e-11	0.377857	0.405	0.268	1.98703e-06	NDUFB7
MZT2B	6.05112e-11	-0.380412	0.078	0.169	2.02942e-06	MZT2B
SERPINB4	6.75207e-11	0.45252	0.126	0.043	2.26451e-06	SERPINB4
PTPN6	7.11212e-11	-0.306011	0.248	0.355	2.38526e-06	PTPN6
TGFB1	7.82471e-11	-0.402559	0.107	0.21	2.62425e-06	TGFB1
TSTD1	7.97079e-11	0.389843	0.382	0.234	2.67324e-06	TSTD1
MCM5	1.01605e-10	-0.336229	0.238	0.36	3.40763e-06	MCM5
IL32	1.08053e-10	0.416129	0.85	0.82	3.62388e-06	IL32
EIF3L	1.13583e-10	-0.320437	0.318	0.421	3.80933e-06	EIF3L
LEF1	1.18796e-10	-0.431182	0.093	0.191	3.98418e-06	LEF1
BAIAP3	1.50342e-10	-0.358054	0.034	0.118	5.04218e-06	BAIAP3
RBM17	1.63674e-10	-0.336019	0.043	0.119	5.48931e-06	RBM17
AES	1.69541e-10	0.360879	0.153	0.066	5.68607e-06	AES
PUF60	1.88863e-10	-0.337988	0.22	0.32	6.33407e-06	PUF60
MDH2	2.07569e-10	-0.309802	0.485	0.595	6.96146e-06	MDH2
BZW2	2.35909e-10	-0.329251	0.138	0.229	7.91191e-06	BZW2
PMPCB	2.43801e-10	-0.320856	0.129	0.235	8.17659e-06	PMPCB
ICAM3	2.47307e-10	-0.371782	0.233	0.337	8.29418e-06	ICAM3
HCST	2.51233e-10	0.49654	0.343	0.223	8.42585e-06	HCST
EMB	2.87062e-10	-0.382653	0.102	0.202	9.62748e-06	EMB
GIMAP7	2.96176e-10	-0.340898	0.193	0.3	9.93315e-06	GIMAP7
TCEA1	3.13765e-10	-0.34372	0.278	0.388	1.05231e-05	TCEA1
SEPHS2	3.32591e-10	-0.357338	0.086	0.173	1.11544e-05	SEPHS2
GSTA4	3.58371e-10	0.443795	0.136	0.043	1.2019e-05	GSTA4
MT2A	3.65089e-10	0.42779	0.698	0.664	1.22443e-05	MT2A
AP1S1	3.98585e-10	-0.386581	0.124	0.21	1.33677e-05	AP1S1
FKBP2	4.0805e-10	0.359477	0.155	0.063	1.36852e-05	FKBP2
COX14	4.50619e-10	0.409301	0.308	0.172	1.51129e-05	COX14
NAA38	4.77553e-10	0.342318	0.236	0.124	1.60162e-05	NAA38
PTGER4	4.85992e-10	-0.343767	0.067	0.147	1.62992e-05	PTGER4
KTN1	4.87713e-10	-0.348724	0.076	0.164	1.63569e-05	KTN1
S100A11	4.89135e-10	0.388865	0.681	0.636	1.64046e-05	S100A11
PEX2	5.08186e-10	-0.380164	0.079	0.162	1.70435e-05	PEX2
NINJ2	5.25479e-10	-0.29369	0.334	0.453	1.76235e-05	NINJ2
PFKL	5.28154e-10	-0.327034	0.076	0.163	1.77132e-05	PFKL
RBMX	5.42411e-10	-0.403865	0.199	0.304	1.81914e-05	RBMX
CENPM	5.49206e-10	0.362235	0.197	0.094	1.84193e-05	CENPM
SF3B4	5.69886e-10	-0.336822	0.138	0.228	1.91128e-05	SF3B4
IL16	6.04813e-10	-0.39312	0.088	0.175	2.02842e-05	IL16
PDIA4	6.18797e-10	-0.356063	0.115	0.208	2.07532e-05	PDIA4
MIEN1	6.35427e-10	0.347287	0.144	0.059	2.1311e-05	MIEN1
BUD31	7.80752e-10	-0.326449	0.189	0.283	2.61849e-05	BUD31
PRMT1	8.00869e-10	-0.267593	0.376	0.479	2.68595e-05	PRMT1
HNRNPR	8.11398e-10	-0.280499	0.288	0.406	2.72127e-05	HNRNPR
PRDX2	8.258e-10	-0.300427	0.419	0.536	2.76957e-05	PRDX2
JPT1	8.52868e-10	-0.337453	0.312	0.434	2.86035e-05	JPT1
GNG5	8.53993e-10	0.360421	0.615	0.522	2.86412e-05	GNG5
NAP1L4	8.64361e-10	0.398508	0.285	0.172	2.8989e-05	NAP1L4
LY75	1.15757e-09	0.324137	0.105	0.031	3.88227e-05	LY75
EIF4A3	1.19464e-09	-0.281348	0.035	0.102	4.00657e-05	EIF4A3
TSPO	1.21498e-09	0.371756	0.467	0.347	4.07481e-05	TSPO
XRCC6	1.31496e-09	-0.262519	0.324	0.442	4.4101e-05	XRCC6
YIF1A	1.40993e-09	0.372316	0.22	0.105	4.72862e-05	YIF1A
ARID5A	1.43818e-09	0.447578	0.241	0.128	4.82336e-05	ARID5A
HLA-B	1.53491e-09	0.367874	0.91	0.882	5.14778e-05	HLA-B
FOXN2	1.68626e-09	0.419501	0.101	0.034	5.65537e-05	FOXN2
PAM16	1.90817e-09	0.305413	0.172	0.073	6.39962e-05	PAM16
GPAA1	1.92096e-09	-0.300484	0.057	0.142	6.44253e-05	GPAA1
NDUFS6	2.09292e-09	0.347937	0.445	0.315	7.01925e-05	NDUFS6
IFITM3	2.21315e-09	0.428761	0.157	0.072	7.42245e-05	IFITM3
RAD21	2.28178e-09	-0.304465	0.218	0.335	7.65263e-05	RAD21
FNBP4	2.48137e-09	-0.336717	0.052	0.136	8.32201e-05	FNBP4
NDUFA11	2.5075e-09	0.384046	0.277	0.154	8.40967e-05	NDUFA11
ILF2	2.54359e-09	-0.270911	0.365	0.458	8.53069e-05	ILF2
PAK2	2.8644e-09	-0.327732	0.146	0.255	9.60663e-05	PAK2
ATP5MD	2.97572e-09	0.372386	0.453	0.322	9.97996e-05	ATP5MD
PSIP1	3.07245e-09	-0.351328	0.057	0.134	0.000103044	PSIP1
IQGAP1	3.19905e-09	0.345163	0.251	0.144	0.00010729	IQGAP1
SDF2L1	3.35079e-09	-0.291043	0.045	0.115	0.000112379	SDF2L1
TMEM50A	3.45252e-09	0.357804	0.418	0.295	0.00011579	TMEM50A
CARHSP1	3.56399e-09	-0.34982	0.26	0.366	0.000119529	CARHSP1
ACAA1	3.62783e-09	-0.317747	0.043	0.107	0.00012167	ACAA1
BATF	3.71591e-09	0.568609	0.372	0.251	0.000124624	BATF
UQCC2	3.89252e-09	0.362727	0.273	0.137	0.000130547	UQCC2
ANP32A	3.95257e-09	-0.307536	0.278	0.367	0.000132561	ANP32A
PNRC1	4.00246e-09	-0.333243	0.152	0.258	0.000134234	PNRC1
NUDT21	4.09611e-09	-0.335198	0.191	0.285	0.000137375	NUDT21
TMX1	4.12706e-09	-0.348219	0.173	0.269	0.000138413	TMX1
RNF126	4.15852e-09	-0.312428	0.059	0.126	0.000139469	RNF126
HMGB3	4.2968e-09	-0.354465	0.095	0.18	0.000144106	HMGB3
C1GALT1	4.37087e-09	-0.318156	0.064	0.136	0.00014659	C1GALT1
HVCN1	4.5039e-09	-0.379278	0.092	0.174	0.000151052	HVCN1
FXYD5	4.96825e-09	0.312704	0.758	0.679	0.000166625	FXYD5
FUT8	5.28418e-09	-0.334661	0.06	0.14	0.000177221	FUT8
SEC11C	5.49481e-09	0.375733	0.506	0.384	0.000184285	SEC11C
GRK2	5.53143e-09	-0.361357	0.078	0.167	0.000185513	GRK2
VCP	5.74994e-09	-0.337614	0.149	0.237	0.000192842	VCP
RTKN2	6.44845e-09	-0.282929	0.051	0.119	0.000216268	RTKN2
MIS18BP1	6.82338e-09	-0.357465	0.08	0.152	0.000228842	MIS18BP1
EIF4G2	7.26382e-09	-0.364623	0.257	0.345	0.000243614	EIF4G2
GTF2A2	7.98418e-09	0.332105	0.341	0.226	0.000267773	GTF2A2
PSMD3	8.06022e-09	-0.294665	0.066	0.134	0.000270324	PSMD3
CCDC90B	8.12555e-09	0.28528	0.141	0.059	0.000272515	CCDC90B
NUCB2	8.2635e-09	-0.331156	0.051	0.121	0.000277141	NUCB2
SPG7	8.57677e-09	-0.319502	0.038	0.102	0.000287648	SPG7
BOLA3	8.58711e-09	0.283628	0.243	0.12	0.000287995	BOLA3
BST2	9.19053e-09	-0.349852	0.227	0.327	0.000308232	BST2
THEM4	9.29227e-09	-0.274103	0.044	0.113	0.000311644	THEM4
ARHGEF6	9.90676e-09	-0.353204	0.071	0.143	0.000332253	ARHGEF6
POLD2	1.00409e-08	-0.319932	0.199	0.283	0.00033675	POLD2
SPCS2	1.08628e-08	0.33099	0.349	0.228	0.000364318	SPCS2
FAM96B	1.13267e-08	0.37775	0.419	0.291	0.000379875	FAM96B
COX5B	1.13273e-08	0.30145	0.643	0.544	0.000379895	COX5B
RPL36A	1.15461e-08	0.301087	0.544	0.445	0.000387232	RPL36A
DRAP1	1.20966e-08	-0.302285	0.298	0.4	0.000405694	DRAP1
CHRAC1	1.22979e-08	-0.28026	0.046	0.101	0.000412446	CHRAC1
NEMF	1.24624e-08	-0.331014	0.075	0.149	0.000417963	NEMF
PSMB9	1.28697e-08	0.373559	0.496	0.379	0.000431625	PSMB9
ZFR	1.40721e-08	-0.328446	0.089	0.154	0.000471951	ZFR
S100A2	1.41285e-08	0.470704	0.145	0.074	0.000473841	S100A2
ABHD14B	1.44334e-08	-0.335415	0.186	0.265	0.000484068	ABHD14B
DUT	1.54736e-08	-0.292042	0.319	0.433	0.000518955	DUT
TLK1	1.62439e-08	-0.296663	0.105	0.185	0.000544788	TLK1
RHBDD2	1.63103e-08	0.469939	0.267	0.163	0.000547016	RHBDD2
LAMTOR2	1.77918e-08	0.337118	0.254	0.135	0.0005967	LAMTOR2
C19orf53	1.78874e-08	0.309261	0.515	0.408	0.000599909	C19orf53
NINJ1	1.83195e-08	-0.315477	0.121	0.199	0.000614399	NINJ1
YY1	1.90182e-08	-0.306921	0.071	0.154	0.000637834	YY1
HNRNPU	1.92653e-08	-0.30181	0.317	0.43	0.000646119	HNRNPU
MTHFD1	1.99639e-08	-0.318209	0.078	0.156	0.000669551	MTHFD1
AURKAIP1	2.07793e-08	0.321778	0.341	0.215	0.000696898	AURKAIP1
GIT2	2.11966e-08	-0.326763	0.092	0.175	0.00071089	GIT2
TRMT112	2.17983e-08	0.316217	0.56	0.454	0.000731071	TRMT112
RPS17	2.34186e-08	0.328614	0.694	0.639	0.000785415	RPS17
ILF3-DT	2.4677e-08	-0.266757	0.042	0.107	0.000827617	ILF3-DT
RPN2	2.53398e-08	-0.293209	0.24	0.33	0.000849846	RPN2
MFSD10	2.57929e-08	0.395748	0.338	0.227	0.000865044	MFSD10
AKR1A1	2.60512e-08	-0.33023	0.254	0.355	0.000873705	AKR1A1
PHPT1	2.61378e-08	0.392582	0.318	0.204	0.00087661	PHPT1
IER2	2.8189e-08	-0.298151	0.176	0.275	0.000945401	IER2
CD48	2.9305e-08	-0.369226	0.166	0.25	0.000982829	CD48
HRH2	2.95548e-08	-0.298471	0.054	0.118	0.000991209	HRH2
SQSTM1	3.00058e-08	-0.31475	0.155	0.244	0.00100633	SQSTM1
STAT3	3.11914e-08	0.400425	0.15	0.072	0.0010461	STAT3
CCNB1IP1	3.17517e-08	-0.302596	0.074	0.142	0.00106489	CCNB1IP1
LGALS7B	3.29971e-08	0.41379	0.218	0.13	0.00110666	LGALS7B
UBE2D2	3.34515e-08	-0.299423	0.252	0.35	0.0011219	UBE2D2
HLA-C	3.39326e-08	0.343156	0.855	0.809	0.00113803	HLA-C
HILPDA	3.44385e-08	-0.350666	0.227	0.315	0.001155	HILPDA
TMEM219	3.54212e-08	-0.264612	0.122	0.21	0.00118796	TMEM219
CIB1	3.83181e-08	0.381215	0.349	0.233	0.00128511	CIB1
IGFLR1	3.86108e-08	0.360951	0.156	0.071	0.00129493	IGFLR1
PMAIP1	3.90664e-08	-0.357797	0.071	0.134	0.00131021	PMAIP1
ARL6IP5	3.97267e-08	0.308834	0.436	0.32	0.00133235	ARL6IP5
SELENOH	4.45854e-08	0.298255	0.566	0.456	0.0014953	SELENOH
CASP4	4.4973e-08	-0.310426	0.071	0.144	0.00150831	CASP4
ATP6V0E1	4.71099e-08	0.318168	0.459	0.337	0.00157997	ATP6V0E1
DNAJB6	4.7421e-08	-0.29055	0.23	0.321	0.00159041	DNAJB6
LINC01480	4.78336e-08	0.486548	0.383	0.295	0.00160424	LINC01480
LITAF	4.89504e-08	0.408652	0.368	0.243	0.0016417	LITAF
NOL7	4.92057e-08	-0.282098	0.071	0.129	0.00165026	NOL7
SET	5.37326e-08	-0.333135	0.205	0.298	0.00180208	SET
AKR1B1	5.60092e-08	-0.295653	0.136	0.217	0.00187844	AKR1B1
KIF2A	5.77318e-08	-0.287012	0.111	0.19	0.00193621	KIF2A
ATP6V0B	6.33182e-08	0.323311	0.343	0.22	0.00212356	ATP6V0B
SEPT11	6.41099e-08	-0.32112	0.063	0.129	0.00215012	SEPT11
RABGAP1L	6.51765e-08	0.344203	0.128	0.054	0.00218589	RABGAP1L
ZNF292	6.60557e-08	-0.283981	0.083	0.155	0.00221538	ZNF292
SMDT1	6.70218e-08	0.330439	0.346	0.224	0.00224778	SMDT1
C11orf98	6.71085e-08	0.291552	0.168	0.074	0.00225069	C11orf98
SELENOS	7.07646e-08	0.307323	0.128	0.053	0.0023733	SELENOS
TFDP2	7.08555e-08	-0.272897	0.043	0.101	0.00237635	TFDP2
TTC39C	7.3279e-08	-0.307736	0.057	0.128	0.00245763	TTC39C
GPR183	7.61895e-08	-0.308384	0.046	0.107	0.00255524	GPR183
RBBP6	7.73568e-08	-0.292428	0.081	0.161	0.00259439	RBBP6
POLE3	8.13956e-08	-0.295989	0.142	0.215	0.00272984	POLE3
CCT6A	8.17054e-08	-0.262439	0.353	0.458	0.00274024	CCT6A
BUD23	8.19198e-08	-0.273978	0.216	0.32	0.00274743	BUD23
PDCD5	8.20191e-08	0.301207	0.382	0.272	0.00275076	PDCD5
CINP	8.31199e-08	-0.30416	0.052	0.111	0.00278767	CINP
ARHGAP4	8.65599e-08	-0.328335	0.063	0.128	0.00290305	ARHGAP4
NME2	9.76537e-08	0.341756	0.806	0.786	0.00327511	NME2
COMMD6	9.95994e-08	0.351366	0.639	0.537	0.00334036	COMMD6
MDH1	1.0799e-07	-0.291308	0.337	0.422	0.00362177	MDH1
TRBC1	1.08356e-07	0.315123	0.16	0.106	0.00363404	TRBC1
MRPL24	1.20349e-07	0.303201	0.187	0.085	0.00403626	MRPL24
GNG2	1.2118e-07	-0.350483	0.136	0.214	0.00406413	GNG2
ATIC	1.34477e-07	-0.317189	0.157	0.234	0.00451008	ATIC
SMARCC1	1.36465e-07	-0.28213	0.069	0.135	0.00457676	SMARCC1
SFPQ	1.39102e-07	-0.317069	0.203	0.304	0.0046652	SFPQ
GGCT	1.40643e-07	-0.270109	0.205	0.28	0.00471688	GGCT
UBE2N	1.45073e-07	0.307712	0.425	0.308	0.00486547	UBE2N
LINC00649	1.58487e-07	0.335041	0.146	0.074	0.00531535	LINC00649
COA3	1.58984e-07	0.30539	0.198	0.101	0.00533201	COA3
CHST12	1.59236e-07	0.294717	0.103	0.043	0.00534047	CHST12
PIK3IP1	1.60676e-07	0.384884	0.147	0.067	0.00538875	PIK3IP1
COX7C	1.71348e-07	0.256196	0.818	0.774	0.00574667	COX7C
HIST1H4C	1.87014e-07	-0.287613	0.16	0.251	0.00627208	HIST1H4C
RHOC	1.98356e-07	-0.353758	0.117	0.195	0.00665247	RHOC
NAA10	2.01225e-07	-0.308118	0.192	0.269	0.00674869	NAA10
DKC1	2.11455e-07	-0.328562	0.113	0.176	0.00709179	DKC1
NOP53	2.12843e-07	-0.26174	0.243	0.34	0.00713834	NOP53
RANGAP1	2.20607e-07	0.305775	0.131	0.054	0.00739872	RANGAP1
MZT1	2.39861e-07	0.322922	0.219	0.116	0.00804446	MZT1
TRBV21-1	2.46982e-07	-0.255869	0.238	0.332	0.00828328	TRBV21-1
MRPL54	2.49417e-07	0.313034	0.215	0.123	0.00836495	MRPL54
NDUFC2	2.51609e-07	0.300168	0.26	0.156	0.00843846	NDUFC2
BAZ1B	2.59895e-07	-0.262989	0.047	0.107	0.00871634	BAZ1B
LCP2	2.78248e-07	-0.261898	0.113	0.188	0.00933187	LCP2
MRPS6	2.89664e-07	0.319297	0.383	0.27	0.00971477	MRPS6
ATP5ME	2.99329e-07	0.255764	0.542	0.453	0.0100389	ATP5ME
HSPE1	3.16433e-07	0.301754	0.574	0.494	0.0106125	HSPE1
CD27	3.48394e-07	0.397505	0.347	0.248	0.0116844	CD27
UBE3A	3.59783e-07	-0.266966	0.064	0.131	0.0120664	UBE3A
UHRF1	3.77854e-07	-0.253874	0.051	0.11	0.0126725	UHRF1
HNRNPUL1	3.84358e-07	-0.296855	0.13	0.212	0.0128906	HNRNPUL1
TCF7	3.92858e-07	-0.31413	0.121	0.207	0.0131757	TCF7
SNW1	4.43665e-07	-0.280127	0.104	0.173	0.0148796	SNW1
TMEM256	4.56829e-07	0.270478	0.277	0.175	0.0153211	TMEM256
TMED4	4.62262e-07	-0.260528	0.145	0.232	0.0155033	TMED4
TKT	5.09919e-07	-0.275209	0.303	0.372	0.0171017	TKT
DBNL	5.11987e-07	-0.289127	0.155	0.23	0.017171	DBNL
ZFP36L2	5.24386e-07	-0.251257	0.146	0.23	0.0175869	ZFP36L2
HDAC1	5.48316e-07	-0.307064	0.108	0.165	0.0183894	HDAC1
OSBPL8	5.96543e-07	-0.285367	0.074	0.139	0.0200068	OSBPL8
SNX6	6.03424e-07	-0.25769	0.128	0.21	0.0202376	SNX6
SGK1	6.08235e-07	0.343753	0.112	0.046	0.020399	SGK1
PPFIBP1	6.09004e-07	-0.36269	0.062	0.121	0.0204248	PPFIBP1
MCM2	6.71425e-07	-0.298104	0.078	0.133	0.0225182	MCM2
CCDC25	6.97456e-07	-0.295485	0.136	0.198	0.0233913	CCDC25
SDHA	7.09615e-07	-0.290871	0.099	0.162	0.0237991	SDHA
MIR181A1HG	7.46334e-07	-0.290075	0.053	0.123	0.0250306	MIR181A1HG
MRPL34	7.70009e-07	0.264272	0.214	0.122	0.0258246	MRPL34
ERAP2	7.98427e-07	-0.293774	0.076	0.143	0.0267776	ERAP2
INTS10	8.45349e-07	-0.271189	0.072	0.127	0.0283513	INTS10
SPOCK2	8.68637e-07	0.382353	0.246	0.154	0.0291324	SPOCK2
ANAPC16	8.7916e-07	0.348205	0.434	0.314	0.0294853	ANAPC16
PDCD1	8.80585e-07	0.357248	0.143	0.076	0.0295331	PDCD1
TYMP	9.24992e-07	0.36242	0.119	0.049	0.0310224	TYMP
RPLP0	9.32939e-07	0.330559	0.952	0.977	0.0312889	RPLP0
SNRPG	9.83155e-07	0.29537	0.564	0.496	0.0329731	SNRPG
HNRNPA0	1.01813e-06	-0.27028	0.3	0.383	0.034146	HNRNPA0
AD000671.2	1.02731e-06	0.311752	0.109	0.043	0.034454	AD000671.2
TRPT1	1.03711e-06	0.291757	0.107	0.043	0.0347827	TRPT1
TFRC	1.08673e-06	-0.260428	0.154	0.236	0.0364466	TFRC
RABGGTB	1.10971e-06	0.309008	0.151	0.077	0.0372175	RABGGTB
YWHAE	1.14618e-06	-0.268412	0.318	0.407	0.0384406	YWHAE
CFDP1	1.16013e-06	-0.277841	0.072	0.133	0.0389083	CFDP1
MCM3	1.16237e-06	-0.330995	0.156	0.24	0.0389835	MCM3
STK17A	1.20399e-06	-0.291313	0.077	0.142	0.0403795	STK17A
RSRP1	1.2089e-06	0.349218	0.267	0.169	0.0405441	RSRP1
CPM	1.23615e-06	-0.324261	0.208	0.283	0.0414581	CPM
PYCARD	1.27112e-06	-0.28258	0.139	0.214	0.0426309	PYCARD
SDHAF3	1.34126e-06	-0.305756	0.1	0.165	0.0449832	SDHAF3
KIR3DL2	1.35165e-06	0.313897	0.359	0.257	0.0453317	KIR3DL2
DLD	1.36469e-06	-0.261359	0.129	0.2	0.0457689	DLD
VDAC3	1.39574e-06	-0.252084	0.241	0.321	0.0468104	VDAC3
BAZ1A	1.40523e-06	-0.269154	0.127	0.204	0.0471286	BAZ1A
SRPK2	1.41776e-06	-0.27336	0.068	0.13	0.0475488	SRPK2

## Sheet: C3 DC-1
	p_val	avg_logFC	pct.1	pct.2	p_val_adj	Gene
CST3	0	-2.19759	0.819	0.998	0	CST3
FTH1	2.35882e-260	-1.18358	0.962	0.997	7.91102e-256	FTH1
CD74	4.44222e-240	-0.749218	0.999	1	1.48983e-235	CD74
HLA-DPA1	8.51664e-233	-0.863361	0.965	0.997	2.85631e-228	HLA-DPA1
S100A6	9.06869e-227	0.820385	0.999	0.973	3.04146e-222	S100A6
RPS2	1.00803e-222	-1.3635	0.537	0.944	3.38071e-218	RPS2
HLA-DRA	3.33993e-218	-0.750335	0.997	0.999	1.12015e-213	HLA-DRA
HLA-DPB1	9.74888e-216	-0.929682	0.932	0.995	3.26958e-211	HLA-DPB1
TMSB10	1.49786e-211	0.530034	1	0.997	5.02353e-207	TMSB10
SERF2	1.76564e-199	0.936898	0.975	0.832	5.9216e-195	SERF2
HLA-DRB1	9.54282e-183	-0.682202	0.983	0.999	3.20047e-178	HLA-DRB1
CD1C	1.56219e-181	-1.87329	0.135	0.719	5.23928e-177	CD1C
HLA-DQB1	6.25401e-181	-0.88491	0.897	0.993	2.09747e-176	HLA-DQB1
PFN1	2.25929e-176	-1.25477	0.662	0.941	7.57719e-172	PFN1
EEF1A1	1.07071e-173	-0.634004	0.984	0.998	3.59094e-169	EEF1A1
S100A9	1.00733e-170	2.15658	0.729	0.202	3.3784e-166	S100A9
HLA-DQA1	7.41396e-169	-0.886719	0.877	0.988	2.48649e-164	HLA-DQA1
SH3BGRL3	2.01985e-167	0.747053	0.99	0.959	6.77418e-163	SH3BGRL3
FTL	2.73747e-167	0.755336	1	0.988	9.18094e-163	FTL
S100A8	1.33656e-164	2.24405	0.801	0.29	4.48255e-160	S100A8
FCER1A	2.23762e-160	-1.89157	0.027	0.543	7.50452e-156	FCER1A
S100A11	3.24078e-138	0.709162	0.984	0.916	1.08689e-133	S100A11
S100A10	7.36199e-133	0.778457	0.984	0.922	2.46906e-128	S100A10
TYROBP	5.58608e-131	0.697998	0.981	0.897	1.87346e-126	TYROBP
MT-ND4	3.1746e-127	0.857385	0.987	0.87	1.0647e-122	MT-ND4
LGALS1	5.30053e-127	0.938635	0.935	0.784	1.77769e-122	LGALS1
MT2A	2.47127e-123	1.66367	0.735	0.324	8.28815e-119	MT2A
VCAN	3.03181e-122	1.85992	0.39	0.025	1.01681e-117	VCAN
RNASE1	2.69031e-107	1.56053	0.619	0.15	9.02275e-103	RNASE1
S100A4	1.21432e-104	0.748423	0.974	0.9	4.07259e-100	S100A4
CD1E	2.47702e-101	-1.33168	0.131	0.585	8.30744e-97	CD1E
RPS29	2.40597e-95	-0.812546	0.771	0.946	8.06915e-91	RPS29
MIF	3.96736e-93	0.91291	0.85	0.596	1.33057e-88	MIF
ACTB	1.30152e-92	0.309401	1	0.999	4.36503e-88	ACTB
TIMP1	3.84054e-92	1.25975	0.746	0.428	1.28804e-87	TIMP1
CPVL	7.72227e-91	-1.20613	0.272	0.668	2.58989e-86	CPVL
CRIP1	1.11954e-89	0.954579	0.899	0.719	3.75473e-85	CRIP1
CD1B	1.36198e-86	-1.29562	0.096	0.479	4.56781e-82	CD1B
MYL6	9.12953e-85	0.600969	0.962	0.887	3.06186e-80	MYL6
MT-ND4L	5.19446e-78	-0.309245	0.93	0.982	1.74212e-73	MT-ND4L
IFITM2	7.95188e-78	0.966905	0.769	0.469	2.6669e-73	IFITM2
ITM2B	7.32441e-77	-1.00186	0.318	0.658	2.45646e-72	ITM2B
ATP5F1E	1.14917e-76	0.530428	0.97	0.912	3.85409e-72	ATP5F1E
POLR2L	1.45532e-76	0.87686	0.654	0.301	4.88086e-72	POLR2L
DNAJB1	2.99187e-76	1.12307	0.611	0.278	1.00341e-71	DNAJB1
SRGN	2.51627e-75	0.877268	0.892	0.665	8.43906e-71	SRGN
IFITM3	6.35246e-73	0.850251	0.864	0.654	2.13049e-68	IFITM3
ALOX15	1.68114e-72	-1.0708	0.158	0.527	5.63822e-68	ALOX15
TMSB4X	3.14078e-72	-0.347244	0.994	0.999	1.05336e-67	TMSB4X
GLUL	1.38208e-71	0.995708	0.539	0.192	4.63522e-67	GLUL
CD1A	6.94734e-71	-1.22146	0.139	0.521	2.33e-66	CD1A
FPR1	1.13732e-69	1.02624	0.359	0.067	3.81433e-65	FPR1
AIF1	1.64822e-69	0.704242	0.899	0.74	5.5278e-65	AIF1
S100A12	2.99654e-69	1.46805	0.206	0.003	1.00498e-64	S100A12
RPS18	3.78406e-69	-0.567668	0.917	0.975	1.2691e-64	RPS18
NRG1	6.45828e-68	1.04288	0.231	0.016	2.16598e-63	NRG1
TXN	5.42238e-66	1.10716	0.644	0.352	1.81856e-61	TXN
HMGN1	1.74365e-65	-0.997067	0.11	0.431	5.84784e-61	HMGN1
MS4A4A	4.41569e-64	1.03354	0.301	0.039	1.48093e-59	MS4A4A
RPS27	4.76444e-62	-0.466435	0.952	0.987	1.5979e-57	RPS27
TMA7	1.73853e-60	0.76717	0.692	0.39	5.83069e-56	TMA7
HSPA1A	2.41734e-59	0.676954	0.854	0.645	8.10727e-55	HSPA1A
SAT1	2.95238e-59	0.697415	0.848	0.599	9.90168e-55	SAT1
DDIT4	4.5789e-57	1.1345	0.335	0.084	1.53567e-52	DDIT4
RPS6	4.74877e-57	-0.562039	0.85	0.955	1.59264e-52	RPS6
BLVRB	6.27148e-57	0.920764	0.477	0.172	2.10333e-52	BLVRB
MALAT1	1.10729e-56	-0.328545	0.968	0.996	3.71363e-52	MALAT1
AREG	5.15222e-56	1.6541	0.318	0.075	1.72795e-51	AREG
FCER1G	1.24735e-54	0.538994	0.932	0.843	4.18336e-50	FCER1G
TSPO	1.77279e-54	0.62214	0.759	0.528	5.94558e-50	TSPO
CXCL13	8.12034e-54	1.74133	0.193	0.014	2.7234e-49	CXCL13
MRC1	6.80773e-53	0.827017	0.607	0.286	2.28318e-48	MRC1
COX5A	7.38357e-53	-0.863188	0.117	0.386	2.4763e-48	COX5A
ANPEP	2.86403e-52	0.863641	0.234	0.029	9.60537e-48	ANPEP
MS4A6A	1.27683e-51	0.6674	0.812	0.579	4.28223e-47	MS4A6A
TYMP	1.60788e-51	0.726854	0.684	0.418	5.3925e-47	TYMP
GAPDH	2.65621e-51	0.350921	0.984	0.934	8.9084e-47	GAPDH
UBL5	2.81237e-51	0.645248	0.67	0.404	9.43211e-47	UBL5
CTSB	3.82201e-51	0.707392	0.75	0.481	1.28183e-46	CTSB
UQCR11	3.92534e-51	0.643558	0.685	0.43	1.31648e-46	UQCR11
RPL13A	2.81615e-50	-0.557384	0.713	0.902	9.44481e-46	RPL13A
HSPA1B	2.07326e-49	0.7125	0.7	0.448	6.95331e-45	HSPA1B
CSTB	3.10109e-49	0.670755	0.749	0.542	1.04004e-44	CSTB
THBS1	4.71264e-49	1.06916	0.148	0.002	1.58052e-44	THBS1
ANP32B	1.61206e-48	-0.848594	0.073	0.317	5.40651e-44	ANP32B
EMP3	2.434e-48	0.642639	0.765	0.52	8.16316e-44	EMP3
SEC61G	5.6312e-48	0.715194	0.588	0.309	1.88859e-43	SEC61G
MT-ATP6	1.19282e-47	0.609681	0.971	0.903	4.00047e-43	MT-ATP6
LDHA	7.46998e-47	0.626129	0.728	0.511	2.50528e-42	LDHA
HSPH1	1.08046e-46	0.882234	0.331	0.093	3.62366e-42	HSPH1
MT1X	1.57857e-46	0.953693	0.359	0.117	5.29422e-42	MT1X
CLIC1	2.07144e-46	0.477251	0.873	0.737	6.9472e-42	CLIC1
TMEM176A	5.84556e-46	0.890275	0.318	0.068	1.96048e-41	TMEM176A
TUBA1B	1.2826e-45	-0.662514	0.674	0.867	4.30159e-41	TUBA1B
RPS23	2.1723e-45	-0.411664	0.942	0.983	7.28545e-41	RPS23
MS4A7	5.45479e-45	0.786834	0.382	0.114	1.82943e-40	MS4A7
ALDH2	3.68476e-44	-0.830327	0.111	0.366	1.23579e-39	ALDH2
LSP1	7.17159e-44	-0.782163	0.335	0.632	2.40521e-39	LSP1
UQCRQ	8.74453e-44	0.672199	0.608	0.347	2.93274e-39	UQCRQ
PLD4	1.40254e-43	-0.758588	0.008	0.165	4.70382e-39	PLD4
COX8A	1.50122e-43	0.554502	0.747	0.551	5.03478e-39	COX8A
RPL39	2.45793e-43	0.263432	0.998	0.988	8.24342e-39	RPL39
RPL3	3.28881e-43	-0.548048	0.79	0.926	1.103e-38	RPL3
MT1F	1.49542e-42	0.653362	0.141	0.005	5.01534e-38	MT1F
ELOB	2.06786e-42	0.577583	0.734	0.512	6.93519e-38	ELOB
EIF3F	3.16064e-42	-0.786733	0.248	0.53	1.06001e-37	EIF3F
EEF1G	1.75638e-41	-0.756333	0.43	0.683	5.89055e-37	EEF1G
RPL27A	5.94459e-41	-0.611318	0.582	0.789	1.9937e-36	RPL27A
TSC22D3	7.55648e-41	0.756283	0.433	0.178	2.53429e-36	TSC22D3
ATP5MD	8.5197e-41	0.594208	0.653	0.413	2.85734e-36	ATP5MD
ATP6V1F	1.03177e-40	0.61263	0.576	0.314	3.46034e-36	ATP6V1F
CD14	1.43411e-40	0.66979	0.504	0.198	4.8097e-36	CD14
DYNLL1	4.99325e-40	0.654624	0.543	0.289	1.67464e-35	DYNLL1
UQCR10	2.37901e-39	0.532397	0.631	0.399	7.97871e-35	UQCR10
FCN1	4.34332e-39	0.925164	0.357	0.118	1.45666e-34	FCN1
KRT16	5.71638e-39	0.863023	0.232	0.038	1.91716e-34	KRT16
NEAT1	2.70147e-38	0.734943	0.705	0.423	9.0602e-34	NEAT1
IER5	3.75353e-38	0.804857	0.254	0.064	1.25886e-33	IER5
SEC61B	3.24206e-37	0.583983	0.616	0.379	1.08732e-32	SEC61B
RPL26	6.85318e-37	-0.348592	0.938	0.984	2.29842e-32	RPL26
NDRG2	7.35504e-37	-0.787372	0.073	0.275	2.46673e-32	NDRG2
RPL37	1.39914e-36	-0.357911	0.944	0.984	4.69242e-32	RPL37
EIF4EBP1	2.64614e-36	0.666665	0.339	0.122	8.87461e-32	EIF4EBP1
APOBEC3A	3.14263e-36	0.896742	0.209	0.039	1.05398e-31	APOBEC3A
GGT5	5.17361e-36	0.618823	0.22	0.047	1.73513e-31	GGT5
CCL17	8.25827e-36	2.32554	0.176	0.02	2.76966e-31	CCL17
ARF5	2.90946e-35	-0.683668	0.237	0.491	9.75774e-31	ARF5
OST4	3.42167e-35	0.530411	0.611	0.375	1.14756e-30	OST4
PGLS	4.57356e-35	-0.699628	0.105	0.336	1.53388e-30	PGLS
MT-ATP8	1.78887e-34	-0.279514	0.716	0.813	5.99951e-30	MT-ATP8
FCGR2A	2.56872e-34	0.686649	0.397	0.16	8.61497e-30	FCGR2A
RPS14	2.57122e-34	-0.329979	0.963	0.99	8.62335e-30	RPS14
TMEM160	3.38817e-34	-0.576198	0.012	0.149	1.13632e-29	TMEM160
NOP10	5.52216e-34	0.643285	0.416	0.186	1.85202e-29	NOP10
RPLP0	1.82369e-33	-0.410572	0.83	0.956	6.11628e-29	RPLP0
COX6B1	1.91906e-33	0.461748	0.766	0.583	6.43615e-29	COX6B1
HSBP1	3.39175e-33	0.587286	0.404	0.186	1.13752e-28	HSBP1
PLSCR1	5.79853e-33	0.630087	0.348	0.133	1.94471e-28	PLSCR1
OAZ1	1.14125e-32	0.404903	0.887	0.822	3.82753e-28	OAZ1
COTL1	1.69251e-32	0.617272	0.5	0.269	5.67633e-28	COTL1
TMEM167A	1.75856e-32	0.671982	0.291	0.101	5.89786e-28	TMEM167A
RPS4X	1.98083e-32	-0.399843	0.921	0.973	6.6433e-28	RPS4X
FKBP1A	3.15382e-32	0.420479	0.722	0.575	1.05773e-27	FKBP1A
EREG	5.03087e-32	1.16224	0.134	0.011	1.68725e-27	EREG
SRSF5	1.51666e-31	-0.650026	0.143	0.333	5.08657e-27	SRSF5
AP2S1	1.83496e-31	0.489397	0.645	0.46	6.1541e-27	AP2S1
C1orf162	2.18031e-31	0.570331	0.644	0.469	7.31232e-27	C1orf162
EIF3L	2.95058e-31	-0.697202	0.245	0.491	9.89565e-27	EIF3L
PDIA3	3.26717e-31	-0.616739	0.287	0.52	1.09574e-26	PDIA3
IL7R	3.40795e-31	0.936656	0.232	0.064	1.14296e-26	IL7R
RANBP1	6.99883e-31	-0.588018	0.038	0.195	2.34727e-26	RANBP1
MRPL52	1.04097e-30	0.570922	0.408	0.202	3.49122e-26	MRPL52
UVRAG	1.14447e-30	-0.632646	0.05	0.213	3.83834e-26	UVRAG
CLEC10A	2.07045e-30	-0.547947	0.494	0.728	6.94387e-26	CLEC10A
SOD2	4.63342e-30	0.808419	0.383	0.174	1.55395e-25	SOD2
RPL5	1.4226e-29	-0.476839	0.736	0.884	4.77111e-25	RPL5
GRINA	2.03052e-29	0.65471	0.215	0.052	6.80995e-25	GRINA
NUDT16	2.46709e-29	0.610224	0.288	0.101	8.27413e-25	NUDT16
RPS3	3.65004e-29	-0.359413	0.897	0.967	1.22415e-24	RPS3
LILRA5	5.58633e-29	0.573595	0.114	0.007	1.87354e-24	LILRA5
COX5B	5.83987e-29	0.470394	0.716	0.559	1.95857e-24	COX5B
CLEC4A	6.28398e-29	0.63339	0.399	0.201	2.10752e-24	CLEC4A
FKBP5	2.04616e-28	0.632409	0.304	0.116	6.86241e-24	FKBP5
ATP5ME	2.71196e-28	0.501582	0.515	0.299	9.09537e-24	ATP5ME
RPL4	5.27169e-28	-0.509021	0.637	0.805	1.76802e-23	RPL4
GCA	6.02869e-28	0.63935	0.356	0.168	2.0219e-23	GCA
ATOX1	6.65719e-28	0.547069	0.425	0.214	2.23269e-23	ATOX1
SLC11A1	6.86229e-28	0.566767	0.119	0.012	2.30148e-23	SLC11A1
CD93	1.28122e-27	0.61309	0.183	0.042	4.29696e-23	CD93
MYO1G	1.3008e-27	0.600142	0.163	0.032	4.36264e-23	MYO1G
CCDC85B	1.33885e-27	-0.55184	0.037	0.189	4.49023e-23	CCDC85B
KRT6A	8.45372e-27	0.729114	0.222	0.062	2.83521e-22	KRT6A
C1orf54	1.59034e-26	-0.657619	0.06	0.223	5.33369e-22	C1orf54
ANXA11	1.77961e-26	-0.635645	0.179	0.39	5.96846e-22	ANXA11
C15orf48	2.51732e-26	1.08582	0.25	0.108	8.4426e-22	C15orf48
UPP1	2.83449e-26	0.635915	0.219	0.071	9.5063e-22	UPP1
COX7A2	2.92897e-26	0.468308	0.591	0.415	9.82319e-22	COX7A2
RPL37A	3.00661e-26	-0.345238	0.88	0.957	1.00836e-21	RPL37A
RPS20	3.89429e-26	-0.560569	0.355	0.551	1.30607e-21	RPS20
ASGR1	4.53753e-26	0.543708	0.15	0.028	1.5218e-21	ASGR1
CFL1	4.87409e-26	0.267181	0.944	0.914	1.63467e-21	CFL1
RPL17	4.97417e-26	-0.462226	0.683	0.845	1.66824e-21	RPL17
NDUFB11	5.20322e-26	0.436207	0.569	0.373	1.74506e-21	NDUFB11
HSPA6	7.20812e-26	0.821171	0.25	0.092	2.41746e-21	HSPA6
RNF130	8.11133e-26	-0.620467	0.136	0.316	2.72038e-21	RNF130
ALDOA	1.05168e-25	0.423131	0.663	0.519	3.52712e-21	ALDOA
CD163	1.08563e-25	0.68111	0.303	0.098	3.64099e-21	CD163
CAPNS1	1.30854e-25	0.566335	0.246	0.077	4.38857e-21	CAPNS1
GNG5	1.45244e-25	0.410699	0.778	0.675	4.8712e-21	GNG5
PHPT1	2.78599e-25	0.476619	0.386	0.197	9.34366e-21	PHPT1
CTSZ	2.96114e-25	0.574643	0.399	0.171	9.93107e-21	CTSZ
SARAF	3.016e-25	-0.536349	0.406	0.59	1.01151e-20	SARAF
EIF1	6.31222e-25	0.439261	0.826	0.724	2.11699e-20	EIF1
CCL18	6.71801e-25	2.22119	0.185	0.034	2.25309e-20	CCL18
JPT1	6.96174e-25	0.578537	0.358	0.186	2.33483e-20	JPT1
RPS3A	7.02195e-25	-0.344829	0.939	0.971	2.35502e-20	RPS3A
RPL14	1.10577e-24	-0.35912	0.865	0.941	3.70855e-20	RPL14
ROMO1	2.20634e-24	0.496713	0.519	0.326	7.39963e-20	ROMO1
TXNDC17	4.98544e-24	0.481416	0.424	0.238	1.67202e-19	TXNDC17
C5AR1	6.42613e-24	0.613862	0.159	0.03	2.1552e-19	C5AR1
TGFBI	7.58081e-24	0.512029	0.536	0.354	2.54245e-19	TGFBI
HSPB1	1.08237e-23	0.567277	0.675	0.523	3.63004e-19	HSPB1
PRCP	2.16775e-23	-0.621145	0.142	0.318	7.27019e-19	PRCP
RPL6	2.62216e-23	-0.344286	0.851	0.941	8.79419e-19	RPL6
STAB1	2.86892e-23	0.592862	0.225	0.061	9.62179e-19	STAB1
PDXK	3.08761e-23	0.487707	0.141	0.022	1.03552e-18	PDXK
MTDH	3.33496e-23	-0.568703	0.235	0.416	1.11848e-18	MTDH
MOB1A	3.92927e-23	0.507477	0.391	0.209	1.3178e-18	MOB1A
FUOM	4.19815e-23	0.450872	0.363	0.186	1.40797e-18	FUOM
MYDGF	9.72453e-23	-0.515231	0.066	0.202	3.26141e-18	MYDGF
UCP2	1.02982e-22	0.530272	0.466	0.29	3.45381e-18	UCP2
CXCL14	1.27949e-22	-0.628053	0.024	0.11	4.29116e-18	CXCL14
CTSD	1.76557e-22	0.593263	0.173	0.034	5.92138e-18	CTSD
COX17	1.85076e-22	0.491756	0.281	0.117	6.20706e-18	COX17
RHOG	2.09624e-22	0.398386	0.583	0.418	7.03038e-18	RHOG
ATP5MPL	2.09829e-22	0.425491	0.616	0.449	7.03725e-18	ATP5MPL
YWHAH	2.54433e-22	0.536218	0.205	0.064	8.53318e-18	YWHAH
RNF181	2.75163e-22	0.454816	0.417	0.234	9.22841e-18	RNF181
HSP90AA1	2.98678e-22	0.512647	0.819	0.709	1.00171e-17	HSP90AA1
ATP13A3	3.48733e-22	0.510055	0.158	0.035	1.16958e-17	ATP13A3
RAC1	3.49244e-22	0.569958	0.317	0.142	1.1713e-17	RAC1
VAMP8	3.57306e-22	0.391051	0.707	0.573	1.19833e-17	VAMP8
NAMPT	3.5868e-22	0.659203	0.389	0.214	1.20294e-17	NAMPT
RPL23A	3.59113e-22	-0.365723	0.793	0.895	1.20439e-17	RPL23A
ZYX	3.68181e-22	0.547501	0.318	0.138	1.23481e-17	ZYX
RPL13	4.15472e-22	-0.287419	0.97	0.984	1.39341e-17	RPL13
EVL	4.23982e-22	-0.575726	0.16	0.342	1.42195e-17	EVL
JUNB	4.30415e-22	-0.544908	0.588	0.758	1.44353e-17	JUNB
COPS9	5.01724e-22	0.478528	0.325	0.151	1.68268e-17	COPS9
RPL10A	6.51098e-22	-0.388084	0.753	0.882	2.18365e-17	RPL10A
RPSA	6.93143e-22	-0.45808	0.684	0.838	2.32466e-17	RPSA
MANF	7.984e-22	0.483112	0.229	0.083	2.67768e-17	MANF
COX7B	8.50759e-22	0.421622	0.607	0.428	2.85328e-17	COX7B
RGL1	1.1238e-21	0.513826	0.189	0.048	3.76899e-17	RGL1
CHCHD7	1.15367e-21	0.444336	0.206	0.069	3.86917e-17	CHCHD7
RPL15	1.43749e-21	-0.367764	0.874	0.944	4.82107e-17	RPL15
ATP1B1	1.60107e-21	-0.549235	0.04	0.161	5.36967e-17	ATP1B1
RPL30	2.22677e-21	-0.292029	0.963	0.984	7.46814e-17	RPL30
NDUFB2	2.67915e-21	0.409008	0.582	0.404	8.98533e-17	NDUFB2
SELENOW	3.30852e-21	0.449072	0.387	0.214	1.10961e-16	SELENOW
SERPINA1	6.30752e-21	0.392357	0.609	0.449	2.11542e-16	SERPINA1
NACA	6.6285e-21	-0.351088	0.804	0.913	2.22307e-16	NACA
MINOS1	6.90026e-21	0.443865	0.45	0.28	2.31421e-16	MINOS1
NOP53	1.03149e-20	-0.602118	0.177	0.353	3.4594e-16	NOP53
COX6A1	1.73635e-20	0.356036	0.709	0.553	5.82336e-16	COX6A1
CIB1	1.79105e-20	0.413386	0.478	0.326	6.00684e-16	CIB1
RPS27L	2.1624e-20	0.538856	0.377	0.216	7.25226e-16	RPS27L
TIMM13	3.51798e-20	0.433739	0.269	0.113	1.17986e-15	TIMM13
NDUFB7	4.48693e-20	0.383531	0.372	0.206	1.50483e-15	NDUFB7
IER3	4.92986e-20	0.69832	0.39	0.208	1.65338e-15	IER3
SERP1	1.0097e-19	-0.572382	0.221	0.401	3.38632e-15	SERP1
TIMM8B	1.03729e-19	0.446335	0.306	0.148	3.47887e-15	TIMM8B
MRPL41	1.10033e-19	-0.496126	0.048	0.166	3.69029e-15	MRPL41
VAMP5	1.12938e-19	0.483651	0.423	0.253	3.78773e-15	VAMP5
CTSC	1.17974e-19	0.487778	0.639	0.473	3.95662e-15	CTSC
PYURF	1.30224e-19	-0.491029	0.056	0.187	4.36746e-15	PYURF
MAF	1.3621e-19	0.455067	0.149	0.029	4.56821e-15	MAF
RPL29	1.78898e-19	-0.269277	0.92	0.973	5.99987e-15	RPL29
JUN	1.97606e-19	-0.629371	0.238	0.417	6.6273e-15	JUN
CTSH	2.94876e-19	-0.473114	0.475	0.647	9.88954e-15	CTSH
SOCS3	3.81783e-19	0.576502	0.193	0.063	1.28042e-14	SOCS3
ANXA1	3.93533e-19	0.405258	0.719	0.609	1.31983e-14	ANXA1
SERPING1	4.53241e-19	-0.636513	0.084	0.207	1.52008e-14	SERPING1
SMAP2	4.79396e-19	0.506101	0.235	0.093	1.6078e-14	SMAP2
CIRBP	4.87047e-19	-0.466862	0.359	0.538	1.63346e-14	CIRBP
HRH2	5.17852e-19	0.486349	0.168	0.05	1.73677e-14	HRH2
ATP6V0B	8.49201e-19	0.35321	0.585	0.434	2.84805e-14	ATP6V0B
KRTCAP2	1.11968e-18	0.415414	0.495	0.318	3.75518e-14	KRTCAP2
RBX1	1.39991e-18	0.383425	0.506	0.346	4.69502e-14	RBX1
CTDNEP1	1.46794e-18	0.394066	0.124	0.027	4.92319e-14	CTDNEP1
SLC39A8	1.66001e-18	0.453681	0.11	0.025	5.56735e-14	SLC39A8
RPL18	1.71222e-18	-0.269004	0.907	0.966	5.74244e-14	RPL18
NDUFS6	1.77242e-18	0.420891	0.39	0.228	5.94433e-14	NDUFS6
ORMDL2	1.87824e-18	0.464771	0.198	0.071	6.29926e-14	ORMDL2
REEP5	1.9108e-18	0.406389	0.433	0.268	6.40843e-14	REEP5
SLC16A3	2.34046e-18	0.399088	0.242	0.1	7.84944e-14	SLC16A3
HSPA5	2.8701e-18	0.525365	0.415	0.257	9.62573e-14	HSPA5
LGALS2	3.06824e-18	-0.541124	0.311	0.511	1.02903e-13	LGALS2
EMILIN2	3.44717e-18	0.473563	0.17	0.053	1.15611e-13	EMILIN2
RABAC1	4.02183e-18	0.443891	0.318	0.168	1.34884e-13	RABAC1
DDT	4.06097e-18	0.440376	0.244	0.101	1.36197e-13	DDT
MYL12A	4.87364e-18	0.295115	0.765	0.679	1.63452e-13	MYL12A
SAMSN1	5.3739e-18	0.552482	0.219	0.087	1.8023e-13	SAMSN1
GNG10	6.20644e-18	0.427855	0.341	0.181	2.08152e-13	GNG10
GTF2H5	6.75596e-18	0.399473	0.229	0.099	2.26581e-13	GTF2H5
FUS	7.6218e-18	-0.430351	0.25	0.381	2.5562e-13	FUS
PSMB3	7.79107e-18	0.37683	0.556	0.425	2.61297e-13	PSMB3
CXCL3	7.97812e-18	0.84854	0.145	0.035	2.6757e-13	CXCL3
F13A1	1.02234e-17	0.59795	0.498	0.335	3.42872e-13	F13A1
ELOC	1.66043e-17	0.414896	0.293	0.151	5.56875e-13	ELOC
RPL24	1.68043e-17	-0.285438	0.789	0.905	5.63583e-13	RPL24
FOSB	1.77528e-17	0.634417	0.342	0.196	5.95394e-13	FOSB
METRNL	1.93133e-17	0.521754	0.122	0.024	6.47729e-13	METRNL
EPB41L3	2.05365e-17	0.421411	0.133	0.031	6.88753e-13	EPB41L3
TCIRG1	2.8017e-17	0.458249	0.208	0.07	9.39635e-13	TCIRG1
MXD1	2.9507e-17	0.524085	0.131	0.029	9.89607e-13	MXD1
MT-ND3	3.24199e-17	0.440996	0.982	0.968	1.0873e-12	MT-ND3
LAMP1	5.83222e-17	0.476177	0.117	0.024	1.95601e-12	LAMP1
TRAPPC5	6.32448e-17	-0.457029	0.032	0.133	2.1211e-12	TRAPPC5
ENY2	7.13859e-17	0.405303	0.403	0.242	2.39414e-12	ENY2
MCL1	8.09088e-17	0.458016	0.46	0.284	2.71352e-12	MCL1
FAM129B	1.02832e-16	0.393595	0.119	0.022	3.44878e-12	FAM129B
HLA-DQB2	1.11016e-16	-0.522328	0.015	0.112	3.72326e-12	HLA-DQB2
C19orf70	1.12529e-16	0.364283	0.396	0.231	3.774e-12	C19orf70
TOMM5	1.29079e-16	0.403329	0.272	0.13	4.32906e-12	TOMM5
ARPC4	1.40374e-16	0.420238	0.295	0.163	4.70788e-12	ARPC4
MFSD12	1.42565e-16	0.422513	0.111	0.02	4.78134e-12	MFSD12
AURKAIP1	1.54557e-16	0.42902	0.303	0.165	5.18354e-12	AURKAIP1
MT-CO2	1.74724e-16	0.34304	0.999	0.999	5.85989e-12	MT-CO2
GUK1	2.14624e-16	-0.516096	0.193	0.342	7.19807e-12	GUK1
LGALS3	2.14953e-16	0.378364	0.685	0.578	7.20909e-12	LGALS3
KRT1	2.1951e-16	-0.467346	0.042	0.135	7.36194e-12	KRT1
NDUFA3	2.47333e-16	0.374778	0.424	0.267	8.29506e-12	NDUFA3
LILRB2	2.64615e-16	0.41322	0.232	0.093	8.87467e-12	LILRB2
COA3	2.67771e-16	0.375203	0.195	0.072	8.98051e-12	COA3
IRF1	2.82483e-16	-0.526402	0.169	0.306	9.4739e-12	IRF1
UQCRFS1	3.12352e-16	-0.468257	0.076	0.204	1.04756e-11	UQCRFS1
RPS25	3.24264e-16	-0.27602	0.87	0.943	1.08752e-11	RPS25
NDUFS5	3.49405e-16	0.321817	0.539	0.402	1.17183e-11	NDUFS5
CSF1R	3.9001e-16	0.423255	0.345	0.186	1.30801e-11	CSF1R
EIF3E	5.05651e-16	-0.450766	0.305	0.466	1.69585e-11	EIF3E
DUSP1	5.23543e-16	0.302941	0.799	0.694	1.75586e-11	DUSP1
NAA38	5.25306e-16	0.422032	0.238	0.112	1.76177e-11	NAA38
CREM	5.36562e-16	0.476874	0.203	0.075	1.79952e-11	CREM
APRT	5.38544e-16	0.304347	0.55	0.414	1.80617e-11	APRT
VMA21	5.55723e-16	0.436289	0.233	0.104	1.86378e-11	VMA21
EVI2B	5.69443e-16	-0.46808	0.13	0.264	1.9098e-11	EVI2B
GNAI2	5.90768e-16	0.416898	0.43	0.251	1.98132e-11	GNAI2
ZFP36L2	6.58891e-16	-0.457763	0.206	0.341	2.20979e-11	ZFP36L2
CD209	7.7361e-16	0.481069	0.133	0.029	2.59453e-11	CD209
FOS	7.75758e-16	0.447805	0.777	0.721	2.60174e-11	FOS
YBX3	9.20636e-16	0.453251	0.188	0.067	3.08763e-11	YBX3
DEK	1.35283e-15	-0.452673	0.172	0.307	4.53714e-11	DEK
LY96	1.38827e-15	0.423856	0.262	0.128	4.65597e-11	LY96
GMFG	1.39104e-15	0.349931	0.554	0.423	4.66527e-11	GMFG
MT1E	1.47832e-15	0.486818	0.153	0.051	4.95798e-11	MT1E
DNAJA1	1.57832e-15	0.472747	0.342	0.203	5.29337e-11	DNAJA1
C6orf48	1.67206e-15	-0.363604	0.036	0.12	5.60776e-11	C6orf48
TMEM256	1.78381e-15	0.386381	0.299	0.158	5.98253e-11	TMEM256
DUT	2.04195e-15	-0.46869	0.075	0.165	6.84828e-11	DUT
RBMS1	2.53735e-15	0.402694	0.135	0.042	8.50977e-11	RBMS1
RAP1A	2.67678e-15	0.436975	0.356	0.204	8.97738e-11	RAP1A
CD164	2.88607e-15	0.451959	0.278	0.142	9.6793e-11	CD164
NDUFA13	3.18451e-15	0.316056	0.455	0.287	1.06802e-10	NDUFA13
JOSD2	3.20331e-15	0.374891	0.212	0.097	1.07433e-10	JOSD2
CYCS	3.23139e-15	0.380935	0.32	0.184	1.08374e-10	CYCS
ATP6V0E1	3.2713e-15	0.323361	0.553	0.405	1.09713e-10	ATP6V0E1
CLK1	3.44284e-15	0.430574	0.171	0.06	1.15466e-10	CLK1
MTHFD2	3.73902e-15	0.434148	0.3	0.158	1.25399e-10	MTHFD2
NEDD8	3.97034e-15	0.3618	0.439	0.29	1.33157e-10	NEDD8
PQLC3	3.98087e-15	-0.476953	0.078	0.19	1.3351e-10	PQLC3
TUBA1A	4.07583e-15	-0.476119	0.267	0.443	1.36695e-10	TUBA1A
TVP23A	4.34414e-15	-0.391256	0.032	0.114	1.45694e-10	TVP23A
GSTO1	4.61591e-15	0.412135	0.405	0.259	1.54808e-10	GSTO1
HNRNPA1	4.89622e-15	-0.374035	0.571	0.702	1.64209e-10	HNRNPA1
RAB4A	6.01866e-15	-0.404201	0.029	0.126	2.01854e-10	RAB4A
FOSL2	6.0993e-15	0.474501	0.156	0.05	2.04558e-10	FOSL2
H2AFJ	8.10727e-15	0.398432	0.253	0.123	2.71902e-10	H2AFJ
EMP1	8.32358e-15	0.439856	0.162	0.057	2.79156e-10	EMP1
AP2A2	8.51804e-15	0.471664	0.157	0.052	2.85678e-10	AP2A2
BRI3	9.68902e-15	0.406977	0.108	0.022	3.2495e-10	BRI3
ZNF593	1.08228e-14	0.378359	0.195	0.082	3.62975e-10	ZNF593
RGS2	1.09711e-14	0.5687	0.357	0.243	3.67949e-10	RGS2
RNASET2	1.11767e-14	-0.446303	0.18	0.332	3.74843e-10	RNASET2
ARHGDIA	1.19674e-14	0.347893	0.395	0.247	4.01362e-10	ARHGDIA
RPL7A	1.30766e-14	-0.252398	0.905	0.965	4.38564e-10	RPL7A
MRPS6	1.37943e-14	0.398544	0.179	0.067	4.62633e-10	MRPS6
ENO1	1.40731e-14	0.258768	0.694	0.585	4.71983e-10	ENO1
GNA15	1.49683e-14	0.400583	0.149	0.053	5.02008e-10	GNA15
TRAV27	1.59794e-14	-0.544004	0.04	0.101	5.35919e-10	TRAV27
MRPS34	1.65178e-14	-0.363169	0.07	0.181	5.53973e-10	MRPS34
PKIB	1.66274e-14	-0.496155	0.105	0.221	5.5765e-10	PKIB
TMEM141	1.74801e-14	0.333041	0.133	0.042	5.86248e-10	TMEM141
PCBP1	1.74975e-14	0.417095	0.371	0.215	5.86832e-10	PCBP1
RPL18A	1.88597e-14	-0.257648	0.957	0.981	6.32515e-10	RPL18A
TAGLN2	2.03048e-14	0.288267	0.756	0.639	6.80981e-10	TAGLN2
ALOX5	2.0487e-14	0.331681	0.12	0.027	6.87092e-10	ALOX5
KRT10	2.20327e-14	-0.396727	0.048	0.136	7.38932e-10	KRT10
HCST	2.23421e-14	0.315559	0.652	0.526	7.49311e-10	HCST
SERPINB4	2.52576e-14	0.460057	0.134	0.041	8.47089e-10	SERPINB4
DNM2	2.53437e-14	0.385883	0.126	0.031	8.49976e-10	DNM2
ATP5MC3	2.67034e-14	0.280378	0.604	0.485	8.95579e-10	ATP5MC3
OTULINL	2.75862e-14	-0.45722	0.081	0.204	9.25188e-10	OTULINL
FKBP2	3.00024e-14	0.333188	0.263	0.123	1.00622e-09	FKBP2
BLVRA	3.06998e-14	0.371257	0.294	0.155	1.02961e-09	BLVRA
ATP5MF	3.13498e-14	0.361369	0.611	0.494	1.05141e-09	ATP5MF
GNB2	3.36887e-14	0.431577	0.201	0.084	1.12985e-09	GNB2
TPI1	3.43916e-14	0.256233	0.71	0.643	1.15343e-09	TPI1
HLA-DMA	3.73829e-14	-0.319741	0.706	0.845	1.25375e-09	HLA-DMA
GNAQ	3.99293e-14	0.403926	0.218	0.091	1.33915e-09	GNAQ
GSN	4.03256e-14	-0.328665	0.593	0.75	1.35244e-09	GSN
CTSA	4.16486e-14	0.405449	0.199	0.087	1.39681e-09	CTSA
HCFC1R1	4.16557e-14	0.388274	0.241	0.112	1.39705e-09	HCFC1R1
SMIM37	4.26639e-14	0.380445	0.197	0.083	1.43086e-09	SMIM37
PSMA7	4.35574e-14	0.31973	0.547	0.417	1.46083e-09	PSMA7
LAMTOR4	4.63628e-14	0.359248	0.458	0.322	1.55492e-09	LAMTOR4
HLA-DMB	4.77563e-14	-0.370608	0.485	0.647	1.60165e-09	HLA-DMB
CST7	5.23354e-14	0.501109	0.286	0.172	1.75523e-09	CST7
GPSM3	5.58453e-14	0.379714	0.41	0.27	1.87294e-09	GPSM3
MPHOSPH6	6.25004e-14	0.317586	0.11	0.033	2.09614e-09	MPHOSPH6
VPS35	6.69892e-14	0.389882	0.267	0.137	2.24668e-09	VPS35
STMN1	7.0658e-14	-0.441232	0.076	0.159	2.36973e-09	STMN1
PTEN	7.39903e-14	0.3581	0.102	0.027	2.48149e-09	PTEN
ATP6V1G1	7.7107e-14	0.335707	0.479	0.333	2.58601e-09	ATP6V1G1
BATF	8.7495e-14	0.356915	0.115	0.038	2.93441e-09	BATF
LAMTOR2	1.17809e-13	0.359853	0.379	0.259	3.95107e-09	LAMTOR2
EIF5A	1.41092e-13	-0.379075	0.311	0.463	4.73194e-09	EIF5A
EDF1	1.5011e-13	0.298958	0.553	0.428	5.03438e-09	EDF1
ZNHIT1	1.52965e-13	0.349525	0.303	0.18	5.13014e-09	ZNHIT1
TBCA	2.29063e-13	0.296849	0.43	0.302	7.68232e-09	TBCA
GALK1	2.32481e-13	0.331509	0.184	0.082	7.79695e-09	GALK1
SFT2D1	2.52323e-13	0.359923	0.214	0.101	8.46241e-09	SFT2D1
NDUFA6	2.57208e-13	0.377782	0.425	0.274	8.62625e-09	NDUFA6
C7orf50	2.61149e-13	-0.426347	0.083	0.188	8.75841e-09	C7orf50
PSENEN	2.73034e-13	0.325606	0.221	0.099	9.15702e-09	PSENEN
RAD23A	2.74691e-13	0.364334	0.274	0.157	9.21258e-09	RAD23A
PGD	2.78386e-13	0.320887	0.247	0.134	9.33652e-09	PGD
ATP6AP2	2.9704e-13	-0.463928	0.285	0.421	9.96214e-09	ATP6AP2
CLTA	3.03855e-13	0.310256	0.448	0.304	1.01907e-08	CLTA
NDUFS7	3.19394e-13	0.329136	0.347	0.212	1.07118e-08	NDUFS7
ANAPC11	3.33605e-13	0.315861	0.435	0.301	1.11884e-08	ANAPC11
CD300A	3.6101e-13	0.340518	0.128	0.042	1.21075e-08	CD300A
RPL23	3.62655e-13	-0.362687	0.494	0.622	1.21627e-08	RPL23
ACAP2	3.86055e-13	-0.390664	0.074	0.175	1.29475e-08	ACAP2
TMBIM6	4.10147e-13	0.320675	0.538	0.412	1.37555e-08	TMBIM6
BLOC1S1	4.18791e-13	0.318692	0.148	0.055	1.40454e-08	BLOC1S1
MPG	4.35236e-13	-0.41295	0.058	0.158	1.45969e-08	MPG
NAP1L1	4.55093e-13	-0.394606	0.289	0.43	1.52629e-08	NAP1L1
TNFSF10	4.78502e-13	-0.474399	0.141	0.261	1.6048e-08	TNFSF10
CRYBG1	5.25341e-13	0.385737	0.137	0.044	1.76189e-08	CRYBG1
MRPL34	5.52805e-13	0.359065	0.169	0.069	1.854e-08	MRPL34
FAM96B	6.04179e-13	0.352032	0.329	0.189	2.0263e-08	FAM96B
NPM1	6.93939e-13	-0.381053	0.523	0.641	2.32733e-08	NPM1
DECR1	6.95682e-13	-0.415524	0.169	0.297	2.33318e-08	DECR1
STAT1	8.01515e-13	-0.454511	0.219	0.322	2.68812e-08	STAT1
NME1	8.11264e-13	0.363649	0.183	0.091	2.72082e-08	NME1
THBD	8.38492e-13	0.405965	0.114	0.029	2.81213e-08	THBD
ACAA1	9.10881e-13	-0.395604	0.053	0.148	3.05491e-08	ACAA1
GK	9.6638e-13	0.447737	0.187	0.084	3.24105e-08	GK
NAAA	1.00156e-12	-0.444823	0.091	0.191	3.35903e-08	NAAA
EFHD2	1.01628e-12	0.408912	0.224	0.101	3.40841e-08	EFHD2
PPP1CB	1.0846e-12	0.386253	0.197	0.088	3.63752e-08	PPP1CB
CD44	1.28065e-12	0.361105	0.593	0.452	4.29505e-08	CD44
EIF3H	1.30503e-12	-0.449501	0.317	0.449	4.37681e-08	EIF3H
FAM49A	1.36574e-12	0.320245	0.157	0.061	4.58041e-08	FAM49A
SMARCB1	1.36722e-12	-0.354612	0.032	0.116	4.58537e-08	SMARCB1
PEBP1	1.45573e-12	-0.4413	0.273	0.395	4.88223e-08	PEBP1
SNRPG	1.66946e-12	0.283196	0.426	0.291	5.59905e-08	SNRPG
NT5C	1.6711e-12	-0.376111	0.043	0.13	5.60454e-08	NT5C
COLGALT1	2.0114e-12	0.338613	0.106	0.023	6.74583e-08	COLGALT1
IDH2	2.06904e-12	-0.400237	0.088	0.195	6.93914e-08	IDH2
MAN2B1	2.49188e-12	-0.458714	0.168	0.285	8.35727e-08	MAN2B1
KRT17	2.4929e-12	0.359835	0.102	0.022	8.36069e-08	KRT17
PER1	3.03714e-12	0.351615	0.106	0.029	1.0186e-07	PER1
H3F3A	3.07753e-12	0.275576	0.87	0.829	1.03214e-07	H3F3A
GRN	3.18446e-12	-0.314051	0.556	0.684	1.068e-07	GRN
HIST1H4C	3.89892e-12	-0.436446	0.064	0.148	1.30762e-07	HIST1H4C
CD37	4.18705e-12	-0.430673	0.252	0.37	1.40425e-07	CD37
PLTP	4.42298e-12	0.775083	0.134	0.046	1.48338e-07	PLTP
DUSP6	4.60546e-12	0.371979	0.177	0.076	1.54458e-07	DUSP6
GTF3C6	4.99306e-12	0.322615	0.25	0.146	1.67457e-07	GTF3C6
HLA-A	5.31755e-12	-0.253435	0.832	0.904	1.7834e-07	HLA-A
HSP90B1	5.50417e-12	0.325768	0.541	0.4	1.84599e-07	HSP90B1
ATP5PD	5.87047e-12	0.303322	0.438	0.318	1.96884e-07	ATP5PD
MIEN1	5.93299e-12	0.34327	0.16	0.069	1.98981e-07	MIEN1
POMP	7.48444e-12	0.309994	0.548	0.43	2.51013e-07	POMP
HIGD1A	8.41972e-12	0.308816	0.117	0.04	2.8238e-07	HIGD1A
YWHAZ	1.0974e-11	0.281888	0.575	0.448	3.68047e-07	YWHAZ
MRPL27	1.2264e-11	0.317545	0.169	0.074	4.1131e-07	MRPL27
SPCS3	1.29716e-11	0.352543	0.258	0.14	4.35042e-07	SPCS3
CEBPD	1.32898e-11	0.425624	0.12	0.039	4.45715e-07	CEBPD
DOK2	1.53714e-11	0.340854	0.372	0.255	5.15525e-07	DOK2
CMIP	1.53892e-11	0.336078	0.119	0.044	5.16124e-07	CMIP
MAP3K8	1.65387e-11	-0.387177	0.078	0.173	5.54674e-07	MAP3K8
CYSTM1	1.6577e-11	0.361084	0.161	0.063	5.55959e-07	CYSTM1
TRIR	1.68547e-11	-0.387065	0.143	0.257	5.65273e-07	TRIR
RAB10	1.68787e-11	0.332801	0.207	0.097	5.66078e-07	RAB10
ATP6V1B2	1.89919e-11	0.319253	0.206	0.103	6.3695e-07	ATP6V1B2
PRR13	2.07713e-11	0.285602	0.531	0.404	6.96627e-07	PRR13
CD59	2.07881e-11	0.344062	0.187	0.093	6.97193e-07	CD59
SQSTM1	2.11608e-11	-0.382716	0.149	0.247	7.09692e-07	SQSTM1
PHLDA2	2.24663e-11	0.311732	0.143	0.057	7.53473e-07	PHLDA2
ADGRE5	2.37283e-11	0.402423	0.183	0.078	7.95801e-07	ADGRE5
NDUFA11	2.63121e-11	0.309171	0.231	0.116	8.82456e-07	NDUFA11
LYZ	2.69807e-11	-0.264641	0.787	0.871	9.04877e-07	LYZ
TMEM176B	2.74478e-11	0.339603	0.235	0.112	9.20545e-07	TMEM176B
ATP5PF	2.91443e-11	0.31807	0.451	0.334	9.77441e-07	ATP5PF
MAP1LC3B	2.92397e-11	-0.333602	0.063	0.165	9.80641e-07	MAP1LC3B
RASA4	2.93274e-11	-0.381783	0.053	0.129	9.83583e-07	RASA4
QKI	3.36967e-11	0.384909	0.172	0.071	1.13012e-06	QKI
CHMP2A	3.3927e-11	0.28347	0.357	0.238	1.13784e-06	CHMP2A
MNDA	3.57182e-11	-0.346386	0.526	0.679	1.19792e-06	MNDA
SELENOK	3.95171e-11	0.374773	0.274	0.152	1.32533e-06	SELENOK
SLCO2B1	4.08252e-11	0.360948	0.141	0.041	1.3692e-06	SLCO2B1
MT-ND2	4.30638e-11	0.385512	0.894	0.784	1.44427e-06	MT-ND2
NDUFA1	4.6022e-11	0.303827	0.503	0.393	1.54349e-06	NDUFA1
CD83	4.91726e-11	-0.454834	0.122	0.251	1.64915e-06	CD83
RPL22L1	5.15283e-11	0.331717	0.341	0.201	1.72816e-06	RPL22L1
CYC1	5.75461e-11	-0.298605	0.042	0.11	1.92998e-06	CYC1
COA4	5.83899e-11	0.322277	0.162	0.069	1.95828e-06	COA4
JAK2	5.9043e-11	-0.373611	0.052	0.123	1.98018e-06	JAK2
MATR3.1	6.92411e-11	-0.31004	0.037	0.103	2.32221e-06	MATR3.1
C4orf3	7.13934e-11	0.308617	0.448	0.314	2.39439e-06	C4orf3
GSDMD	7.58997e-11	0.380393	0.157	0.069	2.54552e-06	GSDMD
MRPL57	7.63698e-11	0.301916	0.292	0.169	2.56129e-06	MRPL57
TMEM14C	7.79362e-11	-0.393616	0.24	0.355	2.61382e-06	TMEM14C
DDAH2	8.59214e-11	0.317178	0.201	0.103	2.88163e-06	DDAH2
ICAM3	9.45814e-11	-0.35242	0.054	0.138	3.17207e-06	ICAM3
SRA1	9.52431e-11	0.295344	0.207	0.104	3.19426e-06	SRA1
EIF1AX	1.01383e-10	0.340735	0.265	0.149	3.40017e-06	EIF1AX
CNIH4	1.04828e-10	0.348611	0.134	0.055	3.51572e-06	CNIH4
ATP5MC1	1.22843e-10	0.271345	0.338	0.219	4.11989e-06	ATP5MC1
PNRC1	1.6242e-10	-0.29753	0.379	0.514	5.44724e-06	PNRC1
PSTPIP2	1.78266e-10	0.308912	0.121	0.039	5.97867e-06	PSTPIP2
TRAPPC2L	2.30312e-10	0.295485	0.19	0.104	7.72422e-06	TRAPPC2L
ITSN2	2.36382e-10	-0.33086	0.078	0.157	7.92779e-06	ITSN2
TALDO1	2.40344e-10	0.268089	0.434	0.318	8.06065e-06	TALDO1
TXNIP	2.43301e-10	-0.333922	0.416	0.528	8.15982e-06	TXNIP
PPP1CC	2.70541e-10	-0.370762	0.083	0.17	9.07339e-06	PPP1CC
SDCBP	2.75773e-10	0.303101	0.399	0.29	9.24889e-06	SDCBP
GNB1	2.92679e-10	0.334388	0.185	0.091	9.81586e-06	GNB1
IFI30	3.42757e-10	0.319691	0.188	0.097	1.14954e-05	IFI30
CHCHD5	3.47129e-10	0.291808	0.222	0.108	1.1642e-05	CHCHD5
CCDC124	3.72571e-10	0.33526	0.225	0.122	1.24953e-05	CCDC124
SUB1	3.94476e-10	0.264437	0.676	0.591	1.32299e-05	SUB1
LY6E	3.97424e-10	-0.35691	0.39	0.517	1.33288e-05	LY6E
NOL7	4.30039e-10	-0.31627	0.062	0.14	1.44226e-05	NOL7
CDKN1A	4.44778e-10	0.256814	0.423	0.297	1.4917e-05	CDKN1A
PABPC1	4.5164e-10	-0.328382	0.633	0.737	1.51471e-05	PABPC1
PSMD9	4.75881e-10	0.287561	0.14	0.06	1.59601e-05	PSMD9
SLC27A3	5.0755e-10	-0.421263	0.109	0.205	1.70222e-05	SLC27A3
KCTD12	5.36585e-10	0.351817	0.175	0.079	1.7996e-05	KCTD12
NDUFAF3	5.4109e-10	0.314883	0.242	0.139	1.81471e-05	NDUFAF3
GRB2	5.60105e-10	-0.336595	0.162	0.27	1.87848e-05	GRB2
GYG1	6.09461e-10	0.313362	0.152	0.075	2.04401e-05	GYG1
MTSS1	6.39735e-10	0.312653	0.103	0.03	2.14554e-05	MTSS1
SLIRP	6.57391e-10	0.26119	0.291	0.174	2.20476e-05	SLIRP
NFKBIA	8.2696e-10	0.480922	0.495	0.383	2.77346e-05	NFKBIA
PLEK	8.79212e-10	-0.350139	0.222	0.345	2.9487e-05	PLEK
LRRFIP2	9.05673e-10	-0.33365	0.04	0.106	3.03745e-05	LRRFIP2
CYBB	9.26453e-10	0.35284	0.301	0.18	3.10714e-05	CYBB
CD53	9.8607e-10	0.29128	0.356	0.246	3.30708e-05	CD53
CDK2AP2	1.08385e-09	0.273159	0.234	0.135	3.63502e-05	CDK2AP2
IQGAP1	1.08847e-09	0.344767	0.379	0.246	3.65053e-05	IQGAP1
AP1B1	1.16819e-09	0.337066	0.176	0.071	3.91789e-05	AP1B1
JUND	1.23792e-09	0.407242	0.181	0.08	4.15174e-05	JUND
IL18	1.2892e-09	-0.37943	0.073	0.155	4.32373e-05	IL18
SGPL1	1.32252e-09	0.312578	0.101	0.025	4.43545e-05	SGPL1
LRRC25	1.41314e-09	0.279038	0.11	0.036	4.73939e-05	LRRC25
FPR3	1.44412e-09	0.26647	0.24	0.13	4.84329e-05	FPR3
SRSF3	1.47555e-09	0.275413	0.42	0.309	4.9487e-05	SRSF3
GADD45GIP1	1.48825e-09	-0.324561	0.077	0.166	4.99131e-05	GADD45GIP1
CENPX	1.61418e-09	0.260425	0.202	0.103	5.41365e-05	CENPX
SERPINB1	1.6217e-09	0.299806	0.341	0.236	5.43885e-05	SERPINB1
SSNA1	1.74753e-09	0.296603	0.182	0.099	5.86086e-05	SSNA1
GRK2	1.80298e-09	0.321189	0.149	0.063	6.04683e-05	GRK2
IFNGR2	1.88772e-09	0.317183	0.119	0.04	6.33103e-05	IFNGR2
LY6D	2.11385e-09	0.330073	0.113	0.042	7.08944e-05	LY6D
DNAJB6	2.16433e-09	0.332081	0.293	0.186	7.25872e-05	DNAJB6
CCR1	2.17618e-09	0.315562	0.159	0.067	7.29849e-05	CCR1
S100A7	2.3771e-09	0.505756	0.333	0.21	7.97233e-05	S100A7
IDH1	2.42083e-09	0.26668	0.117	0.042	8.11898e-05	IDH1
SYNGR2	2.4951e-09	-0.340344	0.484	0.604	8.36805e-05	SYNGR2
CLTC	2.61653e-09	0.354206	0.235	0.122	8.77531e-05	CLTC
GPAT3	2.66804e-09	-0.364334	0.053	0.131	8.94809e-05	GPAT3
UQCC2	2.69603e-09	0.263938	0.163	0.078	9.04196e-05	UQCC2
MAP3K13	2.72899e-09	0.282938	0.148	0.071	9.1525e-05	MAP3K13
UNC119	2.81031e-09	-0.344424	0.056	0.126	9.42523e-05	UNC119
DYNLRB1	3.60035e-09	0.299717	0.285	0.182	0.000120749	DYNLRB1
APBB1IP	3.62464e-09	-0.386274	0.115	0.208	0.000121563	APBB1IP
ADGRE2	4.32344e-09	0.304203	0.135	0.057	0.000145	ADGRE2
PDIA4	4.86223e-09	0.302319	0.22	0.127	0.000163069	PDIA4
FAM120A	4.89321e-09	0.321931	0.145	0.054	0.000164108	FAM120A
TAPBP	5.04799e-09	0.258397	0.332	0.215	0.000169299	TAPBP
NDUFB10	5.41958e-09	0.28421	0.376	0.264	0.000181762	NDUFB10
CYTIP	6.33401e-09	-0.348814	0.117	0.193	0.00021243	CYTIP
AP1S2	6.97633e-09	-0.379313	0.101	0.184	0.000233972	AP1S2
HSPE1	7.80684e-09	0.345074	0.411	0.301	0.000261826	HSPE1
FMNL1	7.9159e-09	0.308844	0.174	0.088	0.000265484	FMNL1
PPM1G	8.56766e-09	-0.263702	0.053	0.114	0.000287342	PPM1G
LDHB	9.53034e-09	-0.358186	0.161	0.244	0.000319629	LDHB
SLC25A6	9.5949e-09	-0.346843	0.575	0.696	0.000321794	SLC25A6
SLA	9.87975e-09	0.272146	0.162	0.079	0.000331347	SLA
HM13	1.16424e-08	0.272349	0.323	0.212	0.000390464	HM13
FSCN1	1.22062e-08	-0.348232	0.079	0.162	0.000409371	FSCN1
APEX1	1.241e-08	-0.34788	0.165	0.256	0.000416205	APEX1
C11orf98	1.3361e-08	0.288918	0.136	0.06	0.000448102	C11orf98
MDH1	1.42838e-08	-0.372037	0.159	0.253	0.00047905	MDH1
COX14	1.43465e-08	0.275109	0.246	0.145	0.000481153	COX14
SNRPB2	1.46143e-08	0.305722	0.273	0.172	0.000490134	SNRPB2
LILRB3	1.4855e-08	0.259971	0.104	0.042	0.000498207	LILRB3
MBP	1.54231e-08	-0.293954	0.063	0.124	0.000517258	MBP
BCL2A1	1.59111e-08	0.494117	0.26	0.167	0.000533626	BCL2A1
WIPF1	1.61221e-08	0.333983	0.203	0.099	0.000540704	WIPF1
CXCL10	1.66715e-08	-0.538967	0.067	0.134	0.000559129	CXCL10
HDAC3	1.69547e-08	-0.28151	0.039	0.106	0.000568627	HDAC3
DYNLT1	1.89601e-08	0.299061	0.214	0.118	0.000635882	DYNLT1
PNISR	1.9615e-08	-0.293477	0.134	0.212	0.000657848	PNISR
AGTRAP	2.02559e-08	0.317815	0.157	0.077	0.000679342	AGTRAP
EEF2	2.0646e-08	-0.313517	0.497	0.608	0.000692425	EEF2
GBP1	2.39164e-08	-0.387278	0.135	0.212	0.000802108	GBP1
POLE4	2.54476e-08	0.284815	0.227	0.151	0.000853461	POLE4
IFI27L2	2.71966e-08	0.265782	0.254	0.165	0.000912118	IFI27L2
RCSD1	2.72295e-08	-0.273589	0.05	0.11	0.000913224	RCSD1
IMPDH2	2.75231e-08	-0.318865	0.106	0.18	0.00092307	IMPDH2
LGALS9	2.99518e-08	0.262567	0.357	0.251	0.00100452	LGALS9
ITGB2	3.02662e-08	-0.274044	0.49	0.6	0.00101507	ITGB2
SERPINB9	3.0413e-08	0.275193	0.114	0.052	0.00101999	SERPINB9
LAMTOR5	3.09753e-08	0.299729	0.242	0.147	0.00103885	LAMTOR5
SCAND1	3.31124e-08	0.261119	0.294	0.195	0.00111052	SCAND1
RALY	3.32329e-08	-0.329346	0.161	0.248	0.00111456	RALY
STMP1	3.36262e-08	0.260673	0.289	0.19	0.00112775	STMP1
ADSS	4.12482e-08	0.271016	0.117	0.054	0.00138338	ADSS
ITGAM	4.52659e-08	0.288988	0.14	0.06	0.00151813	ITGAM
HLA-DRB5	4.84531e-08	-0.337396	0.385	0.496	0.00162502	HLA-DRB5
TNFRSF1A	4.91772e-08	0.273047	0.216	0.121	0.00164931	TNFRSF1A
PPP1R18	5.09044e-08	0.283159	0.263	0.159	0.00170723	PPP1R18
DSE	5.11329e-08	0.299376	0.189	0.105	0.00171489	DSE
ZNF331	5.71063e-08	0.349693	0.192	0.108	0.00191523	ZNF331
LAIR1	6.09034e-08	0.298228	0.169	0.082	0.00204258	LAIR1
ISCU	6.17163e-08	-0.332158	0.129	0.21	0.00206984	ISCU
ARL6IP4	6.41348e-08	-0.277382	0.267	0.372	0.00215095	ARL6IP4
ACTN1	6.75345e-08	0.328001	0.147	0.077	0.00226497	ACTN1
SMIM4	6.9392e-08	0.291591	0.145	0.07	0.00232727	SMIM4
RAB1A	6.97157e-08	0.275755	0.167	0.084	0.00233812	RAB1A
SPI1	7.5395e-08	-0.312633	0.532	0.66	0.0025286	SPI1
YWHAG	7.58909e-08	0.254645	0.137	0.064	0.00254523	YWHAG
CD300C	8.22963e-08	0.252013	0.15	0.074	0.00276005	CD300C
MAPK1	8.42576e-08	0.27094	0.13	0.048	0.00282583	MAPK1
DDX21	9.09695e-08	0.316594	0.234	0.145	0.00305093	DDX21
FGL2	9.13946e-08	-0.285561	0.569	0.662	0.00306519	FGL2
DMXL2	1.24996e-07	0.325668	0.108	0.038	0.0041921	DMXL2
CHMP1B	1.35531e-07	0.367021	0.242	0.157	0.00454543	CHMP1B
FGR	1.37831e-07	0.286667	0.221	0.136	0.00462257	FGR
BAX	1.42965e-07	0.260209	0.267	0.174	0.00479477	BAX
MEF2A	1.4382e-07	-0.292234	0.075	0.135	0.00482343	MEF2A
NDFIP1	1.49831e-07	-0.321477	0.124	0.197	0.00502504	NDFIP1
CXCL9	1.56711e-07	-0.303503	0.096	0.16	0.00525576	CXCL9
LILRB4	1.59689e-07	0.272169	0.11	0.042	0.00535564	LILRB4
GNAI3	1.61523e-07	0.273988	0.201	0.112	0.00541715	GNAI3
CD36	1.64392e-07	0.330204	0.166	0.087	0.00551339	CD36
NINJ1	1.72187e-07	0.260403	0.241	0.141	0.0057748	NINJ1
NR4A1	1.90555e-07	0.360016	0.226	0.143	0.00639084	NR4A1
FNBP4	1.94887e-07	-0.260742	0.052	0.106	0.00653612	FNBP4
DPM3	1.98501e-07	0.253718	0.181	0.095	0.00665731	DPM3
DPH3	2.01799e-07	0.262615	0.126	0.055	0.00676795	DPH3
PRKAR1A	2.2097e-07	0.304372	0.2	0.105	0.00741089	PRKAR1A
TPP1	2.27453e-07	0.258605	0.239	0.138	0.00762832	TPP1
TUBB4B	2.48068e-07	0.30894	0.256	0.17	0.0083197	TUBB4B
AHNAK	2.54429e-07	-0.283489	0.391	0.459	0.00853303	AHNAK
SNX2	2.56938e-07	0.299723	0.274	0.181	0.0086172	SNX2
PNN	2.69769e-07	-0.289359	0.077	0.138	0.00904751	PNN
IVNS1ABP	2.72819e-07	0.307876	0.201	0.123	0.00914979	IVNS1ABP
CAT	2.738e-07	-0.3795	0.117	0.195	0.00918271	CAT
MT-CO3	2.79039e-07	0.288042	0.994	0.989	0.00935843	MT-CO3
STOM	2.80323e-07	0.260918	0.131	0.052	0.00940146	STOM
NUB1	2.88464e-07	-0.284903	0.067	0.127	0.0096745	NUB1
GBP5	3.13641e-07	-0.315648	0.06	0.112	0.0105189	GBP5
HVCN1	3.48289e-07	-0.258903	0.053	0.108	0.0116809	HVCN1
GTF3A	3.48453e-07	-0.297611	0.092	0.165	0.0116864	GTF3A
EWSR1	3.49346e-07	-0.279977	0.15	0.221	0.0117164	EWSR1
TCP1	3.61232e-07	0.293095	0.186	0.108	0.012115	TCP1
PFDN2	3.87581e-07	0.263855	0.274	0.179	0.0129987	PFDN2
HCAR2	4.14912e-07	-0.345123	0.043	0.106	0.0139153	HCAR2
ATP6AP1	4.36243e-07	-0.25797	0.159	0.246	0.0146307	ATP6AP1
SH3BGRL	4.92946e-07	-0.314517	0.397	0.498	0.0165324	SH3BGRL
KRTDAP	4.9714e-07	0.305803	0.142	0.065	0.0166731	KRTDAP
LILRB1	5.25e-07	0.263162	0.123	0.055	0.0176075	LILRB1
RNASE6	5.51645e-07	0.255922	0.413	0.317	0.0185011	RNASE6
LPCAT2	5.53777e-07	-0.330163	0.1	0.156	0.0185726	LPCAT2
GADD45B	5.54308e-07	-0.431162	0.338	0.43	0.0185904	GADD45B
UBE2E2	5.74882e-07	-0.287279	0.061	0.116	0.0192804	UBE2E2
IFI27	6.63136e-07	-0.318325	0.136	0.199	0.0222403	IFI27
TAF15	6.69458e-07	-0.279003	0.088	0.146	0.0224523	TAF15
CXCL2	6.84845e-07	0.346076	0.161	0.074	0.0229683	CXCL2
HEXB	7.34311e-07	-0.285939	0.095	0.162	0.0246273	HEXB
RPL21	7.83441e-07	-0.30396	0.682	0.763	0.026275	RPL21
RPL9	8.63385e-07	-0.263352	0.797	0.852	0.0289562	RPL9
LAP3	9.05683e-07	-0.341362	0.292	0.375	0.0303748	LAP3
IER2	1.19218e-06	-0.294855	0.294	0.384	0.0399832	IER2
SNX10	1.19922e-06	0.25382	0.18	0.101	0.0402194	SNX10
FERMT3	1.33789e-06	0.265282	0.238	0.153	0.0448701	FERMT3

## Sheet: C4 TC-3
	p_val	avg_logFC	pct.1	pct.2	p_val_adj	Gene
RPS2	0	-1.93061	0.616	0.986	0	RPS2
FTH1	0	-1.93288	0.628	0.994	0	FTH1
PFN1	0	-1.93313	0.785	0.999	0	PFN1
CXCL13	1.02924e-256	3.68327	0.793	0.088	3.45188e-252	CXCL13
RPS29	2.26793e-195	-0.848436	0.908	0.995	7.60618e-191	RPS29
TRAV27	1.55216e-176	-1.31317	0.579	0.929	5.20564e-172	TRAV27
HMGN1	4.24896e-143	-1.22533	0.434	0.841	1.42502e-138	HMGN1
COX5A	3.09038e-137	-1.31385	0.202	0.688	1.03645e-132	COX5A
RPL13	2.62343e-133	-0.418314	0.99	1	8.79846e-129	RPL13
ANP32B	4.15729e-133	-1.22355	0.317	0.766	1.39427e-128	ANP32B
RANBP1	1.79927e-125	-1.23256	0.282	0.725	6.03439e-121	RANBP1
ITM2A	4.02682e-117	-1.26555	0.254	0.707	1.35052e-112	ITM2A
ATF5	3.85802e-116	-1.3051	0.037	0.474	1.2939e-111	ATF5
IGHM	1.93929e-111	-1.18829	0.183	0.642	6.504e-107	IGHM
MT-CO3	5.13891e-109	-0.408946	0.966	0.997	1.72349e-104	MT-CO3
HACD1	4.28386e-104	-1.2346	0.155	0.583	1.43672e-99	HACD1
TRGC2	1.82126e-103	-1.26605	0.017	0.408	6.10814e-99	TRGC2
RPLP1	1.56007e-101	0.400521	0.997	1	5.23216e-97	RPLP1
TUBA1B	4.31695e-95	-0.553307	0.967	0.996	1.44782e-90	TUBA1B
S100A6	1.49257e-93	1.00184	0.94	0.756	5.0058e-89	S100A6
TRGV9	3.62638e-91	-1.19336	0.084	0.475	1.21622e-86	TRGV9
CORO1B	2.59437e-90	-0.870958	0.559	0.872	8.70101e-86	CORO1B
EIF5A	5.58035e-90	-0.913244	0.542	0.836	1.87154e-85	EIF5A
HSP90AA1	1.67529e-88	-0.649794	0.899	0.972	5.6186e-84	HSP90AA1
HMGN2	3.98039e-88	0.739336	0.981	0.922	1.33494e-83	HMGN2
IDH2	5.37562e-86	-1.08958	0.096	0.475	1.80288e-81	IDH2
TSC22D3	1.6615e-81	1.06066	0.732	0.289	5.57233e-77	TSC22D3
UQCRFS1	2.96364e-81	-0.973359	0.063	0.416	9.93947e-77	UQCRFS1
LY6E	1.98931e-80	-0.845019	0.564	0.838	6.67174e-76	LY6E
TMA7	3.36353e-79	0.696793	0.923	0.695	1.12806e-74	TMA7
ALOX5AP	2.64044e-77	0.98044	0.759	0.366	8.85552e-73	ALOX5AP
SPNS1	1.42707e-76	-1.00979	0.165	0.527	4.78609e-72	SPNS1
B2M	5.16581e-71	0.408715	1	0.999	1.73251e-66	B2M
SEC61B	2.07455e-70	0.757001	0.785	0.434	6.95763e-66	SEC61B
KIR2DL3	1.04529e-68	0.850366	0.249	0.003	3.50569e-64	KIR2DL3
RPL28	6.38774e-68	0.386283	0.991	1	2.14232e-63	RPL28
ARF5	4.65649e-67	-0.875751	0.234	0.57	1.56169e-62	ARF5
EPHX2	7.36303e-66	-0.949322	0.143	0.464	2.46941e-61	EPHX2
MRPS34	6.35962e-64	-0.932306	0.215	0.513	2.13289e-59	MRPS34
GNLY	9.41365e-64	1.71104	0.203	0.007	3.15715e-59	GNLY
CCDC85B	1.39135e-63	-0.79491	0.014	0.271	4.66631e-59	CCDC85B
MTDH	1.66575e-63	-0.872966	0.294	0.603	5.58658e-59	MTDH
TSHZ2	1.16747e-62	0.685926	0.239	0.007	3.91545e-58	TSHZ2
CST7	1.20263e-62	0.922188	0.598	0.212	4.03337e-58	CST7
ITM2C	1.5642e-62	-0.938692	0.266	0.559	5.24603e-58	ITM2C
GADD45GIP1	2.1024e-61	-0.836609	0.047	0.31	7.05104e-57	GADD45GIP1
PGLS	2.36394e-61	-0.872146	0.07	0.36	7.92819e-57	PGLS
RCSD1	8.23064e-60	-0.8594	0.24	0.558	2.76039e-55	RCSD1
NBAS	1.49762e-57	0.986211	0.364	0.072	5.02271e-53	NBAS
DDIT4	7.50357e-57	0.902235	0.54	0.165	2.51655e-52	DDIT4
SCG2	1.19029e-56	0.624614	0.175	0.001	3.99198e-52	SCG2
RPL7	4.163e-56	-0.45834	0.89	0.973	1.39619e-51	RPL7
RPS19	3.99852e-55	0.431451	0.987	0.996	1.34102e-50	RPS19
NDFIP1	6.3423e-55	-0.823119	0.16	0.455	2.12708e-50	NDFIP1
SH2D2A	5.36504e-54	0.714726	0.37	0.063	1.79933e-49	SH2D2A
ITM2B	6.19654e-54	-0.834481	0.117	0.408	2.07819e-49	ITM2B
PDIA3	3.33522e-53	-0.828596	0.192	0.483	1.11857e-48	PDIA3
SH3BGRL3	5.15924e-53	0.687353	0.935	0.843	1.73031e-48	SH3BGRL3
ISG20	7.2779e-53	0.940382	0.359	0.061	2.44086e-48	ISG20
MRPL41	8.09473e-52	-0.798141	0.087	0.329	2.71481e-47	MRPL41
TMEM160	1.45183e-51	-0.70586	0.013	0.227	4.86915e-47	TMEM160
KRT16	1.59415e-51	0.714174	0.263	0.027	5.34645e-47	KRT16
RPS20	9.8943e-51	-0.720153	0.572	0.769	3.31835e-46	RPS20
S100A11	1.69456e-50	0.707579	0.902	0.758	5.68322e-46	S100A11
FAU	3.14262e-49	0.419707	0.977	0.967	1.05397e-44	FAU
SRSF5	6.22583e-49	-0.729476	0.346	0.609	2.08802e-44	SRSF5
CYC1	1.13829e-48	-0.725804	0.055	0.297	3.8176e-44	CYC1
PPM1G	6.11658e-48	-0.785226	0.13	0.389	2.05138e-43	PPM1G
PLP2	2.68091e-47	0.749885	0.604	0.251	8.99123e-43	PLP2
FYB1	3.61577e-47	-0.668106	0.484	0.725	1.21266e-42	FYB1
S100A8	1.12727e-46	0.801303	0.607	0.276	3.78065e-42	S100A8
ATP5F1E	1.35981e-46	0.527792	0.939	0.878	4.56052e-42	ATP5F1E
MT-ND1	2.63298e-46	-0.553663	0.745	0.922	8.83049e-42	MT-ND1
SERF2	4.79547e-46	0.501751	0.943	0.847	1.60831e-41	SERF2
NSD3	5.86089e-46	-0.797074	0.086	0.34	1.96563e-41	NSD3
UBC	6.04023e-46	-0.525741	0.765	0.901	2.02577e-41	UBC
S100A10	1.28916e-45	0.557462	0.926	0.785	4.32359e-41	S100A10
RPS27L	1.29075e-45	0.752307	0.723	0.408	4.32891e-41	RPS27L
COCH	9.05974e-45	-0.742491	0.05	0.267	3.03845e-40	COCH
TRG-AS1	1.66441e-44	-0.808143	0.116	0.352	5.58211e-40	TRG-AS1
KRT6A	3.01072e-44	0.740824	0.252	0.032	1.00974e-39	KRT6A
AP1M1	4.05217e-44	-0.767133	0.221	0.462	1.35902e-39	AP1M1
RPLP2	6.40861e-44	0.394328	0.982	0.992	2.14932e-39	RPLP2
GTF3A	1.25103e-43	-0.734919	0.169	0.407	4.1957e-39	GTF3A
GUK1	1.45734e-43	-0.735441	0.192	0.42	4.88763e-39	GUK1
IGHD	3.66197e-43	-0.664772	0.032	0.226	1.22815e-38	IGHD
CXCL10	8.78381e-43	-0.841327	0.12	0.358	2.94592e-38	CXCL10
LIMD2	9.14438e-43	-0.726757	0.443	0.652	3.06684e-38	LIMD2
MIF	1.1103e-42	0.537789	0.958	0.925	3.72371e-38	MIF
LAGE3	1.92784e-42	-0.715034	0.11	0.338	6.46559e-38	LAGE3
NAA38	2.59533e-42	0.621286	0.585	0.251	8.70421e-38	NAA38
NT5C	6.23894e-42	-0.625449	0.031	0.227	2.09242e-37	NT5C
RPS15	7.24641e-42	0.293773	0.994	0.997	2.4303e-37	RPS15
IL7R	7.57989e-42	0.709316	0.544	0.238	2.54215e-37	IL7R
PPP1CC	1.10617e-41	-0.732431	0.217	0.459	3.70987e-37	PPP1CC
FUS	2.24985e-41	-0.575072	0.616	0.802	7.54555e-37	FUS
RGS1	2.67067e-40	0.566226	0.226	0.021	8.95688e-36	RGS1
RPL39	7.31035e-40	0.360419	0.986	0.999	2.45175e-35	RPL39
ASS1	9.81132e-40	-0.591568	0.017	0.181	3.29052e-35	ASS1
COX17	1.36274e-39	0.603899	0.648	0.317	4.57035e-35	COX17
SOX4	1.75445e-39	-0.722769	0.079	0.292	5.88408e-35	SOX4
LAT	2.50335e-39	-0.617001	0.579	0.754	8.39575e-35	LAT
MGST3	3.15619e-39	0.582771	0.295	0.05	1.05852e-34	MGST3
COX6A1	3.61115e-39	0.495338	0.916	0.809	1.21111e-34	COX6A1
CRIP1	2.00608e-38	0.422243	0.987	0.976	6.72799e-34	CRIP1
PKM	3.1282e-38	-0.405718	0.847	0.947	1.04913e-33	PKM
GIMAP4	5.03599e-38	-0.653276	0.406	0.627	1.68897e-33	GIMAP4
MT2A	1.07745e-37	0.677518	0.954	0.921	3.61354e-33	MT2A
DEK	1.62286e-37	-0.694522	0.264	0.479	5.44276e-33	DEK
RPS26	2.38061e-36	0.395705	0.974	0.982	7.98409e-32	RPS26
LINC00384	4.79273e-36	0.503201	0.139	0.002	1.60739e-31	LINC00384
PRDX1	8.48584e-36	-0.37557	0.886	0.968	2.84598e-31	PRDX1
H1F0	8.51296e-36	-0.743447	0.05	0.232	2.85508e-31	H1F0
SMARCB1	8.9492e-36	-0.653376	0.064	0.249	3.00138e-31	SMARCB1
PABPC1	2.10009e-35	-0.515376	0.672	0.815	7.04328e-31	PABPC1
PITHD1	3.17228e-35	-0.539394	0.022	0.184	1.06392e-30	PITHD1
UQCRC2	4.0742e-35	-0.650894	0.418	0.601	1.36641e-30	UQCRC2
LGALS1	1.6721e-34	1.18248	0.664	0.435	5.60789e-30	LGALS1
BIRC3	2.30471e-34	0.623329	0.464	0.181	7.72954e-30	BIRC3
APP	2.96806e-34	-0.686948	0.123	0.321	9.95427e-30	APP
IL32	5.23089e-34	0.566265	0.939	0.869	1.75434e-29	IL32
POMZP3	7.83154e-34	-0.51432	0.008	0.149	2.62654e-29	POMZP3
AZIN1	8.89568e-34	-0.677943	0.126	0.323	2.98343e-29	AZIN1
DDT	1.36334e-33	0.536834	0.475	0.177	4.57236e-29	DDT
ADA	1.50256e-33	-0.64719	0.077	0.276	5.03929e-29	ADA
RPL13A	1.98507e-33	-0.381086	0.922	0.963	6.65754e-29	RPL13A
SELENOK	2.08729e-33	0.575408	0.536	0.228	7.00035e-29	SELENOK
SPINT2	2.73403e-33	-0.688722	0.16	0.366	9.16939e-29	SPINT2
OST4	3.21561e-33	0.530603	0.724	0.449	1.07845e-28	OST4
LRRN3	3.70561e-33	-0.645162	0.049	0.225	1.24279e-28	LRRN3
PYURF	3.72901e-33	-0.634793	0.086	0.278	1.25063e-28	PYURF
SYTL3	7.0901e-33	0.392845	0.133	0.004	2.37788e-28	SYTL3
UBE2J2	8.77341e-33	-0.504748	0.018	0.167	2.94243e-28	UBE2J2
SUPT16H	9.24948e-33	-0.641088	0.322	0.518	3.10209e-28	SUPT16H
KRTCAP2	1.01147e-32	0.483708	0.734	0.456	3.39227e-28	KRTCAP2
GLUL	2.35095e-32	0.481944	0.189	0.021	7.88463e-28	GLUL
PTHLH	2.55525e-32	-0.667324	0.105	0.3	8.56979e-28	PTHLH
HSP90AB1	4.12115e-32	-0.433808	0.775	0.905	1.38215e-27	HSP90AB1
ITGB1	4.15657e-32	-0.701566	0.33	0.541	1.39403e-27	ITGB1
DECR1	5.14692e-32	-0.623014	0.285	0.474	1.72618e-27	DECR1
MX1	1.08606e-31	-0.598028	0.038	0.203	3.64243e-27	MX1
ZFP36L1	1.70183e-31	-0.675629	0.165	0.372	5.70759e-27	ZFP36L1
EIF3H	1.8185e-31	-0.535798	0.519	0.682	6.09889e-27	EIF3H
KLHL42	2.07978e-31	-0.643784	0.091	0.276	6.97518e-27	KLHL42
ANXA11	2.15312e-31	-0.649538	0.139	0.338	7.22114e-27	ANXA11
CD79A	2.90239e-31	-0.61678	0.014	0.166	9.73402e-27	CD79A
CORO1A	5.35744e-31	-0.405041	0.893	0.947	1.79678e-26	CORO1A
TMSB10	5.89678e-31	0.345922	0.995	0.999	1.97766e-26	TMSB10
FKBP5	6.43722e-31	0.550724	0.479	0.189	2.15891e-26	FKBP5
DYNLL1	9.46233e-31	0.492583	0.754	0.517	3.17347e-26	DYNLL1
MYDGF	1.00941e-30	-0.589255	0.091	0.266	3.38535e-26	MYDGF
FNTA	1.12047e-30	-0.577599	0.061	0.228	3.75782e-26	FNTA
PPP1R2	3.34559e-30	0.568519	0.55	0.265	1.12204e-25	PPP1R2
COX7A2	5.13743e-30	0.434751	0.875	0.708	1.72299e-25	COX7A2
EIF5	5.40079e-30	-0.613049	0.282	0.466	1.81132e-25	EIF5
H2AFX	6.08829e-30	-0.601562	0.41	0.595	2.04189e-25	H2AFX
JUNB	1.15027e-29	-0.720002	0.243	0.427	3.85777e-25	JUNB
AEBP1	1.36576e-29	-0.555481	0.033	0.188	4.58049e-25	AEBP1
MTHFD2	1.5335e-29	0.524649	0.481	0.204	5.14304e-25	MTHFD2
MAP1LC3B	1.85784e-29	-0.528198	0.04	0.194	6.23082e-25	MAP1LC3B
UBA2	2.40718e-29	-0.58771	0.158	0.341	8.0732e-25	UBA2
ATP5MD	3.13036e-29	0.500332	0.644	0.391	1.04986e-24	ATP5MD
TRAP1	5.38881e-29	-0.569854	0.105	0.269	1.8073e-24	TRAP1
CDKN1A	6.17506e-29	0.619712	0.212	0.031	2.07099e-24	CDKN1A
PTPN6	1.40477e-28	-0.577396	0.227	0.416	4.71132e-24	PTPN6
ROMO1	3.20486e-28	0.464429	0.733	0.476	1.07484e-23	ROMO1
CTSL	4.42252e-28	-0.727279	0.097	0.265	1.48323e-23	CTSL
MCUB	7.48843e-28	-0.527431	0.049	0.199	2.51147e-23	MCUB
HMGB2	7.52315e-28	0.380038	0.973	0.917	2.52311e-23	HMGB2
TNIP3	1.04934e-27	0.446984	0.138	0.01	3.51927e-23	TNIP3
SARAF	1.18563e-27	-0.480431	0.635	0.761	3.97637e-23	SARAF
RAB4A	1.87524e-27	-0.548528	0.054	0.207	6.28917e-23	RAB4A
C1QBP	1.91888e-27	-0.619497	0.208	0.374	6.43555e-23	C1QBP
CAMK4	2.17722e-27	-0.591551	0.101	0.282	7.30195e-23	CAMK4
COX6B1	2.59115e-27	0.388383	0.862	0.697	8.6902e-23	COX6B1
MCM7	3.28037e-27	-0.584333	0.405	0.564	1.10017e-22	MCM7
LRRFIP1	4.13046e-27	-0.573914	0.246	0.426	1.38528e-22	LRRFIP1
SATB2	4.9467e-27	-0.509439	0.042	0.192	1.65902e-22	SATB2
APEX1	6.57094e-27	-0.586905	0.347	0.494	2.20376e-22	APEX1
PKIG	9.89747e-27	-0.508162	0.037	0.172	3.31941e-22	PKIG
HSPB1	1.14607e-26	-0.485495	0.642	0.77	3.84368e-22	HSPB1
CD9	1.51503e-26	0.492729	0.202	0.044	5.08109e-22	CD9
SRGN	1.67092e-26	0.530485	0.908	0.813	5.60393e-22	SRGN
EZH2	2.05171e-26	-0.551881	0.147	0.325	6.88102e-22	EZH2
GNG5	3.55219e-26	0.41572	0.83	0.641	1.19133e-21	GNG5
ARL4A	3.74085e-26	-0.574634	0.13	0.304	1.25461e-21	ARL4A
ATP6V0C	6.20551e-26	-0.581285	0.197	0.37	2.0812e-21	ATP6V0C
MT-ND3	1.1311e-25	0.361382	0.955	0.962	3.79347e-21	MT-ND3
PHPT1	1.7915e-25	0.460317	0.494	0.222	6.00834e-21	PHPT1
ICOS	2.62668e-25	-0.590759	0.134	0.286	8.80937e-21	ICOS
EEF1G	2.73523e-25	-0.34797	0.746	0.866	9.17343e-21	EEF1G
UBL5	3.57616e-25	0.41512	0.783	0.567	1.19937e-20	UBL5
UQCRQ	5.06356e-25	0.445706	0.824	0.673	1.69822e-20	UQCRQ
KRT10	6.73586e-25	-0.552673	0.065	0.218	2.25907e-20	KRT10
RRM2	7.3974e-25	0.540235	0.489	0.236	2.48094e-20	RRM2
UBE2I	9.04147e-25	-0.47661	0.669	0.775	3.03233e-20	UBE2I
TRAPPC5	1.40981e-24	-0.393629	0.014	0.132	4.72824e-20	TRAPPC5
NIPSNAP2	2.04036e-24	-0.452554	0.024	0.149	6.84295e-20	NIPSNAP2
RBMS1	2.07363e-24	0.43139	0.231	0.055	6.95453e-20	RBMS1
SMIM37	2.85113e-24	0.447097	0.326	0.104	9.56212e-20	SMIM37
PHLDA2	3.61543e-24	0.322822	0.111	0.008	1.21254e-19	PHLDA2
CDK1	3.70519e-24	0.539909	0.602	0.339	1.24265e-19	CDK1
COX8A	4.12628e-24	0.413848	0.911	0.832	1.38387e-19	COX8A
CTLA4	4.60432e-24	0.395173	0.146	0.012	1.5442e-19	CTLA4
CD40LG	4.77522e-24	-0.480838	0.027	0.156	1.60151e-19	CD40LG
EIF3F	6.12737e-24	-0.493411	0.508	0.626	2.055e-19	EIF3F
SLAMF1	8.67262e-24	0.419787	0.286	0.09	2.90862e-19	SLAMF1
PLEK	1.121e-23	-0.508363	0.066	0.193	3.75961e-19	PLEK
GATA3	1.13226e-23	-0.571198	0.257	0.423	3.79736e-19	GATA3
TRGC1	1.21443e-23	-0.476401	0.049	0.188	4.07295e-19	TRGC1
BTG1	1.29347e-23	0.549518	0.529	0.273	4.33805e-19	BTG1
NAPRT	1.33129e-23	-0.442854	0.024	0.139	4.46486e-19	NAPRT
UBE2C	2.74228e-23	0.483373	0.802	0.627	9.19705e-19	UBE2C
JTB	2.98015e-23	-0.550023	0.17	0.314	9.99484e-19	JTB
PSMA6	3.02736e-23	-0.474091	0.579	0.687	1.01532e-18	PSMA6
ALDOA	4.47157e-23	-0.408641	0.673	0.781	1.49967e-18	ALDOA
KRT17	6.04419e-23	0.482635	0.157	0.027	2.0271e-18	KRT17
NCBP2-AS2	8.6279e-23	-0.42302	0.037	0.157	2.89363e-18	NCBP2-AS2
SCCPDH	9.25403e-23	-0.535204	0.264	0.417	3.10362e-18	SCCPDH
FGFR1	1.13684e-22	-0.494104	0.106	0.275	3.81274e-18	FGFR1
ZNF503	1.18516e-22	-0.438632	0.018	0.131	3.97477e-18	ZNF503
TSC22D1	1.52286e-22	0.300926	0.102	0.005	5.10736e-18	TSC22D1
INSIG1	1.63952e-22	-0.476803	0.056	0.194	5.49863e-18	INSIG1
TSPO	1.68786e-22	0.439914	0.64	0.394	5.66076e-18	TSPO
CDO1	2.88539e-22	0.558821	0.204	0.062	9.67701e-18	CDO1
UQCR11	3.0834e-22	0.387538	0.731	0.509	1.03411e-17	UQCR11
PAK2	5.4456e-22	-0.499243	0.217	0.364	1.82634e-17	PAK2
ANXA1	5.72138e-22	0.505144	0.708	0.474	1.91884e-17	ANXA1
CNBP	5.72998e-22	-0.457338	0.614	0.72	1.92172e-17	CNBP
TMEM258	6.23044e-22	0.392898	0.787	0.608	2.08957e-17	TMEM258
EIF4H	7.1054e-22	-0.522456	0.383	0.506	2.38301e-17	EIF4H
UQCR10	1.20579e-21	0.371532	0.782	0.599	4.04396e-17	UQCR10
TNFRSF18	1.4213e-21	-0.525669	0.073	0.2	4.76677e-17	TNFRSF18
MAF1	1.42391e-21	-0.488203	0.075	0.2	4.7755e-17	MAF1
TUBA4A	1.60287e-21	0.490858	0.503	0.259	5.3757e-17	TUBA4A
ZDHHC12	1.75954e-21	0.463154	0.4	0.16	5.90114e-17	ZDHHC12
NDUFA11	1.89287e-21	0.409894	0.423	0.182	6.34832e-17	NDUFA11
CALM1	2.63493e-21	-0.380123	0.814	0.881	8.83702e-17	CALM1
GALNT2	2.7411e-21	0.400042	0.134	0.019	9.19312e-17	GALNT2
PDE3B	3.40543e-21	0.285417	0.105	0.008	1.14211e-16	PDE3B
EDF1	3.8085e-21	0.361428	0.741	0.524	1.27729e-16	EDF1
ICAM3	4.42686e-21	-0.505344	0.342	0.488	1.48468e-16	ICAM3
CD82	4.79404e-21	-0.520911	0.23	0.38	1.60782e-16	CD82
MPG	4.881e-21	-0.465527	0.101	0.237	1.63699e-16	MPG
SEPT9	5.4161e-21	-0.506218	0.317	0.45	1.81645e-16	SEPT9
CD53	5.64798e-21	0.461028	0.405	0.174	1.89422e-16	CD53
MDH2	5.6685e-21	-0.424077	0.587	0.707	1.9011e-16	MDH2
ATOX1	7.44944e-21	0.407911	0.395	0.163	2.49839e-16	ATOX1
CDHR3	7.99588e-21	-0.451457	0.043	0.164	2.68166e-16	CDHR3
SNRPG	8.65667e-21	0.359697	0.824	0.678	2.90327e-16	SNRPG
RNPS1	8.74572e-21	-0.471433	0.582	0.691	2.93314e-16	RNPS1
HNRNPAB	1.35047e-20	-0.480628	0.253	0.396	4.52921e-16	HNRNPAB
VIM	1.52063e-20	0.362083	0.989	0.985	5.09988e-16	VIM
PIK3IP1	1.55956e-20	0.466634	0.199	0.049	5.23044e-16	PIK3IP1
PARP1	1.7776e-20	-0.484357	0.36	0.486	5.96172e-16	PARP1
NDUFB7	1.93146e-20	0.366675	0.585	0.329	6.47772e-16	NDUFB7
DYNLT1	2.11139e-20	0.400502	0.303	0.093	7.08119e-16	DYNLT1
RBM25	2.46684e-20	-0.517967	0.424	0.551	8.2733e-16	RBM25
JUN	2.78103e-20	-0.571422	0.13	0.279	9.32702e-16	JUN
TBCA	3.40773e-20	0.390226	0.677	0.464	1.14288e-15	TBCA
CBR3	5.11315e-20	-0.501867	0.128	0.26	1.71485e-15	CBR3
LMO4	7.47424e-20	0.511997	0.442	0.22	2.50671e-15	LMO4
HSPB11	7.67619e-20	0.40991	0.497	0.234	2.57444e-15	HSPB11
UQCC2	1.21165e-19	0.400839	0.444	0.21	4.06362e-15	UQCC2
NASP	1.48795e-19	-0.450492	0.489	0.612	4.99028e-15	NASP
CENPW	1.58487e-19	0.381481	0.527	0.282	5.31534e-15	CENPW
PRMT1	1.6174e-19	-0.472446	0.455	0.576	5.42442e-15	PRMT1
PNN	1.68679e-19	-0.471363	0.269	0.424	5.65715e-15	PNN
UXT	2.00702e-19	0.364979	0.564	0.31	6.73113e-15	UXT
APOBEC3C	2.02738e-19	-0.48363	0.095	0.216	6.79942e-15	APOBEC3C
HPGDS	2.07421e-19	0.427178	0.304	0.107	6.95649e-15	HPGDS
SPOCK2	2.10824e-19	0.555825	0.397	0.189	7.07063e-15	SPOCK2
RPL27A	2.28676e-19	-0.367766	0.774	0.848	7.66934e-15	RPL27A
PAGE5	2.31483e-19	-0.474502	0.091	0.216	7.76348e-15	PAGE5
PET100	2.35799e-19	0.369655	0.577	0.325	7.90822e-15	PET100
TNFRSF25	2.55581e-19	-0.473917	0.079	0.206	8.57168e-15	TNFRSF25
YBX1	3.07964e-19	-0.406249	0.616	0.722	1.03285e-14	YBX1
CALR	3.92389e-19	-0.424949	0.637	0.732	1.316e-14	CALR
POMP	4.60852e-19	0.358921	0.679	0.458	1.5456e-14	POMP
SELENOS	4.7735e-19	0.351988	0.239	0.063	1.60094e-14	SELENOS
EWSR1	5.5991e-19	-0.47299	0.428	0.539	1.87783e-14	EWSR1
HVCN1	5.80807e-19	-0.411376	0.063	0.194	1.94791e-14	HVCN1
TRIO	7.98676e-19	-0.39749	0.029	0.137	2.6786e-14	TRIO
RSL1D1	9.39393e-19	-0.446433	0.377	0.511	3.15054e-14	RSL1D1
ACOT2	1.01411e-18	-0.424651	0.064	0.176	3.40113e-14	ACOT2
NFKBIA	1.11107e-18	-0.522715	0.155	0.298	3.72632e-14	NFKBIA
RPS28	1.15715e-18	0.256335	0.985	0.996	3.88086e-14	RPS28
CCL18	1.17122e-18	0.666829	0.134	0.026	3.92802e-14	CCL18
MBP	1.1956e-18	-0.434919	0.092	0.233	4.00981e-14	MBP
SQSTM1	1.28074e-18	-0.485286	0.16	0.296	4.29535e-14	SQSTM1
ATP6V0B	1.32914e-18	0.398104	0.513	0.277	4.45768e-14	ATP6V0B
RABAC1	1.33789e-18	0.426684	0.323	0.121	4.48702e-14	RABAC1
NDUFC2	1.46648e-18	0.373178	0.433	0.203	4.91826e-14	NDUFC2
MZT1	1.98866e-18	0.43603	0.54	0.3	6.66955e-14	MZT1
RBX1	2.18319e-18	0.348818	0.736	0.54	7.32197e-14	RBX1
HCST	3.03275e-18	0.468912	0.458	0.241	1.01712e-13	HCST
BAIAP3	3.07139e-18	-0.377598	0.027	0.133	1.03008e-13	BAIAP3
MYL12A	3.08987e-18	0.423057	0.9	0.821	1.03628e-13	MYL12A
HNRNPK	3.12021e-18	-0.366094	0.653	0.751	1.04646e-13	HNRNPK
HMGA1	4.36775e-18	-0.406336	0.101	0.212	1.46485e-13	HMGA1
KAT8	4.44169e-18	-0.328995	0.019	0.116	1.48965e-13	KAT8
COMMD6	4.56917e-18	0.352744	0.759	0.561	1.53241e-13	COMMD6
C7orf50	5.03697e-18	-0.444254	0.134	0.25	1.6893e-13	C7orf50
TRBV21-1	6.28392e-18	-0.453704	0.259	0.397	2.1075e-13	TRBV21-1
GTF2I	1.02258e-17	-0.42693	0.124	0.265	3.42953e-13	GTF2I
NCOR1	1.08709e-17	-0.433932	0.092	0.214	3.64587e-13	NCOR1
POLDIP2	1.09065e-17	-0.381952	0.036	0.137	3.65783e-13	POLDIP2
PNRC1	1.13599e-17	-0.452547	0.166	0.302	3.80987e-13	PNRC1
HMG20B	1.2336e-17	-0.398825	0.036	0.135	4.13725e-13	HMG20B
FPGS	1.23763e-17	-0.410074	0.065	0.176	4.15078e-13	FPGS
ST7	1.26297e-17	-0.378882	0.031	0.124	4.23575e-13	ST7
FKBP11	1.36192e-17	0.396503	0.254	0.082	4.5676e-13	FKBP11
SEPT6	1.4145e-17	-0.393072	0.619	0.719	4.74395e-13	SEPT6
HCFC1R1	1.56741e-17	0.379471	0.344	0.14	5.25678e-13	HCFC1R1
APOBEC3G	1.64008e-17	-0.470363	0.157	0.282	5.50049e-13	APOBEC3G
GRB2	1.79628e-17	-0.432884	0.093	0.203	6.02436e-13	GRB2
TOMM5	1.96021e-17	0.362692	0.59	0.376	6.57414e-13	TOMM5
LSP1	2.46532e-17	0.38763	0.618	0.404	8.26818e-13	LSP1
FAM207A	2.58632e-17	-0.300149	0.015	0.104	8.674e-13	FAM207A
H2AFV	2.74487e-17	-0.425568	0.337	0.473	9.20574e-13	H2AFV
CPNE2	2.77961e-17	0.393884	0.142	0.025	9.32225e-13	CPNE2
EIF2AK1	2.8724e-17	-0.407844	0.072	0.183	9.63347e-13	EIF2AK1
ANAPC11	3.30071e-17	0.328126	0.738	0.532	1.10699e-12	ANAPC11
CD3G	4.82804e-17	-0.489667	0.342	0.467	1.61923e-12	CD3G
TUBB4B	5.67533e-17	0.404558	0.739	0.539	1.90339e-12	TUBB4B
NDUFC1	5.98123e-17	0.383167	0.519	0.296	2.00598e-12	NDUFC1
HIST1H1A	6.04572e-17	-0.496505	0.176	0.305	2.02762e-12	HIST1H1A
MARCKSL1	6.55354e-17	-0.304501	0.017	0.101	2.19793e-12	MARCKSL1
METTL26	6.57196e-17	-0.500107	0.328	0.434	2.2041e-12	METTL26
IL2RA	1.05001e-16	0.477459	0.123	0.019	3.52153e-12	IL2RA
NOP10	1.35689e-16	0.323513	0.571	0.339	4.55073e-12	NOP10
CRYBG1	1.43026e-16	0.387535	0.189	0.055	4.79681e-12	CRYBG1
NDFIP2	1.5558e-16	0.353921	0.276	0.097	5.21784e-12	NDFIP2
PPP3CC	1.62681e-16	-0.335765	0.026	0.116	5.45599e-12	PPP3CC
RNASET2	1.6563e-16	-0.441208	0.102	0.215	5.55491e-12	RNASET2
RAB11FIP1	1.69792e-16	-0.417518	0.086	0.199	5.69449e-12	RAB11FIP1
MT-ATP8	1.77654e-16	-0.327572	0.883	0.941	5.95814e-12	MT-ATP8
TRIR	1.79294e-16	-0.426684	0.349	0.465	6.01316e-12	TRIR
NDUFB4	1.81449e-16	0.282871	0.665	0.425	6.08544e-12	NDUFB4
THRAP3	1.83869e-16	-0.450946	0.342	0.45	6.1666e-12	THRAP3
STARD3NL	1.89152e-16	-0.444127	0.095	0.204	6.34377e-12	STARD3NL
HIST1H4C	2.03029e-16	-0.314771	0.784	0.866	6.8092e-12	HIST1H4C
NDUFA2	2.11021e-16	0.337557	0.603	0.367	7.07721e-12	NDUFA2
IGFBP4	2.53147e-16	-0.399943	0.087	0.213	8.49004e-12	IGFBP4
P4HB	2.6372e-16	-0.460458	0.25	0.369	8.84464e-12	P4HB
MYL6	3.64134e-16	0.320099	0.946	0.929	1.22123e-11	MYL6
GRSF1	4.33019e-16	-0.412928	0.089	0.198	1.45226e-11	GRSF1
UBE2N	4.66237e-16	0.360814	0.572	0.354	1.56367e-11	UBE2N
NDUFS6	5.44716e-16	0.374562	0.622	0.421	1.82687e-11	NDUFS6
CSTB	5.69132e-16	0.4117	0.391	0.189	1.90876e-11	CSTB
CTSB	6.01591e-16	-0.429881	0.176	0.303	2.01762e-11	CTSB
SMAP2	6.71615e-16	0.380997	0.262	0.095	2.25246e-11	SMAP2
BOLA3	8.51347e-16	0.33052	0.41	0.189	2.85525e-11	BOLA3
MRPL51	1.02598e-15	0.313342	0.693	0.471	3.44094e-11	MRPL51
SIGMAR1	1.04353e-15	-0.355083	0.055	0.155	3.49978e-11	SIGMAR1
RILPL2	1.04418e-15	-0.423937	0.153	0.265	3.50198e-11	RILPL2
SRRM2	1.19226e-15	-0.416184	0.152	0.274	3.9986e-11	SRRM2
EIF4A3	1.38557e-15	-0.375933	0.079	0.194	4.64692e-11	EIF4A3
PSME2	1.41257e-15	-0.290326	0.794	0.869	4.73747e-11	PSME2
S100A7	1.41566e-15	0.554211	0.345	0.171	4.74785e-11	S100A7
ARPC1B	1.41684e-15	-0.303891	0.756	0.827	4.75181e-11	ARPC1B
H2AFZ	1.5806e-15	0.324132	0.969	0.981	5.30103e-11	H2AFZ
NDUFA3	1.63345e-15	0.327292	0.57	0.336	5.47828e-11	NDUFA3
MRPL57	2.01965e-15	0.366644	0.581	0.366	6.77352e-11	MRPL57
RPL12	2.3703e-15	0.276772	0.977	0.99	7.9495e-11	RPL12
SF3B1	2.54867e-15	-0.384772	0.363	0.484	8.54774e-11	SF3B1
LAMTOR2	3.05755e-15	0.31534	0.413	0.185	1.02544e-10	LAMTOR2
NDUFB11	3.91699e-15	0.3439	0.796	0.664	1.31368e-10	NDUFB11
NINJ2	4.98028e-15	-0.431974	0.382	0.479	1.67029e-10	NINJ2
PDCD5	5.36573e-15	0.370126	0.558	0.363	1.79956e-10	PDCD5
LRRFIP2	5.40785e-15	-0.383742	0.072	0.171	1.81369e-10	LRRFIP2
IMPDH2	5.78554e-15	-0.409737	0.456	0.549	1.94035e-10	IMPDH2
SEPT7	6.18034e-15	-0.345939	0.667	0.747	2.07276e-10	SEPT7
IKZF1	8.96552e-15	0.320899	0.152	0.035	3.00686e-10	IKZF1
C19orf70	9.1996e-15	0.338763	0.46	0.239	3.08536e-10	C19orf70
MIS18BP1	1.04595e-14	-0.397099	0.294	0.422	3.50792e-10	MIS18BP1
PFKL	1.12754e-14	-0.38331	0.166	0.282	3.78153e-10	PFKL
PRELID1	1.39591e-14	-0.383561	0.08	0.174	4.68159e-10	PRELID1
NDUFV2	1.53197e-14	0.367817	0.67	0.493	5.13791e-10	NDUFV2
TCEA1	1.88228e-14	-0.408092	0.447	0.541	6.31278e-10	TCEA1
SPCS1	1.93162e-14	0.311022	0.696	0.512	6.47827e-10	SPCS1
RPL36A	2.00626e-14	0.303104	0.715	0.536	6.72858e-10	RPL36A
RBM17	2.29019e-14	-0.371578	0.083	0.187	7.68084e-10	RBM17
MZT2A	2.41087e-14	-0.399592	0.204	0.32	8.08557e-10	MZT2A
ATP5PF	3.01425e-14	0.271747	0.811	0.666	1.01092e-09	ATP5PF
ELOVL1	3.17401e-14	0.322414	0.269	0.097	1.0645e-09	ELOVL1
CPSF6	3.65355e-14	-0.386616	0.158	0.268	1.22533e-09	CPSF6
SERPINB4	4.27099e-14	0.31657	0.133	0.036	1.43241e-09	SERPINB4
RAB2A	4.46324e-14	-0.415475	0.183	0.296	1.49688e-09	RAB2A
PSMD3	4.68577e-14	-0.373438	0.098	0.189	1.57151e-09	PSMD3
PSMC1	5.47163e-14	-0.400171	0.208	0.307	1.83507e-09	PSMC1
PPP4C	5.59819e-14	-0.400295	0.383	0.477	1.87752e-09	PPP4C
LYPLA1	5.94616e-14	-0.441272	0.248	0.339	1.99422e-09	LYPLA1
HIST1H1E	6.09222e-14	-0.472823	0.312	0.419	2.04321e-09	HIST1H1E
KRT14	6.28768e-14	0.384925	0.446	0.242	2.10876e-09	KRT14
VPS29	6.30928e-14	0.314751	0.521	0.296	2.11601e-09	VPS29
ID3	6.37276e-14	-0.473235	0.29	0.408	2.1373e-09	ID3
AL441992.1	6.48717e-14	0.31303	0.16	0.039	2.17567e-09	AL441992.1
KIR2DL1	6.71956e-14	0.417017	0.369	0.177	2.25361e-09	KIR2DL1
AURKAIP1	7.08234e-14	0.289126	0.557	0.334	2.37527e-09	AURKAIP1
FNBP4	7.60705e-14	-0.365185	0.101	0.203	2.55125e-09	FNBP4
S100A9	8.13955e-14	0.453541	0.356	0.184	2.72984e-09	S100A9
CDCA7	9.04944e-14	-0.398625	0.4	0.519	3.035e-09	CDCA7
ARL6IP4	9.05018e-14	-0.402044	0.392	0.469	3.03525e-09	ARL6IP4
NDUFA1	1.02472e-13	0.290549	0.724	0.521	3.43672e-09	NDUFA1
AICDA	1.04253e-13	-0.427889	0.066	0.155	3.49644e-09	AICDA
CYBA	1.15181e-13	-0.349034	0.59	0.669	3.86295e-09	CYBA
NDUFAF3	1.18655e-13	0.319366	0.604	0.388	3.97947e-09	NDUFAF3
FAM49B	1.28451e-13	-0.412122	0.276	0.378	4.30799e-09	FAM49B
SEPHS2	1.29367e-13	-0.379398	0.138	0.228	4.33871e-09	SEPHS2
BATF	1.40041e-13	0.375037	0.42	0.233	4.69671e-09	BATF
RPLP0	1.42833e-13	0.321669	0.978	0.991	4.79034e-09	RPLP0
NAAA	1.47965e-13	-0.307066	0.038	0.126	4.96244e-09	NAAA
PRR5	1.503e-13	-0.332518	0.061	0.155	5.04075e-09	PRR5
TESPA1	1.7885e-13	-0.373361	0.102	0.21	5.99828e-09	TESPA1
ARL6IP6	1.95514e-13	0.33418	0.379	0.169	6.55716e-09	ARL6IP6
HNRNPR	1.97726e-13	-0.369055	0.475	0.564	6.63135e-09	HNRNPR
ARID5A	2.09774e-13	0.373565	0.278	0.111	7.03539e-09	ARID5A
TNFSF8	2.23046e-13	0.311208	0.19	0.056	7.48052e-09	TNFSF8
TXNDC17	2.28988e-13	0.294914	0.493	0.293	7.67979e-09	TXNDC17
PFDN4	2.33744e-13	0.312212	0.345	0.157	7.83932e-09	PFDN4
SNX10	2.41486e-13	-0.385455	0.087	0.182	8.09895e-09	SNX10
TMEM167A	3.06611e-13	0.313364	0.294	0.128	1.02831e-08	TMEM167A
SF3B2	3.09382e-13	-0.384722	0.418	0.511	1.03761e-08	SF3B2
AKR1B1	3.3418e-13	-0.386856	0.231	0.335	1.12077e-08	AKR1B1
SRPK2	3.43772e-13	-0.36766	0.114	0.213	1.15294e-08	SRPK2
SERP1	3.47196e-13	-0.39347	0.217	0.304	1.16443e-08	SERP1
TMEM219	3.57858e-13	-0.372472	0.163	0.272	1.20018e-08	TMEM219
CD47	3.93634e-13	-0.351747	0.087	0.191	1.32017e-08	CD47
PPIB	3.96232e-13	0.251269	0.812	0.661	1.32888e-08	PPIB
CYTOR	4.30456e-13	0.417038	0.377	0.191	1.44366e-08	CYTOR
KRT1	4.31335e-13	-0.359821	0.046	0.139	1.44661e-08	KRT1
SSRP1	4.42125e-13	-0.390198	0.201	0.304	1.4828e-08	SSRP1
PFDN2	4.65923e-13	0.309588	0.506	0.302	1.56261e-08	PFDN2
SSNA1	4.69831e-13	0.28825	0.448	0.225	1.57572e-08	SSNA1
AHI1	5.30413e-13	0.255959	0.172	0.053	1.7789e-08	AHI1
COMTD1	5.78643e-13	-0.308253	0.054	0.133	1.94065e-08	COMTD1
H1FX	5.91121e-13	-0.395815	0.132	0.235	1.9825e-08	H1FX
SNHG7	6.33324e-13	-0.2881	0.034	0.113	2.12404e-08	SNHG7
C12orf57	7.86321e-13	0.320685	0.626	0.416	2.63716e-08	C12orf57
H2AFY	8.2835e-13	-0.354677	0.428	0.517	2.77812e-08	H2AFY
PSMB10	8.58756e-13	-0.393029	0.471	0.54	2.88009e-08	PSMB10
SYNGR2	8.74679e-13	-0.420921	0.162	0.249	2.9335e-08	SYNGR2
PSMB9	8.89363e-13	0.306389	0.771	0.606	2.98275e-08	PSMB9
GNPTG	9.91829e-13	-0.289711	0.026	0.104	3.3264e-08	GNPTG
TRBC1	1.02983e-12	0.410042	0.296	0.173	3.45384e-08	TRBC1
TK1	1.0537e-12	-0.374139	0.349	0.458	3.53391e-08	TK1
MPC2	1.10296e-12	0.32335	0.418	0.216	3.69911e-08	MPC2
CLU	1.19585e-12	0.291656	0.126	0.031	4.01063e-08	CLU
SKAP1	1.25487e-12	-0.398754	0.215	0.298	4.20858e-08	SKAP1
CTSC	1.32378e-12	-0.370893	0.324	0.439	4.43969e-08	CTSC
MIR155HG	1.44742e-12	0.408294	0.135	0.034	4.85436e-08	MIR155HG
AES	1.47211e-12	0.305144	0.24	0.1	4.93716e-08	AES
PSMD7	1.51186e-12	-0.375179	0.424	0.502	5.07048e-08	PSMD7
KRAS	1.5618e-12	-0.354124	0.097	0.191	5.23797e-08	KRAS
MCM4	1.61978e-12	-0.395914	0.155	0.247	5.43243e-08	MCM4
GTF2H5	1.62799e-12	0.294066	0.396	0.201	5.45994e-08	GTF2H5
EIF3E	1.83123e-12	-0.391875	0.557	0.616	6.14158e-08	EIF3E
GADD45B	1.95967e-12	-0.431807	0.115	0.196	6.57235e-08	GADD45B
IER3IP1	2.05767e-12	0.289271	0.386	0.188	6.90102e-08	IER3IP1
THEM4	2.15898e-12	-0.353549	0.074	0.162	7.24078e-08	THEM4
COX14	2.18572e-12	0.257077	0.382	0.187	7.33045e-08	COX14
COPS9	2.2661e-12	0.328679	0.414	0.22	7.60006e-08	COPS9
CDKN2D	2.3083e-12	0.356783	0.178	0.063	7.74157e-08	CDKN2D
LEF1	2.6106e-12	-0.411549	0.146	0.26	8.75543e-08	LEF1
ETHE1	2.82868e-12	0.264172	0.347	0.159	9.48684e-08	ETHE1
DPP7	2.89302e-12	-0.362036	0.135	0.234	9.70263e-08	DPP7
TERF2IP	2.91428e-12	-0.363177	0.299	0.385	9.77391e-08	TERF2IP
RBFA	2.9681e-12	-0.320174	0.066	0.142	9.9544e-08	RBFA
CCDC34	2.99283e-12	0.337204	0.213	0.07	1.00374e-07	CCDC34
FXYD5	3.02527e-12	0.305696	0.844	0.75	1.01462e-07	FXYD5
ASPM	4.0192e-12	0.471576	0.424	0.257	1.34796e-07	ASPM
NFATC3	4.04745e-12	-0.3224	0.05	0.123	1.35743e-07	NFATC3
MTA2	4.10899e-12	-0.309987	0.047	0.112	1.37807e-07	MTA2
CD37	4.73935e-12	-0.397579	0.37	0.457	1.58948e-07	CD37
MRPS6	5.02402e-12	0.273195	0.544	0.351	1.68495e-07	MRPS6
KHDRBS1	5.19808e-12	-0.355028	0.308	0.408	1.74333e-07	KHDRBS1
ILF2	5.38818e-12	-0.36434	0.507	0.587	1.80709e-07	ILF2
BNIP3L	5.80621e-12	-0.355969	0.147	0.239	1.94729e-07	BNIP3L
EVL	5.87666e-12	-0.401868	0.226	0.329	1.97091e-07	EVL
NDUFB3	6.01462e-12	0.274762	0.582	0.382	2.01718e-07	NDUFB3
MRPS21	6.37453e-12	0.301272	0.596	0.417	2.13789e-07	MRPS21
PIN1	6.86363e-12	0.301118	0.452	0.25	2.30192e-07	PIN1
NCL	7.48619e-12	-0.28579	0.76	0.833	2.51072e-07	NCL
CISH	7.73557e-12	0.276555	0.125	0.031	2.59435e-07	CISH
NDUFS8	8.003e-12	0.263586	0.587	0.374	2.68405e-07	NDUFS8
RPS21	8.27488e-12	0.255759	0.973	0.987	2.77523e-07	RPS21
YWHAH	9.10749e-12	0.263245	0.148	0.041	3.05447e-07	YWHAH
ATP6AP1	9.65431e-12	-0.288916	0.036	0.112	3.23786e-07	ATP6AP1
FAM96B	1.02166e-11	0.276811	0.585	0.378	3.42643e-07	FAM96B
HOOK3	1.04675e-11	-0.310209	0.043	0.123	3.51058e-07	HOOK3
CXCL14	1.09875e-11	-0.327702	0.031	0.106	3.68497e-07	CXCL14
METTL9	1.10593e-11	-0.296082	0.051	0.133	3.70906e-07	METTL9
HIGD2A	1.12552e-11	0.28985	0.549	0.34	3.77478e-07	HIGD2A
MRPS16	1.15173e-11	0.284638	0.406	0.219	3.86267e-07	MRPS16
TMEM50A	1.15981e-11	0.295426	0.613	0.418	3.88977e-07	TMEM50A
REEP5	1.20775e-11	0.2866	0.416	0.225	4.05056e-07	REEP5
ANKRD44	1.22226e-11	0.296299	0.257	0.116	4.09922e-07	ANKRD44
RHOG	1.30464e-11	0.274105	0.437	0.254	4.37549e-07	RHOG
SNRPF	1.43805e-11	0.262511	0.687	0.534	4.82294e-07	SNRPF
SLC25A39	1.91617e-11	-0.376123	0.201	0.277	6.42645e-07	SLC25A39
PRMT5	2.00597e-11	-0.297784	0.061	0.133	6.72763e-07	PRMT5
AQP3	2.21838e-11	0.339067	0.286	0.129	7.44001e-07	AQP3
OXA1L	2.28584e-11	-0.380377	0.319	0.402	7.66625e-07	OXA1L
PTS	2.35154e-11	0.26457	0.155	0.042	7.88659e-07	PTS
SPIDR	2.35556e-11	-0.299345	0.046	0.12	7.90007e-07	SPIDR
CENPA	2.51589e-11	-0.284466	0.042	0.121	8.43779e-07	CENPA
TSTD1	2.57944e-11	0.302342	0.542	0.34	8.65094e-07	TSTD1
CENPM	2.58265e-11	0.310585	0.506	0.303	8.6617e-07	CENPM
KIR3DL2	2.62883e-11	0.336114	0.507	0.327	8.81657e-07	KIR3DL2
IL9R	2.92602e-11	0.253836	0.11	0.023	9.81329e-07	IL9R
DYNLRB1	3.02854e-11	0.287124	0.487	0.297	1.01571e-06	DYNLRB1
MXD3	3.08688e-11	0.351579	0.202	0.082	1.03528e-06	MXD3
CHRNA6	3.1946e-11	-0.341623	0.08	0.161	1.0714e-06	CHRNA6
POLD2	3.37695e-11	-0.378218	0.301	0.374	1.13256e-06	POLD2
RNF149	3.41724e-11	-0.327243	0.083	0.162	1.14607e-06	RNF149
CYB5A	3.48862e-11	0.275615	0.255	0.103	1.17001e-06	CYB5A
PSME1	3.60068e-11	-0.269246	0.761	0.81	1.2076e-06	PSME1
EIF1	3.80808e-11	0.266865	0.871	0.764	1.27715e-06	EIF1
SEC11C	3.91685e-11	0.304781	0.604	0.434	1.31363e-06	SEC11C
CADM1	3.93489e-11	-0.356347	0.12	0.205	1.31968e-06	CADM1
LY6D	3.94998e-11	0.302406	0.112	0.034	1.32474e-06	LY6D
SUMO3	4.05751e-11	-0.384635	0.289	0.368	1.36081e-06	SUMO3
RPS17	4.32277e-11	0.309901	0.789	0.695	1.44977e-06	RPS17
FAM129A	4.35385e-11	0.347745	0.398	0.231	1.46019e-06	FAM129A
CHTF8	4.38225e-11	-0.291643	0.043	0.113	1.46972e-06	CHTF8
C1GALT1	4.81375e-11	-0.346022	0.109	0.206	1.61443e-06	C1GALT1
FAM177A1	4.84412e-11	0.292592	0.243	0.099	1.62462e-06	FAM177A1
CISD2	5.89818e-11	0.270003	0.284	0.13	1.97813e-06	CISD2
TRAT1	6.47737e-11	-0.376207	0.313	0.404	2.17238e-06	TRAT1
VRK1	6.61073e-11	-0.366116	0.295	0.382	2.21711e-06	VRK1
HIST1H1B	7.2194e-11	-0.410806	0.222	0.307	2.42124e-06	HIST1H1B
NAP1L4	8.34436e-11	0.312147	0.475	0.281	2.79853e-06	NAP1L4
ATP1A1	8.56237e-11	0.263586	0.151	0.055	2.87165e-06	ATP1A1
SRRT	9.26222e-11	-0.356562	0.221	0.3	3.10636e-06	SRRT
NUDT4	1.00965e-10	-0.326974	0.115	0.189	3.38615e-06	NUDT4
HLA-E	1.01524e-10	-0.276346	0.659	0.713	3.40492e-06	HLA-E
TMEM59	1.06905e-10	0.296658	0.484	0.303	3.58536e-06	TMEM59
SAMD9	1.15885e-10	-0.291528	0.055	0.141	3.88655e-06	SAMD9
PRKAR1B	1.34537e-10	-0.31824	0.082	0.147	4.51209e-06	PRKAR1B
UBE2T	1.42011e-10	0.344822	0.496	0.307	4.76278e-06	UBE2T
DLD	1.44946e-10	-0.369643	0.192	0.258	4.86118e-06	DLD
PTTG1	1.46847e-10	0.272984	0.738	0.56	4.92496e-06	PTTG1
TMEM14A	1.52612e-10	0.256166	0.291	0.138	5.11829e-06	TMEM14A
EMC6	1.66066e-10	0.252802	0.387	0.183	5.5695e-06	EMC6
CARD16	1.73576e-10	0.32145	0.314	0.166	5.82138e-06	CARD16
RNF126	2.12269e-10	-0.356357	0.133	0.202	7.11909e-06	RNF126
GPAA1	2.21425e-10	-0.350556	0.116	0.206	7.42615e-06	GPAA1
GIMAP7	2.65514e-10	-0.291616	0.313	0.42	8.9048e-06	GIMAP7
TMX1	2.78158e-10	-0.364668	0.3	0.374	9.32886e-06	TMX1
SPG7	2.80259e-10	-0.283568	0.069	0.149	9.39931e-06	SPG7
STMN1	3.01183e-10	0.299474	0.977	0.975	1.01011e-05	STMN1
AP1S1	3.16827e-10	-0.351387	0.188	0.262	1.06258e-05	AP1S1
NME3	3.36402e-10	-0.336171	0.074	0.151	1.12823e-05	NME3
IL6R	3.38589e-10	-0.261272	0.042	0.121	1.13556e-05	IL6R
NOL7	3.47469e-10	-0.318754	0.115	0.181	1.16534e-05	NOL7
BCLAF1	3.60858e-10	-0.338901	0.278	0.372	1.21025e-05	BCLAF1
PUF60	3.62797e-10	-0.349242	0.328	0.393	1.21675e-05	PUF60
CIB1	3.66686e-10	0.273465	0.504	0.3	1.22979e-05	CIB1
TMEM256	3.7214e-10	0.274122	0.405	0.228	1.24808e-05	TMEM256
IKBIP	3.96563e-10	0.274319	0.222	0.088	1.32999e-05	IKBIP
HIST1H1D	4.17349e-10	-0.439609	0.375	0.446	1.3997e-05	HIST1H1D
EAPP	4.19522e-10	-0.345703	0.207	0.279	1.40699e-05	EAPP
MYCBP	4.31454e-10	0.263696	0.249	0.109	1.44701e-05	MYCBP
MTMR14	4.40003e-10	-0.26359	0.037	0.105	1.47568e-05	MTMR14
MRPS15	4.45247e-10	0.268458	0.409	0.213	1.49327e-05	MRPS15
ACTN1	4.47606e-10	-0.257242	0.041	0.111	1.50118e-05	ACTN1
NHP2	4.8048e-10	0.268209	0.582	0.405	1.61143e-05	NHP2
TOPBP1	5.10463e-10	-0.334552	0.084	0.154	1.71199e-05	TOPBP1
FAAP20	5.50291e-10	-0.277589	0.059	0.13	1.84557e-05	FAAP20
HDAC3	6.01172e-10	-0.297494	0.08	0.148	2.01621e-05	HDAC3
RALY	6.2104e-10	-0.34807	0.42	0.481	2.08284e-05	RALY
ATP5ME	6.38901e-10	0.250707	0.668	0.506	2.14275e-05	ATP5ME
DUT	6.76979e-10	-0.303005	0.709	0.756	2.27045e-05	DUT
BUD23	6.80505e-10	-0.377847	0.305	0.357	2.28228e-05	BUD23
HILPDA	7.63618e-10	-0.372427	0.189	0.262	2.56102e-05	HILPDA
LRPPRC	7.72456e-10	-0.326499	0.077	0.148	2.59066e-05	LRPPRC
MTHFD1	8.15224e-10	-0.355856	0.162	0.237	2.7341e-05	MTHFD1
TMEM183A	1.02866e-09	-0.263469	0.047	0.109	3.44993e-05	TMEM183A
MRPL34	1.07425e-09	0.252866	0.317	0.15	3.60281e-05	MRPL34
FOXN3	1.17817e-09	-0.314729	0.073	0.147	3.95135e-05	FOXN3
TXN	1.18444e-09	0.270383	0.777	0.675	3.97236e-05	TXN
LMF2	1.22661e-09	0.275792	0.257	0.117	4.11381e-05	LMF2
GPR174	1.25627e-09	-0.262553	0.047	0.117	4.21328e-05	GPR174
PRKDC	1.46764e-09	-0.326233	0.395	0.482	4.92216e-05	PRKDC
ORMDL2	1.50852e-09	0.252413	0.218	0.085	5.05927e-05	ORMDL2
R3HCC1	1.79178e-09	-0.330089	0.125	0.192	6.00927e-05	R3HCC1
TIMM10	1.82023e-09	0.26628	0.365	0.197	6.10468e-05	TIMM10
TCF7	1.82481e-09	-0.305373	0.221	0.323	6.12006e-05	TCF7
PEX2	1.83021e-09	-0.316855	0.105	0.171	6.13815e-05	PEX2
SSR3	2.07504e-09	0.253953	0.384	0.208	6.95926e-05	SSR3
TMBIM4	2.16774e-09	0.268616	0.262	0.124	7.27017e-05	TMBIM4
MCM5	2.21472e-09	-0.34111	0.375	0.437	7.42772e-05	MCM5
LGALS3	2.22802e-09	0.281048	0.213	0.102	7.47234e-05	LGALS3
CHRAC1	2.51529e-09	-0.294318	0.077	0.159	8.43577e-05	CHRAC1
MIR181A1HG	2.62725e-09	-0.33281	0.087	0.168	8.81128e-05	MIR181A1HG
SEPT1	2.78506e-09	-0.314591	0.429	0.496	9.34053e-05	SEPT1
BAZ1A	2.84184e-09	-0.332488	0.188	0.256	9.53097e-05	BAZ1A
IDS	2.9212e-09	0.252945	0.208	0.082	9.79711e-05	IDS
GIT2	3.01057e-09	-0.342389	0.155	0.219	0.000100968	GIT2
STAU2	3.18641e-09	-0.288313	0.086	0.16	0.000106866	STAU2
HLA-DQB1	3.44245e-09	0.296589	0.14	0.055	0.000115453	HLA-DQB1
MRPS36	3.55193e-09	0.259157	0.285	0.136	0.000119125	MRPS36
CYLD	3.86217e-09	-0.296855	0.148	0.234	0.000129529	CYLD
ACYP1	4.6976e-09	0.256723	0.249	0.105	0.000157548	ACYP1
PSMB4	5.19321e-09	0.259718	0.31	0.161	0.00017417	PSMB4
IQGAP1	5.43424e-09	0.286589	0.397	0.234	0.000182254	IQGAP1
CCNK	5.51296e-09	-0.280886	0.07	0.139	0.000184894	CCNK
PAPOLA	5.75848e-09	-0.325443	0.309	0.375	0.000193128	PAPOLA
NRROS	5.78779e-09	-0.324825	0.139	0.205	0.000194111	NRROS
VOPP1	5.82867e-09	-0.299428	0.103	0.179	0.000195482	VOPP1
IFITM3	6.39936e-09	0.354453	0.19	0.086	0.000214622	IFITM3
GUSB	6.57627e-09	-0.305197	0.123	0.202	0.000220555	GUSB
KLF6	6.68601e-09	0.295132	0.327	0.183	0.000224235	KLF6
IER2	7.55872e-09	-0.334482	0.29	0.36	0.000253504	IER2
PARN	7.56277e-09	-0.285615	0.105	0.178	0.00025364	PARN
PDIA4	8.65952e-09	-0.350516	0.221	0.301	0.000290423	PDIA4
NME2	9.18763e-09	0.328251	0.844	0.825	0.000308135	NME2
TOX	1.00792e-08	-0.330258	0.299	0.369	0.000338038	TOX
MATR3.1	1.02471e-08	-0.312361	0.189	0.252	0.000343667	MATR3.1
PMPCB	1.1006e-08	-0.32185	0.241	0.307	0.00036912	PMPCB
ACAP2	1.11216e-08	-0.275474	0.075	0.148	0.000372995	ACAP2
KAT6B	1.12315e-08	-0.253775	0.04	0.106	0.000376683	KAT6B
UBE2A	1.28389e-08	0.254307	0.416	0.246	0.000430592	UBE2A
DUSP2	1.33761e-08	-0.29138	0.08	0.147	0.000448608	DUSP2
KIF22	1.37046e-08	-0.278848	0.448	0.509	0.000459626	KIF22
ARID5B	1.40562e-08	-0.288782	0.188	0.262	0.000471416	ARID5B
ATP1B3	1.44e-08	-0.290026	0.115	0.191	0.000482946	ATP1B3
SDF2L1	1.51527e-08	-0.292885	0.097	0.161	0.000508191	SDF2L1
ZFR	1.53428e-08	-0.311577	0.129	0.184	0.000514568	ZFR
ACTR3	1.58752e-08	0.252292	0.635	0.475	0.000532424	ACTR3
WAS	1.59625e-08	-0.303446	0.184	0.255	0.000535349	WAS
TWISTNB	1.61126e-08	-0.308688	0.181	0.243	0.000540383	TWISTNB
S100A4	1.6697e-08	0.324372	0.925	0.935	0.000559984	S100A4
CENPU	1.69518e-08	-0.303822	0.401	0.466	0.00056853	CENPU
TMED4	1.76365e-08	-0.325386	0.245	0.301	0.000591492	TMED4
TPO	1.90535e-08	0.255739	0.128	0.042	0.000639017	TPO
GINS2	2.21201e-08	-0.336187	0.273	0.34	0.000741863	GINS2
RBBP6	2.35384e-08	-0.296371	0.157	0.236	0.00078943	RBBP6
RNASEH2C	2.42797e-08	0.259778	0.369	0.217	0.000814291	RNASEH2C
SMARCC1	2.63187e-08	-0.287243	0.123	0.202	0.000882676	SMARCC1
CDK2AP2	2.71863e-08	0.302886	0.498	0.332	0.000911773	CDK2AP2
HTATSF1	2.86174e-08	-0.29265	0.151	0.226	0.00095977	HTATSF1
RBL2	3.05229e-08	-0.284115	0.074	0.15	0.00102368	RBL2
TFG	3.27859e-08	-0.265626	0.082	0.141	0.00109957	TFG
CCM2	3.42407e-08	-0.270779	0.102	0.18	0.00114836	CCM2
OSBPL8	4.82795e-08	-0.309435	0.174	0.239	0.0016192	OSBPL8
GARS	5.16277e-08	-0.318186	0.166	0.22	0.00173149	GARS
CITED2	5.17885e-08	-0.272448	0.066	0.117	0.00173688	CITED2
LSM7	6.85371e-08	0.262801	0.665	0.55	0.0022986	LSM7
PRRC2C	7.0037e-08	-0.299218	0.46	0.502	0.0023489	PRRC2C
NINJ1	8.40886e-08	-0.284605	0.186	0.242	0.00282016	NINJ1
PCM1	9.35654e-08	-0.266887	0.238	0.313	0.003138	PCM1
TIMP1	9.48562e-08	0.274226	0.406	0.269	0.00318129	TIMP1
EIF3L	9.66408e-08	-0.275955	0.51	0.544	0.00324114	EIF3L
TTC3	9.69952e-08	-0.287901	0.152	0.211	0.00325303	TTC3
UTP4	9.9497e-08	-0.263878	0.077	0.132	0.00333693	UTP4
PRC1	1.1273e-07	0.266868	0.239	0.115	0.00378072	PRC1
KIFC1	1.23908e-07	0.268806	0.307	0.176	0.00415564	KIFC1
PDIA6	1.26742e-07	-0.260886	0.377	0.436	0.00425068	PDIA6
PUDP	1.28529e-07	-0.259419	0.079	0.13	0.00431061	PUDP
NSMCE1	1.29022e-07	-0.337392	0.262	0.307	0.00432714	NSMCE1
TGFB1	1.33262e-07	-0.320892	0.161	0.217	0.00446933	TGFB1
KLHDC3	1.42906e-07	-0.290009	0.13	0.184	0.00479279	KLHDC3
ME2	1.45334e-07	-0.258863	0.077	0.131	0.00487422	ME2
KRT7	1.5017e-07	0.270312	0.605	0.486	0.00503642	KRT7
RPA1	1.58161e-07	-0.282715	0.151	0.201	0.00530439	RPA1
PNPLA2	1.61931e-07	-0.259667	0.07	0.128	0.00543085	PNPLA2
DNAJC2	1.78167e-07	-0.293573	0.203	0.256	0.00597538	DNAJC2
YY1	1.82401e-07	-0.253288	0.143	0.223	0.00611736	YY1
TOP2A	1.987e-07	0.328071	0.682	0.566	0.006664	TOP2A
BFAR	2.0444e-07	-0.286455	0.11	0.161	0.00685652	BFAR
HIST2H2AC	2.12895e-07	-0.315467	0.185	0.244	0.00714006	HIST2H2AC
YWHAQ	2.44072e-07	-0.250038	0.538	0.571	0.00818567	YWHAQ
NOB1	2.44983e-07	-0.310605	0.217	0.267	0.00821623	NOB1
DNAJB6	2.6209e-07	-0.307668	0.324	0.374	0.00878999	DNAJB6
IL27RA	2.68638e-07	-0.280996	0.158	0.218	0.00900958	IL27RA
PTP4A3	2.76325e-07	-0.258404	0.086	0.155	0.00926738	PTP4A3
UBE2D2	2.85625e-07	-0.285965	0.421	0.45	0.00957928	UBE2D2
SDHAF3	2.9852e-07	-0.298118	0.148	0.189	0.0100118	SDHAF3
IFRD2	3.18192e-07	-0.276115	0.096	0.139	0.0106715	IFRD2
PASK	3.4524e-07	-0.284434	0.211	0.279	0.0115787	PASK
ILF3	3.90467e-07	-0.267643	0.328	0.377	0.0130955	ILF3
ZC3HAV1	4.16661e-07	-0.278348	0.148	0.22	0.013974	ZC3HAV1
SFPQ	4.37953e-07	-0.291888	0.383	0.426	0.0146881	SFPQ
BZW2	4.82509e-07	-0.294946	0.174	0.219	0.0161824	BZW2
SNW1	5.11678e-07	-0.290222	0.208	0.242	0.0171607	SNW1
CPM	5.16489e-07	-0.267383	0.194	0.256	0.017322	CPM
ADI1	5.37252e-07	-0.308805	0.162	0.21	0.0180184	ADI1
NEAT1	5.50323e-07	0.286476	0.304	0.189	0.0184567	NEAT1
DOK2	6.00923e-07	-0.284298	0.175	0.232	0.0201538	DOK2
ABHD14B	6.02639e-07	-0.294884	0.243	0.283	0.0202113	ABHD14B
PPFIBP1	6.49813e-07	-0.284864	0.11	0.181	0.0217934	PPFIBP1
MTPN	7.26999e-07	-0.273124	0.226	0.291	0.0243821	MTPN
OSGEP	7.42431e-07	-0.257976	0.189	0.243	0.0248996	OSGEP
KRTDAP	7.47545e-07	0.266786	0.142	0.063	0.0250712	KRTDAP
ARID4A	7.75025e-07	-0.259818	0.11	0.171	0.0259928	ARID4A
STK17A	7.80668e-07	-0.265381	0.144	0.206	0.026182	STK17A
CIAPIN1	9.29154e-07	-0.256146	0.135	0.177	0.031162	CIAPIN1
MAD1L1	9.52223e-07	-0.288727	0.11	0.167	0.0319357	MAD1L1
RFC2	1.02387e-06	-0.28596	0.235	0.273	0.0343384	RFC2
KIF14	1.06882e-06	0.291269	0.172	0.093	0.0358459	KIF14
SYNCRIP	1.07538e-06	-0.294894	0.365	0.411	0.0360661	SYNCRIP
SF3B4	1.09101e-06	-0.288644	0.266	0.314	0.0365903	SF3B4
TGS1	1.26592e-06	-0.294594	0.175	0.229	0.0424565	TGS1
SNHG15	1.35135e-06	-0.29568	0.184	0.23	0.0453216	SNHG15

## Sheet: C5 TC-4
	p_val	avg_logFC	pct.1	pct.2	p_val_adj	Gene
RPS2	1.87807e-106	-1.91445	0.256	0.83	6.29868e-102	RPS2
PFN1	2.01011e-100	-1.65114	0.442	0.897	6.74151e-96	PFN1
FTH1	7.99763e-99	-1.86151	0.241	0.793	2.68224e-94	FTH1
HMGN1	3.5705e-44	-1.4019	0.062	0.39	1.19747e-39	HMGN1
RPL39	9.6412e-41	0.46028	0.998	0.959	3.23347e-36	RPL39
SH3BGRL3	7.30062e-40	0.669261	0.955	0.83	2.44848e-35	SH3BGRL3
XCL1	1.66798e-37	-2.04743	0.058	0.373	5.59408e-33	XCL1
ITM2B	2.62913e-34	-1.24212	0.09	0.405	8.81756e-30	ITM2B
ANP32B	6.67943e-34	-1.25528	0.047	0.317	2.24015e-29	ANP32B
ISG20	1.33401e-32	1.0959	0.457	0.129	4.47399e-28	ISG20
PDIA3	7.13323e-32	-1.21441	0.06	0.332	2.39234e-27	PDIA3
COX5A	9.98484e-32	-1.21697	0.054	0.31	3.34872e-27	COX5A
JUNB	3.77241e-31	-1.28324	0.194	0.506	1.26519e-26	JUNB
GZMB	7.67577e-30	1.06553	0.638	0.33	2.5743e-25	GZMB
S100A6	1.70152e-28	0.980514	0.802	0.575	5.70656e-24	S100A6
EEF1A1	4.32881e-28	-0.34789	0.989	0.998	1.4518e-23	EEF1A1
ZFP36L1	4.26282e-26	-1.09522	0.121	0.386	1.42966e-21	ZFP36L1
MT2A	4.38436e-26	1.06965	0.761	0.522	1.47043e-21	MT2A
TSC22D3	2.53798e-25	0.888292	0.519	0.211	8.51188e-21	TSC22D3
TRAV27	3.36466e-25	-1.16221	0.131	0.345	1.12844e-20	TRAV27
GZMH	4.95405e-25	0.977083	0.502	0.222	1.66149e-20	GZMH
UQCRFS1	6.71504e-25	-0.969572	0.013	0.185	2.25209e-20	UQCRFS1
KRT16	1.95695e-24	1.14196	0.256	0.034	6.56321e-20	KRT16
SERF2	2.83708e-24	0.556634	0.854	0.649	9.515e-20	SERF2
S100A8	1.27198e-23	0.926267	0.608	0.295	4.26597e-19	S100A8
XCL2	2.2202e-23	-1.51669	0.09	0.325	7.44611e-19	XCL2
RPL28	7.5543e-21	0.348039	0.991	0.987	2.53356e-16	RPL28
GUK1	7.6464e-20	-0.926204	0.09	0.3	2.56445e-15	GUK1
TMSB10	1.58397e-19	0.424921	0.983	0.957	5.31233e-15	TMSB10
DDIT4	2.05625e-19	0.705628	0.468	0.205	6.89627e-15	DDIT4
ATF5	5.28532e-19	-0.717471	0.011	0.142	1.77259e-14	ATF5
RCSD1	3.75638e-18	-0.804172	0.034	0.192	1.25981e-13	RCSD1
RANBP1	5.72327e-18	-0.819517	0.047	0.228	1.91947e-13	RANBP1
EIF5A	7.42898e-18	-0.793408	0.155	0.375	2.49153e-13	EIF5A
CCL5	7.97203e-18	0.824158	0.771	0.647	2.67366e-13	CCL5
ALOX5AP	9.14205e-18	0.800329	0.506	0.259	3.06606e-13	ALOX5AP
ITM2A	2.61523e-17	-0.879962	0.216	0.448	8.77095e-13	ITM2A
PKM	3.59238e-17	-0.728074	0.345	0.582	1.20481e-12	PKM
KRT6A	4.08077e-17	1.07312	0.209	0.034	1.36861e-12	KRT6A
CST7	4.31137e-17	0.500875	0.791	0.562	1.44595e-12	CST7
IFITM2	5.66695e-17	0.57487	0.767	0.571	1.90058e-12	IFITM2
FAU	7.44134e-17	0.409063	0.938	0.858	2.49568e-12	FAU
CCL18	1.06082e-16	1.17385	0.151	0.013	3.55776e-12	CCL18
IL32	2.5878e-16	0.665646	0.812	0.649	8.67895e-12	IL32
TMA7	2.61141e-16	0.540649	0.696	0.472	8.75814e-12	TMA7
S100A10	3.00501e-16	0.706955	0.649	0.435	1.00782e-11	S100A10
ID3	3.29703e-16	-0.886385	0.034	0.175	1.10576e-11	ID3
CCDC85B	5.37129e-16	-0.784393	0.011	0.14	1.80142e-11	CCDC85B
CIB1	5.71752e-16	0.754486	0.351	0.142	1.91754e-11	CIB1
RPS29	1.10939e-15	-0.571228	0.8	0.879	3.72067e-11	RPS29
DUSP2	1.16778e-15	-0.934441	0.119	0.321	3.91648e-11	DUSP2
MRPL41	1.32315e-15	-0.83383	0.021	0.155	4.43758e-11	MRPL41
PPP1CC	1.57718e-15	-0.797808	0.054	0.213	5.28954e-11	PPP1CC
MT-ND1	1.66177e-15	-0.416175	0.672	0.778	5.57324e-11	MT-ND1
ARF5	5.53237e-15	-0.813312	0.11	0.304	1.85545e-10	ARF5
TNFRSF9	1.12337e-14	-0.992822	0.035	0.175	3.76757e-10	TNFRSF9
CAV1	1.20548e-14	-0.903997	0.013	0.129	4.04295e-10	CAV1
CRIP1	3.60839e-14	0.615717	0.799	0.672	1.21018e-09	CRIP1
GADD45GIP1	6.82365e-14	-0.751819	0.017	0.138	2.28852e-09	GADD45GIP1
IDH2	9.27331e-14	-0.740452	0.024	0.149	3.11008e-09	IDH2
RPS15	1.01241e-13	0.356919	0.972	0.959	3.39543e-09	RPS15
IFITM1	1.4798e-13	0.420153	0.836	0.681	4.96297e-09	IFITM1
MYDGF	1.6099e-13	-0.734341	0.026	0.153	5.39927e-09	MYDGF
PPM1G	2.05033e-13	-0.757671	0.019	0.136	6.87639e-09	PPM1G
RPS28	2.55901e-13	0.255376	0.987	0.953	8.5824e-09	RPS28
IGHM	4.29065e-13	-0.659388	0.022	0.129	1.439e-08	IGHM
ACTB	8.85956e-13	0.26113	1	0.996	2.97132e-08	ACTB
HACD1	1.24934e-12	-0.602109	0.021	0.119	4.19003e-08	HACD1
PTPRCAP	1.33012e-12	0.387611	0.795	0.631	4.46097e-08	PTPRCAP
KRT10	1.41386e-12	-0.777679	0.05	0.188	4.74181e-08	KRT10
SH2D2A	2.19126e-12	0.668018	0.213	0.06	7.34904e-08	SH2D2A
PABPC1	2.75765e-12	-0.577384	0.336	0.517	9.24861e-08	PABPC1
SEC61B	3.9511e-12	0.549659	0.455	0.259	1.32512e-07	SEC61B
PGLS	4.73352e-12	-0.600853	0.026	0.147	1.58753e-07	PGLS
GNLY	5.94486e-12	0.991715	0.507	0.338	1.99379e-07	GNLY
RPL7	7.31001e-12	-0.538775	0.543	0.683	2.45163e-07	RPL7
LAGE3	8.12117e-12	-0.614376	0.022	0.131	2.72368e-07	LAGE3
MT-ND3	8.39527e-12	0.452231	0.948	0.866	2.8156e-07	MT-ND3
MALAT1	9.29567e-12	-0.279812	0.981	0.994	3.11758e-07	MALAT1
S100A11	9.61783e-12	0.643718	0.562	0.384	3.22563e-07	S100A11
MAP3K8	1.04154e-11	-0.787529	0.026	0.14	3.49312e-07	MAP3K8
MYL12A	1.08637e-11	0.360414	0.78	0.608	3.64347e-07	MYL12A
HCST	1.17049e-11	0.426068	0.722	0.545	3.92559e-07	HCST
TRGV9	1.25505e-11	-0.551334	0.028	0.129	4.20919e-07	TRGV9
RPS19	1.5573e-11	0.291157	0.987	0.985	5.22287e-07	RPS19
NFKBIA	1.61061e-11	-0.780999	0.065	0.188	5.40165e-07	NFKBIA
SLC2A3	2.76954e-11	-0.855915	0.157	0.312	9.28848e-07	SLC2A3
UBL5	4.06842e-11	0.424575	0.549	0.356	1.36447e-06	UBL5
RPS20	4.23443e-11	-0.629476	0.274	0.448	1.42014e-06	RPS20
NT5C	5.19687e-11	-0.660294	0.013	0.101	1.74293e-06	NT5C
RARRES3	5.31304e-11	0.686895	0.317	0.157	1.78189e-06	RARRES3
GPX4	7.05905e-11	-0.566853	0.261	0.431	2.36747e-06	GPX4
HSPA1A	7.69247e-11	0.724766	0.519	0.36	2.5799e-06	HSPA1A
ATP5F1E	8.16658e-11	0.396726	0.834	0.726	2.73891e-06	ATP5F1E
IL7R	1.09578e-10	0.951166	0.257	0.11	3.67502e-06	IL7R
MIF	1.12198e-10	0.482292	0.703	0.543	3.76288e-06	MIF
PRDX1	1.19227e-10	-0.509359	0.437	0.603	3.99864e-06	PRDX1
MTDH	1.38992e-10	-0.604058	0.095	0.239	4.66152e-06	MTDH
ARPC5L	1.56691e-10	-0.691442	0.129	0.278	5.2551e-06	ARPC5L
CD7	2.3275e-10	0.506114	0.489	0.302	7.80597e-06	CD7
GTF3A	2.99027e-10	-0.648811	0.06	0.179	1.00288e-05	GTF3A
MAP1LC3B	3.41951e-10	-0.644193	0.035	0.144	1.14684e-05	MAP1LC3B
MT1E	3.81646e-10	0.692281	0.336	0.175	1.27996e-05	MT1E
TRIR	3.9288e-10	-0.636726	0.112	0.254	1.31764e-05	TRIR
HSP90AB1	4.00819e-10	-0.560833	0.442	0.601	1.34427e-05	HSP90AB1
EPHX2	4.08798e-10	-0.564185	0.035	0.131	1.37103e-05	EPHX2
RPL27A	4.61151e-10	-0.480677	0.481	0.647	1.54661e-05	RPL27A
FYB1	4.99822e-10	-0.527629	0.299	0.453	1.6763e-05	FYB1
ANXA11	5.16127e-10	-0.635538	0.054	0.177	1.73099e-05	ANXA11
CYBA	5.67941e-10	0.487774	0.513	0.323	1.90476e-05	CYBA
NR4A2	6.50789e-10	-0.792343	0.063	0.185	2.18262e-05	NR4A2
MPG	6.57201e-10	-0.680972	0.034	0.138	2.20412e-05	MPG
MT-ATP6	8.19522e-10	0.458505	0.884	0.769	2.74851e-05	MT-ATP6
KRT17	1.12083e-09	0.54228	0.11	0.015	3.75904e-05	KRT17
OST4	1.26604e-09	0.443698	0.558	0.392	4.24603e-05	OST4
UQCR11	1.34756e-09	0.464685	0.507	0.328	4.51946e-05	UQCR11
REL	1.45096e-09	-0.633208	0.062	0.175	4.86625e-05	REL
TXN	1.70294e-09	0.531558	0.403	0.246	5.71131e-05	TXN
KRT1	1.79755e-09	-0.703104	0.028	0.125	6.02861e-05	KRT1
TUBB	1.8684e-09	-0.591413	0.25	0.414	6.26623e-05	TUBB
CD8B	2.75259e-09	0.449098	0.325	0.164	9.23165e-05	CD8B
RBM3	3.24644e-09	-0.398992	0.382	0.562	0.000108879	RBM3
JTB	3.93526e-09	-0.664394	0.05	0.155	0.000131981	JTB
GPR171	4.18312e-09	0.607907	0.108	0.017	0.000140293	GPR171
PLEK	4.41145e-09	-0.691051	0.067	0.188	0.000147951	PLEK
RPL13A	4.61914e-09	-0.401136	0.718	0.836	0.000154917	RPL13A
ATP6V0C	5.87606e-09	-0.622489	0.078	0.194	0.000197071	ATP6V0C
CST3	6.08348e-09	-0.77486	0.063	0.17	0.000204028	CST3
NCL	6.63665e-09	-0.544337	0.306	0.453	0.00022258	NCL
CRTAM	8.02828e-09	-0.647453	0.039	0.144	0.000269253	CRTAM
SQSTM1	9.73775e-09	-0.595937	0.075	0.19	0.000326585	SQSTM1
SPINT2	1.45249e-08	-0.436504	0.024	0.101	0.000487136	SPINT2
DDT	1.4717e-08	0.532012	0.162	0.045	0.000493578	DDT
LRRFIP1	1.49299e-08	-0.59968	0.088	0.198	0.000500718	LRRFIP1
MT1X	2.02903e-08	0.663425	0.345	0.2	0.000680495	MT1X
COX17	2.31794e-08	0.494639	0.215	0.091	0.000777391	COX17
MT-ND5	2.32983e-08	-0.307564	0.595	0.681	0.000781379	MT-ND5
MT1F	3.23412e-08	0.542257	0.151	0.043	0.00108466	MT1F
EIF5	3.43715e-08	-0.522761	0.084	0.194	0.00115275	EIF5
CXCL14	3.52094e-08	-0.740709	0.026	0.114	0.00118085	CXCL14
SRSF5	4.31471e-08	-0.519814	0.179	0.319	0.00144707	SRSF5
ZFP36L2	4.50077e-08	-0.76247	0.194	0.31	0.00150947	ZFP36L2
ANP32E	4.96584e-08	-0.556871	0.069	0.168	0.00166544	ANP32E
MYL6	5.1888e-08	0.319309	0.864	0.78	0.00174022	MYL6
RPS26	5.28601e-08	0.286987	0.961	0.942	0.00177282	RPS26
GIMAP1	6.17844e-08	0.56429	0.17	0.062	0.00207213	GIMAP1
KRTCAP2	6.31407e-08	0.440275	0.427	0.274	0.00211761	KRTCAP2
PIK3IP1	9.98523e-08	0.521619	0.138	0.043	0.00334885	PIK3IP1
TYROBP	1.00329e-07	-0.684787	0.056	0.164	0.00336484	TYROBP
ZFP36	1.0221e-07	-0.825192	0.22	0.341	0.00342793	ZFP36
EMP3	1.14346e-07	0.366247	0.55	0.39	0.00383492	EMP3
FUS	1.68599e-07	-0.484676	0.248	0.379	0.00565446	FUS
TNFRSF18	1.75142e-07	-0.601054	0.052	0.142	0.0058739	TNFRSF18
XBP1	1.87408e-07	-0.538202	0.041	0.129	0.00628528	XBP1
SPNS1	1.95357e-07	-0.473568	0.056	0.14	0.00655189	SPNS1
JUN	2.0055e-07	-0.661094	0.103	0.209	0.00672605	JUN
DYNLL1	2.08333e-07	0.482445	0.368	0.224	0.00698708	DYNLL1
KRT14	2.12705e-07	0.433354	0.416	0.256	0.00713371	KRT14
PYURF	2.21886e-07	-0.520021	0.039	0.127	0.00744162	PYURF
TUBA1B	2.22284e-07	-0.617402	0.239	0.373	0.00745497	TUBA1B
LIME1	2.24347e-07	0.542555	0.134	0.043	0.00752414	LIME1
GZMM	2.55846e-07	0.460574	0.295	0.162	0.00858056	GZMM
GOLGA4	2.5926e-07	-0.552645	0.043	0.136	0.00869505	GOLGA4
SUB1	2.64442e-07	0.385076	0.58	0.438	0.00886886	SUB1
EEF1G	2.68689e-07	-0.436743	0.412	0.552	0.00901129	EEF1G
EIF3F	2.69331e-07	-0.480253	0.284	0.433	0.00903281	EIF3F
RNASET2	2.79581e-07	-0.504803	0.065	0.166	0.0093766	RNASET2
RABAC1	3.94117e-07	0.396041	0.302	0.164	0.0132179	RABAC1
FKBP5	3.9923e-07	0.616742	0.188	0.078	0.0133894	FKBP5
S100A9	4.59208e-07	0.535456	0.368	0.224	0.0154009	S100A9
PNRC1	5.1575e-07	-0.567303	0.168	0.289	0.0172972	PNRC1
H2AFY	5.36782e-07	-0.534635	0.056	0.147	0.0180026	H2AFY
P4HB	5.41008e-07	-0.51041	0.101	0.209	0.0181443	P4HB
OAZ1	5.4629e-07	0.306747	0.621	0.474	0.0183215	OAZ1
BHLHE40	6.92351e-07	-0.567316	0.069	0.155	0.0232201	BHLHE40
PPP1R18	7.12832e-07	0.41934	0.25	0.127	0.023907	PPP1R18
MAL	7.94193e-07	-0.429848	0.047	0.131	0.0266356	MAL
NKG7	9.21506e-07	0.352692	0.828	0.793	0.0309055	NKG7
POLR2L	9.5394e-07	0.373946	0.401	0.263	0.0319932	POLR2L
LGALS3	1.01321e-06	0.533851	0.209	0.097	0.0339811	LGALS3
MRPS34	1.01794e-06	-0.487005	0.073	0.162	0.0341396	MRPS34
NDFIP1	1.17319e-06	-0.39829	0.054	0.138	0.0393463	NDFIP1
COX6A1	1.37365e-06	0.411569	0.571	0.444	0.0460693	COX6A1
UBC	1.38838e-06	-0.302137	0.625	0.752	0.0465634	UBC
ATP5MD	1.41888e-06	0.402153	0.425	0.297	0.0475863	ATP5MD

## Sheet: C6 TC-5
	p_val	avg_logFC	pct.1	pct.2	p_val_adj	Gene
PFN1	1.91196e-86	-1.81154	0.445	0.926	6.41234e-82	PFN1
FTH1	6.87774e-71	-1.90118	0.33	0.837	2.30666e-66	FTH1
RPS2	3.85143e-69	-1.74684	0.304	0.809	1.29169e-64	RPS2
S100A6	4.36694e-31	0.839585	0.936	0.744	1.46459e-26	S100A6
JUNB	4.47252e-28	-1.51329	0.281	0.595	1.49999e-23	JUNB
S100A11	7.33058e-27	0.69667	0.788	0.444	2.45853e-22	S100A11
CXCL13	7.46889e-24	1.7992	0.225	0.014	2.50492e-19	CXCL13
KRT16	2.4757e-23	1.17592	0.274	0.03	8.30302e-19	KRT16
MT2A	3.1335e-23	1.07561	0.801	0.505	1.05091e-18	MT2A
SH3BGRL3	3.49464e-23	0.564436	0.962	0.809	1.17203e-18	SH3BGRL3
ITM2B	1.39232e-22	-1.17132	0.118	0.393	4.66957e-18	ITM2B
RPS29	1.8967e-19	-0.795044	0.747	0.877	6.36116e-15	RPS29
TXN	5.08093e-19	0.735306	0.575	0.253	1.70404e-14	TXN
CRIP1	1.1386e-18	0.594072	0.898	0.721	3.81863e-14	CRIP1
TMSB10	1.48382e-18	0.402063	0.99	0.979	4.97642e-14	TMSB10
S100A8	1.48459e-18	0.82318	0.642	0.286	4.97901e-14	S100A8
SERF2	2.98093e-18	0.519071	0.824	0.572	9.99745e-14	SERF2
MIF	4.55136e-18	0.60185	0.757	0.509	1.52644e-13	MIF
HSPA1A	4.58742e-18	0.908997	0.701	0.421	1.53853e-13	HSPA1A
HMGN1	6.23499e-18	-1.20998	0.084	0.307	2.09109e-13	HMGN1
ANP32B	3.39671e-17	-1.14791	0.046	0.253	1.13919e-12	ANP32B
COX5A	6.214e-17	-1.18572	0.041	0.249	2.08405e-12	COX5A
ACTB	4.35326e-16	0.312549	0.997	0.998	1.46e-11	ACTB
CST7	2.08933e-15	0.653842	0.478	0.23	7.00719e-11	CST7
TSC22D3	2.84874e-15	0.712554	0.596	0.302	9.55409e-11	TSC22D3
PDIA3	3.0708e-15	-1.11413	0.064	0.251	1.02988e-10	PDIA3
TMA7	3.51753e-15	0.547792	0.66	0.365	1.17971e-10	TMA7
LGALS1	4.87821e-15	0.666246	0.77	0.565	1.63605e-10	LGALS1
SEC61B	1.5166e-14	0.547189	0.45	0.205	5.08636e-10	SEC61B
CSTB	3.11188e-14	0.723868	0.358	0.119	1.04366e-09	CSTB
S100A10	3.12975e-14	0.563322	0.795	0.588	1.04966e-09	S100A10
S100A4	3.52569e-14	0.458174	0.964	0.956	1.18245e-09	S100A4
ZFP36L2	4.26338e-14	-1.23273	0.179	0.377	1.42985e-09	ZFP36L2
KRT6A	6.5483e-14	0.933277	0.215	0.037	2.19617e-09	KRT6A
TIMP1	3.88428e-13	0.741838	0.465	0.186	1.30271e-08	TIMP1
DYNLL1	6.31255e-13	0.546706	0.442	0.186	2.1171e-08	DYNLL1
TSPO	6.45842e-13	0.595112	0.473	0.214	2.16602e-08	TSPO
EDF1	6.72972e-13	0.5199	0.529	0.274	2.25701e-08	EDF1
GUK1	8.79676e-13	-0.919383	0.069	0.251	2.95026e-08	GUK1
EEF1A1	1.10327e-12	-0.291974	0.99	1	3.70013e-08	EEF1A1
MAP1LC3B	1.93652e-12	-0.958702	0.015	0.156	6.49471e-08	MAP1LC3B
CDK2AP2	2.12549e-12	0.634298	0.256	0.072	7.12847e-08	CDK2AP2
NOP10	2.47898e-12	0.72599	0.332	0.107	8.31401e-08	NOP10
ZFP36	3.09057e-12	-1.13341	0.243	0.465	1.03652e-07	ZFP36
DUSP2	3.7376e-12	-0.973104	0.079	0.247	1.25352e-07	DUSP2
UQCR11	5.15528e-12	0.432139	0.491	0.263	1.72898e-07	UQCR11
FAU	7.07366e-12	0.268146	0.949	0.83	2.37236e-07	FAU
IFITM2	7.44183e-12	0.58945	0.783	0.553	2.49584e-07	IFITM2
MALAT1	9.33818e-12	-0.360336	0.99	0.988	3.13184e-07	MALAT1
EMP3	1.20514e-11	0.446137	0.675	0.444	4.04181e-07	EMP3
RPS15	1.28609e-11	0.25168	0.98	0.916	4.31329e-07	RPS15
SLC2A3	1.97793e-11	-0.962087	0.225	0.419	6.63357e-07	SLC2A3
TNFRSF4	1.99325e-11	0.888245	0.404	0.226	6.68496e-07	TNFRSF4
GNLY	2.29772e-11	1.62624	0.297	0.084	7.7061e-07	GNLY
NDUFB11	3.20864e-11	0.478837	0.432	0.226	1.07611e-06	NDUFB11
CCDC85B	3.32053e-11	-0.849607	0.015	0.135	1.11364e-06	CCDC85B
ALOX5AP	3.48119e-11	0.703387	0.573	0.344	1.16752e-06	ALOX5AP
ZFP36L1	3.58789e-11	-0.945593	0.166	0.353	1.20331e-06	ZFP36L1
UBL5	5.10013e-11	0.530645	0.558	0.286	1.71048e-06	UBL5
POLR2L	5.53843e-11	0.444887	0.455	0.205	1.85748e-06	POLR2L
MYL6	6.48722e-11	0.356814	0.862	0.751	2.17568e-06	MYL6
UQCRFS1	6.81545e-11	-0.848289	0.015	0.135	2.28576e-06	UQCRFS1
CCL18	2.51599e-10	0.870509	0.138	0.016	8.43814e-06	CCL18
CD7	2.74065e-10	0.655385	0.529	0.309	9.19158e-06	CD7
BATF	2.78667e-10	0.579375	0.483	0.284	9.34592e-06	BATF
DDT	3.44822e-10	0.643467	0.161	0.037	1.15646e-05	DDT
ARF5	3.66349e-10	-0.947544	0.082	0.242	1.22866e-05	ARF5
APRT	4.47904e-10	0.410234	0.491	0.274	1.50218e-05	APRT
ATP5F1E	4.6563e-10	0.2923	0.862	0.714	1.56163e-05	ATP5F1E
ANXA11	7.14444e-10	-0.895234	0.054	0.193	2.3961e-05	ANXA11
RANBP1	1.51237e-09	-0.873296	0.031	0.147	5.0722e-05	RANBP1
NDUFA3	1.72522e-09	0.464107	0.327	0.13	5.78604e-05	NDUFA3
LDHA	1.82323e-09	0.369004	0.614	0.419	6.11473e-05	LDHA
LY6D	2.86354e-09	0.679665	0.153	0.035	9.60375e-05	LY6D
TMEM258	3.70828e-09	0.450391	0.422	0.242	0.000124368	TMEM258
IL7R	4.17825e-09	0.814605	0.44	0.207	0.00014013	IL7R
NDUFB7	4.74386e-09	0.546228	0.279	0.109	0.000159099	NDUFB7
NDUFA11	5.52707e-09	0.559771	0.194	0.06	0.000185367	NDUFA11
MIIP	9.99896e-09	0.677062	0.166	0.04	0.000335345	MIIP
COX17	1.09316e-08	0.529208	0.243	0.095	0.000366625	COX17
COX7B	1.27574e-08	0.459115	0.422	0.209	0.000427856	COX7B
TAGLN2	1.36483e-08	0.323139	0.66	0.472	0.000457738	TAGLN2
RPS20	1.48823e-08	-0.723274	0.253	0.4	0.000499122	RPS20
RPS27L	1.50249e-08	0.626421	0.361	0.174	0.000503904	RPS27L
FKBP5	1.83834e-08	0.758939	0.205	0.049	0.000616543	FKBP5
MT-ND3	1.89117e-08	0.668992	0.957	0.812	0.000634261	MT-ND3
NEDD8	2.20535e-08	0.425695	0.376	0.174	0.00073963	NEDD8
NDUFAF3	2.43951e-08	0.483132	0.215	0.07	0.000818163	NDUFAF3
IFITM1	2.47268e-08	0.531347	0.783	0.586	0.000829288	IFITM1
RABAC1	2.72228e-08	0.396354	0.381	0.205	0.000913	RABAC1
MT-ATP6	3.02961e-08	0.610144	0.867	0.644	0.00101607	MT-ATP6
RPL27A	3.06354e-08	-0.735795	0.404	0.553	0.00102745	RPL27A
ISG20	3.14511e-08	0.525634	0.34	0.172	0.00105481	ISG20
GRB2	3.98623e-08	-0.764717	0.036	0.144	0.0013369	GRB2
RPL13	4.00058e-08	-0.25649	0.972	0.984	0.00134171	RPL13
PHPT1	4.65974e-08	0.517393	0.248	0.098	0.00156278	PHPT1
OST4	4.81794e-08	0.385452	0.57	0.356	0.00161584	OST4
PNRC1	5.41258e-08	-0.813365	0.153	0.295	0.00181527	PNRC1
ADAM8	6.27671e-08	0.593261	0.133	0.026	0.00210508	ADAM8
PGLS	8.01733e-08	-0.727984	0.031	0.137	0.00268885	PGLS
RPL13A	8.98476e-08	-0.532174	0.668	0.772	0.00301331	RPL13A
COX6A1	1.02997e-07	0.308269	0.586	0.391	0.00345433	COX6A1
MBP	1.16609e-07	-0.611626	0.041	0.137	0.00391084	MBP
PHLDA2	1.17795e-07	0.40233	0.113	0.023	0.00395062	PHLDA2
TNFAIP3	1.28104e-07	-0.767398	0.123	0.24	0.00429635	TNFAIP3
PCBP1	1.48034e-07	0.494104	0.166	0.047	0.00496476	PCBP1
CIB1	1.64263e-07	0.52068	0.279	0.137	0.00550907	CIB1
COPS9	1.74053e-07	0.3329	0.24	0.1	0.00583739	COPS9
MT1E	1.80249e-07	0.59681	0.34	0.158	0.00604518	MT1E
TXNDC17	2.25692e-07	0.397943	0.258	0.109	0.00756927	TXNDC17
ACTR3	2.31329e-07	0.361439	0.412	0.212	0.00775832	ACTR3
UQCR10	2.47821e-07	0.357244	0.43	0.244	0.00831143	UQCR10
NCOR1	3.14163e-07	-0.58724	0.026	0.109	0.0105364	NCOR1
SSR4	3.3881e-07	0.362436	0.532	0.337	0.011363	SSR4
TMEM256	3.88574e-07	0.524056	0.235	0.079	0.013032	TMEM256
NHP2	4.65402e-07	0.309257	0.235	0.114	0.0156087	NHP2
UBC	4.74669e-07	-0.404853	0.66	0.784	0.0159194	UBC
PYURF	4.79088e-07	-0.766201	0.043	0.153	0.0160676	PYURF
IL32	5.54894e-07	0.286869	0.931	0.898	0.01861	IL32
MRPL41	6.1675e-07	-0.804992	0.023	0.123	0.0206846	MRPL41
PABPC1	8.89715e-07	-0.526967	0.312	0.458	0.0298393	PABPC1
ATP5MC3	9.24929e-07	0.275158	0.465	0.288	0.0310203	ATP5MC3
S100A9	9.62208e-07	0.589272	0.386	0.209	0.0322705	S100A9
CD247	1.25316e-06	0.360206	0.317	0.158	0.0420284	CD247
RCSD1	1.26876e-06	-0.7405	0.049	0.14	0.0425517	RCSD1
C19orf70	1.2839e-06	0.388372	0.261	0.1	0.0430594	C19orf70
REL	1.30116e-06	-0.669513	0.051	0.147	0.0436382	REL
PNKD	1.36998e-06	0.547397	0.146	0.04	0.0459465	PNKD
NBAS	1.3725e-06	0.592657	0.261	0.109	0.046031	NBAS

## Sheet: C7 TC-6
	p_val	avg_logFC	pct.1	pct.2	p_val_adj	Gene
FTH1	5.78146e-38	-1.73025	0.416	0.948	1.93898e-33	FTH1
RPS2	6.92854e-37	-1.97857	0.358	0.922	2.32369e-32	RPS2
PFN1	1.28587e-27	-1.72598	0.46	0.879	4.31255e-23	PFN1
TRAV27	3.56457e-21	-1.24148	0.394	0.853	1.19549e-16	TRAV27
RPS29	3.06229e-20	-1.17673	0.708	0.931	1.02703e-15	RPS29
CXCL13	1.31354e-17	2.97126	0.547	0.078	4.40535e-13	CXCL13
RPL13	3.08741e-16	-0.538577	0.92	1	1.03545e-11	RPL13
ATF5	2.72873e-15	-1.56176	0.015	0.362	9.15161e-11	ATF5
MT1M	3.9605e-14	2.99021	0.394	0.086	1.32827e-09	MT1M
MT2A	9.09419e-14	2.34189	0.803	0.595	3.05001e-09	MT2A
TSC22D3	3.88397e-13	1.46358	0.723	0.302	1.30261e-08	TSC22D3
S100A11	3.91715e-13	1.26463	0.781	0.491	1.31373e-08	S100A11
PLA2G2A	6.7645e-13	2.13616	0.299	0.009	2.26868e-08	PLA2G2A
S100A6	1.11257e-12	1.33664	0.869	0.629	3.73134e-08	S100A6
KRT16	1.3068e-12	1.34898	0.292	0.009	4.38276e-08	KRT16
STEAP4	3.101e-12	1.14184	0.241	0	1.04001e-07	STEAP4
RPS20	8.89662e-12	-1.00052	0.299	0.672	2.98375e-07	RPS20
HACD1	2.11643e-11	-1.21349	0.058	0.388	7.0981e-07	HACD1
S100A10	3.74124e-11	1.34713	0.796	0.526	1.25474e-06	S100A10
MT-CO3	3.97332e-11	-0.398239	0.927	0.991	1.33257e-06	MT-CO3
MT-CO1	6.67248e-11	-0.379116	0.985	1	2.23782e-06	MT-CO1
ITM2A	9.93416e-11	-1.08097	0.146	0.509	3.33172e-06	ITM2A
HMGN1	1.59326e-10	-1.06314	0.124	0.466	5.34348e-06	HMGN1
MT1X	2.33811e-10	2.4452	0.518	0.319	7.84155e-06	MT1X
RPL30	2.93555e-10	-0.361988	0.912	0.991	9.84524e-06	RPL30
TNC	3.01722e-10	2.03694	0.285	0.043	1.01192e-05	TNC
GPX3	4.82377e-10	0.917197	0.197	0	1.6178e-05	GPX3
TRGC2	5.13562e-10	-1.19486	0	0.207	1.72238e-05	TRGC2
LGALS1	7.88856e-10	1.26797	0.65	0.371	2.64566e-05	LGALS1
PTX3	8.41827e-10	1.53733	0.175	0	2.82332e-05	PTX3
CD74	1.75897e-09	-0.764615	0.562	0.836	5.89925e-05	CD74
TRGV9	1.88187e-09	-1.19428	0.036	0.302	6.31143e-05	TRGV9
MGST1	2.77031e-09	0.821212	0.19	0	9.29105e-05	MGST1
EEF1A1	4.3242e-09	-0.267337	0.964	1	0.000145025	EEF1A1
MT1E	5.73149e-09	1.88688	0.445	0.233	0.000192223	MT1E
RPS15A	6.01651e-09	-0.378229	0.927	0.983	0.000201782	RPS15A
SPNS1	6.76682e-09	-1.1015	0.058	0.336	0.000226946	SPNS1
COX5A	6.81575e-09	-1.03133	0.088	0.328	0.000228587	COX5A
STEAP1	8.07886e-09	0.536657	0.168	0	0.000270949	STEAP1
IFITM2	8.20195e-09	1.09831	0.759	0.56	0.000275077	IFITM2
GNLY	1.05341e-08	2.11742	0.182	0	0.000353293	GNLY
SPINT2	1.51098e-08	-0.99552	0.073	0.353	0.000506751	SPINT2
ITM2B	2.28202e-08	-0.988954	0.161	0.466	0.000765345	ITM2B
CCDC85B	3.0457e-08	-0.846077	0.015	0.207	0.00102147	CCDC85B
ANP32B	3.15823e-08	-1.00201	0.102	0.362	0.00105921	ANP32B
THBS1	5.78691e-08	1.30419	0.226	0.026	0.00194081	THBS1
EZH2	7.15846e-08	-0.988654	0.015	0.198	0.00240081	EZH2
IGHM	1.04482e-07	-0.818886	0.058	0.319	0.00350411	IGHM
JUNB	1.32591e-07	-1.11535	0.343	0.621	0.00444685	JUNB
LIMD2	1.97819e-07	-0.806821	0.263	0.517	0.00663444	LIMD2
SATB2	2.80777e-07	-0.774704	0	0.138	0.00941669	SATB2
RPL27A	3.18899e-07	-0.660861	0.46	0.724	0.0106952	RPL27A
HSPA1B	3.49579e-07	1.25019	0.577	0.276	0.0117242	HSPA1B
MTDH	4.15237e-07	-0.852369	0.131	0.379	0.0139262	MTDH
SH3BGRL3	4.74391e-07	0.908366	0.818	0.672	0.0159101	SH3BGRL3
TMEM160	5.35286e-07	-0.675702	0	0.138	0.0179524	TMEM160
CXCL10	6.09633e-07	-0.8976	0.015	0.19	0.0204459	CXCL10
MT1A	7.25198e-07	0.561124	0.131	0	0.0243217	MT1A
S100A2	7.90272e-07	1.14113	0.226	0.034	0.0265042	S100A2
TRAT1	1.00561e-06	-0.822804	0.146	0.371	0.0337261	TRAT1
MGST3	1.05952e-06	1.06255	0.328	0.112	0.0355341	MGST3
NT5C	1.12775e-06	-0.890617	0.015	0.181	0.0378224	NT5C
RPS23	1.26919e-06	-0.293859	0.905	0.983	0.0425661	RPS23
KRT6A	1.31357e-06	0.968581	0.299	0.052	0.0440544	KRT6A

## Sheet: C8 KC-1
	p_val	avg_logFC	pct.1	pct.2	p_val_adj	Gene
KRT6A	0	2.34022	1	0.659	0	KRT6A
RPS2	0	-1.95594	0.888	0.99	0	RPS2
KRT16	2.98463650196023e-314	2.42144	0.996	0.512	0	KRT16
LY6D	4.47928e-282	1.28654	0.999	0.924	1.50226e-277	LY6D
S100A10	2.19494e-266	1.17828	1	0.712	7.36141e-262	S100A10
KRT6C	3.94759e-266	2.64872	0.879	0.101	1.32394e-261	KRT6C
S100A11	1.41938e-257	0.906325	0.999	0.968	4.7603e-253	S100A11
KRT6B	3.9755e-257	2.6932	0.893	0.165	1.3333e-252	KRT6B
FTH1	5.74002e-213	-2.04175	0.381	0.836	1.92509e-208	FTH1
PFN1	3.56122e-211	-1.59981	0.665	0.883	1.19436e-206	PFN1
ITM2B	1.86385e-198	-1.53277	0.681	0.883	6.25099e-194	ITM2B
MIF	5.36243e-194	0.856493	0.994	0.836	1.79845e-189	MIF
AQP3	2.20349e-186	1.11569	0.993	0.824	7.39006e-182	AQP3
GSTP1	1.93495e-176	0.775698	0.996	0.852	6.48944e-172	GSTP1
KRT1	1.4285e-165	-1.73642	0.729	0.935	4.79091e-161	KRT1
CSTB	5.76965e-160	0.878497	0.991	0.637	1.93502e-155	CSTB
KRT10	1.44912e-152	-1.95313	0.626	0.871	4.86006e-148	KRT10
KRT17	4.66361e-152	1.82333	0.848	0.2	1.56408e-147	KRT17
SH3BGRL3	3.56601e-145	0.842902	0.987	0.709	1.19597e-140	SH3BGRL3
TXN	2.69823e-143	0.752316	0.996	0.871	9.04933e-139	TXN
CA2	3.64687e-140	1.1354	0.864	0.243	1.22309e-135	CA2
S100A8	1.61209e-138	1.00765	0.999	0.961	5.40661e-134	S100A8
PERP	2.29678e-132	-0.648708	0.999	0.994	7.70295e-128	PERP
SERPINB1	5.25341e-131	0.924283	0.841	0.229	1.76189e-126	SERPINB1
MALAT1	3.44175e-126	-1.11355	0.981	0.983	1.15429e-121	MALAT1
SBSN	2.48864e-125	1.26269	0.894	0.406	8.3464e-121	SBSN
MRPS6	4.40911e-125	0.794403	0.752	0.143	1.47873e-120	MRPS6
EEF1A1	8.36653e-122	-0.404703	1	1	2.80597e-117	EEF1A1
KRT14	2.89346e-121	0.696732	0.999	0.945	9.7041e-117	KRT14
ETHE1	2.2003e-120	0.761235	0.744	0.136	7.37936e-116	ETHE1
SELENOW	6.6541e-120	0.659874	0.978	0.584	2.23165e-115	SELENOW
ALDH2	7.57507e-117	-1.29797	0.438	0.689	2.54053e-112	ALDH2
S100A6	2.20538e-112	1.08934	0.93	0.473	7.39641e-108	S100A6
SERF2	1.07203e-107	0.525786	0.994	0.803	3.59539e-103	SERF2
SPRR1B	1.37851e-107	1.54991	0.531	0.047	4.62324e-103	SPRR1B
LDHB	2.3915e-107	-1.39788	0.202	0.56	8.02062e-103	LDHB
RPL13	1.60304e-106	-0.416952	1	0.999	5.37627e-102	RPL13
TMSB10	1.75068e-106	0.617779	0.995	0.834	5.87144e-102	TMSB10
SERPINB4	9.74578e-105	0.873854	0.964	0.589	3.26854e-100	SERPINB4
LDHA	7.51431e-101	0.592325	0.994	0.804	2.52015e-96	LDHA
COX5A	7.91101e-100	-1.09425	0.315	0.583	2.65319e-95	COX5A
RPS18	6.9704e-99	-0.413399	0.998	0.999	2.33773e-94	RPS18
CD59	1.0406e-96	0.653129	0.728	0.165	3.48996e-92	CD59
MT1G	1.38291e-96	1.52094	0.635	0.147	4.63799e-92	MT1G
TPPP3	2.91244e-96	0.718985	0.641	0.103	9.76775e-92	TPPP3
GAPDH	1.84553e-95	0.416257	0.999	0.985	6.18953e-91	GAPDH
RAB25	5.18751e-95	0.63342	0.876	0.347	1.73979e-90	RAB25
HMGN1	4.32486e-92	-1.13417	0.311	0.583	1.45047e-87	HMGN1
SEC61B	6.55838e-92	0.556612	0.942	0.495	2.19955e-87	SEC61B
MYL6	2.41455e-91	0.482193	0.996	0.895	8.09792e-87	MYL6
CCL27	3.08427e-91	0.632184	0.965	0.594	1.0344e-86	CCL27
RPS29	8.21529e-89	-0.625506	0.983	0.975	2.75524e-84	RPS29
RPL13A	5.22716e-88	-0.675746	0.991	0.972	1.75308e-83	RPL13A
PDZK1IP1	1.69826e-85	0.577723	0.938	0.505	5.69564e-81	PDZK1IP1
TMA7	2.69107e-84	0.497338	0.966	0.621	9.02529e-80	TMA7
LGALS3	9.34774e-81	0.55717	0.982	0.671	3.13504e-76	LGALS3
ATP5MD	3.39731e-80	0.465061	0.982	0.646	1.13939e-75	ATP5MD
PMP22	1.91713e-79	0.715499	0.362	0.012	6.42967e-75	PMP22
MT-ND1	2.7294e-77	-0.625063	0.99	0.975	9.15385e-73	MT-ND1
NDUFB2	2.02705e-76	0.451521	0.901	0.406	6.79833e-72	NDUFB2
C19orf33	7.26257e-76	0.543173	0.88	0.386	2.43572e-71	C19orf33
SERPINB3	1.9513e-75	0.654968	0.845	0.352	6.54427e-71	SERPINB3
MRPL52	4.46861e-75	0.474807	0.882	0.379	1.49868e-70	MRPL52
ANP32B	6.69281e-74	-0.984859	0.234	0.483	2.24464e-69	ANP32B
S100A2	2.20423e-72	1.08994	0.943	0.738	7.39253e-68	S100A2
UQCR11	3.2063e-72	0.424933	0.951	0.56	1.07533e-67	UQCR11
UQCRQ	2.97058e-70	0.415133	0.973	0.657	9.96274e-66	UQCRQ
NOP10	8.40616e-70	0.43609	0.839	0.316	2.81926e-65	NOP10
HIGD1A	2.3447e-67	0.507631	0.645	0.146	7.86365e-63	HIGD1A
CD9	6.98159e-67	0.462115	0.992	0.789	2.34149e-62	CD9
SEC61G	8.7616e-67	0.431177	0.903	0.436	2.93847e-62	SEC61G
SULT2B1	1.8425e-66	0.586407	0.611	0.135	6.17937e-62	SULT2B1
UQCR10	6.34556e-66	0.392041	0.951	0.549	2.12817e-61	UQCR10
JUNB	1.5105e-65	-0.888908	0.928	0.888	5.06591e-61	JUNB
ANXA8	1.74093e-65	0.453655	0.78	0.25	5.83875e-61	ANXA8
LGALS7B	4.25515e-65	0.398954	0.999	0.993	1.42709e-60	LGALS7B
PLSCR3	1.7811e-64	0.457839	0.53	0.087	5.97346e-60	PLSCR3
JUN	1.90895e-63	-0.940769	0.864	0.87	6.40223e-59	JUN
UQCRFS1	4.37871e-63	-0.839485	0.171	0.404	1.46853e-58	UQCRFS1
ACTB	5.27515e-63	0.409376	0.999	0.993	1.76918e-58	ACTB
PGAM1	5.66692e-63	0.413797	0.943	0.577	1.90057e-58	PGAM1
ATF3	1.41009e-62	-1.22507	0.374	0.533	4.72915e-58	ATF3
CFL1	1.76427e-62	0.359641	0.995	0.828	5.917e-58	CFL1
ATP5MC3	2.73679e-62	0.385297	0.981	0.752	9.17865e-58	ATP5MC3
H3F3B	9.63957e-62	0.306215	1	0.965	3.23292e-57	H3F3B
COX7A2	1.34405e-61	0.372868	0.973	0.675	4.50766e-57	COX7A2
POLR2L	2.23064e-61	0.374565	0.98	0.714	7.48112e-57	POLR2L
COX6B1	7.81163e-61	0.330109	0.987	0.73	2.61987e-56	COX6B1
ROMO1	8.0987e-61	0.386223	0.901	0.474	2.71614e-56	ROMO1
ANXA1	3.57598e-60	0.452385	0.832	0.323	1.19931e-55	ANXA1
COX8A	3.59712e-60	0.337598	0.985	0.716	1.2064e-55	COX8A
MT-ND4	1.23787e-59	0.281326	0.998	0.933	4.15155e-55	MT-ND4
PLP2	1.27908e-59	0.334719	0.99	0.763	4.28979e-55	PLP2
MT1M	4.42314e-59	0.815031	0.363	0.035	1.48343e-54	MT1M
TXNDC17	6.75614e-59	0.453555	0.873	0.427	2.26588e-54	TXNDC17
FKBP1A	8.05714e-59	0.389729	0.92	0.52	2.7022e-54	FKBP1A
CCDC124	1.2846e-58	0.40465	0.714	0.208	4.30828e-54	CCDC124
ALDOA	1.47193e-58	0.4041	0.986	0.818	4.93655e-54	ALDOA
MRPL41	3.42998e-58	-0.836574	0.135	0.359	1.15035e-53	MRPL41
DYNLL1	6.6056e-58	0.354681	0.987	0.771	2.21539e-53	DYNLL1
S100A14	9.45707e-58	0.347897	0.997	0.906	3.17171e-53	S100A14
ATOX1	1.4128e-57	0.397183	0.822	0.341	4.73825e-53	ATOX1
DSP	3.99248e-57	-0.644088	0.987	0.964	1.339e-52	DSP
NME2	9.88617e-56	0.361773	0.988	0.875	3.31562e-51	NME2
UBL5	2.4706e-55	0.336312	0.944	0.56	8.2859e-51	UBL5
TSPO	3.43128e-55	0.327348	0.988	0.784	1.15078e-50	TSPO
CDH3	3.95941e-55	0.432751	0.589	0.133	1.32791e-50	CDH3
TPI1	5.46161e-55	0.351986	0.984	0.778	1.83171e-50	TPI1
ZFP36L2	1.20008e-54	-0.979666	0.433	0.556	4.02484e-50	ZFP36L2
SRSF5	1.68004e-54	-0.902615	0.423	0.538	5.6345e-50	SRSF5
DAPL1	1.92278e-54	-0.821807	0.131	0.358	6.44862e-50	DAPL1
MT-ND5	2.79204e-54	-0.535075	0.99	0.975	9.36393e-50	MT-ND5
CLIC1	4.26826e-54	0.383825	0.925	0.564	1.43149e-49	CLIC1
S100A16	5.81763e-54	0.349213	0.978	0.75	1.95112e-49	S100A16
MT1H	6.29526e-54	0.582583	0.341	0.032	2.1113e-49	MT1H
HSPE1	1.06481e-53	0.362821	0.928	0.505	3.57117e-49	HSPE1
PGLS	1.60404e-53	-0.809758	0.182	0.383	5.37963e-49	PGLS
ENO1	3.71562e-53	0.340437	0.984	0.745	1.24615e-48	ENO1
ID1	7.58919e-53	-1.07585	0.394	0.499	2.54526e-48	ID1
APOE	9.53342e-53	-0.947539	0.617	0.712	3.19732e-48	APOE
PKP1	1.32385e-52	0.412323	0.859	0.411	4.43994e-48	PKP1
PRSS53	1.75921e-52	0.297817	0.242	0.006	5.90004e-48	PRSS53
NDUFS6	3.65848e-52	0.347881	0.846	0.363	1.22698e-47	NDUFS6
IFITM3	4.24844e-52	0.43917	0.992	0.859	1.42484e-47	IFITM3
DMKN	6.26167e-52	0.515963	0.987	0.89	2.10004e-47	DMKN
PKM	9.82346e-52	0.331572	0.979	0.682	3.29459e-47	PKM
MT1E	4.79934e-51	0.795347	0.839	0.526	1.6096e-46	MT1E
APRT	9.16537e-51	0.310645	0.967	0.662	3.07388e-46	APRT
PPDPF	9.70671e-51	0.363322	0.983	0.81	3.25544e-46	PPDPF
POMP	9.84178e-51	0.358125	0.884	0.448	3.30074e-46	POMP
ATP5MC1	1.58673e-50	0.318865	0.928	0.527	5.32158e-46	ATP5MC1
TMEM141	2.2181e-50	0.38111	0.678	0.204	7.43906e-46	TMEM141
TIMM13	2.84387e-50	0.351912	0.878	0.456	9.53776e-46	TIMM13
TIMM8B	3.79584e-50	0.324144	0.858	0.401	1.27305e-45	TIMM8B
TSTA3	6.11534e-50	0.345347	0.871	0.422	2.05096e-45	TSTA3
CYC1	7.94522e-50	-0.733954	0.129	0.333	2.66467e-45	CYC1
ATP5ME	6.13313e-49	0.352157	0.938	0.592	2.05693e-44	ATP5ME
ATP6V0B	1.51204e-48	0.364959	0.789	0.333	5.07108e-44	ATP6V0B
LGALS7	1.56815e-48	0.325496	0.996	0.969	5.25926e-44	LGALS7
TMPRSS4	1.748e-48	0.363793	0.388	0.046	5.86245e-44	TMPRSS4
JPT1	1.91696e-48	0.372293	0.706	0.237	6.4291e-44	JPT1
FXYD3	2.91838e-47	0.268469	0.975	0.655	9.78765e-43	FXYD3
PYCARD	5.98289e-47	0.303185	0.93	0.533	2.00654e-42	PYCARD
NEDD8	7.15581e-47	0.298202	0.877	0.426	2.39991e-42	NEDD8
NDUFA4L2	1.56017e-46	0.536282	0.325	0.035	5.23251e-42	NDUFA4L2
LAMTOR2	1.83355e-46	0.34863	0.628	0.175	6.14936e-42	LAMTOR2
CRIP2	2.13086e-46	0.390722	0.674	0.215	7.14647e-42	CRIP2
CTSC	4.14976e-46	0.404712	0.837	0.405	1.39175e-41	CTSC
ELOB	6.62325e-46	0.267669	0.967	0.687	2.2213e-41	ELOB
KLK8	1.80486e-45	0.365181	0.568	0.139	6.05315e-41	KLK8
ATP5MF	1.97014e-45	0.251938	0.965	0.642	6.60744e-41	ATP5MF
ACTN1	2.25619e-45	0.381713	0.403	0.06	7.56681e-41	ACTN1
FAM96B	2.44133e-45	0.34096	0.688	0.223	8.18773e-41	FAM96B
ATP5PF	4.68122e-45	0.312606	0.902	0.521	1.56999e-40	ATP5PF
RPL3	8.91055e-45	-0.37141	0.996	0.992	2.98842e-40	RPL3
PDIA3	9.25087e-45	-0.843808	0.399	0.502	3.10256e-40	PDIA3
PPIC	2.10865e-44	0.328111	0.651	0.194	7.07199e-40	PPIC
TMEM160	2.40443e-44	-0.510656	0.016	0.189	8.06398e-40	TMEM160
AP2S1	3.27867e-44	0.311999	0.864	0.455	1.0996e-39	AP2S1
TMED2	6.40383e-44	0.307079	0.771	0.309	2.14772e-39	TMED2
LRRC59	1.32983e-43	0.354441	0.597	0.168	4.45998e-39	LRRC59
BTG3	1.51772e-43	-0.72259	0.136	0.322	5.09014e-39	BTG3
GADD45GIP1	2.07017e-43	-0.696642	0.146	0.326	6.94293e-39	GADD45GIP1
VKORC1	2.27572e-43	0.301509	0.333	0.035	7.63232e-39	VKORC1
SEC11C	2.79729e-43	0.334274	0.578	0.148	9.38155e-39	SEC11C
SOSTDC1	2.81606e-43	-0.687877	0.013	0.186	9.4445e-39	SOSTDC1
ATP1B3	8.47574e-43	-0.847761	0.449	0.534	2.84259e-38	ATP1B3
RANBP1	8.76796e-43	-0.764799	0.21	0.366	2.9406e-38	RANBP1
RPS6	2.18181e-42	-0.306215	0.997	0.994	7.31734e-38	RPS6
RAB10	2.45688e-42	0.30264	0.755	0.28	8.23989e-38	RAB10
NHP2	2.92435e-42	0.285404	0.89	0.494	9.80767e-38	NHP2
SMIM37	4.36964e-42	0.361039	0.653	0.221	1.46549e-37	SMIM37
MT2A	5.35682e-42	0.998633	0.849	0.562	1.79657e-37	MT2A
MRPS21	6.86832e-42	0.311911	0.77	0.327	2.3035e-37	MRPS21
SUB1	1.1525e-41	0.295562	0.949	0.628	3.86525e-37	SUB1
PPA1	1.76264e-41	0.279634	0.898	0.49	5.91153e-37	PPA1
FABP7	2.03596e-41	-0.625057	0.018	0.18	6.82822e-37	FABP7
PPIB	5.97534e-41	0.269483	0.959	0.646	2.00401e-36	PPIB
DEK	6.07415e-41	-0.763659	0.287	0.422	2.03715e-36	DEK
TBCA	7.0054e-41	0.313671	0.816	0.383	2.34947e-36	TBCA
MRPL34	7.06939e-41	0.315929	0.646	0.2	2.37093e-36	MRPL34
YIF1A	7.53428e-41	0.316947	0.607	0.175	2.52685e-36	YIF1A
PRSS3	3.69115e-40	0.420555	0.561	0.171	1.23794e-35	PRSS3
PHLDA2	4.11038e-40	0.46185	0.702	0.262	1.37854e-35	PHLDA2
TOMM5	4.88363e-40	0.280682	0.797	0.359	1.63787e-35	TOMM5
DUOX1	5.14738e-40	0.309962	0.357	0.053	1.72633e-35	DUOX1
MINOS1	7.11752e-40	0.265525	0.877	0.46	2.38707e-35	MINOS1
GADD45B	7.63051e-40	-0.955277	0.562	0.616	2.55912e-35	GADD45B
DUOXA1	7.65118e-40	0.318419	0.425	0.078	2.56605e-35	DUOXA1
C10orf99	2.05071e-39	0.472698	0.268	0.029	6.87767e-35	C10orf99
DEGS1	2.5912e-39	-0.788511	0.746	0.72	8.69036e-35	DEGS1
PYURF	3.0218e-39	-0.708034	0.231	0.356	1.01345e-34	PYURF
CCDC85B	3.48915e-39	-0.512899	0.035	0.204	1.17019e-34	CCDC85B
RASD1	4.03968e-39	-0.574132	0.025	0.183	1.35483e-34	RASD1
NDUFB7	7.9305e-39	0.266907	0.817	0.379	2.65973e-34	NDUFB7
PLA2G3	8.05892e-39	0.287293	0.329	0.036	2.7028e-34	PLA2G3
C19orf70	8.61883e-39	0.280843	0.809	0.363	2.89058e-34	C19orf70
AL445524.1	3.03582e-38	0.352083	0.702	0.283	1.01815e-33	AL445524.1
KLK11	3.36698e-38	0.356802	0.542	0.155	1.12922e-33	KLK11
ZFP36L1	7.43043e-38	-0.774785	0.895	0.829	2.49202e-33	ZFP36L1
HAX1	9.63038e-37	0.3035	0.563	0.161	3.22984e-32	HAX1
NME1	1.02434e-36	0.271343	0.765	0.329	3.43545e-32	NME1
ACTR3	1.28806e-36	0.284512	0.733	0.283	4.31988e-32	ACTR3
TIMP1	1.39052e-36	0.571157	0.523	0.162	4.66353e-32	TIMP1
HSBP1	1.95436e-36	0.251938	0.787	0.341	6.55454e-32	HSBP1
BOLA3	2.35741e-36	0.288412	0.532	0.139	7.9063e-32	BOLA3
ISOC2	2.87948e-36	0.288773	0.671	0.236	9.65718e-32	ISOC2
CARHSP1	3.15914e-36	0.293939	0.672	0.239	1.05951e-31	CARHSP1
HOXA9	4.82519e-36	-0.439317	0.01	0.148	1.61827e-31	HOXA9
S100A9	5.75414e-36	0.477199	0.992	0.922	1.92982e-31	S100A9
UBC	8.72516e-36	-0.569498	0.975	0.926	2.92625e-31	UBC
RPS27	9.24953e-36	-0.277492	0.998	0.996	3.10211e-31	RPS27
ACP5	9.5765e-36	0.296492	0.336	0.049	3.21177e-31	ACP5
TMEM40	1.13081e-35	0.309074	0.569	0.166	3.79251e-31	TMEM40
PHGDH	1.24363e-35	-0.780699	0.319	0.416	4.17089e-31	PHGDH
NDUFA3	1.58544e-35	0.270892	0.71	0.277	5.31726e-31	NDUFA3
AUP1	1.74532e-35	0.263347	0.696	0.251	5.85345e-31	AUP1
PDPN	2.77077e-35	0.278056	0.259	0.028	9.29262e-31	PDPN
ATP6V1F	2.83622e-35	0.250481	0.765	0.331	9.51211e-31	ATP6V1F
RHOB	3.59443e-35	-0.784955	0.309	0.415	1.2055e-30	RHOB
LTF	4.32845e-35	-1.49719	0.219	0.351	1.45167e-30	LTF
RPL22L1	8.67991e-35	0.277441	0.932	0.63	2.91107e-30	RPL22L1
RABAC1	1.44501e-34	0.266607	0.716	0.277	4.84626e-30	RABAC1
CIB1	3.1239e-34	0.270618	0.644	0.218	1.04769e-29	CIB1
TXNIP	4.78206e-34	-0.796839	0.22	0.355	1.60381e-29	TXNIP
KRT15	6.34564e-34	-1.13101	0.036	0.178	2.1282e-29	KRT15
TMEM256	7.53179e-34	0.280255	0.644	0.232	2.52601e-29	TMEM256
KCNK7	1.0762e-33	0.300472	0.603	0.202	3.60936e-29	KCNK7
CXCL13	1.0992e-33	0.974263	0.21	0.011	3.68651e-29	CXCL13
MMP28	1.27999e-33	-0.717844	0.224	0.338	4.29282e-29	MMP28
CRIP1	2.71134e-33	0.316824	0.793	0.38	9.0933e-29	CRIP1
TINCR	2.92571e-33	-0.589532	0.182	0.305	9.81225e-29	TINCR
LAMTOR5	3.5251e-33	0.263476	0.682	0.252	1.18225e-28	LAMTOR5
NDUFC2	3.58862e-33	0.285336	0.538	0.157	1.20355e-28	NDUFC2
EXOC3	6.7312e-33	0.272698	0.47	0.112	2.25751e-28	EXOC3
PDAP1	1.19544e-32	0.257106	0.745	0.322	4.00926e-28	PDAP1
NFKBIA	2.44296e-32	-0.854254	0.59	0.612	8.19321e-28	NFKBIA
C11orf98	3.15631e-32	0.275741	0.53	0.148	1.05856e-27	C11orf98
DDT	3.7014e-32	0.254897	0.592	0.18	1.24138e-27	DDT
PLIN3	4.94757e-32	0.266482	0.623	0.207	1.65931e-27	PLIN3
ARPC1B	5.44868e-32	0.28693	0.67	0.259	1.82738e-27	ARPC1B
LTB4R	6.87638e-32	0.262624	0.418	0.087	2.3062e-27	LTB4R
IFI6	2.01162e-31	-0.827826	0.441	0.516	6.74658e-27	IFI6
CLTB	5.41649e-31	0.255417	0.59	0.191	1.81658e-26	CLTB
MRPL27	6.96636e-31	0.257059	0.658	0.244	2.33638e-26	MRPL27
MRPS34	7.08996e-31	-0.709382	0.368	0.409	2.37783e-26	MRPS34
NDRG1	2.57702e-30	0.348365	0.493	0.139	8.64282e-26	NDRG1
SPRR2A	5.35792e-30	0.625947	0.349	0.075	1.79694e-25	SPRR2A
FAM129B	7.52334e-30	0.260791	0.351	0.064	2.52318e-25	FAM129B
DDX5	2.64687e-29	-0.706513	0.73	0.688	8.87706e-25	DDX5
HSPB1	2.65091e-29	-0.503181	0.985	0.938	8.89062e-25	HSPB1
SERPINB12	3.08753e-29	-0.397386	0.006	0.117	1.0355e-24	SERPINB12
GPX4	3.23896e-29	-0.684296	0.705	0.681	1.08628e-24	GPX4
SLC39A1	4.348e-29	0.262447	0.454	0.117	1.45823e-24	SLC39A1
DHRS7	5.28068e-29	0.287344	0.38	0.08	1.77103e-24	DHRS7
IFI27	7.63802e-29	0.272513	0.989	0.924	2.56164e-24	IFI27
MAFB	2.11953e-28	-0.736459	0.382	0.423	7.10849e-24	MAFB
GAMT	2.26158e-28	-0.353972	0.006	0.112	7.58487e-24	GAMT
SYNE2	2.36238e-28	-0.718886	0.3	0.395	7.92293e-24	SYNE2
CTSL	6.03527e-28	0.32521	0.511	0.153	2.02411e-23	CTSL
PPP1CC	6.74657e-28	-0.570549	0.187	0.298	2.26266e-23	PPP1CC
XBP1	1.50825e-27	-0.550548	0.133	0.247	5.05838e-23	XBP1
NFKBIZ	1.57318e-27	-0.713238	0.307	0.38	5.27613e-23	NFKBIZ
NOP53	1.62302e-27	-0.678105	0.61	0.592	5.44329e-23	NOP53
IDH2	2.72467e-27	-0.57909	0.19	0.287	9.138e-23	IDH2
SMARCB1	4.61703e-27	-0.487367	0.11	0.232	1.54846e-22	SMARCB1
HLA-A	7.13069e-27	-0.519304	0.967	0.917	2.39149e-22	HLA-A
CXCL14	7.58706e-27	-1.09646	0.534	0.537	2.54455e-22	CXCL14
H2AFX	8.9108e-27	-0.608257	0.165	0.266	2.9885e-22	H2AFX
HSBP1L1	3.05772e-26	-0.417827	0.057	0.172	1.0255e-21	HSBP1L1
EIF3F	5.33542e-26	-0.613444	0.792	0.71	1.78939e-21	EIF3F
NAMPT	6.49553e-26	0.270929	0.548	0.194	2.17847e-21	NAMPT
MZT2A	1.62974e-25	-0.433681	0.089	0.201	5.46581e-21	MZT2A
MAP1LC3B	2.32761e-25	-0.521285	0.078	0.198	7.80635e-21	MAP1LC3B
DUSP1	1.04266e-24	-0.695363	0.83	0.774	3.49686e-20	DUSP1
RPL10A	2.35344e-24	-0.320596	0.995	0.981	7.89295e-20	RPL10A
GUK1	2.81324e-24	-0.654855	0.652	0.596	9.43504e-20	GUK1
CITED2	2.94119e-24	-0.625516	0.211	0.294	9.86417e-20	CITED2
ADIRF	3.81335e-24	0.321453	0.415	0.123	1.27892e-19	ADIRF
RAB4A	6.87683e-24	-0.422949	0.067	0.161	2.30635e-19	RAB4A
GPNMB	1.0333e-23	-0.698011	0.467	0.472	3.46549e-19	GPNMB
MX1	1.77801e-23	-0.679772	0.276	0.354	5.96309e-19	MX1
MZT2B	1.82102e-23	-0.436961	0.101	0.209	6.10733e-19	MZT2B
MPST	2.31202e-23	-0.427419	0.066	0.172	7.75406e-19	MPST
S100A7	3.47059e-23	0.488279	0.973	0.831	1.16397e-18	S100A7
AK3	3.82083e-23	-0.520106	0.151	0.244	1.28143e-18	AK3
IFI44L	4.44422e-23	-0.484745	0.061	0.172	1.4905e-18	IFI44L
GBP2	4.56021e-23	-0.585351	0.201	0.302	1.5294e-18	GBP2
PITHD1	4.72625e-23	-0.427265	0.085	0.186	1.58509e-18	PITHD1
DUT	8.72366e-23	-0.651358	0.376	0.412	2.92574e-18	DUT
ZFAND5	1.81982e-22	-0.564093	0.177	0.264	6.10333e-18	ZFAND5
OAT	5.42352e-21	-0.528467	0.177	0.262	1.81894e-16	OAT
CBR3	1.23212e-20	-0.490283	0.109	0.196	4.13227e-16	CBR3
SQSTM1	2.66453e-20	-0.598349	0.37	0.395	8.93632e-16	SQSTM1
ZC2HC1A	3.93317e-20	-0.5564	0.215	0.272	1.31911e-15	ZC2HC1A
ANXA11	6.63372e-20	-0.378037	0.062	0.148	2.22482e-15	ANXA11
GATM	1.17711e-19	-0.667215	0.457	0.444	3.9478e-15	GATM
TRAPPC5	1.30863e-19	-0.381731	0.088	0.171	4.3889e-15	TRAPPC5
MT1F	1.91885e-19	0.279693	0.222	0.036	6.43543e-15	MT1F
CSTA	2.34286e-19	0.27872	0.675	0.345	7.85747e-15	CSTA
FNBP4	2.54387e-19	-0.476774	0.151	0.221	8.53162e-15	FNBP4
MAP1B	5.11227e-19	-0.384805	0.041	0.125	1.71455e-14	MAP1B
EIF4A3	1.0325e-18	-0.497462	0.209	0.275	3.46279e-14	EIF4A3
HIST1H1E	1.06859e-18	-0.360354	0.039	0.123	3.58384e-14	HIST1H1E
CIDEB	1.56758e-18	-0.279724	0.022	0.103	5.25735e-14	CIDEB
ZFP36	1.87572e-18	-0.705358	0.908	0.821	6.2908e-14	ZFP36
NCOR1	2.38455e-18	-0.48645	0.14	0.211	7.99731e-14	NCOR1
ANK3	2.64549e-18	-0.404898	0.059	0.146	8.87243e-14	ANK3
FUS	2.94157e-18	-0.61449	0.618	0.569	9.86543e-14	FUS
NACA	3.33396e-18	-0.287547	0.998	0.978	1.11814e-13	NACA
SNHG7	3.87337e-18	-0.373499	0.101	0.183	1.29905e-13	SNHG7
STMN1	4.24726e-18	-0.511306	0.155	0.265	1.42444e-13	STMN1
CENPU	5.34322e-18	-0.500134	0.173	0.233	1.79201e-13	CENPU
PPM1G	5.54984e-18	-0.434169	0.147	0.208	1.86131e-13	PPM1G
RBM17	7.92677e-18	-0.408922	0.11	0.189	2.65848e-13	RBM17
HIST1H4C	8.1123e-18	-0.664337	0.388	0.394	2.7207e-13	HIST1H4C
XAF1	9.02998e-18	-0.415135	0.115	0.19	3.02847e-13	XAF1
DDIT3	9.50754e-18	-0.430446	0.085	0.155	3.18864e-13	DDIT3
KAT8	1.42716e-17	-0.359106	0.035	0.107	4.78639e-13	KAT8
KRTDAP	1.88096e-17	0.369581	0.791	0.521	6.30837e-13	KRTDAP
NCBP2-AS2	2.63328e-17	-0.377081	0.098	0.171	8.8315e-13	NCBP2-AS2
TRAPPC6A	2.66964e-17	-0.410679	0.096	0.169	8.95345e-13	TRAPPC6A
TNFRSF18	2.83418e-17	-0.291699	0.032	0.114	9.50528e-13	TNFRSF18
EIF5	3.64988e-17	-0.571936	0.595	0.545	1.2241e-12	EIF5
LAGE3	4.04956e-17	-0.395365	0.141	0.205	1.35814e-12	LAGE3
HMGB2	4.6645e-17	-0.557106	0.269	0.308	1.56438e-12	HMGB2
BTG2	7.17138e-17	-0.722969	0.399	0.398	2.40514e-12	BTG2
ARF5	8.10697e-17	-0.570795	0.61	0.535	2.71891e-12	ARF5
ODF3B	1.2666e-16	-0.572411	0.3	0.307	4.24791e-12	ODF3B
SURF1	1.63386e-16	-0.302684	0.058	0.128	5.47964e-12	SURF1
MCM5	1.93259e-16	-0.429081	0.114	0.193	6.48152e-12	MCM5
SON	2.27602e-16	-0.591818	0.538	0.502	7.63331e-12	SON
SELENOP	3.36073e-16	-0.580094	0.251	0.284	1.12712e-11	SELENOP
CTBS	5.28589e-16	-0.320415	0.051	0.118	1.77278e-11	CTBS
CDC42EP1	6.50528e-16	-0.567136	0.388	0.373	2.18174e-11	CDC42EP1
TK1	6.86847e-16	-0.382195	0.07	0.141	2.30355e-11	TK1
PMAIP1	7.98796e-16	-0.541886	0.321	0.344	2.679e-11	PMAIP1
PON2	8.98898e-16	-0.309887	0.06	0.13	3.01472e-11	PON2
POLDIP2	9.80153e-16	-0.359976	0.098	0.166	3.28724e-11	POLDIP2
NT5C	2.27566e-15	-0.353508	0.099	0.151	7.6321e-11	NT5C
HNRNPA1	2.32263e-15	-0.43472	0.981	0.899	7.78963e-11	HNRNPA1
HSPA2	2.37811e-15	-0.378547	0.092	0.157	7.97571e-11	HSPA2
TRAV27	2.85856e-15	-0.510461	0.037	0.108	9.58704e-11	TRAV27
NIPSNAP2	4.1568e-15	-0.293129	0.045	0.122	1.39411e-10	NIPSNAP2
SIGMAR1	7.06417e-15	-0.390762	0.147	0.198	2.36918e-10	SIGMAR1
H1F0	8.7738e-15	-0.642886	0.464	0.427	2.94256e-10	H1F0
PNN	9.00187e-15	-0.502501	0.278	0.302	3.01905e-10	PNN
SLPI	9.16735e-15	0.343379	0.296	0.098	3.07455e-10	SLPI
EPHB6	1.07458e-14	-0.442214	0.201	0.244	3.60394e-10	EPHB6
IFIT3	2.5707e-14	-0.443504	0.096	0.155	8.62161e-10	IFIT3
ACAP2	2.65129e-14	-0.331355	0.104	0.166	8.8919e-10	ACAP2
MPG	2.87505e-14	-0.396113	0.169	0.208	9.64235e-10	MPG
CD47	3.26369e-14	-0.477967	0.298	0.315	1.09457e-09	CD47
RPL27A	3.80056e-14	-0.47944	0.95	0.857	1.27463e-09	RPL27A
SOX4	4.5156e-14	-0.358892	0.102	0.161	1.51444e-09	SOX4
MRPS26	4.66502e-14	-0.412057	0.197	0.234	1.56455e-09	MRPS26
KIF2A	4.68159e-14	-0.361119	0.085	0.141	1.57011e-09	KIF2A
NDFIP1	5.6355e-14	-0.38567	0.14	0.19	1.89004e-09	NDFIP1
P4HB	6.03935e-14	-0.562501	0.772	0.642	2.02548e-09	P4HB
KLF5	6.4073e-14	-0.597925	0.704	0.594	2.14888e-09	KLF5
TRIR	6.76615e-14	-0.508662	0.458	0.415	2.26923e-09	TRIR
EIF5A	8.47711e-14	-0.553856	0.902	0.757	2.84305e-09	EIF5A
NFE2L2	9.79808e-14	-0.540052	0.534	0.458	3.28608e-09	NFE2L2
PNRC1	1.20908e-13	-0.590254	0.739	0.639	4.05501e-09	PNRC1
LRRFIP1	1.49284e-13	-0.522066	0.32	0.311	5.00668e-09	LRRFIP1
JTB	1.69816e-13	-0.451318	0.326	0.326	5.69529e-09	JTB
REEP4	1.71893e-13	-0.400582	0.169	0.209	5.76493e-09	REEP4
H2AFY	1.7236e-13	-0.510871	0.446	0.405	5.7806e-09	H2AFY
DUSP2	1.79921e-13	-0.331104	0.073	0.135	6.03419e-09	DUSP2
C1QBP	1.90497e-13	-0.504694	0.353	0.333	6.3889e-09	C1QBP
H1FX	2.10121e-13	-0.436858	0.19	0.225	7.04704e-09	H1FX
MICU2	2.24406e-13	-0.302492	0.051	0.111	7.52613e-09	MICU2
DST	2.2525e-13	-0.593734	0.234	0.288	7.55443e-09	DST
NOL7	3.03734e-13	-0.465466	0.289	0.284	1.01866e-08	NOL7
GPX2	3.15799e-13	0.306173	0.223	0.064	1.05913e-08	GPX2
UBA2	3.40508e-13	-0.413246	0.168	0.202	1.142e-08	UBA2
PCNA	3.44482e-13	-0.502858	0.289	0.304	1.15532e-08	PCNA
GATA3	4.98194e-13	-0.52082	0.424	0.391	1.67084e-08	GATA3
PRELID1	9.1143e-13	-0.393454	0.186	0.216	3.05675e-08	PRELID1
TMEM123	9.98069e-13	-0.464629	0.29	0.301	3.34732e-08	TMEM123
LRRFIP2	1.02637e-12	-0.384572	0.142	0.183	3.44222e-08	LRRFIP2
COMTD1	1.12396e-12	-0.434766	0.241	0.255	3.76953e-08	COMTD1
METTL9	1.18875e-12	-0.314378	0.076	0.125	3.98682e-08	METTL9
PLLP	1.26608e-12	-0.424403	0.143	0.176	4.24617e-08	PLLP
GLUL	1.49447e-12	-0.547758	0.364	0.38	5.01216e-08	GLUL
NMU	2.55915e-12	-0.333841	0.11	0.143	8.58289e-08	NMU
HP1BP3	2.75906e-12	-0.434739	0.343	0.326	9.25335e-08	HP1BP3
RRAGA	4.31868e-12	-0.332586	0.136	0.184	1.4484e-07	RRAGA
GNPTG	4.39188e-12	-0.275302	0.053	0.105	1.47295e-07	GNPTG
MYDGF	4.66168e-12	-0.326716	0.158	0.19	1.56343e-07	MYDGF
EWSR1	5.53944e-12	-0.487828	0.451	0.402	1.85782e-07	EWSR1
PNPLA2	6.86292e-12	-0.315387	0.111	0.16	2.30169e-07	PNPLA2
TUBA1A	7.78245e-12	-0.432342	0.173	0.198	2.61008e-07	TUBA1A
FNTA	1.27963e-11	-0.339017	0.134	0.176	4.29163e-07	FNTA
IL33	1.45966e-11	-0.331612	0.046	0.101	4.89541e-07	IL33
NSD3	1.539e-11	-0.289122	0.08	0.129	5.1615e-07	NSD3
HMG20B	1.59816e-11	-0.297933	0.097	0.136	5.35992e-07	HMG20B
BCLAF1	2.17053e-11	-0.452319	0.371	0.344	7.27951e-07	BCLAF1
TCF4	2.9293e-11	-0.315818	0.098	0.148	9.82428e-07	TCF4
RRM1	3.40777e-11	-0.374143	0.166	0.201	1.1429e-06	RRM1
TC2N	3.63247e-11	-0.378687	0.108	0.147	1.21826e-06	TC2N
UBE2E3	3.64282e-11	-0.409702	0.2	0.209	1.22173e-06	UBE2E3
HMGA1	3.89001e-11	-0.486218	0.364	0.323	1.30463e-06	HMGA1
CNN3	4.23248e-11	-0.36538	0.119	0.158	1.41949e-06	CNN3
RBP1	6.34368e-11	-0.267956	0.064	0.118	2.12754e-06	RBP1
HERC6	7.14571e-11	-0.320543	0.088	0.129	2.39653e-06	HERC6
ID2	7.18652e-11	-0.42768	0.225	0.236	2.41022e-06	ID2
EIF3L	8.31621e-11	-0.459068	0.713	0.592	2.78909e-06	EIF3L
PTP4A1	1.0739e-10	-0.388603	0.185	0.201	3.60163e-06	PTP4A1
SMC2	1.12168e-10	-0.308726	0.106	0.153	3.76188e-06	SMC2
CDCA7	1.37649e-10	-0.31154	0.105	0.141	4.61646e-06	CDCA7
MTDH	1.53676e-10	-0.478829	0.498	0.426	5.154e-06	MTDH
MCM6	2.35513e-10	-0.270643	0.058	0.103	7.89864e-06	MCM6
NR4A2	2.56007e-10	-0.345109	0.067	0.108	8.58595e-06	NR4A2
TFDP2	2.85983e-10	-0.260472	0.063	0.111	9.59129e-06	TFDP2
SRD5A1	3.95566e-10	-0.371552	0.167	0.191	1.32665e-05	SRD5A1
UNC119	4.12203e-10	-0.279345	0.071	0.117	1.38245e-05	UNC119
SERP1	4.30615e-10	-0.43517	0.386	0.341	1.4442e-05	SERP1
TSEN34	4.68173e-10	-0.330216	0.159	0.173	1.57016e-05	TSEN34
PNISR	4.69865e-10	-0.437668	0.294	0.265	1.57583e-05	PNISR
KCTD1	5.9829e-10	-0.393837	0.188	0.201	2.00655e-05	KCTD1
TFAP2A	6.89702e-10	-0.506425	0.394	0.337	2.31312e-05	TFAP2A
RPS20	1.07858e-09	-0.517313	0.794	0.648	3.61735e-05	RPS20
TNFAIP3	1.0869e-09	-0.450366	0.261	0.276	3.64524e-05	TNFAIP3
FBXW7	1.28628e-09	-0.443901	0.336	0.305	4.31392e-05	FBXW7
CLEC2A	1.45338e-09	-0.392021	0.217	0.222	4.87436e-05	CLEC2A
ISCU	1.46494e-09	-0.429947	0.31	0.287	4.91313e-05	ISCU
REL	1.68262e-09	-0.425036	0.269	0.259	5.64317e-05	REL
CASP1	1.73913e-09	-0.298326	0.146	0.175	5.8327e-05	CASP1
HEBP2	1.98767e-09	-0.298688	0.136	0.161	6.66625e-05	HEBP2
RPL4	2.0825e-09	-0.304396	0.99	0.945	6.98429e-05	RPL4
HINT2	2.80694e-09	-0.311575	0.158	0.172	9.41392e-05	HINT2
MBP	3.01128e-09	-0.252639	0.087	0.122	0.000100992	MBP
UBE2G1	3.35341e-09	-0.305917	0.118	0.146	0.000112467	UBE2G1
SOD1	3.39589e-09	-0.48039	0.566	0.484	0.000113891	SOD1
HNRNPAB	3.94246e-09	-0.433506	0.42	0.366	0.000132222	HNRNPAB
MATR3.1	6.19633e-09	-0.321577	0.134	0.155	0.000207812	MATR3.1
NFIX	6.49748e-09	-0.345015	0.154	0.169	0.000217912	NFIX
SNAI2	7.14841e-09	-0.300424	0.12	0.148	0.000239743	SNAI2
FTL	7.26844e-09	-0.340517	0.717	0.649	0.000243769	FTL
GOLGB1	7.8142e-09	-0.392644	0.236	0.233	0.000262073	GOLGB1
MCM7	8.32175e-09	-0.337638	0.16	0.194	0.000279095	MCM7
GTF2B	8.80351e-09	-0.36844	0.234	0.232	0.000295252	GTF2B
PHF3	1.00034e-08	-0.326748	0.112	0.129	0.000335493	PHF3
RNPEP	1.02579e-08	-0.280598	0.084	0.115	0.000344029	RNPEP
RING1	1.14956e-08	-0.250881	0.096	0.126	0.000385541	RING1
HELLS	1.39732e-08	-0.255103	0.069	0.101	0.000468633	HELLS
RNASET2	1.40904e-08	-0.272199	0.113	0.146	0.000472565	RNASET2
SLC25A39	1.54602e-08	-0.38793	0.381	0.333	0.000518503	SLC25A39
INSIG1	1.68305e-08	-0.270701	0.114	0.147	0.000564462	INSIG1
FERMT1	1.73935e-08	-0.321537	0.202	0.207	0.000583343	FERMT1
MT-ATP8	1.75692e-08	-0.325927	0.99	0.951	0.000589236	MT-ATP8
HMGB1	1.79181e-08	-0.434648	0.953	0.829	0.000600938	HMGB1
GBP1	2.01119e-08	-0.36063	0.157	0.171	0.000674514	GBP1
HLA-F	2.78146e-08	-0.458811	0.378	0.329	0.000932847	HLA-F
ZNF644	3.57349e-08	-0.330931	0.138	0.148	0.00119848	ZNF644
EEA1	3.8146e-08	-0.306372	0.184	0.191	0.00127934	EEA1
C6orf48	3.89475e-08	-0.251561	0.088	0.112	0.00130622	C6orf48
NR3C1	4.01876e-08	-0.349854	0.167	0.171	0.00134781	NR3C1
TFG	4.06131e-08	-0.342625	0.239	0.232	0.00136208	TFG
ELF2	4.57655e-08	-0.307504	0.123	0.14	0.00153488	ELF2
IER3	4.75966e-08	-0.497765	0.576	0.502	0.0015963	IER3
TOB1	4.82413e-08	-0.376194	0.237	0.232	0.00161792	TOB1
APP	4.93055e-08	-0.365828	0.26	0.245	0.00165361	APP
UQCRC2	5.33597e-08	-0.425358	0.586	0.469	0.00178958	UQCRC2
GINM1	5.37349e-08	-0.334847	0.204	0.191	0.00180216	GINM1
IFITM2	6.64773e-08	0.276034	0.261	0.114	0.00222952	IFITM2
ADAM15	8.40022e-08	-0.36129	0.268	0.254	0.00281727	ADAM15
SP100	8.58445e-08	-0.361219	0.23	0.215	0.00287905	SP100
IER2	9.81578e-08	-0.493566	0.892	0.753	0.00329202	IER2
TSC22D1	1.35246e-07	-0.387411	0.191	0.182	0.00453587	TSC22D1
ATF5	1.3673e-07	-0.296424	0.14	0.147	0.00458563	ATF5
EPHX2	1.69866e-07	-0.285707	0.146	0.148	0.00569698	EPHX2
XPA	2.01299e-07	-0.266304	0.094	0.117	0.00675117	XPA
SF3B4	2.08884e-07	-0.383956	0.319	0.275	0.00700554	SF3B4
SSRP1	2.28227e-07	-0.327603	0.226	0.204	0.00765426	SSRP1
SF3B1	2.36593e-07	-0.419138	0.398	0.347	0.00793485	SF3B1
BHLHE40	2.4785e-07	-0.45335	0.332	0.284	0.0083124	BHLHE40
GRSF1	2.50556e-07	-0.333099	0.198	0.184	0.00840314	GRSF1
ISG15	3.68158e-07	-0.330199	0.119	0.129	0.0123473	ISG15
BRD2	3.75855e-07	-0.465656	0.522	0.419	0.0126054	BRD2
UBE2B	3.88264e-07	-0.346115	0.242	0.223	0.0130216	UBE2B
ACAA1	3.94764e-07	-0.273014	0.145	0.157	0.0132396	ACAA1
PMPCB	4.45007e-07	-0.331512	0.218	0.204	0.0149246	PMPCB
NCOA7	4.87234e-07	-0.34527	0.171	0.165	0.0163409	NCOA7
CDCA4	5.2949e-07	-0.288143	0.168	0.166	0.017758	CDCA4
CHD2	6.36503e-07	-0.287727	0.147	0.15	0.021347	CHD2
MCM3	6.70521e-07	-0.30353	0.129	0.141	0.0224879	MCM3
AFF4	7.27676e-07	-0.299371	0.122	0.13	0.0244048	AFF4
METTL26	7.78547e-07	-0.358359	0.337	0.282	0.0261109	METTL26
PIAS1	1.00395e-06	-0.331867	0.134	0.135	0.0336706	PIAS1
NCL	1.09198e-06	-0.368889	0.937	0.813	0.0366229	NCL
CCNL1	1.10444e-06	-0.428719	0.31	0.266	0.0370406	CCNL1
NOP58	1.20108e-06	-0.385058	0.395	0.337	0.0402819	NOP58
DBI	1.23233e-06	-0.414347	0.956	0.82	0.04133	DBI

## Sheet: C9 FB-2
	p_val	avg_logFC	pct.1	pct.2	p_val_adj	Gene
MT1X	3.4291e-267	2.87726	0.966	0.258	1.15005e-262	MT1X
MT1M	1.90173e-264	2.57159	0.97	0.171	6.37802e-260	MT1M
MT2A	1.61551e-253	2.57319	0.992	0.696	5.4181e-249	MT2A
MT1E	2.78016e-231	2.0286	0.982	0.402	9.3241e-227	MT1E
S100A11	1.071e-215	1.21489	0.992	0.773	3.59191e-211	S100A11
FTH1	5.01271e-187	-1.29717	0.924	0.99	1.68116e-182	FTH1
S100A6	1.22799e-184	0.819198	1	0.997	4.11844e-180	S100A6
IFITM2	2.78139e-176	1.13401	0.994	0.756	9.32824e-172	IFITM2
TNC	2.05781e-174	1.98985	0.94	0.454	6.9015e-170	TNC
STEAP4	6.83244e-172	1.86177	0.668	0.013	2.29146e-167	STEAP4
IFITM3	2.52476e-169	0.794958	0.998	0.982	8.46755e-165	IFITM3
STEAP1	3.02748e-167	1.5845	0.751	0.042	1.01535e-162	STEAP1
MT1G	4.23814e-164	2.71966	0.644	0.013	1.42139e-159	MT1G
PLA2G2A	2.57641e-158	2.28745	0.773	0.096	8.64077e-154	PLA2G2A
RPS2	6.86368e-158	-1.77196	0.539	0.9	2.30194e-153	RPS2
NNMT	7.36425e-146	1.16281	0.972	0.683	2.46982e-141	NNMT
MIF	7.29958e-141	1.04706	0.98	0.653	2.44813e-136	MIF
IGFBP7	1.44173e-138	-1.64445	0.736	0.926	4.83528e-134	IGFBP7
ACTB	1.74694e-135	0.734506	1	0.982	5.85887e-131	ACTB
S100A10	1.24575e-126	0.899738	0.992	0.888	4.17801e-122	S100A10
CXCL14	2.52055e-124	-1.63072	0.93	0.981	8.45344e-120	CXCL14
PDPN	4.32387e-124	1.30207	0.738	0.09	1.45014e-119	PDPN
TMSB10	7.49222e-120	0.700882	0.994	0.97	2.51274e-115	TMSB10
C1QTNF1	1.81517e-117	1.25834	0.74	0.103	6.0877e-113	C1QTNF1
MT1F	1.75443e-112	1.45393	0.72	0.117	5.88399e-108	MT1F
HLA-A	1.14321e-111	-0.874539	0.926	0.989	3.8341e-107	HLA-A
SOD2	6.16893e-111	1.16438	0.92	0.423	2.06894e-106	SOD2
GAPDH	2.94441e-109	0.670568	0.996	0.928	9.87497e-105	GAPDH
SEC61G	3.27198e-108	1.0963	0.905	0.356	1.09736e-103	SEC61G
SEC61B	7.31507e-103	0.931255	0.944	0.415	2.45333e-98	SEC61B
PFN1	1.53196e-102	-1.52281	0.549	0.82	5.13789e-98	PFN1
EEF1A1	4.92918e-101	-0.541765	1	0.997	1.65315e-96	EEF1A1
SERF2	1.54103e-98	0.837035	0.976	0.716	5.16832e-94	SERF2
POLR2L	1.19464e-96	0.882885	0.938	0.492	4.00658e-92	POLR2L
VIM	1.0971e-94	-0.599351	1	0.999	3.67945e-90	VIM
ITM2B	1.15609e-93	-1.5417	0.388	0.745	3.8773e-89	ITM2B
MYL6	1.94176e-92	0.749477	0.98	0.805	6.51226e-88	MYL6
PPIB	2.71811e-89	0.739484	0.984	0.749	9.11601e-85	PPIB
B2M	2.56989e-88	-0.44748	1	1	8.6189e-84	B2M
NAMPT	3.89862e-85	1.01452	0.634	0.086	1.30752e-80	NAMPT
CST3	1.78657e-81	-1.18222	0.924	0.952	5.99181e-77	CST3
LDHA	1.37095e-79	0.809358	0.95	0.617	4.5979e-75	LDHA
IGFBP4	5.25199e-77	0.918599	0.759	0.202	1.76141e-72	IGFBP4
SLC39A14	1.27675e-76	0.924573	0.455	0.032	4.28198e-72	SLC39A14
HPGD	1.61931e-76	-1.69443	0.02	0.384	5.43084e-72	HPGD
THBS1	4.03999e-74	1.18343	0.396	0.021	1.35493e-69	THBS1
CD63	9.60079e-74	0.556895	0.992	0.871	3.21991e-69	CD63
HIF1A	8.80407e-73	0.891938	0.718	0.17	2.95271e-68	HIF1A
SRPX	1.32868e-72	0.903711	0.449	0.031	4.45612e-68	SRPX
S100A4	3.21469e-71	0.714257	0.986	0.812	1.07814e-66	S100A4
HSP90B1	3.70073e-70	0.716139	0.968	0.6	1.24115e-65	HSP90B1
CTSL	1.83256e-68	0.863207	0.781	0.242	6.14604e-64	CTSL
REXO2	3.33859e-68	0.807073	0.71	0.175	1.11969e-63	REXO2
MT1A	7.04834e-67	0.906219	0.348	0.011	2.36387e-62	MT1A
MALAT1	1.0084e-66	-0.717623	0.984	0.991	3.38197e-62	MALAT1
ANPEP	1.5222e-66	0.897864	0.473	0.048	5.10515e-62	ANPEP
EIF1	7.67215e-64	0.613709	0.968	0.682	2.57309e-59	EIF1
TIMP1	3.2084e-63	0.738509	0.996	0.865	1.07603e-58	TIMP1
HSPE1	8.27176e-63	0.690465	0.845	0.335	2.77418e-58	HSPE1
OST4	7.96416e-61	0.679275	0.867	0.398	2.67102e-56	OST4
TMA7	1.10702e-58	0.614224	0.873	0.394	3.71272e-54	TMA7
EMP3	4.97531e-57	0.580941	0.94	0.577	1.66862e-52	EMP3
STEAP2	5.66355e-57	0.736035	0.402	0.033	1.89944e-52	STEAP2
CD59	1.16877e-55	0.618807	0.889	0.416	3.91982e-51	CD59
KRTCAP2	3.44474e-55	0.566285	0.891	0.453	1.1553e-50	KRTCAP2
RPL22L1	1.75714e-54	0.690413	0.787	0.302	5.89308e-50	RPL22L1
SSR4	2.504e-54	0.580226	0.918	0.497	8.39792e-50	SSR4
RABAC1	8.42454e-54	0.603362	0.861	0.395	2.82542e-49	RABAC1
TUBB4B	3.04305e-52	0.692327	0.678	0.187	1.02058e-47	TUBB4B
CALU	1.5511e-51	0.625248	0.789	0.306	5.20209e-47	CALU
RPL39	1.21929e-50	0.423785	0.996	0.986	4.08925e-46	RPL39
SH3BGRL3	8.73937e-50	0.550387	0.942	0.634	2.93101e-45	SH3BGRL3
UQCRQ	6.4736e-49	0.562468	0.843	0.391	2.17112e-44	UQCRQ
TMEM258	9.21546e-49	0.547625	0.897	0.468	3.09068e-44	TMEM258
ASS1	1.02804e-48	0.705835	0.481	0.079	3.44782e-44	ASS1
SLC39A8	1.20399e-48	0.688682	0.497	0.083	4.03794e-44	SLC39A8
DDIT4	3.79616e-48	0.924305	0.473	0.084	1.27316e-43	DDIT4
CD74	8.60356e-48	-0.922723	0.873	0.944	2.88546e-43	CD74
BATF3	3.13755e-47	0.533044	0.225	0.003	1.05227e-42	BATF3
SPCS2	3.77622e-47	0.569098	0.787	0.296	1.26647e-42	SPCS2
PRRX2	6.74102e-47	0.583815	0.294	0.015	2.2608e-42	PRRX2
MEDAG	1.88006e-46	0.645419	0.296	0.017	6.30534e-42	MEDAG
MGP	1.09589e-45	-1.48978	0.435	0.651	3.6754e-41	MGP
UBL5	1.15748e-45	0.521327	0.823	0.364	3.88195e-41	UBL5
APRT	3.88075e-45	0.561379	0.781	0.295	1.30153e-40	APRT
MT-ATP6	4.84924e-45	0.262182	0.984	0.922	1.62634e-40	MT-ATP6
ATP5MC3	5.72559e-45	0.499306	0.845	0.391	1.92025e-40	ATP5MC3
FGL2	1.46387e-44	0.620607	0.67	0.192	4.90953e-40	FGL2
RPS4X	1.47715e-44	-0.460734	0.974	0.989	4.95407e-40	RPS4X
ISLR	2.56146e-44	0.679426	0.678	0.214	8.59064e-40	ISLR
CDKN1A	4.24039e-44	0.745348	0.521	0.113	1.42214e-39	CDKN1A
HLA-C	6.88796e-44	-0.65069	0.952	0.958	2.31008e-39	HLA-C
CYP26B1	7.06151e-44	0.778877	0.278	0.014	2.36829e-39	CYP26B1
MYL9	7.06195e-44	0.610802	0.765	0.29	2.36844e-39	MYL9
IL1R1	8.01725e-44	0.596424	0.471	0.078	2.68882e-39	IL1R1
TUBA1B	2.02105e-43	0.383836	0.96	0.633	6.7782e-39	TUBA1B
MT-ND4	1.00989e-42	0.254625	0.99	0.894	3.38697e-38	MT-ND4
TMED2	1.3438e-42	0.551159	0.751	0.278	4.50684e-38	TMED2
STOM	1.75758e-42	0.562197	0.612	0.16	5.89456e-38	STOM
ROMO1	4.27202e-42	0.496882	0.833	0.402	1.43275e-37	ROMO1
RARRES2	8.36771e-42	0.699471	0.692	0.273	2.80636e-37	RARRES2
HLA-B	9.85831e-42	-0.566807	0.946	0.971	3.30628e-37	HLA-B
ANXA1	1.76817e-41	0.491613	0.915	0.574	5.9301e-37	ANXA1
CTSB	1.77569e-41	0.756905	0.742	0.345	5.95532e-37	CTSB
FGF7	2.21393e-41	0.769699	0.489	0.107	7.42506e-37	FGF7
FKBP2	2.31875e-41	0.569039	0.648	0.194	7.77664e-37	FKBP2
COL6A5	6.47285e-41	0.601366	0.704	0.26	2.17086e-36	COL6A5
MT1H	9.62124e-41	0.700612	0.167	0	3.22677e-36	MT1H
LGALS1	2.09161e-40	0.552687	0.968	0.816	7.01484e-36	LGALS1
TSC22D3	3.20176e-40	0.623344	0.622	0.187	1.07381e-35	TSC22D3
NDUFB2	3.84866e-40	0.498243	0.773	0.309	1.29076e-35	NDUFB2
COX8A	1.237e-39	0.505696	0.807	0.371	4.14864e-35	COX8A
LRRC59	1.67425e-39	0.563148	0.507	0.099	5.6151e-35	LRRC59
ARF4	2.62411e-39	0.495642	0.847	0.426	8.80075e-35	ARF4
IFITM1	3.69875e-39	0.430873	0.972	0.851	1.24049e-34	IFITM1
HNRNPDL	6.36412e-39	0.517973	0.791	0.358	2.1344e-34	HNRNPDL
MGST1	6.41986e-39	0.768692	0.429	0.081	2.15309e-34	MGST1
UAP1	8.7026e-39	0.621454	0.451	0.084	2.91868e-34	UAP1
NME1	1.11336e-38	0.600892	0.537	0.128	3.734e-34	NME1
TSPO	1.17711e-38	0.479321	0.871	0.464	3.94778e-34	TSPO
TPI1	1.2144e-38	0.464292	0.911	0.56	4.07285e-34	TPI1
AC245595.1	1.2224e-38	0.668284	0.336	0.043	4.09967e-34	AC245595.1
RPN1	1.22922e-38	0.54437	0.706	0.255	4.12256e-34	RPN1
MT-ND1	1.71366e-38	-0.709409	0.952	0.97	5.74726e-34	MT-ND1
ATP5MD	2.31545e-38	0.493539	0.781	0.357	7.76555e-34	ATP5MD
CFL1	4.66774e-38	0.456214	0.944	0.7	1.56547e-33	CFL1
SNRPG	6.24046e-38	0.525087	0.728	0.272	2.09293e-33	SNRPG
DAD1	6.90869e-38	0.442213	0.873	0.455	2.31704e-33	DAD1
TXNIP	7.72929e-38	-1.06316	0.175	0.409	2.59225e-33	TXNIP
PDCD5	1.27687e-37	0.537538	0.684	0.247	4.28236e-33	PDCD5
COL15A1	2.44211e-37	0.535613	0.702	0.278	8.19035e-33	COL15A1
COL6A2	4.37227e-36	0.469444	0.988	0.87	1.46637e-31	COL6A2
MME	7.08051e-36	0.613003	0.346	0.048	2.37466e-31	MME
SRI	1.07457e-35	0.475293	0.692	0.253	3.60391e-31	SRI
COX7A2	1.35951e-35	0.465249	0.811	0.406	4.55951e-31	COX7A2
LMAN1	1.39384e-35	0.54477	0.682	0.249	4.67466e-31	LMAN1
CD44	2.09344e-35	0.421478	0.849	0.454	7.021e-31	CD44
HSPA1A	3.39759e-35	0.716162	0.851	0.509	1.13949e-30	HSPA1A
SELENOM	3.78436e-35	0.372151	0.984	0.862	1.2692e-30	SELENOM
TNXB	5.40651e-35	0.514583	0.447	0.092	1.81324e-30	TNXB
GNG5	6.06901e-35	0.428888	0.859	0.441	2.03543e-30	GNG5
RAN	6.58236e-35	0.444839	0.859	0.468	2.20759e-30	RAN
CYB5A	8.31867e-35	0.477449	0.722	0.28	2.78991e-30	CYB5A
YIF1A	9.90838e-35	0.542598	0.606	0.189	3.32307e-30	YIF1A
MANF	1.01275e-34	0.541778	0.521	0.136	3.39655e-30	MANF
SFRP2	1.02905e-34	-1.30835	0.294	0.497	3.45122e-30	SFRP2
UQCR11	2.11961e-34	0.42354	0.807	0.383	7.10875e-30	UQCR11
FKBP1A	2.75316e-34	0.414601	0.928	0.628	9.23356e-30	FKBP1A
DYNLL1	2.85066e-34	0.479572	0.817	0.42	9.56055e-30	DYNLL1
SMIM37	3.13081e-34	0.489507	0.567	0.155	1.05001e-29	SMIM37
CNIH4	4.09633e-34	0.527105	0.457	0.098	1.37383e-29	CNIH4
C1R	4.77274e-34	0.409478	0.907	0.568	1.60068e-29	C1R
PTGES	6.8105e-34	0.515195	0.634	0.204	2.28411e-29	PTGES
LMCD1	7.87916e-34	0.585039	0.326	0.046	2.64251e-29	LMCD1
TMED10	8.5584e-34	0.466487	0.744	0.324	2.87032e-29	TMED10
TMEM45A	1.39502e-33	0.527567	0.32	0.041	4.67863e-29	TMEM45A
GPX3	1.65367e-33	0.567947	0.151	0.001	5.54608e-29	GPX3
CHI3L2	1.78627e-33	0.826539	0.213	0.01	5.99081e-29	CHI3L2
FAM20C	2.46428e-33	0.443991	0.241	0.016	8.2647e-29	FAM20C
SSR3	4.10817e-33	0.528291	0.624	0.216	1.3778e-28	SSR3
FSTL1	5.43406e-33	0.408702	0.809	0.389	1.82247e-28	FSTL1
ATP6V0B	6.60849e-33	0.507487	0.529	0.141	2.21636e-28	ATP6V0B
ATP5MPL	6.78571e-33	0.429472	0.763	0.36	2.27579e-28	ATP5MPL
ATP5PF	6.89854e-33	0.364416	0.815	0.357	2.31363e-28	ATP5PF
TUBB	7.14577e-33	0.353345	0.962	0.694	2.39655e-28	TUBB
ELOB	9.19738e-33	0.346839	0.926	0.572	3.08462e-28	ELOB
RBX1	1.1796e-32	0.414413	0.755	0.34	3.95614e-28	RBX1
PROCR	1.3324e-32	0.522159	0.241	0.02	4.4686e-28	PROCR
CLU	2.61931e-32	0.746905	0.942	0.823	8.78463e-28	CLU
NME2	3.08849e-32	0.422991	0.964	0.791	1.03582e-27	NME2
SERPINF1	4.48159e-32	0.45554	0.891	0.565	1.50304e-27	SERPINF1
TXNDC17	6.24393e-32	0.501992	0.547	0.15	2.09409e-27	TXNDC17
PTX3	1.53044e-31	0.956331	0.131	0	5.13279e-27	PTX3
TMEM50A	1.65852e-31	0.418149	0.805	0.424	5.56235e-27	TMEM50A
SERPINH1	2.04101e-31	0.460937	0.831	0.454	6.84514e-27	SERPINH1
METRNL	2.31597e-31	0.462304	0.201	0.01	7.76731e-27	METRNL
ELOC	2.82437e-31	0.463683	0.612	0.2	9.47238e-27	ELOC
TUBA1C	3.59671e-31	0.418633	0.674	0.234	1.20627e-26	TUBA1C
S100A16	3.64904e-31	0.473324	0.656	0.242	1.22382e-26	S100A16
NOP53	6.58507e-31	-0.977408	0.266	0.447	2.2085e-26	NOP53
TUBB6	7.13118e-31	0.477195	0.608	0.2	2.39166e-26	TUBB6
MINOS1	1.08347e-30	0.427752	0.698	0.288	3.63374e-26	MINOS1
HSPA5	1.2051e-30	0.445921	0.841	0.477	4.04165e-26	HSPA5
NEDD8	1.20948e-30	0.449206	0.706	0.29	4.05634e-26	NEDD8
CD151	1.75083e-30	0.441874	0.763	0.338	5.87193e-26	CD151
LMAN2	3.45616e-30	0.433876	0.604	0.186	1.15913e-25	LMAN2
CSTB	3.63371e-30	0.431782	0.592	0.194	1.21867e-25	CSTB
SEC61A1	4.62144e-30	0.503007	0.429	0.097	1.54994e-25	SEC61A1
SQSTM1	5.45188e-30	-0.958053	0.431	0.571	1.82845e-25	SQSTM1
HM13	5.53846e-30	0.466626	0.722	0.319	1.85749e-25	HM13
CXCL13	5.86402e-30	1.06985	0.219	0.017	1.96668e-25	CXCL13
ATOX1	5.95008e-30	0.433791	0.718	0.299	1.99554e-25	ATOX1
POMP	6.08781e-30	0.408979	0.799	0.38	2.04173e-25	POMP
COX6A1	8.45381e-30	0.376115	0.865	0.503	2.83524e-25	COX6A1
FAM96B	1.0163e-29	0.416104	0.63	0.213	3.40847e-25	FAM96B
MRPL52	1.1442e-29	0.468881	0.581	0.192	3.83743e-25	MRPL52
PLSCR1	1.1745e-29	0.433774	0.694	0.278	3.93903e-25	PLSCR1
TMBIM6	1.63537e-29	0.351519	0.785	0.357	5.48469e-25	TMBIM6
OSTC	1.80066e-29	0.391945	0.759	0.348	6.03906e-25	OSTC
SPON1	3.06295e-29	0.493904	0.179	0.009	1.02725e-24	SPON1
PGK1	3.63935e-29	0.478282	0.638	0.251	1.22057e-24	PGK1
COL12A1	8.06244e-29	0.545321	0.358	0.073	2.70398e-24	COL12A1
SOX4	1.53396e-28	-0.976337	0.097	0.272	5.1446e-24	SOX4
NOP16	2.39532e-28	0.463124	0.292	0.042	8.03341e-24	NOP16
CDC42EP2	2.60123e-28	0.4341	0.282	0.032	8.72399e-24	CDC42EP2
H3F3B	3.34976e-28	0.306561	0.988	0.87	1.12344e-23	H3F3B
CCDC80	6.83955e-28	-0.951166	0.767	0.799	2.29385e-23	CCDC80
EMP1	7.38626e-28	0.452974	0.581	0.205	2.4772e-23	EMP1
COX7B	7.45212e-28	0.400349	0.694	0.291	2.49929e-23	COX7B
ATP5F1E	8.46539e-28	0.335197	0.95	0.74	2.83912e-23	ATP5F1E
C19orf70	1.06184e-27	0.39272	0.63	0.218	3.56119e-23	C19orf70
TXN	1.27254e-27	0.322694	0.893	0.557	4.26785e-23	TXN
KRT16	1.39584e-27	0.66675	0.237	0.031	4.68137e-23	KRT16
HMGN1	2.78732e-27	-0.88446	0.137	0.315	9.34811e-23	HMGN1
ATP6V0E1	2.79407e-27	0.358017	0.781	0.383	9.37074e-23	ATP6V0E1
IGFBP3	2.93216e-27	-0.984594	0.06	0.234	9.83388e-23	IGFBP3
CFH	2.95003e-27	0.333108	0.859	0.502	9.8938e-23	CFH
ATP5MF	4.37725e-27	0.387421	0.761	0.355	1.46804e-22	ATP5MF
LAMTOR5	4.69345e-27	0.413768	0.535	0.159	1.57409e-22	LAMTOR5
SAR1A	6.05199e-27	0.429153	0.419	0.095	2.02972e-22	SAR1A
RPL13	7.75123e-27	-0.354921	0.99	0.99	2.59961e-22	RPL13
TOMM5	9.37384e-27	0.398444	0.626	0.225	3.1438e-22	TOMM5
PLAUR	9.62749e-27	0.483248	0.41	0.093	3.22887e-22	PLAUR
CTSK	1.12566e-26	-0.704261	0.769	0.82	3.77525e-22	CTSK
CNIH1	1.13501e-26	0.40908	0.586	0.198	3.80661e-22	CNIH1
COX7A1	2.36608e-26	0.441878	0.531	0.165	7.93535e-22	COX7A1
RNASEH2C	3.16577e-26	0.438857	0.451	0.113	1.06174e-21	RNASEH2C
ANGPTL4	3.5973e-26	0.382312	0.171	0.009	1.20646e-21	ANGPTL4
MFAP4	5.15005e-26	-0.856205	0.481	0.622	1.72722e-21	MFAP4
SLC25A3	7.54422e-26	0.302923	0.889	0.55	2.53018e-21	SLC25A3
NDUFS5	7.71787e-26	0.348745	0.815	0.459	2.58842e-21	NDUFS5
PLOD2	1.24335e-25	0.432476	0.195	0.016	4.16993e-21	PLOD2
PPIC	1.86113e-25	0.375736	0.61	0.23	6.24187e-21	PPIC
NDUFA6	1.9525e-25	0.37333	0.648	0.256	6.54829e-21	NDUFA6
SNU13	2.06262e-25	0.383648	0.662	0.273	6.9176e-21	SNU13
SRA1	2.38205e-25	0.440651	0.457	0.123	7.98893e-21	SRA1
RPL13A	2.42125e-25	-0.69154	0.873	0.873	8.12038e-21	RPL13A
PKM	2.77886e-25	0.328813	0.885	0.549	9.31973e-21	PKM
PRDX4	3.16614e-25	0.38067	0.612	0.22	1.06186e-20	PRDX4
ATP5PD	3.49502e-25	0.337268	0.732	0.341	1.17216e-20	ATP5PD
EPAS1	4.48254e-25	0.423567	0.322	0.058	1.50336e-20	EPAS1
PALLD	5.02404e-25	-0.896825	0.179	0.339	1.68496e-20	PALLD
UQCR10	5.44452e-25	0.348137	0.734	0.335	1.82598e-20	UQCR10
MFAP5	5.45806e-25	0.49439	0.203	0.024	1.83052e-20	MFAP5
COX5B	6.08287e-25	0.34414	0.833	0.47	2.04007e-20	COX5B
CRISPLD2	6.70523e-25	0.582367	0.457	0.144	2.2488e-20	CRISPLD2
KRT6A	1.19115e-24	0.594086	0.274	0.046	3.99487e-20	KRT6A
SELENOS	1.25751e-24	0.413756	0.636	0.253	4.21743e-20	SELENOS
UBD	1.2807e-24	-0.629635	0.584	0.744	4.2952e-20	UBD
RPS18	1.52517e-24	-0.319127	0.978	0.991	5.11513e-20	RPS18
MRPL41	1.63234e-24	-0.754385	0.05	0.22	5.47453e-20	MRPL41
GFPT2	1.72901e-24	0.414104	0.239	0.029	5.79875e-20	GFPT2
GLUL	2.08444e-24	0.415633	0.69	0.333	6.99081e-20	GLUL
PTGDS	2.97003e-24	-1.04875	0.39	0.574	9.96089e-20	PTGDS
SLC29A1	3.03056e-24	-0.805124	0.044	0.184	1.01639e-19	SLC29A1
ZFP36L2	3.03811e-24	-0.898394	0.571	0.643	1.01892e-19	ZFP36L2
SDCBP	4.39607e-24	0.362014	0.688	0.292	1.47435e-19	SDCBP
NDUFB11	7.78528e-24	0.37023	0.736	0.367	2.61103e-19	NDUFB11
VDAC1	9.38864e-24	0.33369	0.642	0.249	3.14876e-19	VDAC1
EIF1AX	9.40854e-24	0.360369	0.59	0.214	3.15544e-19	EIF1AX
FBN1	9.74636e-24	0.359866	0.751	0.384	3.26873e-19	FBN1
CRIP1	1.04215e-23	0.454422	0.958	0.743	3.49517e-19	CRIP1
ARPC1B	1.12803e-23	0.341468	0.785	0.41	3.7832e-19	ARPC1B
COX5A	1.19181e-23	-0.783588	0.143	0.291	3.99709e-19	COX5A
MGST3	1.24496e-23	0.316039	0.801	0.438	4.17535e-19	MGST3
SPTBN1	1.46088e-23	-0.855024	0.326	0.464	4.8995e-19	SPTBN1
UQCC2	1.70591e-23	0.35271	0.469	0.13	5.72129e-19	UQCC2
TBCA	2.65001e-23	0.355621	0.6	0.229	8.88759e-19	TBCA
DNAJB11	2.84254e-23	0.383933	0.412	0.102	9.5333e-19	DNAJB11
COPS8	2.89249e-23	0.424037	0.505	0.158	9.70082e-19	COPS8
MTHFD2	3.07767e-23	0.459821	0.256	0.042	1.03219e-18	MTHFD2
ENO1	3.75794e-23	0.313141	0.865	0.535	1.26034e-18	ENO1
IGF1	4.02652e-23	0.547696	0.163	0.013	1.35041e-18	IGF1
GADD45GIP1	4.17475e-23	-0.711214	0.06	0.212	1.40013e-18	GADD45GIP1
MRGPRF	6.07533e-23	0.378585	0.33	0.064	2.03755e-18	MRGPRF
SMARCB1	6.98758e-23	-0.709797	0.052	0.197	2.34349e-18	SMARCB1
TMEM176A	9.10327e-23	0.323966	0.877	0.575	3.05306e-18	TMEM176A
G0S2	9.7056e-23	0.885895	0.278	0.064	3.25506e-18	G0S2
RNF181	1.02199e-22	0.358551	0.616	0.238	3.42757e-18	RNF181
CXCL9	1.73708e-22	-0.978434	0.272	0.464	5.82582e-18	CXCL9
EMP2	2.10526e-22	0.438859	0.481	0.164	7.06064e-18	EMP2
RHOC	2.26194e-22	0.365318	0.62	0.248	7.58608e-18	RHOC
PLP2	2.71227e-22	0.404413	0.493	0.15	9.09642e-18	PLP2
IKBIP	2.76373e-22	0.402087	0.453	0.129	9.26901e-18	IKBIP
CNN3	2.95535e-22	0.307882	0.787	0.411	9.91166e-18	CNN3
SLC38A5	3.0855e-22	0.309528	0.151	0.009	1.03482e-17	SLC38A5
GLIS3	3.2181e-22	0.298028	0.131	0.005	1.07928e-17	GLIS3
SELENOH	3.5254e-22	0.36024	0.606	0.244	1.18235e-17	SELENOH
SSR1	4.92941e-22	0.389151	0.437	0.126	1.65323e-17	SSR1
LRP1	5.96356e-22	0.255823	0.702	0.315	2.00006e-17	LRP1
RNH1	7.09185e-22	0.340397	0.662	0.282	2.37846e-17	RNH1
NDUFA4	8.49449e-22	0.267485	0.861	0.521	2.84888e-17	NDUFA4
HTRA3	9.62518e-22	0.520938	0.247	0.048	3.22809e-17	HTRA3
ACTR3	1.06638e-21	0.353399	0.565	0.208	3.57643e-17	ACTR3
PGLS	1.36125e-21	-0.733985	0.113	0.258	4.56535e-17	PGLS
HSPD1	1.41211e-21	0.367138	0.592	0.235	4.73595e-17	HSPD1
RPL30	1.6248e-21	-0.356446	0.982	0.983	5.44924e-17	RPL30
HSPB1	1.66596e-21	0.293228	0.891	0.572	5.58729e-17	HSPB1
FN1	1.90967e-21	-0.832931	0.513	0.616	6.40466e-17	FN1
ABCA8	2.08987e-21	-0.908322	0.08	0.233	7.00901e-17	ABCA8
TMEM167A	2.28546e-21	0.376197	0.449	0.126	7.66499e-17	TMEM167A
MDK	2.43466e-21	-0.798412	0.227	0.36	8.16536e-17	MDK
BOLA3	2.5763e-21	0.408173	0.364	0.087	8.64038e-17	BOLA3
TUBB3	2.75137e-21	0.397219	0.231	0.033	9.22755e-17	TUBB3
MAP1LC3A	3.02788e-21	-0.812406	0.07	0.216	1.01549e-16	MAP1LC3A
RSU1	3.25043e-21	0.365818	0.453	0.137	1.09013e-16	RSU1
NUCB2	3.29227e-21	0.338304	0.515	0.173	1.10416e-16	NUCB2
STMN3	3.70575e-21	0.391237	0.336	0.071	1.24284e-16	STMN3
IL15RA	3.7086e-21	-0.813246	0.087	0.236	1.24379e-16	IL15RA
DPYSL2	3.96997e-21	0.368523	0.35	0.081	1.33145e-16	DPYSL2
OAZ1	4.28653e-21	0.25658	0.851	0.52	1.43762e-16	OAZ1
RCN3	4.55546e-21	0.347355	0.555	0.194	1.52781e-16	RCN3
AP2S1	4.64405e-21	0.371702	0.563	0.221	1.55752e-16	AP2S1
PXDC1	5.491e-21	0.316466	0.183	0.018	1.84157e-16	PXDC1
RETREG1	6.16748e-21	0.300618	0.141	0.011	2.06845e-16	RETREG1
VCAN	6.34539e-21	0.319186	0.815	0.501	2.12812e-16	VCAN
HSD11B1	6.43987e-21	0.452765	0.37	0.094	2.1598e-16	HSD11B1
REEP5	7.52384e-21	0.315084	0.646	0.286	2.52335e-16	REEP5
SPTSSA	7.70295e-21	0.38522	0.41	0.114	2.58341e-16	SPTSSA
PHPT1	8.93897e-21	0.263043	0.734	0.34	2.99795e-16	PHPT1
COX6B1	1.04497e-20	0.280908	0.823	0.479	3.50462e-16	COX6B1
NDUFA13	1.20225e-20	0.256412	0.708	0.321	4.0321e-16	NDUFA13
LGALS9	1.35243e-20	-0.683502	0.044	0.173	4.5358e-16	LGALS9
CCND1	1.6737e-20	-0.765408	0.101	0.22	5.61324e-16	CCND1
S100A8	2.1314e-20	0.477317	0.598	0.267	7.14827e-16	S100A8
COPS9	2.45865e-20	0.328883	0.513	0.172	8.24582e-16	COPS9
WISP2	2.6002e-20	0.316952	0.119	0.004	8.72057e-16	WISP2
CD81	3.14512e-20	0.348432	0.503	0.184	1.05481e-15	CD81
GALNT15	3.21372e-20	0.32485	0.175	0.016	1.07782e-15	GALNT15
AURKAIP1	4.79645e-20	0.2938	0.533	0.187	1.60863e-15	AURKAIP1
EFEMP1	5.64783e-20	0.426585	0.763	0.464	1.89417e-15	EFEMP1
RPL3	5.96902e-20	-0.5025	0.948	0.936	2.00189e-15	RPL3
TMEM120A	6.75065e-20	0.310872	0.3	0.054	2.26403e-15	TMEM120A
SPCS3	1.32322e-19	0.362222	0.382	0.105	4.43783e-15	SPCS3
TGFBR3	1.42278e-19	0.376718	0.227	0.044	4.77173e-15	TGFBR3
PPA1	1.73036e-19	0.252661	0.847	0.502	5.80327e-15	PPA1
TNFRSF21	1.84055e-19	0.356542	0.121	0.008	6.17283e-15	TNFRSF21
SNRPE	2.04901e-19	0.323425	0.503	0.173	6.87198e-15	SNRPE
ERH	2.14702e-19	0.251279	0.765	0.403	7.20068e-15	ERH
VAMP5	2.58193e-19	0.329603	0.807	0.482	8.65927e-15	VAMP5
RPL26	2.99242e-19	-0.337118	0.978	0.977	1.0036e-14	RPL26
CLIC4	3.0568e-19	0.357918	0.332	0.078	1.02519e-14	CLIC4
ZDHHC9	3.417e-19	0.34036	0.205	0.029	1.14599e-14	ZDHHC9
CDK2AP2	3.56298e-19	0.435158	0.29	0.068	1.19495e-14	CDK2AP2
ORMDL2	4.78671e-19	0.374751	0.262	0.051	1.60537e-14	ORMDL2
COPE	5.08195e-19	0.321885	0.64	0.281	1.70439e-14	COPE
BCL3	5.26646e-19	0.318506	0.213	0.031	1.76627e-14	BCL3
TKT	5.45423e-19	0.337616	0.523	0.182	1.82924e-14	TKT
EIF4G2	7.18459e-19	0.301393	0.541	0.211	2.40957e-14	EIF4G2
PHB	7.55907e-19	0.369597	0.461	0.147	2.53516e-14	PHB
SNRPD1	7.75346e-19	0.28096	0.561	0.215	2.60036e-14	SNRPD1
ANP32B	8.18419e-19	-0.693527	0.082	0.212	2.74481e-14	ANP32B
HS6ST1	8.71179e-19	0.295323	0.161	0.012	2.92176e-14	HS6ST1
ZNF593	8.95245e-19	0.381368	0.386	0.108	3.00247e-14	ZNF593
PMP22	9.10023e-19	0.295146	0.821	0.503	3.05203e-14	PMP22
RPS3A	9.9698e-19	-0.38548	0.976	0.968	3.34367e-14	RPS3A
PSMB3	9.98443e-19	0.252674	0.736	0.371	3.34858e-14	PSMB3
SNRPF	1.12329e-18	0.31079	0.549	0.21	3.76729e-14	SNRPF
HSPA1B	1.14736e-18	0.617017	0.596	0.292	3.84802e-14	HSPA1B
UBE2N	1.42629e-18	0.365693	0.429	0.133	4.78351e-14	UBE2N
DDX21	1.49749e-18	0.299583	0.455	0.155	5.02229e-14	DDX21
CD40	1.53451e-18	0.36799	0.507	0.183	5.14644e-14	CD40
PHLDA2	1.76706e-18	0.342251	0.245	0.043	5.92635e-14	PHLDA2
TRAM1	1.92404e-18	0.264488	0.579	0.237	6.45284e-14	TRAM1
TMEM256	2.09371e-18	0.347199	0.435	0.134	7.02188e-14	TMEM256
TNFRSF1A	2.40383e-18	0.303966	0.505	0.178	8.06196e-14	TNFRSF1A
CYP7B1	2.57454e-18	-0.830687	0.163	0.285	8.63448e-14	CYP7B1
CALD1	2.62808e-18	0.282121	0.909	0.682	8.81404e-14	CALD1
COL27A1	2.8229e-18	0.333862	0.217	0.032	9.46743e-14	COL27A1
TNFSF10	2.89771e-18	-0.851373	0.28	0.397	9.71835e-14	TNFSF10
DBNDD2	2.91149e-18	0.369811	0.421	0.129	9.76455e-14	DBNDD2
NOP10	3.2065e-18	0.293591	0.565	0.206	1.0754e-13	NOP10
UQCRFS1	3.42747e-18	-0.618492	0.056	0.183	1.14951e-13	UQCRFS1
AQP1	3.49822e-18	0.387765	0.358	0.1	1.17323e-13	AQP1
AOX1	3.84067e-18	0.279598	0.127	0.009	1.28808e-13	AOX1
NDUFA11	4.17437e-18	0.294096	0.461	0.158	1.4e-13	NDUFA11
CCDC85B	4.89416e-18	-0.601765	0.032	0.159	1.6414e-13	CCDC85B
EDEM2	6.34054e-18	0.258326	0.161	0.013	2.12649e-13	EDEM2
BNIP3	6.37739e-18	0.32303	0.241	0.042	2.13885e-13	BNIP3
SRSF5	6.5855e-18	-0.77933	0.258	0.363	2.20864e-13	SRSF5
RER1	7.06499e-18	0.277202	0.563	0.208	2.36946e-13	RER1
PFDN2	7.10022e-18	0.313734	0.501	0.171	2.38127e-13	PFDN2
NDRG1	7.68038e-18	0.337151	0.334	0.084	2.57584e-13	NDRG1
NDUFAF3	8.11517e-18	0.300213	0.547	0.214	2.72167e-13	NDUFAF3
SPCS1	8.59002e-18	0.263093	0.732	0.387	2.88092e-13	SPCS1
TMBIM4	1.1317e-17	0.257497	0.626	0.273	3.79549e-13	TMBIM4
LNX1	1.29049e-17	0.255011	0.137	0.009	4.32803e-13	LNX1
TSPAN4	1.63748e-17	0.288111	0.579	0.236	5.49179e-13	TSPAN4
TMED9	1.67945e-17	0.251361	0.67	0.315	5.63253e-13	TMED9
HIGD1A	1.72119e-17	0.326897	0.294	0.062	5.77254e-13	HIGD1A
ISOC2	1.87652e-17	0.326361	0.364	0.1	6.29346e-13	ISOC2
C19orf53	1.95238e-17	0.26054	0.69	0.323	6.5479e-13	C19orf53
ENY2	2.1455e-17	0.266465	0.537	0.215	7.19559e-13	ENY2
ANGPTL2	2.68841e-17	0.311332	0.352	0.093	9.01641e-13	ANGPTL2
FSTL3	3.25125e-17	0.285242	0.137	0.011	1.09041e-12	FSTL3
NRP2	3.68976e-17	0.28884	0.183	0.025	1.23747e-12	NRP2
ATP6V1G1	3.72162e-17	0.252972	0.656	0.318	1.24816e-12	ATP6V1G1
TAGLN	4.03656e-17	0.938718	0.211	0.055	1.35378e-12	TAGLN
NHP2	4.05684e-17	0.277724	0.612	0.265	1.36058e-12	NHP2
GEM	4.36956e-17	-0.843702	0.229	0.349	1.46546e-12	GEM
TWIST2	4.74899e-17	0.362786	0.211	0.045	1.59272e-12	TWIST2
AP3S1	4.92145e-17	0.257524	0.511	0.178	1.65056e-12	AP3S1
IFI44L	5.05576e-17	-0.637835	0.026	0.141	1.6956e-12	IFI44L
ENG	5.44941e-17	0.271742	0.439	0.129	1.82762e-12	ENG
TMEM70	5.55108e-17	0.358407	0.316	0.083	1.86172e-12	TMEM70
LSM7	5.61792e-17	0.266084	0.608	0.269	1.88414e-12	LSM7
MASP1	6.01333e-17	0.342534	0.308	0.077	2.01675e-12	MASP1
SRSF2	6.22805e-17	0.288613	0.535	0.214	2.08876e-12	SRSF2
ATP5MC1	6.32844e-17	0.254081	0.63	0.29	2.12243e-12	ATP5MC1
CKAP4	6.64877e-17	0.338301	0.278	0.07	2.22986e-12	CKAP4
P4HA1	1.15522e-16	0.309309	0.306	0.076	3.87438e-12	P4HA1
GNG10	1.16686e-16	0.299451	0.469	0.165	3.9134e-12	GNG10
CLIC1	1.18909e-16	0.261161	0.835	0.526	3.98795e-12	CLIC1
RPS29	1.23693e-16	-0.558326	0.881	0.861	4.14843e-12	RPS29
SERPING1	1.26875e-16	-0.653311	0.899	0.872	4.25514e-12	SERPING1
BST2	1.28949e-16	-0.715191	0.316	0.443	4.3247e-12	BST2
IGFBP5	1.2957e-16	-0.755263	0.63	0.706	4.34551e-12	IGFBP5
MFGE8	1.48334e-16	-0.729399	0.183	0.299	4.97481e-12	MFGE8
NDUFS6	1.76639e-16	0.295353	0.569	0.236	5.9241e-12	NDUFS6
SAT1	1.80682e-16	0.324527	0.507	0.207	6.05971e-12	SAT1
ETHE1	1.88867e-16	0.314335	0.588	0.262	6.33422e-12	ETHE1
RPS17	1.92158e-16	0.268346	0.791	0.486	6.44458e-12	RPS17
NDUFB7	2.13054e-16	0.299706	0.549	0.225	7.1454e-12	NDUFB7
SELENOK	2.20032e-16	0.259361	0.497	0.172	7.37945e-12	SELENOK
TPM3	2.48252e-16	0.254024	0.638	0.288	8.32588e-12	TPM3
CAVIN1	2.58441e-16	0.286715	0.692	0.366	8.66759e-12	CAVIN1
CDH13	3.14898e-16	0.303868	0.201	0.035	1.05611e-11	CDH13
PDIA4	3.33141e-16	0.268483	0.563	0.227	1.11729e-11	PDIA4
SELENOW	3.7164e-16	0.260423	0.69	0.366	1.24641e-11	SELENOW
GGCT	4.43995e-16	0.287677	0.35	0.1	1.48907e-11	GGCT
ALG3	4.92934e-16	0.363785	0.292	0.071	1.6532e-11	ALG3
CAPNS1	5.29769e-16	0.292558	0.276	0.067	1.77674e-11	CAPNS1
TBCB	5.33694e-16	0.28909	0.531	0.213	1.7899e-11	TBCB
CRABP1	5.36481e-16	0.41231	0.103	0.007	1.79925e-11	CRABP1
CYR61	5.40706e-16	-0.819911	0.268	0.381	1.81342e-11	CYR61
CAPZB	5.77734e-16	0.254834	0.638	0.298	1.9376e-11	CAPZB
FUOM	5.95081e-16	0.330601	0.28	0.066	1.99578e-11	FUOM
RAB10	6.01332e-16	0.272391	0.372	0.105	2.01675e-11	RAB10
COL6A6	8.53917e-16	0.282513	0.571	0.258	2.86387e-11	COL6A6
TMEM208	8.93492e-16	0.276237	0.501	0.181	2.9966e-11	TMEM208
KCNK4	1.0165e-15	0.250466	0.155	0.018	3.40913e-11	KCNK4
CYCS	1.02234e-15	0.296528	0.443	0.156	3.42873e-11	CYCS
PDIA3	1.04745e-15	-0.715673	0.579	0.594	3.51293e-11	PDIA3
OSMR	1.07014e-15	0.280883	0.33	0.085	3.58903e-11	OSMR
MAOB	1.22e-15	0.305151	0.266	0.059	4.09163e-11	MAOB
SRSF3	1.3072e-15	0.262034	0.642	0.296	4.38407e-11	SRSF3
SPARCL1	1.55384e-15	-0.818775	0.221	0.344	5.21127e-11	SPARCL1
SFT2D1	1.56136e-15	0.275479	0.344	0.096	5.23649e-11	SFT2D1
RTEL1-TNFRSF6B	1.67189e-15	0.274813	0.155	0.017	5.60719e-11	RTEL1-TNFRSF6B
DDT	1.70764e-15	0.283524	0.336	0.09	5.72708e-11	DDT
MRPL27	1.75576e-15	0.283099	0.386	0.123	5.88847e-11	MRPL27
PSAP	1.92857e-15	-0.596056	0.769	0.76	6.46803e-11	PSAP
ZEB2	2.25435e-15	-0.703135	0.163	0.275	7.56065e-11	ZEB2
APOD	2.34835e-15	0.541924	0.765	0.492	7.87589e-11	APOD
C1S	2.42746e-15	-0.492305	0.97	0.956	8.14121e-11	C1S
YBX3	2.97549e-15	0.25546	0.358	0.107	9.9792e-11	YBX3
RANBP1	3.15936e-15	-0.584935	0.097	0.205	1.05959e-10	RANBP1
COPS6	3.18055e-15	0.283367	0.425	0.142	1.06669e-10	COPS6
TUBB2A	4.30569e-15	0.298571	0.382	0.116	1.44404e-10	TUBB2A
ALDH2	4.73535e-15	-0.60653	0.085	0.186	1.58814e-10	ALDH2
TNFSF13B	5.12816e-15	-0.675117	0.06	0.168	1.71988e-10	TNFSF13B
MRPL32	5.17445e-15	0.287357	0.247	0.051	1.73541e-10	MRPL32
TMED5	5.26131e-15	0.296519	0.217	0.038	1.76454e-10	TMED5
IGFBP6	5.64308e-15	0.345225	0.165	0.024	1.89257e-10	IGFBP6
RCN1	6.24289e-15	-0.70726	0.288	0.377	2.09374e-10	RCN1
MT-CO1	6.42604e-15	-0.331173	0.994	0.996	2.15516e-10	MT-CO1
RPN2	6.43331e-15	0.256224	0.575	0.245	2.1576e-10	RPN2
MRPS12	1.00348e-14	0.278662	0.38	0.119	3.36548e-10	MRPS12
BGN	1.10463e-14	-0.922542	0.445	0.476	3.7047e-10	BGN
TIMM13	1.12528e-14	0.275243	0.489	0.187	3.77395e-10	TIMM13
SNRPB2	1.24747e-14	0.256197	0.485	0.183	4.18377e-10	SNRPB2
P4HA2	1.26286e-14	0.289086	0.233	0.047	4.23536e-10	P4HA2
SLIT2	1.64761e-14	-0.60885	0.099	0.195	5.52577e-10	SLIT2
RPL34	2.06992e-14	-0.285736	0.982	0.984	6.94208e-10	RPL34
CATSPERZ	2.09355e-14	0.265223	0.167	0.023	7.02134e-10	CATSPERZ
MRPL36	2.23978e-14	0.290888	0.338	0.089	7.51179e-10	MRPL36
ALDOA	2.28164e-14	0.260558	0.845	0.577	7.65216e-10	ALDOA
SRPRB	2.45377e-14	0.253956	0.33	0.092	8.22947e-10	SRPRB
LAMTOR2	2.68753e-14	0.252713	0.412	0.126	9.01345e-10	LAMTOR2
RBP5	2.70775e-14	-0.711069	0.457	0.503	9.08125e-10	RBP5
MRPS34	2.85189e-14	-0.618009	0.105	0.195	9.56467e-10	MRPS34
SLC1A5	3.81952e-14	0.285673	0.191	0.037	1.28099e-09	SLC1A5
UGDH	6.35795e-14	0.289668	0.256	0.055	2.13233e-09	UGDH
TOP1	8.22256e-14	0.26015	0.294	0.082	2.75768e-09	TOP1
RPL37	8.4454e-14	-0.311539	0.988	0.981	2.83242e-09	RPL37
RPS20	8.70357e-14	-0.670385	0.527	0.546	2.919e-09	RPS20
PAPPA	8.92698e-14	0.266895	0.139	0.019	2.99393e-09	PAPPA
CRYAB	9.34528e-14	0.266651	0.38	0.127	3.13422e-09	CRYAB
SRM	1.02579e-13	0.297079	0.145	0.021	3.44028e-09	SRM
TIMM8B	1.1875e-13	0.28501	0.439	0.16	3.98264e-09	TIMM8B
GLRX	1.20645e-13	0.294579	0.193	0.04	4.04619e-09	GLRX
HSPH1	1.44223e-13	0.300384	0.221	0.052	4.83695e-09	HSPH1
POLR2F	2.05726e-13	0.255418	0.414	0.143	6.89965e-09	POLR2F
CAPZA2	2.09877e-13	0.253415	0.443	0.162	7.03887e-09	CAPZA2
GLDN	2.26889e-13	0.250217	0.105	0.01	7.6094e-09	GLDN
PYURF	2.39555e-13	-0.589984	0.149	0.244	8.03421e-09	PYURF
PCSK1	2.6463e-13	0.314931	0.107	0.013	8.87516e-09	PCSK1
KRT1	3.07515e-13	-0.620841	0.032	0.126	1.03134e-08	KRT1
ALG8	3.20137e-13	0.273428	0.191	0.036	1.07368e-08	ALG8
SHC1	3.22537e-13	0.265616	0.298	0.083	1.08172e-08	SHC1
FLT3LG	3.86712e-13	-0.714556	0.209	0.275	1.29696e-08	FLT3LG
HSD17B10	4.2884e-13	0.262943	0.453	0.168	1.43824e-08	HSD17B10
IL33	4.31956e-13	-0.635203	0.163	0.264	1.4487e-08	IL33
TPM2	4.52207e-13	0.335911	0.382	0.148	1.51661e-08	TPM2
EPB41L4A-AS1	5.17038e-13	-0.596646	0.066	0.16	1.73404e-08	EPB41L4A-AS1
HYOU1	5.2016e-13	0.291562	0.229	0.051	1.74451e-08	HYOU1
MAPKAPK2	5.39837e-13	0.271821	0.191	0.04	1.8105e-08	MAPKAPK2
HSD3B7	6.15014e-13	0.252525	0.205	0.037	2.06263e-08	HSD3B7
PQLC3	6.21452e-13	-0.607251	0.08	0.177	2.08423e-08	PQLC3
PPP1CC	6.39221e-13	-0.602796	0.151	0.258	2.14382e-08	PPP1CC
IER3IP1	6.83443e-13	0.25933	0.346	0.114	2.29213e-08	IER3IP1
NDFIP1	7.10246e-13	-0.642474	0.139	0.232	2.38202e-08	NDFIP1
STMN1	7.63637e-13	-0.650271	0.062	0.155	2.56109e-08	STMN1
SLC35B1	8.51452e-13	0.277069	0.284	0.078	2.8556e-08	SLC35B1
PHC2	8.62027e-13	0.303311	0.181	0.036	2.89106e-08	PHC2
ITIH5	9.25897e-13	-0.668097	0.133	0.219	3.10527e-08	ITIH5
CCT2	9.28171e-13	0.280201	0.41	0.141	3.1129e-08	CCT2
AUP1	1.14655e-12	0.256252	0.489	0.199	3.84531e-08	AUP1
SLC16A7	1.33701e-12	0.282914	0.121	0.016	4.48406e-08	SLC16A7
MAFB	1.37229e-12	-0.573008	0.044	0.134	4.60238e-08	MAFB
EIF3F	1.46143e-12	-0.702188	0.453	0.468	4.90135e-08	EIF3F
HDAC2	1.53771e-12	0.269965	0.324	0.099	5.15716e-08	HDAC2
COX17	2.04984e-12	0.250378	0.292	0.087	6.87474e-08	COX17
GBP4	2.05119e-12	-0.602263	0.064	0.163	6.87929e-08	GBP4
HLA-DPB1	2.18845e-12	-0.860779	0.294	0.347	7.33963e-08	HLA-DPB1
CTSC	2.8157e-12	0.326463	0.469	0.205	9.4433e-08	CTSC
CCDC107	3.19686e-12	0.258264	0.358	0.12	1.07216e-07	CCDC107
RPL24	3.38249e-12	-0.417224	0.954	0.917	1.13442e-07	RPL24
CCL5	3.5625e-12	-0.669963	0.119	0.209	1.19479e-07	CCL5
UNC50	3.78641e-12	0.25631	0.274	0.078	1.26989e-07	UNC50
IMP4	4.10543e-12	0.255748	0.328	0.099	1.37688e-07	IMP4
ACTR10	4.44818e-12	0.263804	0.302	0.092	1.49183e-07	ACTR10
F2R	4.58592e-12	-0.631258	0.217	0.297	1.53803e-07	F2R
FILIP1L	5.16358e-12	-0.660901	0.161	0.237	1.73176e-07	FILIP1L
PTRH2	5.439e-12	0.254284	0.197	0.043	1.82413e-07	PTRH2
NTMT1	7.25092e-12	0.274796	0.235	0.06	2.43181e-07	NTMT1
RPS15A	7.96324e-12	-0.301399	0.986	0.979	2.67071e-07	RPS15A
PTPN2	9.38797e-12	0.255975	0.266	0.073	3.14854e-07	PTPN2
DUT	9.87356e-12	-0.644657	0.197	0.272	3.31139e-07	DUT
KRT10	1.02107e-11	-0.596784	0.095	0.188	3.42445e-07	KRT10
SSSCA1	1.19881e-11	0.270688	0.306	0.095	4.02056e-07	SSSCA1
GBP1	1.23437e-11	-0.756694	0.157	0.232	4.13984e-07	GBP1
PAM16	1.36071e-11	0.258868	0.221	0.049	4.56355e-07	PAM16
TNFAIP6	2.06198e-11	0.407847	0.215	0.05	6.91548e-07	TNFAIP6
RPL18	2.52179e-11	-0.321041	0.98	0.965	8.45758e-07	RPL18
ANXA6	3.035e-11	0.25218	0.453	0.193	1.01788e-06	ANXA6
TMEM119	3.90708e-11	-0.56679	0.131	0.202	1.31036e-06	TMEM119
PITHD1	4.12786e-11	-0.447843	0.03	0.106	1.3844e-06	PITHD1
GUK1	4.32193e-11	-0.627718	0.39	0.428	1.44949e-06	GUK1
RPS9	4.35837e-11	-0.38994	0.94	0.918	1.46171e-06	RPS9
NFIA	4.58305e-11	-0.6197	0.231	0.32	1.53706e-06	NFIA
TRAV27	6.19668e-11	-0.64136	0.024	0.104	2.07824e-06	TRAV27
SLCO2B1	7.2114e-11	-0.540882	0.042	0.123	2.41856e-06	SLCO2B1
CCL26	8.13126e-11	0.346898	0.151	0.023	2.72706e-06	CCL26
RPL29	9.26732e-11	-0.269181	0.976	0.968	3.10807e-06	RPL29
GLIPR1	9.83246e-11	0.252993	0.189	0.042	3.29761e-06	GLIPR1
HEBP1	1.21548e-10	-0.528204	0.089	0.16	4.07647e-06	HEBP1
GBP2	1.2439e-10	-0.626544	0.129	0.209	4.17178e-06	GBP2
SLC9A9	1.26494e-10	-0.466989	0.036	0.106	4.24235e-06	SLC9A9
ACAP2	1.4191e-10	-0.551357	0.105	0.172	4.75937e-06	ACAP2
LMNA	1.63265e-10	-0.577911	0.769	0.725	5.47557e-06	LMNA
IL4I1	1.67882e-10	0.336972	0.29	0.101	5.63043e-06	IL4I1
NR4A1	1.78525e-10	0.388079	0.241	0.079	5.98739e-06	NR4A1
ADAMTS5	1.89467e-10	0.263169	0.233	0.061	6.35434e-06	ADAMTS5
METTL26	2.06662e-10	-0.537962	0.133	0.206	6.93102e-06	METTL26
COL3A1	2.4053e-10	-0.49119	0.771	0.786	8.06689e-06	COL3A1
MT-CO3	2.55762e-10	-0.302046	1	0.998	8.57774e-06	MT-CO3
CRABP2	2.7265e-10	0.273759	0.338	0.121	9.14415e-06	CRABP2
CHL1	3.43149e-10	-0.480641	0.03	0.101	1.15085e-05	CHL1
RPS14	4.67815e-10	-0.251086	0.982	0.972	1.56896e-05	RPS14
RPS27	5.07005e-10	-0.265556	0.992	0.983	1.70039e-05	RPS27
ISCU	6.34144e-10	-0.652043	0.318	0.348	2.12679e-05	ISCU
ADAMDEC1	6.71543e-10	-0.526185	0.052	0.131	2.25222e-05	ADAMDEC1
GTF3A	6.73946e-10	-0.483887	0.109	0.178	2.26028e-05	GTF3A
AGPAT2	6.80833e-10	-0.484507	0.038	0.113	2.28338e-05	AGPAT2
EIF3L	9.24557e-10	-0.591964	0.386	0.398	3.10078e-05	EIF3L
DNAJB1	9.9987e-10	0.524921	0.332	0.166	3.35336e-05	DNAJB1
RPS3	1.01216e-09	-0.271952	0.974	0.957	3.3946e-05	RPS3
MAP1LC3B	1.4993e-09	-0.489875	0.091	0.159	5.02836e-05	MAP1LC3B
HIST1H1E	1.88691e-09	-0.406995	0.034	0.101	6.32831e-05	HIST1H1E
FYB1	2.11971e-09	-0.459792	0.04	0.111	7.10909e-05	FYB1
EEF1G	2.2774e-09	-0.498576	0.744	0.697	7.63794e-05	EEF1G
CPXM1	2.63484e-09	-0.50193	0.072	0.145	8.83672e-05	CPXM1
IFI27	2.71671e-09	-0.548209	0.644	0.671	9.1113e-05	IFI27
RAB4A	3.79289e-09	-0.420184	0.044	0.105	0.000127206	RAB4A
FRMD6	4.1457e-09	-0.585315	0.169	0.22	0.000139038	FRMD6
RRAGA	4.95537e-09	-0.514845	0.121	0.185	0.000166193	RRAGA
CXCL1	5.14254e-09	0.568202	0.209	0.079	0.00017247	CXCL1
ARL6IP4	5.16279e-09	-0.510186	0.292	0.325	0.00017315	ARL6IP4
AK3	5.28836e-09	-0.500839	0.103	0.166	0.000177361	AK3
SELENOP	6.10694e-09	-0.68773	0.151	0.226	0.000204815	SELENOP
ISG15	6.18612e-09	-0.594778	0.161	0.215	0.00020747	ISG15
IFIT3	6.60944e-09	-0.578462	0.066	0.128	0.000221667	IFIT3
LSAMP	6.95911e-09	-0.480272	0.066	0.131	0.000233395	LSAMP
RAB32	9.84554e-09	-0.403253	0.062	0.12	0.0003302	RAB32
RPS6	1.01854e-08	-0.276863	0.964	0.956	0.000341599	RPS6
SSPN	1.10742e-08	-0.483453	0.076	0.138	0.000371407	SSPN
LUM	1.1282e-08	-0.271409	0.712	0.75	0.000378375	LUM
RPL17	1.16941e-08	-0.351296	0.924	0.903	0.000392198	RPL17
FNBP1	1.47435e-08	-0.452559	0.095	0.151	0.000494467	FNBP1
SNHG8	1.61122e-08	-0.555027	0.225	0.276	0.000540371	SNHG8
SYNGR2	1.63146e-08	-0.414245	0.064	0.124	0.000547158	SYNGR2
ADM	1.80521e-08	0.252176	0.117	0.025	0.000605432	ADM
TMEM150C	1.94248e-08	-0.492533	0.076	0.13	0.000651469	TMEM150C
F10	2.18192e-08	-0.600965	0.219	0.264	0.000731771	F10
DNAJC4	2.69952e-08	-0.481174	0.085	0.137	0.000905365	DNAJC4
ATF5	2.84635e-08	-0.449948	0.054	0.117	0.00095461	ATF5
CORO1A	2.95057e-08	-0.542614	0.074	0.142	0.000989561	CORO1A
RPL35A	2.9663e-08	-0.273618	0.98	0.967	0.000994837	RPL35A
MYC	3.47215e-08	0.296691	0.221	0.076	0.00116449	MYC
ARHGDIB	3.63993e-08	-0.547298	0.127	0.186	0.00122076	ARHGDIB
CTGF	3.72414e-08	-0.429459	0.052	0.113	0.001249	CTGF
SYNE1	4.25184e-08	-0.474283	0.085	0.146	0.00142598	SYNE1
C6orf48	5.08302e-08	-0.50593	0.117	0.166	0.00170474	C6orf48
CCL18	5.7361e-08	0.618103	0.125	0.031	0.00192377	CCL18
PNISR	6.07957e-08	-0.55233	0.286	0.33	0.00203897	PNISR
ODF3B	7.61405e-08	-0.521958	0.181	0.216	0.0025536	ODF3B
CYC1	8.73103e-08	-0.361883	0.052	0.112	0.00292821	CYC1
FHL1	1.06579e-07	-0.54592	0.121	0.167	0.00357446	FHL1
NT5C	1.59088e-07	-0.361374	0.064	0.119	0.00533548	NT5C
APP	1.60398e-07	-0.642196	0.368	0.375	0.00537942	APP
STMN2	1.68682e-07	0.347871	0.111	0.029	0.00565724	STMN2
HP1BP3	1.78677e-07	-0.532146	0.219	0.246	0.00599247	HP1BP3
ARF5	2.19424e-07	-0.50399	0.328	0.339	0.00735904	ARF5
NCOR1	2.62888e-07	-0.389421	0.054	0.108	0.00881675	NCOR1
LRRFIP2	2.7936e-07	-0.368009	0.064	0.12	0.00936917	LRRFIP2
EMD	2.99819e-07	-0.475314	0.167	0.206	0.0100553	EMD
BTG1	4.22944e-07	-0.515704	0.33	0.344	0.0141847	BTG1
EEF2	4.25392e-07	-0.476825	0.819	0.743	0.0142668	EEF2
HLA-DRA	4.6767e-07	-0.686833	0.378	0.393	0.0156847	HLA-DRA
PRSS23	5.22612e-07	-0.553733	0.177	0.199	0.0175274	PRSS23
CXCL10	6.32989e-07	-0.997072	0.082	0.157	0.0212292	CXCL10
ANXA11	6.51257e-07	-0.472637	0.197	0.223	0.0218419	ANXA11
ATP6AP1	6.51536e-07	-0.434065	0.087	0.144	0.0218512	ATP6AP1
PHF11	7.83435e-07	-0.4156	0.068	0.111	0.0262749	PHF11
RPL27A	8.78265e-07	-0.505906	0.736	0.653	0.0294552	RPL27A
HLA-DQA1	8.79743e-07	-0.578627	0.149	0.197	0.0295048	HLA-DQA1
HLA-E	8.81661e-07	-0.488029	0.712	0.665	0.0295691	HLA-E
LY6D	9.17905e-07	0.26739	0.123	0.038	0.0307847	LY6D
MAP3K8	9.83429e-07	-0.418682	0.082	0.126	0.0329823	MAP3K8
CD3E	1.12078e-06	-0.439567	0.056	0.113	0.0375888	CD3E
NACA	1.18852e-06	-0.379098	0.95	0.905	0.0398607	NACA
CTSH	1.31e-06	-0.523348	0.398	0.372	0.0439348	CTSH
DPT	1.40449e-06	-0.518357	0.74	0.681	0.0471039	DPT

[truncated: 16 more sheets: C10 MPh-1, C11 KC-2, C12 KC-3, C13 TC-7, C14 EC-1, C15 FB-3, C16 DC-2, C17 BC, C18 MFB, C19 KC-4, C20 TC-8, C21 other, C22 PDC, C23 EC-2, C24 TC-9, C25 DC-3]
