# Supplementary material for: Single-cell RNA sequencing reveals markers of disease progression in primary cutaneous T-cell lymphoma
Source: Mol Cancer. 2021 Sep 28;20:124. doi: 10.1186/s12943-021-01419-2 (PMC8477535; doi:10.1186/s12943-021-01419-2)
Supplement: Supplementary file 17 — Additional file 17: Table S16. [file 12943_2021_1419_MOESM17_ESM.xlsx]

## Sheet: Clustermarker MF312
	p_val	avg_logFC	pct.1	pct.2	p_val_adj	cluster	gene	clustername
COL1A1	0	2.88434	1	0.371	0	0	COL1A1	FB-1
COL3A1	0	2.57852	1	0.374	0	0	COL3A1
COL1A2	0	2.52875	1	0.386	0	0	COL1A2
SPARC	0	2.23985	0.998	0.518	0	0	SPARC
PI16	0	2.15346	0.853	0.135	0	0	PI16
ELN	0	2.0731	0.938	0.163	0	0	ELN
MFAP5	0	2.01515	0.96	0.152	0	0	MFAP5
FBN1	0	2.01366	0.96	0.217	0	0	FBN1
PRG4	0	2.0128	0.676	0.079	0	0	PRG4
FSTL1	0	1.9047	0.973	0.261	0	0	FSTL1
CD52	0	2.19342	0.721	0.086	0	1	CD52	TC-1
NKG7	0	2.15734	0.188	0.005	0	1	NKG7
CXCR4	0	2.11877	0.569	0.059	0	1	CXCR4
CCL5	0	2.10366	0.198	0.011	0	1	CCL5
CD7	0	2.05378	0.422	0.008	0	1	CD7
IL7R	0	2.02018	0.444	0.033	0	1	IL7R
CD3E	0	2.00063	0.654	0.062	0	1	CD3E
IL32	0	1.921	0.798	0.22	0	1	IL32
LTB	0	1.83865	0.398	0.029	0	1	LTB
CCL4	1.79623e-119	1.91599	0.115	0.019	6.02421e-115	1	CCL4
ACKR1	0	3.48165	0.943	0.023	0	2	ACKR1	EC-1
CCL14	0	2.85323	0.903	0.032	0	2	CCL14
PLVAP	0	2.39762	0.917	0.035	0	2	PLVAP
SPARCL1	0	2.31641	0.993	0.188	0	2	SPARCL1
VWF	0	2.31079	0.762	0.036	0	2	VWF
RAMP3	0	2.2587	0.812	0.027	0	2	RAMP3
SELE	0	2.17234	0.554	0.008	0	2	SELE
PECAM1	0	2.1497	0.919	0.083	0	2	PECAM1
TM4SF1	0	1.97434	0.918	0.088	0	2	TM4SF1
TSPAN7	0	1.76103	0.746	0.037	0	2	TSPAN7
IGFBP6	0	1.75891	0.817	0.244	0	3	IGFBP6	FB-2
WISP2	0	1.47808	0.914	0.219	0	3	WISP2
PLA2G2A	0	1.47577	0.514	0.126	0	3	PLA2G2A
PRG4	0	1.43604	0.57	0.129	0	3	PRG4
DCN	0	1.36007	0.997	0.431	0	3	DCN
MFAP5	0	1.3142	0.855	0.217	0	3	MFAP5
CLEC3B	0	1.29817	0.946	0.341	0	3	CLEC3B
CTSK	0	1.26847	0.95	0.337	0	3	CTSK
MMP2	0	1.1959	0.954	0.304	0	3	MMP2
MT2A	9.31271e-98	1.29666	0.741	0.537	3.1233e-93	3	MT2A
APOD	0	2.66362	0.982	0.339	0	4	APOD	FB-3
APOE	0	2.30541	0.931	0.248	0	4	APOE
CXCL12	0	2.07988	0.971	0.326	0	4	CXCL12
CFD	0	1.81772	0.993	0.424	0	4	CFD
C3	0	1.7832	0.705	0.117	0	4	C3
EFEMP1	0	1.77895	0.883	0.241	0	4	EFEMP1
CXCL14	0	1.64534	0.998	0.585	0	4	CXCL14
CFH	0	1.51127	0.855	0.296	0	4	CFH
MGP	0	1.49977	0.986	0.496	0	4	MGP
PLA2G2A	0	1.47915	0.521	0.126	0	4	PLA2G2A
CCL19	0	2.03002	0.266	0.022	0	5	CCL19	FB-4
TNC	0	1.92731	0.517	0.107	0	5	TNC
COMP	0	1.60865	0.558	0.119	0	5	COMP
COL6A1	0	1.49852	0.907	0.382	0	5	COL6A1
APCDD1	0	1.4971	0.517	0.096	0	5	APCDD1
COL6A3	0	1.47996	0.744	0.304	0	5	COL6A3
COL6A2	0	1.40243	0.931	0.397	0	5	COL6A2
PTGDS	0	1.3743	0.3	0.025	0	5	PTGDS
COL18A1	0	1.32696	0.554	0.128	0	5	COL18A1
POSTN	1.31657e-235	1.23573	0.527	0.181	4.41552e-231	5	POSTN
RNASE1	0	3.61708	0.996	0.153	0	6	RNASE1	MPh-1
C1QA	0	3.30265	0.981	0.034	0	6	C1QA
CCL18	0	3.18097	0.495	0.012	0	6	CCL18
C1QB	0	3.08849	0.921	0.028	0	6	C1QB
C1QC	0	3.08231	0.956	0.033	0	6	C1QC
FTL	0	3.05088	1	0.901	0	6	FTL
TYROBP	0	2.76086	0.961	0.054	0	6	TYROBP
AIF1	0	2.55209	0.916	0.045	0	6	AIF1
F13A1	0	2.40771	0.8	0.059	0	6	F13A1
CD68	0	2.3905	0.864	0.182	0	6	CD68
CXCL13	0	4.02556	0.778	0.015	0	7	CXCL13	TC-2
TRBV9	0	2.90802	0.889	0.012	0	7	TRBV9
TRBV5-4	0	2.82237	0.875	0.011	0	7	TRBV5-4
TRAV6	0	2.42271	0.805	0.01	0	7	TRAV6
IL32	0	2.26353	0.973	0.222	0	7	IL32
FYB1	0	1.99065	0.784	0.096	0	7	FYB1
PTPRC	0	1.93474	0.885	0.133	0	7	PTPRC
UCP2	0	1.82183	0.748	0.106	0	7	UCP2
RAC2	0	1.77856	0.807	0.094	0	7	RAC2
PGM2L1	0	1.73408	0.597	0.061	0	7	PGM2L1
ACTA2	0	4.00345	0.99	0.109	0	8	ACTA2	MFB-1
TAGLN	0	3.84225	0.996	0.118	0	8	TAGLN
TPM2	0	3.56244	0.971	0.082	0	8	TPM2
MYL9	0	3.22259	0.995	0.34	0	8	MYL9
MYH11	0	3.12955	0.908	0.018	0	8	MYH11
RERGL	0	2.96184	0.81	0.006	0	8	RERGL
SORBS2	0	2.44035	0.749	0.038	0	8	SORBS2
RGS5	0	2.10351	0.536	0.027	0	8	RGS5
MCAM	0	2.08903	0.763	0.049	0	8	MCAM
TPM1	0	2.06713	0.913	0.314	0	8	TPM1
DSP	0	1.84417	0.898	0.289	0	9	DSP	KC-1
DSC3	0	1.69842	0.832	0.185	0	9	DSC3
DSG1	0	1.6527	0.77	0.17	0	9	DSG1
DMKN	0	1.53118	0.763	0.27	0	9	DMKN
PERP	0	1.45842	0.919	0.441	0	9	PERP
KRT1	8.89517e-308	1.87902	0.792	0.317	2.98326e-303	9	KRT1
SLC38A2	1.75473e-256	1.51087	0.804	0.4	5.88501e-252	9	SLC38A2
COL17A1	2.83823e-221	1.48141	0.495	0.135	9.51884e-217	9	COL17A1
KRT10	1.06456e-216	1.68924	0.797	0.453	3.57032e-212	9	KRT10
DST	1.55116e-94	1.58633	0.601	0.384	5.20228e-90	9	DST
KRTDAP	0	3.29468	0.955	0.146	0	10	KRTDAP	KC-2
KRT2	0	3.28148	0.702	0.109	0	10	KRT2
DMKN	0	2.83536	0.987	0.26	0	10	DMKN
KRT10	0	2.79328	0.979	0.445	0	10	KRT10
KRT1	0	2.77761	0.972	0.31	0	10	KRT1
CALML5	0	2.57474	0.832	0.074	0	10	CALML5
KRT16	0	2.49569	0.477	0.091	0	10	KRT16
SBSN	0	2.47837	0.936	0.085	0	10	SBSN
S100A7	4.27285e-229	2.50296	0.258	0.036	1.43303e-224	10	S100A7
S100A8	7.38225e-212	2.68379	0.417	0.101	2.47586e-207	10	S100A8
KRT14	0	2.48164	1	0.543	0	11	KRT14	KC-3
KRT5	0	2.32169	1	0.414	0	11	KRT5
KRT15	0	2.24761	0.785	0.093	0	11	KRT15
COL17A1	0	2.16419	0.92	0.116	0	11	COL17A1
S100A2	0	2.05097	0.984	0.254	0	11	S100A2
DST	0	1.96726	0.935	0.369	0	11	DST
SFN	0	1.52497	0.987	0.255	0	11	SFN
SYT8	0	1.50902	0.696	0.071	0	11	SYT8
AQP3	0	1.48096	0.958	0.252	0	11	AQP3
HOPX	0	1.36825	0.825	0.155	0	11	HOPX
LYZ	0	3.60746	0.966	0.048	0	12	LYZ	DC-1
HLA-DRA	0	3.02946	0.996	0.227	0	12	HLA-DRA
HLA-DPB1	0	2.96188	0.993	0.224	0	12	HLA-DPB1
HLA-DQB1	0	2.95439	0.976	0.166	0	12	HLA-DQB1
HLA-DPA1	0	2.87784	0.993	0.216	0	12	HLA-DPA1
HLA-DQA1	0	2.85848	0.963	0.146	0	12	HLA-DQA1
HLA-DRB5	0	2.81555	0.973	0.178	0	12	HLA-DRB5
HLA-DRB1	0	2.71083	0.996	0.221	0	12	HLA-DRB1
CD74	0	2.51126	0.999	0.411	0	12	CD74
IL1B	0	2.39019	0.339	0.004	0	12	IL1B
CLDN5	0	2.26812	0.781	0.079	0	13	CLDN5	EC-2
A2M	0	2.06604	0.875	0.153	0	13	A2M
RAMP2	0	2.02648	0.869	0.163	0	13	RAMP2
TM4SF1	0	2.02507	0.895	0.126	0	13	TM4SF1
RBP7	0	1.90784	0.403	0.032	0	13	RBP7
PECAM1	0	1.88667	0.852	0.122	0	13	PECAM1
SLC9A3R2	0	1.81371	0.514	0.035	0	13	SLC9A3R2
PLVAP	0	1.76292	0.631	0.084	0	13	PLVAP
CLEC14A	0	1.72599	0.647	0.066	0	13	CLEC14A
FABP4	5.69841e-305	2.47865	0.382	0.049	1.91113e-300	13	FABP4
STMN1	0	1.9888	0.941	0.162	0	14	STMN1	KC-4
UBE2C	0	1.88631	0.797	0.015	0	14	UBE2C
CENPF	0	1.72667	0.74	0.028	0	14	CENPF
HMGB2	0	1.71671	0.923	0.159	0	14	HMGB2
PTTG1	0	1.56223	0.821	0.081	0	14	PTTG1
TOP2A	0	1.52282	0.716	0.018	0	14	TOP2A
NUSAP1	0	1.51296	0.784	0.031	0	14	NUSAP1
H2AFZ	7.25915e-290	1.57189	0.98	0.517	2.43457e-285	14	H2AFZ
TUBA1B	6.35362e-243	1.42398	0.998	0.758	2.13088e-238	14	TUBA1B
HIST1H4C	7.64796e-239	2.08228	0.806	0.273	2.56497e-234	14	HIST1H4C
KRT6A	0	2.31009	0.866	0.162	0	15	KRT6A	KC-5
S100A2	0	1.98356	0.981	0.271	0	15	S100A2
S100A14	0	1.71375	0.931	0.21	0	15	S100A14
SFN	0	1.69836	0.994	0.271	0	15	SFN
KRT5	2.14651e-293	1.96935	0.996	0.427	7.19897e-289	15	KRT5
KRT14	5.43133e-257	1.92917	1	0.553	1.82156e-252	15	KRT14
KRT16	1.85143e-223	1.92772	0.542	0.098	6.20933e-219	15	KRT16
S100A8	2.8392e-93	2.25606	0.391	0.108	9.52212e-89	15	S100A8
S100A7	4.98216e-90	2.06407	0.23	0.041	1.67092e-85	15	S100A7
S100A9	7.40608e-67	2.22203	0.289	0.081	2.48385e-62	15	S100A9
CCL21	0	4.92304	0.914	0.009	0	16	CCL21	LEC
TFF3	0	3.6504	0.917	0.005	0	16	TFF3
MMRN1	0	3.2244	0.901	0.024	0	16	MMRN1
TFPI	0	2.40214	0.917	0.165	0	16	TFPI
LYVE1	0	2.23023	0.706	0.012	0	16	LYVE1
PPFIBP1	0	1.99864	0.836	0.172	0	16	PPFIBP1
TM4SF1	0	1.9745	0.885	0.138	0	16	TM4SF1
CAVIN2	0	1.90789	0.716	0.056	0	16	CAVIN2
CLDN5	0	1.84544	0.786	0.09	0	16	CLDN5
GNG11	3.04764e-238	1.81432	0.893	0.284	1.02212e-233	16	GNG11
DPEP1	0	0.819026	0.184	0.004	0	17	DPEP1	other
COL11A1	1.77073e-283	1.01715	0.144	0.003	5.93867e-279	17	COL11A1
GPC3	8.21876e-62	1.1197	0.303	0.078	2.75641e-57	17	GPC3
EDNRA	3.90281e-59	0.853502	0.218	0.043	1.30893e-54	17	EDNRA
ASPN	4.13658e-56	1.15598	0.29	0.077	1.38733e-51	17	ASPN
POSTN	5.59549e-51	1.37111	0.473	0.198	1.87661e-46	17	POSTN
MXRA5	3.38492e-30	0.850483	0.338	0.147	1.13523e-25	17	MXRA5
MUCL1	5.25238e-24	3.20437	0.101	0.022	1.76154e-19	17	MUCL1
KRT17	2.08045e-18	1.13615	0.157	0.054	6.97741e-14	17	KRT17
DCD	3.29287e-12	3.81659	0.144	0.061	1.10436e-07	17	DCD
RGS5	0	3.39432	0.869	0.042	0	18	RGS5	MFB-2
COX4I2	0	1.6553	0.538	0.03	0	18	COX4I2
TAGLN	3.50618e-301	1.99984	0.927	0.152	1.1759e-296	18	TAGLN
NDUFA4L2	1.22981e-192	1.99935	0.618	0.101	4.12455e-188	18	NDUFA4L2
MYL9	6.3872e-162	1.70345	0.938	0.366	2.14214e-157	18	MYL9
STEAP4	8.09284e-136	1.82575	0.542	0.108	2.71418e-131	18	STEAP4
EPS8	2.545e-120	1.65673	0.68	0.206	8.53543e-116	18	EPS8
IGFBP7	1.58777e-111	1.68387	0.927	0.439	5.32506e-107	18	IGFBP7
RGS16	1.42299e-103	2.16572	0.633	0.185	4.77241e-99	18	RGS16
CCL2	8.36289e-80	1.70211	0.633	0.215	2.80475e-75	18	CCL2
CCL17	0	4.2668	0.5	0.018	0	19	CCL17	DC-2 & BC
CCL22	0	3.29577	0.439	0.008	0	19	CCL22
LAMP3	0	2.00213	0.5	0.021	0	19	LAMP3
MS4A1	0	1.99177	0.277	0.002	0	19	MS4A1
CCR7	0	1.92565	0.514	0.021	0	19	CCR7
HLA-DQA1	1.51209e-154	1.99125	0.932	0.168	5.07125e-150	19	HLA-DQA1
HLA-DRA	1.36148e-128	2.01559	0.993	0.248	4.56613e-124	19	HLA-DRA
HLA-DPA1	3.36038e-125	1.99416	0.973	0.237	1.12701e-120	19	HLA-DPA1
HLA-DPB1	3.42534e-122	2.13892	0.959	0.245	1.14879e-117	19	HLA-DPB1
CD74	1.61276e-100	2.13894	1	0.427	5.40887e-96	19	CD74
TYRP1	0	5.10431	0.989	0.027	0	20	TYRP1	MEL
PMEL	0	4.50342	1	0.017	0	20	PMEL
DCT	0	4.36277	1	0.014	0	20	DCT
MLANA	0	3.74592	0.978	0.011	0	20	MLANA
TYR	0	2.99346	0.933	0.004	0	20	TYR
PLP1	0	2.59032	0.843	0.031	0	20	PLP1
KIT	0	2.55341	0.831	0.005	0	20	KIT
BCAN	0	2.55175	0.798	0.005	0	20	BCAN
PCSK2	0	2.5491	0.798	0.005	0	20	PCSK2
APOE	6.43983e-73	2.45656	0.978	0.294	2.15979e-68	20	APOE
