# Supplementary material for: Single-cell RNA sequencing reveals markers of disease progression in primary cutaneous T-cell lymphoma
Source: Mol Cancer. 2021 Sep 28;20:124. doi: 10.1186/s12943-021-01419-2 (PMC8477535; doi:10.1186/s12943-021-01419-2)
Supplement: Supplementary file 18 — Additional file 18: Table S17. [file 12943_2021_1419_MOESM18_ESM.xlsx]

## Sheet: C0 FB-1
	p_val	avg_logFC	pct.1	pct.2	p_val_adj	Gene
CST3	0	-1.5161	0.971	1	0	CST3
IFI6	1.18643e-268	-1.74002	0.423	0.977	3.97904e-264	IFI6
IFITM1	1.99216e-241	-1.58852	0.493	0.979	6.68132e-237	IFITM1
IFITM3	4.31875e-227	-0.968373	0.943	0.998	1.44842e-222	IFITM3
IFI27	2.12931e-223	-2.08081	0.289	0.922	7.14128e-219	IFI27
LY6E	3.07516e-212	-1.13478	0.742	0.987	1.03135e-207	LY6E
HLA-B	4.44844e-211	-1.50097	0.478	0.981	1.49192e-206	HLA-B
PRSS23	6.87023e-192	-1.58204	0.169	0.866	2.30414e-187	PRSS23
B2M	4.37577e-179	-0.696578	0.993	1	1.46755e-174	B2M
IGFBP6	6.92439e-176	-1.42077	0.707	0.985	2.3223e-171	IGFBP6
HLA-C	2.50171e-160	-0.86712	0.888	0.992	8.39023e-156	HLA-C
S100A6	2.80842e-155	-0.591449	0.999	0.996	9.41888e-151	S100A6
DKK3	5.15652e-152	-1.21028	0.107	0.799	1.72939e-147	DKK3
ISG15	3.08332e-150	-1.20823	0.104	0.79	1.03408e-145	ISG15
ANXA5	2.48302e-146	-0.721962	0.901	0.99	8.32755e-142	ANXA5
CLU	8.60897e-143	-1.23317	0.743	0.985	2.88728e-138	CLU
C1S	2.15501e-139	-0.841974	0.896	0.998	7.22748e-135	C1S
KRT14	4.94686e-138	1.8547	0.833	0.438	1.65908e-133	KRT14
TYMP	7.10812e-134	-0.963568	0.171	0.843	2.38392e-129	TYMP
SPARC	6.34658e-130	1.08137	0.996	0.996	2.12852e-125	SPARC
PCOLCE2	1.04708e-126	-1.03642	0.302	0.891	3.51169e-122	PCOLCE2
MEDAG	6.73299e-125	-0.89749	0.137	0.79	2.25811e-120	MEDAG
TNC	3.68782e-120	-1.66787	0.043	0.608	1.23682e-115	TNC
UGP2	1.86053e-119	-0.966218	0.242	0.86	6.23986e-115	UGP2
NNMT	7.74113e-119	-0.997973	0.565	0.948	2.59622e-114	NNMT
HSPA1B	1.42974e-118	2.20341	0.811	0.495	4.79506e-114	HSPA1B
ECM1	4.31366e-118	-0.828792	0.709	0.969	1.44672e-113	ECM1
S100A4	2.6836e-117	-0.716479	0.974	0.987	9.00027e-113	S100A4
MGLL	3.85274e-117	-0.821285	0.059	0.625	1.29213e-112	MGLL
THY1	3.63673e-116	-0.775918	0.71	0.975	1.21969e-111	THY1
CD248	3.63511e-113	-0.801092	0.827	0.987	1.21914e-108	CD248
S100A10	4.21124e-113	-0.534111	0.993	0.996	1.41236e-108	S100A10
RHOB	3.8535e-111	-1.04571	0.344	0.855	1.29239e-106	RHOB
CD68	1.79385e-110	-0.836448	0.137	0.732	6.01621e-106	CD68
HIF1A	2.58326e-110	-1.00332	0.125	0.753	8.66373e-106	HIF1A
COL1A1	1.37154e-109	0.753911	1	1	4.59987e-105	COL1A1
CPZ	2.59238e-109	1.5286	0.664	0.13	8.69433e-105	CPZ
EMP3	6.42092e-109	-0.692656	0.827	0.987	2.15345e-104	EMP3
PLA2G2A	2.06815e-107	-1.98169	0.173	0.709	6.93615e-103	PLA2G2A
EMP1	4.79357e-107	-0.92591	0.553	0.954	1.60767e-102	EMP1
ANXA1	9.40896e-107	-0.668739	0.884	0.983	3.15558e-102	ANXA1
CTSB	1.84685e-105	-0.82913	0.7	0.969	6.19396e-101	CTSB
LMNA	2.10265e-105	-0.673699	0.889	0.992	7.05185e-101	LMNA
COL1A2	1.66007e-104	0.605023	1	1	5.56755e-100	COL1A2
CDH13	4.69292e-104	-0.821109	0.225	0.851	1.57391e-99	CDH13
FHL1	1.04798e-102	-1.00249	0.526	0.914	3.51471e-98	FHL1
LDHA	2.1137e-102	-0.680434	0.735	0.964	7.08892e-98	LDHA
MX1	6.62055e-101	-0.793592	0.05	0.602	2.2204e-96	MX1
TMSB4X	2.18709e-98	-0.657933	0.957	0.998	7.33507e-94	TMSB4X
C1R	3.10793e-98	-0.958629	0.808	0.983	1.04234e-93	C1R
STAT1	6.96569e-98	-0.826389	0.106	0.711	2.33615e-93	STAT1
SRPX	4.42582e-97	-0.979342	0.157	0.765	1.48433e-92	SRPX
ISLR	7.32373e-97	-0.669887	0.811	0.979	2.45623e-92	ISLR
PI16	3.75993e-96	1.3131	0.956	0.799	1.26101e-91	PI16
TPM4	9.84454e-96	-0.694364	0.73	0.962	3.30166e-91	TPM4
SPOCK1	1.53206e-95	-0.774448	0.209	0.818	5.13822e-91	SPOCK1
CTSA	7.41859e-95	-0.681659	0.424	0.904	2.48805e-90	CTSA
ANXA2	3.47945e-94	-0.478303	0.971	0.994	1.16694e-89	ANXA2
PENK	1.32977e-93	-1.19523	0.016	0.428	4.45978e-89	PENK
KRT5	2.73625e-93	1.5642	0.645	0.26	9.17683e-89	KRT5
COL14A1	1.09385e-92	-0.98687	0.498	0.952	3.66854e-88	COL14A1
CAPN2	3.29352e-92	-0.690286	0.326	0.87	1.10458e-87	CAPN2
HSPA1A	4.10331e-92	1.93194	0.849	0.692	1.37617e-87	HSPA1A
KRT1	3.00158e-88	1.59702	0.54	0.145	1.00667e-83	KRT1
MT2A	3.6346e-88	-1.75873	0.449	0.881	1.21897e-83	MT2A
GPX3	5.83172e-87	-0.964821	0.117	0.65	1.95584e-82	GPX3
PFN1	1.13902e-84	-0.617812	0.758	0.95	3.82004e-80	PFN1
TAGLN2	2.66114e-84	-0.52644	0.832	0.973	8.92494e-80	TAGLN2
OAS1	3.51648e-84	-0.601018	0.045	0.539	1.17936e-79	OAS1
GADD45GIP1	5.90735e-84	-0.571483	0.095	0.675	1.98121e-79	GADD45GIP1
SH3BGRL3	2.33562e-83	-0.606959	0.903	0.971	7.8332e-79	SH3BGRL3
CNN3	8.96703e-83	-0.64771	0.443	0.895	3.00736e-78	CNN3
PLPP1	1.02931e-82	-0.656663	0.717	0.969	3.4521e-78	PLPP1
ITM2B	4.03068e-82	-0.646132	0.634	0.971	1.35181e-77	ITM2B
CRIP1	7.35216e-82	1.29196	0.925	0.86	2.46577e-77	CRIP1
PLSCR1	1.19023e-80	-0.704256	0.112	0.66	3.9918e-76	PLSCR1
KRT10	1.41046e-80	1.45751	0.673	0.442	4.7304e-76	KRT10
TIMP3	1.83432e-80	-0.76224	0.635	0.962	6.15194e-76	TIMP3
LGALS7B	1.84491e-80	1.31228	0.512	0.138	6.18746e-76	LGALS7B
CFB	5.09738e-80	-0.69592	0.079	0.589	1.70956e-75	CFB
PDPN	1.61867e-79	-0.73795	0.192	0.738	5.4287e-75	PDPN
SRPX2	3.80393e-78	-0.570928	0.101	0.658	1.27576e-73	SRPX2
LINC00968	8.8244e-78	-0.51896	0.019	0.405	2.95953e-73	LINC00968
NT5E	2.54899e-77	-0.605237	0.343	0.864	8.5488e-73	NT5E
TIMP1	7.62853e-77	-0.46113	0.94	0.996	2.55846e-72	TIMP1
MFGE8	4.63597e-76	-0.627804	0.549	0.912	1.55481e-71	MFGE8
HLA-A	6.45751e-75	-0.618177	0.863	0.981	2.16572e-70	HLA-A
ENO1	1.19258e-74	-0.576347	0.532	0.929	3.99969e-70	ENO1
AQP1	5.339e-74	-0.676774	0.645	0.952	1.79059e-69	AQP1
PKM	5.44753e-73	-0.544918	0.642	0.956	1.82699e-68	PKM
COL12A1	2.14216e-72	-0.883445	0.741	0.966	7.18438e-68	COL12A1
PRELP	4.51494e-72	-0.692462	0.565	0.929	1.51422e-67	PRELP
UGDH	6.37982e-72	-0.56967	0.22	0.765	2.13966e-67	UGDH
PGRMC1	1.06618e-71	-0.57789	0.41	0.881	3.57574e-67	PGRMC1
MFAP5	1.20533e-71	-0.498813	0.932	0.99	4.04243e-67	MFAP5
FLNA	5.3905e-71	-0.652874	0.415	0.916	1.80786e-66	FLNA
SELENOS	8.8584e-71	-0.575256	0.32	0.847	2.97093e-66	SELENOS
TMEM165	9.42176e-71	-0.551244	0.13	0.704	3.15987e-66	TMEM165
CD47	1.33029e-70	-0.604637	0.274	0.813	4.46152e-66	CD47
TNFRSF12A	7.9339e-70	-0.664297	0.071	0.539	2.66087e-65	TNFRSF12A
SPON2	2.32497e-69	-0.662073	0.388	0.83	7.7975e-65	SPON2
ABL2	1.33789e-68	-0.491435	0.038	0.478	4.48702e-64	ABL2
CD44	2.67097e-68	-0.670537	0.627	0.941	8.95789e-64	CD44
FMOD	9.35084e-68	-0.623965	0.215	0.748	3.13608e-63	FMOD
CAV1	1.54899e-67	-0.592018	0.739	0.966	5.19499e-63	CAV1
PRG4	1.87925e-67	-1.25211	0.459	0.824	6.30263e-63	PRG4
IFIT3	2.76941e-67	-0.66197	0.049	0.484	9.28806e-63	IFIT3
TUBB6	1.2514e-66	-0.53682	0.394	0.853	4.19693e-62	TUBB6
DMKN	5.09749e-66	1.25037	0.414	0.101	1.7096e-61	DMKN
MX2	1.73764e-65	-0.51601	0.035	0.472	5.82768e-61	MX2
TPT1	2.56906e-65	0.677299	0.987	0.973	8.61612e-61	TPT1
MATN4	7.59375e-65	1.21594	0.544	0.17	2.54679e-60	MATN4
SLIT3	1.67722e-64	-0.689322	0.762	0.975	5.62505e-60	SLIT3
PTGIS	1.8438e-64	-0.571018	0.359	0.86	6.18373e-60	PTGIS
LIMA1	2.31861e-64	-0.552739	0.507	0.922	7.77614e-60	LIMA1
POSTN	5.7473e-64	0.998198	0.704	0.252	1.92753e-59	POSTN
ANPEP	9.09354e-64	-0.611632	0.222	0.799	3.04979e-59	ANPEP
SGK1	2.53135e-63	-0.617718	0.073	0.524	8.48965e-59	SGK1
PTGES	3.85146e-63	-0.590149	0.267	0.778	1.2917e-58	PTGES
SERPING1	6.16467e-63	-0.556517	0.895	0.99	2.06751e-58	SERPING1
LMCD1	1.72142e-62	-0.578623	0.06	0.488	5.77329e-58	LMCD1
LOXL2	4.62525e-62	-0.531643	0.058	0.47	1.55122e-57	LOXL2
CFD	5.13134e-62	-0.553861	0.978	0.994	1.72095e-57	CFD
VCAN	5.47148e-62	-0.681772	0.816	0.973	1.83503e-57	VCAN
XBP1	2.0151e-61	-0.49008	0.252	0.776	6.75824e-57	XBP1
MIR4435-2HG	2.1948e-61	-0.490348	0.083	0.551	7.36093e-57	MIR4435-2HG
COMP	1.46166e-60	-1.67846	0.168	0.606	4.90212e-56	COMP
LRRC32	3.1808e-60	-0.50913	0.105	0.604	1.06678e-55	LRRC32
CAVIN3	6.16728e-60	-0.459347	0.562	0.91	2.06838e-55	CAVIN3
DNAJB1	2.12911e-59	1.49595	0.607	0.4	7.1406e-55	DNAJB1
CAPG	2.65102e-59	-0.559958	0.407	0.86	8.891e-55	CAPG
COL15A1	5.4983e-59	-0.682468	0.095	0.589	1.84402e-54	COL15A1
IFI35	5.66334e-59	-0.458913	0.095	0.574	1.89937e-54	IFI35
EEF1A1	6.71919e-59	0.494584	0.999	0.998	2.25348e-54	EEF1A1
CILP	1.99335e-58	-0.805538	0.601	0.916	6.68528e-54	CILP
EEF1G	2.20912e-58	1.10629	0.744	0.572	7.40895e-54	EEF1G
C1QBP	3.3379e-58	-0.455399	0.123	0.621	1.11947e-53	C1QBP
SFRP4	7.6321e-58	-1.76441	0.013	0.262	2.55965e-53	SFRP4
F3	1.41179e-57	-0.456813	0.015	0.296	4.73486e-53	F3
TNXB	7.98233e-57	-0.631473	0.873	0.996	2.67711e-52	TNXB
GAPDH	8.27465e-56	-0.401442	0.95	0.985	2.77515e-51	GAPDH
HEXB	1.21303e-55	-0.472581	0.274	0.795	4.06825e-51	HEXB
PROCR	1.51591e-55	-0.67076	0.379	0.763	5.08404e-51	PROCR
P4HA3	9.06682e-55	-0.300716	0.007	0.258	3.04083e-50	P4HA3
FXYD5	4.58646e-54	-0.435154	0.476	0.876	1.53821e-49	FXYD5
SHISA5	5.9068e-54	-0.412673	0.293	0.807	1.98102e-49	SHISA5
HSD3B7	1.67288e-53	-0.456542	0.242	0.719	5.61052e-49	HSD3B7
THBS2	2.83864e-53	-0.754466	0.71	0.95	9.52022e-49	THBS2
CTHRC1	3.66031e-53	-0.543501	0.829	0.964	1.22759e-48	CTHRC1
FSTL1	3.90747e-53	-0.459837	0.949	0.99	1.31049e-48	FSTL1
ADM	4.77298e-53	-0.935803	0.23	0.658	1.60076e-48	ADM
RAB32	8.62273e-53	-0.436899	0.123	0.551	2.89189e-48	RAB32
MVP	8.90966e-53	-0.478673	0.268	0.799	2.98812e-48	MVP
FGF7	9.64604e-53	-0.617057	0.279	0.784	3.23509e-48	FGF7
CD109	1.22724e-52	-0.58611	0.247	0.769	4.11593e-48	CD109
STEAP4	1.74442e-52	-0.704794	0.159	0.633	5.85042e-48	STEAP4
ANGPTL2	2.34889e-52	-0.522228	0.402	0.847	7.87772e-48	ANGPTL2
MGST1	2.95371e-52	-0.491865	0.441	0.864	9.90614e-48	MGST1
SOD2	2.98865e-52	-0.818801	0.246	0.732	1.00233e-47	SOD2
S100A11	5.15684e-52	-0.393912	0.957	0.973	1.7295e-47	S100A11
ABI3BP	6.51334e-52	-0.614351	0.621	0.943	2.18444e-47	ABI3BP
DPT	9.64436e-52	-0.559768	0.772	0.96	3.23453e-47	DPT
HLA-E	1.61849e-51	-0.487961	0.549	0.908	5.42809e-47	HLA-E
ATP5F1E	1.83905e-51	-0.416267	0.758	0.945	6.16781e-47	ATP5F1E
SERPINE2	2.1247e-51	-0.592158	0.026	0.363	7.12583e-47	SERPINE2
EPSTI1	2.63984e-51	-0.390832	0.023	0.367	8.85348e-47	EPSTI1
FBN1	6.29038e-51	-0.568755	0.927	0.994	2.10967e-46	FBN1
ALDOA	6.62332e-51	-0.393433	0.656	0.912	2.22133e-46	ALDOA
SLIRP	9.87157e-51	-0.444845	0.156	0.65	3.31073e-46	SLIRP
VCL	1.84302e-50	-0.534619	0.2	0.706	6.18111e-46	VCL
ATP5ME	3.07246e-50	-0.421852	0.206	0.713	1.03044e-45	ATP5ME
KLF6	5.878e-50	-0.485688	0.419	0.851	1.97136e-45	KLF6
GALNT15	1.07375e-49	-0.464915	0.029	0.369	3.60114e-45	GALNT15
CLIC1	1.45139e-49	-0.340202	0.768	0.95	4.86767e-45	CLIC1
DSP	4.0911e-49	1.04753	0.344	0.109	1.37207e-44	DSP
COL6A3	8.19092e-49	-0.705059	0.806	0.983	2.74707e-44	COL6A3
SLPI	8.55496e-49	1.36092	0.696	0.444	2.86916e-44	SLPI
AKR1C1	1.15821e-48	-0.506988	0.296	0.738	3.88441e-44	AKR1C1
TGFBR2	2.25956e-47	-0.467602	0.162	0.658	7.57813e-43	TGFBR2
SLC39A14	2.60039e-47	-0.535377	0.088	0.516	8.7212e-43	SLC39A14
IRF7	2.83229e-47	-0.3328	0.029	0.361	9.49894e-43	IRF7
RCN1	2.87452e-47	-0.389003	0.337	0.809	9.64058e-43	RCN1
ANKRD28	3.98367e-47	-0.428853	0.116	0.568	1.33604e-42	ANKRD28
PSME1	5.23373e-47	-0.407941	0.466	0.885	1.75529e-42	PSME1
CD9	5.85403e-47	-0.468184	0.88	0.975	1.96333e-42	CD9
RAN	7.56533e-47	-0.381699	0.526	0.916	2.53726e-42	RAN
CFL1	9.96632e-47	-0.362249	0.839	0.952	3.3425e-42	CFL1
HM13	1.12358e-46	-0.365376	0.606	0.935	3.76827e-42	HM13
YBX1	3.65429e-46	-0.376181	0.571	0.897	1.22558e-41	YBX1
TUBA1C	4.59726e-46	-0.447537	0.364	0.778	1.54183e-41	TUBA1C
AUP1	1.03871e-45	-0.396101	0.304	0.767	3.48362e-41	AUP1
NDUFB1	1.04327e-45	-0.39717	0.148	0.627	3.49892e-41	NDUFB1
FLOT1	1.56872e-45	-0.378183	0.209	0.679	5.26118e-41	FLOT1
AKR1C2	1.81047e-45	-0.461609	0.441	0.813	6.07196e-41	AKR1C2
UQCRFS1	1.97155e-45	-0.391267	0.141	0.606	6.6122e-41	UQCRFS1
ADAM12	4.01285e-45	-0.256885	0.006	0.22	1.34583e-40	ADAM12
SAMHD1	1.42858e-44	-0.419382	0.184	0.7	4.79118e-40	SAMHD1
PAMR1	1.43116e-44	-0.490603	0.15	0.61	4.79982e-40	PAMR1
IFI44L	1.50693e-44	-0.34656	0.031	0.361	5.05393e-40	IFI44L
COX7A1	1.65842e-44	-0.40611	0.361	0.807	5.56202e-40	COX7A1
GSN	2.37771e-44	-0.541138	0.967	0.996	7.97438e-40	GSN
AXL	2.50659e-44	-0.450618	0.128	0.583	8.40661e-40	AXL
FIBIN	4.4163e-44	-0.472387	0.068	0.449	1.48114e-39	FIBIN
LGALS7	1.54843e-43	0.818086	0.306	0.09	5.19311e-39	LGALS7
GFPT2	5.58519e-43	-0.396488	0.107	0.535	1.87316e-38	GFPT2
ITGA5	7.72721e-43	-0.474146	0.128	0.577	2.59155e-38	ITGA5
FHL2	1.44636e-42	-0.452737	0.123	0.514	4.85081e-38	FHL2
LAMA2	2.95619e-42	-0.54956	0.356	0.872	9.91446e-38	LAMA2
ATP5MD	3.92933e-42	-0.379047	0.417	0.839	1.31782e-37	ATP5MD
TFG	7.92127e-42	-0.387011	0.245	0.706	2.65663e-37	TFG
S100A8	1.37916e-41	-0.37798	0.018	0.298	4.62544e-37	S100A8
MYADM	2.37647e-41	-0.34249	0.665	0.935	7.97022e-37	MYADM
PAM	5.27785e-41	-0.419098	0.586	0.933	1.77008e-36	PAM
LGALS3BP	5.39486e-41	-0.676754	0.14	0.512	1.80933e-36	LGALS3BP
TNFAIP6	6.49484e-41	-0.503891	0.402	0.803	2.17824e-36	TNFAIP6
CRLF1	2.66056e-40	-0.541119	0.056	0.421	8.923e-36	CRLF1
NAV1	3.12738e-40	-0.395643	0.184	0.658	1.04886e-35	NAV1
CCDC85B	7.04209e-40	-0.391234	0.146	0.568	2.36178e-35	CCDC85B
TUBB4B	8.22382e-40	-0.418923	0.41	0.83	2.7581e-35	TUBB4B
SEC61G	8.38684e-40	-0.294927	0.584	0.904	2.81278e-35	SEC61G
WDR1	1.179e-39	-0.382505	0.301	0.721	3.95414e-35	WDR1
EMD	1.39291e-39	-0.365898	0.189	0.644	4.67154e-35	EMD
TGFBR3	1.8782e-39	-0.432888	0.509	0.904	6.29909e-35	TGFBR3
KRT2	2.79299e-39	0.711553	0.198	0.006	9.36714e-35	KRT2
PRRX1	3.10174e-39	-0.382417	0.44	0.847	1.04026e-34	PRRX1
DPP7	5.71108e-39	-0.377455	0.256	0.746	1.91538e-34	DPP7
PDCD5	5.95132e-39	-0.32162	0.382	0.83	1.99595e-34	PDCD5
EEF2	1.7635e-38	0.810672	0.935	0.931	5.91444e-34	EEF2
HAS2	2.17562e-38	-0.390403	0.06	0.403	7.29661e-34	HAS2
C1QTNF3	2.95653e-38	-0.483052	0.453	0.73	9.91561e-34	C1QTNF3
PSME2	3.3507e-38	-0.442455	0.236	0.706	1.12376e-33	PSME2
BAG2	3.44316e-38	-0.334048	0.225	0.644	1.15477e-33	BAG2
BASP1	4.86148e-38	-0.431689	0.174	0.627	1.63044e-33	BASP1
ANXA11	6.49362e-38	-0.346202	0.325	0.744	2.17783e-33	ANXA11
FTL	6.50981e-38	0.490264	0.992	0.99	2.18326e-33	FTL
ANXA4	6.95662e-38	-0.327364	0.546	0.874	2.33311e-33	ANXA4
RRAGA	1.04635e-37	-0.357265	0.197	0.662	3.50924e-33	RRAGA
LUM	1.96493e-37	-0.327748	0.96	0.994	6.58997e-33	LUM
TMCO1	3.18748e-37	-0.328138	0.249	0.719	1.06902e-32	TMCO1
ACKR3	3.44516e-37	-0.398847	0.101	0.499	1.15544e-32	ACKR3
LHFPL2	3.45848e-37	-0.34789	0.062	0.403	1.15991e-32	LHFPL2
IL1R1	4.21833e-37	-0.344324	0.057	0.403	1.41475e-32	IL1R1
DTX3L	4.39981e-37	-0.28156	0.029	0.314	1.47561e-32	DTX3L
TNFRSF1A	9.49715e-37	-0.373467	0.302	0.763	3.18515e-32	TNFRSF1A
TMED9	1.34836e-36	-0.277505	0.559	0.891	4.52212e-32	TMED9
MXRA8	1.36003e-36	-0.35623	0.596	0.922	4.56128e-32	MXRA8
MOXD1	1.51394e-36	-0.451005	0.09	0.474	5.07746e-32	MOXD1
DSTN	1.89866e-36	-0.287697	0.744	0.954	6.36772e-32	DSTN
CYTOR	2.09153e-36	-0.374181	0.148	0.568	7.01458e-32	CYTOR
EIF5A	2.50109e-36	-0.26531	0.572	0.914	8.38816e-32	EIF5A
LY6D	2.77782e-36	0.794182	0.264	0.065	9.31624e-32	LY6D
ENTPD1	2.83159e-36	-0.394333	0.084	0.455	9.4966e-32	ENTPD1
XAF1	2.91616e-36	-0.329628	0.04	0.358	9.78022e-32	XAF1
PGAM1	2.91729e-36	-0.299486	0.598	0.897	9.78402e-32	PGAM1
NT5C	4.55159e-36	-0.311476	0.063	0.421	1.52651e-31	NT5C
ROMO1	4.55322e-36	-0.328357	0.424	0.811	1.52706e-31	ROMO1
MRGPRF	5.07988e-36	-0.364424	0.177	0.614	1.70369e-31	MRGPRF
FAP	5.70981e-36	-0.438565	0.339	0.799	1.91496e-31	FAP
GLIPR2	9.40084e-36	-0.294699	0.239	0.665	3.15285e-31	GLIPR2
ARHGDIA	1.12484e-35	-0.31955	0.421	0.83	3.77249e-31	ARHGDIA
SULF1	1.78441e-35	-0.386282	0.035	0.285	5.98456e-31	SULF1
OAS2	2.46427e-35	-0.261024	0.01	0.229	8.26468e-31	OAS2
SDCBP	4.68673e-35	-0.292097	0.549	0.878	1.57184e-30	SDCBP
NFATC2	5.8652e-35	-0.2598	0.023	0.283	1.96707e-30	NFATC2
EIF2AK2	6.43363e-35	-0.345188	0.178	0.623	2.15771e-30	EIF2AK2
LTBR	6.63021e-35	-0.305409	0.253	0.721	2.22364e-30	LTBR
PLIN3	7.2496e-35	-0.326027	0.281	0.7	2.43137e-30	PLIN3
TUBB2A	7.77306e-35	-0.383659	0.507	0.851	2.60693e-30	TUBB2A
VMP1	8.17532e-35	-0.378117	0.132	0.553	2.74184e-30	VMP1
ADAR	8.33329e-35	-0.395976	0.083	0.468	2.79482e-30	ADAR
LRRC59	1.58756e-34	-0.312668	0.3	0.706	5.32435e-30	LRRC59
HEG1	2.32885e-34	-0.343042	0.067	0.407	7.81051e-30	HEG1
MYL9	2.68244e-34	-0.304359	0.542	0.895	8.99635e-30	MYL9
REEP5	5.52563e-34	-0.323059	0.548	0.908	1.85319e-29	REEP5
ANXA7	5.74143e-34	-0.295821	0.354	0.78	1.92556e-29	ANXA7
CRISPLD2	6.2473e-34	-0.421306	0.226	0.696	2.09522e-29	CRISPLD2
SFN	9.42017e-34	0.804988	0.275	0.107	3.15934e-29	SFN
DPP4	1.51434e-33	-0.428206	0.241	0.679	5.07878e-29	DPP4
TPI1	1.57176e-33	-0.306892	0.653	0.92	5.27136e-29	TPI1
DNAJC1	1.7278e-33	-0.293632	0.055	0.384	5.7947e-29	DNAJC1
GLUD1	1.87698e-33	-0.383936	0.219	0.669	6.29501e-29	GLUD1
SUB1	2.02222e-33	-0.286739	0.396	0.801	6.78212e-29	SUB1
EIF4G2	2.1987e-33	-0.329109	0.448	0.862	7.37401e-29	EIF4G2
CRABP2	2.31259e-33	-0.328846	0.724	0.901	7.75596e-29	CRABP2
UAP1	2.96707e-33	-0.372319	0.302	0.683	9.95097e-29	UAP1
S100A9	3.15936e-33	-0.32912	0.004	0.189	1.05959e-28	S100A9
IGFBP4	4.04319e-33	-0.462723	0.401	0.853	1.35601e-28	IGFBP4
ANK2	6.16892e-33	-0.367659	0.319	0.751	2.06893e-28	ANK2
C19orf66	6.28205e-33	-0.301662	0.068	0.428	2.10687e-28	C19orf66
EEA1	6.8625e-33	-0.31922	0.424	0.841	2.30154e-28	EEA1
HNRNPK	7.41372e-33	-0.298585	0.471	0.868	2.48641e-28	HNRNPK
NRBF2	9.34253e-33	-0.298585	0.167	0.581	3.1333e-28	NRBF2
PAK2	1.64761e-32	-0.294174	0.244	0.704	5.52576e-28	PAK2
CRIP2	2.09958e-32	-0.391562	0.394	0.761	7.04157e-28	CRIP2
SCCPDH	2.972e-32	-0.31677	0.128	0.518	9.96751e-28	SCCPDH
SDC2	3.14858e-32	-0.305331	0.321	0.759	1.05597e-27	SDC2
ADAMTS5	3.57664e-32	-0.416219	0.098	0.419	1.19953e-27	ADAMTS5
CDR1	3.98728e-32	0.634895	0.211	0.023	1.33726e-27	CDR1
HMCN1	5.35859e-32	-0.448725	0.177	0.627	1.79716e-27	HMCN1
RPN1	5.49058e-32	-0.273754	0.454	0.841	1.84143e-27	RPN1
SEMA3B	6.53608e-32	0.774161	0.377	0.168	2.19207e-27	SEMA3B
DYNLT1	6.70959e-32	-0.274562	0.3	0.694	2.25026e-27	DYNLT1
ENPP2	6.92069e-32	-0.355402	0.07	0.423	2.32106e-27	ENPP2
P4HB	7.09812e-32	-0.274056	0.736	0.948	2.38057e-27	P4HB
PGK1	9.45454e-32	-0.292581	0.419	0.816	3.17087e-27	PGK1
ITGBL1	1.04828e-31	-0.294276	0.54	0.895	3.51573e-27	ITGBL1
SNRPG	1.74496e-31	-0.272458	0.31	0.744	5.85225e-27	SNRPG
GAS7	1.96436e-31	-0.336683	0.173	0.579	6.58807e-27	GAS7
CTSL	2.24878e-31	-0.384591	0.387	0.811	7.54195e-27	CTSL
CD70	2.37484e-31	-0.367927	0.311	0.654	7.96475e-27	CD70
AHR	3.32027e-31	-0.410398	0.185	0.629	1.11355e-26	AHR
YWHAQ	4.18617e-31	-0.273205	0.6	0.887	1.40396e-26	YWHAQ
GRN	5.12038e-31	-0.272094	0.787	0.966	1.71727e-26	GRN
HPGD	5.13101e-31	0.813432	0.341	0.113	1.72084e-26	HPGD
THBS1	5.72326e-31	-0.796939	0.297	0.679	1.91947e-26	THBS1
MRC2	6.07152e-31	-0.35278	0.447	0.874	2.03626e-26	MRC2
SURF4	7.47069e-31	-0.304432	0.291	0.721	2.50552e-26	SURF4
SARAF	8.9876e-31	-0.273289	0.427	0.824	3.01426e-26	SARAF
PGLS	1.09706e-30	-0.256899	0.309	0.723	3.67933e-26	PGLS
AC245595.1	1.81363e-30	-0.290614	0.444	0.795	6.08257e-26	AC245595.1
PSMC5	2.02455e-30	-0.26042	0.319	0.723	6.78993e-26	PSMC5
ACTR3	2.36008e-30	-0.268487	0.336	0.755	7.91523e-26	ACTR3
KRTDAP	3.34403e-30	0.634081	0.233	0.055	1.12152e-25	KRTDAP
UBE2L6	4.08348e-30	-0.311801	0.163	0.57	1.36952e-25	UBE2L6
ITGB1	4.14192e-30	-0.322277	0.551	0.893	1.38912e-25	ITGB1
LRP1	5.30726e-30	-0.40709	0.75	0.96	1.77995e-25	LRP1
PIGT	5.42101e-30	-0.275312	0.557	0.874	1.8181e-25	PIGT
SSC5D	6.0237e-30	-0.348669	0.299	0.748	2.02023e-25	SSC5D
ITGAV	6.93441e-30	-0.336264	0.176	0.604	2.32566e-25	ITGAV
TSHZ2	7.07416e-30	-0.296347	0.056	0.367	2.37253e-25	TSHZ2
ODF3B	8.51758e-30	-0.260231	0.053	0.375	2.85662e-25	ODF3B
ARID5B	1.06187e-29	-0.371418	0.205	0.621	3.5613e-25	ARID5B
TNFRSF11B	1.08502e-29	-0.300101	0.028	0.268	3.63896e-25	TNFRSF11B
DYNLT3	1.24962e-29	-0.306736	0.156	0.562	4.19098e-25	DYNLT3
MRPL41	1.25192e-29	-0.272477	0.335	0.734	4.19869e-25	MRPL41
PDLIM4	1.80124e-29	-0.283818	0.288	0.698	6.04099e-25	PDLIM4
COL8A1	2.42066e-29	-0.375685	0.013	0.187	8.11841e-25	COL8A1
ZNFX1	4.35814e-29	-0.364031	0.108	0.484	1.46163e-24	ZNFX1
MMP19	6.62157e-29	-0.313481	0.06	0.403	2.22074e-24	MMP19
C3orf14	6.75847e-29	-0.253886	0.073	0.4	2.26666e-24	C3orf14
S100A14	8.91638e-29	0.520805	0.187	0.029	2.99037e-24	S100A14
MRPL52	9.0025e-29	-0.306899	0.218	0.635	3.01926e-24	MRPL52
SERPINF1	9.25182e-29	-0.259216	0.951	0.992	3.10288e-24	SERPINF1
CYSTM1	1.40903e-28	-0.269422	0.279	0.692	4.72561e-24	CYSTM1
CERCAM	1.66906e-28	-0.289165	0.349	0.776	5.59769e-24	CERCAM
FGFR1	1.67534e-28	-0.295157	0.372	0.79	5.61877e-24	FGFR1
BZW1	2.29819e-28	-0.271619	0.321	0.753	7.70766e-24	BZW1
PARP9	2.52137e-28	-0.304131	0.059	0.398	8.45618e-24	PARP9
DEK	3.26901e-28	-0.307659	0.233	0.658	1.09636e-23	DEK
BCAP29	4.71535e-28	-0.257748	0.186	0.623	1.58143e-23	BCAP29
LBH	4.84742e-28	-0.375408	0.154	0.532	1.62573e-23	LBH
PDGFRA	5.29479e-28	-0.340624	0.242	0.677	1.77577e-23	PDGFRA
AHNAK2	7.5287e-28	-0.352063	0.399	0.811	2.52497e-23	AHNAK2
IL32	8.00412e-28	-0.401812	0.106	0.432	2.68442e-23	IL32
ANO6	8.28883e-28	-0.325142	0.186	0.627	2.77991e-23	ANO6
LRRFIP1	1.09879e-27	-0.328887	0.151	0.52	3.68512e-23	LRRFIP1
LTBP2	1.18144e-27	-0.312742	0.111	0.495	3.96231e-23	LTBP2
ITGA11	1.2934e-27	-0.320759	0.109	0.482	4.33779e-23	ITGA11
MMP3	1.29557e-27	-0.716995	0.008	0.155	4.34508e-23	MMP3
SMIM14	1.63379e-27	-0.265765	0.298	0.7	5.47939e-23	SMIM14
TMBIM6	1.98867e-27	-0.286486	0.581	0.922	6.66959e-23	TMBIM6
RAD23A	3.83173e-27	-0.250266	0.302	0.713	1.28508e-22	RAD23A
COL3A1	4.27788e-27	0.277867	1	1	1.43472e-22	COL3A1
PTX3	4.54238e-27	-0.317194	0.003	0.128	1.52342e-22	PTX3
MSN	4.64489e-27	-0.274438	0.314	0.734	1.5578e-22	MSN
ADI1	4.84001e-27	-0.260162	0.318	0.686	1.62324e-22	ADI1
ERGIC1	5.37326e-27	-0.258865	0.169	0.587	1.80208e-22	ERGIC1
IFIT1	5.45343e-27	-0.362523	0.079	0.379	1.82897e-22	IFIT1
SMARCB1	6.47587e-27	-0.264784	0.106	0.472	2.17188e-22	SMARCB1
ATP2B4	7.43173e-27	-0.320844	0.289	0.702	2.49245e-22	ATP2B4
DDX21	9.37837e-27	-0.317549	0.157	0.587	3.14532e-22	DDX21
PDE4D	1.21879e-26	-0.27154	0.021	0.237	4.08759e-22	PDE4D
MYOF	1.26863e-26	-0.286448	0.267	0.713	4.25475e-22	MYOF
RBMS1	1.77798e-26	-0.271925	0.245	0.681	5.963e-22	RBMS1
C12orf75	3.41075e-26	-0.29087	0.077	0.369	1.1439e-21	C12orf75
GBE1	4.60355e-26	-0.303118	0.121	0.495	1.54394e-21	GBE1
LRRN4CL	4.83091e-26	-0.262082	0.355	0.744	1.62019e-21	LRRN4CL
STMN2	8.57831e-26	-0.536366	0.024	0.214	2.87699e-21	STMN2
SFRP2	9.02707e-26	0.465889	0.967	0.935	3.0275e-21	SFRP2
CDC42EP2	9.66038e-26	-0.251667	0.109	0.43	3.2399e-21	CDC42EP2
PDGFRB	1.01356e-25	-0.330459	0.496	0.874	3.39928e-21	PDGFRB
RUNX1	1.02621e-25	-0.282703	0.04	0.287	3.44172e-21	RUNX1
SASH1	1.13023e-25	-0.298055	0.141	0.528	3.79056e-21	SASH1
PDLIM7	1.23564e-25	-0.279846	0.137	0.457	4.14407e-21	PDLIM7
PTPRG	1.27192e-25	-0.284957	0.067	0.377	4.26576e-21	PTPRG
ADGRE5	1.70976e-25	-0.285929	0.175	0.56	5.73421e-21	ADGRE5
SPPL2A	2.68812e-25	-0.296193	0.114	0.486	9.0154e-21	SPPL2A
PDK4	3.33301e-25	-0.584277	0.162	0.407	1.11783e-20	PDK4
S100A2	3.97759e-25	0.712888	0.305	0.191	1.334e-20	S100A2
LAP3	5.33598e-25	-0.274916	0.127	0.482	1.78958e-20	LAP3
NID1	7.2357e-25	-0.307351	0.22	0.627	2.42671e-20	NID1
IAH1	7.46563e-25	-0.250353	0.275	0.681	2.50382e-20	IAH1
CLTB	1.03764e-24	-0.262806	0.211	0.595	3.48004e-20	CLTB
NAAA	1.29863e-24	-0.278647	0.124	0.478	4.35535e-20	NAAA
MPZL1	1.30744e-24	-0.26545	0.25	0.681	4.3849e-20	MPZL1
GLRX	1.40319e-24	-0.252701	0.157	0.512	4.70602e-20	GLRX
PSMB9	1.50669e-24	-0.298128	0.094	0.421	5.05314e-20	PSMB9
ZYX	1.87532e-24	-0.289763	0.211	0.648	6.28944e-20	ZYX
TRAC	3.24682e-24	-0.276614	0.037	0.216	1.08892e-19	TRAC
SIGIRR	3.34898e-24	-0.25074	0.092	0.432	1.12318e-19	SIGIRR
RACK1	4.02682e-24	0.590242	0.954	0.962	1.35051e-19	RACK1
RNF213	4.07365e-24	-0.297884	0.134	0.53	1.36622e-19	RNF213
DSC3	5.82276e-24	0.564079	0.181	0.05	1.95284e-19	DSC3
HK1	5.9782e-24	-0.267258	0.084	0.415	2.00497e-19	HK1
SERPINE1	6.7982e-24	-0.363334	0.068	0.317	2.27998e-19	SERPINE1
DYNC1H1	7.55419e-24	-0.262835	0.324	0.746	2.53352e-19	DYNC1H1
OLFML2A	2.34395e-23	-0.295294	0.061	0.312	7.86112e-19	OLFML2A
ELN	3.31265e-23	0.752341	0.928	0.95	1.111e-18	ELN
SPTAN1	3.65886e-23	-0.271509	0.368	0.769	1.22711e-18	SPTAN1
IPO5	5.62398e-23	-0.263228	0.136	0.512	1.88617e-18	IPO5
SMIM37	9.14851e-23	-0.252901	0.186	0.574	3.06823e-18	SMIM37
LGR4	1.06087e-22	-0.255349	0.088	0.4	3.55796e-18	LGR4
PKDCC	1.31583e-22	-0.270615	0.063	0.354	4.41302e-18	PKDCC
MYO1D	1.47161e-22	-0.267268	0.085	0.403	4.93548e-18	MYO1D
PET100	2.00332e-22	-0.256668	0.111	0.478	6.71872e-18	PET100
DKK1	2.11765e-22	-0.42297	0.058	0.27	7.10217e-18	DKK1
RAMP2	2.7031e-22	-0.251245	0.108	0.398	9.06565e-18	RAMP2
PLEC	2.7061e-22	-0.303525	0.298	0.709	9.07573e-18	PLEC
ARL6IP1	2.83813e-22	0.527954	0.273	0.145	9.51852e-18	ARL6IP1
TWIST2	3.71462e-22	-0.347267	0.231	0.644	1.24581e-17	TWIST2
PXDN	4.70876e-22	-0.281044	0.093	0.419	1.57922e-17	PXDN
CDH11	7.95955e-22	-0.280415	0.112	0.453	2.66947e-17	CDH11
DDX18	8.16214e-22	-0.255525	0.136	0.516	2.73742e-17	DDX18
TSC22D3	1.32583e-21	-0.285619	0.487	0.78	4.44656e-17	TSC22D3
EGFR	1.37736e-21	-0.295062	0.181	0.57	4.61939e-17	EGFR
CSNK2B	1.41313e-21	0.67033	0.432	0.329	4.73934e-17	CSNK2B
CTGF	1.43444e-21	-0.401412	0.216	0.539	4.81084e-17	CTGF
KRT15	2.11978e-21	0.446257	0.117	0.015	7.10931e-17	KRT15
DSG1	2.30849e-21	0.408518	0.162	0.042	7.74221e-17	DSG1
NDUFA11	3.97963e-21	0.648464	0.409	0.285	1.33469e-16	NDUFA11
LAMC1	4.68159e-21	-0.329807	0.414	0.816	1.57011e-16	LAMC1
VGLL3	8.84535e-21	-0.257546	0.189	0.556	2.96655e-16	VGLL3
FXYD3	1.30793e-20	0.358617	0.128	0.017	4.38652e-16	FXYD3
PAPPA	2.00641e-20	-0.322619	0.04	0.266	6.72911e-16	PAPPA
NPEPPS	2.40836e-20	-0.282804	0.145	0.499	8.07716e-16	NPEPPS
FRMD6	2.95269e-20	-0.267674	0.121	0.444	9.90272e-16	FRMD6
ITGB5	4.0149e-20	-0.282604	0.342	0.771	1.34652e-15	ITGB5
IER2	4.45735e-20	0.780883	0.471	0.379	1.49491e-15	IER2
COL17A1	5.71577e-20	0.434156	0.132	0.034	1.91696e-15	COL17A1
ATP2A2	7.80781e-20	-0.288406	0.087	0.405	2.61858e-15	ATP2A2
IGF2R	1.23739e-19	-0.250652	0.107	0.449	4.14995e-15	IGF2R
REV3L	2.72688e-19	-0.301416	0.358	0.742	9.14542e-15	REV3L
PTGFRN	2.90981e-19	-0.250338	0.115	0.459	9.75892e-15	PTGFRN
STEAP1	3.081e-19	-0.268389	0.142	0.468	1.03331e-14	STEAP1
METTL7A	9.70829e-19	-0.260742	0.205	0.579	3.25597e-14	METTL7A
APCDD1	1.03363e-18	0.372338	0.12	0.038	3.46657e-14	APCDD1
HOPX	1.23182e-18	0.301279	0.104	0.013	4.13127e-14	HOPX
BGN	1.53833e-18	0.487043	0.735	0.516	5.15925e-14	BGN
HSPH1	2.72368e-18	0.538624	0.264	0.218	9.13468e-14	HSPH1
NEAT1	2.98418e-18	-0.400712	0.666	0.935	1.00084e-13	NEAT1
PER3	3.64294e-18	0.35541	0.156	0.038	1.22177e-13	PER3
MYH9	4.99654e-18	-0.258244	0.209	0.587	1.67574e-13	MYH9
SFRP1	7.09616e-18	-0.251402	0.043	0.247	2.37991e-13	SFRP1
KLF5	1.03366e-17	0.291291	0.113	0.023	3.46668e-13	KLF5
HSPB2	1.39709e-17	0.388554	0.163	0.048	4.68555e-13	HSPB2
AQP3	1.46269e-17	0.488754	0.184	0.094	4.90558e-13	AQP3
FOS	1.69141e-17	0.579006	0.725	0.556	5.67265e-13	FOS
CA12	2.13112e-17	-0.262743	0.151	0.484	7.14734e-13	CA12
EFEMP1	2.15872e-17	-0.462504	0.508	0.753	7.2399e-13	EFEMP1
COL6A2	2.80853e-17	-0.319523	0.999	0.996	9.41926e-13	COL6A2
SPAG9	2.81544e-17	-0.264361	0.148	0.512	9.44241e-13	SPAG9
ID2	3.91165e-17	0.577375	0.391	0.283	1.31189e-12	ID2
RNASEK	5.01065e-17	0.631206	0.557	0.528	1.68047e-12	RNASEK
IER3	5.25323e-17	0.673852	0.385	0.289	1.76183e-12	IER3
HSP90AB1	6.33417e-17	0.567428	0.9	0.96	2.12435e-12	HSP90AB1
DIAPH2	8.25007e-17	-0.264846	0.089	0.382	2.76691e-12	DIAPH2
GEM	1.06495e-16	0.562999	0.231	0.109	3.57163e-12	GEM
C12orf57	1.85254e-16	0.644156	0.852	0.895	6.21306e-12	C12orf57
HES1	2.38342e-16	0.425834	0.206	0.086	7.99351e-12	HES1
AL078639.1	2.77308e-16	0.570496	0.289	0.208	9.30035e-12	AL078639.1
FAT1	3.90286e-16	-0.25863	0.092	0.386	1.30894e-11	FAT1
FGL2	6.2844e-16	0.572839	0.442	0.348	2.10766e-11	FGL2
COL6A1	6.73448e-16	-0.277442	0.99	1	2.25861e-11	COL6A1
NDUFA13	1.08993e-15	0.617866	0.512	0.495	3.65541e-11	NDUFA13
HSP90AA1	1.66039e-15	0.675747	0.824	0.897	5.56863e-11	HSP90AA1
HMGN2	1.98303e-15	0.634053	0.676	0.677	6.65068e-11	HMGN2
SDHD	2.56186e-15	0.540941	0.369	0.289	8.59198e-11	SDHD
CYR61	4.99576e-15	-0.309075	0.249	0.577	1.67548e-10	CYR61
JUP	5.18525e-15	0.33798	0.145	0.057	1.73903e-10	JUP
MT1E	5.31032e-15	-0.31632	0.449	0.736	1.78098e-10	MT1E
CPE	5.38435e-15	0.594762	0.403	0.298	1.8058e-10	CPE
NME2	6.9794e-15	0.561024	0.917	0.933	2.34075e-10	NME2
ID1	1.07759e-14	0.428204	0.198	0.103	3.61404e-10	ID1
PFDN5	1.47258e-14	0.56363	0.89	0.904	4.93873e-10	PFDN5
DCLK1	2.87013e-14	-0.296982	0.318	0.686	9.62584e-10	DCLK1
MFAP2	3.68683e-14	0.591057	0.72	0.706	1.23649e-09	MFAP2
CD24	4.9059e-14	0.398054	0.137	0.021	1.64534e-09	CD24
NAMPT	8.72406e-14	-0.26718	0.14	0.434	2.92588e-09	NAMPT
JUNB	9.15929e-14	0.677042	0.572	0.478	3.07184e-09	JUNB
IGFBP7	1.54958e-13	-0.585789	0.46	0.633	5.19698e-09	IGFBP7
RGCC	1.82874e-13	-0.276945	0.111	0.356	6.13324e-09	RGCC
RGS16	1.9105e-13	0.441574	0.148	0.052	6.40744e-09	RGS16
CNTN1	1.97797e-13	0.278406	0.108	0.023	6.63371e-09	CNTN1
SNHG8	2.8721e-13	0.499054	0.38	0.35	9.63245e-09	SNHG8
KAZALD1	6.51287e-13	0.421199	0.224	0.126	2.18429e-08	KAZALD1
RSRP1	8.00019e-13	0.501578	0.393	0.386	2.6831e-08	RSRP1
NACA	9.51207e-13	0.438231	0.95	0.96	3.19016e-08	NACA
PYCARD	1.49054e-12	0.513305	0.365	0.308	4.99899e-08	PYCARD
APOE	1.55176e-12	0.631333	0.286	0.184	5.20428e-08	APOE
CSTA	1.57618e-12	0.266795	0.106	0.036	5.2862e-08	CSTA
ID3	5.44039e-12	0.425018	0.568	0.463	1.8246e-07	ID3
CPB1	6.04086e-12	0.405324	0.186	0.08	2.02598e-07	CPB1
SP5	7.71465e-12	0.34025	0.155	0.063	2.58734e-07	SP5
LDB2	1.04896e-11	0.367032	0.171	0.101	3.51801e-07	LDB2
AL365205.1	1.45814e-11	0.292095	0.137	0.063	4.89031e-07	AL365205.1
C3	2.78237e-11	-0.359856	0.297	0.618	9.33152e-07	C3
IL11RA	2.99252e-11	0.521678	0.374	0.306	1.00363e-06	IL11RA
ADH1B	3.87245e-11	0.462337	0.48	0.394	1.29874e-06	ADH1B
TMBIM4	4.18895e-11	0.536314	0.478	0.493	1.40489e-06	TMBIM4
ALDH2	5.09532e-11	0.332984	0.189	0.134	1.70887e-06	ALDH2
CAPS	8.7407e-11	0.56465	0.372	0.3	2.93146e-06	CAPS
CLEC11A	1.06119e-10	0.462002	0.308	0.235	3.55903e-06	CLEC11A
GPC3	1.37249e-10	-0.307877	0.112	0.304	4.60304e-06	GPC3
ITIH5	2.25844e-10	0.494128	0.557	0.522	7.57436e-06	ITIH5
MT1M	3.0211e-10	-0.258119	0.371	0.618	1.01322e-05	MT1M
FBLN1	3.11661e-10	0.293338	0.974	0.994	1.04525e-05	FBLN1
FOSB	6.48893e-10	0.380682	0.23	0.184	2.17626e-05	FOSB
NBPF26	9.31001e-10	0.272386	0.141	0.08	3.12239e-05	NBPF26
ATF3	1.26399e-09	0.54734	0.319	0.235	4.23916e-05	ATF3
ANG	1.35472e-09	0.327017	0.184	0.113	4.54346e-05	ANG
TXNIP	1.7529e-09	0.417018	0.413	0.421	5.87888e-05	TXNIP
FAU	3.11409e-09	0.383603	0.955	0.962	0.00010444	FAU
BRD2	4.70135e-09	0.408445	0.304	0.312	0.000157674	BRD2
NDUFC2	5.42027e-09	0.345605	0.194	0.134	0.000181785	NDUFC2
FABP5	6.18942e-09	0.329004	0.14	0.094	0.000207581	FABP5
NR4A1	1.21946e-08	0.616971	0.416	0.394	0.000408981	NR4A1
PERP	1.28657e-08	0.621743	0.52	0.639	0.000431491	PERP
PHGDH	1.34024e-08	0.336705	0.204	0.138	0.000449489	PHGDH
FNDC1	1.36741e-08	0.307064	0.126	0.08	0.000458602	FNDC1
RARRES2	1.64837e-08	0.288819	0.11	0.042	0.000552831	RARRES2
EZR	1.69443e-08	0.2552	0.128	0.099	0.00056828	EZR
TOB1	1.81518e-08	0.260779	0.148	0.122	0.000608775	TOB1
CDKN1A	2.37589e-08	0.565811	0.369	0.392	0.000796828	CDKN1A
PPP1R10	2.75198e-08	0.287641	0.178	0.172	0.000922959	PPP1R10
CRYAB	3.13981e-08	0.569801	0.72	0.774	0.00105303	CRYAB
SERPINH1	3.76216e-08	0.46938	0.866	0.914	0.00126175	SERPINH1
APOD	5.67349e-08	0.305616	0.887	0.904	0.00190277	APOD
GSTM5	9.46834e-08	0.286487	0.159	0.103	0.00317549	GSTM5
PPDPF	3.65054e-07	0.414274	0.895	0.916	0.0122432	PPDPF
NR4A2	7.62929e-07	0.341895	0.204	0.159	0.0255871	NR4A2
PPP1R15A	7.78371e-07	0.478483	0.411	0.453	0.026105	PPP1R15A
DKK2	8.05479e-07	0.30913	0.165	0.136	0.0270142	DKK2
PNRC1	9.07306e-07	0.431686	0.637	0.721	0.0304292	PNRC1
CMBL	1.35309e-06	0.356151	0.241	0.208	0.04538	CMBL

## Sheet: C1 TC-1
	p_val	avg_logFC	pct.1	pct.2	p_val_adj	Gene
HSPA1B	1.28741e-63	3.1566	0.882	0.131	4.31771e-59	HSPA1B
HLA-B	2.52162e-61	-1.62436	0.685	0.977	8.457e-57	HLA-B
HSPA1A	6.14089e-49	2.36594	0.893	0.318	2.05953e-44	HSPA1A
B2M	2.09505e-45	-0.815956	0.978	1	7.02639e-41	B2M
DMKN	9.14155e-45	2.99407	0.669	0.023	3.06589e-40	DMKN
HLA-C	3.58768e-44	-1.16471	0.725	0.983	1.20324e-39	HLA-C
KRT10	4.73113e-41	2.8529	0.792	0.21	1.58673e-36	KRT10
IFITM1	1.65975e-40	-1.2853	0.494	0.96	5.56646e-36	IFITM1
HLA-A	1.77227e-40	-1.27033	0.719	0.972	5.94385e-36	HLA-A
KRT14	2.59007e-40	2.23653	0.91	0.523	8.68658e-36	KRT14
KRT5	1.89906e-38	2.33176	0.787	0.256	6.36907e-34	KRT5
ARHGDIB	1.9058e-38	-1.31021	0.309	0.852	6.39167e-34	ARHGDIB
HSPB1	4.45959e-35	1.99906	0.736	0.222	1.49566e-30	HSPB1
TSC22D3	5.7574e-35	-1.65849	0.202	0.784	1.93092e-30	TSC22D3
TMSB10	6.82357e-35	-0.867753	0.854	1	2.28849e-30	TMSB10
LGALS7B	9.63297e-35	2.26874	0.713	0.165	3.23071e-30	LGALS7B
DNAJB1	1.05075e-33	1.91777	0.82	0.364	3.524e-29	DNAJB1
PERP	2.06036e-32	2.24363	0.674	0.17	6.91003e-28	PERP
S100A4	1.14861e-31	-1.0386	0.573	0.943	3.85221e-27	S100A4
KRT1	1.28188e-31	2.87706	0.669	0.142	4.29918e-27	KRT1
DSP	1.81326e-31	2.09157	0.652	0.131	6.08131e-27	DSP
VIM	3.99851e-31	-1.16573	0.669	0.966	1.34102e-26	VIM
TMSB4X	2.28353e-30	-0.669826	0.882	1	7.65852e-26	TMSB4X
SFN	2.51062e-27	1.83798	0.596	0.119	8.42011e-23	SFN
SRGN	2.78144e-27	-0.907283	0.343	0.858	9.3284e-23	SRGN
CD74	5.09762e-27	-1.53086	0.36	0.847	1.70964e-22	CD74
LGALS7	6.95955e-27	1.7995	0.573	0.091	2.33409e-22	LGALS7
DSC3	2.29442e-26	1.74023	0.461	0.028	7.69504e-22	DSC3
CXCL14	2.80463e-26	1.90216	0.68	0.205	9.40618e-22	CXCL14
LY6E	3.149e-26	-1.3335	0.348	0.778	1.05611e-21	LY6E
IL32	1.64724e-25	-0.91663	0.416	0.892	5.52453e-21	IL32
FXYD5	2.64348e-24	-0.877911	0.371	0.847	8.8657e-20	FXYD5
LY6D	3.94064e-24	2.08986	0.489	0.062	1.32161e-19	LY6D
ISG15	2.01777e-23	-1.425	0.096	0.574	6.76719e-19	ISG15
CD3E	6.6364e-23	-0.967539	0.292	0.756	2.22572e-18	CD3E
S100A14	9.79798e-23	1.6661	0.438	0.04	3.28605e-18	S100A14
ISG20	3.18117e-22	-1.2174	0.084	0.528	1.0669e-17	ISG20
MX1	3.26754e-22	-1.37638	0.056	0.455	1.09587e-17	MX1
S100A2	2.08676e-21	1.74574	0.551	0.131	6.99857e-17	S100A2
ALOX5AP	4.40795e-21	-1.19066	0.174	0.642	1.47834e-16	ALOX5AP
FXYD3	5.1076e-21	1.38747	0.382	0.017	1.71299e-16	FXYD3
HSP90AA1	5.47927e-21	1.21415	0.893	0.648	1.83764e-16	HSP90AA1
CD2	9.127e-21	-1.05896	0.124	0.597	3.06101e-16	CD2
IFI6	1.32778e-20	-1.43809	0.14	0.545	4.4531e-16	IFI6
S100A16	1.52808e-20	1.26475	0.393	0.023	5.12486e-16	S100A16
JUP	3.88765e-20	1.29454	0.388	0.023	1.30384e-15	JUP
PTPRC	5.89257e-20	-0.592229	0.348	0.824	1.97625e-15	PTPRC
EEF1G	7.99501e-20	1.20094	0.685	0.295	2.68137e-15	EEF1G
EMP3	8.13086e-20	-0.839399	0.444	0.841	2.72693e-15	EMP3
DSG1	1.51928e-19	1.53803	0.376	0.028	5.09535e-15	DSG1
CDKN1A	1.78529e-19	1.47048	0.506	0.114	5.98749e-15	CDKN1A
NR4A1	5.18118e-19	1.36652	0.5	0.091	1.73767e-14	NR4A1
TAGLN2	7.63058e-19	-0.892499	0.64	0.909	2.55914e-14	TAGLN2
CD52	9.33748e-19	-0.82894	0.354	0.784	3.1316e-14	CD52
CSTA	1.03214e-18	1.24385	0.287	0	3.46159e-14	CSTA
GSTP1	1.74125e-18	1.16383	0.691	0.341	5.8398e-14	GSTP1
KRT2	1.97279e-18	1.80232	0.326	0.011	6.61633e-14	KRT2
IER3	1.98228e-18	1.29419	0.388	0.04	6.64818e-14	IER3
DST	2.09254e-18	1.72875	0.41	0.045	7.01796e-14	DST
SERPINB5	2.7564e-18	1.0921	0.275	0	9.24441e-14	SERPINB5
CD7	2.96578e-18	-1.30537	0.096	0.506	9.94664e-14	CD7
KRTDAP	6.19849e-18	1.7229	0.382	0.034	2.07885e-13	KRTDAP
KRT15	9.02802e-18	1.52282	0.264	0	3.02782e-13	KRT15
KLF5	1.13902e-17	1.21051	0.32	0.011	3.82004e-13	KLF5
ATF3	1.31164e-17	1.1963	0.421	0.045	4.39899e-13	ATF3
SH3BGRL3	1.36006e-17	-0.532984	0.697	0.943	4.56136e-13	SH3BGRL3
LMNA	2.70108e-17	-1.43801	0.449	0.756	9.05887e-13	LMNA
APOE	7.38585e-17	1.44302	0.287	0.006	2.47707e-12	APOE
CCND1	8.08985e-17	1.02405	0.36	0.023	2.71317e-12	CCND1
FOXP3	1.19493e-16	-1.24712	0.011	0.301	4.00755e-12	FOXP3
ACTB	1.99667e-16	-0.547954	0.938	0.994	6.69643e-12	ACTB
TYMP	2.94855e-16	-1.20953	0.034	0.324	9.88885e-12	TYMP
CORO1A	6.59313e-16	-0.744092	0.32	0.699	2.2112e-11	CORO1A
BST2	1.02649e-15	-0.951688	0.101	0.489	3.44265e-11	BST2
PNRC1	1.1392e-15	1.08907	0.612	0.261	3.82063e-11	PNRC1
IFI44L	1.19351e-15	-1.19646	0.045	0.364	4.00281e-11	IFI44L
ATP5F1E	1.27874e-15	-0.784598	0.562	0.841	4.28864e-11	ATP5F1E
RAC2	1.43871e-15	-0.708079	0.287	0.688	4.82514e-11	RAC2
JUN	1.85269e-15	1.25984	0.624	0.284	6.21357e-11	JUN
C19orf33	1.88954e-15	0.983671	0.298	0.011	6.33715e-11	C19orf33
PSME1	2.40842e-15	-0.791187	0.326	0.688	8.07734e-11	PSME1
CYBA	2.46723e-15	-0.650635	0.337	0.744	8.27461e-11	CYBA
S100A6	2.64568e-15	-0.709012	0.663	0.932	8.87307e-11	S100A6
HOPX	2.73553e-15	1.00126	0.449	0.074	9.17442e-11	HOPX
PFN1	3.3818e-15	-0.624849	0.742	0.926	1.13419e-10	PFN1
CALML5	3.56817e-15	1.08088	0.23	0	1.19669e-10	CALML5
CALML3	4.9631e-15	1.04131	0.23	0	1.66452e-10	CALML3
GJA1	8.72402e-15	0.920298	0.264	0.006	2.92586e-10	GJA1
GADD45B	8.7881e-15	1.27097	0.59	0.227	2.94735e-10	GADD45B
CD37	1.33882e-14	-0.573615	0.275	0.705	4.49014e-10	CD37
HLA-DRB5	1.38282e-14	-1.29245	0.051	0.369	4.63769e-10	HLA-DRB5
PBXIP1	1.58086e-14	-1.15849	0.09	0.432	5.30188e-10	PBXIP1
PIM2	2.2227e-14	-0.920775	0.028	0.324	7.45448e-10	PIM2
HLA-E	2.93736e-14	-0.673611	0.612	0.869	9.85132e-10	HLA-E
RGS1	4.85542e-14	-1.06363	0.028	0.324	1.62841e-09	RGS1
DAPL1	4.86329e-14	0.82131	0.242	0.006	1.63105e-09	DAPL1
CD9	5.42002e-14	0.870604	0.472	0.108	1.81777e-09	CD9
SHISA5	5.46487e-14	-0.877835	0.146	0.489	1.83281e-09	SHISA5
NUPR1	6.53689e-14	0.930842	0.275	0.011	2.19234e-09	NUPR1
CD99	1.24722e-13	-0.65714	0.539	0.841	4.18294e-09	CD99
CD27	1.24801e-13	-0.95669	0.073	0.403	4.18556e-09	CD27
LGALS1	1.35179e-13	-0.77447	0.41	0.773	4.53364e-09	LGALS1
NME2	1.36438e-13	0.98335	0.708	0.415	4.57585e-09	NME2
SLC38A2	2.6373e-13	1.2446	0.483	0.176	8.84497e-09	SLC38A2
CD3D	2.64323e-13	-0.556391	0.236	0.631	8.86485e-09	CD3D
SELPLG	3.20512e-13	-0.824806	0.045	0.347	1.07493e-08	SELPLG
LAT	3.37427e-13	-0.884817	0.107	0.455	1.13166e-08	LAT
TFAP2C	4.54477e-13	0.648382	0.197	0	1.52422e-08	TFAP2C
FAM129A	5.47751e-13	-0.993692	0.062	0.358	1.83705e-08	FAM129A
EEF1B2	6.42796e-13	0.810086	0.82	0.591	2.15581e-08	EEF1B2
PDE3B	6.59936e-13	-0.838683	0	0.188	2.21329e-08	PDE3B
ARPC3	7.0294e-13	-0.726033	0.404	0.71	2.35752e-08	ARPC3
TFAP2A	9.14599e-13	0.61448	0.191	0	3.06738e-08	TFAP2A
ARL4D	1.1478e-12	0.850013	0.264	0.023	3.8495e-08	ARL4D
BATF	1.16717e-12	-1.1101	0.084	0.375	3.91445e-08	BATF
LSP1	1.21547e-12	-0.816143	0.376	0.682	4.07643e-08	LSP1
SARAF	1.28518e-12	-0.643095	0.494	0.778	4.31023e-08	SARAF
SOX15	1.39598e-12	0.647579	0.185	0	4.68184e-08	SOX15
ARL6IP1	1.45363e-12	1.05432	0.399	0.091	4.87518e-08	ARL6IP1
S100A8	1.58833e-12	-1.11502	0.034	0.273	5.32693e-08	S100A8
ALDH2	1.67892e-12	0.871358	0.242	0.011	5.63078e-08	ALDH2
CD3G	1.87618e-12	-0.680884	0.163	0.534	6.29233e-08	CD3G
IFITM2	2.3712e-12	-0.571622	0.427	0.756	7.95253e-08	IFITM2
HSPH1	2.41832e-12	1.24771	0.388	0.108	8.11057e-08	HSPH1
HLA-DPA1	2.54225e-12	-1.03701	0.101	0.403	8.52619e-08	HLA-DPA1
HCST	3.06399e-12	-0.713784	0.236	0.597	1.0276e-07	HCST
SPINT2	3.30397e-12	0.894077	0.337	0.062	1.10809e-07	SPINT2
CXADR	3.90873e-12	0.732078	0.208	0.006	1.31091e-07	CXADR
IER2	3.93237e-12	0.994457	0.579	0.261	1.31884e-07	IER2
COL17A1	4.02332e-12	1.12755	0.309	0.04	1.34934e-07	COL17A1
TRAF3IP3	5.45587e-12	-0.88138	0.067	0.381	1.82979e-07	TRAF3IP3
DAZAP2	5.51024e-12	-0.702963	0.292	0.602	1.84803e-07	DAZAP2
HLA-DQB1	5.86956e-12	-0.933468	0.09	0.369	1.96853e-07	HLA-DQB1
CST7	6.04164e-12	-0.903848	0.112	0.443	2.02624e-07	CST7
CTLA4	1.03247e-11	-0.981164	0.034	0.301	3.46269e-07	CTLA4
TPPP3	1.43893e-11	0.756677	0.219	0.006	4.82589e-07	TPPP3
FYB1	1.81775e-11	-0.75544	0.146	0.494	6.09636e-07	FYB1
EPSTI1	1.93578e-11	-0.774368	0.028	0.278	6.49222e-07	EPSTI1
RNF213	2.06145e-11	-0.748758	0.157	0.494	6.9137e-07	RNF213
SH2D2A	2.50205e-11	-0.781313	0.028	0.284	8.39138e-07	SH2D2A
IL7R	2.62209e-11	-0.899643	0.191	0.528	8.79398e-07	IL7R
CXCR4	2.63384e-11	-0.585007	0.326	0.688	8.83337e-07	CXCR4
TP53AIP1	2.76894e-11	0.527122	0.169	0	9.28648e-07	TP53AIP1
CLDN1	3.42803e-11	0.719347	0.191	0.006	1.14969e-06	CLDN1
RNASET2	3.58459e-11	-0.7291	0.084	0.386	1.2022e-06	RNASET2
SLC25A5	4.76247e-11	0.90582	0.64	0.381	1.59724e-06	SLC25A5
CTSS	5.47253e-11	-0.796063	0.028	0.267	1.83538e-06	CTSS
STAT1	5.47828e-11	-0.772511	0.084	0.369	1.83731e-06	STAT1
AIP	6.00053e-11	-0.808619	0.09	0.341	2.01246e-06	AIP
ITK	6.95063e-11	-0.782447	0.022	0.267	2.3311e-06	ITK
CCL27	9.17543e-11	0.696791	0.163	0	3.07725e-06	CCL27
HSP90AB1	1.12754e-10	0.872975	0.848	0.727	3.78153e-06	HSP90AB1
ZNF385A	1.24225e-10	0.486183	0.157	0	4.16627e-06	ZNF385A
TNIP1	1.25742e-10	-0.824292	0.051	0.284	4.21713e-06	TNIP1
EFNA1	1.29496e-10	0.521363	0.157	0	4.34305e-06	EFNA1
ALDH3A2	1.39238e-10	0.886248	0.242	0.023	4.66977e-06	ALDH3A2
CD247	1.53951e-10	-0.717146	0.073	0.347	5.16321e-06	CD247
ARHGDIA	1.75339e-10	-0.632089	0.169	0.472	5.88053e-06	ARHGDIA
CA2	1.82862e-10	0.654192	0.152	0	6.13283e-06	CA2
FBXW7	1.88818e-10	0.742976	0.225	0.017	6.33259e-06	FBXW7
FKBP5	1.92844e-10	-0.824343	0.073	0.318	6.4676e-06	FKBP5
CA12	1.99365e-10	0.57222	0.152	0	6.6863e-06	CA12
PSMB9	2.0934e-10	-0.697313	0.225	0.528	7.02083e-06	PSMB9
SYTL3	2.30651e-10	-0.712292	0.022	0.261	7.73556e-06	SYTL3
CFL1	2.32666e-10	-0.513234	0.753	0.892	7.80316e-06	CFL1
HERC5	2.37823e-10	-0.863013	0.017	0.205	7.97609e-06	HERC5
FHL2	2.87603e-10	0.468124	0.146	0	9.64564e-06	FHL2
OAS2	3.04531e-10	-0.563429	0	0.148	1.02134e-05	OAS2
IL2RA	3.10661e-10	-1.0618	0.017	0.216	1.04189e-05	IL2RA
MT2A	3.26242e-10	-0.900349	0.281	0.562	1.09415e-05	MT2A
DSG3	3.72384e-10	0.626651	0.14	0	1.2489e-05	DSG3
TRIM29	4.61386e-10	0.828749	0.264	0.034	1.5474e-05	TRIM29
PPP2R5C	4.73038e-10	-0.829137	0.034	0.227	1.58648e-05	PPP2R5C
SP100	4.81593e-10	-0.742822	0.129	0.409	1.61517e-05	SP100
GPSM3	5.49844e-10	-0.580904	0.129	0.443	1.84407e-05	GPSM3
CD4	6.36482e-10	-0.758468	0.034	0.267	2.13463e-05	CD4
S100A7	6.58039e-10	-0.701308	0.006	0.165	2.20693e-05	S100A7
STK17B	6.71692e-10	-0.66456	0.18	0.477	2.25272e-05	STK17B
SPOCK2	6.77799e-10	-0.705031	0.118	0.403	2.2732e-05	SPOCK2
CRYAB	7.04208e-10	0.637931	0.197	0.006	2.36177e-05	CRYAB
DPP7	7.80924e-10	-0.736586	0.056	0.273	2.61906e-05	DPP7
BCL11A	8.31899e-10	0.470604	0.14	0	2.79002e-05	BCL11A
SERPINH1	8.39982e-10	0.821439	0.213	0.011	2.81713e-05	SERPINH1
FTH1	8.44285e-10	-0.607054	0.848	0.949	2.83156e-05	FTH1
PKP1	8.73083e-10	0.821153	0.258	0.023	2.92815e-05	PKP1
IL18	8.82322e-10	0.626485	0.14	0	2.95913e-05	IL18
IL20RB	9.78853e-10	0.534316	0.14	0	3.28288e-05	IL20RB
KLF6	1.18658e-09	-0.583498	0.427	0.71	3.97954e-05	KLF6
AQP3	1.19095e-09	0.942419	0.573	0.335	3.99422e-05	AQP3
RTKN2	1.24287e-09	-0.752147	0.006	0.17	4.16835e-05	RTKN2
MAFB	1.2706e-09	0.707309	0.225	0.023	4.26134e-05	MAFB
AHNAK2	1.29023e-09	0.687108	0.208	0.017	4.32718e-05	AHNAK2
S100A10	1.31284e-09	-0.652851	0.792	0.938	4.40301e-05	S100A10
CYTIP	1.35272e-09	-0.597094	0.124	0.432	4.53674e-05	CYTIP
EGFR	1.37939e-09	0.530001	0.135	0	4.6262e-05	EGFR
ANXA6	1.53928e-09	-0.586564	0.152	0.46	5.16244e-05	ANXA6
S100A9	1.54027e-09	-0.921101	0.011	0.193	5.16574e-05	S100A9
TINCR	1.54235e-09	0.524337	0.14	0	5.17274e-05	TINCR
FGFBP1	1.56973e-09	0.78518	0.225	0.023	5.26456e-05	FGFBP1
LYPD3	1.80747e-09	0.809313	0.236	0.028	6.06191e-05	LYPD3
GPNMB	2.0057e-09	0.732976	0.281	0.04	6.72673e-05	GPNMB
TNFRSF18	2.08865e-09	-0.917785	0.09	0.335	7.00492e-05	TNFRSF18
MX2	2.09833e-09	-0.749988	0.011	0.176	7.03738e-05	MX2
PRR13	2.15981e-09	-0.64231	0.197	0.489	7.24359e-05	PRR13
CASP8	2.64315e-09	-0.619963	0.022	0.227	8.86461e-05	CASP8
GNG12	2.81988e-09	0.543233	0.174	0.006	9.4573e-05	GNG12
TIGIT	2.92492e-09	-0.726379	0.017	0.227	9.8096e-05	TIGIT
IRF6	3.04115e-09	0.455385	0.129	0	0.000101994	IRF6
RHOA	3.29678e-09	-0.630863	0.522	0.739	0.000110568	RHOA
STK4	3.5173e-09	-0.580632	0.157	0.477	0.000117963	STK4
ITGA2	3.73604e-09	0.458775	0.129	0	0.000125299	ITGA2
CBR1	3.81195e-09	0.831989	0.388	0.131	0.000127845	CBR1
ID3	4.15111e-09	0.704698	0.382	0.114	0.00013922	ID3
DSC1	4.3521e-09	0.662939	0.135	0	0.000145961	DSC1
TMEM219	4.38904e-09	-0.580597	0.124	0.369	0.0001472	TMEM219
MT1X	4.39038e-09	0.986773	0.5	0.256	0.000147244	MT1X
HSPA6	5.30141e-09	1.25783	0.152	0.006	0.000177799	HSPA6
PLK2	5.47069e-09	0.605814	0.236	0.028	0.000183476	PLK2
ICAM3	5.86684e-09	-0.563121	0.118	0.403	0.000196762	ICAM3
NAAA	5.92258e-09	-0.604691	0.011	0.176	0.000198632	NAAA
TPD52L1	6.10214e-09	0.457662	0.129	0	0.000204653	TPD52L1
BTG1	6.84032e-09	-0.56745	0.584	0.79	0.000229411	BTG1
HCLS1	7.11474e-09	-0.445807	0.14	0.455	0.000238614	HCLS1
PSMB10	7.72181e-09	-0.591918	0.101	0.358	0.000258974	PSMB10
CCDC85B	8.54059e-09	-0.729245	0.073	0.284	0.000286434	CCDC85B
COX5A	9.10317e-09	-0.661677	0.303	0.551	0.000305302	COX5A
LIMD2	9.23456e-09	-0.645086	0.067	0.318	0.000309709	LIMD2
RHOF	9.34542e-09	-0.579094	0.039	0.256	0.000313427	RHOF
CLCA2	9.92208e-09	0.536594	0.18	0.006	0.000332767	CLCA2
ZFP36L2	1.03881e-08	-0.78613	0.354	0.602	0.000348398	ZFP36L2
SDC1	1.0739e-08	0.436801	0.124	0	0.000360165	SDC1
SNAI2	1.10937e-08	0.447744	0.124	0	0.000372061	SNAI2
HSPD1	1.13158e-08	0.741548	0.506	0.216	0.000379511	HSPD1
POSTN	1.25371e-08	0.711051	0.157	0.006	0.00042047	POSTN
LINC01943	1.36711e-08	-0.614189	0.006	0.153	0.000458501	LINC01943
EFNB1	1.46467e-08	0.378741	0.118	0	0.000491221	EFNB1
HEXIM1	1.47842e-08	0.721821	0.213	0.028	0.000495831	HEXIM1
MPZL2	1.49134e-08	0.502779	0.152	0.006	0.000500166	MPZL2
CLEC2D	1.54852e-08	-0.71746	0.051	0.267	0.000519342	CLEC2D
IDS	1.61773e-08	-0.664651	0.09	0.318	0.000542556	IDS
PSMB8	1.70447e-08	-0.677501	0.185	0.438	0.000571645	PSMB8
CLIC1	1.80495e-08	-0.436443	0.567	0.784	0.000605343	CLIC1
UCP2	1.82237e-08	-0.663189	0.112	0.375	0.000611185	UCP2
PET100	1.85923e-08	-0.662153	0.056	0.256	0.00062355	PET100
EMP2	1.91343e-08	0.677372	0.219	0.023	0.000641727	EMP2
SLFN5	1.93677e-08	-0.764889	0.169	0.415	0.000649554	SLFN5
SELL	2.06356e-08	-0.764857	0.017	0.182	0.000692076	SELL
KLK11	2.07565e-08	0.474894	0.124	0	0.000696131	KLK11
NDFIP1	2.12394e-08	-0.716305	0.14	0.369	0.000712327	NDFIP1
GLRX	2.19466e-08	-0.732547	0.062	0.278	0.000736044	GLRX
MYL12A	2.27204e-08	-0.450249	0.612	0.795	0.000761995	MYL12A
PSME2	2.3274e-08	-0.597142	0.27	0.506	0.000780563	PSME2
EXPH5	2.363e-08	0.459686	0.118	0	0.000792502	EXPH5
AK4	2.53853e-08	0.327601	0.118	0	0.000851372	AK4
CAV1	2.59042e-08	0.671759	0.315	0.062	0.000868775	CAV1
PPP2R3A	2.75812e-08	0.379667	0.118	0	0.000925019	PPP2R3A
HLA-DRB1	2.9333e-08	-0.780881	0.124	0.375	0.000983769	HLA-DRB1
GAPDH	2.98365e-08	-0.5502	0.871	0.96	0.00100066	GAPDH
AC017002.3	3.15555e-08	-0.399784	0	0.114	0.00105831	AC017002.3
KLC3	3.27746e-08	0.410591	0.118	0	0.00109919	KLC3
INTS6	3.71172e-08	0.706298	0.191	0.023	0.00124483	INTS6
LAMB3	3.76183e-08	0.409409	0.112	0	0.00126164	LAMB3
LCP2	3.95494e-08	-0.55726	0.079	0.341	0.00132641	LCP2
LGALS9	3.98557e-08	-0.592084	0.017	0.17	0.00133668	LGALS9
HLA-DQA2	4.10308e-08	-0.667187	0	0.114	0.00137609	HLA-DQA2
THEM5	4.16716e-08	0.463002	0.118	0	0.00139758	THEM5
CD53	4.17183e-08	-0.55185	0.129	0.403	0.00139915	CD53
TNFRSF4	4.17964e-08	-1.07201	0.051	0.256	0.00140177	TNFRSF4
PDLIM1	4.38828e-08	0.704976	0.247	0.04	0.00147174	PDLIM1
CAPN2	4.65348e-08	-0.648743	0.079	0.29	0.00156068	CAPN2
DRAP1	4.98135e-08	-0.627047	0.292	0.523	0.00167065	DRAP1
HOXA9	5.10425e-08	0.326272	0.112	0	0.00171186	HOXA9
ALDH7A1	5.82604e-08	0.607554	0.163	0.011	0.00195394	ALDH7A1
PPP1CA	5.92693e-08	-0.592484	0.275	0.517	0.00198777	PPP1CA
CAPNS2	6.13296e-08	0.432031	0.152	0.006	0.00205687	CAPNS2
PPP3CC	6.89648e-08	-0.438201	0	0.114	0.00231294	PPP3CC
DHCR24	7.48406e-08	0.35827	0.112	0	0.00251	DHCR24
HMGN1	7.74091e-08	-0.649139	0.129	0.341	0.00259615	HMGN1
XAF1	8.2571e-08	-0.714753	0.056	0.233	0.00276926	XAF1
HLA-DPB1	8.28322e-08	-0.662689	0.09	0.324	0.00277803	HLA-DPB1
SNHG8	8.36322e-08	0.710561	0.399	0.159	0.00280486	SNHG8
AKIRIN2	9.20724e-08	-0.645846	0.062	0.256	0.00308792	AKIRIN2
SH3BGRL	1.04718e-07	-0.541697	0.208	0.443	0.00351205	SH3BGRL
TENT5A	1.06097e-07	0.52592	0.14	0.006	0.00355829	TENT5A
GMFG	1.09398e-07	-0.376286	0.18	0.494	0.00366898	GMFG
TM4SF1	1.139e-07	0.610566	0.107	0	0.00381999	TM4SF1
LEPROTL1	1.43644e-07	-0.566171	0.157	0.403	0.00481753	LEPROTL1
KITLG	1.43848e-07	0.372502	0.107	0	0.00482438	KITLG
CD44	1.46516e-07	-0.629206	0.455	0.676	0.00491384	CD44
PTPN13	1.46833e-07	0.508793	0.152	0.011	0.00492448	PTPN13
NDUFA3	1.6061e-07	-0.63958	0.079	0.278	0.00538652	NDUFA3
CAVIN1	1.69317e-07	0.518748	0.23	0.028	0.00567855	CAVIN1
NSG1	1.81604e-07	0.768322	0.18	0.023	0.00609065	NSG1
ADGRE5	1.84212e-07	-0.647066	0.084	0.312	0.00617809	ADGRE5
CLEC2A	1.94763e-07	0.463123	0.107	0	0.00653197	CLEC2A
PTGS1	1.97067e-07	0.317657	0.107	0	0.00660923	PTGS1
ENO1	2.01098e-07	-0.508632	0.433	0.636	0.00674442	ENO1
EVPL	2.04842e-07	0.36474	0.101	0	0.00686999	EVPL
GBP2	2.0632e-07	-0.625238	0.079	0.256	0.00691956	GBP2
HBEGF	2.08539e-07	0.371001	0.107	0	0.00699397	HBEGF
SAMHD1	2.14909e-07	-0.649367	0.09	0.312	0.00720763	SAMHD1
CAPZB	2.15353e-07	-0.522469	0.298	0.557	0.00722251	CAPZB
PSMB8-AS1	2.35517e-07	-0.577732	0.017	0.159	0.00789876	PSMB8-AS1
THBD	2.35693e-07	0.530908	0.135	0.006	0.00790468	THBD
CCR4	2.37473e-07	-0.619258	0.006	0.131	0.00796436	CCR4
DDX60	2.37955e-07	-0.530526	0.017	0.153	0.00798054	DDX60
DNAJA1	2.41623e-07	1.03247	0.534	0.347	0.00810357	DNAJA1
PSMB6	2.66814e-07	-0.603459	0.27	0.494	0.00894842	PSMB6
DDT	2.68803e-07	0.676445	0.197	0.028	0.00901512	DDT
CDC42SE2	2.78057e-07	-0.520166	0.045	0.233	0.00932548	CDC42SE2
OAS1	2.98601e-07	-0.601801	0.062	0.239	0.0100145	OAS1
ITM2A	3.06384e-07	-0.596091	0.219	0.472	0.0102755	ITM2A
SPTSSA	3.22273e-07	0.583255	0.225	0.045	0.0108084	SPTSSA
SEPT6	3.31415e-07	-0.510383	0.152	0.409	0.011115	SEPT6
EIF2AK2	3.37514e-07	-0.650903	0.073	0.239	0.0113195	EIF2AK2
MMP28	3.4923e-07	0.370349	0.101	0	0.0117125	MMP28
MYADM	3.617e-07	-0.816526	0.118	0.301	0.0121307	MYADM
KCNQ1OT1	3.72654e-07	0.468687	0.135	0.006	0.0124981	KCNQ1OT1
SAMD9	4.18292e-07	-0.495013	0.022	0.182	0.0140287	SAMD9
LRRFIP1	4.36734e-07	-0.749691	0.157	0.352	0.0146472	LRRFIP1
LDHB	4.39155e-07	-0.482915	0.32	0.574	0.0147284	LDHB
OASL	4.5333e-07	-0.526938	0.022	0.182	0.0152038	OASL
TP63	4.57457e-07	0.61079	0.202	0.028	0.0153422	TP63
RGS10	4.70073e-07	-0.520692	0.101	0.335	0.0157653	RGS10
IFI35	5.00427e-07	-0.525854	0.039	0.193	0.0167833	IFI35
HLA-F	5.08433e-07	-0.555063	0.124	0.347	0.0170518	HLA-F
AHNAK	5.10774e-07	-0.659791	0.551	0.727	0.0171303	AHNAK
TMX4	5.16159e-07	-0.702226	0.039	0.193	0.0173109	TMX4
TNFRSF1B	5.72168e-07	-0.491574	0.017	0.159	0.0191894	TNFRSF1B
EMB	6.00814e-07	-0.622514	0.067	0.284	0.0201501	EMB
CD5	6.27379e-07	-0.490373	0.051	0.25	0.021041	CD5
PALLD	6.28045e-07	0.475397	0.163	0.023	0.0210634	PALLD
ATP5ME	6.51996e-07	-0.683168	0.112	0.29	0.0218666	ATP5ME
DYNLL1	6.7523e-07	0.717705	0.612	0.438	0.0226459	DYNLL1
ESRP1	6.95302e-07	0.499543	0.135	0.006	0.023319	ESRP1
ZFP36L1	7.06779e-07	0.651193	0.725	0.568	0.023704	ZFP36L1
UBE2D2	7.44441e-07	-0.551493	0.236	0.466	0.024967	UBE2D2
PTPRCAP	7.71624e-07	-0.34661	0.32	0.602	0.0258787	PTPRCAP
TMEM45A	7.85041e-07	0.643244	0.191	0.028	0.0263287	TMEM45A
FERMT1	7.94279e-07	0.379221	0.146	0.006	0.0266385	FERMT1
C4orf48	7.97215e-07	-0.425866	0.011	0.148	0.026737	C4orf48
RTN4	8.16953e-07	0.617026	0.416	0.188	0.027399	RTN4
CDHR1	8.3149e-07	0.487934	0.129	0.006	0.0278865	CDHR1
SYT8	8.39582e-07	0.585047	0.129	0.006	0.0281579	SYT8
SBSN	8.51528e-07	0.803474	0.225	0.045	0.0285585	SBSN
RASSF5	8.71674e-07	-0.477741	0.034	0.199	0.0292342	RASSF5
CRIP2	8.78394e-07	-0.952119	0.253	0.432	0.0294596	CRIP2
VAV3	8.95681e-07	0.404395	0.124	0.006	0.0300394	VAV3
KLF4	9.22948e-07	0.42271	0.18	0.017	0.0309538	KLF4
NCKAP1L	9.4781e-07	-0.440847	0.011	0.142	0.0317877	NCKAP1L
RSAD2	9.71023e-07	-0.449056	0.006	0.125	0.0325662	RSAD2
TRAPPC1	9.92366e-07	-0.511055	0.197	0.426	0.033282	TRAPPC1
ADAR	1.04756e-06	-0.633404	0.067	0.216	0.0351332	ADAR
SERP1	1.06629e-06	-0.502886	0.169	0.381	0.0357612	SERP1
UFC1	1.07741e-06	-0.478652	0.18	0.426	0.0361343	UFC1
SEPT9	1.12943e-06	-0.639697	0.107	0.295	0.0378787	SEPT9
PGK1	1.13551e-06	-0.480536	0.343	0.557	0.0380828	PGK1
ITGB1	1.18007e-06	-0.698254	0.219	0.438	0.039577	ITGB1
NFIB	1.19881e-06	0.427689	0.135	0.006	0.0402058	NFIB
TMEM160	1.23087e-06	-0.525516	0.034	0.193	0.0412808	TMEM160
ETS1	1.26193e-06	-0.600337	0.084	0.284	0.0423226	ETS1
HLA-DQA1	1.27076e-06	-0.757877	0.084	0.267	0.0426189	HLA-DQA1
DUSP2	1.27225e-06	-0.621665	0.096	0.307	0.0426689	DUSP2
TPM3	1.31262e-06	-0.420603	0.5	0.705	0.0440226	TPM3
ARID5B	1.34632e-06	-0.780623	0.135	0.318	0.0451528	ARID5B
CCND3	1.42775e-06	-0.466056	0.135	0.375	0.0478838	CCND3

## Sheet: C2 EC-1
	p_val	avg_logFC	pct.1	pct.2	p_val_adj	Gene
IFITM1	6.95182e-158	-1.20179	0.923	1	2.3315e-153	IFITM1
CST3	3.74512e-140	-1.69347	0.617	0.983	1.25604e-135	CST3
IFI6	2.74394e-138	-1.92451	0.253	0.975	9.20264e-134	IFI6
IFI44L	4.62142e-134	-1.83708	0.079	0.916	1.54993e-129	IFI44L
HLA-DRB5	2.83359e-128	-1.65427	0.599	0.979	9.5033e-124	HLA-DRB5
ISG15	3.79542e-128	-1.83788	0.119	0.925	1.27291e-123	ISG15
IFI27	5.20705e-119	-0.998409	0.921	1	1.74634e-114	IFI27
BST2	7.78837e-119	-1.59385	0.285	0.958	2.61206e-114	BST2
HLA-B	1.92697e-117	-1.05903	0.905	0.996	6.46267e-113	HLA-B
LY6E	2.24055e-117	-1.36573	0.669	0.979	7.51435e-113	LY6E
MX1	4.41529e-116	-1.66119	0.113	0.908	1.4808e-111	MX1
IGFBP7	1.29829e-115	-1.40044	0.72	0.983	4.35421e-111	IGFBP7
HLA-DQA2	7.01994e-109	-1.64723	0.068	0.808	2.35435e-104	HLA-DQA2
HSPA1B	5.1258e-102	2.29537	0.949	0.603	1.71909e-97	HSPA1B
IFIT3	1.28595e-101	-1.65021	0.091	0.824	4.31281e-97	IFIT3
HSPA1A	2.2659e-95	2.14428	0.964	0.715	7.59937e-91	HSPA1A
CD74	4.9665e-94	-0.782572	0.999	1	1.66567e-89	CD74
HLA-C	5.06628e-91	-0.874074	0.928	0.983	1.69913e-86	HLA-C
IFIT1	5.82098e-88	-1.32682	0.109	0.816	1.95224e-83	IFIT1
MX2	5.56183e-79	-1.13806	0.022	0.607	1.86533e-74	MX2
RSAD2	2.50872e-78	-0.958055	0.004	0.531	8.41375e-74	RSAD2
IFITM3	3.27263e-78	-0.562286	0.992	1	1.09758e-73	IFITM3
CTGF	7.82003e-75	-1.64544	0.251	0.879	2.62268e-70	CTGF
ITM2B	1.65027e-74	-1.12387	0.536	0.954	5.53467e-70	ITM2B
DNAJB1	9.02258e-73	2.23278	0.827	0.397	3.02599e-68	DNAJB1
OAS1	2.66416e-70	-1.07801	0.066	0.736	8.93505e-66	OAS1
VWF	3.80337e-61	-1.28764	0.535	0.962	1.27557e-56	VWF
TYMP	6.59043e-61	-0.995821	0.058	0.644	2.2103e-56	TYMP
UBE2L6	4.06131e-57	-0.922118	0.127	0.724	1.36208e-52	UBE2L6
HLA-A	5.15716e-57	-0.683271	0.92	0.992	1.72961e-52	HLA-A
ACKR1	6.49434e-57	-0.873809	0.884	0.996	2.17807e-52	ACKR1
KRT14	2.80995e-55	1.3397	0.844	0.506	9.42402e-51	KRT14
LGALS9	6.14422e-52	-0.91664	0.119	0.699	2.06065e-47	LGALS9
KRT10	2.89931e-51	1.81274	0.664	0.23	9.7237e-47	KRT10
B2M	5.29694e-50	-0.377415	1	1	1.77649e-45	B2M
HLA-DPA1	4.87545e-49	-0.766194	0.841	0.979	1.63513e-44	HLA-DPA1
OAS3	5.06299e-49	-0.769832	0.018	0.464	1.69803e-44	OAS3
EDN1	1.11812e-47	-1.19899	0.217	0.741	3.74995e-43	EDN1
EIF2AK2	1.63121e-46	-0.796814	0.105	0.686	5.47074e-42	EIF2AK2
XAF1	2.80241e-46	-0.893875	0.109	0.649	9.39873e-42	XAF1
PDLIM1	3.64354e-46	-0.77267	0.511	0.916	1.22197e-41	PDLIM1
FKBP1A	3.25931e-45	-0.674749	0.7	0.954	1.09311e-40	FKBP1A
ODF3B	5.14796e-45	-0.824815	0.072	0.569	1.72652e-40	ODF3B
SAMHD1	1.71992e-44	-0.821088	0.098	0.628	5.76827e-40	SAMHD1
CLU	1.93017e-44	-1.00123	0.807	0.958	6.47339e-40	CLU
EPSTI1	2.15857e-44	-0.724084	0.036	0.506	7.23943e-40	EPSTI1
SERPING1	1.17122e-43	-0.86348	0.394	0.879	3.92803e-39	SERPING1
TNFSF10	1.01133e-42	-0.805825	0.479	0.895	3.3918e-38	TNFSF10
LAP3	1.0169e-42	-0.710155	0.329	0.845	3.41048e-38	LAP3
RCN1	1.26628e-41	-0.726371	0.116	0.649	4.24684e-37	RCN1
HSP90AA1	2.42738e-41	1.28142	0.91	0.824	8.14096e-37	HSP90AA1
CDKN1A	1.25006e-40	1.51676	0.804	0.473	4.19247e-36	CDKN1A
HSP90AB1	7.71932e-40	1.15522	0.95	0.925	2.58891e-35	HSP90AB1
OAS2	9.81885e-40	-0.729996	0.035	0.519	3.29305e-35	OAS2
KRT5	1.82128e-39	1.38283	0.646	0.264	6.10821e-35	KRT5
PLSCR1	2.92374e-39	-0.709832	0.343	0.841	9.80564e-35	PLSCR1
CCL2	2.09658e-38	1.87522	0.638	0.218	7.03151e-34	CCL2
SELP	1.22653e-37	-0.768996	0.104	0.628	4.11353e-33	SELP
SLCO2A1	2.33101e-37	-0.830303	0.062	0.54	7.81774e-33	SLCO2A1
TAPBP	2.67027e-37	-0.685738	0.171	0.745	8.95555e-33	TAPBP
SP100	3.39457e-37	-0.620818	0.262	0.795	1.13847e-32	SP100
PARP14	4.45179e-37	-0.794162	0.127	0.678	1.49304e-32	PARP14
PSME2	1.47847e-36	-0.691342	0.29	0.82	4.95851e-32	PSME2
EEF1G	5.32613e-36	1.26051	0.779	0.544	1.78628e-31	EEF1G
ISG20	1.08305e-35	-0.705993	0.033	0.418	3.63234e-31	ISG20
IFI35	4.38862e-35	-0.712197	0.075	0.544	1.47186e-30	IFI35
ADM5	6.19504e-35	-0.897818	0.184	0.661	2.07769e-30	ADM5
RNF213	1.42983e-34	-0.740203	0.128	0.649	4.79537e-30	RNF213
NNMT	2.46177e-34	-0.816381	0.221	0.695	8.25629e-30	NNMT
NR4A1	2.79999e-34	1.48712	0.568	0.192	9.39062e-30	NR4A1
JUN	3.40937e-34	1.17343	0.884	0.636	1.14343e-29	JUN
CXCL11	6.02328e-34	-0.743238	0.001	0.23	2.02009e-29	CXCL11
PSMB9	1.12032e-33	-0.637611	0.378	0.837	3.75733e-29	PSMB9
DMKN	2.6102e-33	1.47746	0.396	0.046	8.7541e-29	DMKN
KRT1	3.09889e-33	1.54489	0.512	0.151	1.03931e-28	KRT1
IRF7	4.20224e-33	-0.578447	0.047	0.481	1.40935e-28	IRF7
TGFBR2	4.97283e-33	-0.702837	0.356	0.837	1.66779e-28	TGFBR2
SHISA5	5.7806e-33	-0.624809	0.238	0.749	1.9387e-28	SHISA5
TRIM22	7.28954e-33	-0.67838	0.157	0.695	2.44477e-28	TRIM22
RGS16	1.31379e-32	1.65023	0.47	0.1	4.40617e-28	RGS16
WARS	2.07358e-32	-0.711136	0.13	0.623	6.95437e-28	WARS
HSPB1	3.1914e-32	0.95961	0.956	0.937	1.07033e-27	HSPB1
PSMB8	8.33957e-32	-0.557032	0.348	0.787	2.79692e-27	PSMB8
CLEC14A	8.81771e-32	-0.66182	0.459	0.866	2.95728e-27	CLEC14A
UBD	5.79107e-31	-0.744613	0.011	0.28	1.94221e-26	UBD
ENG	8.26746e-31	-0.64802	0.587	0.933	2.77274e-26	ENG
HERC6	1.6411e-30	-0.470707	0.012	0.305	5.50393e-26	HERC6
GBP1	1.8176e-30	-0.803911	0.087	0.523	6.09586e-26	GBP1
ATP5F1E	2.69833e-30	-0.533673	0.61	0.904	9.04966e-26	ATP5F1E
GADD45B	3.02001e-30	1.31927	0.768	0.502	1.01285e-25	GADD45B
GSDMD	5.00643e-30	-0.627207	0.117	0.603	1.67906e-25	GSDMD
SLFN5	5.09618e-30	-0.650619	0.202	0.728	1.70916e-25	SLFN5
CCDC85B	7.89146e-30	-0.619644	0.214	0.682	2.64664e-25	CCDC85B
TMEM258	1.55043e-29	-0.566643	0.264	0.741	5.19982e-25	TMEM258
MYL12A	2.00758e-29	-0.43877	0.836	0.979	6.73303e-25	MYL12A
STAT1	2.05573e-29	-0.673434	0.079	0.527	6.89451e-25	STAT1
LIFR	6.63692e-29	-0.730832	0.221	0.745	2.22589e-24	LIFR
LGALS7B	7.99026e-29	1.2487	0.472	0.155	2.67977e-24	LGALS7B
CCL14	9.00672e-29	0.824866	0.968	0.937	3.02067e-24	CCL14
IFI44	9.00966e-29	-0.621924	0.072	0.519	3.02166e-24	IFI44
PRSS23	9.06627e-29	-0.710242	0.278	0.762	3.04064e-24	PRSS23
RAMP3	1.14542e-28	-0.540733	0.681	0.916	3.84152e-24	RAMP3
TSC22D3	1.26102e-28	-0.690182	0.396	0.791	4.22921e-24	TSC22D3
GIMAP4	1.44746e-28	-0.557864	0.441	0.845	4.85451e-24	GIMAP4
ADAR	1.99066e-28	-0.649916	0.12	0.611	6.67627e-24	ADAR
S100A9	3.72059e-28	-0.832437	0.003	0.222	1.24781e-23	S100A9
PSME1	5.11496e-28	-0.532621	0.518	0.866	1.71546e-23	PSME1
GBP4	5.39829e-28	-0.763557	0.159	0.615	1.81048e-23	GBP4
KCTD12	1.47821e-27	-0.629758	0.26	0.753	4.95761e-23	KCTD12
GADD45GIP1	3.9535e-27	-0.521783	0.062	0.473	1.32593e-22	GADD45GIP1
EEF1A1	8.748e-27	0.346271	1	1	2.93391e-22	EEF1A1
SELENOM	9.07757e-27	-0.669968	0.262	0.711	3.04444e-22	SELENOM
RHOB	1.27293e-26	-0.602673	0.283	0.703	4.26915e-22	RHOB
HLA-DQA1	1.4978e-26	-0.732609	0.609	0.887	5.02334e-22	HLA-DQA1
ERRFI1	2.05329e-26	-0.527021	0.03	0.356	6.88634e-22	ERRFI1
HERC5	2.7872e-26	-0.626582	0.041	0.414	9.3477e-22	HERC5
S100A8	9.30076e-26	-0.94837	0.014	0.272	3.11929e-21	S100A8
HSPH1	1.03188e-25	1.25325	0.472	0.201	3.46073e-21	HSPH1
OASL	1.08934e-25	-0.381017	0.008	0.251	3.65342e-21	OASL
HLA-DPB1	1.14591e-25	-0.594123	0.82	0.954	3.84314e-21	HLA-DPB1
C1QTNF1	1.53551e-25	-0.570147	0.046	0.427	5.14979e-21	C1QTNF1
EPAS1	1.60784e-25	-0.575192	0.376	0.816	5.39236e-21	EPAS1
SYNGR2	2.60299e-25	-0.544209	0.367	0.799	8.72992e-21	SYNGR2
S100A7	2.80448e-25	-0.499419	0.001	0.176	9.40566e-21	S100A7
PDE4B	4.61302e-25	-0.47042	0.029	0.339	1.54712e-20	PDE4B
HELZ2	7.81545e-25	-0.360999	0.012	0.255	2.62115e-20	HELZ2
ZNF385D	2.01604e-24	-0.52998	0.276	0.724	6.76139e-20	ZNF385D
TMSB10	2.65167e-24	-0.261839	0.985	1	8.89316e-20	TMSB10
HAPLN3	3.04928e-24	-0.566935	0.113	0.573	1.02267e-19	HAPLN3
C1QBP	6.74546e-24	-0.43896	0.073	0.473	2.26229e-19	C1QBP
CAVIN2	7.9999e-24	-0.53586	0.238	0.69	2.68301e-19	CAVIN2
SELE	3.14815e-23	1.50121	0.646	0.406	1.05583e-18	SELE
C19orf66	3.23966e-23	-0.511189	0.112	0.531	1.08652e-18	C19orf66
APP	7.38954e-23	-0.465234	0.517	0.908	2.4783e-18	APP
SYNE2	7.4478e-23	-0.470807	0.396	0.841	2.49784e-18	SYNE2
NECTIN2	1.87381e-22	-0.450801	0.231	0.707	6.28438e-18	NECTIN2
CXCL14	3.48985e-22	0.948539	0.445	0.188	1.17043e-17	CXCL14
RARRES3	3.62204e-22	-0.479801	0.072	0.435	1.21476e-17	RARRES3
CD99	4.47773e-22	-0.391001	0.787	0.958	1.50174e-17	CD99
GBP2	7.93609e-22	-0.468038	0.166	0.615	2.66161e-17	GBP2
PPP1R15A	9.12196e-22	1.17498	0.739	0.582	3.05932e-17	PPP1R15A
SAMD9L	9.14309e-22	-0.539907	0.044	0.389	3.06641e-17	SAMD9L
CMPK2	9.90762e-22	-0.313393	0.007	0.226	3.32282e-17	CMPK2
HSPG2	1.02306e-21	-0.564922	0.395	0.883	3.43112e-17	HSPG2
COX7A1	1.07068e-21	-0.488293	0.152	0.569	3.59083e-17	COX7A1
NPDC1	1.63792e-21	-0.532678	0.221	0.669	5.49326e-17	NPDC1
MDK	1.96915e-21	-0.481052	0.17	0.598	6.60414e-17	MDK
ATP5ME	2.28986e-21	-0.479008	0.094	0.506	7.67973e-17	ATP5ME
IL6ST	2.37249e-21	-0.546848	0.243	0.69	7.95686e-17	IL6ST
IFIT2	2.86965e-21	-0.511322	0.057	0.402	9.62424e-17	IFIT2
FAM107A	3.52527e-21	-0.488997	0.077	0.456	1.1823e-16	FAM107A
NAPA	4.808e-21	-0.430096	0.152	0.565	1.61251e-16	NAPA
ANXA1	5.15845e-21	-0.437709	0.613	0.912	1.73004e-16	ANXA1
RCAN1	8.85781e-21	1.58107	0.544	0.36	2.97073e-16	RCAN1
HLA-DRA	1.01695e-20	-0.440548	0.949	0.983	3.41066e-16	HLA-DRA
TXNIP	1.38834e-20	-0.505322	0.82	0.979	4.6562e-16	TXNIP
HLA-DQB1	1.39794e-20	-0.490898	0.577	0.883	4.68841e-16	HLA-DQB1
CSRP2	1.89014e-20	-0.672882	0.222	0.569	6.33915e-16	CSRP2
PYURF	3.15364e-20	-0.406549	0.214	0.653	1.05767e-15	PYURF
BMPR2	3.31599e-20	-0.505372	0.146	0.598	1.11212e-15	BMPR2
MEOX2	5.40419e-20	-0.405397	0.171	0.586	1.81246e-15	MEOX2
ARHGDIB	5.6541e-20	-0.442315	0.249	0.695	1.89627e-15	ARHGDIB
MAP1LC3B	5.83319e-20	-0.4241	0.213	0.644	1.95634e-15	MAP1LC3B
OPTN	7.75177e-20	-0.447254	0.152	0.54	2.59979e-15	OPTN
ACTN1	8.45141e-20	-0.464228	0.304	0.736	2.83443e-15	ACTN1
HLA-F	8.4601e-20	-0.455083	0.2	0.657	2.83735e-15	HLA-F
SPTLC2	8.48388e-20	-0.490921	0.105	0.527	2.84532e-15	SPTLC2
DDX58	1.0459e-19	-0.504341	0.09	0.477	3.50774e-15	DDX58
CCDC69	1.86278e-19	-0.438778	0.151	0.577	6.2474e-15	CCDC69
IER3	2.53688e-19	1.1907	0.659	0.464	8.50818e-15	IER3
GUK1	2.9526e-19	-0.335454	0.535	0.849	9.90244e-15	GUK1
SLIRP	3.22893e-19	-0.449625	0.109	0.498	1.08292e-14	SLIRP
THBS1	4.51618e-19	-0.708581	0.072	0.385	1.51464e-14	THBS1
IMP3	1.35736e-18	-0.396356	0.282	0.703	4.55232e-14	IMP3
PARP9	2.57384e-18	-0.486837	0.083	0.464	8.63214e-14	PARP9
CFLAR	2.91701e-18	-0.421258	0.254	0.682	9.78308e-14	CFLAR
S100A6	3.07822e-18	-0.265901	0.977	0.996	1.03237e-13	S100A6
DDX60L	3.36064e-18	-0.512398	0.08	0.435	1.12709e-13	DDX60L
CSF2RB	3.88029e-18	-0.558753	0.104	0.477	1.30137e-13	CSF2RB
CRIM1	4.44271e-18	-0.565538	0.17	0.573	1.49e-13	CRIM1
TNFRSF1A	4.64614e-18	-0.361896	0.356	0.753	1.55822e-13	TNFRSF1A
TAGLN2	4.70162e-18	-0.315455	0.859	0.967	1.57683e-13	TAGLN2
GRN	4.88466e-18	-0.343975	0.363	0.795	1.63822e-13	GRN
AGRN	4.93465e-18	-0.468401	0.048	0.347	1.65498e-13	AGRN
TCN2	5.04082e-18	-0.390827	0.126	0.523	1.69059e-13	TCN2
CD47	5.81037e-18	-0.446806	0.054	0.364	1.94868e-13	CD47
IGFBP4	7.18035e-18	-0.476636	0.369	0.808	2.40815e-13	IGFBP4
ARPC3	7.45792e-18	-0.361303	0.407	0.803	2.50124e-13	ARPC3
CMIP	9.45297e-18	-0.430762	0.181	0.619	3.17034e-13	CMIP
GIMAP8	9.64458e-18	-0.39592	0.199	0.649	3.2346e-13	GIMAP8
GNG5	1.1812e-17	-0.292112	0.586	0.887	3.96152e-13	GNG5
NDUFA1	1.41262e-17	-0.414949	0.218	0.649	4.73764e-13	NDUFA1
SEM1	1.4871e-17	-0.300409	0.343	0.766	4.98745e-13	SEM1
LRRC1	1.53972e-17	-0.521785	0.064	0.402	5.16392e-13	LRRC1
SERP1	1.82827e-17	-0.404079	0.202	0.59	6.13166e-13	SERP1
USP18	1.83294e-17	-0.355288	0.014	0.234	6.14732e-13	USP18
CTSS	2.04705e-17	-0.450932	0.057	0.364	6.8654e-13	CTSS
SON	2.58226e-17	-0.473471	0.347	0.787	8.6604e-13	SON
STOM	3.21541e-17	-0.322903	0.423	0.808	1.07839e-12	STOM
ABLIM1	3.95638e-17	-0.426534	0.202	0.64	1.32689e-12	ABLIM1
ACAP2	6.61969e-17	-0.387321	0.12	0.51	2.22011e-12	ACAP2
MGP	8.26609e-17	-0.550072	0.753	0.933	2.77228e-12	MGP
SEC14L1	8.94631e-17	-0.424576	0.231	0.636	3.00041e-12	SEC14L1
PRR13	1.08086e-16	-0.334541	0.221	0.623	3.625e-12	PRR13
DEPP1	1.41696e-16	-0.482746	0.145	0.498	4.75219e-12	DEPP1
CNN3	1.56808e-16	-0.320532	0.481	0.828	5.25903e-12	CNN3
SEC62	1.57082e-16	-0.348772	0.358	0.774	5.2682e-12	SEC62
NOSTRIN	1.62957e-16	-0.369813	0.254	0.695	5.46525e-12	NOSTRIN
CCDC50	2.55462e-16	-0.448205	0.104	0.485	8.5677e-12	CCDC50
ETS2	3.0888e-16	-0.436329	0.207	0.603	1.03592e-11	ETS2
CHMP5	3.89676e-16	-0.340834	0.198	0.594	1.30689e-11	CHMP5
ATP5MD	4.44535e-16	-0.332946	0.213	0.598	1.49088e-11	ATP5MD
JUNB	5.60725e-16	0.85579	0.865	0.757	1.88056e-11	JUNB
UQCRFS1	6.73761e-16	-0.357427	0.07	0.377	2.25966e-11	UQCRFS1
COX7C	9.12016e-16	-0.335768	0.478	0.799	3.05872e-11	COX7C
C7	1.3433e-15	-0.484396	0.04	0.31	4.50516e-11	C7
IFIT5	1.4305e-15	-0.373709	0.033	0.293	4.79761e-11	IFIT5
PDLIM4	1.68458e-15	-0.385855	0.209	0.603	5.64974e-11	PDLIM4
KRT2	2.3769e-15	0.737683	0.16	0.008	7.97166e-11	KRT2
HHEX	2.38355e-15	-0.414467	0.091	0.423	7.99394e-11	HHEX
ADAM15	2.42492e-15	-0.419915	0.297	0.728	8.13269e-11	ADAM15
IFIH1	2.43085e-15	-0.347746	0.033	0.305	8.15258e-11	IFIH1
TMOD3	2.83819e-15	-0.311612	0.399	0.803	9.51872e-11	TMOD3
SELENOS	3.22074e-15	-0.365607	0.115	0.469	1.08017e-10	SELENOS
PALMD	3.23047e-15	-0.373358	0.354	0.736	1.08344e-10	PALMD
NDUFA3	3.7422e-15	-0.34875	0.093	0.46	1.25506e-10	NDUFA3
MYH9	4.28337e-15	-0.378136	0.575	0.912	1.43656e-10	MYH9
TOMM5	4.30292e-15	-0.345465	0.229	0.611	1.44311e-10	TOMM5
DHX58	4.87559e-15	-0.25324	0.015	0.213	1.63518e-10	DHX58
NDFIP1	5.0857e-15	-0.342477	0.101	0.414	1.70564e-10	NDFIP1
PNRC1	5.2477e-15	0.925747	0.725	0.632	1.75997e-10	PNRC1
ICAM1	6.15552e-15	1.02277	0.606	0.498	2.06444e-10	ICAM1
KLF6	6.36892e-15	-0.278218	0.529	0.828	2.13601e-10	KLF6
YPEL5	6.65543e-15	-0.409868	0.13	0.481	2.2321e-10	YPEL5
ACTG1	7.19733e-15	0.576043	0.975	0.962	2.41384e-10	ACTG1
TMCC3	7.67219e-15	-0.328093	0.028	0.285	2.5731e-10	TMCC3
HNRNPK	8.17215e-15	-0.332651	0.381	0.766	2.74078e-10	HNRNPK
RELL1	8.88816e-15	-0.366123	0.097	0.444	2.98091e-10	RELL1
S1PR1	8.96141e-15	-0.305527	0.294	0.703	3.00548e-10	S1PR1
RBCK1	8.98093e-15	-0.334749	0.149	0.515	3.01202e-10	RBCK1
CCL15-CCL14	1.11017e-14	-0.257487	0.008	0.172	3.72329e-10	CCL15-CCL14
PSMB10	1.17345e-14	-0.382704	0.126	0.464	3.93551e-10	PSMB10
IER2	1.20608e-14	0.909878	0.67	0.544	4.04494e-10	IER2
HSPD1	1.21337e-14	1.08959	0.645	0.569	4.06941e-10	HSPD1
PFN1	1.23475e-14	-0.287884	0.653	0.891	4.14111e-10	PFN1
SNRPG	1.48074e-14	-0.318874	0.225	0.611	4.96611e-10	SNRPG
GTF3A	1.49875e-14	-0.303627	0.105	0.431	5.02652e-10	GTF3A
CTSB	1.5733e-14	-0.416434	0.251	0.632	5.27654e-10	CTSB
ARL6IP4	1.60508e-14	-0.319905	0.293	0.682	5.38311e-10	ARL6IP4
FTH1	1.9529e-14	-0.302529	0.935	0.983	6.54963e-10	FTH1
SOCS2	1.98558e-14	-0.362823	0.086	0.385	6.65924e-10	SOCS2
SPATS2L	2.07056e-14	-0.32018	0.044	0.31	6.94426e-10	SPATS2L
DDX60	2.60172e-14	-0.391746	0.048	0.347	8.72566e-10	DDX60
ATF3	3.04317e-14	0.909931	0.449	0.247	1.02062e-09	ATF3
BNIP2	3.22989e-14	-0.3581	0.22	0.628	1.08324e-09	BNIP2
EIF2S2	3.9781e-14	-0.371864	0.18	0.573	1.33417e-09	EIF2S2
ADAMTS1	4.72804e-14	1.17153	0.459	0.28	1.58569e-09	ADAMTS1
SMIM37	4.8769e-14	-0.342526	0.148	0.506	1.63561e-09	SMIM37
PLSCR4	5.82929e-14	-0.368311	0.148	0.54	1.95503e-09	PLSCR4
ANXA2	5.91405e-14	-0.257374	0.789	0.946	1.98345e-09	ANXA2
NDUFC1	6.54779e-14	-0.329266	0.244	0.64	2.196e-09	NDUFC1
COX5B	6.93209e-14	-0.29221	0.45	0.812	2.32488e-09	COX5B
SAMD9	7.6941e-14	-0.38394	0.039	0.289	2.58045e-09	SAMD9
ISCU	8.14702e-14	-0.302902	0.291	0.678	2.73235e-09	ISCU
ANP32B	9.94533e-14	-0.315234	0.198	0.561	3.33546e-09	ANP32B
TACC1	1.11571e-13	-0.271119	0.326	0.703	3.74188e-09	TACC1
MKL2	1.12314e-13	-0.401302	0.243	0.657	3.76679e-09	MKL2
NCK1	1.14113e-13	-0.304176	0.156	0.527	3.82712e-09	NCK1
LY6D	1.1534e-13	0.77774	0.233	0.059	3.86826e-09	LY6D
RAB4A	1.20045e-13	-0.323639	0.044	0.285	4.02607e-09	RAB4A
EHD4	1.24397e-13	-0.315378	0.164	0.54	4.17202e-09	EHD4
NDUFB1	1.24948e-13	-0.372364	0.086	0.397	4.19052e-09	NDUFB1
FBXO7	1.30427e-13	-0.328998	0.115	0.444	4.37425e-09	FBXO7
IL6	1.34528e-13	1.28931	0.394	0.209	4.51179e-09	IL6
ITGB4	1.40761e-13	-0.396251	0.247	0.657	4.72084e-09	ITGB4
MGLL	1.70536e-13	-0.314546	0.391	0.757	5.71943e-09	MGLL
PDIA3	1.76696e-13	-0.282845	0.327	0.724	5.92602e-09	PDIA3
MTUS1	1.78616e-13	-0.366557	0.26	0.661	5.99043e-09	MTUS1
GSTK1	1.98858e-13	-0.27261	0.387	0.745	6.66929e-09	GSTK1
BCAP31	2.15055e-13	-0.264078	0.309	0.69	7.2125e-09	BCAP31
C1R	2.21322e-13	-0.395833	0.047	0.297	7.42271e-09	C1R
SP110	2.34801e-13	-0.320896	0.127	0.506	7.87475e-09	SP110
ELOVL7	2.45e-13	-0.385872	0.099	0.448	8.21679e-09	ELOVL7
GIMAP7	2.46051e-13	-0.313384	0.595	0.866	8.25206e-09	GIMAP7
SRSF5	2.55853e-13	-0.32467	0.293	0.678	8.58079e-09	SRSF5
RRAGA	2.60691e-13	-0.26342	0.08	0.406	8.74304e-09	RRAGA
IDS	2.89916e-13	-0.316044	0.052	0.335	9.72319e-09	IDS
MCUB	2.9543e-13	-0.271722	0.03	0.28	9.90811e-09	MCUB
CFB	3.12932e-13	-0.303257	0.025	0.226	1.04951e-08	CFB
PSMA6	3.17445e-13	-0.278055	0.286	0.669	1.06465e-08	PSMA6
NFE2L1	3.33483e-13	-0.37156	0.13	0.49	1.11844e-08	NFE2L1
PECAM1	3.72322e-13	-0.312069	0.862	0.971	1.24869e-08	PECAM1
ABCC4	4.43866e-13	-0.278369	0.021	0.23	1.48864e-08	ABCC4
PEF1	5.35675e-13	-0.253115	0.204	0.569	1.79655e-08	PEF1
DOC2B	6.16052e-13	-0.375468	0.061	0.36	2.06611e-08	DOC2B
STAT2	6.18166e-13	-0.306511	0.018	0.218	2.0732e-08	STAT2
ARF5	6.20856e-13	-0.29725	0.26	0.649	2.08223e-08	ARF5
HERC2	6.37073e-13	-0.417419	0.066	0.385	2.13662e-08	HERC2
HLA-DMA	6.44253e-13	-0.252628	0.547	0.845	2.1607e-08	HLA-DMA
TFG	6.85934e-13	-0.346028	0.098	0.402	2.30048e-08	TFG
RAI14	7.03241e-13	-0.34181	0.157	0.485	2.35853e-08	RAI14
FOS	7.26752e-13	0.634237	0.867	0.707	2.43738e-08	FOS
FLNA	8.65179e-13	-0.403168	0.254	0.653	2.90164e-08	FLNA
SLC15A3	8.72499e-13	-0.309467	0.012	0.201	2.92619e-08	SLC15A3
TMEM165	8.86012e-13	-0.294968	0.07	0.368	2.97151e-08	TMEM165
EVA1C	9.24781e-13	-0.297968	0.083	0.423	3.10153e-08	EVA1C
APLNR	9.28055e-13	0.813464	0.305	0.13	3.11251e-08	APLNR
NR4A2	9.8614e-13	0.935777	0.425	0.247	3.30731e-08	NR4A2
GNAI2	1.0694e-12	-0.382541	0.279	0.665	3.58655e-08	GNAI2
PDLIM3	1.08145e-12	-0.316895	0.07	0.351	3.62696e-08	PDLIM3
CPXM2	1.08481e-12	-0.370954	0.05	0.297	3.63823e-08	CPXM2
AK3	1.14126e-12	-0.291487	0.058	0.326	3.82755e-08	AK3
TRAPPC1	1.19335e-12	-0.282383	0.213	0.59	4.00227e-08	TRAPPC1
SPARCL1	1.26078e-12	-0.374333	0.989	0.992	4.2284e-08	SPARCL1
HLA-DMB	1.47795e-12	-0.344896	0.192	0.561	4.95674e-08	HLA-DMB
CPD	1.65622e-12	-0.39987	0.093	0.414	5.55462e-08	CPD
ROMO1	1.67919e-12	-0.275214	0.249	0.632	5.63165e-08	ROMO1
DNAJC8	1.67983e-12	-0.292586	0.192	0.577	5.63383e-08	DNAJC8
NMI	1.68105e-12	-0.369935	0.075	0.372	5.63789e-08	NMI
C11orf58	1.75588e-12	-0.288514	0.343	0.703	5.88887e-08	C11orf58
MYL12B	1.76494e-12	-0.276234	0.762	0.925	5.91926e-08	MYL12B
ZNFX1	1.8991e-12	-0.326354	0.095	0.439	6.36919e-08	ZNFX1
NCOA7	1.92935e-12	-0.260741	0.239	0.649	6.47067e-08	NCOA7
HSBP1	2.11424e-12	-0.306801	0.243	0.619	7.09072e-08	HSBP1
ARHGDIA	2.15498e-12	-0.326382	0.22	0.565	7.22737e-08	ARHGDIA
CLEC3B	2.18951e-12	-0.326636	0.427	0.72	7.34318e-08	CLEC3B
GIMAP6	2.34458e-12	-0.25077	0.251	0.632	7.86327e-08	GIMAP6
CTSH	3.44094e-12	-0.342154	0.296	0.632	1.15402e-07	CTSH
DYNLT1	3.44971e-12	-0.30164	0.141	0.46	1.15696e-07	DYNLT1
NUCB1	3.75933e-12	-0.261513	0.374	0.745	1.2608e-07	NUCB1
CYTH1	4.18195e-12	-0.344185	0.098	0.423	1.40254e-07	CYTH1
TGM2	4.18697e-12	-0.339547	0.011	0.155	1.40423e-07	TGM2
HMGN1	4.23454e-12	-0.32069	0.127	0.473	1.42018e-07	HMGN1
RSRP1	4.56981e-12	0.901261	0.547	0.464	1.53262e-07	RSRP1
HLA-DRB1	5.02022e-12	-0.298005	0.934	0.979	1.68368e-07	HLA-DRB1
SPCS3	5.32619e-12	-0.342529	0.106	0.418	1.7863e-07	SPCS3
ARPP19	5.50576e-12	-0.302099	0.052	0.314	1.84652e-07	ARPP19
PNPLA2	5.78022e-12	-0.319065	0.069	0.377	1.93857e-07	PNPLA2
RAP1B	5.87682e-12	-0.28775	0.268	0.64	1.97097e-07	RAP1B
MMRN1	7.44739e-12	-0.466363	0.11	0.406	2.49771e-07	MMRN1
ANXA11	7.60955e-12	-0.262221	0.209	0.548	2.55209e-07	ANXA11
PER1	8.21408e-12	-0.326893	0.047	0.285	2.75484e-07	PER1
SCARB2	9.61058e-12	-0.33618	0.09	0.41	3.2232e-07	SCARB2
GNAQ	9.74425e-12	-0.271588	0.115	0.46	3.26803e-07	GNAQ
DDX18	1.00788e-11	-0.270636	0.169	0.502	3.38022e-07	DDX18
PML	1.0721e-11	-0.311972	0.112	0.439	3.59561e-07	PML
SIL1	1.12679e-11	-0.310667	0.022	0.197	3.77901e-07	SIL1
CXorf36	1.1985e-11	-0.25271	0.246	0.632	4.01951e-07	CXorf36
SIRPA	1.34009e-11	-0.256608	0.018	0.188	4.49438e-07	SIRPA
PXDN	1.35446e-11	-0.32856	0.076	0.36	4.54258e-07	PXDN
APOL1	1.38344e-11	-0.304951	0.052	0.314	4.63978e-07	APOL1
MYC	1.47775e-11	0.918387	0.508	0.356	4.95606e-07	MYC
DNAJC10	1.49777e-11	-0.321012	0.08	0.356	5.02321e-07	DNAJC10
BACE2	1.54486e-11	-0.342444	0.083	0.406	5.18116e-07	BACE2
PRMT1	1.56789e-11	-0.259328	0.25	0.607	5.25838e-07	PRMT1
CTNNA1	1.58524e-11	-0.302675	0.305	0.669	5.31658e-07	CTNNA1
RNF145	1.6982e-11	-0.256372	0.025	0.222	5.69542e-07	RNF145
TMEM160	1.70827e-11	-0.290105	0.025	0.23	5.72921e-07	TMEM160
CKS2	1.71314e-11	0.697764	0.222	0.079	5.74554e-07	CKS2
ACTR1A	1.85864e-11	-0.251623	0.101	0.414	6.2335e-07	ACTR1A
UQCR10	2.02001e-11	-0.292807	0.175	0.536	6.7747e-07	UQCR10
GNS	2.1188e-11	-0.360036	0.21	0.561	7.10604e-07	GNS
SMCHD1	2.15518e-11	-0.293418	0.043	0.251	7.22803e-07	SMCHD1
FCGRT	2.20766e-11	-0.293713	0.461	0.77	7.40407e-07	FCGRT
SLC39A1	2.32094e-11	-0.276618	0.173	0.556	7.78398e-07	SLC39A1
RNF10	2.35171e-11	-0.254882	0.044	0.289	7.88717e-07	RNF10
AFF1	2.52315e-11	-0.309472	0.084	0.406	8.46215e-07	AFF1
PDLIM5	2.70319e-11	-0.276112	0.3	0.674	9.06596e-07	PDLIM5
WDFY1	2.83807e-11	-0.297981	0.052	0.289	9.51831e-07	WDFY1
POLR2I	3.0426e-11	-0.258097	0.166	0.51	1.02043e-06	POLR2I
CEBPZ	3.10408e-11	-0.346483	0.079	0.343	1.04105e-06	CEBPZ
SLC40A1	3.30238e-11	-0.330886	0.093	0.351	1.10755e-06	SLC40A1
DUSP1	3.42774e-11	0.846968	0.843	0.791	1.14959e-06	DUSP1
PET100	3.52933e-11	-0.293684	0.061	0.318	1.18367e-06	PET100
EMC3	3.55044e-11	-0.278564	0.099	0.393	1.19075e-06	EMC3
GBP5	3.57218e-11	-0.279993	0.014	0.192	1.19804e-06	GBP5
CASP1	3.64788e-11	-0.259809	0.04	0.255	1.22343e-06	CASP1
PRCP	4.07094e-11	-0.257402	0.653	0.887	1.36531e-06	PRCP
FILIP1L	4.41873e-11	-0.336017	0.191	0.527	1.48195e-06	FILIP1L
POMP	4.69733e-11	-0.304766	0.283	0.619	1.57539e-06	POMP
OSMR	4.7655e-11	-0.304234	0.039	0.255	1.59825e-06	OSMR
GRINA	5.16019e-11	-0.310072	0.061	0.289	1.73062e-06	GRINA
PARP4	5.64268e-11	-0.321923	0.048	0.301	1.89244e-06	PARP4
CTHRC1	5.92428e-11	-0.321936	0.16	0.481	1.98689e-06	CTHRC1
PDGFB	6.17267e-11	-0.271474	0.03	0.213	2.07019e-06	PDGFB
PHF11	6.54085e-11	-0.291551	0.066	0.326	2.19367e-06	PHF11
GALNT18	6.64163e-11	-0.285166	0.084	0.368	2.22747e-06	GALNT18
IPO11	7.85269e-11	-0.321799	0.058	0.322	2.63364e-06	IPO11
TAP1	8.34731e-11	-0.367264	0.157	0.481	2.79952e-06	TAP1
RBMS2	8.52997e-11	-0.394904	0.066	0.318	2.86078e-06	RBMS2
LAMB1	9.53036e-11	-0.368792	0.094	0.423	3.19629e-06	LAMB1
CAPNS1	9.64876e-11	-0.362175	0.157	0.523	3.236e-06	CAPNS1
PSMB6	9.64902e-11	-0.264897	0.286	0.628	3.23609e-06	PSMB6
FLI1	9.77865e-11	-0.278827	0.193	0.54	3.27956e-06	FLI1
CADM3-AS1	1.01646e-10	-0.27584	0.044	0.264	3.40901e-06	CADM3-AS1
TSPAN3	1.08435e-10	-0.258981	0.05	0.28	3.6367e-06	TSPAN3
ECE1	1.08543e-10	-0.281878	0.305	0.699	3.64031e-06	ECE1
NR1D1	1.09777e-10	-0.260846	0.061	0.305	3.6817e-06	NR1D1
CFI	1.25288e-10	-0.280995	0.126	0.456	4.2019e-06	CFI
PON2	1.34577e-10	-0.258267	0.099	0.389	4.51345e-06	PON2
WASHC1	1.40507e-10	-0.276775	0.022	0.222	4.71232e-06	WASHC1
ERLEC1	1.5197e-10	-0.295378	0.104	0.414	5.09678e-06	ERLEC1
CNIH1	1.55321e-10	-0.272383	0.235	0.59	5.20915e-06	CNIH1
NT5E	1.59904e-10	-0.316068	0.087	0.368	5.36287e-06	NT5E
PGLS	1.84821e-10	-0.251973	0.123	0.418	6.19851e-06	PGLS
ARL6IP1	1.85514e-10	0.792864	0.423	0.331	6.22176e-06	ARL6IP1
LAMB2	2.02698e-10	-0.384347	0.149	0.46	6.79809e-06	LAMB2
NTAN1	2.04098e-10	-0.280108	0.054	0.28	6.84503e-06	NTAN1
CRIP1	2.21836e-10	1.08586	0.441	0.326	7.43995e-06	CRIP1
AQP1	2.73888e-10	-0.376173	0.881	0.954	9.18564e-06	AQP1
PFKP	3.01158e-10	-0.298272	0.109	0.385	1.01002e-05	PFKP
TPT1	3.02109e-10	0.348427	0.992	0.992	1.01321e-05	TPT1
KRTDAP	3.47628e-10	0.683609	0.185	0.063	1.16588e-05	KRTDAP
N4BP1	4.38628e-10	-0.303085	0.029	0.226	1.47107e-05	N4BP1
PLEC	4.39951e-10	-0.359849	0.257	0.586	1.47551e-05	PLEC
SARS	5.42773e-10	-0.253559	0.133	0.448	1.82035e-05	SARS
VTI1B	5.6946e-10	-0.289549	0.091	0.331	1.90986e-05	VTI1B
DPYSL2	5.69846e-10	-0.291241	0.163	0.473	1.91115e-05	DPYSL2
LPCAT2	6.02348e-10	-0.380244	0.086	0.36	2.02015e-05	LPCAT2
HIST1H4C	6.12154e-10	-0.257646	0.177	0.464	2.05304e-05	HIST1H4C
RANBP1	6.8215e-10	-0.264046	0.099	0.402	2.28779e-05	RANBP1
DSG1	7.28222e-10	0.489928	0.142	0.025	2.44231e-05	DSG1
C5orf24	8.53128e-10	-0.251251	0.077	0.339	2.86122e-05	C5orf24
MMRN2	8.86339e-10	-0.269908	0.309	0.699	2.9726e-05	MMRN2
PAM	8.87676e-10	-0.295565	0.081	0.372	2.97709e-05	PAM
STK17A	9.04225e-10	-0.261332	0.043	0.264	3.03259e-05	STK17A
PTMS	9.59518e-10	-0.253888	0.12	0.389	3.21803e-05	PTMS
PSIP1	1.00656e-09	-0.255047	0.046	0.259	3.37581e-05	PSIP1
IFNAR1	1.03923e-09	-0.29861	0.087	0.339	3.48538e-05	IFNAR1
MANSC1	1.05769e-09	-0.261803	0.086	0.364	3.54728e-05	MANSC1
CD93	1.18629e-09	-0.267003	0.377	0.728	3.97858e-05	CD93
COL18A1	1.24743e-09	-0.309824	0.164	0.519	4.18364e-05	COL18A1
DSC3	1.25494e-09	0.563426	0.149	0.038	4.20881e-05	DSC3
ZFP36	1.30913e-09	0.691583	0.86	0.732	4.39055e-05	ZFP36
PIK3C2A	1.36103e-09	-0.286696	0.081	0.372	4.56462e-05	PIK3C2A
ERAP2	1.50218e-09	-0.310853	0.051	0.305	5.03801e-05	ERAP2
PDK4	1.56613e-09	-0.272041	0.309	0.649	5.25248e-05	PDK4
SURF4	1.63758e-09	-0.299336	0.066	0.318	5.4921e-05	SURF4
TNFAIP3	1.64963e-09	0.823314	0.38	0.272	5.53252e-05	TNFAIP3
PPP1R10	1.71621e-09	0.794165	0.358	0.243	5.75584e-05	PPP1R10
AREG	1.79593e-09	0.989209	0.196	0.05	6.0232e-05	AREG
HEG1	1.91368e-09	-0.300151	0.232	0.582	6.4181e-05	HEG1
BCR	2.04773e-09	-0.314689	0.061	0.318	6.86767e-05	BCR
CTDSP2	2.08584e-09	-0.290151	0.072	0.331	6.99549e-05	CTDSP2
EEF1B2	2.23735e-09	0.644316	0.863	0.845	7.50362e-05	EEF1B2
FSTL1	2.49173e-09	-0.281957	0.18	0.498	8.35677e-05	FSTL1
DOCK9	2.60343e-09	-0.315269	0.145	0.46	8.73137e-05	DOCK9
G0S2	2.98935e-09	0.97835	0.173	0.059	0.000100257	G0S2
MRPL57	3.08171e-09	-0.261234	0.163	0.49	0.000103354	MRPL57
CD81	3.36324e-09	-0.319106	0.167	0.494	0.000112796	CD81
SFN	3.45679e-09	0.617073	0.233	0.1	0.000115934	SFN
PLK2	4.04018e-09	0.835736	0.504	0.435	0.0001355	PLK2
HERC1	4.40853e-09	-0.304294	0.072	0.301	0.000147853	HERC1
EFNA1	4.59796e-09	0.718919	0.352	0.268	0.000154206	EFNA1
TMEM140	4.84373e-09	-0.265988	0.058	0.31	0.000162449	TMEM140
LGALS7	5.02456e-09	0.687286	0.249	0.134	0.000168514	LGALS7
ICAM2	5.06291e-09	-0.271784	0.273	0.573	0.0001698	ICAM2
HSF1	5.49276e-09	-0.292093	0.036	0.23	0.000184216	HSF1
CLDN15	5.85161e-09	-0.252236	0.137	0.423	0.000196251	CLDN15
ITGB1	7.38628e-09	-0.252055	0.276	0.64	0.000247721	ITGB1
CSNK2B	8.32554e-09	0.724345	0.345	0.272	0.000279222	CSNK2B
ITGA3	9.30553e-09	-0.33092	0.036	0.213	0.000312089	ITGA3
FXYD3	9.52277e-09	0.483335	0.126	0.025	0.000319375	FXYD3
CLSTN3	9.81093e-09	-0.258786	0.023	0.192	0.000329039	CLSTN3
FAM204A	1.30559e-08	-0.27896	0.106	0.381	0.00043787	FAM204A
A2M	1.37541e-08	-0.345384	0.686	0.874	0.000461284	A2M
BAG3	1.39353e-08	0.720381	0.29	0.192	0.000467362	BAG3
ADAMTS4	1.75545e-08	0.519832	0.146	0.042	0.000588742	ADAMTS4
IGF2.1	2.7909e-08	0.686853	0.337	0.218	0.000936011	IGF2.1
TLL1	3.26271e-08	-0.250071	0.039	0.238	0.00109425	TLL1
DTX3L	3.65628e-08	-0.263745	0.064	0.322	0.00122624	DTX3L
FZD4	3.89573e-08	-0.310321	0.12	0.418	0.00130655	FZD4
MYOF	3.9259e-08	-0.296281	0.157	0.456	0.00131667	MYOF
S100A2	4.26271e-08	0.613306	0.25	0.126	0.00142963	S100A2
SH3BGRL2	4.46128e-08	-0.272596	0.084	0.36	0.00149622	SH3BGRL2
IRF1	4.56717e-08	0.792842	0.461	0.406	0.00153174	IRF1
BMX	5.09331e-08	-0.30753	0.057	0.247	0.00170819	BMX
SHOC2	5.34954e-08	-0.273958	0.079	0.289	0.00179413	SHOC2
S100A14	6.72798e-08	0.558092	0.167	0.046	0.00225643	S100A14
CLDN5	6.86597e-08	-0.279489	0.579	0.812	0.00230271	CLDN5
HES1	7.25206e-08	0.527672	0.173	0.059	0.0024322	HES1
HOXB7	1.06036e-07	-0.260485	0.145	0.456	0.00355624	HOXB7
CFH	1.37341e-07	-0.26237	0.073	0.297	0.00460614	CFH
TRIM56	1.38979e-07	-0.253449	0.095	0.36	0.00466107	TRIM56
MATN2	1.76142e-07	-0.252728	0.16	0.456	0.00590745	MATN2
METTL9	1.8417e-07	-0.284683	0.028	0.192	0.00617668	METTL9
DPP7	1.92012e-07	-0.281215	0.105	0.343	0.00643971	DPP7
EEF2	2.01961e-07	0.657348	0.838	0.866	0.00677337	EEF2
AQP3	2.08428e-07	0.578531	0.239	0.13	0.00699027	AQP3
APOE	2.37715e-07	0.593894	0.13	0.025	0.00797247	APOE
NFKBID	2.55445e-07	0.459043	0.117	0.033	0.00856712	NFKBID
HSPE1	2.68028e-07	0.723629	0.594	0.594	0.00898911	HSPE1
MACF1	2.94857e-07	-0.256402	0.213	0.527	0.00988892	MACF1
GLA	2.95206e-07	0.612946	0.22	0.13	0.00990063	GLA
RACK1	3.05045e-07	0.433293	0.961	0.95	0.0102306	RACK1
DYNLL1	3.43291e-07	0.691761	0.729	0.732	0.0115133	DYNLL1
LAMC1	3.76443e-07	-0.288328	0.127	0.381	0.0126251	LAMC1
COL15A1	4.3184e-07	-0.284252	0.359	0.682	0.0144831	COL15A1
PARP12	4.42035e-07	-0.267042	0.033	0.222	0.014825	PARP12
SNCA	4.53535e-07	-0.250825	0.046	0.222	0.0152106	SNCA
THBD	5.44903e-07	0.693537	0.434	0.368	0.0182749	THBD
MAFF	6.73599e-07	0.715552	0.298	0.234	0.0225912	MAFF
HBEGF	7.15777e-07	0.52801	0.169	0.079	0.0240057	HBEGF
DNAJA1	8.05043e-07	0.798813	0.691	0.732	0.0269995	DNAJA1
CITED2	8.48802e-07	0.661122	0.3	0.213	0.0284671	CITED2
KLF5	9.07723e-07	0.467882	0.117	0.038	0.0304432	KLF5
SNAI1	9.33592e-07	0.486115	0.177	0.088	0.0313108	SNAI1
APOL3	1.04186e-06	-0.255502	0.115	0.377	0.0349417	APOL3

## Sheet: C3 FB-2
	p_val	avg_logFC	pct.1	pct.2	p_val_adj	Gene
CST3	3.63551e-220	-1.82336	0.948	1	1.21928e-215	CST3
IFI6	3.08935e-147	-1.68809	0.446	0.986	1.03611e-142	IFI6
IFITM1	2.08433e-141	-1.51402	0.562	0.993	6.99042e-137	IFITM1
IFITM3	9.54934e-130	-0.909509	0.96	1	3.20266e-125	IFITM3
S100A6	1.11424e-128	-0.721327	0.994	1	3.73695e-124	S100A6
IGFBP6	9.01074e-123	-1.61116	0.586	1	3.02202e-118	IGFBP6
HSPA1B	2.047e-121	2.61062	0.916	0.544	6.86524e-117	HSPA1B
HSPA1A	2.26443e-113	2.26813	0.947	0.76	7.59445e-109	HSPA1A
IFI27	3.5813e-110	-1.74716	0.359	0.961	1.2011e-105	IFI27
LY6E	1.219e-101	-0.951125	0.807	0.993	4.08827e-97	LY6E
S100A4	8.30283e-94	-0.798666	0.967	1	2.7846e-89	S100A4
TPM4	1.32502e-92	-0.920834	0.624	0.989	4.44386e-88	TPM4
ISG15	3.38845e-91	-1.25246	0.122	0.848	1.13642e-86	ISG15
S100A10	6.32991e-91	-0.62855	0.994	1	2.12293e-86	S100A10
MEDAG	3.63238e-87	-1.03711	0.122	0.83	1.21823e-82	MEDAG
PRSS23	4.19607e-81	-1.17817	0.149	0.83	1.40728e-76	PRSS23
FHL1	5.67956e-79	-1.23594	0.464	0.947	1.90481e-74	FHL1
GPX3	1.08221e-78	-1.2184	0.149	0.816	3.62951e-74	GPX3
TYMP	2.38446e-77	-1.05805	0.148	0.83	7.997e-73	TYMP
COL12A1	3.36817e-76	-1.16564	0.537	0.933	1.12962e-71	COL12A1
GALNT15	2.47096e-74	-0.845111	0.04	0.629	8.2871e-70	GALNT15
HLA-B	6.1932e-74	-1.15551	0.578	0.961	2.07707e-69	HLA-B
KRT14	1.32429e-73	1.54272	0.848	0.519	4.44142e-69	KRT14
MFAP5	5.4556e-72	-0.764514	0.673	0.993	1.8297e-67	MFAP5
HLA-C	1.53555e-70	-0.760475	0.892	0.986	5.14993e-66	HLA-C
ANXA2	8.06759e-70	-0.595438	0.956	1	2.70571e-65	ANXA2
B2M	1.83986e-69	-0.584472	0.997	1	6.17053e-65	B2M
NNMT	2.4309e-69	-1.16501	0.539	0.936	8.15274e-65	NNMT
ANXA5	1.60476e-68	-0.725387	0.878	0.986	5.38203e-64	ANXA5
SH3BGRL3	1.82695e-67	-0.789458	0.855	0.996	6.12721e-63	SH3BGRL3
PFN1	8.12154e-67	-0.747568	0.721	0.979	2.7238e-62	PFN1
CLU	1.89015e-66	-1.05197	0.691	0.965	6.33918e-62	CLU
MX1	3.05357e-65	-0.918138	0.065	0.654	1.02411e-60	MX1
RHOB	3.64661e-65	-1.10351	0.371	0.876	1.223e-60	RHOB
TMEM165	4.40588e-64	-0.715594	0.084	0.717	1.47764e-59	TMEM165
TMSB4X	1.78445e-63	-0.747746	0.932	1	5.98468e-59	TMSB4X
S100A11	5.48789e-62	-0.522431	0.933	0.996	1.84053e-57	S100A11
MT2A	1.19786e-61	-2.08282	0.507	0.883	4.01738e-57	MT2A
PCOLCE2	1.17286e-60	-1.04261	0.271	0.852	3.93355e-56	PCOLCE2
CAPN2	1.74922e-60	-0.766413	0.257	0.866	5.86655e-56	CAPN2
TAGLN2	6.34679e-60	-0.583163	0.82	0.989	2.12859e-55	TAGLN2
ECM1	1.26639e-58	-0.713289	0.641	0.958	4.2472e-54	ECM1
MGLL	3.18804e-58	-0.700268	0.059	0.618	1.0692e-53	MGLL
DNAJB1	4.34217e-58	1.90905	0.712	0.442	1.45628e-53	DNAJB1
DKK3	4.49487e-58	-0.956095	0.205	0.823	1.50749e-53	DKK3
UGP2	5.52971e-58	-0.854956	0.236	0.827	1.85455e-53	UGP2
PDPN	1.61632e-56	-0.856032	0.164	0.774	5.42082e-52	PDPN
LDHA	7.45857e-56	-0.710676	0.731	0.965	2.50146e-51	LDHA
STAT1	1.18094e-55	-0.768722	0.102	0.707	3.96064e-51	STAT1
LMNA	1.49142e-55	-0.620167	0.865	0.993	5.00193e-51	LMNA
PLPP1	4.83419e-55	-0.750928	0.639	0.94	1.62129e-50	PLPP1
EMP1	4.81947e-52	-0.775913	0.536	0.943	1.61635e-47	EMP1
ITM2B	7.5839e-52	-0.715034	0.537	0.943	2.54349e-47	ITM2B
CTHRC1	2.61128e-51	-0.809105	0.645	0.94	8.75771e-47	CTHRC1
TPT1	4.74647e-51	0.553763	0.997	0.986	1.59187e-46	TPT1
PRG4	4.7777e-51	-1.43065	0.224	0.77	1.60235e-46	PRG4
SPOCK1	1.20919e-50	-0.685039	0.181	0.792	4.0554e-46	SPOCK1
OAS1	2.13269e-50	-0.642931	0.061	0.601	7.15263e-46	OAS1
KRT10	3.49744e-50	1.46054	0.67	0.392	1.17297e-45	KRT10
SLC39A14	6.20437e-50	-0.644929	0.07	0.622	2.08082e-45	SLC39A14
MGST1	6.52672e-50	-0.668649	0.347	0.88	2.18893e-45	MGST1
EMP3	1.91531e-49	-0.62747	0.811	0.982	6.42358e-45	EMP3
CRIP1	3.00527e-49	1.18484	0.927	0.887	1.00791e-44	CRIP1
KRT5	4.71421e-49	1.36567	0.635	0.261	1.58105e-44	KRT5
C1R	7.04893e-49	-0.805598	0.763	0.951	2.36407e-44	C1R
KRT1	8.77775e-49	1.46898	0.505	0.11	2.94388e-44	KRT1
MX2	2.08408e-48	-0.644073	0.052	0.597	6.98959e-44	MX2
SOD2	3.23773e-47	-1.14557	0.311	0.82	1.08587e-42	SOD2
CILP	3.84762e-47	-0.936747	0.388	0.837	1.29041e-42	CILP
PLA2G2A	7.59268e-47	-1.73784	0.181	0.671	2.54643e-42	PLA2G2A
PLSCR1	8.18705e-47	-0.724444	0.131	0.717	2.74577e-42	PLSCR1
COL1A1	8.27715e-47	1.06083	0.98	0.975	2.77599e-42	COL1A1
ATP5F1E	9.19622e-47	-0.606459	0.674	0.968	3.08423e-42	ATP5F1E
CTSA	1.18661e-46	-0.653889	0.368	0.89	3.97966e-42	CTSA
CD68	1.65543e-46	-0.638039	0.174	0.735	5.552e-42	CD68
STEAP4	4.60783e-46	-0.973698	0.111	0.622	1.54537e-41	STEAP4
MFGE8	2.01323e-45	-0.660167	0.507	0.922	6.75196e-41	MFGE8
GADD45GIP1	2.61108e-45	-0.608368	0.097	0.675	8.75702e-41	GADD45GIP1
UGDH	2.72865e-45	-0.6137	0.178	0.742	9.15136e-41	UGDH
CNN3	5.08508e-45	-0.625035	0.443	0.915	1.70543e-40	CNN3
HIF1A	6.2933e-45	-0.938349	0.12	0.647	2.11065e-40	HIF1A
THY1	9.73671e-45	-0.570026	0.673	0.968	3.2655e-40	THY1
PROCR	1.10961e-44	-0.810098	0.323	0.834	3.72142e-40	PROCR
EEF1A1	1.6897e-44	0.400451	1	1	5.66691e-40	EEF1A1
CTSB	1.35427e-43	-0.693999	0.645	0.951	4.54193e-39	CTSB
TNC	1.51628e-43	-1.50256	0.046	0.484	5.08529e-39	TNC
SELENOS	1.60081e-43	-0.591536	0.275	0.848	5.36881e-39	SELENOS
PTGES	1.6925e-43	-0.717079	0.326	0.83	5.67632e-39	PTGES
SLIT3	2.20073e-43	-0.671383	0.606	0.951	7.38082e-39	SLIT3
TNXB	7.70313e-43	-0.748037	0.72	0.936	2.58347e-38	TNXB
TNFRSF12A	1.79155e-42	-0.684801	0.052	0.537	6.00851e-38	TNFRSF12A
EEF1G	2.4263e-42	1.11269	0.782	0.693	8.13734e-38	EEF1G
PTGIS	8.82312e-42	-0.677842	0.298	0.841	2.9591e-37	PTGIS
CD248	1.53418e-41	-0.718556	0.74	0.947	5.14534e-37	CD248
ENO1	4.2922e-41	-0.565409	0.513	0.933	1.43952e-36	ENO1
FGF7	7.30794e-41	-0.763474	0.263	0.774	2.45094e-36	FGF7
ADM	3.69658e-40	-1.18162	0.216	0.654	1.23976e-35	ADM
TUBA1C	1.15514e-39	-0.569986	0.317	0.837	3.8741e-35	TUBA1C
ISLR	1.18526e-39	-0.507945	0.753	0.968	3.97511e-35	ISLR
AQP1	2.68922e-39	-0.674479	0.551	0.919	9.01912e-35	AQP1
CFD	5.22323e-39	-0.564913	0.959	0.996	1.75177e-34	CFD
IFI44L	1.07026e-38	-0.473341	0.02	0.41	3.58945e-34	IFI44L
ANXA1	1.30709e-38	-0.563451	0.889	0.975	4.38373e-34	ANXA1
F3	8.41961e-38	-0.441706	0.012	0.325	2.82377e-33	F3
COL14A1	8.90597e-38	-0.665983	0.365	0.869	2.98688e-33	COL14A1
APOE	9.60321e-38	1.73303	0.511	0.198	3.22073e-33	APOE
AXL	1.07333e-37	-0.546984	0.108	0.643	3.59972e-33	AXL
SGK1	1.27061e-37	-0.637259	0.087	0.572	4.26137e-33	SGK1
PDK4	1.45912e-37	-1.15467	0.137	0.555	4.8936e-33	PDK4
ABL2	1.99544e-37	-0.458741	0.041	0.477	6.69232e-33	ABL2
FBN1	3.41872e-37	-0.593457	0.725	0.94	1.14657e-32	FBN1
SRPX2	4.74425e-37	-0.493375	0.073	0.576	1.59112e-32	SRPX2
CPZ	4.87168e-37	1.02149	0.385	0.042	1.63386e-32	CPZ
LMCD1	7.09506e-37	-0.596162	0.096	0.58	2.37954e-32	LMCD1
CCDC85B	7.96489e-37	-0.550643	0.12	0.661	2.67126e-32	CCDC85B
S100A8	1.59809e-36	-0.562901	0.006	0.29	5.35968e-32	S100A8
CAPG	2.39303e-36	-0.653444	0.379	0.841	8.02576e-32	CAPG
MMP3	3.06668e-36	-0.911605	0.006	0.272	1.0285e-31	MMP3
LUM	8.46862e-36	-0.537776	0.86	0.975	2.84021e-31	LUM
SHISA5	1.08942e-35	-0.544039	0.312	0.823	3.6537e-31	SHISA5
BAG2	1.22942e-35	-0.521108	0.129	0.629	4.12321e-31	BAG2
CFB	1.97229e-35	-0.513645	0.099	0.583	6.61467e-31	CFB
CDH13	2.2087e-35	-0.572766	0.288	0.816	7.40754e-31	CDH13
CD47	3.13341e-35	-0.467299	0.24	0.802	1.05088e-30	CD47
C1S	4.50616e-35	-0.547714	0.906	0.965	1.51128e-30	C1S
UQCRFS1	5.33922e-35	-0.454061	0.131	0.671	1.79067e-30	UQCRFS1
RCN1	5.79593e-35	-0.506835	0.227	0.802	1.94384e-30	RCN1
TIMP3	1.59012e-34	-0.64055	0.562	0.919	5.33293e-30	TIMP3
LIMA1	3.99804e-34	-0.520945	0.486	0.908	1.34086e-29	LIMA1
GFPT2	5.00689e-34	-0.510486	0.094	0.594	1.67921e-29	GFPT2
TUBB6	5.20572e-34	-0.473026	0.382	0.855	1.74589e-29	TUBB6
PKM	6.25007e-34	-0.465115	0.65	0.961	2.09615e-29	PKM
PENK	9.56747e-34	-0.641342	0.017	0.343	3.20874e-29	PENK
FXYD5	1.02596e-33	-0.526044	0.466	0.922	3.44087e-29	FXYD5
TGFBR3	2.86782e-33	-0.545643	0.396	0.841	9.6181e-29	TGFBR3
PRELP	4.1713e-33	-0.614644	0.49	0.894	1.39897e-28	PRELP
ATP5ME	6.01935e-33	-0.447779	0.172	0.731	2.01877e-28	ATP5ME
GSN	6.2138e-33	-0.586046	0.93	0.975	2.08398e-28	GSN
PDE4D	6.52327e-33	-0.392636	0.011	0.3	2.18777e-28	PDE4D
MIR4435-2HG	9.3778e-33	-0.421441	0.082	0.58	3.14513e-28	MIR4435-2HG
CD70	1.00131e-32	-0.627686	0.187	0.647	3.35818e-28	CD70
NT5E	1.33246e-32	-0.493859	0.335	0.848	4.46882e-28	NT5E
SLIRP	1.67605e-32	-0.44982	0.164	0.721	5.62112e-28	SLIRP
DMKN	1.82696e-32	1.19001	0.397	0.113	6.12727e-28	DMKN
LGALS7B	2.20276e-32	1.11123	0.473	0.194	7.38762e-28	LGALS7B
WDR1	2.41367e-32	-0.491975	0.248	0.767	8.09498e-28	WDR1
C1QTNF3	2.59021e-32	-0.643624	0.237	0.668	8.68705e-28	C1QTNF3
THBS2	3.77574e-32	-0.650623	0.639	0.922	1.26631e-27	THBS2
SEC61G	6.0417e-32	-0.410573	0.484	0.936	2.02626e-27	SEC61G
C1QBP	6.56959e-32	-0.393898	0.12	0.647	2.20331e-27	C1QBP
HSD3B7	1.49442e-31	-0.498077	0.207	0.7	5.01197e-27	HSD3B7
PGRMC1	1.80677e-31	-0.479677	0.432	0.898	6.05954e-27	PGRMC1
VCAN	1.87569e-31	-0.56966	0.697	0.929	6.29069e-27	VCAN
GLUD1	1.95663e-31	-0.487433	0.181	0.714	6.56214e-27	GLUD1
P4HA3	4.88619e-31	-0.298	0.005	0.244	1.63873e-26	P4HA3
FHL2	1.81798e-30	-0.463663	0.079	0.505	6.09713e-26	FHL2
MYOF	2.484e-30	-0.492868	0.201	0.739	8.33085e-26	MYOF
NDUFB1	2.9058e-30	-0.424285	0.123	0.661	9.74546e-26	NDUFB1
EIF2AK2	3.34075e-30	-0.478042	0.169	0.7	1.12042e-25	EIF2AK2
FSTL1	3.40223e-30	-0.432345	0.799	0.954	1.14104e-25	FSTL1
COL1A2	3.4632e-30	0.645038	0.988	0.979	1.16149e-25	COL1A2
AC245595.1	3.60529e-30	-0.481126	0.317	0.799	1.20914e-25	AC245595.1
CFL1	4.00312e-30	-0.399869	0.833	0.982	1.34257e-25	CFL1
IRF7	4.15774e-30	-0.41137	0.038	0.42	1.39442e-25	IRF7
ITGBL1	5.25992e-30	-0.434138	0.434	0.898	1.76407e-25	ITGBL1
PAMR1	5.35068e-30	-0.489852	0.155	0.615	1.79451e-25	PAMR1
TIMP1	8.16253e-30	-0.362336	0.903	0.993	2.73755e-25	TIMP1
GBE1	9.01889e-30	-0.478491	0.11	0.576	3.02476e-25	GBE1
ANXA11	9.39283e-30	-0.417866	0.288	0.806	3.15017e-25	ANXA11
SERF2	1.8275e-29	-0.352173	0.936	0.993	6.12908e-25	SERF2
DPP4	1.95264e-29	-0.509812	0.204	0.696	6.54876e-25	DPP4
APCDD1	2.35227e-29	1.05474	0.268	0.042	7.88904e-25	APCDD1
ATP5MD	2.51179e-29	-0.437404	0.364	0.859	8.42404e-25	ATP5MD
S100A9	2.70075e-29	-0.466001	0.003	0.223	9.05777e-25	S100A9
ANGPTL2	2.80442e-29	-0.450459	0.353	0.823	9.40547e-25	ANGPTL2
COX7A1	4.4477e-29	-0.471069	0.283	0.788	1.49167e-24	COX7A1
IFIT3	5.97002e-29	-0.52164	0.068	0.527	2.00223e-24	IFIT3
RSAD2	6.69299e-29	-0.334565	0.005	0.24	2.24469e-24	RSAD2
HM13	6.83576e-29	-0.36802	0.553	0.933	2.29258e-24	HM13
FLNA	1.04827e-28	-0.50004	0.349	0.852	3.51569e-24	FLNA
DPP7	1.44584e-28	-0.412814	0.225	0.756	4.84905e-24	DPP7
ODF3B	3.89415e-28	-0.376912	0.049	0.463	1.30602e-23	ODF3B
CA12	4.46332e-28	-0.396592	0.1	0.562	1.49691e-23	CA12
SNX9	4.53568e-28	-0.424064	0.161	0.661	1.52118e-23	SNX9
ANKRD28	8.96121e-28	-0.462954	0.114	0.601	3.00541e-23	ANKRD28
MAP1B	1.42157e-27	-0.479181	0.489	0.876	4.76766e-23	MAP1B
GRN	1.85603e-27	-0.373138	0.676	0.936	6.22474e-23	GRN
TMSB10	3.11289e-27	-0.262975	0.983	1	1.044e-22	TMSB10
EIF4G2	3.54794e-27	-0.443496	0.387	0.873	1.18991e-22	EIF4G2
WIF1	3.87918e-27	1.19353	0.212	0	1.301e-22	WIF1
FTL	4.80832e-27	0.478414	0.995	0.996	1.61261e-22	FTL
ALDOA	5.21995e-27	-0.374932	0.705	0.954	1.75067e-22	ALDOA
CD44	6.99155e-27	-0.435013	0.653	0.947	2.34482e-22	CD44
NDUFA1	7.24477e-27	-0.386889	0.382	0.894	2.42975e-22	NDUFA1
ANPEP	7.34361e-27	-0.473668	0.224	0.753	2.4629e-22	ANPEP
AKR1C1	7.51782e-27	-0.466257	0.317	0.767	2.52133e-22	AKR1C1
PI16	7.67678e-27	1.42624	0.749	0.636	2.57464e-22	PI16
XBP1	7.85233e-27	-0.464047	0.215	0.686	2.63351e-22	XBP1
IFI35	9.9631e-27	-0.400883	0.126	0.636	3.34142e-22	IFI35
RAB32	1.04804e-26	-0.379709	0.1	0.534	3.5149e-22	RAB32
CTSL	1.8948e-26	-0.549799	0.406	0.859	6.35478e-22	CTSL
LRRC32	2.06046e-26	-0.420938	0.125	0.58	6.91037e-22	LRRC32
TGFBR2	3.5939e-26	-0.426344	0.145	0.65	1.20532e-21	TGFBR2
MVP	3.63065e-26	-0.374446	0.286	0.777	1.21765e-21	MVP
LAMC1	4.48473e-26	-0.49346	0.268	0.749	1.50409e-21	LAMC1
POSTN	4.64188e-26	1.08935	0.437	0.117	1.55679e-21	POSTN
PSME1	4.77105e-26	-0.385387	0.545	0.933	1.60011e-21	PSME1
C1orf21	4.80542e-26	-0.371725	0.16	0.657	1.61164e-21	C1orf21
HEXB	6.17381e-26	-0.372349	0.286	0.799	2.07057e-21	HEXB
THBS1	6.21277e-26	-0.940647	0.271	0.689	2.08364e-21	THBS1
PAM	6.64834e-26	-0.448335	0.467	0.89	2.22972e-21	PAM
CLIC1	6.79242e-26	-0.37158	0.75	0.965	2.27804e-21	CLIC1
UAP1	6.83794e-26	-0.468828	0.24	0.724	2.29331e-21	UAP1
COL6A3	7.23463e-26	-0.552247	0.653	0.922	2.42635e-21	COL6A3
SMIM14	7.74224e-26	-0.385598	0.269	0.788	2.59659e-21	SMIM14
CAVIN3	8.07096e-26	-0.358842	0.568	0.929	2.70684e-21	CAVIN3
DSTN	9.70817e-26	-0.333846	0.755	0.979	3.25593e-21	DSTN
AKR1C2	1.08229e-25	-0.445572	0.347	0.77	3.62979e-21	AKR1C2
HERC6	1.13409e-25	-0.294596	0.014	0.261	3.80351e-21	HERC6
DSP	1.28098e-25	0.966147	0.329	0.099	4.29615e-21	DSP
YBX1	1.37855e-25	-0.374878	0.591	0.901	4.62338e-21	YBX1
DDX21	1.76814e-25	-0.415557	0.137	0.601	5.93e-21	DDX21
VCL	1.93154e-25	-0.391967	0.186	0.686	6.478e-21	VCL
CDA	2.80262e-25	-0.425775	0.046	0.375	9.39942e-21	CDA
S100A3	3.21031e-25	-0.440367	0.053	0.396	1.07667e-20	S100A3
CRTAC1	3.46383e-25	-0.357202	0.02	0.29	1.1617e-20	CRTAC1
ANK2	4.02608e-25	-0.456034	0.28	0.76	1.35027e-20	ANK2
MRPL52	4.04812e-25	-0.408039	0.172	0.721	1.35766e-20	MRPL52
RBMS1	4.62551e-25	-0.3684	0.196	0.707	1.55131e-20	RBMS1
ADAM9	7.32152e-25	-0.39171	0.166	0.625	2.45549e-20	ADAM9
FMOD	7.8276e-25	-0.438044	0.253	0.746	2.62522e-20	FMOD
SDCBP	8.65331e-25	-0.365607	0.551	0.926	2.90215e-20	SDCBP
GEM	9.04675e-25	1.01293	0.332	0.092	3.0341e-20	GEM
RRAGA	1.09441e-24	-0.33836	0.195	0.724	3.67042e-20	RRAGA
SAMHD1	2.2413e-24	-0.413117	0.23	0.731	7.51689e-20	SAMHD1
HLA-E	2.59289e-24	-0.425584	0.603	0.915	8.69605e-20	HLA-E
MYADM	3.43475e-24	-0.327834	0.606	0.922	1.15195e-19	MYADM
SERPINE2	3.49682e-24	-0.614287	0.04	0.367	1.17276e-19	SERPINE2
SERPING1	3.94762e-24	-0.425515	0.898	0.961	1.32395e-19	SERPING1
CXCL14	5.23065e-24	0.699118	0.982	0.965	1.75426e-19	CXCL14
DEK	6.01031e-24	-0.384134	0.207	0.728	2.01574e-19	DEK
MAP1A	8.52197e-24	-0.389748	0.282	0.724	2.8581e-19	MAP1A
LINC00968	8.87093e-24	-0.348517	0.015	0.254	2.97513e-19	LINC00968
AOX1	9.58391e-24	-0.453728	0.143	0.597	3.21425e-19	AOX1
HSP90AA1	1.23793e-23	0.896225	0.889	0.929	4.15176e-19	HSP90AA1
VDAC1	1.27158e-23	-0.34852	0.317	0.813	4.26462e-19	VDAC1
ACTG1	1.52814e-23	-0.253874	0.983	0.996	5.12508e-19	ACTG1
S100A7	1.59651e-23	-0.286944	0	0.145	5.35437e-19	S100A7
HAS2	1.68337e-23	-0.415083	0.067	0.456	5.64569e-19	HAS2
EIF5A	2.07751e-23	-0.334871	0.533	0.901	6.96755e-19	EIF5A
ANXA4	2.11639e-23	-0.361668	0.569	0.919	7.09795e-19	ANXA4
RAN	2.20895e-23	-0.359843	0.519	0.908	7.40836e-19	RAN
CD55	3.60075e-23	-0.319322	0.597	0.929	1.20762e-18	CD55
SRPX	3.78499e-23	-0.585858	0.263	0.689	1.26941e-18	SRPX
ARHGDIA	3.92496e-23	-0.332644	0.408	0.866	1.31635e-18	ARHGDIA
TUBB4B	5.5342e-23	-0.38727	0.435	0.876	1.85606e-18	TUBB4B
ROMO1	6.16099e-23	-0.33045	0.452	0.873	2.06627e-18	ROMO1
CD151	7.57596e-23	-0.336828	0.615	0.933	2.54082e-18	CD151
AHNAK2	1.15485e-22	-0.387227	0.342	0.784	3.87315e-18	AHNAK2
MYL9	1.52424e-22	-0.335964	0.534	0.929	5.11198e-18	MYL9
TFG	1.73417e-22	-0.346644	0.202	0.693	5.81605e-18	TFG
ANXA7	1.9133e-22	-0.360664	0.335	0.802	6.41683e-18	ANXA7
GNG5	1.99237e-22	-0.299729	0.525	0.905	6.682e-18	GNG5
TNFRSF11B	2.41504e-22	-0.250832	0.015	0.247	8.09956e-18	TNFRSF11B
SFRP2	2.50451e-22	0.85369	0.922	0.894	8.39962e-18	SFRP2
CD109	2.63236e-22	-0.37587	0.212	0.678	8.82841e-18	CD109
LAMA2	2.79497e-22	-0.42138	0.318	0.792	9.37376e-18	LAMA2
YWHAQ	2.88481e-22	-0.323984	0.581	0.922	9.67506e-18	YWHAQ
TMEM160	2.90708e-22	-0.330253	0.041	0.364	9.74977e-18	TMEM160
KLF6	3.45153e-22	-0.412209	0.47	0.862	1.15757e-17	KLF6
CTSS	3.92218e-22	-0.396537	0.087	0.505	1.31542e-17	CTSS
APBB1IP	4.21126e-22	-0.330972	0.097	0.484	1.41237e-17	APBB1IP
ERGIC1	4.99047e-22	-0.339298	0.143	0.622	1.6737e-17	ERGIC1
PIGT	5.82394e-22	-0.309284	0.475	0.862	1.95323e-17	PIGT
SCCPDH	6.55433e-22	-0.333242	0.111	0.565	2.19819e-17	SCCPDH
CAV1	6.63225e-22	-0.389175	0.781	0.968	2.22433e-17	CAV1
ITGAV	1.11933e-21	-0.343039	0.116	0.558	3.75401e-17	ITGAV
ITGA5	1.1429e-21	-0.365275	0.126	0.569	3.83305e-17	ITGA5
LRRC59	1.40551e-21	-0.374972	0.201	0.703	4.71379e-17	LRRC59
TMCO1	1.90442e-21	-0.313889	0.233	0.746	6.38706e-17	TMCO1
SPON2	2.12154e-21	-0.371179	0.387	0.802	7.11523e-17	SPON2
ARL6IP1	2.17639e-21	0.751297	0.332	0.138	7.29919e-17	ARL6IP1
BSG	2.35717e-21	-0.342188	0.507	0.912	7.90548e-17	BSG
CRAT	4.52181e-21	-0.37472	0.065	0.442	1.51652e-16	CRAT
RNF130	4.68618e-21	-0.335727	0.117	0.53	1.57165e-16	RNF130
RACK1	5.23831e-21	0.533608	0.97	0.986	1.75683e-16	RACK1
SNRPG	5.32911e-21	-0.297247	0.292	0.774	1.78728e-16	SNRPG
AUP1	5.56638e-21	-0.360225	0.341	0.806	1.86685e-16	AUP1
CALM1	6.92509e-21	-0.260803	0.781	0.982	2.32254e-16	CALM1
BGN	7.82824e-21	0.746183	0.697	0.459	2.62543e-16	BGN
IQGAP1	8.91657e-21	-0.336513	0.388	0.848	2.99044e-16	IQGAP1
MCUB	1.03425e-20	-0.275202	0.047	0.378	3.46868e-16	MCUB
DYNLT3	1.97739e-20	-0.326258	0.177	0.629	6.63177e-16	DYNLT3
ATP5MPL	2.36968e-20	-0.331928	0.326	0.802	7.94744e-16	ATP5MPL
CAB39L	2.38261e-20	-0.340471	0.158	0.618	7.9908e-16	CAB39L
IER2	2.53366e-20	0.928902	0.583	0.488	8.49737e-16	IER2
DPT	2.71557e-20	-0.506923	0.705	0.933	9.10746e-16	DPT
CLTB	2.76326e-20	-0.361943	0.169	0.611	9.26742e-16	CLTB
LRP1	3.28566e-20	-0.344106	0.619	0.919	1.10195e-15	LRP1
NEAT1	3.3372e-20	-0.388776	0.536	0.901	1.11923e-15	NEAT1
SFRP4	3.35021e-20	-1.36431	0.03	0.251	1.12359e-15	SFRP4
SLFN5	3.94162e-20	-0.327995	0.158	0.633	1.32194e-15	SLFN5
MXRA8	4.02023e-20	-0.293779	0.566	0.94	1.3483e-15	MXRA8
ABI3BP	4.20643e-20	-0.417069	0.601	0.908	1.41075e-15	ABI3BP
RGCC	5.43147e-20	-0.448124	0.087	0.424	1.82161e-15	RGCC
EMD	5.82789e-20	-0.342353	0.212	0.7	1.95456e-15	EMD
ZPR1	6.01593e-20	-0.26101	0.029	0.283	2.01762e-15	ZPR1
DBN1	6.34478e-20	-0.308925	0.385	0.816	2.12791e-15	DBN1
CRISPLD2	6.96859e-20	-0.471421	0.186	0.636	2.33713e-15	CRISPLD2
GPX4	7.10677e-20	-0.265971	0.807	0.961	2.38347e-15	GPX4
EPSTI1	7.33347e-20	-0.400754	0.032	0.329	2.4595e-15	EPSTI1
P4HB	1.10775e-19	-0.258618	0.606	0.926	3.71517e-15	P4HB
FLOT1	1.14591e-19	-0.307214	0.23	0.707	3.84315e-15	FLOT1
KRT2	1.53777e-19	0.628541	0.186	0.011	5.15736e-15	KRT2
COL8A1	2.01633e-19	-0.33806	0.015	0.208	6.76236e-15	COL8A1
CTNNA1	2.08383e-19	-0.30844	0.282	0.76	6.98874e-15	CTNNA1
GAPDH	2.18112e-19	-0.314022	0.974	0.993	7.31504e-15	GAPDH
ARPC2	2.32004e-19	-0.260167	0.537	0.898	7.78096e-15	ARPC2
PLP2	2.46058e-19	-0.408152	0.473	0.83	8.2523e-15	PLP2
ID3	3.40728e-19	0.812708	0.699	0.548	1.14273e-14	ID3
NAMPT	3.4598e-19	-0.473252	0.155	0.558	1.16035e-14	NAMPT
DKK1	4.2732e-19	-0.638308	0.079	0.367	1.43314e-14	DKK1
TMBIM6	4.75389e-19	-0.262788	0.54	0.901	1.59436e-14	TMBIM6
EDEM2	5.42019e-19	-0.297094	0.04	0.325	1.81782e-14	EDEM2
ID1	7.38409e-19	0.842114	0.32	0.148	2.47647e-14	ID1
SRSF5	7.47418e-19	-0.323801	0.279	0.76	2.50669e-14	SRSF5
WIPI1	7.72732e-19	-0.37988	0.164	0.601	2.59159e-14	WIPI1
COX5B	8.59234e-19	-0.267522	0.618	0.943	2.8817e-14	COX5B
PDCD5	9.25701e-19	-0.286977	0.397	0.83	3.10462e-14	PDCD5
BASP1	1.061e-18	-0.332479	0.17	0.604	3.55837e-14	BASP1
NDFIP1	1.19771e-18	-0.250885	0.539	0.88	4.01688e-14	NDFIP1
GALNT13	1.38984e-18	-0.251081	0.015	0.216	4.66126e-14	GALNT13
TMEM109	1.71916e-18	-0.280233	0.352	0.806	5.7657e-14	TMEM109
C19orf66	1.74921e-18	-0.338048	0.058	0.428	5.86648e-14	C19orf66
SEMA3C	2.16895e-18	-0.342545	0.286	0.717	7.27423e-14	SEMA3C
LAP3	2.17703e-18	-0.348377	0.113	0.509	7.30132e-14	LAP3
NT5C	2.21132e-18	-0.261737	0.075	0.473	7.41633e-14	NT5C
PGAM1	2.22547e-18	-0.271108	0.584	0.901	7.46379e-14	PGAM1
PDLIM1	2.85036e-18	-0.326407	0.291	0.724	9.55955e-14	PDLIM1
JUNB	2.94472e-18	0.87029	0.732	0.615	9.876e-14	JUNB
IL32	3.70266e-18	-0.443512	0.107	0.463	1.2418e-13	IL32
ARID5B	4.22286e-18	-0.360601	0.222	0.661	1.41626e-13	ARID5B
ACKR3	4.46658e-18	-0.333466	0.09	0.42	1.498e-13	ACKR3
DTX3L	4.56613e-18	-0.274415	0.037	0.318	1.53139e-13	DTX3L
CLIP1	4.56661e-18	-0.274822	0.14	0.562	1.53155e-13	CLIP1
CTTN	4.9358e-18	-0.310004	0.184	0.64	1.65537e-13	CTTN
IER3	5.41841e-18	0.939302	0.478	0.329	1.81722e-13	IER3
LGALS7	6.03854e-18	0.700232	0.269	0.085	2.0252e-13	LGALS7
CAMK2D	6.44423e-18	-0.257881	0.05	0.367	2.16127e-13	CAMK2D
GUK1	6.49902e-18	-0.257325	0.464	0.848	2.17964e-13	GUK1
RAB7A	6.60238e-18	-0.26545	0.362	0.799	2.21431e-13	RAB7A
RUNX1	7.33363e-18	-0.293578	0.043	0.357	2.45955e-13	RUNX1
SAT1	7.79996e-18	-0.427162	0.314	0.742	2.61595e-13	SAT1
TWIST2	8.67239e-18	-0.33541	0.17	0.633	2.90855e-13	TWIST2
FIBIN	9.53635e-18	-0.318815	0.09	0.481	3.1983e-13	FIBIN
ENTPD1	9.80916e-18	-0.38581	0.082	0.396	3.2898e-13	ENTPD1
PLS3	1.02966e-17	-0.345021	0.339	0.767	3.45326e-13	PLS3
PLIN3	1.05274e-17	-0.313426	0.301	0.746	3.53069e-13	PLIN3
CDIPT	1.10305e-17	-0.274897	0.111	0.527	3.6994e-13	CDIPT
PARP9	1.11754e-17	-0.324482	0.065	0.396	3.748e-13	PARP9
PTX3	1.6715e-17	-0.621948	0.006	0.145	5.60588e-13	PTX3
SEL1L	1.69101e-17	-0.258722	0.114	0.516	5.67131e-13	SEL1L
TNFRSF1A	1.74153e-17	-0.286103	0.32	0.774	5.84073e-13	TNFRSF1A
GLIPR1	1.82783e-17	-0.302532	0.056	0.375	6.13016e-13	GLIPR1
RNF10	1.90411e-17	-0.291117	0.067	0.41	6.386e-13	RNF10
BZW1	1.93963e-17	-0.317516	0.294	0.767	6.50512e-13	BZW1
ERRFI1	2.18506e-17	-0.262033	0.046	0.339	7.32825e-13	ERRFI1
EEF2	2.27269e-17	0.678425	0.924	0.961	7.62216e-13	EEF2
SSC5D	2.29662e-17	-0.275155	0.233	0.696	7.7024e-13	SSC5D
DYNLT1	2.33749e-17	-0.282108	0.244	0.686	7.83946e-13	DYNLT1
EIF4G1	2.61406e-17	-0.306609	0.219	0.678	8.76702e-13	EIF4G1
PDE4DIP	3.95072e-17	-0.281136	0.196	0.65	1.32499e-12	PDE4DIP
NAAA	4.01723e-17	-0.336996	0.117	0.523	1.3473e-12	NAAA
SP100	4.53588e-17	-0.290805	0.195	0.64	1.52124e-12	SP100
ADRM1	6.45033e-17	-0.274053	0.213	0.693	2.16331e-12	ADRM1
ZFP36L2	7.60017e-17	-0.306786	0.588	0.887	2.54894e-12	ZFP36L2
SFN	8.46904e-17	0.745843	0.263	0.11	2.84035e-12	SFN
VAT1	1.05937e-16	-0.257356	0.501	0.859	3.55293e-12	VAT1
COL18A1	1.1685e-16	0.617326	0.148	0.025	3.9189e-12	COL18A1
CAMK1D	1.30096e-16	-0.30499	0.097	0.438	4.36316e-12	CAMK1D
OPTN	1.40587e-16	-0.284404	0.335	0.767	4.715e-12	OPTN
APOD	1.5394e-16	0.696046	0.942	0.958	5.16283e-12	APOD
SMIM37	1.553e-16	-0.25401	0.187	0.625	5.20845e-12	SMIM37
TMEM258	1.61293e-16	-0.260981	0.53	0.898	5.40944e-12	TMEM258
HLA-A	1.95748e-16	-0.350915	0.875	0.965	6.56498e-12	HLA-A
RAMP2	1.97275e-16	-0.343326	0.132	0.502	6.61622e-12	RAMP2
SPTAN1	2.01599e-16	-0.300758	0.282	0.724	6.76124e-12	SPTAN1
FGFR1	2.38055e-16	-0.285849	0.303	0.742	7.98389e-12	FGFR1
CSNK2B	2.54095e-16	0.735254	0.467	0.382	8.52184e-12	CSNK2B
SPARC	2.83812e-16	0.907974	0.962	0.989	9.51847e-12	SPARC
UBE2L6	2.89998e-16	-0.279816	0.19	0.618	9.72594e-12	UBE2L6
NAV1	3.35645e-16	-0.288037	0.151	0.551	1.12568e-11	NAV1
ZYX	3.57486e-16	-0.269715	0.18	0.604	1.19894e-11	ZYX
FOS	3.59595e-16	0.623037	0.851	0.654	1.20601e-11	FOS
CNOT8	3.85742e-16	-0.273205	0.155	0.572	1.2937e-11	CNOT8
DYNC1H1	4.04057e-16	-0.250924	0.257	0.739	1.35513e-11	DYNC1H1
COL3A1	4.54833e-16	0.554405	0.967	0.975	1.52542e-11	COL3A1
PSME2	4.65922e-16	-0.328146	0.312	0.735	1.56261e-11	PSME2
UBE2I	4.79765e-16	-0.25234	0.303	0.799	1.60904e-11	UBE2I
UBE2A	4.82167e-16	-0.267735	0.25	0.678	1.61709e-11	UBE2A
SMIM12	6.19542e-16	-0.279026	0.093	0.449	2.07782e-11	SMIM12
LY6D	6.48004e-16	0.712514	0.24	0.095	2.17328e-11	LY6D
FAP	7.14178e-16	-0.288317	0.262	0.682	2.39521e-11	FAP
CYP7B1	7.208e-16	-0.251869	0.029	0.279	2.41742e-11	CYP7B1
CTSF	7.50154e-16	-0.295272	0.11	0.498	2.51587e-11	CTSF
CEBPD	7.76016e-16	-0.29693	0.102	0.491	2.6026e-11	CEBPD
ABLIM1	9.64099e-16	-0.334201	0.117	0.491	3.23339e-11	ABLIM1
CCT5	9.77248e-16	-0.259365	0.244	0.717	3.27749e-11	CCT5
UBL5	1.11424e-15	-0.25635	0.518	0.898	3.73693e-11	UBL5
PEA15	1.45528e-15	-0.277164	0.257	0.675	4.88073e-11	PEA15
LINC01133	1.71103e-15	-0.330944	0.123	0.459	5.73844e-11	LINC01133
PTGDS	1.84135e-15	0.906675	0.116	0.004	6.17551e-11	PTGDS
PDGFRA	2.00256e-15	-0.252686	0.222	0.689	6.71618e-11	PDGFRA
DEFB1	2.35427e-15	-0.31673	0.05	0.304	7.89576e-11	DEFB1
MRPL41	2.52555e-15	-0.250319	0.286	0.756	8.47017e-11	MRPL41
HNRNPAB	2.6949e-15	-0.271121	0.152	0.569	9.03816e-11	HNRNPAB
ITGB5	3.02966e-15	-0.253907	0.259	0.693	1.01609e-10	ITGB5
OSBPL8	3.59845e-15	-0.265923	0.23	0.678	1.20685e-10	OSBPL8
ITIH5	3.87232e-15	0.705967	0.414	0.254	1.2987e-10	ITIH5
GLIPR2	4.11709e-15	-0.255104	0.233	0.657	1.38079e-10	GLIPR2
KRT15	4.53958e-15	0.581508	0.128	0.004	1.52248e-10	KRT15
RARRES2	4.56467e-15	0.634036	0.177	0.039	1.5309e-10	RARRES2
MT1E	5.18131e-15	-0.481764	0.454	0.823	1.73771e-10	MT1E
YWHAE	5.79799e-15	-0.255025	0.388	0.823	1.94453e-10	YWHAE
S100A2	5.87165e-15	0.729466	0.282	0.145	1.96924e-10	S100A2
TMEM120A	5.90402e-15	-0.278072	0.137	0.509	1.98009e-10	TMEM120A
PDLIM4	6.03239e-15	-0.268523	0.28	0.703	2.02314e-10	PDLIM4
PET100	6.0392e-15	-0.257632	0.108	0.484	2.02543e-10	PET100
RAD23A	6.092e-15	-0.258421	0.318	0.763	2.04314e-10	RAD23A
S100A14	6.75808e-15	0.599759	0.175	0.039	2.26653e-10	S100A14
JAGN1	6.96241e-15	-0.277766	0.145	0.544	2.33505e-10	JAGN1
DLGAP4	7.61132e-15	-0.265586	0.157	0.558	2.55268e-10	DLGAP4
SNX7	7.64641e-15	-0.265933	0.16	0.562	2.56445e-10	SNX7
NDUFA3	9.06832e-15	-0.251488	0.149	0.572	3.04133e-10	NDUFA3
HES1	9.09777e-15	0.618786	0.24	0.088	3.05121e-10	HES1
COL15A1	1.04283e-14	-0.333814	0.152	0.558	3.49745e-10	COL15A1
SNRPF	1.28698e-14	-0.270935	0.219	0.654	4.31626e-10	SNRPF
PLBD1	1.31612e-14	-0.265989	0.053	0.311	4.414e-10	PLBD1
PPP1R15A	1.34606e-14	0.853032	0.549	0.534	4.51441e-10	PPP1R15A
ID2	1.50212e-14	0.795046	0.464	0.41	5.03782e-10	ID2
MT1M	1.50519e-14	-0.629976	0.416	0.731	5.04809e-10	MT1M
AK3	1.78464e-14	-0.253305	0.152	0.583	5.98534e-10	AK3
SNRPD1	2.13265e-14	-0.256858	0.205	0.65	7.15249e-10	SNRPD1
ESYT2	2.53392e-14	-0.292627	0.093	0.449	8.49826e-10	ESYT2
IPO5	4.11041e-14	-0.259617	0.132	0.537	1.37855e-09	IPO5
IER3IP1	5.90606e-14	-0.26446	0.192	0.625	1.98077e-09	IER3IP1
GAS7	5.93892e-14	-0.3206	0.157	0.544	1.99179e-09	GAS7
OGDH	6.81126e-14	-0.28155	0.091	0.417	2.28436e-09	OGDH
CTGF	6.94703e-14	-0.325238	0.152	0.509	2.32989e-09	CTGF
CMSS1	8.31235e-14	-0.268733	0.058	0.364	2.7878e-09	CMSS1
PARVA	1.46183e-13	-0.274038	0.125	0.484	4.90269e-09	PARVA
STMN2	1.50416e-13	-0.525308	0.041	0.251	5.04467e-09	STMN2
HTATIP2	1.71615e-13	-0.250731	0.055	0.336	5.75564e-09	HTATIP2
RGS16	1.78297e-13	0.812737	0.222	0.085	5.97971e-09	RGS16
CHMP4B	1.81783e-13	-0.251293	0.148	0.541	6.09665e-09	CHMP4B
ATP2B4	2.82097e-13	-0.269673	0.212	0.59	9.46098e-09	ATP2B4
MRPL54	3.62201e-13	-0.250392	0.23	0.675	1.21475e-08	MRPL54
VGLL3	4.1437e-13	-0.263014	0.154	0.537	1.38971e-08	VGLL3
FAU	4.18465e-13	0.382002	0.982	0.979	1.40345e-08	FAU
CAV2	4.22444e-13	-0.288864	0.125	0.491	1.41679e-08	CAV2
CRIP2	7.17552e-13	-0.271692	0.416	0.806	2.40652e-08	CRIP2
STAT2	1.03986e-12	-0.269952	0.058	0.367	3.48749e-08	STAT2
PFDN5	1.35245e-12	0.548001	0.913	0.947	4.53586e-08	PFDN5
TUSC3	1.53584e-12	-0.270251	0.067	0.35	5.15091e-08	TUSC3
CERCAM	2.06873e-12	-0.259029	0.205	0.59	6.93809e-08	CERCAM
PLEC	2.25623e-12	-0.257346	0.231	0.64	7.56694e-08	PLEC
AGAP1	2.68832e-12	-0.250497	0.087	0.364	9.01609e-08	AGAP1
KRTDAP	3.08377e-12	0.547863	0.199	0.074	1.03424e-07	KRTDAP
RNASEK	3.35461e-12	0.698257	0.569	0.583	1.12507e-07	RNASEK
IGFBP4	3.41512e-12	-0.269318	0.431	0.82	1.14536e-07	IGFBP4
HSP90AB1	4.20452e-12	0.628414	0.913	0.947	1.41011e-07	HSP90AB1
JUN	4.39923e-12	0.835792	0.738	0.777	1.47541e-07	JUN
HTRA3	7.18188e-12	-0.364116	0.135	0.442	2.40866e-07	HTRA3
LTBP2	8.03486e-12	-0.25057	0.096	0.399	2.69473e-07	LTBP2
NDUFA11	9.69004e-12	0.58137	0.329	0.254	3.24985e-07	NDUFA11
LDB2	1.32018e-11	0.509505	0.187	0.081	4.42763e-07	LDB2
IFIT1	1.64909e-11	-0.260216	0.099	0.406	5.53072e-07	IFIT1
CCND1	1.72554e-11	-0.281954	0.338	0.661	5.78711e-07	CCND1
MAFB	2.12153e-11	0.573995	0.251	0.131	7.11519e-07	MAFB
PER3	2.28649e-11	0.404143	0.137	0.028	7.66844e-07	PER3
SNAI1	2.69232e-11	0.392297	0.135	0.028	9.0295e-07	SNAI1
CLEC11A	3.08699e-11	0.573397	0.321	0.191	1.03532e-06	CLEC11A
ADAMTS5	3.31803e-11	-0.257606	0.093	0.385	1.1128e-06	ADAMTS5
DSG1	3.35591e-11	0.405944	0.134	0.028	1.1255e-06	DSG1
TRAC	3.96615e-11	-0.301498	0.046	0.216	1.33017e-06	TRAC
HSPB2	4.16761e-11	0.452684	0.202	0.092	1.39773e-06	HSPB2
NDUFA13	4.4093e-11	0.627154	0.495	0.495	1.47879e-06	NDUFA13
HSPB1	7.55814e-11	0.572195	0.907	0.933	2.53485e-06	HSPB1
HDAC9	1.08607e-10	0.503675	0.172	0.081	3.64245e-06	HDAC9
ARL2	1.20667e-10	0.660393	0.518	0.523	4.04692e-06	ARL2
CCDC146	1.31712e-10	0.40766	0.139	0.039	4.41736e-06	CCDC146
SETD7	2.08263e-10	-0.252262	0.113	0.445	6.98471e-06	SETD7
SERPINH1	2.333e-10	0.655408	0.776	0.827	7.82442e-06	SERPINH1
TMBIM4	2.38259e-10	0.627585	0.472	0.466	7.99072e-06	TMBIM4
WARS	2.80845e-10	-0.325578	0.064	0.3	9.41898e-06	WARS
RASD1	2.8531e-10	0.549283	0.263	0.131	9.56874e-06	RASD1
C12orf57	2.92761e-10	0.5496	0.863	0.898	9.81861e-06	C12orf57
COL17A1	3.66439e-10	0.412297	0.104	0.021	1.22896e-05	COL17A1
LGALS3BP	4.22157e-10	-0.345531	0.146	0.413	1.41583e-05	LGALS3BP
CYR61	5.02842e-10	-0.285236	0.288	0.629	1.68643e-05	CYR61
RSRP1	5.30554e-10	0.606028	0.411	0.392	1.77937e-05	RSRP1
CDR1	7.20273e-10	0.387059	0.128	0.039	2.41565e-05	CDR1
TXNIP	7.5925e-10	0.66759	0.441	0.41	2.54637e-05	TXNIP
OLFM2	8.78423e-10	0.369614	0.104	0.018	2.94606e-05	OLFM2
SNHG8	1.10666e-09	0.653722	0.432	0.442	3.71153e-05	SNHG8
HMGN2	1.20461e-09	0.635889	0.615	0.678	4.04002e-05	HMGN2
NACA	1.40151e-09	0.402491	0.957	0.947	4.70037e-05	NACA
HSPH1	1.80234e-09	0.606835	0.274	0.226	6.0447e-05	HSPH1
MARCKS	2.05205e-09	0.47103	0.231	0.131	6.88216e-05	MARCKS
PLK2	2.19799e-09	0.331792	0.107	0.011	7.37162e-05	PLK2
SDHD	3.40012e-09	0.576721	0.365	0.346	0.000114033	SDHD
DSC3	4.20544e-09	0.404559	0.142	0.042	0.000141042	DSC3
CDKN1A	4.30278e-09	0.802786	0.51	0.523	0.000144307	CDKN1A
ITM2C	5.92039e-09	0.460129	0.175	0.106	0.000198558	ITM2C
CRLF1	1.05749e-08	-0.251406	0.096	0.364	0.000354662	CRLF1
HPGD	1.77788e-08	0.496564	0.184	0.102	0.000596264	HPGD
PPDPF	2.68816e-08	0.443192	0.906	0.94	0.000901554	PPDPF
MFAP2	3.55774e-08	0.616701	0.658	0.693	0.0011932	MFAP2
ATF3	3.72187e-08	0.687997	0.391	0.307	0.00124824	ATF3
U2AF1	4.90921e-08	0.265624	0.11	0.018	0.00164645	U2AF1
MATN4	5.56053e-08	0.545243	0.234	0.145	0.00186489	MATN4
TMEM176B	5.70411e-08	0.55917	0.285	0.194	0.00191304	TMEM176B
GSTM5	6.08111e-08	0.391042	0.152	0.074	0.00203948	GSTM5
TCF4	6.12352e-08	0.605409	0.493	0.555	0.0020537	TCF4
DKK2	7.9608e-08	0.416162	0.192	0.124	0.00266989	DKK2
FOSB	9.06741e-08	0.547035	0.274	0.212	0.00304103	FOSB
SLC2A3	1.53459e-07	0.548066	0.286	0.226	0.0051467	SLC2A3
AL365205.1	1.56159e-07	0.294232	0.119	0.049	0.00523726	AL365205.1
COMP	2.18884e-07	-0.525237	0.336	0.58	0.00734092	COMP
SVIL	3.02701e-07	0.503101	0.259	0.251	0.010152	SVIL
AC068888.1	3.53292e-07	0.348292	0.154	0.092	0.0118487	AC068888.1
NR4A1	7.44761e-07	0.709777	0.493	0.509	0.0249778	NR4A1
NEDD8	1.20776e-06	0.554082	0.556	0.661	0.0405059	NEDD8
HEXIM1	1.42491e-06	0.341117	0.142	0.088	0.0477887	HEXIM1

## Sheet: C4 FB-3
	p_val	avg_logFC	pct.1	pct.2	p_val_adj	Gene
CST3	8.35352e-168	-1.73663	0.811	1	2.80161e-163	CST3
IFI6	4.75827e-99	-1.558	0.267	0.943	1.59583e-94	IFI6
HSPA1B	1.5619e-93	2.82421	0.921	0.546	5.23829e-89	HSPA1B
HSPA1A	1.47565e-83	2.46413	0.95	0.856	4.94905e-79	HSPA1A
CFD	1.77256e-81	-0.910041	0.989	0.995	5.94483e-77	CFD
IFITM1	4.13671e-81	-0.988999	0.791	0.995	1.38737e-76	IFITM1
IFI27	4.37431e-76	-1.91639	0.228	0.845	1.46706e-71	IFI27
ISG15	1.79342e-75	-1.29638	0.075	0.809	6.01476e-71	ISG15
LY6E	2.10785e-66	-0.870484	0.654	0.99	7.0693e-62	LY6E
KRT14	1.82879e-65	2.05941	0.826	0.459	6.13341e-61	KRT14
CLU	1.03806e-61	-2.13785	0.342	0.851	3.48144e-57	CLU
IFITM3	1.58886e-58	-0.541564	0.969	1	5.32873e-54	IFITM3
NNMT	1.53201e-56	-1.04195	0.38	0.938	5.13807e-52	NNMT
RHOB	1.12426e-53	-1.20834	0.16	0.742	3.77055e-49	RHOB
HLA-B	8.1381e-53	-0.976034	0.629	0.985	2.72935e-48	HLA-B
PRSS23	1.65134e-50	-1.01982	0.228	0.856	5.53825e-46	PRSS23
HLA-C	1.43383e-48	-0.680208	0.826	0.99	4.80877e-44	HLA-C
MFAP5	3.61505e-48	-1.19145	0.239	0.722	1.21242e-43	MFAP5
CD248	8.33507e-48	-0.809734	0.564	0.974	2.79542e-43	CD248
MX1	2.47059e-47	-0.847441	0.03	0.541	8.28587e-43	MX1
KRT5	2.70858e-47	1.87486	0.626	0.263	9.08403e-43	KRT5
ITM2B	1.30529e-46	-0.751408	0.481	0.969	4.37769e-42	ITM2B
FBN1	5.16793e-44	-0.977216	0.248	0.825	1.73322e-39	FBN1
IGFBP6	6.4238e-43	-1.28079	0.418	0.887	2.15441e-38	IGFBP6
FTH1	1.99088e-42	-0.43399	0.981	1	6.67703e-38	FTH1
S100A6	3.84076e-41	-0.498908	0.995	0.995	1.28811e-36	S100A6
MT2A	1.08118e-40	-1.31158	0.418	0.918	3.62605e-36	MT2A
OAS1	1.14387e-40	-0.676619	0.032	0.521	3.8363e-36	OAS1
TYMP	3.60496e-40	-0.740383	0.15	0.778	1.20903e-35	TYMP
KRT1	2.61069e-39	1.68812	0.509	0.124	8.75573e-35	KRT1
ATP5F1E	8.8107e-39	-0.610841	0.486	0.969	2.95493e-34	ATP5F1E
COL6A3	5.63619e-38	-0.794297	0.474	0.974	1.89026e-33	COL6A3
PLA2G2A	2.80121e-37	-1.50574	0.328	0.799	9.3947e-33	PLA2G2A
SLIT3	3.15195e-37	-0.736284	0.346	0.923	1.0571e-32	SLIT3
DNAJB1	3.50692e-37	2.11324	0.739	0.557	1.17615e-32	DNAJB1
C1R	5.6199e-37	-0.681801	0.509	0.969	1.8848e-32	C1R
ANXA5	6.42762e-37	-0.646132	0.614	0.959	2.1557e-32	ANXA5
PTGES	9.01339e-37	-0.67657	0.207	0.825	3.02291e-32	PTGES
DMKN	1.24563e-36	1.48192	0.428	0.046	4.17759e-32	DMKN
CILP	3.32326e-36	-0.971785	0.094	0.588	1.11456e-31	CILP
KRT10	6.35181e-36	1.61339	0.652	0.371	2.13027e-31	KRT10
LMNA	8.01282e-36	-0.622759	0.728	0.995	2.68734e-31	LMNA
TNXB	1.01501e-35	-0.872442	0.284	0.84	3.40415e-31	TNXB
SERPINF1	4.95943e-35	-0.531973	0.84	0.985	1.66329e-30	SERPINF1
IFI44L	1.25744e-34	-0.637566	0.034	0.51	4.2172e-30	IFI44L
TPM4	2.08892e-34	-0.739941	0.304	0.856	7.00583e-30	TPM4
FGF7	5.93934e-34	-0.706322	0.358	0.892	1.99194e-29	FGF7
S100A4	1.34489e-33	-0.563572	0.935	0.995	4.5105e-29	S100A4
COL12A1	1.58484e-33	-0.890883	0.137	0.675	5.31524e-29	COL12A1
PTGIS	5.63444e-33	-0.748713	0.027	0.407	1.88968e-28	PTGIS
GADD45GIP1	2.99044e-32	-0.553433	0.053	0.567	1.00293e-27	GADD45GIP1
YBX1	5.56027e-32	-0.51301	0.358	0.928	1.8648e-27	YBX1
CD55	3.28905e-31	-0.810779	0.22	0.66	1.10308e-26	CD55
FSTL1	4.36307e-31	-0.685346	0.461	0.933	1.46329e-26	FSTL1
UQCRFS1	8.69506e-31	-0.466651	0.07	0.608	2.91615e-26	UQCRFS1
LGALS7B	1.00425e-30	1.47909	0.425	0.108	3.36805e-26	LGALS7B
SH3BGRL3	3.77658e-30	-0.584349	0.639	0.969	1.26659e-25	SH3BGRL3
LGALS3BP	7.3841e-30	-0.712026	0.32	0.814	2.47648e-25	LGALS3BP
S100A10	3.66609e-29	-0.439798	0.981	1	1.22953e-24	S100A10
MX2	4.02528e-29	-0.519092	0.048	0.505	1.35e-24	MX2
ANXA2	1.08717e-28	-0.487319	0.902	0.985	3.64615e-24	ANXA2
XBP1	1.55254e-28	-0.534187	0.075	0.588	5.20691e-24	XBP1
TMSB4X	1.55782e-28	-0.490695	0.933	0.995	5.22462e-24	TMSB4X
CTHRC1	2.69004e-28	-0.977357	0.148	0.582	9.02184e-24	CTHRC1
PFN1	3.25592e-28	-0.525339	0.532	0.938	1.09197e-23	PFN1
IFIT3	3.74796e-28	-0.625201	0.045	0.459	1.25699e-23	IFIT3
TMEM165	8.24984e-28	-0.509132	0.051	0.521	2.76683e-23	TMEM165
MEDAG	1.23326e-27	-0.599409	0.075	0.572	4.1361e-23	MEDAG
APOE	2.05784e-27	0.653854	0.974	0.902	6.90158e-23	APOE
IGFBP4	2.5558e-27	-0.589782	0.216	0.794	8.57165e-23	IGFBP4
MT1E	3.09209e-27	-0.657208	0.287	0.799	1.03703e-22	MT1E
SELENOS	3.30058e-27	-0.537499	0.119	0.67	1.10695e-22	SELENOS
C1S	4.715e-27	-0.473247	0.877	0.995	1.58132e-22	C1S
ZFP36L2	1.17321e-26	-0.482386	0.565	0.954	3.93472e-22	ZFP36L2
PLPP1	1.40451e-26	-0.622544	0.257	0.789	4.71044e-22	PLPP1
XAF1	2.13205e-26	-0.49595	0.03	0.407	7.15048e-22	XAF1
CAPN2	4.34628e-26	-0.502309	0.144	0.675	1.45765e-21	CAPN2
ATP5MD	1.05983e-25	-0.45147	0.215	0.784	3.55446e-21	ATP5MD
FHL1	1.87103e-25	-0.821761	0.231	0.706	6.27505e-21	FHL1
STAT1	2.15665e-25	-0.544016	0.081	0.582	7.23298e-21	STAT1
COMP	2.51952e-25	-1.82624	0.033	0.34	8.44997e-21	COMP
DPEP1	3.00763e-25	-0.723465	0.003	0.175	1.0087e-20	DPEP1
EPSTI1	3.25708e-25	-0.509045	0.043	0.469	1.09236e-20	EPSTI1
RCN1	3.56059e-25	-0.491143	0.119	0.675	1.19415e-20	RCN1
ANXA11	4.23495e-25	-0.49106	0.138	0.686	1.42032e-20	ANXA11
SHISA5	4.95564e-25	-0.480758	0.174	0.747	1.66202e-20	SHISA5
LDHA	5.02956e-25	-0.415779	0.627	0.974	1.68681e-20	LDHA
PCOLCE2	1.06415e-24	-0.737854	0.049	0.402	3.56893e-20	PCOLCE2
PLSCR1	1.88384e-24	-0.537808	0.178	0.747	6.31801e-20	PLSCR1
PRG4	2.59074e-24	-1.11561	0.013	0.253	8.68882e-20	PRG4
CNN3	2.67881e-24	-0.528708	0.26	0.804	8.98418e-20	CNN3
CAVIN3	2.81522e-24	-0.426649	0.337	0.876	9.44168e-20	CAVIN3
EMP1	3.09041e-24	-0.53365	0.378	0.881	1.03646e-19	EMP1
RRAGA	5.57272e-24	-0.441822	0.099	0.639	1.86898e-19	RRAGA
PDE4D	5.9139e-24	-0.467857	0.018	0.33	1.9834e-19	PDE4D
S100A9	6.70514e-24	-0.294979	0.001	0.175	2.24877e-19	S100A9
C1QBP	8.60148e-24	-0.442842	0.071	0.531	2.88476e-19	C1QBP
VCAN	1.12386e-23	-0.502412	0.598	0.964	3.76919e-19	VCAN
B2M	1.6702e-23	-0.33114	0.994	1	5.6015e-19	B2M
PDPN	3.55211e-23	-0.453261	0.031	0.366	1.19131e-18	PDPN
GALNT15	7.55968e-23	-0.370577	0.01	0.268	2.53536e-18	GALNT15
EMP3	1.32991e-22	-0.407648	0.63	0.964	4.46024e-18	EMP3
PAMR1	1.36216e-22	-0.419994	0.018	0.294	4.56842e-18	PAMR1
DBN1	1.54148e-22	-0.516902	0.164	0.634	5.16982e-18	DBN1
CD68	2.14666e-22	-0.443701	0.166	0.686	7.19945e-18	CD68
CTSF	3.29135e-22	-0.413485	0.041	0.454	1.10385e-17	CTSF
ACKR3	4.03637e-22	-0.329231	0.013	0.273	1.35372e-17	ACKR3
PGLS	4.947e-22	-0.403424	0.169	0.675	1.65912e-17	PGLS
RSAD2	5.37994e-22	-0.315821	0.002	0.186	1.80433e-17	RSAD2
NDUFB1	6.05143e-22	-0.443159	0.075	0.552	2.02953e-17	NDUFB1
COL6A2	7.07014e-22	-0.471629	0.823	0.985	2.37118e-17	COL6A2
TIMP3	8.3736e-22	-0.618954	0.3	0.835	2.80834e-17	TIMP3
TIMP1	1.02692e-21	-0.354969	0.815	0.979	3.44408e-17	TIMP1
MMP2	1.09588e-21	-0.506514	0.505	0.948	3.67537e-17	MMP2
SFRP4	1.35616e-21	-1.54401	0.015	0.237	4.54828e-17	SFRP4
AKR1C1	2.01718e-21	-0.568073	0.216	0.727	6.76523e-17	AKR1C1
CCDC85B	2.14077e-21	-0.423805	0.067	0.5	7.17973e-17	CCDC85B
AKR1C2	2.14091e-21	-0.463782	0.176	0.696	7.1802e-17	AKR1C2
TMSB10	3.01647e-21	-0.297751	0.965	1	1.01166e-16	TMSB10
ERRFI1	3.54873e-21	-0.40897	0.043	0.423	1.19017e-16	ERRFI1
EIF2AK2	3.9123e-21	-0.508376	0.123	0.629	1.31211e-16	EIF2AK2
BIN1	6.055e-21	-0.370124	0.053	0.448	2.03072e-16	BIN1
FBLN2	1.69126e-20	-0.431045	0.627	0.969	5.67216e-16	FBLN2
HIF1A	2.37382e-20	-0.476837	0.082	0.521	7.9613e-16	HIF1A
IFI35	3.12221e-20	-0.378652	0.094	0.567	1.04713e-15	IFI35
GPX4	3.14751e-20	-0.307038	0.723	0.974	1.05561e-15	GPX4
CRISPLD2	3.83175e-20	-0.472249	0.112	0.603	1.28509e-15	CRISPLD2
SLIRP	4.1514e-20	-0.428911	0.082	0.531	1.3923e-15	SLIRP
COX7A1	5.60602e-20	-0.395891	0.152	0.67	1.88015e-15	COX7A1
HEG1	6.37402e-20	-0.291349	0.016	0.273	2.13772e-15	HEG1
CD47	7.79016e-20	-0.430265	0.092	0.572	2.61266e-15	CD47
SERF2	8.23153e-20	-0.30398	0.84	0.985	2.76069e-15	SERF2
PIGT	1.30254e-19	-0.371005	0.229	0.737	4.36844e-15	PIGT
ABLIM1	1.35052e-19	-0.491182	0.08	0.469	4.52938e-15	ABLIM1
TAGLN2	2.40899e-19	-0.35362	0.621	0.964	8.07926e-15	TAGLN2
SLFN5	2.67996e-19	-0.430005	0.087	0.515	8.98806e-15	SLFN5
SLPI	2.98339e-19	-0.781272	0.159	0.552	1.00057e-14	SLPI
CTSA	3.07284e-19	-0.416865	0.169	0.67	1.03057e-14	CTSA
ADAR	3.20624e-19	-0.396001	0.048	0.454	1.07531e-14	ADAR
CFB	3.37179e-19	-0.425052	0.064	0.464	1.13083e-14	CFB
SDCBP	3.55193e-19	-0.33612	0.311	0.83	1.19124e-14	SDCBP
MT1M	4.00349e-19	-0.553528	0.317	0.804	1.34269e-14	MT1M
PDGFRL	4.01798e-19	-0.449035	0.227	0.706	1.34755e-14	PDGFRL
ABL1	4.78801e-19	-0.427097	0.045	0.397	1.6058e-14	ABL1
GSN	5.10594e-19	-0.422377	0.901	0.995	1.71243e-14	GSN
ITGBL1	5.72227e-19	-0.559634	0.115	0.536	1.91913e-14	ITGBL1
PLTP	7.42181e-19	-0.398639	0.315	0.825	2.48913e-14	PLTP
HLA-E	7.44891e-19	-0.290911	0.543	0.954	2.49822e-14	HLA-E
CLEC3B	7.70286e-19	-0.504841	0.652	0.918	2.58339e-14	CLEC3B
ODF3B	8.11796e-19	-0.36762	0.075	0.531	2.7226e-14	ODF3B
CXCL12	8.20487e-19	0.46138	0.979	0.959	2.75175e-14	CXCL12
SEMA3C	9.21563e-19	-0.513773	0.049	0.397	3.09074e-14	SEMA3C
ECM1	1.00982e-18	-0.448497	0.394	0.835	3.38673e-14	ECM1
TSC22D3	1.02632e-18	-0.370614	0.4	0.856	3.44207e-14	TSC22D3
OST4	1.04788e-18	-0.304441	0.434	0.938	3.51439e-14	OST4
AXL	1.0551e-18	-0.400712	0.051	0.464	3.53861e-14	AXL
TUBB6	1.11748e-18	-0.362793	0.202	0.696	3.7478e-14	TUBB6
HSP90AA1	1.42962e-18	1.15501	0.85	0.887	4.79466e-14	HSP90AA1
PLAC9	1.51106e-18	-0.35131	0.785	0.969	5.06779e-14	PLAC9
HEXB	1.5277e-18	-0.395968	0.104	0.582	5.12361e-14	HEXB
POLR2L	1.64206e-18	-0.351916	0.441	0.881	5.50713e-14	POLR2L
THY1	1.75639e-18	-0.314536	0.71	0.969	5.89058e-14	THY1
COL6A1	1.75972e-18	-0.381944	0.697	0.969	5.90174e-14	COL6A1
SAT1	1.76004e-18	-0.490464	0.272	0.768	5.90282e-14	SAT1
ANGPTL2	2.66596e-18	-0.420503	0.148	0.629	8.9411e-14	ANGPTL2
ENO1	2.86806e-18	-0.354056	0.35	0.835	9.6189e-14	ENO1
LAMC1	2.89876e-18	-0.444886	0.118	0.582	9.72186e-14	LAMC1
GYPC	3.16874e-18	-0.311069	0.443	0.876	1.06273e-13	GYPC
GLUD1	3.38778e-18	-0.363423	0.111	0.608	1.13619e-13	GLUD1
NDUFA1	3.86651e-18	-0.322712	0.243	0.784	1.29675e-13	NDUFA1
ROMO1	3.97636e-18	-0.347726	0.292	0.799	1.33359e-13	ROMO1
CNOT8	5.44092e-18	-0.349222	0.065	0.454	1.82478e-13	CNOT8
COL5A2	6.54039e-18	-0.353319	0.183	0.665	2.19352e-13	COL5A2
UBE2L6	6.80072e-18	-0.40039	0.154	0.649	2.28082e-13	UBE2L6
ATP5ME	8.31905e-18	-0.337597	0.12	0.588	2.79004e-13	ATP5ME
ALDOA	8.75713e-18	-0.282222	0.494	0.928	2.93697e-13	ALDOA
SERPING1	8.7958e-18	-0.339153	0.928	1	2.94994e-13	SERPING1
SRPX	1.05308e-17	-0.488508	0.345	0.83	3.53181e-13	SRPX
NT5E	1.07679e-17	-0.392429	0.169	0.675	3.61135e-13	NT5E
AQP1	1.22269e-17	-0.5767	0.122	0.51	4.10065e-13	AQP1
TUBA1C	1.34086e-17	-0.412274	0.179	0.634	4.49697e-13	TUBA1C
MYADM	1.50444e-17	-0.385817	0.388	0.851	5.04559e-13	MYADM
CLIC1	1.59247e-17	-0.254138	0.568	0.933	5.34083e-13	CLIC1
S100A11	2.21869e-17	-0.267525	0.857	1	7.44103e-13	S100A11
TUSC3	2.37462e-17	-0.358682	0.045	0.376	7.96401e-13	TUSC3
CTSK	2.94313e-17	-0.275828	0.728	0.974	9.87068e-13	CTSK
LINC01133	3.57137e-17	-0.33637	0.033	0.289	1.19776e-12	LINC01133
CD99	3.94462e-17	-0.254074	0.918	0.995	1.32295e-12	CD99
COMT	4.06998e-17	-0.327117	0.215	0.737	1.36499e-12	COMT
HAS2	5.49995e-17	-0.358931	0.076	0.459	1.84457e-12	HAS2
LHFPL2	7.53943e-17	-0.258398	0.018	0.253	2.52857e-12	LHFPL2
TUBA1A	7.85357e-17	-0.281441	0.535	0.928	2.63393e-12	TUBA1A
ISLR	1.07304e-16	-0.331204	0.468	0.912	3.59877e-12	ISLR
PPIC	1.23552e-16	-0.279989	0.258	0.732	4.1437e-12	PPIC
SMARCB1	1.32677e-16	-0.362529	0.067	0.5	4.44971e-12	SMARCB1
LGR4	1.48717e-16	-0.336753	0.029	0.304	4.98767e-12	LGR4
LGALS7	1.71017e-16	1.00343	0.264	0.067	5.73558e-12	LGALS7
C11orf96	2.30682e-16	-0.300784	0.011	0.206	7.7366e-12	C11orf96
F3	2.40955e-16	-0.449352	0.022	0.278	8.08115e-12	F3
HM13	2.56314e-16	-0.325932	0.26	0.789	8.59624e-12	HM13
CTSB	2.72956e-16	-0.336621	0.395	0.835	9.1544e-12	CTSB
TMEM258	2.93962e-16	-0.265668	0.347	0.814	9.8589e-12	TMEM258
MPZL1	3.07593e-16	-0.334896	0.204	0.758	1.03161e-11	MPZL1
CREB3L1	3.61212e-16	-0.312035	0.063	0.418	1.21143e-11	CREB3L1
DPP7	3.72053e-16	-0.325896	0.121	0.603	1.24779e-11	DPP7
GUK1	4.02493e-16	-0.291715	0.311	0.794	1.34988e-11	GUK1
CRIP1	4.19516e-16	1.05335	0.789	0.799	1.40697e-11	CRIP1
RPN1	4.64508e-16	-0.293143	0.232	0.768	1.55787e-11	RPN1
CD151	5.50478e-16	-0.273924	0.321	0.809	1.84619e-11	CD151
NID1	5.52576e-16	-0.411204	0.1	0.526	1.85323e-11	NID1
UAP1	5.73625e-16	-0.346173	0.158	0.655	1.92382e-11	UAP1
SPARC	6.21489e-16	-0.264814	0.755	0.974	2.08435e-11	SPARC
FN1	7.34198e-16	-0.449078	0.268	0.732	2.46235e-11	FN1
TMEM147	7.74636e-16	-0.292043	0.14	0.624	2.59797e-11	TMEM147
MYOF	8.58341e-16	-0.317642	0.074	0.469	2.8787e-11	MYOF
ANGPTL1	8.99284e-16	-0.376943	0.239	0.691	3.01602e-11	ANGPTL1
LRP1	9.09428e-16	-0.376284	0.495	0.923	3.05004e-11	LRP1
TGFBR2	1.03988e-15	-0.327235	0.11	0.541	3.48755e-11	TGFBR2
SP100	1.05155e-15	-0.333559	0.153	0.624	3.52668e-11	SP100
PDGFRB	1.09937e-15	-0.343861	0.263	0.789	3.68705e-11	PDGFRB
UGP2	1.35981e-15	-0.349931	0.118	0.557	4.56053e-11	UGP2
ZFP36	1.50754e-15	-0.459255	0.666	0.943	5.05598e-11	ZFP36
CALU	1.69131e-15	-0.276963	0.275	0.768	5.6723e-11	CALU
LAMA2	2.79542e-15	-0.347661	0.168	0.68	9.37526e-11	LAMA2
IFIT1	2.85029e-15	-0.37408	0.081	0.438	9.55929e-11	IFIT1
FGFR1	3.2784e-15	-0.297034	0.156	0.649	1.09951e-10	FGFR1
NDUFA3	4.63325e-15	-0.314102	0.092	0.515	1.5539e-10	NDUFA3
PER1	5.49519e-15	-0.33001	0.04	0.345	1.84298e-10	PER1
CDH13	5.7204e-15	-0.442971	0.051	0.309	1.91851e-10	CDH13
FLNA	6.04623e-15	-0.341034	0.218	0.696	2.02778e-10	FLNA
HLA-A	6.35894e-15	-0.317789	0.822	0.99	2.13266e-10	HLA-A
SCCPDH	6.52601e-15	-0.302006	0.064	0.423	2.18869e-10	SCCPDH
SPON2	6.57408e-15	-0.333631	0.205	0.67	2.20482e-10	SPON2
C1orf21	6.66739e-15	-0.299179	0.064	0.433	2.23611e-10	C1orf21
DPT	6.82674e-15	-0.373635	0.46	0.861	2.28955e-10	DPT
KLF9	8.69816e-15	-0.341058	0.095	0.531	2.91719e-10	KLF9
VDAC1	8.76671e-15	-0.28877	0.184	0.634	2.94018e-10	VDAC1
EIF2S2	8.93677e-15	-0.3045	0.112	0.536	2.99722e-10	EIF2S2
COPS9	1.16234e-14	-0.324907	0.151	0.613	3.89825e-10	COPS9
GEM	1.21931e-14	1.22399	0.513	0.345	4.08932e-10	GEM
DSTN	1.4402e-14	-0.262061	0.556	0.923	4.83015e-10	DSTN
DSP	1.49764e-14	0.994546	0.308	0.129	5.02278e-10	DSP
TFG	1.50509e-14	-0.287813	0.099	0.51	5.04776e-10	TFG
PLD3	1.50876e-14	-0.25541	0.329	0.804	5.06006e-10	PLD3
RAMP2	1.94156e-14	-0.399078	0.087	0.464	6.51161e-10	RAMP2
PDCD6	1.96539e-14	-0.263928	0.174	0.639	6.59151e-10	PDCD6
ANK2	1.97637e-14	-0.300453	0.183	0.675	6.62834e-10	ANK2
IRF7	2.13436e-14	-0.30218	0.041	0.351	7.15822e-10	IRF7
BST2	2.17683e-14	-0.600162	0.154	0.454	7.30065e-10	BST2
CPXM1	2.41277e-14	-0.344897	0.066	0.387	8.09193e-10	CPXM1
PROCR	2.542e-14	-0.464639	0.202	0.588	8.52536e-10	PROCR
MCUB	2.54676e-14	-0.277261	0.025	0.299	8.54132e-10	MCUB
BASP1	2.68179e-14	-0.333049	0.049	0.356	8.9942e-10	BASP1
CAPG	2.74873e-14	-0.388154	0.152	0.546	9.21869e-10	CAPG
NAAA	2.78851e-14	-0.36331	0.05	0.397	9.35211e-10	NAAA
PGRMC1	2.8461e-14	-0.260947	0.28	0.799	9.54526e-10	PGRMC1
STAT2	3.04878e-14	-0.356593	0.039	0.335	1.0225e-09	STAT2
ITGA5	3.18225e-14	-0.322868	0.061	0.397	1.06726e-09	ITGA5
DYNC1H1	3.22246e-14	-0.34427	0.152	0.634	1.08075e-09	DYNC1H1
COL14A1	3.75929e-14	-0.496194	0.185	0.613	1.26079e-09	COL14A1
CD9	4.22938e-14	-0.406698	0.521	0.876	1.41845e-09	CD9
SARAF	4.3567e-14	-0.269919	0.308	0.804	1.46115e-09	SARAF
KRT2	4.46404e-14	0.773688	0.168	0.005	1.49715e-09	KRT2
TSPAN3	4.9712e-14	-0.328606	0.088	0.474	1.66724e-09	TSPAN3
SLC39A14	5.03959e-14	-0.350218	0.029	0.273	1.69018e-09	SLC39A14
PLBD1	5.24385e-14	-0.31794	0.042	0.356	1.75868e-09	PLBD1
MRPL41	6.09363e-14	-0.272947	0.131	0.593	2.04368e-09	MRPL41
CD34	6.98438e-14	-0.465701	0.363	0.747	2.34242e-09	CD34
SFRP1	7.28491e-14	-0.415201	0.03	0.273	2.44321e-09	SFRP1
SASH1	7.75216e-14	-0.339286	0.09	0.495	2.59992e-09	SASH1
MPG	8.19744e-14	-0.275541	0.143	0.608	2.74926e-09	MPG
ARID5B	8.4045e-14	-0.335826	0.287	0.758	2.8187e-09	ARID5B
DKK3	9.34562e-14	-0.421204	0.064	0.376	3.13433e-09	DKK3
IGFBP5	9.87104e-14	-0.628972	0.579	0.851	3.31055e-09	IGFBP5
GRN	1.01195e-13	-0.276713	0.363	0.799	3.39386e-09	GRN
AHNAK	1.03317e-13	-0.278975	0.7	0.964	3.46504e-09	AHNAK
PRELP	1.04118e-13	-0.434587	0.154	0.567	3.4919e-09	PRELP
SPOCK1	1.35215e-13	-0.389492	0.063	0.402	4.53484e-09	SPOCK1
CYBRD1	1.39615e-13	-0.253946	0.292	0.804	4.68242e-09	CYBRD1
ANKRD28	1.56917e-13	-0.318227	0.061	0.392	5.26269e-09	ANKRD28
IGFBP7	1.8747e-13	-0.556147	0.87	0.964	6.28737e-09	IGFBP7
LY6D	2.01163e-13	0.864412	0.219	0.062	6.74661e-09	LY6D
LAP3	2.13402e-13	-0.322349	0.086	0.459	7.15709e-09	LAP3
ACADVL	2.26421e-13	-0.263002	0.076	0.454	7.5937e-09	ACADVL
VASN	2.40041e-13	-0.377881	0.182	0.562	8.05049e-09	VASN
PAM	2.90787e-13	-0.324401	0.242	0.722	9.75242e-09	PAM
EEF1G	2.99598e-13	1.01081	0.654	0.639	1.00479e-08	EEF1G
RNF213	3.11135e-13	-0.323784	0.079	0.469	1.04348e-08	RNF213
S100A8	3.24066e-13	-0.311302	0.015	0.232	1.08685e-08	S100A8
SMIM14	3.33931e-13	-0.29659	0.167	0.624	1.11994e-08	SMIM14
EDNRB	3.44585e-13	-0.471261	0.08	0.392	1.15567e-08	EDNRB
PDLIM4	3.8197e-13	-0.256564	0.139	0.634	1.28105e-08	PDLIM4
TGFBR3	3.85141e-13	-0.370404	0.202	0.639	1.29168e-08	TGFBR3
SOD2	3.85179e-13	-0.558099	0.267	0.696	1.29181e-08	SOD2
AC245595.1	3.9113e-13	-0.257413	0.163	0.577	1.31177e-08	AC245595.1
WIPI1	4.43033e-13	-0.326546	0.063	0.381	1.48584e-08	WIPI1
HSD3B7	5.15013e-13	-0.332527	0.051	0.314	1.72725e-08	HSD3B7
PET100	5.49595e-13	-0.259404	0.059	0.438	1.84323e-08	PET100
SFN	5.93864e-13	0.888873	0.239	0.093	1.9917e-08	SFN
TCTN1	6.23796e-13	-0.285574	0.072	0.433	2.09209e-08	TCTN1
CTSL	6.83234e-13	-0.291856	0.265	0.737	2.29143e-08	CTSL
SNX9	7.30183e-13	-0.309038	0.09	0.479	2.44889e-08	SNX9
OSBPL8	8.27346e-13	-0.250592	0.164	0.624	2.77475e-08	OSBPL8
HIST1H4C	9.03841e-13	-0.255674	0.13	0.546	3.0313e-08	HIST1H4C
APOL6	1.01471e-12	-0.319608	0.045	0.366	3.40313e-08	APOL6
SPTAN1	1.16962e-12	-0.298957	0.188	0.629	3.92266e-08	SPTAN1
DYNLT1	1.19939e-12	-0.255676	0.126	0.536	4.02253e-08	DYNLT1
MARCH5	1.20022e-12	-0.252139	0.023	0.273	4.02531e-08	MARCH5
NECTIN2	1.28486e-12	-0.284742	0.045	0.33	4.30916e-08	NECTIN2
MGST1	1.61249e-12	-0.340022	0.347	0.742	5.40796e-08	MGST1
STEAP4	1.6247e-12	-0.484549	0.038	0.294	5.44891e-08	STEAP4
UGDH	1.73474e-12	-0.27242	0.126	0.521	5.81796e-08	UGDH
SCARA5	2.71883e-12	-0.331665	0.412	0.789	9.11841e-08	SCARA5
AHNAK2	2.82974e-12	-0.315411	0.118	0.474	9.49038e-08	AHNAK2
GLT8D1	3.33677e-12	-0.258394	0.097	0.459	1.11909e-07	GLT8D1
LIMA1	3.55426e-12	-0.259536	0.357	0.809	1.19203e-07	LIMA1
MRGPRF	4.15531e-12	-0.330455	0.08	0.397	1.39361e-07	MRGPRF
RAB7A	4.43928e-12	-0.25005	0.247	0.711	1.48884e-07	RAB7A
ERLEC1	4.49276e-12	-0.261182	0.155	0.603	1.50678e-07	ERLEC1
HSP90AB1	4.65772e-12	0.904645	0.9	0.979	1.56211e-07	HSP90AB1
SNX21	4.75646e-12	-0.261642	0.08	0.459	1.59522e-07	SNX21
THBS2	4.90062e-12	-0.351366	0.176	0.593	1.64357e-07	THBS2
MYH9	4.99116e-12	-0.286213	0.107	0.51	1.67394e-07	MYH9
IQGAP1	5.24408e-12	-0.268779	0.174	0.603	1.75876e-07	IQGAP1
MFAP4	6.80514e-12	-0.334273	0.8	0.964	2.28231e-07	MFAP4
TMEM160	7.95925e-12	-0.258772	0.024	0.253	2.66937e-07	TMEM160
NR4A1	1.08433e-11	-0.266119	0.398	0.763	3.63661e-07	NR4A1
GLRX	1.41775e-11	-0.283246	0.061	0.366	4.75485e-07	GLRX
PARP9	1.49411e-11	-0.287469	0.063	0.361	5.01094e-07	PARP9
SPPL2A	1.7892e-11	-0.277157	0.056	0.381	6.00063e-07	SPPL2A
RDH14	1.84289e-11	-0.280756	0.046	0.33	6.18068e-07	RDH14
WISP2	1.92875e-11	-0.488241	0.258	0.567	6.46863e-07	WISP2
STOM	1.99207e-11	-0.279719	0.224	0.68	6.68102e-07	STOM
KLF6	2.07239e-11	-0.284084	0.276	0.701	6.95039e-07	KLF6
TNFRSF12A	2.20242e-11	-0.260181	0.019	0.191	7.38647e-07	TNFRSF12A
TNFSF10	2.25705e-11	-0.293395	0.138	0.536	7.56971e-07	TNFSF10
MFGE8	3.19377e-11	-0.257438	0.219	0.67	1.07113e-06	MFGE8
ITGB5	3.38328e-11	-0.305557	0.083	0.428	1.13469e-06	ITGB5
KRTDAP	3.74789e-11	0.744959	0.191	0.067	1.25697e-06	KRTDAP
ADI1	4.38365e-11	-0.252025	0.128	0.526	1.47019e-06	ADI1
EFEMP1	4.43491e-11	-0.266955	0.836	0.979	1.48738e-06	EFEMP1
VPS13C	4.48495e-11	-0.272571	0.084	0.448	1.50416e-06	VPS13C
C15orf61	4.74906e-11	-0.295798	0.08	0.433	1.59274e-06	C15orf61
HSPH1	5.13411e-11	0.848314	0.275	0.149	1.72188e-06	HSPH1
CERCAM	8.019e-11	-0.255356	0.057	0.371	2.68941e-06	CERCAM
COL16A1	8.89782e-11	-0.299162	0.095	0.443	2.98415e-06	COL16A1
AOX1	9.34211e-11	-0.284707	0.058	0.34	3.13316e-06	AOX1
BAG2	9.55443e-11	-0.258067	0.041	0.304	3.20436e-06	BAG2
COL5A1	1.0497e-10	-0.280438	0.099	0.469	3.52049e-06	COL5A1
POSTN	1.90487e-10	-0.822761	0.144	0.309	6.38856e-06	POSTN
MME	2.467e-10	-0.307282	0.045	0.263	8.27384e-06	MME
GAS1	2.51627e-10	-0.293136	0.092	0.418	8.43908e-06	GAS1
C1QTNF3	2.52433e-10	-0.252698	0.013	0.149	8.4661e-06	C1QTNF3
DSG1	2.56731e-10	0.532538	0.119	0.01	8.61026e-06	DSG1
CSNK2B	2.67268e-10	0.829517	0.338	0.247	8.96363e-06	CSNK2B
RNF19A	2.69977e-10	-0.258456	0.084	0.418	9.05448e-06	RNF19A
CTGF	2.70314e-10	-0.328892	0.061	0.309	9.06579e-06	CTGF
S100A14	3.02965e-10	0.621426	0.151	0.026	1.01608e-05	S100A14
SCARA3	3.33927e-10	-0.283601	0.049	0.325	1.11992e-05	SCARA3
ADAMTS2	3.63558e-10	-0.25107	0.034	0.258	1.2193e-05	ADAMTS2
FILIP1L	4.10374e-10	-0.289495	0.075	0.366	1.37631e-05	FILIP1L
TMEM176B	6.13125e-10	-0.340462	0.381	0.686	2.0563e-05	TMEM176B
CEBPD	7.07378e-10	-0.259986	0.078	0.371	2.3724e-05	CEBPD
MT1X	7.96867e-10	-0.363411	0.364	0.784	2.67253e-05	MT1X
LMCD1	1.1276e-09	-0.331216	0.053	0.32	3.78175e-05	LMCD1
ZNFX1	1.17652e-09	-0.259212	0.095	0.412	3.94583e-05	ZNFX1
S100A2	2.98223e-09	0.824126	0.25	0.165	0.000100018	S100A2
TMEM100	3.20291e-09	-0.25783	0.105	0.443	0.000107419	TMEM100
MRPS6	3.66299e-09	0.948448	0.494	0.418	0.000122849	MRPS6
COL3A1	4.22257e-09	-0.335363	0.752	0.959	0.000141617	COL3A1
AQP3	6.43904e-09	0.677282	0.171	0.062	0.000215953	AQP3
LTBP2	6.798e-09	-0.303127	0.03	0.211	0.000227991	LTBP2
ARL6IP1	8.29321e-09	0.773802	0.309	0.247	0.000278138	ARL6IP1
RGS16	1.09619e-08	1.04835	0.318	0.206	0.00036764	RGS16
ID2	1.13171e-08	0.776361	0.356	0.278	0.000379552	ID2
TWIST2	2.17821e-08	-0.293914	0.066	0.356	0.000730527	TWIST2
COL1A1	2.21494e-08	-0.387381	0.776	0.959	0.000742845	COL1A1
CHRDL1	5.53207e-08	-0.258118	0.131	0.454	0.00185535	CHRDL1
DSC3	1.04995e-07	0.534281	0.127	0.041	0.00352131	DSC3
PTGDS	1.14888e-07	0.998174	0.204	0.098	0.00385313	PTGDS
COL4A1	1.1816e-07	-0.259263	0.065	0.299	0.00396285	COL4A1
PERP	1.85942e-07	0.809228	0.396	0.356	0.00623612	PERP
IGF1	2.45016e-07	-0.352856	0.309	0.603	0.00821734	IGF1
ID4	9.15029e-07	0.611622	0.163	0.093	0.0306882	ID4

## Sheet: C5 FB-4
	p_val	avg_logFC	pct.1	pct.2	p_val_adj	Gene
CST3	8.76183e-141	-2.02666	0.723	1	2.93854e-136	CST3
IFI27	5.78157e-90	-1.88161	0.324	0.961	1.93902e-85	IFI27
HLA-B	5.52612e-84	-1.34853	0.662	1	1.85335e-79	HLA-B
IFITM1	7.19892e-70	-1.20846	0.578	1	2.41437e-65	IFITM1
HSPA1B	1.83407e-68	2.62958	0.935	0.69	6.1511e-64	HSPA1B
ISG15	1.3184e-66	-1.50108	0.103	0.91	4.42164e-62	ISG15
HSPA1A	1.14822e-65	2.20329	0.969	0.813	3.8509e-61	HSPA1A
MT2A	1.80767e-65	-1.8678	0.386	0.961	6.06257e-61	MT2A
IFI6	1.27482e-63	-1.3701	0.263	0.942	4.27548e-59	IFI6
HLA-C	5.00543e-63	-0.932997	0.799	1	1.67872e-58	HLA-C
COL6A3	1.12866e-62	-1.31804	0.593	1	3.78531e-58	COL6A3
IFITM3	1.98477e-61	-0.768922	0.924	1	6.65653e-57	IFITM3
TNC	9.59592e-61	-1.73607	0.268	0.942	3.21828e-56	TNC
CTHRC1	2.44487e-60	-1.46791	0.121	0.819	8.19959e-56	CTHRC1
TYMP	2.67495e-59	-1.20421	0.104	0.858	8.97123e-55	TYMP
C1S	7.11496e-58	-0.853355	0.819	1	2.38621e-53	C1S
IFIT3	8.94254e-57	-1.1733	0.029	0.671	2.99915e-52	IFIT3
NNMT	1.58768e-56	-1.19723	0.318	0.948	5.32476e-52	NNMT
KRT14	1.67025e-55	2.07268	0.824	0.477	5.60169e-51	KRT14
COL12A1	3.06851e-54	-1.41748	0.175	0.89	1.02912e-49	COL12A1
MX1	1.80647e-49	-0.982462	0.045	0.703	6.05854e-45	MX1
B2M	1.27465e-48	-0.620415	0.99	1	4.27493e-44	B2M
SERPINF1	5.52847e-48	-0.793845	0.661	0.987	1.85414e-43	SERPINF1
TPM4	4.31305e-47	-0.962934	0.373	0.942	1.44651e-42	TPM4
CYP7B1	1.47472e-46	-0.964922	0.055	0.697	4.94591e-42	CYP7B1
PLSCR1	3.79469e-46	-1.0073	0.106	0.787	1.27266e-41	PLSCR1
STAT1	1.68297e-45	-1.01629	0.09	0.755	5.64433e-41	STAT1
LMNA	8.40101e-45	-0.715487	0.753	1	2.81753e-40	LMNA
ANXA5	8.54938e-45	-0.724933	0.655	0.994	2.86729e-40	ANXA5
HIF1A	4.46687e-43	-0.989631	0.097	0.729	1.4981e-38	HIF1A
S100A10	9.17808e-43	-0.654076	0.938	1	3.07815e-38	S100A10
LY6E	1.26794e-42	-0.80038	0.679	1	4.2524e-38	LY6E
IL32	3.106e-42	-1.0584	0.101	0.774	1.04169e-37	IL32
S100A6	2.12724e-40	-0.464827	0.992	1	7.13435e-36	S100A6
C1R	1.18991e-39	-0.924052	0.419	0.961	3.99073e-35	C1R
PRSS23	7.8244e-39	-1.03278	0.062	0.626	2.62415e-34	PRSS23
CTSB	1.10276e-38	-0.903874	0.331	0.897	3.69842e-34	CTSB
OAS1	1.43275e-37	-0.799214	0.039	0.613	4.80516e-33	OAS1
SELENOS	2.28799e-37	-0.773476	0.123	0.826	7.67345e-33	SELENOS
FTH1	4.00011e-37	-0.576793	0.971	0.994	1.34156e-32	FTH1
TAGLN2	4.00424e-37	-0.681348	0.668	0.987	1.34294e-32	TAGLN2
MX2	8.95968e-36	-0.694961	0.042	0.587	3.0049e-31	MX2
HLA-A	3.97307e-34	-0.615922	0.87	1	1.33249e-29	HLA-A
SOD2	4.19472e-34	-1.09797	0.261	0.871	1.40682e-29	SOD2
GADD45GIP1	1.79549e-33	-0.668809	0.054	0.671	6.02173e-29	GADD45GIP1
CFB	1.43144e-32	-0.785622	0.047	0.548	4.80077e-28	CFB
ITM2B	2.5419e-32	-0.649612	0.304	0.923	8.52504e-28	ITM2B
COMP	2.84977e-32	-1.22372	0.427	0.897	9.55755e-28	COMP
TIMP1	3.47002e-32	-0.64622	0.731	1	1.16377e-27	TIMP1
KRT1	7.21565e-32	1.70279	0.516	0.084	2.41999e-27	KRT1
IFI44L	1.76564e-31	-0.703788	0.023	0.497	5.92162e-27	IFI44L
WIPI1	1.17443e-30	-0.691245	0.059	0.639	3.93881e-26	WIPI1
APOE	1.43661e-30	1.64325	0.713	0.265	4.81809e-26	APOE
TMEM165	1.4808e-30	-0.630058	0.066	0.658	4.9663e-26	TMEM165
PSME2	1.8921e-30	-0.650585	0.241	0.858	6.34572e-26	PSME2
CNN3	2.5499e-30	-0.594178	0.339	0.942	8.55186e-26	CNN3
KRT5	3.04401e-30	1.79057	0.615	0.284	1.0209e-25	KRT5
EPSTI1	1.91899e-29	-0.572925	0.023	0.477	6.4359e-25	EPSTI1
SERPING1	2.32536e-29	-0.591643	0.795	0.994	7.79879e-25	SERPING1
RCN1	2.39869e-29	-0.66855	0.165	0.806	8.04473e-25	RCN1
SHISA5	4.27475e-29	-0.612198	0.16	0.813	1.43367e-24	SHISA5
ATP5F1E	7.88993e-29	-0.612343	0.483	0.968	2.64612e-24	ATP5F1E
MEDAG	8.05422e-29	-0.550674	0.01	0.355	2.70122e-24	MEDAG
BST2	1.0579e-28	-0.999021	0.16	0.645	3.548e-24	BST2
EMP1	1.53508e-28	-0.62722	0.372	0.935	5.14836e-24	EMP1
KRT10	1.64604e-28	1.6159	0.625	0.335	5.52048e-24	KRT10
IFI35	1.84316e-28	-0.651015	0.08	0.645	6.18157e-24	IFI35
LDHA	2.12582e-28	-0.621689	0.539	0.968	7.12959e-24	LDHA
DNAJB1	2.14625e-28	2.2802	0.653	0.368	7.1981e-24	DNAJB1
CALU	2.46366e-28	-0.576753	0.269	0.865	8.26263e-24	CALU
KLF6	4.62788e-28	-0.676551	0.264	0.819	1.5521e-23	KLF6
PTGES	7.70471e-28	-0.804936	0.123	0.69	2.58401e-23	PTGES
ENO1	1.64017e-27	-0.5865	0.328	0.903	5.5008e-23	ENO1
LTBP2	1.82486e-27	-0.610583	0.025	0.484	6.12021e-23	LTBP2
TNFRSF12A	2.10164e-27	-0.655882	0.031	0.452	7.04849e-23	TNFRSF12A
LGALS3BP	2.12185e-27	-0.772596	0.198	0.794	7.11627e-23	LGALS3BP
CRISPLD2	1.29084e-26	-0.781207	0.115	0.671	4.32921e-22	CRISPLD2
LAP3	2.36866e-26	-0.787757	0.099	0.606	7.94402e-22	LAP3
PFN1	3.44772e-26	-0.50571	0.543	0.987	1.1563e-21	PFN1
MT1E	3.9161e-26	-0.751559	0.367	0.871	1.31338e-21	MT1E
CXCL14	6.55114e-26	0.755729	0.94	0.658	2.19712e-21	CXCL14
AEBP1	8.40485e-26	-0.544121	0.426	0.935	2.81882e-21	AEBP1
LUM	1.14078e-25	-0.72943	0.669	0.968	3.82596e-21	LUM
ALDOA	2.16133e-25	-0.467003	0.476	0.948	7.24867e-21	ALDOA
OAS3	2.97189e-25	-0.445883	0.005	0.297	9.96714e-21	OAS3
ADAR	4.30813e-25	-0.568725	0.058	0.548	1.44486e-20	ADAR
THY1	5.67807e-25	-0.567608	0.487	0.916	1.90431e-20	THY1
RRAGA	5.81731e-25	-0.524076	0.1	0.652	1.95101e-20	RRAGA
PDPN	6.82217e-25	-0.64242	0.062	0.561	2.28802e-20	PDPN
FSTL1	9.16982e-25	-0.518159	0.4	0.948	3.07538e-20	FSTL1
C1QBP	1.42593e-24	-0.551678	0.064	0.632	4.78227e-20	C1QBP
IRF7	2.05823e-24	-0.558969	0.028	0.465	6.90289e-20	IRF7
IGFBP7	3.08891e-24	-0.84236	0.56	0.935	1.03596e-19	IGFBP7
SERPINE2	4.68038e-24	-0.656484	0.055	0.535	1.56971e-19	SERPINE2
TMEM176B	8.83291e-24	-0.647931	0.288	0.826	2.96238e-19	TMEM176B
ATP5ME	1.14344e-23	-0.557411	0.106	0.697	3.83487e-19	ATP5ME
CCDC85B	1.21394e-23	-0.575952	0.055	0.516	4.0713e-19	CCDC85B
PKM	1.36702e-23	-0.459628	0.484	0.948	4.58471e-19	PKM
PDCD5	1.98164e-23	-0.499235	0.199	0.845	6.64602e-19	PDCD5
PSME1	2.61018e-23	-0.47606	0.394	0.929	8.75401e-19	PSME1
IFIT1	3.27521e-23	-0.602293	0.053	0.542	1.09844e-18	IFIT1
PDLIM4	3.85662e-23	-0.514316	0.159	0.735	1.29343e-18	PDLIM4
OASL	4.35565e-23	-0.425922	0.005	0.252	1.4608e-18	OASL
SPARC	4.6458e-23	-0.592999	0.881	0.987	1.55811e-18	SPARC
LAMB1	7.06295e-23	-0.559297	0.088	0.639	2.36877e-18	LAMB1
SELENOM	7.59912e-23	-0.450062	0.709	0.987	2.54859e-18	SELENOM
COL5A2	9.53778e-23	-0.632204	0.29	0.858	3.19878e-18	COL5A2
RGCC	9.59654e-23	-0.702019	0.033	0.394	3.21849e-18	RGCC
HEXB	1.06239e-22	-0.521695	0.133	0.684	3.56306e-18	HEXB
ANXA2	1.26046e-22	-0.435387	0.831	0.994	4.22733e-18	ANXA2
HLA-E	1.56888e-22	-0.433189	0.516	0.955	5.26173e-18	HLA-E
COX7A1	1.96205e-22	-0.559239	0.139	0.703	6.58032e-18	COX7A1
SLIRP	2.00555e-22	-0.515797	0.089	0.632	6.72621e-18	SLIRP
LGALS7B	2.12729e-22	1.49633	0.454	0.174	7.13449e-18	LGALS7B
S100A8	3.08053e-22	-0.48504	0.014	0.342	1.03315e-17	S100A8
CYB5A	3.58249e-22	-0.521626	0.261	0.826	1.2015e-17	CYB5A
CD47	3.71822e-22	-0.519595	0.11	0.645	1.24702e-17	CD47
COL4A2	4.21741e-22	-0.607091	0.147	0.755	1.41443e-17	COL4A2
EIF2AK2	5.32615e-22	-0.578654	0.099	0.671	1.78628e-17	EIF2AK2
FAM107A	6.09787e-22	-0.628747	0.106	0.645	2.0451e-17	FAM107A
ROMO1	6.3533e-22	-0.435224	0.268	0.845	2.13077e-17	ROMO1
LAMA2	1.15276e-21	-0.563093	0.241	0.858	3.86613e-17	LAMA2
COL6A2	1.16953e-21	-0.573361	0.89	1	3.92236e-17	COL6A2
NDUFB1	1.65712e-21	-0.520612	0.059	0.548	5.55763e-17	NDUFB1
CTSK	2.40103e-21	-0.452635	0.73	0.994	8.05256e-17	CTSK
FHL1	2.50293e-21	-0.772432	0.22	0.729	8.39434e-17	FHL1
EMP3	2.77277e-21	-0.456231	0.606	0.987	9.2993e-17	EMP3
MASP1	3.00009e-21	-0.590082	0.053	0.503	1.00617e-16	MASP1
MGST3	3.95603e-21	-0.372505	0.565	0.987	1.32677e-16	MGST3
S100A4	6.41751e-21	-0.424451	0.917	0.994	2.15231e-16	S100A4
LRRC15	9.31421e-21	-0.514559	0.01	0.277	3.1238e-16	LRRC15
PGRMC1	9.4645e-21	-0.445367	0.291	0.865	3.17421e-16	PGRMC1
YBX1	1.24961e-20	-0.405067	0.344	0.903	4.19093e-16	YBX1
COL3A1	1.29064e-20	-0.720265	0.901	1	4.32855e-16	COL3A1
COL6A1	1.29646e-20	-0.52948	0.854	1	4.34806e-16	COL6A1
SMIM3	1.6638e-20	-0.467888	0.087	0.594	5.58006e-16	SMIM3
LGALS9	1.71577e-20	-0.471591	0.037	0.432	5.75436e-16	LGALS9
P4HB	2.46472e-20	-0.408968	0.353	0.89	8.26618e-16	P4HB
DMKN	2.66432e-20	1.38468	0.37	0.071	8.93559e-16	DMKN
MOXD1	2.93189e-20	-0.498266	0.138	0.697	9.83299e-16	MOXD1
SLC39A14	3.58214e-20	-0.529836	0.031	0.361	1.20138e-15	SLC39A14
TMSB10	4.28476e-20	-0.394645	0.929	0.994	1.43702e-15	TMSB10
ATP5MD	5.23482e-20	-0.470675	0.197	0.839	1.75566e-15	ATP5MD
CD9	5.66398e-20	-0.406243	0.767	1	1.89959e-15	CD9
AHR	1.05191e-19	-0.517757	0.234	0.819	3.52791e-15	AHR
C4orf48	1.05988e-19	-0.37637	0.005	0.245	3.55461e-15	C4orf48
SLFN5	1.30449e-19	-0.488034	0.089	0.587	4.37498e-15	SLFN5
FCMR	1.34046e-19	-0.321317	0.002	0.194	4.49564e-15	FCMR
ANXA1	1.34162e-19	-0.401086	0.724	0.981	4.49953e-15	ANXA1
ARPC3	1.54367e-19	-0.451607	0.263	0.858	5.17717e-15	ARPC3
TFG	2.54352e-19	-0.432615	0.111	0.658	8.53044e-15	TFG
DSTN	2.67696e-19	-0.412656	0.539	0.948	8.978e-15	DSTN
BASP1	2.84155e-19	-0.43875	0.042	0.439	9.52999e-15	BASP1
GYPC	2.87436e-19	-0.404974	0.326	0.819	9.64003e-15	GYPC
MIR4435-2HG	4.66406e-19	-0.529076	0.058	0.477	1.56423e-14	MIR4435-2HG
SH3BGRL3	8.00955e-19	-0.371597	0.557	0.974	2.68624e-14	SH3BGRL3
SEC61G	1.2182e-18	-0.440855	0.283	0.845	4.08561e-14	SEC61G
MYDGF	1.48495e-18	-0.33941	0.25	0.806	4.98023e-14	MYDGF
PPIB	1.5747e-18	-0.351621	0.735	0.987	5.28124e-14	PPIB
CTSA	1.94342e-18	-0.441149	0.175	0.677	6.51784e-14	CTSA
RPN1	2.32951e-18	-0.450973	0.235	0.794	7.81273e-14	RPN1
CSGALNACT1	2.3644e-18	-0.473846	0.035	0.381	7.92972e-14	CSGALNACT1
WNT5A	2.38455e-18	-0.585119	0.014	0.31	7.99729e-14	WNT5A
SAMHD1	2.55393e-18	-0.481147	0.14	0.684	8.56537e-14	SAMHD1
PARP14	2.61971e-18	-0.477289	0.063	0.497	8.78598e-14	PARP14
C19orf66	2.66985e-18	-0.445833	0.063	0.516	8.95416e-14	C19orf66
SRPX2	3.16961e-18	-0.466104	0.033	0.387	1.06303e-13	SRPX2
MMP19	3.80466e-18	-0.445623	0.072	0.548	1.27601e-13	MMP19
YWHAB	4.49666e-18	-0.312056	0.451	0.935	1.50809e-13	YWHAB
PRELP	5.26218e-18	-0.460414	0.253	0.806	1.76483e-13	PRELP
TUBB6	7.76407e-18	-0.425742	0.17	0.742	2.60391e-13	TUBB6
OAS2	7.89647e-18	-0.408405	0.016	0.323	2.64832e-13	OAS2
RHOB	8.1048e-18	-0.61458	0.198	0.632	2.71819e-13	RHOB
PDIA3	8.4526e-18	-0.317158	0.39	0.923	2.83483e-13	PDIA3
STEAP4	8.47522e-18	-0.594298	0.029	0.329	2.84242e-13	STEAP4
ANPEP	9.15995e-18	-0.518678	0.183	0.723	3.07206e-13	ANPEP
XBP1	9.4352e-18	-0.452494	0.115	0.639	3.16438e-13	XBP1
S100A11	9.50655e-18	-0.407117	0.765	0.994	3.18831e-13	S100A11
IL4I1	1.1586e-17	-0.416765	0.01	0.226	3.8857e-13	IL4I1
COL4A1	1.18458e-17	-0.563336	0.129	0.665	3.97283e-13	COL4A1
S100A9	1.20567e-17	-0.359899	0.008	0.258	4.04358e-13	S100A9
HNRNPK	1.21207e-17	-0.338444	0.329	0.91	4.06504e-13	HNRNPK
CRABP1	1.23518e-17	-0.793738	0.039	0.394	4.14255e-13	CRABP1
COL14A1	1.46154e-17	-0.531397	0.223	0.697	4.90171e-13	COL14A1
NDUFB4	1.48716e-17	-0.29909	0.279	0.852	4.98762e-13	NDUFB4
HM13	1.6924e-17	-0.404517	0.267	0.787	5.67599e-13	HM13
SYAP1	1.9547e-17	-0.397885	0.054	0.465	6.55567e-13	SYAP1
RSAD2	2.02516e-17	-0.326379	0.002	0.194	6.792e-13	RSAD2
GRN	2.14539e-17	-0.369127	0.407	0.916	7.1952e-13	GRN
S100A13	2.25108e-17	-0.375672	0.549	0.942	7.54966e-13	S100A13
ECM1	2.25486e-17	-0.396287	0.311	0.852	7.56235e-13	ECM1
SERF2	2.6964e-17	-0.317767	0.811	0.987	9.04318e-13	SERF2
PMP22	4.31125e-17	-0.40178	0.533	0.923	1.44591e-12	PMP22
TMEM176A	4.33943e-17	-0.585298	0.281	0.723	1.45536e-12	TMEM176A
EMD	4.40823e-17	-0.389127	0.1	0.587	1.47843e-12	EMD
ANXA11	4.82564e-17	-0.455844	0.16	0.71	1.61842e-12	ANXA11
COL5A3	5.88422e-17	-0.424922	0.023	0.342	1.97345e-12	COL5A3
NRCAM	6.05534e-17	-0.380249	0.006	0.232	2.03084e-12	NRCAM
PCOLCE	6.17206e-17	-0.33817	0.676	0.981	2.06999e-12	PCOLCE
TMED9	6.9349e-17	-0.30151	0.303	0.832	2.32583e-12	TMED9
IGFBP5	9.01575e-17	1.07263	0.577	0.284	3.0237e-12	IGFBP5
YIPF3	1.014e-16	-0.370673	0.154	0.703	3.40077e-12	YIPF3
PDE4D	1.26585e-16	-0.340227	0.011	0.245	4.24541e-12	PDE4D
DDOST	1.40268e-16	-0.341416	0.228	0.794	4.70431e-12	DDOST
SPTBN1	1.60106e-16	-0.289819	0.282	0.826	5.36964e-12	SPTBN1
RAP1B	1.7613e-16	-0.36813	0.195	0.755	5.90706e-12	RAP1B
IL1R1	1.81367e-16	-0.405948	0.052	0.426	6.08268e-12	IL1R1
RAN	1.84257e-16	-0.352626	0.358	0.858	6.17961e-12	RAN
NPC2	1.93728e-16	-0.250518	0.562	0.981	6.49725e-12	NPC2
PLPP1	2.30848e-16	-0.320874	0.334	0.832	7.74219e-12	PLPP1
MFGE8	2.32193e-16	-0.366214	0.286	0.813	7.78728e-12	MFGE8
SP100	2.53531e-16	-0.439867	0.124	0.652	8.50292e-12	SP100
PDGFRA	3.00013e-16	-0.428055	0.179	0.697	1.00618e-11	PDGFRA
MT1M	3.57839e-16	-0.516463	0.311	0.806	1.20012e-11	MT1M
YWHAQ	4.03495e-16	-0.269687	0.337	0.897	1.35324e-11	YWHAQ
TMEM50A	4.16898e-16	-0.311907	0.345	0.871	1.39819e-11	TMEM50A
PPIC	4.3781e-16	-0.32055	0.27	0.774	1.46833e-11	PPIC
FKBP10	4.43676e-16	-0.326459	0.253	0.813	1.488e-11	FKBP10
PSMB9	4.5576e-16	-0.459921	0.146	0.619	1.52853e-11	PSMB9
EIF5A	4.63997e-16	-0.357758	0.343	0.852	1.55615e-11	EIF5A
PPA1	4.66397e-16	-0.408709	0.232	0.794	1.5642e-11	PPA1
RNF213	5.35048e-16	-0.456773	0.08	0.561	1.79444e-11	RNF213
MYO1D	5.53588e-16	-0.506244	0.058	0.465	1.85662e-11	MYO1D
UBL5	5.96657e-16	-0.31527	0.288	0.832	2.00107e-11	UBL5
CFL1	6.16399e-16	-0.26721	0.661	0.968	2.06728e-11	CFL1
GAS7	6.48671e-16	-0.394613	0.066	0.484	2.17551e-11	GAS7
FBN1	7.53954e-16	-0.523275	0.303	0.832	2.52861e-11	FBN1
FAT1	8.27835e-16	-0.461341	0.051	0.432	2.77639e-11	FAT1
ANKRD28	8.69726e-16	-0.402537	0.063	0.49	2.91689e-11	ANKRD28
YIF1A	9.67866e-16	-0.375554	0.186	0.684	3.24603e-11	YIF1A
ISLR	1.07567e-15	-0.293197	0.452	0.929	3.60759e-11	ISLR
GPX4	1.11848e-15	-0.282478	0.592	0.961	3.75116e-11	GPX4
SPHK1	1.13887e-15	-0.365608	0.011	0.245	3.81955e-11	SPHK1
TPI1	1.17137e-15	-0.310724	0.519	0.935	3.92854e-11	TPI1
EFEMP2	1.18079e-15	-0.3357	0.192	0.703	3.96013e-11	EFEMP2
BSG	1.38749e-15	-0.310223	0.316	0.865	4.65336e-11	BSG
PSMA7	1.41877e-15	-0.26419	0.379	0.897	4.75828e-11	PSMA7
TMED2	1.6649e-15	-0.263234	0.262	0.8	5.58373e-11	TMED2
FBLN2	1.98177e-15	-0.378443	0.65	0.981	6.64647e-11	FBLN2
STEAP1	2.00703e-15	-0.368906	0.086	0.535	6.73118e-11	STEAP1
CAPN2	2.02645e-15	-0.449489	0.103	0.6	6.7963e-11	CAPN2
COPE	2.09555e-15	-0.272178	0.236	0.8	7.02805e-11	COPE
AXL	2.24716e-15	-0.423671	0.043	0.4	7.53651e-11	AXL
NFATC2	2.3417e-15	-0.329947	0.024	0.355	7.85358e-11	NFATC2
CYTOR	2.43174e-15	-0.360073	0.068	0.439	8.15556e-11	CYTOR
UBE2L6	2.64874e-15	-0.384729	0.11	0.581	8.88336e-11	UBE2L6
MRPL41	2.72896e-15	-0.378813	0.129	0.671	9.15237e-11	MRPL41
SNRPG	3.10215e-15	-0.382127	0.166	0.71	1.0404e-10	SNRPG
NDUFB2	3.10302e-15	-0.267891	0.34	0.903	1.04069e-10	NDUFB2
SEC62	3.33954e-15	-0.276293	0.305	0.858	1.12002e-10	SEC62
CRIP2	3.48083e-15	-0.301948	0.309	0.819	1.1674e-10	CRIP2
FMOD	3.68576e-15	-0.351238	0.223	0.774	1.23613e-10	FMOD
SCARB2	3.90212e-15	-0.356402	0.095	0.594	1.30869e-10	SCARB2
NDUFV2	4.16031e-15	-0.331175	0.203	0.755	1.39528e-10	NDUFV2
HLA-F	4.63832e-15	-0.357018	0.099	0.587	1.5556e-10	HLA-F
TUBA1C	5.61432e-15	-0.406358	0.177	0.652	1.88293e-10	TUBA1C
RETREG1	6.09427e-15	-0.308888	0.013	0.258	2.0439e-10	RETREG1
TMEM208	6.25882e-15	-0.323828	0.142	0.658	2.09908e-10	TMEM208
HERC6	6.57461e-15	-0.339074	0.012	0.297	2.20499e-10	HERC6
FAP	7.07443e-15	-0.423853	0.084	0.523	2.37262e-10	FAP
UQCRFS1	7.08419e-15	-0.399855	0.065	0.49	2.3759e-10	UQCRFS1
ADAMTS2	7.34343e-15	-0.39617	0.06	0.439	2.46284e-10	ADAMTS2
TNXB	9.8803e-15	-0.361382	0.306	0.858	3.31365e-10	TNXB
OPTN	1.00694e-14	-0.280324	0.203	0.742	3.37706e-10	OPTN
PXDN	1.02485e-14	-0.413661	0.021	0.303	3.43713e-10	PXDN
MYOF	1.07607e-14	-0.457448	0.089	0.529	3.60893e-10	MYOF
XAF1	1.10391e-14	-0.418836	0.051	0.458	3.70229e-10	XAF1
ATP5MF	1.18168e-14	-0.294578	0.265	0.826	3.96311e-10	ATP5MF
STAT3	1.26046e-14	-0.283635	0.222	0.735	4.22732e-10	STAT3
GALNT15	1.32274e-14	-0.276784	0.007	0.219	4.4362e-10	GALNT15
RCN3	1.42311e-14	-0.357142	0.251	0.768	4.77284e-10	RCN3
FBLN5	1.45246e-14	-0.325099	0.209	0.729	4.87125e-10	FBLN5
COL5A1	1.52128e-14	-0.524322	0.227	0.723	5.10206e-10	COL5A1
AUP1	1.6402e-14	-0.348052	0.187	0.735	5.50092e-10	AUP1
TSC22D3	1.67715e-14	-0.32294	0.501	0.903	5.62481e-10	TSC22D3
CD44	1.78832e-14	-0.264092	0.435	0.89	5.99768e-10	CD44
PAM	1.86666e-14	-0.36217	0.312	0.865	6.26041e-10	PAM
LGALS1	2.05022e-14	-0.279103	0.964	1	6.87604e-10	LGALS1
LTBP1	2.18807e-14	-0.377173	0.154	0.677	7.33836e-10	LTBP1
DYNC1H1	2.20779e-14	-0.319928	0.16	0.671	7.40448e-10	DYNC1H1
SPATS2L	2.27471e-14	-0.373676	0.094	0.574	7.62891e-10	SPATS2L
SURF4	2.35141e-14	-0.373193	0.093	0.587	7.88617e-10	SURF4
GPR176	2.70971e-14	-0.382938	0.03	0.355	9.08783e-10	GPR176
TNIP1	3.43453e-14	-0.384699	0.066	0.471	1.15187e-09	TNIP1
PARP9	3.44447e-14	-0.346735	0.047	0.413	1.15521e-09	PARP9
HTATIP2	3.80426e-14	-0.311813	0.043	0.432	1.27587e-09	HTATIP2
TRABD2A	3.87307e-14	-0.346583	0.016	0.277	1.29895e-09	TRABD2A
IER3IP1	4.23645e-14	-0.302855	0.111	0.574	1.42082e-09	IER3IP1
PGLS	4.24682e-14	-0.34243	0.146	0.671	1.4243e-09	PGLS
FLOT1	4.60729e-14	-0.298762	0.118	0.574	1.54519e-09	FLOT1
COPS8	4.77484e-14	-0.398147	0.159	0.6	1.60138e-09	COPS8
CTSL	4.98343e-14	-0.321239	0.232	0.742	1.67134e-09	CTSL
NDUFA1	5.92685e-14	-0.277923	0.222	0.768	1.98775e-09	NDUFA1
MYADM	6.22535e-14	-0.292574	0.368	0.819	2.08786e-09	MYADM
PDCD6	6.48535e-14	-0.30062	0.159	0.677	2.17506e-09	PDCD6
SSR3	6.61455e-14	-0.305636	0.172	0.677	2.21839e-09	SSR3
APOL6	7.49766e-14	-0.336047	0.059	0.413	2.51457e-09	APOL6
MRGPRF	7.51694e-14	-0.334035	0.13	0.619	2.52103e-09	MRGPRF
CA8	8.14625e-14	-0.355756	0.006	0.2	2.73209e-09	CA8
MYL12A	9.49989e-14	-0.279807	0.463	0.91	3.18607e-09	MYL12A
ODF3B	1.06105e-13	-0.352807	0.066	0.477	3.55853e-09	ODF3B
HTRA1	1.06691e-13	-0.336578	0.18	0.697	3.57819e-09	HTRA1
KDELR3	1.09658e-13	-0.354042	0.117	0.516	3.6777e-09	KDELR3
PLEC	1.27277e-13	-0.411627	0.15	0.626	4.26861e-09	PLEC
MRPL36	1.29487e-13	-0.359464	0.075	0.503	4.34272e-09	MRPL36
PDGFRB	1.30669e-13	-0.327233	0.287	0.781	4.38236e-09	PDGFRB
SLC39A1	1.31958e-13	-0.287645	0.164	0.632	4.42561e-09	SLC39A1
UQCRQ	1.3849e-13	-0.283404	0.317	0.813	4.64467e-09	UQCRQ
BMP1	1.38899e-13	-0.342918	0.035	0.381	4.65839e-09	BMP1
ISG20	1.6291e-13	-0.348532	0.018	0.271	5.46366e-09	ISG20
MVP	1.6889e-13	-0.342719	0.162	0.658	5.66422e-09	MVP
LRRC59	1.86582e-13	-0.345824	0.122	0.594	6.25758e-09	LRRC59
STMN2	1.95173e-13	-0.595227	0.07	0.368	6.5457e-09	STMN2
SLC16A3	2.02804e-13	-0.344051	0.019	0.265	6.80162e-09	SLC16A3
RAB7A	2.13385e-13	-0.313023	0.217	0.723	7.1565e-09	RAB7A
GBP1	2.73212e-13	-0.479049	0.023	0.252	9.16298e-09	GBP1
IFI44	2.97087e-13	-0.316392	0.027	0.335	9.96371e-09	IFI44
VMP1	3.21888e-13	-0.361653	0.077	0.503	1.07955e-08	VMP1
COL1A1	3.289e-13	-0.568075	0.877	1	1.10307e-08	COL1A1
TUBB2A	3.67767e-13	-0.32862	0.269	0.748	1.23342e-08	TUBB2A
IFT57	4.18975e-13	-0.279185	0.151	0.619	1.40516e-08	IFT57
HTRA3	4.21444e-13	-0.359313	0.023	0.277	1.41344e-08	HTRA3
GNG10	4.50248e-13	-0.291829	0.121	0.626	1.51004e-08	GNG10
GPX8	5.71746e-13	-0.301701	0.136	0.613	1.91752e-08	GPX8
FLNA	8.05327e-13	-0.320131	0.258	0.806	2.70091e-08	FLNA
DPP7	8.30775e-13	-0.346802	0.153	0.639	2.78625e-08	DPP7
VDAC1	8.85785e-13	-0.27803	0.192	0.735	2.97075e-08	VDAC1
EEF1A1	9.91548e-13	0.364375	0.999	1	3.32545e-08	EEF1A1
CYSTM1	1.04052e-12	-0.269189	0.218	0.794	3.4897e-08	CYSTM1
PSMB8	1.05184e-12	-0.279699	0.16	0.684	3.52768e-08	PSMB8
WARS	1.08475e-12	-0.44714	0.045	0.335	3.63805e-08	WARS
DEPP1	1.15521e-12	-0.517316	0.011	0.181	3.87435e-08	DEPP1
CLMP	1.25099e-12	-0.31875	0.048	0.387	4.19558e-08	CLMP
F2R	1.5505e-12	-0.277418	0.186	0.671	5.20007e-08	F2R
MT1X	1.60994e-12	-0.783788	0.407	0.806	5.39943e-08	MT1X
SH3GLB1	1.61357e-12	-0.328962	0.125	0.6	5.41159e-08	SH3GLB1
GLUD1	1.63355e-12	-0.355831	0.104	0.529	5.47859e-08	GLUD1
ARF4	1.65543e-12	-0.274489	0.408	0.858	5.55199e-08	ARF4
NT5E	1.82415e-12	-0.326764	0.141	0.606	6.11783e-08	NT5E
SEM1	1.84109e-12	-0.2678	0.287	0.826	6.17464e-08	SEM1
GGT5	1.97977e-12	-0.287556	0.17	0.652	6.63976e-08	GGT5
PENK	2.20722e-12	-0.376152	0.01	0.174	7.40259e-08	PENK
EIF2S2	2.21655e-12	-0.32495	0.117	0.6	7.43387e-08	EIF2S2
COX5A	2.3081e-12	-0.293903	0.171	0.677	7.74092e-08	COX5A
DPT	2.32363e-12	-0.427231	0.475	0.845	7.79299e-08	DPT
DYNLT3	2.47051e-12	-0.31779	0.09	0.497	8.28559e-08	DYNLT3
ARHGDIA	2.60989e-12	-0.260513	0.205	0.735	8.75306e-08	ARHGDIA
HSP90AA1	2.71915e-12	1.08516	0.846	0.903	9.11948e-08	HSP90AA1
MAN1A1	3.12589e-12	-0.290315	0.099	0.529	1.04836e-07	MAN1A1
ACTR1A	3.30248e-12	-0.357794	0.057	0.439	1.10758e-07	ACTR1A
CD63	3.89161e-12	-0.263393	0.831	0.987	1.30517e-07	CD63
ADH1B	5.01214e-12	1.07984	0.372	0.142	1.68097e-07	ADH1B
BIRC3	5.08208e-12	-0.385696	0.043	0.368	1.70443e-07	BIRC3
SERP1	5.11353e-12	-0.280574	0.175	0.658	1.71498e-07	SERP1
CLTC	5.31822e-12	-0.373553	0.121	0.626	1.78363e-07	CLTC
ITGB1	5.90861e-12	-0.29026	0.253	0.761	1.98163e-07	ITGB1
CDH11	5.94288e-12	-0.348357	0.138	0.581	1.99312e-07	CDH11
APOL1	6.31864e-12	-0.302972	0.017	0.252	2.11914e-07	APOL1
DDIT4	6.65153e-12	-0.556776	0.288	0.652	2.23079e-07	DDIT4
MRPL52	6.75786e-12	-0.293003	0.113	0.548	2.26645e-07	MRPL52
ANK2	6.89438e-12	-0.281281	0.128	0.548	2.31224e-07	ANK2
C12orf75	7.13231e-12	-0.311133	0.03	0.316	2.39203e-07	C12orf75
DSP	7.43977e-12	1.08614	0.297	0.123	2.49515e-07	DSP
TXNDC15	8.0458e-12	-0.256525	0.154	0.632	2.6984e-07	TXNDC15
ARF1	8.53797e-12	-0.271395	0.347	0.845	2.86346e-07	ARF1
TMEM123	9.01165e-12	-0.318378	0.16	0.568	3.02233e-07	TMEM123
CD58	9.24947e-12	-0.328092	0.03	0.342	3.10209e-07	CD58
ERP44	9.34412e-12	-0.276901	0.11	0.555	3.13383e-07	ERP44
CLU	9.51089e-12	-0.869421	0.413	0.684	3.18976e-07	CLU
TUSC3	9.79906e-12	-0.278255	0.024	0.303	3.28641e-07	TUSC3
PTPRE	9.83287e-12	-0.269911	0.012	0.194	3.29775e-07	PTPRE
LGMN	1.12859e-11	-0.276029	0.062	0.4	3.78506e-07	LGMN
RRBP1	1.14486e-11	-0.27504	0.293	0.781	3.83963e-07	RRBP1
LPL	1.21595e-11	-0.26742	0.007	0.181	4.07807e-07	LPL
ATP1B3	1.2558e-11	-0.346846	0.105	0.555	4.21172e-07	ATP1B3
RNF130	1.29785e-11	-0.321812	0.051	0.4	4.35271e-07	RNF130
LAMC1	1.30613e-11	-0.350381	0.157	0.658	4.3805e-07	LAMC1
NDUFAF2	1.30633e-11	-0.276848	0.054	0.4	4.38117e-07	NDUFAF2
EMC3	1.33121e-11	-0.297506	0.093	0.51	4.4646e-07	EMC3
ERLEC1	1.34163e-11	-0.298875	0.123	0.606	4.49957e-07	ERLEC1
FGFR1	1.52312e-11	-0.295308	0.127	0.594	5.10823e-07	FGFR1
CD68	1.59532e-11	-0.313563	0.065	0.413	5.35039e-07	CD68
HELZ2	1.81088e-11	-0.321087	0.017	0.239	6.07333e-07	HELZ2
SNX9	1.85682e-11	-0.364303	0.086	0.477	6.2274e-07	SNX9
NDUFA3	1.87558e-11	-0.322584	0.071	0.471	6.2903e-07	NDUFA3
THBS2	2.02689e-11	-0.395729	0.349	0.787	6.79779e-07	THBS2
MGLL	2.20795e-11	-0.353509	0.042	0.297	7.40502e-07	MGLL
CAV2	2.40325e-11	-0.297605	0.097	0.477	8.06001e-07	CAV2
SFRP2	2.41661e-11	-0.419696	0.79	0.974	8.10482e-07	SFRP2
CDH13	2.83772e-11	-0.353041	0.125	0.535	9.51716e-07	CDH13
SAT1	3.47554e-11	-0.428409	0.212	0.626	1.16563e-06	SAT1
TOMM5	3.49123e-11	-0.272553	0.158	0.613	1.17089e-06	TOMM5
SPPL2A	3.62335e-11	-0.310007	0.062	0.439	1.2152e-06	SPPL2A
STEAP2	3.81247e-11	-0.318875	0.057	0.387	1.27862e-06	STEAP2
CHST12	3.97279e-11	-0.283881	0.08	0.465	1.33239e-06	CHST12
ITGBL1	4.1318e-11	-0.278773	0.192	0.645	1.38572e-06	ITGBL1
FKBP9	4.20347e-11	-0.270809	0.125	0.581	1.40976e-06	FKBP9
RAB31	4.22569e-11	-0.285573	0.224	0.69	1.41721e-06	RAB31
ABL1	5.08455e-11	-0.296959	0.029	0.31	1.70526e-06	ABL1
MEG3	5.27632e-11	-0.285989	0.205	0.665	1.76957e-06	MEG3
TWIST2	5.36894e-11	-0.360917	0.111	0.542	1.80063e-06	TWIST2
NREP	5.37104e-11	-0.391939	0.063	0.361	1.80134e-06	NREP
DEK	5.87037e-11	-0.259587	0.163	0.619	1.96881e-06	DEK
EIF4G1	6.51794e-11	-0.255219	0.111	0.523	2.18599e-06	EIF4G1
RGS16	7.18151e-11	1.38555	0.404	0.245	2.40854e-06	RGS16
ZNFX1	7.64777e-11	-0.258708	0.072	0.465	2.56491e-06	ZNFX1
INHBA	7.87795e-11	-0.323175	0.017	0.232	2.64211e-06	INHBA
NECTIN2	8.07951e-11	-0.315237	0.023	0.284	2.7097e-06	NECTIN2
WISP2	9.54391e-11	-0.59449	0.327	0.677	3.20084e-06	WISP2
MME	1.08324e-10	-0.319545	0.012	0.206	3.63296e-06	MME
SDF2L1	1.13208e-10	-0.290057	0.074	0.432	3.79678e-06	SDF2L1
SPON1	1.16113e-10	-0.302734	0.103	0.51	3.89419e-06	SPON1
VCAM1	1.16531e-10	-0.36886	0.088	0.458	3.90821e-06	VCAM1
AK3	1.22295e-10	-0.251119	0.077	0.458	4.10152e-06	AK3
S100A3	1.22758e-10	-0.342907	0.021	0.245	4.11705e-06	S100A3
PTGS1	1.28693e-10	-0.339274	0.1	0.477	4.31609e-06	PTGS1
LGALS7	1.49176e-10	0.935575	0.247	0.084	5.00308e-06	LGALS7
DNAJC15	1.52552e-10	-0.25405	0.154	0.626	5.11628e-06	DNAJC15
FKBP11	1.54138e-10	-0.292912	0.071	0.4	5.16948e-06	FKBP11
BZW1	1.61044e-10	-0.262651	0.181	0.652	5.40109e-06	BZW1
RBMS1	1.70402e-10	-0.269524	0.128	0.574	5.71494e-06	RBMS1
KDELR2	1.71911e-10	-0.359332	0.107	0.523	5.76555e-06	KDELR2
ZDHHC9	1.80307e-10	-0.273988	0.062	0.381	6.04715e-06	ZDHHC9
MORF4L2	1.87321e-10	-0.250595	0.188	0.645	6.28236e-06	MORF4L2
PGK1	1.95179e-10	-0.252892	0.251	0.735	6.54591e-06	PGK1
NAAA	2.04258e-10	-0.261026	0.054	0.381	6.85039e-06	NAAA
CTSS	2.06753e-10	-0.294209	0.064	0.394	6.9341e-06	CTSS
KRT2	2.11681e-10	0.783863	0.15	0.013	7.09937e-06	KRT2
CHMP4B	2.28513e-10	-0.283507	0.071	0.419	7.66389e-06	CHMP4B
ARRDC3	2.30227e-10	-0.255897	0.072	0.426	7.72135e-06	ARRDC3
CAPG	2.39609e-10	-0.348472	0.135	0.497	8.03602e-06	CAPG
LY6D	2.44677e-10	0.891009	0.214	0.071	8.20597e-06	LY6D
COPS9	2.79491e-10	-0.275317	0.151	0.626	9.37357e-06	COPS9
IGFBP6	3.21294e-10	-0.515186	0.127	0.465	1.07756e-05	IGFBP6
TAP1	3.43506e-10	-0.349836	0.06	0.394	1.15205e-05	TAP1
SRP19	4.07635e-10	-0.283662	0.068	0.477	1.36712e-05	SRP19
CTSF	4.52563e-10	-0.340763	0.051	0.374	1.51781e-05	CTSF
GARS	4.92745e-10	-0.287705	0.081	0.419	1.65257e-05	GARS
ANO6	5.36934e-10	-0.29969	0.119	0.523	1.80077e-05	ANO6
JADE1	6.10445e-10	-0.263983	0.024	0.271	2.04731e-05	JADE1
TMX1	6.44924e-10	-0.255745	0.089	0.49	2.16295e-05	TMX1
PLOD3	8.9819e-10	-0.26265	0.098	0.503	3.01235e-05	PLOD3
SRPX	9.48062e-10	-0.255805	0.197	0.581	3.17961e-05	SRPX
DIAPH2	1.02703e-09	-0.285102	0.074	0.465	3.44445e-05	DIAPH2
MPZL1	1.08404e-09	-0.25055	0.13	0.561	3.63566e-05	MPZL1
ZFHX3	1.38537e-09	-0.299283	0.042	0.335	4.64626e-05	ZFHX3
PAK2	1.65444e-09	-0.262084	0.14	0.555	5.54866e-05	PAK2
UGDH	1.70614e-09	-0.292884	0.069	0.394	5.72207e-05	UGDH
CRIP1	1.73547e-09	0.993791	0.779	0.871	5.82042e-05	CRIP1
TMSB4X	1.76908e-09	-0.252459	0.855	0.981	5.93312e-05	TMSB4X
HMCN1	1.88036e-09	-0.291552	0.076	0.452	6.30634e-05	HMCN1
CYC1	2.21987e-09	-0.256747	0.019	0.239	7.44498e-05	CYC1
VPS13C	2.4252e-09	-0.283775	0.099	0.503	8.13363e-05	VPS13C
TAPBP	2.4975e-09	-0.345203	0.098	0.439	8.37612e-05	TAPBP
COL15A1	3.09217e-09	-0.25992	0.238	0.665	0.000103705	COL15A1
CRLF1	3.09643e-09	-0.27438	0.06	0.381	0.000103848	CRLF1
ARL6IP1	3.10106e-09	0.815005	0.258	0.148	0.000104003	ARL6IP1
GFPT2	3.12186e-09	-0.262159	0.029	0.232	0.000104701	GFPT2
ATG3	3.22563e-09	-0.250295	0.074	0.445	0.000108181	ATG3
SMARCB1	3.42244e-09	-0.252959	0.083	0.413	0.000114782	SMARCB1
ITGB5	3.54723e-09	-0.25986	0.142	0.548	0.000118967	ITGB5
AGPAT2	3.71405e-09	-0.268676	0.046	0.297	0.000124562	AGPAT2
TPT1	4.86275e-09	0.507862	0.976	1	0.000163087	TPT1
SMIM37	4.95609e-09	-0.27337	0.107	0.516	0.000166217	SMIM37
CFLAR	5.24534e-09	-0.269183	0.103	0.49	0.000175918	CFLAR
S100A2	6.24907e-09	0.89663	0.252	0.135	0.000209581	S100A2
SFN	6.37915e-09	0.879274	0.228	0.11	0.000213944	SFN
LOXL2	6.82852e-09	-0.357199	0.112	0.458	0.000229015	LOXL2
CDKN1A	9.17419e-09	1.21179	0.557	0.465	0.000307684	CDKN1A
CERS2	9.59121e-09	-0.258025	0.089	0.452	0.00032167	CERS2
IL6ST	9.63284e-09	-0.253235	0.175	0.6	0.000323066	IL6ST
C5orf24	1.06215e-08	-0.273216	0.043	0.335	0.000356222	C5orf24
RNF115	1.23952e-08	-0.257755	0.069	0.381	0.00041571	RNF115
BOLA3	1.3894e-08	-0.255496	0.052	0.342	0.000465976	BOLA3
ABL2	1.56996e-08	-0.284271	0.033	0.29	0.000526533	ABL2
VCL	2.26015e-08	-0.252961	0.134	0.51	0.00075801	VCL
CTSZ	2.4542e-08	-0.275395	0.052	0.342	0.000823088	CTSZ
CD74	2.54067e-08	-0.712092	0.211	0.542	0.000852089	CD74
TBRG1	2.54924e-08	-0.250075	0.106	0.484	0.000854963	TBRG1
HSPB1	2.93142e-08	1.02144	0.831	0.903	0.000983141	HSPB1
CILP	3.03961e-08	-0.420719	0.06	0.277	0.00101942	CILP
MGST1	3.09118e-08	-0.309042	0.063	0.31	0.00103672	MGST1
CEBPD	3.11476e-08	-0.253063	0.084	0.4	0.00104463	CEBPD
SEMA3C	3.85236e-08	-0.268685	0.039	0.232	0.001292	SEMA3C
EEF1G	4.0797e-08	1.09656	0.59	0.613	0.00136825	EEF1G
ITGAV	4.62627e-08	-0.270947	0.071	0.394	0.00155156	ITGAV
JAK1	5.43392e-08	-0.261242	0.068	0.413	0.00182243	JAK1
WIF1	5.88081e-08	0.69254	0.105	0	0.00197231	WIF1
IER2	5.95967e-08	1.01279	0.566	0.548	0.00199875	IER2
MRC2	6.13371e-08	-0.274802	0.111	0.497	0.00205712	MRC2
GUCY1A1	7.07459e-08	-0.297081	0.034	0.245	0.00237268	GUCY1A1
COL18A1	7.43362e-08	-0.304634	0.391	0.832	0.00249309	COL18A1
COL6A6	1.09203e-07	-0.367126	0.028	0.252	0.00366246	COL6A6
FSTL3	1.11497e-07	-0.258698	0.034	0.239	0.00373937	FSTL3
RARRES2	1.41876e-07	-0.292772	0.286	0.632	0.00475823	RARRES2
STC2	2.26069e-07	-0.510333	0.064	0.265	0.00758191	STC2
ATP2A2	2.30776e-07	-0.292056	0.049	0.323	0.00773976	ATP2A2
ADAMDEC1	2.43416e-07	-0.352594	0.014	0.148	0.00816368	ADAMDEC1
EDNRA	4.90007e-07	-0.250274	0.07	0.342	0.0164339	EDNRA
PTGDS	5.82925e-07	1.1611	0.308	0.187	0.0195501	PTGDS
MFAP5	1.00762e-06	-0.361744	0.087	0.29	0.0337936	MFAP5
COL1A2	1.0341e-06	-0.275328	0.951	1	0.0346816	COL1A2
BGN	1.05727e-06	-0.255941	0.578	0.89	0.0354586	BGN
DSG1	1.07534e-06	0.562658	0.123	0.032	0.0360648	DSG1
S100A14	1.10297e-06	0.62721	0.145	0.039	0.0369914	S100A14
STMN1	1.27475e-06	0.627747	0.15	0.071	0.0427525	STMN1

## Sheet: C6 MP-1
	p_val	avg_logFC	pct.1	pct.2	p_val_adj	Gene
IFI27	8.08487e-81	-2.60004	0.349	0.95	2.7115e-76	IFI27
HSPA1A	9.91035e-73	2.44006	0.92	0.534	3.32373e-68	HSPA1A
TMSB10	5.78672e-68	-0.882914	0.971	1	1.94075e-63	TMSB10
HSPA1B	5.90481e-64	2.84021	0.8	0.323	1.98035e-59	HSPA1B
S100A6	1.35607e-63	-1.21101	0.914	1	4.54797e-59	S100A6
LY6E	3.95551e-62	-1.68099	0.131	0.866	1.3266e-57	LY6E
FTH1	5.27127e-53	-0.850825	1	1	1.76788e-48	FTH1
IFITM3	5.89165e-52	-1.24258	0.457	0.973	1.97594e-47	IFITM3
LGALS1	1.15835e-44	-0.916877	0.566	0.985	3.88486e-40	LGALS1
LMNA	7.57163e-44	-1.22952	0.434	0.95	2.53937e-39	LMNA
DNAJB1	3.59945e-43	2.24797	0.731	0.353	1.20718e-38	DNAJB1
TPT1	3.95966e-43	0.836254	0.989	0.988	1.32799e-38	TPT1
TYMP	2.23079e-41	-1.37804	0.046	0.638	7.48161e-37	TYMP
KRT14	6.01091e-40	1.58169	0.834	0.496	2.01594e-35	KRT14
CCL18	3.67079e-39	-2.14745	0.114	0.715	1.23111e-34	CCL18
KRT10	7.86923e-37	2.1075	0.623	0.178	2.63918e-32	KRT10
VIM	5.70072e-36	-0.778331	0.857	0.997	1.91191e-31	VIM
IFI6	5.99132e-36	-1.21502	0.097	0.691	2.00937e-31	IFI6
KRT1	5.45615e-34	2.08641	0.514	0.107	1.82988e-29	KRT1
ISG15	1.89927e-33	-1.09848	0.097	0.662	6.36976e-29	ISG15
SH3BGRL3	2.50491e-33	-0.855458	0.686	0.979	8.40096e-29	SH3BGRL3
S100A11	3.73816e-33	-0.861569	0.703	0.979	1.2537e-28	S100A11
AHNAK	4.32509e-33	-1.11313	0.451	0.923	1.45055e-28	AHNAK
HSP90AA1	7.59484e-33	1.53436	0.846	0.754	2.54716e-28	HSP90AA1
S100A10	1.22301e-32	-0.900185	0.817	0.991	4.10173e-28	S100A10
EMP3	1.40611e-32	-0.992207	0.52	0.938	4.71582e-28	EMP3
KRT5	2.0712e-32	1.85085	0.64	0.276	6.94638e-28	KRT5
EPSTI1	3.17081e-32	-1.08813	0.034	0.549	1.06343e-27	EPSTI1
S100A4	7.46633e-32	-0.674234	0.926	0.997	2.50406e-27	S100A4
HSPB1	1.82918e-31	1.47772	0.829	0.641	6.13472e-27	HSPB1
ANXA2	7.76132e-31	-0.92564	0.606	0.953	2.60299e-26	ANXA2
C1QB	1.06547e-30	-0.973866	0.737	0.979	3.57339e-26	C1QB
FLNA	3.38943e-29	-1.17054	0.12	0.629	1.13675e-24	FLNA
LGALS7B	2.2256e-28	1.82062	0.497	0.139	7.46421e-24	LGALS7B
MGLL	1.02585e-27	-0.905777	0.154	0.694	3.4405e-23	MGLL
IFI44L	3.27991e-27	-1.09286	0.034	0.478	1.10002e-22	IFI44L
CAPN2	5.33117e-27	-1.01138	0.063	0.522	1.78797e-22	CAPN2
TPM4	1.48674e-26	-0.934436	0.206	0.721	4.98624e-22	TPM4
PFN1	1.98963e-26	-0.622492	0.646	0.97	6.67282e-22	PFN1
CSTB	4.01549e-26	-0.852323	0.411	0.872	1.34672e-21	CSTB
MX1	5.39292e-26	-1.06053	0.04	0.484	1.80868e-21	MX1
UBE2L6	5.5162e-26	-0.903674	0.029	0.43	1.85002e-21	UBE2L6
ATP5F1E	1.38437e-25	-0.660269	0.663	0.961	4.6429e-21	ATP5F1E
LRRFIP1	3.96137e-25	-0.748601	0.194	0.703	1.32856e-20	LRRFIP1
IFIT3	9.39003e-25	-0.904462	0.023	0.415	3.14923e-20	IFIT3
XAF1	3.63425e-24	-0.926435	0.029	0.407	1.21885e-19	XAF1
HLA-B	6.86705e-24	-0.610658	0.571	0.947	2.30307e-19	HLA-B
ANXA1	1.85145e-23	-0.761279	0.509	0.923	6.20941e-19	ANXA1
FOS	2.79474e-23	1.22542	0.851	0.682	9.373e-19	FOS
PLEC	1.76296e-22	-0.86735	0.166	0.629	5.91263e-18	PLEC
ARHGDIB	1.95387e-22	-0.669352	0.274	0.774	6.55288e-18	ARHGDIB
PLTP	2.84846e-22	-0.924832	0.594	0.929	9.55316e-18	PLTP
TSC22D3	2.90965e-22	-0.959607	0.149	0.617	9.75838e-18	TSC22D3
CCDC88A	3.28958e-22	-0.743908	0.154	0.644	1.10326e-17	CCDC88A
CTSZ	4.32512e-22	-0.57388	0.36	0.828	1.45056e-17	CTSZ
RNF213	8.24768e-22	-0.871612	0.131	0.591	2.76611e-17	RNF213
PDK4	1.08459e-21	-1.09906	0.046	0.442	3.63751e-17	PDK4
LGALS9	1.3529e-21	-0.722196	0.143	0.638	4.53735e-17	LGALS9
ANXA4	1.77671e-21	-0.797133	0.217	0.694	5.95872e-17	ANXA4
TMSB4X	2.41144e-21	-0.430114	0.994	0.997	8.08749e-17	TMSB4X
SLC40A1	2.56834e-21	-0.824649	0.389	0.825	8.6137e-17	SLC40A1
MX2	2.97822e-21	-0.787461	0.011	0.344	9.98836e-17	MX2
CST3	4.05305e-21	-0.605104	0.983	0.997	1.35931e-16	CST3
YBX1	5.90123e-21	-0.552469	0.491	0.914	1.97915e-16	YBX1
HSPH1	8.60542e-21	1.61829	0.451	0.163	2.88608e-16	HSPH1
C1QC	1.08509e-20	-0.546563	0.811	1	3.63919e-16	C1QC
CALM3	3.61361e-20	-0.631196	0.394	0.84	1.21193e-15	CALM3
GRB2	6.82665e-20	-0.741442	0.126	0.585	2.28952e-15	GRB2
ENO1	9.12356e-20	-0.683655	0.211	0.685	3.05986e-15	ENO1
MAFB	1.58266e-19	-0.537087	0.309	0.816	5.30791e-15	MAFB
BST2	2.26373e-19	-0.801552	0.143	0.608	7.59209e-15	BST2
TXNIP	3.10874e-19	-0.675982	0.434	0.855	1.04261e-14	TXNIP
DMKN	4.39857e-19	1.70609	0.337	0.086	1.47519e-14	DMKN
IER3	4.5751e-19	1.3557	0.56	0.303	1.5344e-14	IER3
PERP	6.93076e-19	1.56698	0.349	0.089	2.32444e-14	PERP
CAP1	9.50654e-19	-0.548132	0.269	0.763	3.1883e-14	CAP1
CTSD	1.37696e-18	-0.609843	0.383	0.825	4.61805e-14	CTSD
THEMIS2	1.58627e-18	-0.746074	0.034	0.38	5.32005e-14	THEMIS2
SAT1	1.70305e-18	-0.505815	0.629	0.947	5.71167e-14	SAT1
IFITM2	1.77475e-18	-0.509252	0.429	0.875	5.95216e-14	IFITM2
HSP90AB1	1.8348e-18	1.25012	0.743	0.691	6.15354e-14	HSP90AB1
LGALS7	2.09705e-18	1.35326	0.32	0.071	7.0331e-14	LGALS7
AP2M1	2.28904e-18	-0.510462	0.234	0.709	7.67697e-14	AP2M1
SAMD9L	8.874e-18	-0.744341	0.006	0.291	2.97616e-13	SAMD9L
EEF1A1	1.17386e-17	0.451541	0.994	0.994	3.93689e-13	EEF1A1
FCGR3A	1.53499e-17	-0.774068	0.011	0.297	5.14806e-13	FCGR3A
CLIC1	1.6077e-17	-0.495668	0.491	0.899	5.39191e-13	CLIC1
TPM3	1.73232e-17	-0.479013	0.509	0.899	5.80985e-13	TPM3
EIF1	1.91813e-17	0.854186	0.857	0.816	6.43304e-13	EIF1
GNAI2	2.14615e-17	-0.476975	0.303	0.783	7.19776e-13	GNAI2
PARP9	2.17129e-17	-0.724956	0.011	0.276	7.28207e-13	PARP9
ATP6V1F	2.45499e-17	-0.431222	0.417	0.852	8.23355e-13	ATP6V1F
DHRS9	2.47436e-17	-0.665186	0.08	0.496	8.29852e-13	DHRS9
S100A9	3.23899e-17	-0.811938	0.029	0.329	1.08629e-12	S100A9
SAMHD1	3.30756e-17	-0.687026	0.149	0.579	1.10929e-12	SAMHD1
ODF3B	4.05639e-17	-0.611277	0.006	0.267	1.36043e-12	ODF3B
MYO5A	5.07426e-17	-0.608907	0.149	0.591	1.70181e-12	MYO5A
ARHGAP18	1.1488e-16	-0.546004	0.274	0.742	3.85284e-12	ARHGAP18
ATP5ME	1.24382e-16	-0.548305	0.16	0.599	4.17151e-12	ATP5ME
TNFSF13B	1.74837e-16	-0.672344	0.04	0.374	5.86368e-12	TNFSF13B
HLA-C	1.77181e-16	-0.589587	0.617	0.923	5.9423e-12	HLA-C
LHFPL2	2.27374e-16	-0.678315	0.011	0.3	7.62568e-12	LHFPL2
GAS7	2.74246e-16	-0.74622	0.051	0.386	9.19766e-12	GAS7
EEF1G	3.81645e-16	1.26232	0.371	0.163	1.27996e-11	EEF1G
SLIRP	5.83893e-16	-0.544322	0.074	0.442	1.95826e-11	SLIRP
RAB31	6.95769e-16	-0.413213	0.257	0.727	2.33347e-11	RAB31
LAP3	7.94144e-16	-0.608661	0.114	0.516	2.6634e-11	LAP3
ANXA5	1.11449e-15	-0.425385	0.497	0.887	3.73778e-11	ANXA5
ADGRE5	1.2773e-15	-0.748472	0.08	0.445	4.28381e-11	ADGRE5
RAC1	1.38045e-15	-0.564091	0.194	0.623	4.62975e-11	RAC1
PNRC1	1.57314e-15	1.05517	0.663	0.496	5.27601e-11	PNRC1
FPR3	1.64963e-15	-0.795494	0.103	0.463	5.53253e-11	FPR3
RNF130	1.92745e-15	-0.647004	0.229	0.665	6.46427e-11	RNF130
DENND4C	2.16472e-15	-0.703481	0.069	0.395	7.26005e-11	DENND4C
HLA-A	2.62414e-15	-0.60438	0.486	0.849	8.80086e-11	HLA-A
GADD45B	2.77607e-15	1.18766	0.68	0.516	9.31039e-11	GADD45B
AP2A2	3.07029e-15	-0.548865	0.166	0.573	1.02971e-10	AP2A2
IRF7	3.23485e-15	-0.637183	0.017	0.291	1.0849e-10	IRF7
STARD8	5.2413e-15	-0.629652	0.006	0.226	1.75783e-10	STARD8
GLIPR2	6.6628e-15	-0.696686	0.046	0.368	2.23457e-10	GLIPR2
STAT1	7.25688e-15	-0.604149	0.069	0.415	2.43381e-10	STAT1
ANPEP	1.18346e-14	-0.621434	0.011	0.27	3.9691e-10	ANPEP
CXCL14	1.64513e-14	1.63596	0.417	0.234	5.51744e-10	CXCL14
RHOA	1.67435e-14	-0.353939	0.56	0.923	5.61543e-10	RHOA
SH3BP2	2.03411e-14	-0.653824	0.046	0.312	6.82198e-10	SH3BP2
SPI1	2.19334e-14	-0.342428	0.343	0.798	7.35601e-10	SPI1
OAS1	2.2638e-14	-0.635347	0.063	0.418	7.59233e-10	OAS1
MSN	2.99265e-14	-0.612377	0.126	0.507	1.00368e-09	MSN
ATP5MD	2.99732e-14	-0.483216	0.229	0.656	1.00524e-09	ATP5MD
TLN1	3.04612e-14	-0.506109	0.171	0.585	1.02161e-09	TLN1
TRIM14	3.11482e-14	-0.64076	0.011	0.243	1.04465e-09	TRIM14
RSAD2	3.12446e-14	-0.606484	0.017	0.246	1.04788e-09	RSAD2
GDF15	3.20131e-14	1.11535	0.183	0.006	1.07365e-09	GDF15
BRI3	3.25311e-14	-0.602251	0.091	0.448	1.09103e-09	BRI3
LRP1	3.96477e-14	-0.659202	0.126	0.496	1.32971e-09	LRP1
IFI35	4.00405e-14	-0.616196	0.04	0.356	1.34288e-09	IFI35
IFIT1	4.0665e-14	-0.749916	0.023	0.294	1.36382e-09	IFIT1
NDUFA3	4.09064e-14	-0.548643	0.08	0.427	1.37192e-09	NDUFA3
S100A8	4.16177e-14	-0.810869	0.017	0.255	1.39578e-09	S100A8
NR1H3	4.25782e-14	-0.492999	0	0.196	1.42799e-09	NR1H3
CAST	5.27051e-14	-0.469883	0.189	0.599	1.76762e-09	CAST
ARPC2	5.31152e-14	-0.384531	0.526	0.887	1.78138e-09	ARPC2
CDKN1A	5.5849e-14	1.17055	0.474	0.315	1.87306e-09	CDKN1A
AES	5.64794e-14	-0.54038	0.137	0.522	1.89421e-09	AES
SLC31A2	5.7356e-14	-0.637214	0.029	0.291	1.92361e-09	SLC31A2
MYO1G	6.02078e-14	-0.600718	0	0.19	2.01925e-09	MYO1G
DEK	6.43467e-14	-0.575707	0.166	0.573	2.15806e-09	DEK
CCL2	6.97304e-14	1.41376	0.377	0.166	2.33862e-09	CCL2
CALM1	9.89475e-14	-0.494774	0.531	0.875	3.3185e-09	CALM1
SELENOP	1.55574e-13	-0.577895	0.714	0.955	5.21765e-09	SELENOP
RNH1	1.58587e-13	-0.470352	0.269	0.688	5.31869e-09	RNH1
SHISA5	1.66966e-13	-0.604138	0.086	0.415	5.59972e-09	SHISA5
JUN	1.78208e-13	0.866386	0.623	0.478	5.97673e-09	JUN
LILRB4	2.0694e-13	-0.548367	0.12	0.496	6.94035e-09	LILRB4
FTL	2.86209e-13	-0.431874	1	1	9.59888e-09	FTL
HSPD1	3.06386e-13	1.34441	0.417	0.223	1.02756e-08	HSPD1
RBX1	3.22162e-13	-0.492567	0.166	0.567	1.08047e-08	RBX1
DUSP1	3.5256e-13	1.03487	0.714	0.659	1.18241e-08	DUSP1
EIF2AK2	3.67312e-13	-0.619993	0.069	0.371	1.23189e-08	EIF2AK2
GNG5	3.99612e-13	-0.32432	0.406	0.819	1.34022e-08	GNG5
ADAR	4.36871e-13	-0.610176	0.051	0.344	1.46518e-08	ADAR
WASF2	4.3949e-13	-0.439761	0.211	0.614	1.47396e-08	WASF2
NDUFA1	4.75897e-13	-0.472853	0.257	0.662	1.59606e-08	NDUFA1
MTSS1	4.86656e-13	-0.540888	0.166	0.543	1.63215e-08	MTSS1
VAT1	5.49454e-13	-0.584446	0.143	0.513	1.84276e-08	VAT1
DSP	6.19885e-13	1.23604	0.32	0.113	2.07897e-08	DSP
KRT2	7.11671e-13	1.20713	0.171	0.009	2.3868e-08	KRT2
SIGLEC1	8.52372e-13	-0.346853	0.24	0.68	2.85869e-08	SIGLEC1
COX5B	8.87407e-13	-0.384641	0.417	0.816	2.97619e-08	COX5B
CLTC	9.75836e-13	-0.408403	0.2	0.608	3.27276e-08	CLTC
SNX9	1.04721e-12	-0.56518	0.057	0.365	3.51214e-08	SNX9
TTC7A	1.19229e-12	-0.529166	0.011	0.22	3.9987e-08	TTC7A
DSC3	1.2019e-12	1.0749	0.171	0.018	4.03094e-08	DSC3
TCIRG1	1.3852e-12	-0.551319	0.04	0.329	4.64569e-08	TCIRG1
PLEKHO2	1.52111e-12	-0.617278	0.029	0.267	5.10151e-08	PLEKHO2
CYSTM1	1.85626e-12	-0.462862	0.091	0.442	6.22551e-08	CYSTM1
POMP	2.20054e-12	-0.444578	0.206	0.602	7.38016e-08	POMP
LY6D	2.91809e-12	1.1029	0.257	0.071	9.78669e-08	LY6D
DBI	3.0799e-12	-0.376654	0.314	0.736	1.03294e-07	DBI
ARPC3	3.97722e-12	-0.329143	0.503	0.872	1.33388e-07	ARPC3
HPCAL1	4.16372e-12	-0.500842	0.029	0.279	1.39643e-07	HPCAL1
ROMO1	4.28136e-12	-0.389133	0.189	0.585	1.43588e-07	ROMO1
DOK2	4.48988e-12	-0.375277	0.211	0.629	1.50582e-07	DOK2
OAS2	4.75449e-12	-0.532111	0.034	0.291	1.59456e-07	OAS2
GPSM3	4.79524e-12	-0.55455	0.109	0.472	1.60823e-07	GPSM3
FAM49B	5.37059e-12	-0.552931	0.103	0.439	1.80119e-07	FAM49B
ARF6	5.70785e-12	-0.496321	0.091	0.374	1.9143e-07	ARF6
CEBPD	6.22238e-12	-0.562063	0.069	0.377	2.08686e-07	CEBPD
GRN	6.58817e-12	-0.428804	0.486	0.837	2.20954e-07	GRN
SERF2	7.23682e-12	-0.260835	0.823	0.982	2.42709e-07	SERF2
GSTO1	7.36674e-12	-0.507597	0.109	0.439	2.47066e-07	GSTO1
RNASET2	7.45686e-12	-0.468043	0.274	0.677	2.50088e-07	RNASET2
IQGAP1	7.94658e-12	-0.4432	0.326	0.715	2.66512e-07	IQGAP1
GLUL	8.39626e-12	-0.421473	0.28	0.671	2.81594e-07	GLUL
EMP1	8.9435e-12	-0.489104	0.309	0.688	2.99947e-07	EMP1
VAMP8	1.03435e-11	-0.318147	0.549	0.896	3.46901e-07	VAMP8
WIPF1	1.12545e-11	-0.467584	0.097	0.43	3.77454e-07	WIPF1
SUMO3	1.1348e-11	-0.468714	0.126	0.487	3.80588e-07	SUMO3
NDUFB1	1.20672e-11	-0.509797	0.074	0.386	4.04711e-07	NDUFB1
ARHGDIA	1.29732e-11	-0.41684	0.177	0.555	4.35094e-07	ARHGDIA
ADAMTSL4	1.3059e-11	-0.514603	0	0.157	4.37974e-07	ADAMTSL4
RNASEK	1.43634e-11	0.984346	0.446	0.344	4.81718e-07	RNASEK
MYADM	1.62604e-11	-0.374152	0.166	0.561	5.4534e-07	MYADM
RBPJ	1.81664e-11	-0.329464	0.274	0.674	6.09265e-07	RBPJ
RAP1B	2.09872e-11	-0.397778	0.166	0.531	7.03867e-07	RAP1B
COMT	2.32514e-11	-0.411623	0.274	0.674	7.79806e-07	COMT
SERPINF1	2.35462e-11	-0.43336	0.263	0.617	7.89692e-07	SERPINF1
B2M	2.78588e-11	-0.369677	0.977	0.997	9.34328e-07	B2M
FABP5	4.46718e-11	-0.891446	0.126	0.478	1.4982e-06	FABP5
UQCR10	4.97388e-11	-0.38401	0.263	0.668	1.66814e-06	UQCR10
NCKAP1L	5.22963e-11	-0.453332	0.091	0.401	1.75391e-06	NCKAP1L
H2AFY	5.59737e-11	-0.386062	0.166	0.54	1.87725e-06	H2AFY
FAM96A	5.84324e-11	-0.493062	0.126	0.448	1.95971e-06	FAM96A
MYH9	5.91501e-11	-0.463875	0.166	0.49	1.98378e-06	MYH9
C19orf33	6.26762e-11	0.5402	0.109	0	2.10204e-06	C19orf33
ANXA11	6.40684e-11	-0.36726	0.114	0.472	2.14873e-06	ANXA11
LGALS3BP	7.08188e-11	-0.550599	0.034	0.276	2.37512e-06	LGALS3BP
GNB1	7.15762e-11	-0.459236	0.086	0.401	2.40052e-06	GNB1
ZNF385A	7.48558e-11	-0.596014	0.109	0.404	2.51051e-06	ZNF385A
PARVB	8.03737e-11	-0.489195	0.051	0.306	2.69557e-06	PARVB
GADD45GIP1	8.44038e-11	-0.524228	0.051	0.288	2.83074e-06	GADD45GIP1
PPP1R9B	1.03039e-10	-0.471008	0.051	0.312	3.45573e-06	PPP1R9B
PFKP	1.15964e-10	-0.569589	0.023	0.211	3.88921e-06	PFKP
ADAM15	1.20465e-10	-0.474508	0.04	0.252	4.04015e-06	ADAM15
MPP1	1.21623e-10	-0.402624	0.194	0.567	4.079e-06	MPP1
EHD4	1.24942e-10	-0.524728	0.069	0.368	4.19029e-06	EHD4
LCP1	1.28942e-10	-0.42412	0.194	0.57	4.32446e-06	LCP1
DRAP1	1.34141e-10	-0.375014	0.257	0.653	4.49881e-06	DRAP1
CORO1C	1.49465e-10	-0.540733	0.063	0.303	5.01276e-06	CORO1C
GSN	1.51324e-10	-0.351216	0.194	0.588	5.07512e-06	GSN
DNAJC8	1.58553e-10	-0.524211	0.08	0.359	5.31755e-06	DNAJC8
GNAS	1.61942e-10	-0.287774	0.286	0.697	5.43122e-06	GNAS
SEPT11	1.67778e-10	-0.561315	0.091	0.383	5.62694e-06	SEPT11
MYL6	1.71104e-10	-0.253802	0.783	0.973	5.73848e-06	MYL6
LY96	1.75712e-10	-0.505086	0.086	0.395	5.89301e-06	LY96
CTSB	1.80901e-10	-0.444083	0.691	0.929	6.06706e-06	CTSB
NDUFB2	1.86931e-10	-0.40696	0.32	0.68	6.26929e-06	NDUFB2
SAMD9	2.33717e-10	-0.458208	0.006	0.154	7.83839e-06	SAMD9
ADIRF	2.35116e-10	-0.577948	0.16	0.484	7.88533e-06	ADIRF
EIF2AK4	2.56288e-10	-0.482637	0.057	0.335	8.59538e-06	EIF2AK4
PTMS	2.88251e-10	-0.438867	0.074	0.344	9.66735e-06	PTMS
MARCO	2.88763e-10	-0.373414	0.371	0.727	9.68453e-06	MARCO
PIK3R5	3.03458e-10	-0.444565	0.011	0.211	1.01774e-05	PIK3R5
SRP14	3.17649e-10	-0.261318	0.446	0.837	1.06533e-05	SRP14
TAGLN2	3.707e-10	-0.390517	0.634	0.905	1.24325e-05	TAGLN2
PARP12	4.17331e-10	-0.43383	0.011	0.202	1.39964e-05	PARP12
DPYSL2	4.2401e-10	-0.462848	0.069	0.353	1.42204e-05	DPYSL2
UCP2	4.32294e-10	-0.396786	0.251	0.641	1.44983e-05	UCP2
PPP1R15A	4.54322e-10	1.017	0.571	0.463	1.52371e-05	PPP1R15A
IL10RA	4.61285e-10	-0.474121	0.131	0.469	1.54706e-05	IL10RA
CFL1	4.70172e-10	-0.28461	0.714	0.935	1.57686e-05	CFL1
IQGAP2	5.00001e-10	-0.391627	0.149	0.499	1.6769e-05	IQGAP2
KLF6	5.06926e-10	-0.485785	0.257	0.632	1.70013e-05	KLF6
CCL4	5.18668e-10	1.55489	0.263	0.104	1.73951e-05	CCL4
PEPD	5.36263e-10	-0.365493	0.303	0.656	1.79852e-05	PEPD
GNB2	5.45664e-10	-0.302458	0.16	0.51	1.83005e-05	GNB2
CAMK1D	6.27321e-10	-0.467303	0.04	0.252	2.10391e-05	CAMK1D
CALHM2	6.27406e-10	-0.485496	0.023	0.231	2.10419e-05	CALHM2
KCTD12	7.22633e-10	-0.477998	0.126	0.436	2.42357e-05	KCTD12
NPL	7.50424e-10	-0.435468	0.057	0.318	2.51677e-05	NPL
TIMP2	8.21897e-10	-0.306408	0.154	0.519	2.75648e-05	TIMP2
MVP	8.27337e-10	-0.495863	0.029	0.243	2.77472e-05	MVP
CD99	8.61262e-10	-0.280122	0.669	0.935	2.8885e-05	CD99
RAP1A	8.67952e-10	-0.369379	0.154	0.493	2.91094e-05	RAP1A
SH3BGRL	8.7034e-10	-0.324225	0.383	0.76	2.91895e-05	SH3BGRL
EPN1	8.82582e-10	-0.460712	0.063	0.309	2.96e-05	EPN1
HSPA6	9.17271e-10	1.45269	0.286	0.166	3.07634e-05	HSPA6
MORF4L1	9.48468e-10	-0.321749	0.257	0.617	3.18097e-05	MORF4L1
CSK	9.55449e-10	-0.399708	0.034	0.264	3.20439e-05	CSK
TTYH3	9.93018e-10	-0.452167	0.074	0.341	3.33038e-05	TTYH3
FKBP15	1.01712e-09	-0.456136	0.046	0.276	3.41121e-05	FKBP15
ZFP36L2	1.06463e-09	-0.462807	0.274	0.626	3.57054e-05	ZFP36L2
C4orf48	1.06944e-09	-0.444742	0.023	0.234	3.58669e-05	C4orf48
BLVRA	1.14519e-09	-0.378551	0.28	0.656	3.84072e-05	BLVRA
SPARC	1.34228e-09	1.33072	0.234	0.095	4.50172e-05	SPARC
NDUFB7	1.45816e-09	-0.345083	0.166	0.513	4.89037e-05	NDUFB7
SLC7A8	1.6221e-09	-0.418086	0.074	0.332	5.4402e-05	SLC7A8
SPRED1	1.85941e-09	-0.47464	0.04	0.252	6.23608e-05	SPRED1
EEF1B2	1.94291e-09	0.8567	0.657	0.638	6.51614e-05	EEF1B2
CD37	2.03513e-09	-0.549448	0.097	0.398	6.82541e-05	CD37
TPD52	2.03986e-09	-0.356379	0.017	0.151	6.84129e-05	TPD52
PLEK	2.1432e-09	-0.325346	0.234	0.596	7.18786e-05	PLEK
IFI44	2.17846e-09	-0.411679	0.046	0.273	7.30613e-05	IFI44
STMP1	2.39732e-09	-0.471634	0.091	0.347	8.04012e-05	STMP1
FOXP1	2.44424e-09	-0.435562	0.069	0.318	8.1975e-05	FOXP1
DTX3L	2.47987e-09	-0.448798	0.04	0.258	8.317e-05	DTX3L
GUK1	2.54351e-09	-0.295529	0.217	0.585	8.53042e-05	GUK1
EIF4G1	2.56258e-09	-0.469404	0.051	0.264	8.59439e-05	EIF4G1
CCR1	2.92183e-09	-0.407769	0.069	0.332	9.79925e-05	CCR1
ZEB2	2.94443e-09	-0.277129	0.263	0.638	9.87504e-05	ZEB2
PSME1	3.08202e-09	-0.324437	0.251	0.608	0.000103365	PSME1
PKM	3.08771e-09	-0.331678	0.309	0.668	0.000103556	PKM
S100A7	3.13864e-09	-0.515148	0.006	0.142	0.000105264	S100A7
KLF2	3.25566e-09	-0.487953	0.069	0.32	0.000109188	KLF2
SFN	3.50095e-09	1.0893	0.217	0.086	0.000117415	SFN
IDH1	3.89069e-09	-0.39681	0.046	0.282	0.000130486	IDH1
RHEB	4.19708e-09	-0.457403	0.057	0.285	0.000140762	RHEB
FKBP8	4.25086e-09	-0.437515	0.137	0.424	0.000142565	FKBP8
DSG1	4.289e-09	0.746419	0.171	0.039	0.000143844	DSG1
FAM129B	4.47504e-09	-0.479015	0.029	0.196	0.000150084	FAM129B
ICAM2	4.52047e-09	-0.390261	0.006	0.125	0.000151607	ICAM2
GIMAP4	4.97897e-09	-0.446957	0.091	0.368	0.000166985	GIMAP4
TCN2	5.20648e-09	-0.440807	0.131	0.433	0.000174615	TCN2
ATOX1	5.40251e-09	-0.378263	0.166	0.507	0.000181189	ATOX1
CFD	5.44926e-09	-0.282795	0.514	0.846	0.000182757	CFD
OGDH	5.5026e-09	-0.386739	0.034	0.226	0.000184546	OGDH
EFHD2	5.89452e-09	-0.477963	0.051	0.309	0.00019769	EFHD2
NDFIP1	6.21905e-09	-0.443242	0.103	0.404	0.000208575	NDFIP1
TNS1	6.73393e-09	-0.411464	0.143	0.457	0.000225843	TNS1
MSR1	7.02259e-09	-0.381403	0.114	0.43	0.000235524	MSR1
DDAH2	7.33547e-09	-0.39488	0.24	0.579	0.000246017	DDAH2
AP1B1	7.45175e-09	-0.259025	0.114	0.421	0.000249917	AP1B1
PEA15	7.83921e-09	-0.424905	0.051	0.3	0.000262911	PEA15
APOC1	8.2702e-09	-0.786924	0.011	0.175	0.000277366	APOC1
SERPINB5	8.44873e-09	0.610769	0.103	0.003	0.000283354	SERPINB5
TCF25	9.18574e-09	-0.339377	0.149	0.463	0.000308071	TCF25
KRT15	9.66297e-09	0.872515	0.12	0.009	0.000324077	KRT15
KLC1	1.05579e-08	-0.36029	0.006	0.131	0.000354091	KLC1
FAM91A1	1.11846e-08	-0.414194	0.029	0.231	0.000375109	FAM91A1
RAD23A	1.1351e-08	-0.436411	0.166	0.493	0.000380689	RAD23A
HEXB	1.14746e-08	-0.481634	0.12	0.404	0.000384835	HEXB
RGL1	1.14987e-08	-0.310637	0.149	0.469	0.000385643	RGL1
ADIPOR1	1.20774e-08	-0.418607	0.114	0.38	0.000405051	ADIPOR1
SEM1	1.23273e-08	-0.306593	0.246	0.585	0.000413434	SEM1
TGFB1	1.26325e-08	-0.402538	0.12	0.407	0.000423669	TGFB1
CD44	1.28426e-08	-0.407143	0.16	0.469	0.000430716	CD44
RGS19	1.3236e-08	-0.440706	0.051	0.264	0.00044391	RGS19
CAPNS1	1.41212e-08	-0.377668	0.12	0.409	0.000473598	CAPNS1
C4orf3	1.42132e-08	-0.365694	0.16	0.451	0.000476682	C4orf3
INF2	1.55836e-08	-0.371105	0.017	0.187	0.000522644	INF2
SLFN5	1.55867e-08	-0.461938	0.034	0.208	0.000522745	SLFN5
SFXN3	1.58796e-08	-0.391099	0.04	0.258	0.000532572	SFXN3
NDUFV2	1.59618e-08	-0.319333	0.211	0.537	0.000535326	NDUFV2
ATP5MPL	1.62234e-08	-0.313473	0.171	0.487	0.000544101	ATP5MPL
PSTPIP1	1.72647e-08	-0.335821	0.04	0.285	0.000579024	PSTPIP1
TMEM160	1.75569e-08	-0.435294	0.04	0.261	0.000588825	TMEM160
DYNLT1	1.91704e-08	-0.475801	0.091	0.347	0.000642936	DYNLT1
TXNRD1	2.00715e-08	-0.424709	0.017	0.154	0.000673157	TXNRD1
ARRB2	2.03582e-08	-0.260829	0.286	0.629	0.000682773	ARRB2
ADA2	2.09124e-08	-0.311849	0.126	0.415	0.000701359	ADA2
HBEGF	2.1645e-08	0.767794	0.166	0.039	0.000725929	HBEGF
HCK	2.19174e-08	-0.3845	0.074	0.335	0.000735067	HCK
TMEM258	2.45967e-08	-0.358722	0.177	0.499	0.000824924	TMEM258
NTAN1	2.48635e-08	-0.393148	0.131	0.421	0.000833874	NTAN1
ARPP19	2.5702e-08	-0.380134	0.051	0.243	0.000861995	ARPP19
PAK2	2.62724e-08	-0.309025	0.183	0.513	0.000881124	PAK2
ABI1	2.66632e-08	-0.443	0.051	0.231	0.00089423	ABI1
SEPT9	2.78168e-08	-0.408381	0.086	0.335	0.000932919	SEPT9
MYL12A	2.94252e-08	-0.267501	0.406	0.748	0.000986862	MYL12A
RHOG	3.09236e-08	-0.254136	0.234	0.585	0.00103712	RHOG
TUBB6	3.09611e-08	-0.350298	0.086	0.338	0.00103837	TUBB6
LYVE1	3.28191e-08	0.895527	0.314	0.178	0.00110069	LYVE1
SDCBP	3.48833e-08	-0.273595	0.291	0.653	0.00116992	SDCBP
RSRP1	3.49106e-08	0.872152	0.331	0.193	0.00117083	RSRP1
SLC25A24	3.49785e-08	-0.362959	0.029	0.234	0.00117311	SLC25A24
ALOX5	3.51605e-08	-0.349437	0.034	0.231	0.00117921	ALOX5
HLA-F	3.55251e-08	-0.40756	0.029	0.211	0.00119144	HLA-F
EZR	3.84903e-08	-0.407623	0.166	0.466	0.00129089	EZR
CAVIN3	4.17427e-08	-0.450913	0.017	0.172	0.00139997	CAVIN3
HCFC1R1	4.51259e-08	-0.321959	0.091	0.368	0.00151343	HCFC1R1
TXN	4.51558e-08	-0.290558	0.4	0.757	0.00151444	TXN
RNF181	4.82763e-08	-0.288689	0.171	0.49	0.00161909	RNF181
NEURL2	4.89286e-08	-0.455697	0.006	0.125	0.00164097	NEURL2
PSMB9	5.07115e-08	-0.404521	0.097	0.359	0.00170076	PSMB9
KRTDAP	5.11435e-08	0.969887	0.189	0.062	0.00171525	KRTDAP
PLD3	5.19632e-08	-0.256008	0.526	0.84	0.00174274	PLD3
HTATIP2	5.26341e-08	-0.37026	0.023	0.211	0.00176524	HTATIP2
SMIM3	5.40113e-08	-0.389051	0.017	0.19	0.00181143	SMIM3
ILK	5.66404e-08	-0.335273	0.097	0.368	0.00189961	ILK
PAPSS2	5.93668e-08	-0.384155	0.034	0.205	0.00199105	PAPSS2
RIN3	6.00528e-08	-0.414296	0.029	0.205	0.00201405	RIN3
ACP2	6.49118e-08	-0.417721	0.034	0.22	0.00217701	ACP2
PLSCR1	7.29957e-08	-0.476297	0.069	0.309	0.00244813	PLSCR1
TALDO1	8.75226e-08	-0.273073	0.24	0.576	0.00293533	TALDO1
EMILIN2	8.80431e-08	-0.376369	0.103	0.374	0.00295279	EMILIN2
FKBP5	9.71084e-08	-0.432514	0.091	0.326	0.00325682	FKBP5
BAG3	1.00636e-07	0.655509	0.109	0.012	0.00337513	BAG3
FILIP1L	1.02343e-07	-0.411791	0.063	0.276	0.00343238	FILIP1L
HLA-DQA2	1.04161e-07	-0.407977	0.069	0.306	0.00349334	HLA-DQA2
SELENOF	1.10568e-07	-0.380808	0.109	0.365	0.00370823	SELENOF
RWDD1	1.13879e-07	-0.257272	0.12	0.383	0.00381928	RWDD1
CD68	1.25852e-07	-0.314309	0.766	0.944	0.00422081	CD68
ASAP1	1.2898e-07	-0.391872	0.051	0.273	0.00432572	ASAP1
TTC1	1.30995e-07	-0.344437	0.04	0.226	0.0043933	TTC1
PECAM1	1.36958e-07	-0.453981	0.069	0.255	0.00459329	PECAM1
RGS10	1.38768e-07	-0.251624	0.24	0.585	0.004654	RGS10
PPP6R1	1.43201e-07	-0.381687	0.023	0.16	0.00480269	PPP6R1
PTTG1IP	1.46133e-07	-0.351848	0.131	0.412	0.00490102	PTTG1IP
ABRACL	1.48403e-07	-0.358145	0.103	0.365	0.00497713	ABRACL
GPNMB	1.49126e-07	-0.274858	0.251	0.582	0.00500138	GPNMB
IFIT2	1.56469e-07	-0.393154	0.029	0.163	0.00524766	IFIT2
DNM1	1.61695e-07	-0.304312	0.091	0.341	0.00542294	DNM1
CXXC5	1.62056e-07	-0.370265	0.017	0.16	0.00543503	CXXC5
SERPING1	1.72909e-07	-0.358587	0.154	0.439	0.00579904	SERPING1
TMEM94	1.76108e-07	-0.401841	0.04	0.217	0.0059063	TMEM94
IRF1	1.98168e-07	-0.458693	0.069	0.285	0.00664614	IRF1
AXL	1.98642e-07	-0.288274	0	0.104	0.00666204	AXL
UBE2R2	2.0434e-07	-0.344222	0.029	0.19	0.00685314	UBE2R2
S100A16	2.0951e-07	0.615962	0.166	0.047	0.00702653	S100A16
SIRPA	2.12138e-07	-0.408729	0.034	0.22	0.0071147	SIRPA
PET100	2.15949e-07	-0.268368	0.109	0.374	0.00724251	PET100
PAK1	2.27048e-07	-0.334403	0.034	0.217	0.00761473	PAK1
MYO1F	2.31755e-07	-0.353567	0.029	0.205	0.0077726	MYO1F
FABP3	2.38261e-07	-0.294236	0.109	0.38	0.00799079	FABP3
SGMS2	2.50457e-07	-0.363036	0.017	0.145	0.00839981	SGMS2
OAS3	2.5183e-07	-0.358728	0.029	0.166	0.00844588	OAS3
HOPX	2.76922e-07	0.577939	0.109	0.015	0.0092874	HOPX
ME2	2.8396e-07	-0.381986	0.029	0.199	0.00952343	ME2
CARM1	3.05626e-07	-0.335212	0.017	0.157	0.0102501	CARM1
NDUFA5	3.11401e-07	-0.269904	0.04	0.237	0.0104438	NDUFA5
ATF3	3.11718e-07	0.818269	0.394	0.258	0.0104544	ATF3
FGL2	3.15572e-07	-0.37314	0.194	0.487	0.0105836	FGL2
RCN3	3.18626e-07	-0.382335	0.04	0.211	0.0106861	RCN3
JOSD2	3.20372e-07	-0.451392	0.046	0.24	0.0107446	JOSD2
SSU72	3.35508e-07	-0.457722	0.051	0.217	0.0112523	SSU72
VOPP1	3.38678e-07	-0.346907	0.046	0.24	0.0113586	VOPP1
SMIM4	3.5306e-07	-0.333067	0.034	0.234	0.0118409	SMIM4
APOL6	3.66255e-07	-0.372577	0.029	0.214	0.0122835	APOL6
RAP2B	3.77995e-07	-0.427403	0.086	0.291	0.0126772	RAP2B
CUL4A	3.85337e-07	-0.325722	0.011	0.139	0.0129234	CUL4A
VSIG4	4.09608e-07	-0.319955	0.269	0.602	0.0137374	VSIG4
FEM1B	4.20268e-07	-0.3624	0.029	0.151	0.014095	FEM1B
HMOX1	4.26526e-07	-0.9135	0.269	0.564	0.0143048	HMOX1
SNX8	4.29579e-07	-0.410498	0.057	0.282	0.0144072	SNX8
POU2F2	4.87681e-07	-0.382117	0.029	0.199	0.0163558	POU2F2
ARHGAP30	4.92175e-07	-0.351436	0.04	0.228	0.0165066	ARHGAP30
TIMD4	4.94408e-07	-0.30779	0.029	0.228	0.0165815	TIMD4
ALDH1A1	4.9789e-07	-0.386003	0.149	0.407	0.0166982	ALDH1A1
MYO1C	5.03107e-07	-0.348835	0.057	0.234	0.0168732	MYO1C
SUB1	5.04911e-07	-0.32816	0.194	0.484	0.0169337	SUB1
ATRX	5.12974e-07	-0.327327	0.114	0.344	0.0172041	ATRX
NARS	5.14383e-07	-0.374537	0.029	0.187	0.0172514	NARS
CYTH1	5.1934e-07	-0.344945	0.074	0.291	0.0174176	CYTH1
ALKBH5	5.35065e-07	-0.329574	0.011	0.131	0.017945	ALKBH5
SPTAN1	5.62968e-07	-0.412691	0.057	0.226	0.0188808	SPTAN1
NR4A2	5.63245e-07	0.848273	0.394	0.276	0.0188901	NR4A2
IFIH1	5.70188e-07	-0.347182	0.017	0.154	0.019123	IFIH1
GRK3	5.93218e-07	-0.327766	0.023	0.169	0.0198954	GRK3
PSMB2	5.97427e-07	-0.415416	0.074	0.294	0.0200365	PSMB2
ATP6V1B2	6.04094e-07	-0.35977	0.097	0.318	0.0202601	ATP6V1B2
APH1A	6.21805e-07	-0.31834	0.137	0.407	0.0208541	APH1A
MBP	6.41963e-07	-0.304514	0.057	0.267	0.0215301	MBP
PSME2	6.45491e-07	-0.3986	0.189	0.481	0.0216485	PSME2
NDUFB3	6.70404e-07	-0.396298	0.091	0.303	0.022484	NDUFB3
UBE2D2	6.82206e-07	-0.297972	0.166	0.436	0.0228798	UBE2D2
TMEM173	6.88278e-07	-0.361765	0.034	0.208	0.0230835	TMEM173
SNRPF	7.19338e-07	-0.295344	0.074	0.282	0.0241252	SNRPF
RGCC	7.54386e-07	-0.462514	0.04	0.214	0.0253006	RGCC
CD36	7.7864e-07	-0.272534	0.297	0.626	0.026114	CD36
PHPT1	8.03274e-07	0.955307	0.389	0.288	0.0269402	PHPT1
PTAFR	8.17679e-07	-0.360349	0.046	0.226	0.0274233	PTAFR
CD163	8.25069e-07	-0.292752	0.314	0.629	0.0276712	CD163
HAVCR2	8.28769e-07	-0.395657	0.063	0.255	0.0277953	HAVCR2
SLCO2B1	8.48381e-07	-0.317106	0.103	0.371	0.028453	SLCO2B1
SH3GLB1	8.51599e-07	-0.286556	0.114	0.365	0.0285609	SH3GLB1
UBAC1	8.65522e-07	-0.369571	0.057	0.226	0.0290279	UBAC1
SNAP29	8.89057e-07	-0.352337	0.046	0.22	0.0298172	SNAP29
SEC61G	8.9866e-07	-0.292895	0.16	0.442	0.0301393	SEC61G
S100A14	9.89728e-07	0.766642	0.131	0.042	0.0331935	S100A14
BMP2K	9.99428e-07	-0.400845	0.063	0.24	0.0335188	BMP2K
ACADVL	1.01671e-06	-0.359974	0.074	0.255	0.0340984	ACADVL
DNASE1L1	1.04296e-06	-0.36083	0.011	0.139	0.0349787	DNASE1L1
S1PR1	1.06096e-06	-0.28447	0.006	0.101	0.0355826	S1PR1
EIF2S2	1.07951e-06	-0.282967	0.091	0.332	0.0362045	EIF2S2
ARHGAP27	1.14493e-06	-0.307734	0.006	0.119	0.0383987	ARHGAP27
PTPN6	1.15974e-06	-0.333499	0.12	0.383	0.0388953	PTPN6
ATP6V0E1	1.24688e-06	-0.251512	0.314	0.629	0.0418178	ATP6V0E1
LAIR1	1.26017e-06	-0.350992	0.08	0.297	0.0422637	LAIR1
SRRM2	1.26373e-06	-0.315886	0.091	0.326	0.0423828	SRRM2
NMI	1.31252e-06	-0.34668	0.046	0.243	0.0440192	NMI
OGFR	1.32674e-06	-0.374707	0.046	0.208	0.0444961	OGFR
COTL1	1.33791e-06	-0.308405	0.063	0.276	0.044871	COTL1
NFE2L1	1.41567e-06	-0.352774	0.023	0.154	0.0474788	NFE2L1
BCAT1	1.43017e-06	-0.312473	0.103	0.341	0.0479651	BCAT1
ADAP2	1.43883e-06	-0.359944	0.211	0.507	0.0482555	ADAP2
ZFAND5	1.4796e-06	-0.330587	0.091	0.329	0.049623	ZFAND5

## Sheet: C7 TC-2
	p_val	avg_logFC	pct.1	pct.2	p_val_adj	Gene
ISG15	8.03184e-28	-2.0773	0.148	0.893	2.69372e-23	ISG15
KRT14	9.91516e-28	2.71966	0.907	0.486	3.32535e-23	KRT14
HSPA1A	1.22897e-22	2.18247	0.889	0.533	4.12171e-18	HSPA1A
KRT10	5.29446e-21	2.16468	0.759	0.248	1.77566e-16	KRT10
MX1	4.16576e-20	-1.62736	0.019	0.631	1.39711e-15	MX1
HSPA1B	2.02543e-19	2.50016	0.704	0.276	6.79287e-15	HSPA1B
CXCL13	2.10127e-19	-3.34634	0	0.607	7.04725e-15	CXCL13
VIM	2.43785e-19	-0.839756	0.852	1	8.17606e-15	VIM
DNAJB1	9.72023e-19	2.09965	0.778	0.322	3.25997e-14	DNAJB1
LGALS7B	7.88362e-18	1.89048	0.574	0.131	2.64401e-13	LGALS7B
CXCL14	2.84165e-17	2.22337	0.648	0.154	9.53033e-13	CXCL14
S100A4	3.15169e-17	-0.736705	0.741	1	1.05701e-12	S100A4
KRT5	4.38739e-17	2.4132	0.648	0.248	1.47144e-12	KRT5
DMKN	1.7018e-16	2.04147	0.481	0.047	5.70748e-12	DMKN
RAC2	1.77779e-16	-0.764771	0.315	0.916	5.96237e-12	RAC2
ATP5F1E	4.25443e-16	-0.764305	0.574	0.972	1.42685e-11	ATP5F1E
PGM2L1	7.90768e-16	-1.39852	0.111	0.72	2.65208e-11	PGM2L1
HSPB1	1.09964e-15	1.62034	0.704	0.332	3.68798e-11	HSPB1
HLA-B	3.15592e-15	-0.920562	0.685	0.972	1.05843e-10	HLA-B
IFI44L	3.16924e-15	-1.43995	0	0.495	1.0629e-10	IFI44L
CLIC1	3.25497e-15	-0.800859	0.63	0.953	1.09165e-10	CLIC1
ISG20	4.58483e-15	-1.25044	0	0.472	1.53766e-10	ISG20
IFITM1	5.46473e-15	-1.15971	0.667	0.963	1.83276e-10	IFITM1
GZMM	6.94302e-15	-1.14721	0.019	0.593	2.32855e-10	GZMM
CAPG	7.25601e-15	-1.06359	0.296	0.804	2.43352e-10	CAPG
TSC22D3	1.32401e-14	-1.29091	0.222	0.771	4.44045e-10	TSC22D3
MYL12A	4.31364e-14	-0.758913	0.667	0.967	1.44671e-09	MYL12A
TMSB4X	5.53094e-14	-0.551429	0.926	1	1.85497e-09	TMSB4X
AHNAK	6.01864e-14	-0.968919	0.5	0.935	2.01853e-09	AHNAK
CDKN1A	6.36079e-14	1.56415	0.574	0.145	2.13328e-09	CDKN1A
GIMAP7	7.41828e-14	-1.37168	0.074	0.607	2.48794e-09	GIMAP7
LMNA	8.23086e-14	-1.12021	0.556	0.935	2.76046e-09	LMNA
DPP7	1.9532e-13	-1.0903	0.111	0.664	6.55064e-09	DPP7
TAGLN2	2.17544e-13	-0.712732	0.685	0.963	7.29598e-09	TAGLN2
SEC11C	3.52284e-13	-1.03054	0.13	0.687	1.18149e-08	SEC11C
ANXA6	3.63218e-13	-1.08775	0.259	0.771	1.21816e-08	ANXA6
NR4A1	4.35409e-13	1.69665	0.593	0.187	1.46027e-08	NR4A1
CORO1A	4.57101e-13	-0.69498	0.37	0.864	1.53303e-08	CORO1A
CD2	5.15502e-13	-1.05317	0.093	0.645	1.72889e-08	CD2
ENO1	7.39934e-13	-0.894677	0.5	0.893	2.48159e-08	ENO1
LGALS1	7.54997e-13	-0.644136	0.741	0.981	2.53211e-08	LGALS1
LGALS7	2.21783e-12	1.48303	0.426	0.079	7.43814e-08	LGALS7
PFN1	2.27037e-12	-0.531263	0.685	0.967	7.61437e-08	PFN1
ARPC3	2.33844e-12	-0.78113	0.481	0.888	7.84265e-08	ARPC3
SFN	3.16693e-12	1.7211	0.463	0.117	1.06212e-07	SFN
KRT1	1.05722e-11	1.99235	0.519	0.164	3.54571e-07	KRT1
ARHGDIB	1.25385e-11	-0.618503	0.463	0.921	4.20515e-07	ARHGDIB
MYL12B	2.23525e-11	-0.60232	0.648	0.953	7.49659e-07	MYL12B
GIMAP4	2.44808e-11	-1.17851	0.093	0.593	8.21037e-07	GIMAP4
ATF3	3.504e-11	1.34928	0.389	0.047	1.17517e-06	ATF3
SRGN	4.15106e-11	-0.544297	0.352	0.869	1.39218e-06	SRGN
OAS1	4.9652e-11	-1.00857	0	0.402	1.66523e-06	OAS1
SOX15	6.24254e-11	0.826573	0.241	0	2.09362e-06	SOX15
KIR3DL2	7.06181e-11	-0.864256	0.167	0.706	2.36839e-06	KIR3DL2
DST	7.15242e-11	1.53843	0.315	0.028	2.39878e-06	DST
GSTP1	8.07686e-11	1.72871	0.444	0.103	2.70882e-06	GSTP1
ARL6IP1	1.05869e-10	1.27913	0.519	0.145	3.55065e-06	ARL6IP1
XAF1	1.23942e-10	-0.948883	0	0.36	4.15677e-06	XAF1
NDUFV2	1.34191e-10	-0.836516	0.296	0.771	4.5005e-06	NDUFV2
EPSTI1	1.60474e-10	-1.09569	0.056	0.523	5.38198e-06	EPSTI1
SPOCK2	1.95277e-10	-0.862863	0.185	0.692	6.54919e-06	SPOCK2
CD27	2.21658e-10	-0.970255	0.204	0.71	7.43396e-06	CD27
CAP1	2.75184e-10	-0.678039	0.241	0.729	9.22913e-06	CAP1
ITM2A	2.92363e-10	-0.838548	0.222	0.748	9.80528e-06	ITM2A
NDFIP1	2.93048e-10	-0.924435	0.111	0.551	9.82825e-06	NDFIP1
COL17A1	2.96216e-10	1.47165	0.296	0.019	9.9345e-06	COL17A1
LY6D	3.43542e-10	1.39183	0.352	0.033	1.15217e-05	LY6D
KRT2	4.20213e-10	1.32287	0.296	0.014	1.40931e-05	KRT2
HSPH1	4.66805e-10	1.23581	0.426	0.112	1.56557e-05	HSPH1
SLC38A2	4.70002e-10	1.2081	0.481	0.215	1.57629e-05	SLC38A2
UCP2	5.02751e-10	-0.750674	0.296	0.804	1.68613e-05	UCP2
PTPRC	5.42452e-10	-0.542128	0.519	0.93	1.81928e-05	PTPRC
SEPT6	5.61647e-10	-0.926803	0.093	0.579	1.88365e-05	SEPT6
S100A14	7.0348e-10	1.24104	0.278	0.033	2.35933e-05	S100A14
KRT15	7.52984e-10	1.96666	0.315	0.023	2.52536e-05	KRT15
ARF1	8.22285e-10	-0.725081	0.278	0.757	2.75778e-05	ARF1
S100A6	8.29651e-10	-0.344068	0.833	0.995	2.78248e-05	S100A6
TPM3	8.40252e-10	-0.613481	0.556	0.902	2.81804e-05	TPM3
OASL	8.85076e-10	-0.841222	0	0.318	2.96837e-05	OASL
TRIM29	9.93515e-10	0.686287	0.241	0.009	3.33205e-05	TRIM29
DOCK8	1.00655e-09	-1.02001	0.056	0.486	3.37577e-05	DOCK8
CHMP5	1.01938e-09	-0.884991	0.093	0.528	3.41881e-05	CHMP5
GTSF1	1.07026e-09	-0.848992	0.019	0.411	3.58942e-05	GTSF1
HLA-C	1.09282e-09	-0.503532	0.741	0.977	3.6651e-05	HLA-C
IRF7	1.12862e-09	-0.871316	0.037	0.458	3.78517e-05	IRF7
FNBP1	1.22393e-09	-0.999314	0.148	0.612	4.1048e-05	FNBP1
SMARCA2	1.25098e-09	-0.977064	0.111	0.579	4.19553e-05	SMARCA2
TRAV6	1.4157e-09	-0.474964	0.333	0.86	4.74797e-05	TRAV6
MBP	1.43228e-09	-0.949323	0.222	0.724	4.8036e-05	MBP
FXYD5	1.5841e-09	-0.545815	0.667	0.958	5.31276e-05	FXYD5
MRPL41	1.82264e-09	-0.737704	0.185	0.668	6.11278e-05	MRPL41
FXYD3	2.18476e-09	0.799095	0.259	0.009	7.32724e-05	FXYD3
TMSB10	2.46457e-09	-0.293066	0.833	0.995	8.26569e-05	TMSB10
HACD1	2.56446e-09	-0.873979	0	0.341	8.60067e-05	HACD1
ANXA2	2.57353e-09	-0.44202	0.574	0.939	8.6311e-05	ANXA2
TSHZ2	2.70571e-09	-0.732655	0.222	0.757	9.07442e-05	TSHZ2
PSMC5	3.27895e-09	-0.764366	0.148	0.565	0.000109969	PSMC5
ANXA11	3.54388e-09	-0.838792	0.093	0.551	0.000118855	ANXA11
LGALS9	3.5773e-09	-0.890003	0.019	0.383	0.000119976	LGALS9
COX7A2	3.62828e-09	-0.636807	0.426	0.804	0.000121685	COX7A2
JUN	3.86371e-09	1.61885	0.574	0.318	0.000129581	JUN
SH2D2A	4.33528e-09	-0.925888	0.019	0.364	0.000145397	SH2D2A
AHI1	4.41907e-09	-1.04885	0.019	0.393	0.000148207	AHI1
KLF5	4.96519e-09	0.790022	0.204	0	0.000166522	KLF5
RHOG	5.18428e-09	-0.712956	0.185	0.664	0.00017387	RHOG
CD99	5.20402e-09	-0.441245	0.667	0.953	0.000174533	CD99
NDUFA1	5.58515e-09	-0.79276	0.185	0.636	0.000187315	NDUFA1
EIF2AK2	5.60474e-09	-0.776138	0.074	0.472	0.000187972	EIF2AK2
LDLRAD4	6.249e-09	-0.916133	0	0.327	0.000209579	LDLRAD4
RPN1	7.2933e-09	-0.826493	0.148	0.551	0.000244603	RPN1
EDF1	8.10003e-09	-0.584215	0.537	0.869	0.000271659	EDF1
COX5A	8.56666e-09	-0.809126	0.204	0.659	0.000287309	COX5A
MFSD10	8.58104e-09	-0.653049	0.204	0.654	0.000287791	MFSD10
LSP1	8.81389e-09	-0.565111	0.463	0.836	0.0002956	LSP1
CALML3	9.37269e-09	0.953378	0.185	0	0.000314341	CALML3
DSC3	1.10578e-08	1.08581	0.333	0.051	0.000370856	DSC3
ATP5F1A	1.13545e-08	-0.588576	0.315	0.748	0.000380807	ATP5F1A
ACAP1	1.64098e-08	-0.78628	0.167	0.673	0.000550351	ACAP1
STK17B	1.77501e-08	-0.738552	0.204	0.706	0.000595305	STK17B
RGS10	1.84057e-08	-0.765197	0.111	0.528	0.000617292	RGS10
ITSN2	1.91694e-08	-0.742338	0	0.28	0.000642904	ITSN2
AQP3	1.92092e-08	1.24911	0.481	0.243	0.000644237	AQP3
CDC42	2.19574e-08	-0.583649	0.37	0.748	0.000736409	CDC42
GADD45B	2.26264e-08	1.41308	0.519	0.224	0.000758843	GADD45B
MLF1	2.49787e-08	-0.898386	0.093	0.486	0.000837737	MLF1
PHGDH	2.52686e-08	0.6937	0.204	0.009	0.000847459	PHGDH
ARHGAP24	2.85229e-08	-0.884023	0.019	0.364	0.000956601	ARHGAP24
PDE4D	3.14706e-08	-0.784888	0.019	0.327	0.00105546	PDE4D
TPT1	3.23327e-08	0.67014	0.963	0.958	0.00108437	TPT1
CKB	3.25727e-08	0.537395	0.204	0.005	0.00109242	CKB
PBXIP1	3.51827e-08	-0.814495	0.259	0.673	0.00117996	PBXIP1
TFAP2C	3.77288e-08	0.602534	0.167	0	0.00126535	TFAP2C
LSM2	3.91422e-08	-0.786211	0.074	0.402	0.00131275	LSM2
TSPAN2	4.03323e-08	-0.788416	0.056	0.472	0.00135266	TSPAN2
NDUFA3	4.08748e-08	-0.799168	0.074	0.435	0.00137086	NDUFA3
SRRT	5.76777e-08	-0.873333	0.074	0.407	0.00193439	SRRT
PPIB	6.40121e-08	-0.620162	0.481	0.86	0.00214684	PPIB
STAT1	7.98607e-08	-0.833289	0.185	0.579	0.00267837	STAT1
HOPX	8.35949e-08	0.966572	0.204	0.023	0.00280361	HOPX
EFNA1	8.99784e-08	0.519296	0.185	0	0.00301769	EFNA1
PARK7	9.12119e-08	-0.437093	0.389	0.804	0.00305906	PARK7
EID1	1.00171e-07	-0.603822	0.333	0.766	0.00335954	EID1
ICAM3	1.01188e-07	-0.551921	0.222	0.682	0.00339363	ICAM3
GPNMB	1.035e-07	0.593679	0.204	0.005	0.00347117	GPNMB
ITGB2	1.14938e-07	-0.525905	0.241	0.734	0.00385478	ITGB2
CCDC167	1.15985e-07	-0.776906	0.074	0.472	0.0038899	CCDC167
ALDH3A1	1.17675e-07	0.692014	0.167	0	0.00394659	ALDH3A1
LRRFIP1	1.56572e-07	-0.624131	0.241	0.692	0.00525112	LRRFIP1
KLF6	1.68752e-07	-0.511338	0.537	0.864	0.00565959	KLF6
EEF1G	1.72711e-07	1.14529	0.593	0.402	0.00579237	EEF1G
AREG	1.72982e-07	1.13276	0.241	0.023	0.00580148	AREG
HSPA2	1.83763e-07	0.595049	0.167	0	0.00616305	HSPA2
CAVIN1	1.89819e-07	1.03519	0.315	0.047	0.00636613	CAVIN1
HSP90AB1	1.94684e-07	0.898526	0.87	0.804	0.00652933	HSP90AB1
SFXN1	2.119e-07	-0.5538	0.148	0.598	0.0071067	SFXN1
CAV1	2.16667e-07	1.41228	0.296	0.037	0.00726658	CAV1
COX6C	2.17946e-07	-0.579319	0.407	0.822	0.00730946	COX6C
GMFG	2.33207e-07	-0.524851	0.278	0.734	0.0078213	GMFG
SYT8	2.54757e-07	0.571389	0.148	0	0.00854403	SYT8
PTPN7	2.60748e-07	-0.676626	0.037	0.416	0.00874496	PTPN7
EMD	2.74733e-07	-0.777929	0.111	0.444	0.00921401	EMD
HLA-A	2.83695e-07	-0.371212	0.87	0.972	0.00951455	HLA-A
RPN2	2.85569e-07	-0.727304	0.074	0.364	0.0095774	RPN2
LY6E	3.14676e-07	-0.460687	0.241	0.645	0.0105536	LY6E
SEM1	3.18255e-07	-0.642408	0.185	0.603	0.0106736	SEM1
SLA	3.28323e-07	-0.772597	0.056	0.407	0.0110113	SLA
RNF213	3.30785e-07	-0.782465	0.093	0.453	0.0110939	RNF213
NFIB	3.37059e-07	0.635385	0.185	0.005	0.0113043	NFIB
ROMO1	3.56124e-07	-0.604082	0.185	0.565	0.0119437	ROMO1
NR4A2	3.65729e-07	1.50268	0.5	0.215	0.0122658	NR4A2
RSU1	4.08985e-07	-0.715788	0.074	0.407	0.0137165	RSU1
APBB1IP	4.20841e-07	-0.606787	0.093	0.495	0.0141142	APBB1IP
HSPA4L	4.25619e-07	0.318009	0.13	0	0.0142744	HSPA4L
WIPF1	4.45428e-07	-0.478332	0.13	0.533	0.0149388	WIPF1
HSP90AA1	4.69393e-07	1.03356	0.833	0.827	0.0157425	HSP90AA1
GSDMD	4.69828e-07	-0.697116	0	0.257	0.0157571	GSDMD
CXADR	4.81862e-07	0.789631	0.185	0.005	0.0161607	CXADR
YBX1	4.92491e-07	-0.564112	0.407	0.743	0.0165172	YBX1
FBXO7	4.97979e-07	-0.616974	0.019	0.252	0.0167012	FBXO7
DSP	5.06642e-07	1.33697	0.37	0.121	0.0169918	DSP
HERC5	5.12855e-07	-0.599342	0	0.238	0.0172001	HERC5
CTLA4	5.3411e-07	-0.603573	0	0.215	0.017913	CTLA4
TBCA	5.69925e-07	-0.786799	0.278	0.664	0.0191141	TBCA
RGS14	5.89523e-07	-0.637281	0	0.234	0.0197714	RGS14
AGPAT2	5.93784e-07	-0.591841	0	0.243	0.0199143	AGPAT2
IRF6	5.96148e-07	0.408944	0.148	0	0.0199936	IRF6
S100A2	6.06553e-07	1.34536	0.426	0.164	0.0203426	S100A2
CA12	6.06841e-07	0.617499	0.148	0	0.0203522	CA12
OAS2	6.07815e-07	-0.646889	0	0.257	0.0203849	OAS2
FKBP5	6.31617e-07	-0.799389	0.13	0.551	0.0211832	FKBP5
TP53AIP1	6.75944e-07	0.258559	0.13	0	0.0226698	TP53AIP1
SPARC	6.86654e-07	1.73006	0.278	0.037	0.023029	SPARC
GPR171	6.90099e-07	-0.653069	0	0.234	0.0231446	GPR171
TIGIT	7.15074e-07	-0.551105	0.13	0.561	0.0239822	TIGIT
TBCB	7.35261e-07	-0.601552	0.185	0.617	0.0246592	TBCB
LTB	7.56452e-07	1.71967	0.481	0.341	0.0253699	LTB
GSTM3	7.60501e-07	0.531916	0.148	0	0.0255057	GSTM3
SRSF5	7.7769e-07	-0.629792	0.222	0.636	0.0260822	SRSF5
ACTB	8.25742e-07	-0.292683	0.963	0.995	0.0276937	ACTB
SRI	8.43279e-07	-0.585466	0.185	0.593	0.0282819	SRI
ARID5A	8.88743e-07	-0.584687	0	0.215	0.0298067	ARID5A
SNRPD1	1.03256e-06	-0.530198	0.204	0.556	0.0346299	SNRPD1
PSME1	1.05158e-06	-0.462336	0.463	0.794	0.0352677	PSME1
SETX	1.09496e-06	-0.640411	0.074	0.425	0.0367228	SETX
PSMB3	1.09508e-06	-0.527676	0.315	0.696	0.0367269	PSMB3
ELOB	1.21036e-06	-0.32531	0.444	0.808	0.0405932	ELOB
PERP	1.2491e-06	1.38879	0.444	0.318	0.0418923	PERP
CMAS	1.29379e-06	-0.535858	0	0.201	0.0433911	CMAS
CA2	1.33689e-06	0.384423	0.167	0.005	0.0448366	CA2
FRMD4B	1.35408e-06	-0.601675	0.019	0.262	0.0454132	FRMD4B
HLA-E	1.36153e-06	-0.260396	0.556	0.879	0.0456629	HLA-E
GNG2	1.45919e-06	-0.506677	0.093	0.505	0.0489382	GNG2
MFSD2A	1.48823e-06	0.575251	0.148	0.005	0.0499122	MFSD2A

## Sheet: C8 MFB-1
	p_val	avg_logFC	pct.1	pct.2	p_val_adj	Gene
IGFBP7	3.31599e-125	-1.7084	0.847	1	1.11212e-120	IGFBP7
IFI6	2.61819e-98	-2.04515	0.12	0.962	8.78089e-94	IFI6
IFITM1	7.83517e-88	-1.60328	0.473	1	2.62776e-83	IFITM1
IFITM3	3.45734e-78	-1.06521	0.897	1	1.15952e-73	IFITM3
HSPA1B	8.62618e-78	2.64161	0.952	0.673	2.89305e-73	HSPA1B
ISG15	5.23841e-72	-1.82022	0.108	0.853	1.75686e-67	ISG15
HSPA1A	1.8146e-70	2.30588	0.967	0.853	6.0858e-66	HSPA1A
CST3	9.99747e-64	-1.42957	0.297	0.955	3.35295e-59	CST3
DNAJB1	4.04887e-51	2.35788	0.837	0.455	1.35791e-46	DNAJB1
IFI44L	7.99513e-47	-1.04047	0.013	0.513	2.68141e-42	IFI44L
KRT10	2.50911e-46	2.16072	0.707	0.179	8.41506e-42	KRT10
HLA-B	6.32968e-46	-1.18441	0.467	0.962	2.12285e-41	HLA-B
KRT14	1.73657e-44	1.96641	0.832	0.462	5.82411e-40	KRT14
S100A4	2.23154e-35	-0.575822	0.943	0.994	7.48415e-31	S100A4
LY6E	2.58031e-34	-0.987154	0.138	0.724	8.65385e-30	LY6E
EFHD1	1.72924e-33	-0.874622	0.163	0.744	5.79951e-29	EFHD1
KRT1	6.77093e-33	2.07078	0.548	0.115	2.27083e-28	KRT1
SERPING1	3.35378e-32	-0.767269	0.462	0.936	1.12479e-27	SERPING1
HLA-C	4.18019e-32	-0.73457	0.627	0.981	1.40195e-27	HLA-C
B2M	1.30421e-31	-0.598808	0.988	1	4.37405e-27	B2M
KRT5	7.91749e-31	1.69925	0.673	0.295	2.65537e-26	KRT5
TIMP3	1.14425e-29	-0.889387	0.335	0.885	3.83759e-25	TIMP3
MT2A	1.18476e-29	-0.944237	0.533	0.968	3.97346e-25	MT2A
MX1	1.39729e-29	-0.905626	0.043	0.487	4.68625e-25	MX1
PLAC9	2.46e-29	-0.772493	0.297	0.833	8.25035e-25	PLAC9
S100A6	1.44492e-28	-0.471961	0.97	1	4.84598e-24	S100A6
CRIP1	1.1893e-27	1.29435	0.932	0.904	3.98866e-23	CRIP1
HSPB1	1.57001e-26	1.08041	0.963	0.974	5.26552e-22	HSPB1
HIST1H4C	8.70154e-26	-0.749795	0.183	0.699	2.91832e-21	HIST1H4C
ATP5ME	1.66003e-25	-0.621457	0.122	0.667	5.56741e-21	ATP5ME
C2orf40	4.49575e-25	-0.718283	0.333	0.846	1.50778e-20	C2orf40
BGN	6.15657e-25	-0.572194	0.68	0.968	2.06479e-20	BGN
FTH1	1.59348e-24	-0.415884	0.972	1	5.34422e-20	FTH1
BST2	2.38233e-24	-0.746528	0.28	0.801	7.98986e-20	BST2
CLU	2.61347e-24	-0.946857	0.468	0.827	8.76504e-20	CLU
C1QTNF1	5.94409e-24	-0.686006	0.323	0.846	1.99353e-19	C1QTNF1
DMKN	6.01531e-24	1.66337	0.415	0.058	2.01741e-19	DMKN
PSME1	7.861e-24	-0.639417	0.35	0.891	2.63642e-19	PSME1
HSP90AA1	1.77128e-23	1.39277	0.885	0.859	5.94051e-19	HSP90AA1
LGALS3BP	4.59903e-23	-0.765619	0.118	0.596	1.54242e-18	LGALS3BP
LGALS7B	9.70568e-23	1.56533	0.48	0.128	3.25509e-18	LGALS7B
MYL9	1.03677e-22	-0.38287	0.992	1	3.47713e-18	MYL9
ATP5MD	1.69586e-22	-0.613159	0.23	0.75	5.68757e-18	ATP5MD
ITM2B	1.71471e-22	-0.616481	0.293	0.788	5.7508e-18	ITM2B
DEPP1	2.7957e-22	-0.843152	0.068	0.468	9.3762e-18	DEPP1
ATP5F1E	4.41227e-22	-0.5283	0.477	0.917	1.47979e-17	ATP5F1E
MGLL	8.06279e-22	-0.639141	0.29	0.827	2.7041e-17	MGLL
MFGE8	2.03527e-21	-0.571873	0.608	0.942	6.8259e-17	MFGE8
COX7A1	2.22193e-21	-0.694073	0.138	0.615	7.45191e-17	COX7A1
IFIT3	3.7398e-21	-0.626042	0.007	0.25	1.25425e-16	IFIT3
S100A9	4.10236e-21	-0.506203	0.002	0.212	1.37585e-16	S100A9
COL18A1	4.26337e-21	-0.662698	0.218	0.673	1.42985e-16	COL18A1
HLA-A	2.53136e-20	-0.586616	0.653	0.968	8.48968e-16	HLA-A
TAGLN	1.12838e-19	-0.367646	0.993	1	3.78436e-15	TAGLN
YBX1	1.29522e-19	-0.461539	0.413	0.885	4.3439e-15	YBX1
RHOB	2.03839e-19	-0.732969	0.353	0.808	6.83635e-15	RHOB
SERPINF1	3.8445e-19	-0.661539	0.138	0.583	1.28937e-14	SERPINF1
CDKN1A	1.3947e-18	1.17678	0.817	0.654	4.67755e-14	CDKN1A
NDFIP1	1.68518e-18	-0.535385	0.117	0.538	5.65175e-14	NDFIP1
CXCL14	2.63042e-18	1.03805	0.487	0.167	8.82189e-14	CXCL14
MRGPRF	2.8412e-18	-0.547406	0.147	0.609	9.52882e-14	MRGPRF
IFIT1	4.84418e-18	-0.618074	0.023	0.282	1.62464e-13	IFIT1
C1S	5.00648e-18	-0.715962	0.093	0.449	1.67907e-13	C1S
CAVIN3	7.31639e-18	-0.463926	0.552	0.917	2.45377e-13	CAVIN3
GADD45GIP1	8.31112e-18	-0.584842	0.035	0.365	2.78738e-13	GADD45GIP1
CD151	1.26359e-17	-0.430125	0.668	0.962	4.23784e-13	CD151
DSTN	1.82695e-17	-0.350267	0.925	1	6.12724e-13	DSTN
CD99	1.93347e-17	-0.382819	0.552	0.942	6.48446e-13	CD99
STAT1	2.50932e-17	-0.619074	0.053	0.372	8.41576e-13	STAT1
ADIRF	2.85631e-17	-0.335674	0.968	1	9.57949e-13	ADIRF
GUK1	5.06146e-17	-0.447517	0.31	0.782	1.69751e-12	GUK1
PFN1	5.19721e-17	-0.417054	0.64	0.942	1.74304e-12	PFN1
S100A7	6.28328e-17	-0.327604	0	0.141	2.10728e-12	S100A7
NR4A1	6.69469e-17	1.36125	0.738	0.603	2.24526e-12	NR4A1
CNN3	8.40394e-17	-0.531569	0.31	0.788	2.81851e-12	CNN3
RGS16	1.4619e-16	1.48217	0.602	0.353	4.90292e-12	RGS16
PLSCR1	1.66353e-16	-0.541022	0.07	0.436	5.57914e-12	PLSCR1
BCAM	2.17081e-16	-0.356809	0.662	0.962	7.28045e-12	BCAM
COX7C	3.36225e-16	-0.418447	0.538	0.917	1.12763e-11	COX7C
ISLR	3.57618e-16	-0.447008	0.195	0.647	1.19938e-11	ISLR
PRELP	6.12174e-16	-0.517078	0.097	0.423	2.05311e-11	PRELP
MGP	6.13664e-16	-0.420933	0.62	0.955	2.05811e-11	MGP
SHISA5	7.32098e-16	-0.561717	0.108	0.487	2.45531e-11	SHISA5
HSPH1	7.39522e-16	1.2718	0.338	0.071	2.48021e-11	HSPH1
HCFC1R1	8.64831e-16	-0.378663	0.53	0.936	2.90047e-11	HCFC1R1
SEPT4	9.33106e-16	-0.525943	0.093	0.506	3.12945e-11	SEPT4
ARPC3	1.13834e-15	-0.42632	0.258	0.724	3.81775e-11	ARPC3
DKK3	1.23417e-15	-0.549558	0.085	0.436	4.13915e-11	DKK3
SLIRP	1.30899e-15	-0.478217	0.142	0.59	4.39009e-11	SLIRP
FLNA	1.35199e-15	-0.432295	0.642	0.962	4.5343e-11	FLNA
RRAGA	3.62909e-15	-0.479151	0.087	0.455	1.21712e-10	RRAGA
PERP	4.32914e-15	1.28619	0.393	0.154	1.45191e-10	PERP
NDUFA4	5.18065e-15	-0.381546	0.807	0.974	1.73748e-10	NDUFA4
TMEM160	9.76098e-15	-0.381861	0.025	0.263	3.27364e-10	TMEM160
ANXA11	9.93693e-15	-0.5033	0.192	0.615	3.33265e-10	ANXA11
CYB5R3	1.37708e-14	-0.326313	0.447	0.878	4.61846e-10	CYB5R3
AEBP1	1.63497e-14	-0.502643	0.408	0.776	5.48337e-10	AEBP1
HSP90AB1	1.84666e-14	0.918996	0.927	0.949	6.19331e-10	HSP90AB1
SELENOM	2.02312e-14	-0.304741	0.702	0.974	6.78515e-10	SELENOM
EIF2AK2	2.18575e-14	-0.548378	0.077	0.449	7.33058e-10	EIF2AK2
A2M	2.90703e-14	-0.46057	0.498	0.865	9.7496e-10	A2M
OAS1	3.55284e-14	-0.435276	0.018	0.224	1.19155e-09	OAS1
SELENOP	3.55392e-14	-0.478573	0.115	0.5	1.19191e-09	SELENOP
S100A8	3.73547e-14	-0.565666	0.022	0.276	1.2528e-09	S100A8
ANXA1	4.71937e-14	-0.363952	0.392	0.795	1.58278e-09	ANXA1
GBP2	5.0204e-14	-0.578156	0.133	0.5	1.68374e-09	GBP2
NDUFB1	5.18184e-14	-0.463569	0.072	0.436	1.73789e-09	NDUFB1
IER3	5.51745e-14	1.28745	0.37	0.16	1.85044e-09	IER3
SPARCL1	5.65222e-14	-0.354326	0.905	0.994	1.89564e-09	SPARCL1
FHL1	6.55615e-14	-0.481843	0.208	0.577	2.1988e-09	FHL1
TIMP1	9.69127e-14	-0.4093	0.32	0.744	3.25026e-09	TIMP1
TOMM7	1.53777e-13	-0.30799	0.54	0.923	5.15737e-09	TOMM7
COX6C	2.34473e-13	-0.305127	0.508	0.897	7.86376e-09	COX6C
MT1E	2.63947e-13	-0.583491	0.268	0.667	8.85227e-09	MT1E
EEF1G	3.03878e-13	1.01488	0.723	0.628	1.01915e-08	EEF1G
NNMT	3.11061e-13	-0.526767	0.068	0.321	1.04324e-08	NNMT
ADAR	5.08299e-13	-0.49689	0.057	0.391	1.70473e-08	ADAR
UQCRFS1	6.40865e-13	-0.423406	0.062	0.365	2.14933e-08	UQCRFS1
COX17	8.08785e-13	-0.458456	0.123	0.481	2.7125e-08	COX17
LY6D	8.5657e-13	1.13736	0.27	0.051	2.87277e-08	LY6D
ANP32B	1.05522e-12	-0.415737	0.143	0.519	3.53899e-08	ANP32B
ATP5MPL	1.23403e-12	-0.37498	0.22	0.673	4.13869e-08	ATP5MPL
MEF2C	1.29133e-12	-0.456582	0.208	0.667	4.33087e-08	MEF2C
COL4A1	1.43052e-12	-0.487368	0.032	0.263	4.79767e-08	COL4A1
CSRP1	1.99752e-12	-0.348772	0.643	0.904	6.69927e-08	CSRP1
LAP3	2.38436e-12	-0.458193	0.07	0.417	7.99667e-08	LAP3
CCDC85B	2.47796e-12	-0.414013	0.052	0.333	8.31057e-08	CCDC85B
NDUFB7	2.69829e-12	-0.314774	0.38	0.833	9.04953e-08	NDUFB7
PLS3	2.78493e-12	-0.356683	0.303	0.737	9.34011e-08	PLS3
SMOC2	3.60355e-12	-0.54535	0.055	0.359	1.20856e-07	SMOC2
MYL12A	3.66473e-12	-0.301669	0.383	0.769	1.22908e-07	MYL12A
GPI	4.555e-12	-0.401202	0.153	0.526	1.52766e-07	GPI
IFITM2	5.21847e-12	-0.320153	0.74	0.962	1.75017e-07	IFITM2
PDGFRB	5.66879e-12	-0.463873	0.187	0.577	1.9012e-07	PDGFRB
KRTDAP	6.65903e-12	0.995613	0.245	0.038	2.2333e-07	KRTDAP
MFAP4	6.88271e-12	-0.508206	0.468	0.724	2.30832e-07	MFAP4
NR4A2	8.41157e-12	1.12898	0.457	0.244	2.82107e-07	NR4A2
PSAP	8.45006e-12	-0.294552	0.433	0.827	2.83398e-07	PSAP
TYMP	9.16518e-12	-0.44617	0.027	0.231	3.07382e-07	TYMP
SEM1	9.19373e-12	-0.279246	0.357	0.801	3.08339e-07	SEM1
ILK	9.42183e-12	-0.269686	0.425	0.833	3.15989e-07	ILK
SELENOW	1.06241e-11	-0.305195	0.727	0.942	3.56312e-07	SELENOW
C1QBP	1.28939e-11	-0.422667	0.068	0.372	4.32436e-07	C1QBP
GSN	1.46162e-11	-0.29916	0.622	0.949	4.90199e-07	GSN
PALLD	1.47521e-11	-0.280696	0.298	0.718	4.94755e-07	PALLD
NOTCH3	1.4806e-11	-0.511994	0.262	0.679	4.96565e-07	NOTCH3
ROMO1	1.94686e-11	-0.360297	0.252	0.66	6.52939e-07	ROMO1
SYNGR2	2.15547e-11	-0.404596	0.143	0.513	7.22902e-07	SYNGR2
ACADVL	2.24824e-11	-0.445217	0.065	0.34	7.54016e-07	ACADVL
ID4	2.33711e-11	1.04404	0.337	0.141	7.83821e-07	ID4
C1R	2.54024e-11	-0.535152	0.063	0.321	8.51947e-07	C1R
TGFB1I1	2.54123e-11	-0.259357	0.365	0.801	8.52277e-07	TGFB1I1
XAF1	2.6202e-11	-0.379305	0.018	0.199	8.78763e-07	XAF1
SERF2	2.70225e-11	-0.269418	0.652	0.929	9.0628e-07	SERF2
DNAJC8	3.66839e-11	-0.404001	0.137	0.5	1.2303e-06	DNAJC8
IDS	4.24751e-11	-0.405014	0.128	0.487	1.42453e-06	IDS
PLN	7.05232e-11	-0.391391	0.48	0.801	2.36521e-06	PLN
WASHC1	7.25217e-11	-0.354082	0.018	0.212	2.43223e-06	WASHC1
APLP2	7.72609e-11	-0.272597	0.337	0.769	2.59118e-06	APLP2
WDR1	9.01883e-11	-0.286541	0.398	0.782	3.02473e-06	WDR1
PSMC3	9.59446e-11	-0.302001	0.167	0.532	3.21779e-06	PSMC3
KRT2	1.00893e-10	0.983106	0.193	0.013	3.38374e-06	KRT2
PNRC1	1.1718e-10	0.796487	0.823	0.814	3.92999e-06	PNRC1
MAF1	1.52855e-10	-0.371123	0.113	0.455	5.12644e-06	MAF1
UBE2L6	1.55478e-10	-0.421909	0.058	0.327	5.21442e-06	UBE2L6
C9orf16	1.57544e-10	-0.268625	0.385	0.801	5.28371e-06	C9orf16
NET1	1.79834e-10	-0.338578	0.617	0.923	6.03128e-06	NET1
CXCL12	2.02845e-10	-0.399369	0.152	0.455	6.80302e-06	CXCL12
PCBP2	2.13843e-10	-0.315344	0.207	0.59	7.17187e-06	PCBP2
ANXA6	2.37638e-10	-0.281082	0.325	0.712	7.96991e-06	ANXA6
NDUFA1	2.49643e-10	-0.293057	0.237	0.609	8.37252e-06	NDUFA1
NDUFC1	2.59325e-10	-0.326918	0.217	0.647	8.69723e-06	NDUFC1
EIF3G	2.69449e-10	-0.283693	0.397	0.801	9.03679e-06	EIF3G
PGLS	2.73773e-10	-0.385369	0.077	0.359	9.18182e-06	PGLS
SEC62	2.91599e-10	-0.296585	0.217	0.596	9.77963e-06	SEC62
MT1M	3.08742e-10	-0.471157	0.362	0.756	1.03546e-05	MT1M
KLC1	3.14328e-10	-0.320897	0.015	0.167	1.05419e-05	KLC1
TSPAN3	3.27175e-10	-0.334334	0.078	0.385	1.09728e-05	TSPAN3
SULF1	3.43241e-10	-0.387724	0.082	0.391	1.15116e-05	SULF1
GBP4	3.49418e-10	-0.389018	0.008	0.147	1.17188e-05	GBP4
CCDC3	3.58427e-10	-0.455403	0.152	0.494	1.20209e-05	CCDC3
MAP7D3	3.73349e-10	-0.387391	0.107	0.449	1.25214e-05	MAP7D3
CKB	3.8163e-10	-0.48179	0.183	0.455	1.27991e-05	CKB
EMD	3.96635e-10	-0.355824	0.213	0.59	1.33023e-05	EMD
IFI35	4.14746e-10	-0.391941	0.052	0.308	1.39097e-05	IFI35
TMA7	4.18315e-10	-0.334599	0.293	0.724	1.40294e-05	TMA7
IFI27	4.44813e-10	-0.715774	0.118	0.391	1.49181e-05	IFI27
CCL2	4.46016e-10	1.28001	0.69	0.571	1.49585e-05	CCL2
ARL6IP4	4.70674e-10	-0.358823	0.267	0.654	1.57855e-05	ARL6IP4
CYSTM1	4.82869e-10	-0.377076	0.242	0.622	1.61945e-05	CYSTM1
HLA-F	5.30122e-10	-0.411568	0.08	0.429	1.77792e-05	HLA-F
PDLIM7	5.45186e-10	-0.286756	0.21	0.577	1.82844e-05	PDLIM7
CASQ2	5.73159e-10	-0.321474	0.282	0.75	1.92226e-05	CASQ2
PPP1R15A	6.38959e-10	0.852415	0.758	0.686	2.14294e-05	PPP1R15A
DSP	6.40715e-10	1.20839	0.333	0.154	2.14883e-05	DSP
SPARC	6.9364e-10	-0.353742	0.697	0.949	2.32633e-05	SPARC
KLF5	7.30509e-10	0.624791	0.138	0	2.44998e-05	KLF5
SDC2	7.43933e-10	-0.315611	0.135	0.455	2.495e-05	SDC2
VTI1B	8.70599e-10	-0.343445	0.082	0.359	2.91982e-05	VTI1B
CTSB	9.88209e-10	-0.303641	0.197	0.545	3.31425e-05	CTSB
CAPN2	9.96811e-10	-0.333567	0.092	0.378	3.3431e-05	CAPN2
BSG	1.16529e-09	-0.288729	0.342	0.744	3.90815e-05	BSG
SP100	1.44849e-09	-0.366771	0.098	0.391	4.85793e-05	SP100
PTP4A3	1.54626e-09	-0.406595	0.257	0.667	5.18584e-05	PTP4A3
PARP9	1.58734e-09	-0.340698	0.032	0.244	5.32361e-05	PARP9
IGFBP4	1.68721e-09	-0.348837	0.04	0.282	5.65857e-05	IGFBP4
FAM98C	1.70486e-09	-0.258983	0.012	0.135	5.71777e-05	FAM98C
CHCHD10	2.05019e-09	-0.350815	0.035	0.25	6.87592e-05	CHCHD10
RWDD1	2.10678e-09	-0.303559	0.215	0.59	7.06573e-05	RWDD1
IRF1	2.20669e-09	1.05318	0.378	0.199	7.40081e-05	IRF1
CSRP2	2.2555e-09	-0.268013	0.433	0.782	7.5645e-05	CSRP2
SLC2A3	2.27471e-09	1.09157	0.307	0.147	7.62893e-05	SLC2A3
SGCA	2.2976e-09	-0.286165	0.245	0.622	7.70568e-05	SGCA
WFDC1	2.31394e-09	-0.332542	0.107	0.404	7.76048e-05	WFDC1
PSME2	2.35563e-09	-0.347484	0.148	0.455	7.90033e-05	PSME2
PLPP1	2.78147e-09	-0.300423	0.183	0.513	9.3285e-05	PLPP1
ISCU	2.783e-09	-0.275218	0.303	0.705	9.33364e-05	ISCU
CAP2	2.81676e-09	-0.281283	0.155	0.513	9.44684e-05	CAP2
COL14A1	2.96294e-09	-0.270604	0.277	0.667	9.93712e-05	COL14A1
COPS7A	2.98193e-09	-0.284207	0.07	0.333	0.000100008	COPS7A
CD81	3.11949e-09	-0.493752	0.123	0.417	0.000104621	CD81
LMOD1	3.41865e-09	-0.251324	0.54	0.84	0.000114655	LMOD1
COL4A2	3.49795e-09	-0.395359	0.07	0.34	0.000117314	COL4A2
CPE	3.55901e-09	-0.336176	0.248	0.66	0.000119362	CPE
MAP3K20	3.80542e-09	-0.271688	0.265	0.686	0.000127626	MAP3K20
FKBP5	4.20959e-09	-0.366484	0.068	0.346	0.000141181	FKBP5
SMIM37	5.49013e-09	-0.314413	0.07	0.34	0.000184128	SMIM37
NR2F2	5.54407e-09	-0.369363	0.255	0.647	0.000185937	NR2F2
PSMB8	5.62203e-09	-0.371093	0.108	0.397	0.000188552	PSMB8
SLIT3	5.70532e-09	-0.394504	0.198	0.558	0.000191345	SLIT3
BTN3A2	6.08832e-09	-0.26702	0.01	0.135	0.00020419	BTN3A2
LTBP1	6.31674e-09	-0.329581	0.218	0.513	0.000211851	LTBP1
PPP1R14A	6.60593e-09	-0.290902	0.54	0.846	0.00022155	PPP1R14A
UQCR10	7.18247e-09	-0.272083	0.22	0.609	0.000240886	UQCR10
S100A14	7.23492e-09	0.805208	0.187	0.032	0.000242645	S100A14
SORT1	7.53666e-09	-0.392433	0.057	0.308	0.000252765	SORT1
PET100	8.40478e-09	-0.347259	0.047	0.282	0.00028188	PET100
HSPB6	9.09174e-09	-0.268488	0.39	0.756	0.000304919	HSPB6
PDK4	9.699e-09	-0.591991	0.1	0.359	0.000325285	PDK4
NDUFA3	1.01627e-08	-0.301469	0.088	0.423	0.000340836	NDUFA3
DSG1	1.03919e-08	0.68327	0.15	0.013	0.000348524	DSG1
MAFF	1.044e-08	0.895324	0.288	0.135	0.000350136	MAFF
SRSF5	1.15038e-08	-0.373529	0.253	0.603	0.000385813	SRSF5
NUCB1	1.29621e-08	-0.261879	0.167	0.481	0.000434722	NUCB1
FHL5	1.42158e-08	-0.276206	0.238	0.564	0.000476769	FHL5
NDRG2	1.56507e-08	-0.290981	0.182	0.538	0.000524892	NDRG2
PSMC1	1.94804e-08	-0.297026	0.085	0.346	0.000653333	PSMC1
CAT	1.96157e-08	-0.270379	0.177	0.538	0.000657873	CAT
KLF2	1.9988e-08	0.853821	0.288	0.154	0.000670358	KLF2
NT5C	2.25233e-08	-0.319397	0.032	0.244	0.000755387	NT5C
LPP	2.25977e-08	-0.28928	0.383	0.718	0.000757882	LPP
EPAS1	2.39807e-08	-0.278656	0.353	0.718	0.000804265	EPAS1
ESAM	2.43343e-08	-0.299457	0.245	0.635	0.000816124	ESAM
EIF4A3	2.57204e-08	1.05114	0.338	0.218	0.000862611	EIF4A3
LGALS7	2.62136e-08	0.856212	0.257	0.103	0.000879151	LGALS7
SMARCB1	2.63905e-08	-0.346647	0.065	0.301	0.000885083	SMARCB1
ATP5MF	3.17114e-08	-0.278428	0.197	0.564	0.00106354	ATP5MF
COL6A2	3.51933e-08	-0.295924	0.325	0.667	0.00118031	COL6A2
SBSPON	3.68717e-08	-0.331156	0.045	0.244	0.0012366	SBSPON
UFSP2	3.90118e-08	-0.351981	0.068	0.321	0.00130838	UFSP2
MRPS15	4.0534e-08	-0.264003	0.097	0.385	0.00135943	MRPS15
H1F0	4.59557e-08	-0.352512	0.23	0.59	0.00154126	H1F0
LAMC1	4.95548e-08	-0.309497	0.077	0.327	0.00166197	LAMC1
DSC3	4.98682e-08	0.750434	0.17	0.032	0.00167248	DSC3
TIMP2	5.19938e-08	-0.276052	0.153	0.442	0.00174377	TIMP2
DPP7	5.58556e-08	-0.341771	0.043	0.25	0.00187328	DPP7
OAT	6.4409e-08	-0.266922	0.218	0.558	0.00216015	OAT
NCBP2-AS2	6.51181e-08	-0.308251	0.05	0.263	0.00218393	NCBP2-AS2
ITGB1BP1	7.04145e-08	-0.25493	0.143	0.462	0.00236156	ITGB1BP1
INF2	7.25182e-08	-0.301961	0.038	0.244	0.00243211	INF2
P4HB	8.38771e-08	-0.287044	0.173	0.5	0.00281307	P4HB
NPNT	8.69466e-08	-0.277903	0.103	0.391	0.00291602	NPNT
AK3	9.61901e-08	-0.313385	0.067	0.301	0.00322602	AK3
FXYD3	1.02757e-07	0.603093	0.142	0.019	0.00344625	FXYD3
EPN2	1.04199e-07	-0.257938	0.077	0.346	0.00349464	EPN2
SUSD2	1.059e-07	-0.346167	0.097	0.372	0.00355169	SUSD2
GLA	1.08507e-07	0.902549	0.235	0.103	0.0036391	GLA
ZBTB16	1.09829e-07	-0.282363	0.093	0.353	0.00368345	ZBTB16
HEXB	1.13297e-07	-0.272757	0.047	0.276	0.00379977	HEXB
RNF150	1.17397e-07	-0.282107	0.027	0.186	0.00393727	RNF150
NRIP2	1.17611e-07	-0.306604	0.07	0.321	0.00394444	NRIP2
NT5C3B	1.21481e-07	-0.285161	0.075	0.34	0.00407422	NT5C3B
PARM1	1.24395e-07	-0.260911	0.092	0.365	0.00417196	PARM1
RAB7A	1.29816e-07	-0.264693	0.173	0.494	0.00435377	RAB7A
LDOC1	1.41116e-07	-0.323169	0.113	0.359	0.00473273	LDOC1
GBP1	1.61341e-07	-0.524196	0.032	0.179	0.00541104	GBP1
BAG2	1.70727e-07	-0.257939	0.023	0.179	0.00572583	BAG2
PARP14	1.70975e-07	-0.285111	0.025	0.179	0.00573417	PARP14
POLR2F	1.75088e-07	-0.271894	0.14	0.462	0.00587211	POLR2F
RSRP1	1.85422e-07	0.838558	0.435	0.359	0.00621868	RSRP1
ZNF331	1.96185e-07	0.938952	0.227	0.115	0.00657965	ZNF331
SCPEP1	2.24476e-07	-0.276	0.092	0.353	0.00752848	SCPEP1
JUN	2.28025e-07	0.494418	0.893	0.827	0.00764751	JUN
RNASEK	2.62388e-07	0.840138	0.42	0.295	0.00879997	RNASEK
COPE	2.63954e-07	-0.258924	0.192	0.506	0.00885248	COPE
RAB4A	2.76219e-07	-0.285262	0.053	0.263	0.00926383	RAB4A
CTDSP2	2.76607e-07	-0.296451	0.047	0.244	0.00927686	CTDSP2
CSNK2B	2.95057e-07	0.754553	0.277	0.135	0.00989561	CSNK2B
PPP3CC	3.00121e-07	-0.264601	0.03	0.199	0.0100655	PPP3CC
PGAM2	3.11042e-07	-0.349726	0.195	0.429	0.0104317	PGAM2
XBP1	3.24486e-07	-0.29688	0.052	0.256	0.0108826	XBP1
CTSA	3.27762e-07	-0.255407	0.075	0.321	0.0109925	CTSA
LAMB2	3.34166e-07	-0.293437	0.14	0.449	0.0112072	LAMB2
S100A2	3.43906e-07	0.792842	0.273	0.128	0.0115339	S100A2
ITIH3	3.51621e-07	-0.285113	0.073	0.276	0.0117927	ITIH3
TSC22D1	3.6252e-07	-0.270616	0.575	0.872	0.0121582	TSC22D1
HRH2	3.7385e-07	-0.253314	0.132	0.436	0.0125382	HRH2
VPS13C	3.78181e-07	-0.255921	0.103	0.372	0.0126835	VPS13C
TNFRSF1A	4.48145e-07	-0.301686	0.123	0.372	0.0150299	TNFRSF1A
C12orf75	4.64444e-07	-0.319887	0.112	0.333	0.0155765	C12orf75
GPX3	4.69806e-07	-0.300786	0.187	0.494	0.0157564	GPX3
ERLEC1	4.78739e-07	-0.252412	0.085	0.321	0.016056	ERLEC1
COMT	5.41384e-07	-0.278724	0.163	0.455	0.0181569	COMT
TFG	5.67455e-07	-0.27611	0.083	0.308	0.0190313	TFG
ZSCAN16-AS1	5.8041e-07	-0.254102	0.02	0.167	0.0194658	ZSCAN16-AS1
TMEM120A	7.21573e-07	-0.274289	0.09	0.372	0.0242001	TMEM120A
MT1X	7.76937e-07	-0.34535	0.447	0.744	0.0260569	MT1X
COL12A1	8.70431e-07	-0.292728	0.087	0.308	0.0291925	COL12A1
KRT15	9.19324e-07	0.604349	0.117	0.013	0.0308323	KRT15
GOLPH3	9.6623e-07	-0.255995	0.073	0.295	0.0324054	GOLPH3
PLEKHA4	9.78414e-07	-0.273139	0.04	0.218	0.0328141	PLEKHA4
CSPG4	1.02736e-06	-0.28802	0.04	0.237	0.0344555	CSPG4
HSPD1	1.10222e-06	0.88465	0.458	0.429	0.0369663	HSPD1
RCN1	1.11542e-06	-0.255173	0.035	0.179	0.037409	RCN1
SFN	1.1726e-06	0.849979	0.252	0.128	0.0393268	SFN
ARL6IP1	1.25358e-06	0.774733	0.272	0.154	0.0420427	ARL6IP1

## Sheet: C9 KC-1
	p_val	avg_logFC	pct.1	pct.2	p_val_adj	Gene
PERP	3.41108e-23	2.50584	0.962	0.24	1.14401e-18	PERP
DSP	7.71229e-20	2.53827	0.949	0.2	2.58655e-15	DSP
SFN	8.2872e-20	2.21403	0.922	0.16	2.77936e-15	SFN
HSP90AB1	6.18233e-19	1.52159	0.954	0.24	2.07343e-14	HSP90AB1
DSG1	7.37535e-19	2.5818	0.823	0.04	2.47354e-14	DSG1
HSPA1B	1.94824e-18	1.24028	0.967	0.28	6.534e-14	HSPA1B
EEF1G	3.49788e-18	2.18344	0.733	0.04	1.17312e-13	EEF1G
KRT1	4.72373e-18	3.66595	0.839	0.16	1.58424e-13	KRT1
AQP3	9.53976e-18	1.96405	0.903	0.12	3.19944e-13	AQP3
IFI44L	1.4343e-17	-2.23628	0.008	0.48	4.81035e-13	IFI44L
HSPB1	1.50299e-17	1.57128	0.936	0.28	5.04073e-13	HSPB1
LGALS7B	8.50565e-17	2.17996	0.878	0.24	2.85262e-12	LGALS7B
EEF1B2	3.6792e-16	1.74346	0.821	0.12	1.23393e-11	EEF1B2
DMKN	6.67007e-16	2.71838	0.807	0.16	2.23701e-11	DMKN
LY6D	7.4355e-16	2.10283	0.807	0.12	2.49372e-11	LY6D
DSC3	2.90989e-15	1.94983	0.884	0.12	9.75918e-11	DSC3
LGALS7	8.38292e-15	1.7491	0.796	0.12	2.81146e-10	LGALS7
S100A8	1.62667e-14	-2.05491	0.067	0.44	5.45553e-10	S100A8
DNAJB1	4.82242e-14	1.53531	0.902	0.28	1.61734e-09	DNAJB1
LGALS3	7.06054e-14	1.65015	0.754	0.12	2.36796e-09	LGALS3
EEF1A1	1.13612e-13	0.622543	0.997	0.76	3.81032e-09	EEF1A1
NACA	1.34378e-13	0.933337	0.9	0.32	4.50678e-09	NACA
JUP	1.59934e-13	1.71971	0.725	0.08	5.36387e-09	JUP
COX4I1	2.33989e-13	1.36723	0.791	0.16	7.84751e-09	COX4I1
MALAT1	4.94608e-13	-1.51385	0.987	0.96	1.65882e-08	MALAT1
KRT5	5.22858e-13	2.21528	0.931	0.28	1.75356e-08	KRT5
SLC25A5	6.669e-13	1.60342	0.751	0.12	2.23665e-08	SLC25A5
BTF3	1.00072e-12	1.38435	0.833	0.2	3.3562e-08	BTF3
NEAT1	1.57248e-12	-1.69117	0.892	0.92	5.27378e-08	NEAT1
S100A9	1.85374e-12	-1.95098	0.01	0.32	6.21708e-08	S100A9
RACK1	2.34981e-12	1.23729	0.884	0.4	7.88078e-08	RACK1
S100A14	3.03298e-12	1.36398	0.772	0.16	1.0172e-07	S100A14
KRT10	5.78919e-12	2.48172	0.836	0.4	1.94158e-07	KRT10
KLF5	6.49044e-12	1.57365	0.754	0.08	2.17677e-07	KLF5
GSTP1	6.77048e-12	1.12834	0.826	0.24	2.27068e-07	GSTP1
STAT2	7.01856e-12	-1.68806	0.045	0.4	2.35388e-07	STAT2
S100A11	1.15109e-11	0.986038	0.862	0.24	3.86051e-07	S100A11
TSC22D3	1.20466e-11	-2.22302	0.205	0.56	4.04018e-07	TSC22D3
PRDX1	1.28268e-11	1.17736	0.75	0.12	4.30185e-07	PRDX1
PPIA	1.66881e-11	1.12145	0.904	0.44	5.59687e-07	PPIA
CXCL14	2.2225e-11	1.53546	0.95	0.44	7.45383e-07	CXCL14
UBB	3.06295e-11	0.86766	0.79	0.16	1.02725e-06	UBB
DEGS1	3.70849e-11	1.49676	0.7	0.08	1.24375e-06	DEGS1
EEF1D	3.75196e-11	1.179	0.724	0.12	1.25833e-06	EEF1D
SLC25A6	3.86109e-11	1.26404	0.735	0.12	1.29493e-06	SLC25A6
EEF2	4.17067e-11	0.898212	0.856	0.24	1.39876e-06	EEF2
RNF213	6.78025e-11	-1.7749	0.153	0.52	2.27396e-06	RNF213
CBR1	9.27428e-11	1.30697	0.688	0.08	3.11041e-06	CBR1
EIF3K	1.03854e-10	1.23713	0.653	0.12	3.48304e-06	EIF3K
HSPA1A	1.2476e-10	0.840256	0.972	0.52	4.1842e-06	HSPA1A
JUN	1.25862e-10	1.05928	0.926	0.36	4.22115e-06	JUN
ZFP36L1	1.91465e-10	0.456821	0.881	0.28	6.42134e-06	ZFP36L1
MYC	1.93099e-10	1.60376	0.547	0.04	6.47614e-06	MYC
PPDPF	1.98966e-10	1.1136	0.787	0.24	6.67293e-06	PPDPF
ACTG1	2.0877e-10	0.999198	0.942	0.52	7.00173e-06	ACTG1
HSP90AA1	2.84411e-10	0.980128	0.962	0.48	9.53859e-06	HSP90AA1
CALML3	2.87938e-10	1.53983	0.497	0	9.65687e-06	CALML3
NME2	3.41913e-10	1.14948	0.762	0.24	1.14671e-05	NME2
COL14A1	3.62104e-10	-1.87161	0.068	0.4	1.21443e-05	COL14A1
ACTB	3.95681e-10	0.585817	0.949	0.48	1.32703e-05	ACTB
FAU	4.11192e-10	0.777765	0.849	0.32	1.37905e-05	FAU
SPINT2	5.47859e-10	1.39418	0.664	0.08	1.83741e-05	SPINT2
SBSN	6.97187e-10	1.64029	0.471	0.04	2.33823e-05	SBSN
KRTDAP	7.35903e-10	1.85225	0.579	0.08	2.46807e-05	KRTDAP
HINT1	8.47544e-10	1.07916	0.734	0.16	2.84249e-05	HINT1
ALDOA	1.02279e-09	1.15027	0.68	0.12	3.43023e-05	ALDOA
PTGES3	1.27804e-09	1.45289	0.569	0.04	4.28629e-05	PTGES3
TSPO	1.43436e-09	0.986537	0.657	0.12	4.81056e-05	TSPO
ALDH2	1.59336e-09	1.24037	0.483	0.04	5.3438e-05	ALDH2
ID3	2.10484e-09	1.32988	0.629	0.12	7.05922e-05	ID3
PLP2	3.68624e-09	1.00802	0.635	0.08	0.000123629	PLP2
XAF1	3.80675e-09	-1.4501	0.049	0.32	0.000127671	XAF1
CCND1	3.9323e-09	1.4052	0.556	0.04	0.000131881	CCND1
TPT1	3.97573e-09	0.867426	0.946	0.6	0.000133338	TPT1
FXYD3	5.69284e-09	1.11796	0.604	0.08	0.000190927	FXYD3
TXN	6.11294e-09	1.01671	0.71	0.2	0.000205016	TXN
H3F3B	6.28377e-09	0.77116	0.912	0.48	0.000210745	H3F3B
PYCARD	6.30073e-09	1.09484	0.508	0.04	0.000211314	PYCARD
PTMA	6.80053e-09	0.531989	0.971	0.6	0.000228076	PTMA
SYNE1	7.18463e-09	-1.69045	0.061	0.44	0.000240958	SYNE1
KRT2	7.3582e-09	2.45593	0.419	0	0.000246779	KRT2
DAPL1	7.36252e-09	1.135	0.417	0	0.000246924	DAPL1
SLC25A3	8.76221e-09	1.00186	0.694	0.16	0.000293867	SLC25A3
SUMO2	9.12178e-09	1.13732	0.654	0.12	0.000305926	SUMO2
UBC	9.75516e-09	0.644953	0.93	0.48	0.000327169	UBC
MEG3	1.15069e-08	-2.556	0.056	0.36	0.000385919	MEG3
EPHB6	1.17192e-08	1.22113	0.426	0	0.000393039	EPHB6
TUBA1C	1.24309e-08	1.27408	0.523	0.04	0.000416908	TUBA1C
TACC1	1.27681e-08	-1.78625	0.06	0.4	0.000428217	TACC1
MT1X	1.41868e-08	0.961029	0.706	0.16	0.000475798	MT1X
PABPC1	1.5988e-08	1.10306	0.787	0.24	0.000536205	PABPC1
COL12A1	1.60795e-08	-2.45185	0.081	0.4	0.000539273	COL12A1
NSG1	1.87723e-08	1.08024	0.392	0	0.000629584	NSG1
HSPE1	1.9945e-08	1.30713	0.503	0.04	0.000668915	HSPE1
HSPA8	2.224e-08	0.879128	0.853	0.32	0.000745886	HSPA8
S100A2	3.07063e-08	1.40188	0.714	0.16	0.00102983	S100A2
PLK2	3.22963e-08	1.44597	0.499	0.04	0.00108315	PLK2
MIF	3.24059e-08	0.753171	0.754	0.28	0.00108683	MIF
FBN1	3.5197e-08	-1.77038	0.117	0.48	0.00118044	FBN1
PRDX5	3.73355e-08	1.18809	0.487	0.04	0.00125216	PRDX5
TOMM7	3.7452e-08	0.78459	0.584	0.08	0.00125606	TOMM7
ID2	4.093e-08	1.0866	0.403	0	0.00137271	ID2
KRT14	4.50954e-08	1.75368	0.968	0.6	0.00151241	KRT14
SELENOW	5.08584e-08	0.911861	0.638	0.12	0.00170569	SELENOW
FSTL1	5.16385e-08	-1.94873	0.124	0.44	0.00173185	FSTL1
SNRPD2	5.42611e-08	0.876691	0.54	0.08	0.00181981	SNRPD2
ENSA	5.6861e-08	1.27492	0.489	0.04	0.00190701	ENSA
BRD2	5.7011e-08	1.44756	0.598	0.08	0.00191203	BRD2
CSNK2B	5.76971e-08	1.03633	0.392	0	0.00193504	CSNK2B
ALDH3A2	6.11275e-08	1.18525	0.465	0.04	0.00205009	ALDH3A2
ABI3BP	6.36386e-08	-2.00488	0.099	0.4	0.00213431	ABI3BP
TBC1D10C	6.56496e-08	-0.865867	0	0.12	0.00220176	TBC1D10C
APOE	6.66378e-08	1.0532	0.508	0.04	0.0022349	APOE
DBI	7.17015e-08	1.21875	0.584	0.12	0.00240472	DBI
IL32	7.55536e-08	-1.97448	0.017	0.24	0.00253392	IL32
SEC61B	8.37509e-08	1.06507	0.461	0.04	0.00280884	SEC61B
PTPRC	8.44371e-08	-1.09258	0.001	0.12	0.00283185	PTPRC
SAT1	8.56127e-08	-2.03957	0.393	0.6	0.00287128	SAT1
SPCS1	9.42045e-08	1.04777	0.463	0.04	0.00315943	SPCS1
CCT2	9.57091e-08	1.0302	0.39	0	0.00320989	CCT2
APRT	9.94944e-08	0.869074	0.544	0.08	0.00333684	APRT
RAN	1.06562e-07	0.783733	0.604	0.12	0.00357388	RAN
PLAGL1	1.17644e-07	-1.7923	0.074	0.28	0.00394554	PLAGL1
HOPX	1.23523e-07	0.981106	0.549	0.04	0.00414272	HOPX
TMEM45A	1.27122e-07	1.25437	0.425	0.04	0.00426343	TMEM45A
CSTA	1.39921e-07	1.16054	0.385	0	0.00469268	CSTA
COX6A1	1.52815e-07	0.7061	0.714	0.2	0.0051251	COX6A1
COMMD6	1.58603e-07	0.952261	0.395	0.04	0.00531922	COMMD6
YWHAZ	1.75988e-07	0.582469	0.838	0.32	0.0059023	YWHAZ
CEP126	1.89679e-07	-1.36721	0.031	0.28	0.00636147	CEP126
ISG15	1.96397e-07	-1.22588	0.022	0.2	0.00658675	ISG15
EIF3H	2.06319e-07	0.913881	0.509	0.08	0.00691954	EIF3H
DAB2	2.08388e-07	-1.46959	0.037	0.32	0.00698892	DAB2
TRIM29	2.14518e-07	0.449438	0.555	0.04	0.0071945	TRIM29
CXADR	2.17561e-07	1.29202	0.462	0.04	0.00729655	CXADR
NINJ1	2.23503e-07	1.11125	0.397	0	0.00749584	NINJ1
MX2	2.75037e-07	-1.43476	0.007	0.24	0.00922419	MX2
ATP5MC2	2.82945e-07	0.635901	0.727	0.24	0.00948942	ATP5MC2
LAD1	2.84482e-07	1.01614	0.377	0	0.00954097	LAD1
PRDX2	3.03172e-07	0.971602	0.465	0.08	0.0101678	PRDX2
LYPD3	3.23391e-07	0.970195	0.477	0.04	0.0108459	LYPD3
C1S	3.27465e-07	-1.82879	0.144	0.48	0.0109825	C1S
ARPC2	3.38519e-07	0.967412	0.683	0.16	0.0113533	ARPC2
S100A7	3.45223e-07	-1.23793	0.013	0.24	0.0115781	S100A7
FAM213A	3.49205e-07	1.16325	0.413	0	0.0117116	FAM213A
PHB2	3.5249e-07	1.10056	0.426	0.04	0.0118218	PHB2
SRGN	3.70404e-07	-1.41976	0.012	0.2	0.0124226	SRGN
POLR2L	3.73097e-07	0.9904	0.467	0.04	0.0125129	POLR2L
TPI1	3.85111e-07	0.575248	0.617	0.12	0.0129159	TPI1
SON	4.30935e-07	-1.28137	0.438	0.64	0.0144527	SON
ATP5F1C	4.95581e-07	0.989681	0.4	0.04	0.0166208	ATP5F1C
PSMB3	5.13088e-07	0.899755	0.366	0.04	0.017208	PSMB3
SMDT1	5.1359e-07	0.934926	0.372	0.04	0.0172248	SMDT1
SERPINB5	5.38172e-07	0.890888	0.61	0.12	0.0180492	SERPINB5
TFAP2A	5.6892e-07	1.14865	0.393	0	0.0190804	TFAP2A
KLF10	5.88534e-07	1.17459	0.401	0	0.0197383	KLF10
SNHG8	5.90985e-07	1.09341	0.51	0.08	0.0198205	SNHG8
ABL2	5.99503e-07	-1.62672	0.03	0.28	0.0201061	ABL2
ERGIC3	6.14182e-07	0.972457	0.411	0.04	0.0205984	ERGIC3
DNM1	6.1681e-07	-1.72093	0.046	0.32	0.0206866	DNM1
CNBP	6.43722e-07	0.750681	0.607	0.12	0.0215891	CNBP
PDK4	6.62148e-07	-2.15842	0.026	0.24	0.0222071	PDK4
PKP1	7.28367e-07	1.11493	0.575	0.08	0.024428	PKP1
CD9	8.28547e-07	0.494549	0.71	0.2	0.0277878	CD9
FGFBP1	8.31046e-07	1.27805	0.478	0.04	0.0278716	FGFBP1
DSC1	8.39465e-07	1.23902	0.321	0	0.028154	DSC1
CD52	8.89705e-07	-1.27101	0.003	0.12	0.0298389	CD52
TMEM159	9.14943e-07	0.925407	0.343	0	0.0306853	TMEM159
TRAC	9.56748e-07	-1.196	0.007	0.16	0.0320874	TRAC
CAB39L	1.01333e-06	-1.50235	0.038	0.28	0.0339851	CAB39L
TAGLN2	1.04394e-06	0.499013	0.763	0.28	0.0350117	TAGLN2
GAPDH	1.07543e-06	0.489187	0.913	0.56	0.0360679	GAPDH
CCL27	1.12021e-06	1.0845	0.376	0.04	0.0375696	CCL27
S100A16	1.16909e-06	0.767086	0.67	0.2	0.0392091	S100A16
TCIRG1	1.18463e-06	-1.20783	0.026	0.24	0.0397301	TCIRG1
IL18	1.22232e-06	1.01783	0.36	0	0.0409942	IL18
TAZ	1.22389e-06	-1.33016	0.046	0.24	0.0410469	TAZ
UBA52	1.27248e-06	0.423971	0.8	0.36	0.0426763	UBA52
IMPDH2	1.37754e-06	0.802258	0.494	0.08	0.0461999	IMPDH2
THBS2	1.43689e-06	-1.68081	0.142	0.44	0.0481905	THBS2

[truncated: 11 more sheets: C10 KC-2, C11 KC-3, C12 DC-1, C13 EC-2, C14 KC-4, C15 KC-5, C16 LEC, C17 other, C18 MFB-2, C19 DC-2, C20 MEL]
