# Supplementary material for: Single-cell RNA sequencing reveals markers of disease progression in primary cutaneous T-cell lymphoma
Source: Mol Cancer. 2021 Sep 28;20:124. doi: 10.1186/s12943-021-01419-2 (PMC8477535; doi:10.1186/s12943-021-01419-2)
Supplement: Supplementary file 19 — Additional file 19: Table S18. [file 12943_2021_1419_MOESM19_ESM.xlsx]

## Sheet: C0 FB-1
	p_val	avg_logFC	pct.1	pct.2	p_val_adj	Gene
KRT14	0	2.33057	0.833	0.128	0	KRT14
IFI6	0	-1.69153	0.423	0.977	0	IFI6
CST3	0	-1.78635	0.971	0.999	0	CST3
IFITM1	0	-1.4224	0.493	0.969	0	IFITM1
IFI27	1.65591e-306	-1.99317	0.289	0.904	5.55358e-302	IFI27
IFITM3	4.34927e-299	-0.897968	0.943	0.994	1.45866e-294	IFITM3
ITM2B	4.51988e-280	-1.17199	0.634	0.976	1.51588e-275	ITM2B
PRSS23	1.07895e-278	-1.43202	0.169	0.847	3.61859e-274	PRSS23
IGFBP6	4.21815e-263	-1.43183	0.707	0.975	1.41468e-258	IGFBP6
LY6E	1.13875e-259	-0.99889	0.742	0.974	3.81913e-255	LY6E
HSPA1B	4.20546e-239	2.38073	0.811	0.346	1.41043e-234	HSPA1B
HLA-B	2.95717e-238	-1.32839	0.478	0.949	9.91774e-234	HLA-B
ISG15	3.29267e-238	-1.32053	0.104	0.77	1.1043e-233	ISG15
S100A6	1.24622e-235	-0.619445	0.999	0.998	4.17958e-231	S100A6
KRT5	2.37507e-228	1.88893	0.645	0.069	7.96551e-224	KRT5
KRT1	4.30174e-211	1.77008	0.54	0.012	1.44272e-206	KRT1
CRIP1	5.79861e-210	1.56925	0.925	0.741	1.94474e-205	CRIP1
THY1	2.29971e-209	-0.863423	0.71	0.98	7.71276e-205	THY1
PI16	3.50162e-205	1.5399	0.956	0.738	1.17437e-200	PI16
HLA-C	1.77253e-203	-0.783157	0.888	0.993	5.9447e-199	HLA-C
RHOB	2.14771e-198	-1.11895	0.344	0.851	7.203e-194	RHOB
HSPA1A	3.39083e-195	2.14974	0.849	0.561	1.13722e-190	HSPA1A
PRG4	2.17127e-187	-1.58801	0.459	0.898	7.28199e-183	PRG4
CLU	1.34811e-185	-1.14776	0.743	0.971	4.5213e-181	CLU
LGALS7B	3.31795e-181	1.44223	0.512	0.027	1.11277e-176	LGALS7B
PCOLCE2	2.59553e-174	-1.06521	0.302	0.823	8.7049e-170	PCOLCE2
S100A4	1.33889e-171	-0.686243	0.974	0.987	4.49038e-167	S100A4
EEF1G	1.10191e-170	1.38907	0.744	0.3	3.6956e-166	EEF1G
PLPP1	3.62795e-169	-0.797862	0.717	0.957	1.21674e-164	PLPP1
MEDAG	5.75177e-169	-0.970191	0.137	0.703	1.92903e-164	MEDAG
DKK3	4.87297e-168	-1.09387	0.107	0.661	1.6343e-163	DKK3
PFN1	2.29723e-158	-0.7113	0.758	0.95	7.70446e-154	PFN1
MT2A	4.70915e-156	-1.94074	0.449	0.838	1.57935e-151	MT2A
EEF1A1	7.93654e-156	0.628716	0.999	0.99	2.66176e-151	EEF1A1
B2M	2.11669e-155	-0.495804	0.993	0.998	7.09896e-151	B2M
CYR61	2.09067e-153	-1.20641	0.249	0.775	7.0117e-149	CYR61
DMKN	9.3998e-153	1.35702	0.414	0.015	3.1525e-148	DMKN
SH3BGRL3	1.28587e-147	-0.673223	0.903	0.978	4.31254e-143	SH3BGRL3
PLA2G2A	1.62499e-144	-1.81414	0.173	0.687	5.44989e-140	PLA2G2A
GADD45GIP1	1.72162e-143	-0.707513	0.095	0.61	5.77396e-139	GADD45GIP1
UGP2	8.09728e-143	-0.902153	0.242	0.756	2.71566e-138	UGP2
TMSB4X	1.6514e-141	-0.660036	0.957	0.985	5.53847e-137	TMSB4X
KLF6	5.76112e-141	-0.789442	0.419	0.858	1.93216e-136	KLF6
IGFBP4	3.10945e-140	-0.997013	0.401	0.886	1.04285e-135	IGFBP4
CD248	3.64968e-140	-0.69133	0.827	0.976	1.22403e-135	CD248
CD47	7.10703e-140	-0.745464	0.274	0.788	2.38355e-135	CD47
FHL1	3.55838e-139	-0.84971	0.526	0.896	1.19341e-134	FHL1
MGLL	2.52154e-137	-0.764381	0.059	0.514	8.45674e-133	MGLL
TYMP	6.06239e-135	-0.815802	0.171	0.696	2.03321e-130	TYMP
DSP	1.85101e-132	1.24003	0.344	0.011	6.20791e-128	DSP
ATP5F1E	1.39806e-129	-0.603899	0.758	0.954	4.6888e-125	ATP5F1E
ARID5B	2.45671e-128	-0.842604	0.205	0.72	8.23932e-124	ARID5B
ATP5ME	1.07239e-126	-0.675201	0.206	0.718	3.59659e-122	ATP5ME
POSTN	6.97329e-126	1.1742	0.704	0.206	2.3387e-121	POSTN
NNMT	2.55367e-125	-0.83024	0.565	0.899	8.56449e-121	NNMT
COL14A1	2.65071e-125	-0.87728	0.498	0.926	8.88995e-121	COL14A1
FSTL1	6.99197e-125	-0.630064	0.949	0.998	2.34497e-120	FSTL1
MX1	2.59215e-123	-0.760913	0.05	0.493	8.69355e-119	MX1
LOXL2	1.09361e-118	-0.719826	0.058	0.478	3.66774e-114	LOXL2
TPM4	1.36024e-116	-0.572587	0.73	0.962	4.56196e-112	TPM4
STAT1	1.54973e-116	-0.735272	0.106	0.573	5.19748e-112	STAT1
XBP1	3.43157e-116	-0.644366	0.252	0.711	1.15088e-111	XBP1
CD44	2.11188e-114	-0.690253	0.627	0.937	7.08283e-110	CD44
COX7A1	5.01694e-114	-0.660918	0.361	0.798	1.68258e-109	COX7A1
CD68	2.665e-113	-0.660798	0.137	0.585	8.93787e-109	CD68
TPT1	4.9821e-112	0.659859	0.987	0.965	1.6709e-107	TPT1
SFRP4	4.14248e-111	-1.68826	0.013	0.338	1.3893e-106	SFRP4
ROMO1	9.23286e-111	-0.591381	0.424	0.846	3.09652e-106	ROMO1
CERCAM	8.44196e-110	-0.66374	0.349	0.798	2.83126e-105	CERCAM
ECM1	1.91839e-109	-0.593693	0.709	0.953	6.4339e-105	ECM1
APOD	6.85624e-108	1.01631	0.887	0.703	2.29944e-103	APOD
PROCR	1.74487e-107	-0.733863	0.379	0.783	5.85194e-103	PROCR
NDUFB1	1.4106e-105	-0.621178	0.148	0.617	4.73086e-101	NDUFB1
ANXA5	2.48658e-104	-0.461733	0.901	0.975	8.3395e-100	ANXA5
C1QTNF3	2.8188e-103	-0.564492	0.453	0.807	9.45368e-99	C1QTNF3
CTSB	1.89342e-102	-0.601433	0.7	0.949	6.35016e-98	CTSB
CAVIN3	3.92109e-101	-0.551491	0.562	0.879	1.31506e-96	CAVIN3
MFGE8	7.29181e-100	-0.610761	0.549	0.877	2.44553e-95	MFGE8
SELENOS	8.2037e-100	-0.617141	0.32	0.784	2.75136e-95	SELENOS
SPOCK1	1.26707e-99	-0.686519	0.209	0.668	4.24949e-95	SPOCK1
ABL2	1.16133e-98	-0.592712	0.038	0.403	3.89488e-94	ABL2
LGALS7	4.66944e-98	0.874549	0.306	0.023	1.56604e-93	LGALS7
SGK1	2.62729e-97	-0.75722	0.073	0.464	8.81142e-93	SGK1
CTGF	2.95661e-97	-0.942611	0.216	0.66	9.91588e-93	CTGF
EMP3	5.09414e-97	-0.471423	0.827	0.979	1.70847e-92	EMP3
FMOD	6.17111e-97	-0.713118	0.215	0.657	2.06967e-92	FMOD
COL15A1	4.54129e-95	-0.760289	0.095	0.54	1.52306e-90	COL15A1
AKR1C1	5.1559e-95	-0.665825	0.296	0.719	1.72919e-90	AKR1C1
ADH1B	9.80845e-94	1.14633	0.48	0.106	3.28956e-89	ADH1B
DNAJB1	2.08799e-93	1.45866	0.607	0.354	7.0027e-89	DNAJB1
ITGA11	2.88913e-93	-0.622259	0.109	0.536	9.68956e-89	ITGA11
CD99	3.31706e-93	-0.283082	0.979	0.993	1.11248e-88	CD99
OAS1	3.31914e-93	-0.559011	0.045	0.401	1.11317e-88	OAS1
RAB32	1.04096e-92	-0.58814	0.123	0.514	3.49116e-88	RAB32
KRT10	4.98295e-92	1.24719	0.673	0.471	1.67118e-87	KRT10
RCN1	9.75798e-92	-0.532193	0.337	0.759	3.27263e-87	RCN1
LMNA	9.68118e-91	-0.485569	0.889	0.976	3.24687e-86	LMNA
EMP1	9.54436e-90	-0.65109	0.553	0.892	3.20099e-85	EMP1
TNFAIP6	2.07631e-89	-0.703797	0.402	0.794	6.96354e-85	TNFAIP6
CRABP2	3.82538e-89	-0.504037	0.724	0.915	1.28296e-84	CRABP2
FGF7	1.09543e-88	-0.801287	0.279	0.709	3.67387e-84	FGF7
CAPN2	1.12497e-88	-0.574521	0.326	0.74	3.77294e-84	CAPN2
ANXA11	4.53974e-88	-0.527983	0.325	0.739	1.52254e-83	ANXA11
EEF2	4.67482e-88	0.878608	0.935	0.889	1.56784e-83	EEF2
LY6D	9.4864e-88	0.867951	0.264	0.009	3.18155e-83	LY6D
PRELID1	1.15041e-87	-0.499494	0.068	0.447	3.85824e-83	PRELID1
AKR1C2	1.26164e-87	-0.555295	0.441	0.798	4.2313e-83	AKR1C2
GUK1	4.05162e-86	-0.499117	0.486	0.828	1.35883e-81	GUK1
PLAC9	6.58279e-85	-0.352798	0.948	0.99	2.20773e-80	PLAC9
HSD3B7	6.46183e-84	-0.495079	0.242	0.659	2.16717e-79	HSD3B7
CNN3	1.18216e-83	-0.503765	0.443	0.816	3.96474e-79	CNN3
SPON2	2.7308e-83	-0.589604	0.388	0.767	9.15854e-79	SPON2
S100A10	6.3144e-83	-0.351043	0.993	0.991	2.11772e-78	S100A10
FHL2	3.88014e-82	-0.611768	0.123	0.506	1.30132e-77	FHL2
TAGLN2	1.19964e-81	-0.376927	0.832	0.955	4.02335e-77	TAGLN2
CCDC85B	1.64506e-80	-0.527356	0.146	0.53	5.51722e-76	CCDC85B
CD55	1.79219e-80	-0.447105	0.763	0.951	6.01064e-76	CD55
FBN1	3.54261e-80	-0.575419	0.927	0.989	1.18812e-75	FBN1
AQP1	1.09872e-79	-0.585572	0.645	0.906	3.68487e-75	AQP1
MFAP5	1.71552e-79	-0.377563	0.932	0.983	5.75351e-75	MFAP5
C1S	6.10533e-79	-0.518724	0.896	0.99	2.04761e-74	C1S
SFN	2.06416e-78	0.867908	0.275	0.033	6.92279e-74	SFN
C1R	1.2853e-77	-0.631809	0.808	0.975	4.31065e-73	C1R
HIF1A	1.75323e-77	-0.665476	0.125	0.525	5.87999e-73	HIF1A
DNAJC1	4.26518e-77	-0.445635	0.055	0.385	1.43045e-72	DNAJC1
LIMA1	7.06976e-77	-0.498618	0.507	0.865	2.37106e-72	LIMA1
ATP5MD	7.38517e-76	-0.490108	0.417	0.799	2.47684e-71	ATP5MD
CDH13	8.63576e-76	-0.567268	0.225	0.654	2.89626e-71	CDH13
HLA-A	1.16199e-75	-0.499308	0.863	0.971	3.8971e-71	HLA-A
KRT2	4.92649e-75	0.716981	0.198	0	1.65225e-70	KRT2
HSPB6	1.11168e-74	-0.593954	0.3	0.679	3.72837e-70	HSPB6
MX2	1.67297e-74	-0.512491	0.035	0.353	5.61079e-70	MX2
TNXB	1.8675e-74	-0.519505	0.873	0.984	6.26323e-70	TNXB
IFI35	2.09344e-74	-0.496392	0.095	0.45	7.02097e-70	IFI35
MCUB	2.5105e-74	-0.441076	0.057	0.385	8.41971e-70	MCUB
KRTDAP	4.96985e-74	0.739115	0.233	0.011	1.66679e-69	KRTDAP
HEG1	7.66432e-74	-0.51521	0.067	0.409	2.57046e-69	HEG1
TIMP1	4.88858e-73	-0.315528	0.94	0.993	1.63953e-68	TIMP1
SLIT3	5.65318e-73	-0.542777	0.762	0.971	1.89596e-68	SLIT3
TRAC	4.01146e-72	-0.476909	0.037	0.305	1.34536e-67	TRAC
TNC	7.56951e-72	-1.07234	0.043	0.363	2.53866e-67	TNC
FLNA	1.0111e-71	-0.573031	0.415	0.811	3.39102e-67	FLNA
CTHRC1	5.35538e-71	-0.516744	0.829	0.944	1.79609e-66	CTHRC1
GAPDH	6.8473e-71	-0.348597	0.95	0.982	2.29645e-66	GAPDH
PRELP	3.22787e-70	-0.564839	0.565	0.859	1.08256e-65	PRELP
VCAN	3.5995e-70	-0.534468	0.816	0.973	1.2072e-65	VCAN
UQCRFS1	7.14289e-70	-0.439204	0.141	0.513	2.39558e-65	UQCRFS1
CFD	1.23384e-69	-0.563527	0.978	0.991	4.13806e-65	CFD
ADM	1.23529e-69	-0.877319	0.23	0.586	4.1429e-65	ADM
HSP90AB1	3.71579e-69	0.792289	0.9	0.882	1.2462e-64	HSP90AB1
PGLS	3.28781e-68	-0.399553	0.309	0.693	1.10267e-63	PGLS
SHISA5	1.63013e-67	-0.40836	0.293	0.673	5.46714e-63	SHISA5
MTCH1	1.98634e-67	-0.448674	0.137	0.512	6.6618e-63	MTCH1
HMCN1	2.96399e-67	-0.588033	0.177	0.613	9.94062e-63	HMCN1
IFIT3	4.19366e-67	-0.508469	0.049	0.355	1.40647e-62	IFIT3
PDPN	6.6145e-67	-0.556346	0.192	0.569	2.21837e-62	PDPN
PRRX1	9.34082e-67	-0.424521	0.44	0.807	3.13272e-62	PRRX1
PENK	1.01138e-66	-0.793924	0.016	0.239	3.39197e-62	PENK
SLIRP	1.23753e-66	-0.449853	0.156	0.544	4.15042e-62	SLIRP
CPZ	1.52197e-66	0.986546	0.664	0.37	5.1044e-62	CPZ
DSC3	1.90044e-66	0.641491	0.181	0.004	6.37369e-62	DSC3
LDHA	1.93362e-66	-0.337941	0.735	0.934	6.48496e-62	LDHA
PPIC	2.60704e-66	-0.29185	0.755	0.93	8.74348e-62	PPIC
HMGN1	4.5031e-66	-0.477426	0.112	0.448	1.51025e-61	HMGN1
S100A11	4.6695e-66	-0.302073	0.957	0.985	1.56606e-61	S100A11
PKM	1.52186e-65	-0.389489	0.642	0.911	5.10402e-61	PKM
ADAR	2.27624e-65	-0.452249	0.083	0.441	7.63404e-61	ADAR
BAG2	6.33967e-65	-0.462435	0.225	0.576	2.1262e-60	BAG2
SHISA4	2.31211e-64	-0.389295	0.051	0.338	7.75435e-60	SHISA4
ANXA1	2.41506e-64	-0.383021	0.884	0.961	8.09962e-60	ANXA1
CDA	5.01563e-64	-0.474708	0.076	0.37	1.68214e-59	CDA
TMEM165	1.24241e-63	-0.449893	0.13	0.52	4.16681e-59	TMEM165
PDK4	5.05011e-63	-0.830976	0.162	0.46	1.69371e-58	PDK4
S100A14	7.08478e-63	0.549502	0.187	0.006	2.37609e-58	S100A14
P4HA3	8.55194e-63	-0.367672	0.007	0.205	2.86815e-58	P4HA3
NME2	1.0607e-62	0.741041	0.917	0.885	3.55737e-58	NME2
RIPOR2	1.83476e-62	-0.355894	0.005	0.197	6.15342e-58	RIPOR2
MXRA8	1.93182e-62	-0.418638	0.596	0.888	6.47895e-58	MXRA8
EPSTI1	3.86297e-62	-0.419457	0.023	0.285	1.29556e-57	EPSTI1
SFRP1	4.84215e-62	-0.601136	0.043	0.329	1.62396e-57	SFRP1
CYC1	8.29598e-62	-0.369357	0.046	0.344	2.78231e-57	CYC1
RACK1	1.21116e-61	0.680215	0.954	0.932	4.06198e-57	RACK1
CSNK2B	1.42337e-61	0.778797	0.432	0.156	4.7737e-57	CSNK2B
TSPAN3	2.99419e-61	-0.428163	0.117	0.465	1.00419e-56	TSPAN3
DSG1	4.37963e-61	0.494724	0.162	0.002	1.46884e-56	DSG1
S100A2	1.1065e-60	0.794921	0.305	0.085	3.71097e-56	S100A2
SERF2	2.2958e-60	-0.252063	0.969	0.98	7.69966e-56	SERF2
ENO1	3.05025e-60	-0.380622	0.532	0.843	1.02299e-55	ENO1
C4orf48	1.65699e-59	-0.29568	0.005	0.199	5.5572e-55	C4orf48
MRC2	1.91736e-59	-0.490283	0.447	0.825	6.43045e-55	MRC2
ANGPTL2	7.74626e-59	-0.434668	0.402	0.762	2.59794e-54	ANGPTL2
APOE	7.75093e-59	1.02739	0.286	0.048	2.59951e-54	APOE
BASP1	3.31934e-58	-0.454842	0.174	0.555	1.11324e-53	BASP1
MIR4435-2HG	3.83911e-58	-0.426253	0.083	0.389	1.28756e-53	MIR4435-2HG
RAB5IF	4.00073e-58	-0.326068	0.018	0.241	1.34176e-53	RAB5IF
TMEM160	7.11806e-58	-0.356028	0.054	0.346	2.38726e-53	TMEM160
CEBPD	7.78144e-58	-0.493608	0.076	0.385	2.60974e-53	CEBPD
METTL9	1.43665e-57	-0.373483	0.061	0.35	4.81823e-53	METTL9
GAS7	3.04e-57	-0.494501	0.173	0.523	1.01956e-52	GAS7
C1QBP	3.95546e-57	-0.41037	0.123	0.453	1.32658e-52	C1QBP
ZFP36L2	5.71196e-57	-0.437251	0.547	0.84	1.91568e-52	ZFP36L2
COMP	2.74839e-56	-1.09842	0.168	0.566	9.21755e-52	COMP
IFI44L	7.1068e-56	-0.396304	0.031	0.274	2.38348e-51	IFI44L
CFL1	7.37663e-56	-0.286564	0.839	0.946	2.47398e-51	CFL1
ADAM12	7.53317e-56	-0.289576	0.006	0.18	2.52648e-51	ADAM12
RGCC	8.7119e-56	-0.60585	0.111	0.434	2.9218e-51	RGCC
PAM	1.36762e-55	-0.407172	0.586	0.896	4.58673e-51	PAM
CTSA	1.51156e-55	-0.40053	0.424	0.739	5.06947e-51	CTSA
ABI3BP	2.54964e-55	-0.487405	0.621	0.906	8.55098e-51	ABI3BP
LRRFIP1	2.96893e-55	-0.462818	0.151	0.483	9.95719e-51	LRRFIP1
NDUFA3	3.15442e-55	-0.395736	0.155	0.5	1.05793e-50	NDUFA3
TNFRSF12A	3.52324e-55	-0.506678	0.071	0.349	1.18162e-50	TNFRSF12A
PITHD1	1.50306e-54	-0.35934	0.039	0.297	5.04096e-50	PITHD1
CAPG	5.97979e-54	-0.44472	0.407	0.725	2.0055e-49	CAPG
DYNLT1	3.34186e-53	-0.381073	0.3	0.639	1.12079e-48	DYNLT1
HLA-E	3.38585e-53	-0.416043	0.549	0.84	1.13554e-48	HLA-E
EMD	2.1477e-52	-0.370304	0.189	0.53	7.20295e-48	EMD
ATP5MF	2.40288e-52	-0.321573	0.46	0.797	8.05878e-48	ATP5MF
RNASEK	2.66684e-52	0.755259	0.557	0.337	8.94403e-48	RNASEK
PGRMC1	4.29624e-52	-0.343892	0.41	0.752	1.44087e-47	PGRMC1
KDELR2	5.46238e-52	-0.324315	0.463	0.803	1.83197e-47	KDELR2
PDE4D	6.70332e-52	-0.423096	0.021	0.232	2.24816e-47	PDE4D
IGFBP7	1.19554e-51	-0.796258	0.46	0.718	4.0096e-47	IGFBP7
OAS2	1.76398e-51	-0.271178	0.01	0.193	5.91602e-47	OAS2
CRIP2	2.76355e-51	-0.400361	0.394	0.722	9.26839e-47	CRIP2
UBE2J2	1.05115e-50	-0.283038	0.026	0.238	3.52534e-46	UBE2J2
COL17A1	1.36758e-50	0.499467	0.132	0.003	4.5866e-46	COL17A1
MATN4	1.73955e-50	0.870481	0.544	0.283	5.8341e-46	MATN4
NDUFA1	1.98292e-50	-0.33378	0.432	0.769	6.65033e-46	NDUFA1
OAS3	3.03298e-50	-0.260789	0.012	0.185	1.0172e-45	OAS3
COL5A1	3.09021e-50	-0.424549	0.751	0.951	1.03639e-45	COL5A1
AHNAK2	1.05341e-49	-0.384979	0.399	0.755	3.53294e-45	AHNAK2
NAAA	1.33104e-49	-0.366713	0.124	0.427	4.46406e-45	NAAA
HSP90AA1	1.86939e-49	0.811762	0.824	0.802	6.26955e-45	HSP90AA1
HM13	3.44616e-49	-0.310459	0.606	0.861	1.15577e-44	HM13
CRISPLD2	3.95427e-49	-0.501699	0.226	0.589	1.32618e-44	CRISPLD2
NDFIP1	6.84803e-49	-0.282157	0.626	0.878	2.29669e-44	NDFIP1
ALDOA	9.07137e-49	-0.268584	0.656	0.851	3.04236e-44	ALDOA
AQP3	1.26984e-48	0.571408	0.184	0.028	4.25879e-44	AQP3
SSC5D	1.71397e-48	-0.40454	0.299	0.674	5.74831e-44	SSC5D
FAAP20	2.14232e-48	-0.370749	0.116	0.41	7.1849e-44	FAAP20
SGCA	2.16421e-48	0.711669	0.388	0.127	7.25833e-44	SGCA
SPRY1	2.46774e-48	-0.425644	0.188	0.547	8.2763e-44	SPRY1
CDR1	3.26758e-48	0.610049	0.211	0.029	1.09588e-43	CDR1
YBX1	6.71046e-48	-0.302657	0.571	0.832	2.25055e-43	YBX1
PTGES	8.27762e-48	-0.412104	0.267	0.594	2.77615e-43	PTGES
NT5C	8.39717e-48	-0.356582	0.063	0.325	2.81624e-43	NT5C
CLTB	9.80424e-48	-0.381483	0.211	0.528	3.28815e-43	CLTB
HPGD	9.95803e-48	0.758998	0.341	0.093	3.33972e-43	HPGD
TUBB2A	1.09617e-47	-0.361955	0.507	0.779	3.67632e-43	TUBB2A
CEBPB	1.32095e-47	-0.389039	0.057	0.341	4.4302e-43	CEBPB
FILIP1L	1.80884e-47	-0.357028	0.062	0.328	6.0665e-43	FILIP1L
KRT15	2.49734e-47	0.461729	0.117	0	8.37557e-43	KRT15
AXL	4.81489e-47	-0.402426	0.128	0.441	1.61482e-42	AXL
RNF130	4.97103e-47	-0.345702	0.113	0.416	1.66719e-42	RNF130
PLSCR1	8.55609e-47	-0.397173	0.112	0.398	2.86954e-42	PLSCR1
ANK2	2.01137e-46	-0.350471	0.319	0.675	6.74573e-42	ANK2
SULF1	2.45562e-46	-0.41125	0.035	0.249	8.23567e-42	SULF1
SEC61G	2.76138e-46	-0.254868	0.584	0.841	9.26112e-42	SEC61G
SASH1	7.74619e-46	-0.394467	0.141	0.466	2.59792e-41	SASH1
AUP1	9.57581e-46	-0.310266	0.304	0.626	3.21154e-41	AUP1
FXYD5	1.30113e-45	-0.310389	0.476	0.781	4.36373e-41	FXYD5
IFI27L2	1.3919e-45	-0.309462	0.467	0.773	4.66817e-41	IFI27L2
SPPL2A	1.82382e-45	-0.367252	0.114	0.418	6.11673e-41	SPPL2A
COL6A3	2.0155e-45	-0.593456	0.806	0.963	6.75959e-41	COL6A3
TFG	2.06011e-45	-0.337413	0.245	0.567	6.90921e-41	TFG
P4HB	3.69375e-45	-0.262579	0.736	0.919	1.23881e-40	P4HB
SH3GLB1	6.04254e-45	-0.31628	0.257	0.606	2.02655e-40	SH3GLB1
CHRAC1	7.29485e-45	-0.322778	0.068	0.314	2.44655e-40	CHRAC1
NDUFA13	7.67265e-45	0.696827	0.512	0.305	2.57325e-40	NDUFA13
LRP1	1.0702e-44	-0.387602	0.75	0.952	3.58924e-40	LRP1
ITGB1	1.16211e-44	-0.35409	0.551	0.854	3.89748e-40	ITGB1
PPM1G	1.27895e-44	-0.328714	0.078	0.331	4.28936e-40	PPM1G
KLF9	1.32512e-44	-0.372197	0.112	0.411	4.4442e-40	KLF9
NT5E	1.53221e-44	-0.355805	0.343	0.657	5.13873e-40	NT5E
PET100	1.73039e-44	-0.366436	0.111	0.41	5.80337e-40	PET100
VCL	1.77295e-44	-0.380827	0.2	0.534	5.94612e-40	VCL
GSN	4.88746e-44	-0.450072	0.967	0.996	1.63916e-39	GSN
COL6A1	5.50366e-44	-0.3569	0.99	0.999	1.84582e-39	COL6A1
IRF7	6.25374e-44	-0.300505	0.029	0.227	2.09738e-39	IRF7
LHFPL2	7.31325e-44	-0.341356	0.062	0.304	2.45272e-39	LHFPL2
FXYD3	7.81424e-44	0.372291	0.128	0.003	2.62074e-39	FXYD3
LINC00968	1.05562e-43	-0.362576	0.019	0.197	3.54033e-39	LINC00968
MRPL41	1.09459e-43	-0.316349	0.335	0.66	3.67102e-39	MRPL41
TXNIP	1.64184e-43	0.618488	0.413	0.216	5.50639e-39	TXNIP
ITGAV	2.20189e-43	-0.407026	0.176	0.498	7.3847e-39	ITGAV
CILP	2.4793e-43	-0.535477	0.601	0.84	8.31509e-39	CILP
FGFR1	3.23809e-43	-0.328239	0.372	0.706	1.08599e-38	FGFR1
ANKRD28	3.27638e-43	-0.378893	0.116	0.405	1.09883e-38	ANKRD28
SURF4	4.8851e-43	-0.347906	0.291	0.625	1.63836e-38	SURF4
SH3GL1	9.21771e-43	-0.34681	0.16	0.464	3.09144e-38	SH3GL1
C5orf24	1.88767e-42	-0.314214	0.09	0.367	6.33086e-38	C5orf24
LMCD1	1.9427e-42	-0.408931	0.06	0.295	6.51541e-38	LMCD1
NDUFA11	3.16706e-42	0.657835	0.409	0.188	1.06217e-37	NDUFA11
ANPEP	3.4951e-42	-0.40366	0.222	0.571	1.17219e-37	ANPEP
TMCO1	7.77105e-42	-0.334376	0.249	0.565	2.60626e-37	TMCO1
ANXA4	7.89965e-42	-0.29196	0.546	0.799	2.64939e-37	ANXA4
CRTAC1	2.38659e-41	-0.349153	0.019	0.187	8.00416e-37	CRTAC1
TUBB6	3.40132e-41	-0.290603	0.394	0.7	1.14073e-36	TUBB6
NFATC2	4.69681e-41	-0.284704	0.023	0.211	1.57522e-36	NFATC2
GBP1	5.044e-41	-0.352358	0.042	0.258	1.69166e-36	GBP1
ARL6IP1	6.41092e-41	0.532913	0.273	0.097	2.1501e-36	ARL6IP1
HEXB	6.4725e-41	-0.359629	0.274	0.593	2.17075e-36	HEXB
GNPTG	1.44551e-40	-0.295272	0.155	0.459	4.84796e-36	GNPTG
TMBIM4	1.63005e-40	0.665797	0.478	0.279	5.46686e-36	TMBIM4
JUP	1.64065e-40	0.411852	0.145	0.015	5.50241e-36	JUP
TIMP3	1.7625e-40	-0.341716	0.635	0.869	5.91108e-36	TIMP3
TGFBR2	2.05222e-40	-0.364163	0.162	0.472	6.88274e-36	TGFBR2
FIBIN	2.44326e-40	-0.339363	0.068	0.319	8.19419e-36	FIBIN
ADI1	4.86513e-40	-0.289526	0.318	0.598	1.63167e-35	ADI1
PSME1	6.15715e-40	-0.284311	0.466	0.779	2.06498e-35	PSME1
SEMA3B	9.04822e-40	0.68965	0.377	0.164	3.03459e-35	SEMA3B
CFB	1.01435e-39	-0.326783	0.079	0.308	3.40193e-35	CFB
ID1	1.13342e-39	0.489338	0.198	0.043	3.80125e-35	ID1
DEK	1.3815e-39	-0.335715	0.233	0.547	4.63327e-35	DEK
MAP1LC3A	1.38998e-39	-0.252265	0.028	0.218	4.66171e-35	MAP1LC3A
THBS2	4.07489e-39	-0.492708	0.71	0.909	1.36664e-34	THBS2
GLIPR2	4.30346e-39	-0.279518	0.239	0.533	1.44329e-34	GLIPR2
SNX9	4.53287e-39	-0.322384	0.201	0.522	1.52023e-34	SNX9
NEAT1	6.145e-39	-0.478226	0.666	0.925	2.06091e-34	NEAT1
HAS1	1.52434e-38	-0.39574	0.031	0.197	5.11234e-34	HAS1
RRAGA	6.66134e-38	-0.302789	0.197	0.495	2.23408e-33	RRAGA
SIGIRR	1.27375e-37	-0.311676	0.092	0.35	4.27192e-33	SIGIRR
CD109	1.6021e-37	-0.382353	0.247	0.586	5.37313e-33	CD109
CITED2	1.63699e-37	-0.388988	0.198	0.448	5.49014e-33	CITED2
ATOX1	3.28803e-37	-0.282724	0.386	0.664	1.10274e-32	ATOX1
NAV1	3.94988e-37	-0.339321	0.184	0.475	1.32471e-32	NAV1
PLEC	4.78106e-37	-0.39544	0.298	0.626	1.60347e-32	PLEC
PTGIS	5.85457e-37	-0.348286	0.359	0.656	1.9635e-32	PTGIS
COL5A2	6.07535e-37	-0.334459	0.765	0.941	2.03755e-32	COL5A2
IL32	7.2208e-37	-0.392371	0.106	0.365	2.42171e-32	IL32
SNRPG	9.0458e-37	-0.266479	0.31	0.631	3.03378e-32	SNRPG
GLUD1	1.17615e-36	-0.322924	0.219	0.531	3.94456e-32	GLUD1
LRRC32	2.38761e-36	-0.356998	0.105	0.368	8.00755e-32	LRRC32
EIF4G2	2.94376e-36	-0.289095	0.448	0.754	9.87278e-32	EIF4G2
RUNX1	3.40391e-36	-0.310205	0.04	0.241	1.1416e-31	RUNX1
LGALS3BP	4.33277e-36	-0.542244	0.14	0.411	1.45313e-31	LGALS3BP
WDR1	4.34103e-36	-0.289545	0.301	0.584	1.4559e-31	WDR1
CALM3	5.0623e-36	-0.264227	0.355	0.636	1.69779e-31	CALM3
ATP5MPL	5.41874e-36	-0.257467	0.383	0.707	1.81734e-31	ATP5MPL
UBE2E3	5.84303e-36	-0.297259	0.156	0.432	1.95964e-31	UBE2E3
LINC01133	6.12549e-36	-0.298175	0.181	0.454	2.05437e-31	LINC01133
PDLIM4	1.09042e-35	-0.250234	0.288	0.592	3.65706e-31	PDLIM4
KLF5	1.53304e-35	0.301637	0.113	0.009	5.14151e-31	KLF5
SRPX2	1.54317e-35	-0.309056	0.101	0.357	5.17548e-31	SRPX2
BMP1	1.97034e-35	-0.309381	0.126	0.429	6.60812e-31	BMP1
SDHD	2.61576e-35	0.5714	0.369	0.169	8.77273e-31	SDHD
ARL2	2.99357e-35	0.622612	0.46	0.271	1.00398e-30	ARL2
STEAP4	3.34116e-35	-0.52208	0.159	0.424	1.12056e-30	STEAP4
HOPX	3.59557e-35	0.298112	0.104	0.004	1.20588e-30	HOPX
HSPH1	6.42787e-35	0.563092	0.264	0.143	2.15578e-30	HSPH1
COX17	9.40029e-35	-0.269783	0.111	0.375	3.15267e-30	COX17
GPRC5A	9.94832e-35	-0.270545	0.025	0.193	3.33647e-30	GPRC5A
LRRFIP2	1.02594e-34	-0.276495	0.173	0.452	3.44079e-30	LRRFIP2
GEM	1.09577e-34	0.570137	0.231	0.061	3.675e-30	GEM
TSHZ2	1.12529e-34	-0.372317	0.056	0.274	3.77401e-30	TSHZ2
VMP1	1.15552e-34	-0.36859	0.132	0.408	3.87538e-30	VMP1
CAV1	1.25997e-34	-0.297399	0.739	0.892	4.22568e-30	CAV1
ITGA5	1.85699e-34	-0.317262	0.128	0.389	6.22796e-30	ITGA5
AK3	1.88219e-34	-0.270996	0.163	0.427	6.31249e-30	AK3
ADAMTS2	1.93383e-34	-0.289072	0.319	0.661	6.48567e-30	ADAMTS2
PDGFRB	2.0296e-34	-0.381463	0.496	0.805	6.80689e-30	PDGFRB
ACKR3	2.29783e-34	-0.3861	0.101	0.349	7.70648e-30	ACKR3
PSMB8	2.82975e-34	-0.299313	0.164	0.434	9.49043e-30	PSMB8
MYOF	3.35123e-34	-0.315954	0.267	0.615	1.12393e-29	MYOF
UBE2L6	3.41853e-34	-0.298391	0.163	0.44	1.14651e-29	UBE2L6
ACADVL	3.93387e-34	-0.303511	0.139	0.417	1.31934e-29	ACADVL
KLF4	6.61403e-34	-0.306561	0.258	0.578	2.21821e-29	KLF4
UGDH	1.07e-33	-0.287161	0.22	0.49	3.58858e-29	UGDH
TSPAN8	1.41434e-33	0.617395	0.276	0.091	4.74341e-29	TSPAN8
RBMS1	3.23912e-33	-0.339001	0.245	0.55	1.08633e-28	RBMS1
ZYX	3.2477e-33	-0.321004	0.211	0.517	1.08921e-28	ZYX
PERP	5.31364e-33	0.777947	0.52	0.432	1.78209e-28	PERP
HSPB2	5.68456e-33	0.392244	0.163	0.024	1.90649e-28	HSPB2
HES1	9.45041e-33	0.445182	0.206	0.05	3.16948e-28	HES1
NID1	1.18878e-32	-0.354565	0.22	0.52	3.98694e-28	NID1
NR4A1	1.25673e-32	-0.411443	0.416	0.725	4.21482e-28	NR4A1
XAF1	1.30627e-32	-0.266415	0.04	0.225	4.38096e-28	XAF1
SNX21	1.52893e-32	-0.255796	0.174	0.429	5.12773e-28	SNX21
MVP	2.8232e-32	-0.291522	0.268	0.578	9.46844e-28	MVP
ENPP2	2.92175e-32	-0.334499	0.07	0.299	9.79896e-28	ENPP2
MGP	3.70432e-32	0.428116	0.986	0.979	1.24235e-27	MGP
STUB1	4.15917e-32	-0.261841	0.052	0.257	1.3949e-27	STUB1
BTF3	5.16378e-32	0.596635	0.886	0.862	1.73183e-27	BTF3
AHR	9.95429e-32	-0.314807	0.185	0.481	3.33847e-27	AHR
PTGFRN	1.14081e-31	-0.303834	0.115	0.379	3.82605e-27	PTGFRN
COL8A1	1.30458e-31	-0.309593	0.013	0.142	4.3753e-27	COL8A1
SYAP1	1.36869e-31	-0.255604	0.12	0.369	4.59031e-27	SYAP1
CRAT	1.70118e-31	-0.275784	0.1	0.321	5.70541e-27	CRAT
SLC39A14	2.02121e-31	-0.33507	0.088	0.313	6.77873e-27	SLC39A14
HAS2	2.29115e-31	-0.317716	0.06	0.255	7.68404e-27	HAS2
C15orf61	3.95218e-31	-0.260753	0.178	0.434	1.32548e-26	C15orf61
DPP4	4.57401e-31	-0.329305	0.241	0.54	1.53403e-26	DPP4
LTBR	5.63299e-31	-0.281233	0.253	0.54	1.88919e-26	LTBR
NR1D1	6.54834e-31	-0.287031	0.096	0.327	2.19618e-26	NR1D1
MEG3	7.3204e-31	-0.368694	0.343	0.698	2.45512e-26	MEG3
FAP	8.42473e-31	-0.299225	0.339	0.645	2.82549e-26	FAP
SMARCB1	1.38699e-30	-0.25858	0.106	0.34	4.65168e-26	SMARCB1
PLBD1	1.86842e-30	-0.25081	0.053	0.235	6.26632e-26	PLBD1
PSME2	2.23694e-30	-0.323035	0.236	0.536	7.50223e-26	PSME2
CP	4.50052e-30	0.615653	0.344	0.205	1.50939e-25	CP
NME1	5.29953e-30	0.455015	0.267	0.1	1.77736e-25	NME1
RNF213	8.70847e-30	-0.295085	0.134	0.408	2.92065e-25	RNF213
APBB1IP	9.17527e-30	-0.267685	0.134	0.361	3.0772e-25	APBB1IP
NACA	1.03496e-29	0.46566	0.95	0.943	3.47105e-25	NACA
PLBD2	1.36074e-29	-0.317425	0.127	0.399	4.56364e-25	PLBD2
ATP2A2	1.50548e-29	-0.318696	0.087	0.337	5.04907e-25	ATP2A2
IL1R1	1.76724e-29	-0.271485	0.057	0.256	5.92696e-25	IL1R1
STMN2	2.1528e-29	-0.626174	0.024	0.182	7.22007e-25	STMN2
MZT2B	2.39338e-29	-0.254719	0.081	0.299	8.02691e-25	MZT2B
SAT1	2.76871e-29	-0.362492	0.313	0.571	9.28569e-25	SAT1
MT1E	4.31771e-29	-0.468621	0.449	0.691	1.44807e-24	MT1E
SLC25A39	4.52417e-29	-0.262434	0.126	0.368	1.51731e-24	SLC25A39
EEF1B2	7.31576e-29	0.598884	0.806	0.743	2.45356e-24	EEF1B2
SPG21	9.56569e-29	-0.256683	0.106	0.33	3.20814e-24	SPG21
CLEC11A	1.0603e-28	0.522996	0.308	0.133	3.55602e-24	CLEC11A
CYTOR	1.28728e-28	-0.287811	0.148	0.385	4.31727e-24	CYTOR
IER3	1.48808e-28	0.659589	0.385	0.233	4.99072e-24	IER3
EIF2AK2	1.81409e-28	-0.278103	0.178	0.463	6.08411e-24	EIF2AK2
FAU	2.17082e-28	0.450657	0.955	0.957	7.28049e-24	FAU
SCARB2	3.30114e-28	-0.272089	0.192	0.477	1.10714e-23	SCARB2
PER1	3.31608e-28	-0.27613	0.077	0.305	1.11215e-23	PER1
TRIO	5.75319e-28	-0.328311	0.176	0.427	1.92951e-23	TRIO
FRMD6	7.03731e-28	-0.284437	0.121	0.363	2.36017e-23	FRMD6
TUSC3	9.20282e-28	-0.265517	0.068	0.272	3.08644e-23	TUSC3
CA12	9.80049e-28	-0.299591	0.151	0.399	3.28689e-23	CA12
CTSL	1.1572e-27	-0.288024	0.387	0.667	3.88102e-23	CTSL
ACAP2	1.243e-27	-0.264462	0.132	0.376	4.16879e-23	ACAP2
FBLN1	1.30364e-27	0.375962	0.974	0.968	4.37216e-23	FBLN1
MAP3K8	1.49388e-27	-0.252031	0.101	0.32	5.01016e-23	MAP3K8
HMGN2	1.70979e-27	0.593848	0.676	0.575	5.73428e-23	HMGN2
CD24	1.78452e-27	0.423242	0.137	0.015	5.98492e-23	CD24
MRPL52	1.8597e-27	-0.262788	0.218	0.487	6.23705e-23	MRPL52
MPZL1	4.10948e-27	-0.257808	0.25	0.553	1.37824e-22	MPZL1
SERPINE2	5.3545e-27	-0.363056	0.026	0.175	1.79579e-22	SERPINE2
SRPX	5.85252e-27	-0.412518	0.157	0.414	1.96282e-22	SRPX
MMP14	6.87702e-27	-0.272655	0.463	0.774	2.30642e-22	MMP14
ZNFX1	3.43931e-26	-0.258935	0.108	0.326	1.15348e-21	ZNFX1
LGALS3	3.65251e-26	0.403506	0.965	0.96	1.22498e-21	LGALS3
PFDN5	5.68564e-26	0.553685	0.89	0.881	1.90685e-21	PFDN5
IL11RA	6.35646e-26	0.534054	0.374	0.205	2.13183e-21	IL11RA
PPP1R10	1.04263e-25	0.362555	0.178	0.075	3.49678e-21	PPP1R10
ADGRE5	1.34146e-25	-0.252435	0.175	0.416	4.499e-21	ADGRE5
SFRP2	2.94546e-25	0.281937	0.967	0.932	9.87849e-21	SFRP2
APCDD1	3.78498e-25	0.345101	0.12	0.05	1.26941e-20	APCDD1
FABP5	4.14239e-25	0.410903	0.14	0.041	1.38927e-20	FABP5
CAMK1D	4.14595e-25	-0.260606	0.148	0.393	1.39047e-20	CAMK1D
IFIT1	4.25636e-25	-0.288857	0.079	0.26	1.4275e-20	IFIT1
PLXDC1	4.26984e-25	-0.256218	0.043	0.212	1.43202e-20	PLXDC1
RORA	6.69735e-25	-0.269304	0.173	0.424	2.24616e-20	RORA
LEPR	1.1647e-24	0.518524	0.22	0.1	3.90618e-20	LEPR
AL365205.1	1.3728e-24	0.307026	0.137	0.029	4.60411e-20	AL365205.1
SP5	1.41759e-24	0.3562	0.155	0.029	4.75431e-20	SP5
SNHG8	1.55675e-24	0.489474	0.38	0.255	5.22102e-20	SNHG8
ATP2B4	1.82555e-24	-0.264539	0.289	0.576	6.12254e-20	ATP2B4
LRRC15	4.16579e-24	-0.299618	0.09	0.288	1.39712e-19	LRRC15
IER2	4.8805e-24	0.677427	0.471	0.364	1.63682e-19	IER2
ADAMTS5	6.10467e-24	-0.271001	0.098	0.279	2.04738e-19	ADAMTS5
HTRA3	8.98804e-24	-0.407618	0.17	0.41	3.01441e-19	HTRA3
CNTN1	9.27744e-24	0.278483	0.108	0.014	3.11147e-19	CNTN1
THBS1	3.77023e-23	-0.493693	0.297	0.542	1.26446e-18	THBS1
PSMB9	5.78202e-23	-0.260522	0.094	0.295	1.93917e-18	PSMB9
PER3	5.9083e-23	0.324141	0.156	0.043	1.98152e-18	PER3
GSTM5	7.01024e-23	0.343182	0.159	0.042	2.35109e-18	GSTM5
SEPT9	7.60719e-23	-0.251729	0.176	0.421	2.5513e-18	SEPT9
UBA52	2.27596e-22	0.492179	0.913	0.91	7.63313e-18	UBA52
IRF2BP2	2.4461e-22	-0.256903	0.135	0.369	8.20373e-18	IRF2BP2
ZFAND5	5.88547e-22	-0.271093	0.167	0.405	1.97387e-17	ZFAND5
FTL	1.0782e-21	0.328284	0.992	0.985	3.61608e-17	FTL
SPARC	1.62119e-21	0.409469	0.996	1	5.43715e-17	SPARC
CPB1	2.81133e-21	0.420984	0.186	0.064	9.42862e-17	CPB1
AOX1	5.12225e-21	-0.273432	0.21	0.455	1.7179e-16	AOX1
RARRES2	5.17199e-21	0.327939	0.11	0.019	1.73458e-16	RARRES2
C12orf57	2.38129e-20	0.539276	0.852	0.839	7.98636e-16	C12orf57
FABP3	6.47637e-20	-0.306625	0.189	0.354	2.17205e-15	FABP3
SPON1	9.78329e-20	-0.29771	0.117	0.329	3.28112e-15	SPON1
EIF4B	1.17868e-19	0.47881	0.416	0.311	3.95304e-15	EIF4B
NEDD8	1.3074e-19	0.520993	0.55	0.473	4.38476e-15	NEDD8
MFAP2	2.81721e-19	0.474893	0.72	0.623	9.44837e-15	MFAP2
ID2	3.15302e-19	0.470589	0.391	0.289	1.05746e-14	ID2
GPX3	4.45064e-19	-0.279575	0.117	0.297	1.49265e-14	GPX3
FN1	5.72579e-19	-0.30802	0.813	0.94	1.92031e-14	FN1
KCNQ1OT1	7.29377e-19	0.311022	0.168	0.093	2.44618e-14	KCNQ1OT1
FOSB	7.45198e-19	0.406665	0.23	0.143	2.49924e-14	FOSB
MRPS6	1.53601e-18	0.577259	0.261	0.163	5.15147e-14	MRPS6
C3	1.91141e-18	0.484162	0.297	0.208	6.4105e-14	C3
SMIM7	3.79979e-18	0.439241	0.278	0.166	1.27437e-13	SMIM7
AK1	3.87921e-18	0.446994	0.314	0.193	1.30101e-13	AK1
ANG	6.45304e-18	0.338594	0.184	0.078	2.16422e-13	ANG
EIF3E	1.30435e-17	0.533017	0.551	0.466	4.37453e-13	EIF3E
FAT1	1.67776e-17	-0.259939	0.092	0.275	5.62686e-13	FAT1
MT1M	2.53936e-17	-0.437571	0.371	0.554	8.51651e-13	MT1M
NBPF26	3.32882e-17	0.257496	0.141	0.053	1.11642e-12	NBPF26
RSRP1	3.49242e-17	0.42847	0.393	0.312	1.17129e-12	RSRP1
C1QTNF7	4.26551e-17	0.375523	0.216	0.103	1.43057e-12	C1QTNF7
CRLF1	5.78915e-17	-0.292987	0.056	0.216	1.94156e-12	CRLF1
SOD2	6.4265e-17	-0.280288	0.246	0.467	2.15532e-12	SOD2
ID3	1.58546e-16	0.400241	0.568	0.424	5.31732e-12	ID3
CPE	1.66844e-16	0.480311	0.403	0.29	5.5956e-12	CPE
ALDH2	4.47548e-16	0.300845	0.189	0.095	1.50099e-11	ALDH2
CAPS	5.15653e-16	0.543517	0.372	0.256	1.7294e-11	CAPS
PPDPF	6.6971e-16	0.440434	0.895	0.894	2.24607e-11	PPDPF
NDUFC2	9.74667e-16	0.319898	0.194	0.09	3.26884e-11	NDUFC2
PABPC1	1.72202e-15	0.478525	0.728	0.705	5.7753e-11	PABPC1
C6orf48	2.02741e-15	0.395739	0.274	0.192	6.79954e-11	C6orf48
PYCARD	3.40615e-15	0.424748	0.365	0.26	1.14235e-10	PYCARD
BRD2	4.24484e-15	0.387999	0.304	0.24	1.42363e-10	BRD2
ECM2	4.49655e-15	0.397192	0.368	0.303	1.50805e-10	ECM2
LTBP4	8.2462e-15	0.438082	0.449	0.364	2.76561e-10	LTBP4
PSMA1	9.28e-15	0.42303	0.334	0.245	3.11233e-10	PSMA1
KAZALD1	1.48123e-14	0.339537	0.224	0.116	4.96776e-10	KAZALD1
SLPI	1.54628e-14	0.67404	0.696	0.602	5.1859e-10	SLPI
CCDC146	1.92243e-14	0.262712	0.125	0.052	6.44744e-10	CCDC146
GATD3B	3.04899e-14	0.298922	0.175	0.074	1.02257e-09	GATD3B
GFRA1	3.09562e-14	0.251452	0.123	0.047	1.03821e-09	GFRA1
HEXA	6.47371e-14	0.419313	0.407	0.343	2.17115e-09	HEXA
NOP53	1.21174e-13	0.438375	0.548	0.507	4.06393e-09	NOP53
RGS16	3.48253e-13	0.347964	0.148	0.062	1.16797e-08	RGS16
COL4A1	3.53634e-13	-0.295914	0.023	0.135	1.18602e-08	COL4A1
CFH	3.54438e-13	0.37251	0.78	0.783	1.18871e-08	CFH
EIF3L	5.07381e-13	0.462463	0.538	0.472	1.70166e-08	EIF3L
SLC25A6	8.49551e-13	0.487901	0.816	0.8	2.84922e-08	SLC25A6
CCNI	8.65991e-13	0.532086	0.786	0.766	2.90436e-08	CCNI
AL078639.1	1.55548e-12	0.418559	0.289	0.215	5.21677e-08	AL078639.1
RBM4	1.66133e-12	0.296145	0.191	0.108	5.57177e-08	RBM4
JUN	5.57606e-12	0.523931	0.65	0.618	1.8701e-07	JUN
PTGFR	7.03039e-12	0.4248	0.369	0.3	2.35785e-07	PTGFR
ZFAS1	1.94177e-11	0.430219	0.595	0.579	6.51231e-07	ZFAS1
FUS	2.24413e-11	0.4151	0.568	0.582	7.52635e-07	FUS
RNASE4	4.5613e-11	0.428992	0.481	0.401	1.52977e-06	RNASE4
LOX	4.841e-11	0.419122	0.799	0.798	1.62357e-06	LOX
IGSF10	5.28828e-11	0.279535	0.151	0.088	1.77358e-06	IGSF10
KITLG	6.81335e-11	0.262726	0.176	0.112	2.28506e-06	KITLG
ARGLU1	1.0914e-10	0.343236	0.345	0.319	3.66035e-06	ARGLU1
PPP1R15A	1.48126e-10	0.48477	0.411	0.379	4.96784e-06	PPP1R15A
ELN	1.54385e-10	0.449194	0.928	0.945	5.17777e-06	ELN
INSIG1	2.64896e-10	0.260653	0.186	0.114	8.88408e-06	INSIG1
FBL	4.05517e-10	0.329977	0.292	0.22	1.36002e-05	FBL
IRF1	4.53654e-10	0.258596	0.174	0.113	1.52147e-05	IRF1
DKK2	5.78858e-10	0.293655	0.165	0.104	1.94137e-05	DKK2
OMD	6.03978e-10	0.328884	0.282	0.224	2.02562e-05	OMD
PHGDH	6.39922e-10	0.288066	0.204	0.118	2.14617e-05	PHGDH
UBC	7.11755e-10	0.361842	0.928	0.961	2.38708e-05	UBC
EEF1D	7.48561e-10	0.444718	0.842	0.868	2.51052e-05	EEF1D
CADM3	1.32863e-09	0.318688	0.223	0.138	4.45596e-05	CADM3
NUCKS1	1.59749e-09	0.398202	0.535	0.524	5.35767e-05	NUCKS1
RBM25	1.84912e-09	0.362668	0.41	0.382	6.20156e-05	RBM25
SVEP1	3.70097e-09	0.317933	0.582	0.606	0.000124123	SVEP1
GAS6	5.58869e-09	0.301723	0.261	0.239	0.000187433	GAS6
LUC7L3	1.30152e-08	0.252846	0.299	0.268	0.000436504	LUC7L3
HNRNPA1	2.63039e-08	0.403127	0.689	0.714	0.000882181	HNRNPA1
SERPINH1	2.77088e-08	0.371248	0.866	0.901	0.000929299	SERPINH1
UBE2V1	3.33968e-08	0.273062	0.201	0.143	0.00112006	UBE2V1
QPCT	3.7869e-08	0.434142	0.686	0.678	0.00127005	QPCT
UFL1	4.75022e-08	0.282537	0.212	0.182	0.00159313	UFL1
NAA10	5.70258e-08	0.292758	0.246	0.197	0.00191253	NAA10
HSP90B1	6.31524e-08	0.313175	0.8	0.846	0.00211801	HSP90B1
NPM1	1.1447e-07	0.409914	0.659	0.667	0.00383911	NPM1
F10	1.62511e-07	0.403108	0.449	0.399	0.00545029	F10
NBPF1	1.75082e-07	0.259416	0.164	0.12	0.00587189	NBPF1
PSMD9	1.99815e-07	0.263305	0.213	0.155	0.00670138	PSMD9
DDR2	2.19062e-07	0.27542	0.222	0.195	0.0073469	DDR2
CCND2	2.20853e-07	0.270132	0.224	0.18	0.00740696	CCND2
BLVRB	2.51758e-07	0.316895	0.406	0.373	0.00844347	BLVRB
CCL2	5.52352e-07	0.317667	0.117	0.076	0.0185248	CCL2
RAB13	5.77903e-07	0.348222	0.336	0.295	0.0193817	RAB13
OGN	6.41445e-07	0.262039	0.172	0.12	0.0215128	OGN
MOCS2	1.07043e-06	0.256832	0.217	0.186	0.0359002	MOCS2

## Sheet:  C1 TC-1
	p_val	avg_logFC	pct.1	pct.2	p_val_adj	Gene
KRT14	1.41898e-132	3.15987	0.91	0.151	4.75897e-128	KRT14
HSPA1B	9.16847e-132	3.02982	0.882	0.108	3.07492e-127	HSPA1B
HSPA1A	1.45657e-120	2.70092	0.893	0.194	4.88504e-116	HSPA1A
KRT5	3.76667e-119	2.90494	0.787	0.068	1.26327e-114	KRT5
DMKN	1.6831e-117	3.06834	0.669	0.007	5.6448e-113	DMKN
KRT1	1.96271e-116	3.56418	0.669	0.009	6.58255e-112	KRT1
LGALS7B	5.14611e-113	2.85134	0.713	0.03	1.7259e-108	LGALS7B
KRT10	8.84212e-113	3.19106	0.792	0.067	2.96547e-108	KRT10
DSP	2.89444e-108	2.65109	0.652	0.015	9.70738e-104	DSP
HLA-B	4.75514e-99	-1.62094	0.685	0.981	1.59478e-94	HLA-B
PERP	7.16462e-97	2.62629	0.674	0.055	2.40287e-92	PERP
LGALS7	5.13919e-91	2.2317	0.573	0.014	1.72358e-86	LGALS7
SFN	4.36586e-86	2.21455	0.596	0.03	1.46422e-81	SFN
CXCL14	2.00652e-82	2.55493	0.68	0.081	6.72947e-78	CXCL14
HLA-A	5.06059e-81	-1.39068	0.719	0.982	1.69722e-76	HLA-A
B2M	6.44264e-76	-0.806981	0.978	0.998	2.16073e-71	B2M
LY6D	3.31144e-74	2.30839	0.489	0.012	1.11059e-69	LY6D
DSC3	4.28642e-72	1.7779	0.461	0.007	1.43758e-67	DSC3
HSPB1	2.65356e-70	1.81707	0.736	0.17	8.8995e-66	HSPB1
DNAJB1	2.0124e-69	1.84066	0.82	0.239	6.7492e-65	DNAJB1
DSG1	3.43497e-67	1.67413	0.376	0.001	1.15202e-62	DSG1
S100A14	1.51189e-66	1.81237	0.438	0.009	5.07056e-62	S100A14
HLA-C	1.77856e-66	-1.20289	0.725	0.972	5.96492e-62	HLA-C
FXYD3	1.84001e-60	1.44291	0.382	0.005	6.17102e-56	FXYD3
KRT2	1.17555e-59	1.85861	0.326	0	3.94257e-55	KRT2
S100A2	1.58935e-59	1.93658	0.551	0.061	5.33036e-55	S100A2
DST	3.25813e-58	1.99955	0.41	0.012	1.09271e-53	DST
JUP	8.75935e-58	1.38262	0.388	0.008	2.93771e-53	JUP
CDKN1A	1.03366e-57	1.6828	0.506	0.04	3.4667e-53	CDKN1A
CD9	1.90111e-57	1.47399	0.472	0.023	6.37595e-53	CD9
ATF3	4.99102e-56	1.50188	0.421	0.014	1.67389e-51	ATF3
KRTDAP	1.62741e-55	1.90836	0.382	0.009	5.458e-51	KRTDAP
IER3	1.04204e-54	1.4177	0.388	0.01	3.4948e-50	IER3
S100A16	4.95136e-54	1.3116	0.393	0.009	1.66059e-49	S100A16
ARHGDIB	9.39402e-53	-1.29326	0.309	0.807	3.15057e-48	ARHGDIB
EEF1G	5.75812e-52	1.3769	0.685	0.151	1.93116e-47	EEF1G
NR4A1	1.41216e-51	1.5981	0.5	0.04	4.7361e-47	NR4A1
KLF5	1.96197e-51	1.26629	0.32	0.003	6.58006e-47	KLF5
JUN	2.66182e-51	1.66738	0.624	0.128	8.92721e-47	JUN
IFITM1	1.2011e-50	-1.16552	0.494	0.899	4.02823e-46	IFITM1
COL17A1	5.51223e-50	1.44679	0.309	0.002	1.84869e-45	COL17A1
KRT15	9.11812e-49	1.52282	0.264	0	3.05803e-44	KRT15
HSP90AA1	5.93954e-47	1.2851	0.893	0.541	1.992e-42	HSP90AA1
S100A4	6.30831e-46	-0.860744	0.573	0.935	2.11568e-41	S100A4
TSC22D3	2.45922e-45	-1.57117	0.202	0.697	8.24772e-41	TSC22D3
TMSB4X	1.04158e-44	-0.651462	0.882	0.988	3.49326e-40	TMSB4X
GJA1	4.48552e-44	0.956869	0.264	0.001	1.50435e-39	GJA1
GSTP1	5.64731e-42	1.23966	0.691	0.211	1.894e-37	GSTP1
CSTA	4.08327e-41	1.21247	0.287	0.003	1.36945e-36	CSTA
C19orf33	7.84319e-41	1.04534	0.298	0.005	2.63045e-36	C19orf33
SLC38A2	1.29087e-39	1.42743	0.483	0.071	4.32933e-35	SLC38A2
CCND1	3.14959e-39	1.06901	0.36	0.017	1.05631e-34	CCND1
SERPINB5	6.24176e-39	1.05439	0.275	0.004	2.09336e-34	SERPINB5
GPNMB	9.09824e-39	1.04925	0.281	0.005	3.05137e-34	GPNMB
APOE	1.52975e-38	1.40989	0.287	0.008	5.13047e-34	APOE
GADD45B	1.68896e-38	1.43654	0.59	0.138	5.66445e-34	GADD45B
FOS	2.10301e-38	1.04235	0.871	0.375	7.05307e-34	FOS
NUPR1	2.62865e-38	1.02334	0.275	0.005	8.81596e-34	NUPR1
TMSB10	5.88182e-38	-0.84065	0.854	0.968	1.97265e-33	TMSB10
CALML3	7.81186e-38	1.03275	0.23	0.001	2.61994e-33	CALML3
TRIM29	2.6935e-36	0.955551	0.264	0.004	9.03344e-32	TRIM29
ARL4D	9.24594e-36	0.873199	0.264	0.004	3.1009e-31	ARL4D
TFAP2C	9.98325e-36	0.648382	0.197	0	3.34818e-31	TFAP2C
NME2	2.84615e-35	1.11599	0.708	0.281	9.54541e-31	NME2
HSPH1	6.51738e-35	1.40924	0.388	0.048	2.1858e-30	HSPH1
PKP1	1.90783e-34	1.02359	0.258	0.004	6.39849e-30	PKP1
ALDH2	1.95176e-34	0.893657	0.242	0.003	6.5458e-30	ALDH2
DAPL1	2.62637e-34	0.81457	0.242	0.003	8.80833e-30	DAPL1
IL32	1.74877e-33	-0.89399	0.416	0.838	5.86503e-29	IL32
MAFB	2.73287e-33	0.865992	0.225	0.003	9.1655e-29	MAFB
SBSN	6.29929e-33	1.06338	0.225	0.002	2.11266e-28	SBSN
FGFBP1	7.55123e-33	0.88198	0.225	0.003	2.53253e-28	FGFBP1
IER2	1.2323e-32	1.13794	0.579	0.138	4.1329e-28	IER2
VIM	1.39052e-32	-0.768892	0.669	0.928	4.66351e-28	VIM
CD74	4.83399e-32	-1.47605	0.36	0.74	1.62122e-27	CD74
HOPX	1.47648e-31	1.05391	0.449	0.058	4.95183e-27	HOPX
RAB25	3.8643e-31	0.557254	0.174	0	1.29601e-26	RAB25
AQP3	4.34378e-31	1.17975	0.573	0.174	1.45682e-26	AQP3
ISG20	5.01153e-31	-1.46646	0.084	0.487	1.68077e-26	ISG20
TP53AIP1	1.23187e-30	0.527122	0.169	0	4.13143e-26	TP53AIP1
TP63	6.22056e-30	0.81681	0.202	0.002	2.08625e-25	TP63
EMP2	6.88661e-30	0.814465	0.219	0.004	2.30963e-25	EMP2
LYPD3	8.04429e-30	0.897473	0.236	0.005	2.69789e-25	LYPD3
HSPA2	8.18233e-30	0.608383	0.185	0.001	2.74419e-25	HSPA2
ARL6IP1	1.02079e-29	1.12551	0.399	0.048	3.42354e-25	ARL6IP1
TPPP3	1.6414e-29	0.771125	0.219	0.003	5.50494e-25	TPPP3
CXADR	2.69707e-29	0.72656	0.208	0.005	9.04543e-25	CXADR
CD52	3.13134e-29	-0.829755	0.354	0.762	1.05019e-24	CD52
CCL27	3.48596e-29	0.696791	0.163	0	1.16912e-24	CCL27
CLDN1	4.66722e-29	0.718023	0.191	0.002	1.56529e-24	CLDN1
CALML5	6.59845e-29	1.0256	0.23	0.005	2.21299e-24	CALML5
SRGN	8.22051e-29	-0.908588	0.343	0.74	2.75699e-24	SRGN
PHGDH	1.00362e-28	0.658069	0.197	0.002	3.36595e-24	PHGDH
CAV1	1.23923e-28	1.01934	0.315	0.022	4.15613e-24	CAV1
CAPNS2	1.60281e-28	0.470184	0.152	0	5.37552e-24	CAPNS2
ZFP36L1	1.9761e-28	0.966009	0.725	0.309	6.62744e-24	ZFP36L1
TFAP2A	2.60765e-28	0.600242	0.191	0.002	8.74553e-24	TFAP2A
HSP90AB1	4.48297e-28	0.938989	0.848	0.552	1.5035e-23	HSP90AB1
CD3E	6.7653e-28	-0.934966	0.292	0.689	2.26895e-23	CD3E
DNAJA1	1.5015e-27	1.24174	0.534	0.151	5.03574e-23	DNAJA1
CRYAB	2.72572e-27	0.706816	0.197	0.002	9.14152e-23	CRYAB
PLK2	3.60959e-27	0.714814	0.236	0.007	1.21058e-22	PLK2
PTPRC	3.63687e-27	-0.583654	0.348	0.751	1.21973e-22	PTPRC
FERMT1	3.69114e-27	0.468701	0.146	0	1.23794e-22	FERMT1
TMEM45A	4.06147e-27	0.770523	0.191	0.003	1.36214e-22	TMEM45A
SOX15	1.03804e-26	0.626485	0.185	0.002	3.48139e-22	SOX15
ACTB	2.15289e-26	-0.558445	0.938	0.985	7.22037e-22	ACTB
IL20RB	3.97274e-26	0.534316	0.14	0	1.33238e-21	IL20RB
CBR1	9.16471e-26	1.00634	0.388	0.065	3.07366e-21	CBR1
CD7	1.22679e-25	-1.55211	0.096	0.455	4.11442e-21	CD7
AHNAK2	2.41745e-25	0.712801	0.208	0.005	8.10763e-21	AHNAK2
MPZL2	2.733e-25	0.522391	0.152	0.001	9.16595e-21	MPZL2
FXYD5	4.0954e-25	-0.925588	0.371	0.715	1.37351e-20	FXYD5
EFNA1	4.98447e-25	0.514753	0.157	0.001	1.67169e-20	EFNA1
ESRP1	1.03253e-24	0.542908	0.135	0	3.46291e-20	ESRP1
ITGA2	2.26845e-24	0.458775	0.129	0	7.60791e-20	ITGA2
DSC1	2.37161e-24	0.662939	0.135	0	7.95389e-20	DSC1
FOSB	2.72066e-24	1.03558	0.343	0.045	9.12455e-20	FOSB
TPD52L1	7.0399e-24	0.457662	0.129	0	2.36104e-19	TPD52L1
SYT8	8.73127e-24	0.627793	0.129	0	2.92829e-19	SYT8
ALDH7A1	9.51742e-24	0.631646	0.163	0.002	3.19195e-19	ALDH7A1
PNRC1	1.46744e-23	0.893242	0.612	0.244	4.92149e-19	PNRC1
FHL2	1.64342e-23	0.461248	0.146	0.001	5.51169e-19	FHL2
LAD1	3.50957e-23	0.556556	0.152	0.001	1.17704e-18	LAD1
GNG12	5.65795e-23	0.551991	0.174	0.003	1.89756e-18	GNG12
ID3	7.07096e-23	0.855166	0.382	0.062	2.37146e-18	ID3
ALDH3A1	7.45538e-23	0.433324	0.124	0	2.50039e-18	ALDH3A1
EFNB1	1.2482e-22	0.378741	0.118	0	4.18621e-18	EFNB1
HES1	1.54429e-22	0.521081	0.146	0.001	5.17923e-18	HES1
PDLIM1	2.68836e-22	0.821177	0.247	0.014	9.01622e-18	PDLIM1
CA12	3.16616e-22	0.559949	0.152	0.002	1.06187e-17	CA12
EXPH5	3.92024e-22	0.459686	0.118	0	1.31477e-17	EXPH5
PPP1R15A	5.53685e-22	0.897038	0.528	0.158	1.85695e-17	PPP1R15A
SLC25A5	6.78981e-22	0.862885	0.64	0.294	2.27717e-17	SLC25A5
KLC3	8.60168e-22	0.410591	0.118	0	2.88483e-17	KLC3
SERPINH1	8.83845e-22	0.865632	0.213	0.009	2.96424e-17	SERPINH1
DYNLL1	8.96042e-22	0.852539	0.612	0.252	3.00515e-17	DYNLL1
CLCA2	9.66037e-22	0.577166	0.18	0.003	3.23989e-17	CLCA2
HSPA6	1.0011e-21	1.22963	0.152	0.002	3.3575e-17	HSPA6
TINCR	1.10481e-21	0.517576	0.14	0.001	3.70532e-17	TINCR
THEM5	1.61794e-21	0.463002	0.118	0	5.42623e-17	THEM5
LY6E	3.14601e-21	-1.14259	0.348	0.622	1.05511e-16	LY6E
EPHX1	4.24136e-21	0.353042	0.112	0	1.42247e-16	EPHX1
CORO1A	4.47104e-21	-0.789493	0.32	0.657	1.4995e-16	CORO1A
EMP1	6.46741e-21	0.637479	0.275	0.022	2.16904e-16	EMP1
ATP5F1E	7.1157e-21	-0.93053	0.562	0.771	2.38646e-16	ATP5F1E
ISG15	1.12806e-20	-1.24502	0.096	0.406	3.78329e-16	ISG15
CD2	1.47822e-20	-1.09779	0.124	0.46	4.95766e-16	CD2
IL18	1.49111e-20	0.608839	0.14	0.002	5.00089e-16	IL18
BCL11A	2.06306e-20	0.457118	0.14	0.002	6.91909e-16	BCL11A
PTPRZ1	2.0829e-20	0.361221	0.107	0	6.98564e-16	PTPRZ1
MT1X	2.89884e-20	1.01104	0.5	0.18	9.72212e-16	MT1X
IRF6	2.92515e-20	0.446276	0.129	0.001	9.81036e-16	IRF6
CDHR1	3.03482e-20	0.518624	0.129	0.001	1.01782e-15	CDHR1
KLK11	3.07032e-20	0.471832	0.124	0.001	1.02972e-15	KLK11
LGALS3	3.68917e-20	0.84838	0.567	0.218	1.23728e-15	LGALS3
DSTN	3.92819e-20	0.768164	0.494	0.14	1.31744e-15	DSTN
PSME1	1.29664e-19	-0.955118	0.326	0.6	4.34867e-15	PSME1
CLEC2A	1.43829e-19	0.463123	0.107	0	4.82375e-15	CLEC2A
PTGS1	1.50513e-19	0.317657	0.107	0	5.04789e-15	PTGS1
FABP5	1.62015e-19	1.04133	0.343	0.068	5.43364e-15	FABP5
HSPD1	1.78971e-19	0.844494	0.506	0.158	6.00234e-15	HSPD1
BCAM	2.28855e-19	0.425645	0.124	0.001	7.67532e-15	BCAM
FOXP3	2.54804e-19	-1.35789	0.011	0.257	8.54561e-15	FOXP3
HEXIM1	2.58168e-19	0.7196	0.213	0.013	8.65843e-15	HEXIM1
DSG3	2.72753e-19	0.606055	0.14	0.002	9.14759e-15	DSG3
TUBB4B	3.02637e-19	0.822934	0.466	0.127	1.01498e-14	TUBB4B
SPINT2	3.69002e-19	0.74305	0.337	0.054	1.23756e-14	SPINT2
PIM2	6.14855e-19	-1.22551	0.028	0.292	2.0621e-14	PIM2
FBXW7	6.9066e-19	0.678024	0.225	0.014	2.31634e-14	FBXW7
CYBA	8.72811e-19	-0.784387	0.337	0.65	2.92723e-14	CYBA
GNAI1	1.43456e-18	0.466769	0.135	0.002	4.81123e-14	GNAI1
KLF4	1.76623e-18	0.492836	0.18	0.006	5.92357e-14	KLF4
CALD1	1.77388e-18	0.853978	0.202	0.013	5.94924e-14	CALD1
CA2	2.83296e-18	0.613712	0.152	0.004	9.5012e-14	CA2
THBD	2.97437e-18	0.530959	0.135	0.002	9.97544e-14	THBD
APCDD1	3.42615e-18	0.348547	0.118	0.001	1.14906e-13	APCDD1
AK4	3.90247e-18	0.323309	0.118	0.001	1.30881e-13	AK4
RNASEK	4.53691e-18	0.737707	0.455	0.118	1.52159e-13	RNASEK
PPP2R3A	6.88063e-18	0.370941	0.118	0.001	2.30763e-13	PPP2R3A
SARAF	9.7777e-18	-0.755338	0.494	0.726	3.27924e-13	SARAF
LAMB3	1.04011e-17	0.397707	0.112	0.001	3.48833e-13	LAMB3
KLF10	1.14152e-17	0.649341	0.23	0.018	3.82841e-13	KLF10
AMOTL1	1.42504e-17	0.39013	0.112	0.001	4.77931e-13	AMOTL1
ZNF385A	1.66292e-17	0.449185	0.157	0.005	5.5771e-13	ZNF385A
EMP3	1.82093e-17	-0.711158	0.444	0.71	6.10702e-13	EMP3
EGFR	2.07182e-17	0.504236	0.135	0.003	6.94846e-13	EGFR
DEFB1	2.8383e-17	0.516274	0.107	0.001	9.51908e-13	DEFB1
RND3	4.04449e-17	0.462074	0.118	0.001	1.35644e-12	RND3
PFN1	4.25158e-17	-0.69111	0.742	0.873	1.42589e-12	PFN1
NR4A2	5.73063e-17	1.13769	0.309	0.067	1.92194e-12	NR4A2
YBX3	6.40633e-17	0.531477	0.174	0.007	2.14856e-12	YBX3
RAC2	7.62447e-17	-0.712882	0.287	0.584	2.55709e-12	RAC2
FSCN1	7.73607e-17	0.543978	0.197	0.012	2.59452e-12	FSCN1
ADIRF	7.98324e-17	0.80165	0.225	0.025	2.67742e-12	ADIRF
RGS1	1.00208e-16	-1.22448	0.028	0.267	3.36076e-12	RGS1
TENT5B	1.02337e-16	0.282554	0.112	0.001	3.43217e-12	TENT5B
CRABP2	1.24462e-16	0.721498	0.163	0.008	4.17422e-12	CRABP2
SNAI2	1.28979e-16	0.425091	0.124	0.002	4.32568e-12	SNAI2
UBB	1.32343e-16	0.67896	0.753	0.449	4.43851e-12	UBB
NDUFA4L2	1.40606e-16	0.553791	0.129	0.002	4.71565e-12	NDUFA4L2
PALLD	1.58468e-16	0.477144	0.163	0.005	5.31468e-12	PALLD
POSTN	2.22345e-16	0.666448	0.157	0.007	7.45701e-12	POSTN
ADRB2	2.24377e-16	0.689316	0.191	0.013	7.52516e-12	ADRB2
CAVIN1	2.94009e-16	0.643544	0.23	0.021	9.86046e-12	CAVIN1
FAM213A	3.12574e-16	0.543362	0.163	0.007	1.04831e-11	FAM213A
TYMP	3.57771e-16	-1.16438	0.034	0.247	1.19989e-11	TYMP
HOXA9	4.61576e-16	0.313172	0.112	0.002	1.54803e-11	HOXA9
HLA-E	8.14401e-16	-0.743298	0.612	0.793	2.73134e-11	HLA-E
MX1	1.06942e-15	-1.07252	0.056	0.27	3.58662e-11	MX1
SH3BGRL3	1.51734e-15	-0.393927	0.697	0.876	5.08884e-11	SH3BGRL3
CSNK2B	1.72744e-15	0.655711	0.287	0.04	5.7935e-11	CSNK2B
NEAT1	1.90155e-15	1.08011	0.472	0.226	6.37742e-11	NEAT1
EVPL	1.96143e-15	0.358112	0.101	0.002	6.57825e-11	EVPL
ANXA8L1	2.33523e-15	0.385651	0.107	0.002	7.8319e-11	ANXA8L1
RTN4	3.39626e-15	0.659894	0.416	0.111	1.13904e-10	RTN4
CTNND1	3.40811e-15	0.496199	0.118	0.003	1.14301e-10	CTNND1
NSG1	3.94357e-15	0.740957	0.18	0.014	1.32259e-10	NSG1
CD27	4.07895e-15	-0.981248	0.073	0.331	1.368e-10	CD27
PPP1R13L	4.89108e-15	0.385808	0.112	0.002	1.64037e-10	PPP1R13L
EEF1B2	4.92985e-15	0.538592	0.82	0.572	1.65337e-10	EEF1B2
CAV2	5.60686e-15	0.345543	0.146	0.004	1.88043e-10	CAV2
ITM2B	6.15467e-15	-0.964168	0.343	0.56	2.06415e-10	ITM2B
ID1	6.76698e-15	0.562839	0.146	0.005	2.26951e-10	ID1
DEGS1	8.47697e-15	0.660299	0.36	0.089	2.84301e-10	DEGS1
IL7R	8.9951e-15	-0.998241	0.191	0.467	3.01678e-10	IL7R
CD59	9.99591e-15	0.797996	0.213	0.029	3.35243e-10	CD59
TUBB2A	1.3667e-14	0.579092	0.23	0.028	4.58363e-10	TUBB2A
EEF2	1.50703e-14	0.621858	0.747	0.483	5.05427e-10	EEF2
APP	1.59021e-14	0.714228	0.225	0.029	5.33324e-10	APP
TNFRSF4	1.93164e-14	-1.69672	0.051	0.268	6.47834e-10	TNFRSF4
IMPA2	2.07448e-14	0.401609	0.118	0.003	6.95738e-10	IMPA2
SELL	2.21702e-14	-1.13374	0.017	0.206	7.43545e-10	SELL
LIMD2	2.23633e-14	-0.978449	0.067	0.307	7.50019e-10	LIMD2
BRD2	2.36541e-14	0.754519	0.433	0.141	7.9331e-10	BRD2
IL2RA	2.72942e-14	-1.27121	0.017	0.211	9.15394e-10	IL2RA
CST7	2.95186e-14	-0.971693	0.112	0.37	9.89996e-10	CST7
INTS6	3.39876e-14	0.678349	0.191	0.022	1.13988e-09	INTS6
RAB13	3.4252e-14	0.522478	0.174	0.011	1.14874e-09	RAB13
FAT1	3.50666e-14	0.393066	0.101	0.002	1.17606e-09	FAT1
SPTSSA	3.98588e-14	0.577329	0.225	0.025	1.33678e-09	SPTSSA
SDC1	4.02677e-14	0.402084	0.124	0.003	1.3505e-09	SDC1
ALDH3A2	4.37228e-14	0.729917	0.242	0.033	1.46638e-09	ALDH3A2
BAIAP2	4.51435e-14	0.400998	0.129	0.004	1.51402e-09	BAIAP2
TUBA1C	5.69834e-14	0.720575	0.365	0.101	1.91111e-09	TUBA1C
ZC3H12A	6.00811e-14	0.64684	0.225	0.028	2.015e-09	ZC3H12A
SGK1	7.96791e-14	0.716881	0.185	0.02	2.67228e-09	SGK1
KITLG	8.33114e-14	0.352002	0.107	0.002	2.7941e-09	KITLG
CD3D	1.22841e-13	-0.615182	0.236	0.52	4.11983e-09	CD3D
SMAD5	1.30224e-13	0.433145	0.152	0.006	4.36745e-09	SMAD5
PLTP	1.48788e-13	0.487619	0.169	0.012	4.99007e-09	PLTP
FAM129A	1.72664e-13	-0.997708	0.062	0.274	5.7908e-09	FAM129A
FYB1	1.7857e-13	-0.827222	0.146	0.402	5.98887e-09	FYB1
TNF	2.05836e-13	0.98987	0.236	0.051	6.90332e-09	TNF
PALMD	2.38616e-13	0.370654	0.129	0.003	8.00269e-09	PALMD
SPOCK2	2.97639e-13	-0.97059	0.118	0.348	9.98221e-09	SPOCK2
TM4SF1	4.60307e-13	0.573472	0.107	0.005	1.54378e-08	TM4SF1
PDE3B	5.19313e-13	-0.933552	0	0.146	1.74167e-08	PDE3B
KCNQ1OT1	5.21912e-13	0.447709	0.135	0.007	1.75039e-08	KCNQ1OT1
APOD	6.47843e-13	1.3884	0.129	0.012	2.17274e-08	APOD
CD109	8.90075e-13	0.477529	0.118	0.005	2.98513e-08	CD109
BATF	1.05176e-12	-1.06905	0.084	0.293	3.52738e-08	BATF
H3F3B	1.24205e-12	0.501991	0.893	0.746	4.16558e-08	H3F3B
HSPE1	1.5599e-12	0.732341	0.444	0.181	5.23158e-08	HSPE1
NFIA	1.61818e-12	0.362855	0.118	0.005	5.42705e-08	NFIA
CCL2	1.74432e-12	0.568085	0.107	0.005	5.85011e-08	CCL2
RHOB	1.78938e-12	0.553119	0.169	0.015	6.00122e-08	RHOB
PDLIM4	2.41476e-12	0.466713	0.146	0.009	8.09863e-08	PDLIM4
CD37	2.54964e-12	-0.566309	0.275	0.544	8.55099e-08	CD37
ALOX5AP	2.60045e-12	-0.884593	0.174	0.411	8.72139e-08	ALOX5AP
HBEGF	2.85443e-12	0.347781	0.107	0.003	9.57318e-08	HBEGF
KRT17	3.10283e-12	1.63313	0.101	0.005	1.04063e-07	KRT17
JUNB	3.22294e-12	0.651201	0.736	0.473	1.08091e-07	JUNB
NFIB	3.39038e-12	0.422698	0.135	0.008	1.13706e-07	NFIB
VAV3	3.42018e-12	0.388903	0.124	0.005	1.14706e-07	VAV3
H1F0	3.86045e-12	0.587478	0.135	0.009	1.29472e-07	H1F0
MMP28	4.0083e-12	0.350232	0.101	0.002	1.3443e-07	MMP28
CDH13	5.00305e-12	0.393982	0.107	0.003	1.67792e-07	CDH13
JAG1	5.07539e-12	0.387073	0.101	0.002	1.70218e-07	JAG1
CAPG	5.44434e-12	0.603538	0.281	0.055	1.82592e-07	CAPG
PYCARD	5.69812e-12	0.623085	0.382	0.126	1.91104e-07	PYCARD
PSMB9	7.20793e-12	-0.813046	0.225	0.437	2.4174e-07	PSMB9
HLA-DPA1	7.78608e-12	-0.971556	0.101	0.3	2.6113e-07	HLA-DPA1
HLA-DRB5	7.82348e-12	-1.05651	0.051	0.239	2.62384e-07	HLA-DRB5
ZFP36L2	7.95884e-12	-0.863038	0.354	0.534	2.66924e-07	ZFP36L2
IFI6	8.01856e-12	-1.0353	0.14	0.334	2.68926e-07	IFI6
MRPS24	8.19639e-12	0.585029	0.303	0.072	2.7489e-07	MRPS24
TIGIT	8.58845e-12	-0.882828	0.017	0.191	2.88039e-07	TIGIT
HCLS1	8.80812e-12	-0.688107	0.14	0.384	2.95407e-07	HCLS1
TXN	1.12124e-11	0.559649	0.612	0.325	3.7604e-07	TXN
DUSP1	1.30409e-11	0.581909	0.624	0.35	4.37365e-07	DUSP1
C9orf3	1.39793e-11	0.330195	0.118	0.005	4.68837e-07	C9orf3
PBXIP1	1.43435e-11	-0.966204	0.09	0.291	4.81052e-07	PBXIP1
TMEM79	1.53568e-11	0.320062	0.101	0.002	5.15038e-07	TMEM79
SH2D2A	1.82641e-11	-0.8197	0.028	0.204	6.1254e-07	SH2D2A
MIR22HG	1.89328e-11	0.505185	0.152	0.012	6.3497e-07	MIR22HG
SELPLG	2.19862e-11	-0.900386	0.045	0.226	7.37375e-07	SELPLG
RNASET2	2.52033e-11	-0.845154	0.084	0.28	8.45268e-07	RNASET2
NFE2L2	3.21485e-11	0.507871	0.253	0.048	1.0782e-06	NFE2L2
ICAM3	3.38157e-11	-0.744841	0.118	0.335	1.13411e-06	ICAM3
RASD1	4.12371e-11	0.445449	0.112	0.006	1.38301e-06	RASD1
PSME2	4.73899e-11	-0.791088	0.27	0.452	1.58936e-06	PSME2
EPHB6	4.89995e-11	0.649468	0.213	0.033	1.64335e-06	EPHB6
BTG2	5.26713e-11	0.66058	0.382	0.122	1.76649e-06	BTG2
SEPT10	6.10557e-11	0.379269	0.124	0.006	2.04769e-06	SEPT10
EPSTI1	6.97156e-11	-0.837865	0.028	0.19	2.33812e-06	EPSTI1
CTLA4	7.65644e-11	-0.961132	0.034	0.209	2.56782e-06	CTLA4
HCST	7.80159e-11	-0.642658	0.236	0.478	2.6165e-06	HCST
GSTM3	7.81506e-11	0.425474	0.135	0.008	2.62102e-06	GSTM3
GMFG	8.5573e-11	-0.633197	0.18	0.414	2.86995e-06	GMFG
AVPI1	8.62545e-11	0.40449	0.107	0.004	2.8928e-06	AVPI1
TNFRSF1B	8.92454e-11	-0.895395	0.017	0.161	2.99311e-06	TNFRSF1B
SERTAD1	1.09838e-10	0.57917	0.264	0.053	3.68375e-06	SERTAD1
FZD6	1.10838e-10	0.349969	0.101	0.004	3.71727e-06	FZD6
LSP1	1.26828e-10	-0.831572	0.376	0.539	4.25356e-06	LSP1
RAB10	1.29327e-10	0.556032	0.298	0.07	4.33738e-06	RAB10
STAT1	1.41102e-10	-0.931204	0.084	0.26	4.73228e-06	STAT1
RAB38	1.59797e-10	0.275898	0.101	0.002	5.35926e-06	RAB38
ATP1B3	1.67941e-10	0.689524	0.315	0.095	5.63241e-06	ATP1B3
ANXA6	1.78917e-10	-0.676442	0.152	0.364	6.00053e-06	ANXA6
CXCR4	1.79216e-10	-0.380991	0.326	0.586	6.01054e-06	CXCR4
PPM1G	2.06788e-10	-0.852236	0.056	0.214	6.93526e-06	PPM1G
TRAF3IP3	2.07978e-10	-0.786854	0.067	0.261	6.97516e-06	TRAF3IP3
ELL2	2.12433e-10	0.355529	0.118	0.006	7.12459e-06	ELL2
MYC	2.26155e-10	0.587305	0.264	0.063	7.5848e-06	MYC
BLVRB	2.32724e-10	0.456985	0.208	0.03	7.80511e-06	BLVRB
LINC01943	2.6386e-10	-0.802278	0.006	0.134	8.84935e-06	LINC01943
MARCKS	3.19639e-10	0.264887	0.107	0.003	1.07201e-05	MARCKS
CTNNBIP1	3.29944e-10	0.382125	0.101	0.004	1.10656e-05	CTNNBIP1
F11R	3.44379e-10	0.384322	0.101	0.005	1.15498e-05	F11R
MALAT1	3.55105e-10	-0.265975	0.978	0.997	1.19095e-05	MALAT1
DAAM1	3.86472e-10	0.430964	0.169	0.022	1.29615e-05	DAAM1
PSAT1	4.15102e-10	0.450992	0.146	0.018	1.39217e-05	PSAT1
RNF213	4.5084e-10	-0.821063	0.157	0.352	1.51203e-05	RNF213
MGP	5.23309e-10	0.95454	0.174	0.045	1.75507e-05	MGP
CYBRD1	5.63481e-10	0.430555	0.107	0.005	1.8898e-05	CYBRD1
BST2	5.93741e-10	-0.786716	0.101	0.291	1.99129e-05	BST2
BAG3	6.18753e-10	0.478569	0.174	0.022	2.07517e-05	BAG3
TNFRSF18	9.61512e-10	-0.986956	0.09	0.261	3.22472e-05	TNFRSF18
LMO4	1.04124e-09	0.522553	0.202	0.035	3.49212e-05	LMO4
CCDC85B	1.06666e-09	-0.852438	0.073	0.221	3.57738e-05	CCDC85B
CYTIP	1.25818e-09	-0.687739	0.124	0.327	4.21967e-05	CYTIP
DCN	1.30922e-09	1.00739	0.236	0.085	4.39087e-05	DCN
LAT	1.33814e-09	-0.758696	0.107	0.297	4.48786e-05	LAT
ASPH	1.35204e-09	0.391813	0.107	0.007	4.53446e-05	ASPH
TUBA1B	1.35223e-09	0.472477	0.635	0.349	4.53512e-05	TUBA1B
EIF1AX	1.78491e-09	0.504481	0.27	0.068	5.98622e-05	EIF1AX
ADAR	1.88926e-09	-0.87573	0.067	0.194	6.33621e-05	ADAR
HLA-DQB1	1.90306e-09	-0.880789	0.09	0.245	6.38248e-05	HLA-DQB1
PLS3	2.00584e-09	0.313545	0.101	0.005	6.7272e-05	PLS3
IFRD1	2.21232e-09	0.4875	0.157	0.022	7.41967e-05	IFRD1
FTH1	2.31684e-09	-0.498667	0.848	0.909	7.7702e-05	FTH1
PRR13	2.379e-09	-0.706448	0.197	0.36	7.9787e-05	PRR13
NME1	2.58016e-09	0.486428	0.146	0.016	8.65333e-05	NME1
HMGN1	2.59934e-09	-0.855935	0.129	0.275	8.71766e-05	HMGN1
IFI44L	2.64362e-09	-0.812757	0.045	0.191	8.86616e-05	IFI44L
ITK	2.71774e-09	-0.756618	0.022	0.168	9.11477e-05	ITK
RHOC	2.99135e-09	0.497068	0.208	0.038	0.000100324	RHOC
TCF4	3.14885e-09	0.359508	0.124	0.008	0.000105606	TCF4
IMPDH2	3.49265e-09	0.476575	0.348	0.116	0.000117136	IMPDH2
CFL1	3.58866e-09	-0.491649	0.753	0.821	0.000120356	CFL1
GADD45GIP1	3.71816e-09	-0.758627	0.045	0.175	0.0001247	GADD45GIP1
DDIT3	3.87908e-09	0.354059	0.124	0.008	0.000130097	DDIT3
BTG1	3.91734e-09	-0.518002	0.584	0.725	0.00013138	BTG1
PSMB10	4.14664e-09	-0.738361	0.101	0.264	0.00013907	PSMB10
EGR1	4.40714e-09	0.438613	0.135	0.014	0.000147807	EGR1
ARPC3	4.52453e-09	-0.642178	0.404	0.547	0.000151744	ARPC3
PRDM1	4.73997e-09	-0.729237	0.039	0.186	0.000158969	PRDM1
H2AFX	5.90735e-09	0.459275	0.169	0.029	0.000198121	H2AFX
IFITM2	6.58012e-09	-0.460173	0.427	0.621	0.000220684	IFITM2
NFIX	6.71543e-09	0.257225	0.112	0.006	0.000225222	NFIX
PPP1R16A	7.38457e-09	0.364489	0.124	0.01	0.000247664	PPP1R16A
NAAA	8.34486e-09	-0.731384	0.011	0.123	0.00027987	NAAA
PPP1R10	8.5579e-09	0.4662	0.27	0.072	0.000287015	PPP1R10
RIOK3	8.76602e-09	0.509163	0.287	0.081	0.000293995	RIOK3
GRN	8.80965e-09	0.460172	0.247	0.065	0.000295458	GRN
CYB5A	8.82479e-09	0.480959	0.247	0.062	0.000295966	CYB5A
LEPROTL1	9.22297e-09	-0.769199	0.157	0.314	0.00030932	LEPROTL1
PTPN13	9.64655e-09	0.398529	0.152	0.015	0.000323526	PTPN13
ARHGAP5	9.97967e-09	0.333427	0.124	0.01	0.000334698	ARHGAP5
UCP2	1.02427e-08	-0.744469	0.112	0.281	0.000343518	UCP2
CD55	1.1708e-08	0.532853	0.27	0.077	0.000392662	CD55
NDUFB8	1.1741e-08	0.384498	0.124	0.009	0.000393771	NDUFB8
S100A13	1.18057e-08	0.446826	0.146	0.016	0.000395939	S100A13
NET1	1.40884e-08	0.352971	0.107	0.009	0.000472498	NET1
CARD16	1.48081e-08	-0.712019	0.101	0.265	0.000496633	CARD16
ANP32B	1.61787e-08	-0.810185	0.163	0.297	0.000542602	ANP32B
CHMP4B	1.69972e-08	0.446738	0.169	0.032	0.000570052	CHMP4B
HLA-DPB1	1.70345e-08	-0.743237	0.09	0.251	0.000571304	HLA-DPB1
PSMA2	1.79795e-08	0.395685	0.101	0.008	0.000602997	PSMA2
HLA-F	1.89266e-08	-0.797709	0.124	0.27	0.000634761	HLA-F
NDFIP1	1.96106e-08	-0.777898	0.14	0.278	0.000657702	NDFIP1
NDUFA3	2.18864e-08	-0.77442	0.079	0.218	0.000734026	NDUFA3
HDLBP	2.34467e-08	0.418442	0.225	0.05	0.000786357	HDLBP
LDHB	2.41891e-08	-0.648422	0.32	0.467	0.000811254	LDHB
PRDX6	2.4273e-08	0.439325	0.399	0.145	0.000814068	PRDX6
PSENEN	2.68934e-08	0.436646	0.174	0.03	0.00090195	PSENEN
ANXA11	2.69852e-08	-0.685816	0.112	0.276	0.000905029	ANXA11
GLUL	2.82726e-08	0.410748	0.18	0.028	0.000948207	GLUL
GPSM3	2.97827e-08	-0.641868	0.129	0.304	0.000998851	GPSM3
RAB27B	3.39144e-08	0.357536	0.107	0.008	0.00113742	RAB27B
TENT5A	3.69766e-08	0.407797	0.14	0.016	0.00124012	TENT5A
GTF3A	3.70911e-08	-0.791338	0.112	0.232	0.00124396	GTF3A
GBP5	3.73156e-08	-0.725419	0.09	0.256	0.00125149	GBP5
ABCA5	3.88344e-08	0.319771	0.101	0.008	0.00130243	ABCA5
BAX	3.89729e-08	0.599068	0.331	0.134	0.00130707	BAX
SVIL	4.07182e-08	0.325699	0.107	0.009	0.00136561	SVIL
HINT1	4.07711e-08	0.342246	0.742	0.508	0.00136738	HINT1
DAZAP2	4.13103e-08	-0.669948	0.292	0.426	0.00138546	DAZAP2
CYTOR	4.25111e-08	-0.767953	0.039	0.164	0.00142574	CYTOR
SELENOP	4.47901e-08	0.337989	0.157	0.015	0.00150217	SELENOP
CKS2	4.48884e-08	0.561911	0.191	0.048	0.00150547	CKS2
RALBP1	4.50381e-08	0.395569	0.163	0.025	0.00151049	RALBP1
CFLAR	4.5506e-08	-0.782131	0.067	0.19	0.00152618	CFLAR
CCR7	4.66531e-08	-0.766429	0.017	0.122	0.00156465	CCR7
CD247	4.94165e-08	-0.752792	0.073	0.22	0.00165733	CD247
PET100	5.66493e-08	-0.745122	0.056	0.175	0.0018999	PET100
PRELID1	5.74847e-08	-0.711345	0.039	0.154	0.00192792	PRELID1
BTF3	5.99341e-08	0.408634	0.77	0.61	0.00201007	BTF3
CD151	6.10786e-08	0.448823	0.185	0.034	0.00204845	CD151
LRRFIP1	6.11818e-08	-0.827165	0.157	0.285	0.00205191	LRRFIP1
CTSS	6.89304e-08	-0.69197	0.028	0.151	0.00231179	CTSS
TMEM159	7.62645e-08	0.38492	0.163	0.025	0.00255776	TMEM159
DPP7	8.14223e-08	-0.738259	0.056	0.168	0.00273074	DPP7
IER5	8.27585e-08	0.36353	0.101	0.011	0.00277555	IER5
TMEM160	8.81662e-08	-0.671202	0.034	0.15	0.00295692	TMEM160
PPP1CA	8.93498e-08	-0.702769	0.275	0.399	0.00299661	PPP1CA
GBP2	9.19122e-08	-0.758761	0.079	0.198	0.00308255	GBP2
SEPT6	9.37683e-08	-0.640915	0.152	0.317	0.0031448	SEPT6
PLPP2	9.59963e-08	0.34157	0.112	0.01	0.00321952	PLPP2
CD3G	9.63411e-08	-0.652753	0.163	0.335	0.00323109	CD3G
RSRP1	1.05303e-07	0.48411	0.444	0.216	0.00353165	RSRP1
LCP1	1.0774e-07	-0.416952	0.258	0.449	0.00361339	LCP1
TOB2	1.14766e-07	0.44206	0.174	0.031	0.00384902	TOB2
WASL	1.17203e-07	0.411192	0.107	0.013	0.00393075	WASL
VDAC2	1.19536e-07	0.404846	0.388	0.165	0.00400899	VDAC2
PLEKHA5	1.28997e-07	0.303676	0.107	0.008	0.00432629	PLEKHA5
DHCR24	1.29012e-07	0.292746	0.112	0.012	0.0043268	DHCR24
ARID5B	1.33883e-07	-0.851671	0.135	0.259	0.00449018	ARID5B
TSPO	1.34194e-07	0.404247	0.551	0.304	0.00450059	TSPO
SPARC	1.34869e-07	0.865351	0.219	0.069	0.00452325	SPARC
FKBP5	1.34888e-07	-0.72206	0.073	0.191	0.00452388	FKBP5
SLC39A6	1.38381e-07	0.416288	0.191	0.035	0.00464101	SLC39A6
CDKN2AIP	1.48191e-07	0.499921	0.18	0.035	0.00497003	CDKN2AIP
PMP22	1.57e-07	0.36321	0.107	0.012	0.00526547	PMP22
CITED2	1.60768e-07	0.603818	0.337	0.135	0.00539184	CITED2
NEDD8	1.94054e-07	0.447466	0.354	0.138	0.00650817	NEDD8
ETS1	1.97239e-07	-0.693939	0.084	0.219	0.00661501	ETS1
PSMB8	2.03329e-07	-0.707843	0.185	0.313	0.00681924	PSMB8
CTNNA1	2.06737e-07	0.38677	0.18	0.035	0.00693356	CTNNA1
KDM6B	2.1024e-07	0.399296	0.146	0.022	0.00705103	KDM6B
MT2A	2.13502e-07	-0.794242	0.281	0.413	0.00716043	MT2A
TRIP6	2.27304e-07	0.355508	0.124	0.012	0.00762331	TRIP6
CLTB	2.50017e-07	0.337795	0.163	0.025	0.00838507	CLTB
GSN	2.65503e-07	0.45717	0.191	0.047	0.00890444	GSN
SNHG8	2.65526e-07	0.374915	0.399	0.164	0.00890522	SNHG8
HSPA5	2.90751e-07	0.466652	0.421	0.198	0.00975119	HSPA5
ATP5ME	3.07076e-07	-0.769168	0.112	0.231	0.0102987	ATP5ME
STK17B	3.20541e-07	-0.647386	0.18	0.333	0.0107503	STK17B
HOOK2	3.26547e-07	0.341785	0.124	0.014	0.0109517	HOOK2
ARL2	3.3095e-07	0.283472	0.107	0.009	0.0110994	ARL2
APBB1IP	3.35379e-07	-0.659613	0.112	0.251	0.0112479	APBB1IP
SP100	3.39032e-07	-0.686578	0.129	0.269	0.0113705	SP100
CD4	3.58306e-07	-0.684025	0.034	0.154	0.0120169	CD4
NFIC	3.70887e-07	0.40412	0.213	0.051	0.0124388	NFIC
SRSF3	3.74499e-07	0.405813	0.427	0.206	0.01256	SRSF3
THEM4	3.84532e-07	-0.708393	0.028	0.132	0.0128964	THEM4
RARG	3.84987e-07	0.324758	0.101	0.008	0.0129117	RARG
ZFAND2A	4.01115e-07	0.491826	0.152	0.028	0.0134526	ZFAND2A
KRT6A	4.04469e-07	0.578754	0.197	0.058	0.0135651	KRT6A
MYL12A	4.19536e-07	-0.375011	0.612	0.719	0.0140704	MYL12A
SYTL3	4.20167e-07	-0.624824	0.022	0.141	0.0140916	SYTL3
EMB	4.33038e-07	-0.625294	0.067	0.21	0.0145232	EMB
IRF2BP2	4.52111e-07	0.352384	0.14	0.022	0.0151629	IRF2BP2
SELENOW	4.55897e-07	0.408655	0.478	0.248	0.0152899	SELENOW
EPS8L2	4.76212e-07	0.35199	0.124	0.015	0.0159712	EPS8L2
CDC42SE2	4.76467e-07	-0.660848	0.045	0.16	0.0159798	CDC42SE2
CES2	4.83332e-07	0.278887	0.112	0.01	0.01621	CES2
IVNS1ABP	5.12557e-07	0.424301	0.236	0.067	0.0171901	IVNS1ABP
RGS10	5.27049e-07	-0.632597	0.101	0.243	0.0176762	RGS10
ENTPD1	5.376e-07	-0.484092	0.022	0.138	0.01803	ENTPD1
CD5	5.38795e-07	-0.625921	0.051	0.179	0.0180701	CD5
EIF5	5.73503e-07	0.422834	0.348	0.14	0.0192342	EIF5
TAX1BP3	6.27276e-07	0.39379	0.163	0.031	0.0210376	TAX1BP3
VGLL4	6.37134e-07	0.329175	0.118	0.014	0.0213682	VGLL4
PSMB8-AS1	6.76177e-07	-0.637658	0.017	0.106	0.0226776	PSMB8-AS1
NDUFA11	7.32242e-07	0.310913	0.169	0.025	0.0245579	NDUFA11
TSPAN4	7.58368e-07	0.26869	0.101	0.01	0.0254342	TSPAN4
DOCK2	7.84953e-07	-0.533442	0.011	0.101	0.0263258	DOCK2
TMBIM1	8.33494e-07	0.36426	0.242	0.065	0.0279537	TMBIM1
LAIR2	9.43266e-07	-0.667134	0.011	0.101	0.0316352	LAIR2
NAA10	1.0798e-06	0.390254	0.14	0.027	0.0362142	NAA10
REV3L	1.09561e-06	0.390266	0.163	0.032	0.0367444	REV3L
BICD2	1.13157e-06	0.357037	0.112	0.013	0.0379505	BICD2
HLA-DQA1	1.29489e-06	-0.785674	0.084	0.198	0.0434281	HLA-DQA1
STK4	1.29491e-06	-0.505463	0.157	0.311	0.0434288	STK4
GPR183	1.31685e-06	-0.640318	0.045	0.15	0.0441644	GPR183
H2AFZ	1.32238e-06	0.435786	0.5	0.281	0.0443501	H2AFZ
PHPT1	1.36243e-06	0.401761	0.365	0.154	0.0456933	PHPT1

## Sheet: C2 EC-1
	p_val	avg_logFC	pct.1	pct.2	p_val_adj	Gene
CST3	7.7751110686037e-320	-2.20469	0.617	1	2.60761675018831e-315	CST3
ITM2B	4.39846e-267	-1.9024	0.536	0.997	1.47516e-262	ITM2B
IFITM1	9.24884e-244	-1.14693	0.923	1	3.10188e-239	IFITM1
LY6E	1.15334e-225	-1.41904	0.669	0.99	3.86809e-221	LY6E
ISG15	1.26965e-217	-2.01738	0.119	0.913	4.25817e-213	ISG15
IGFBP7	1.0698e-215	-1.45482	0.72	1	3.5879e-211	IGFBP7
IFI6	4.89619e-215	-1.90979	0.253	0.961	1.64209e-210	IFI6
IFI27	6.13208e-215	-1.05183	0.921	1	2.05658e-210	IFI27
IFI44L	3.02185e-208	-1.78621	0.079	0.883	1.01347e-203	IFI44L
BST2	2.16342e-206	-1.71771	0.285	0.95	7.25569e-202	BST2
HSPA1B	4.26013e-206	2.53872	0.949	0.472	1.42876e-201	HSPA1B
HLA-B	4.48015e-195	-1.03091	0.905	1	1.50255e-190	HLA-B
HLA-C	7.7602e-186	-0.84301	0.928	1	2.60262e-181	HLA-C
HSPA1A	7.72513e-185	2.21023	0.964	0.678	2.59086e-180	HSPA1A
HLA-DRB5	2.7442e-176	-1.42313	0.599	0.98	9.20348e-172	HLA-DRB5
KRT14	6.05491e-167	1.94286	0.844	0.142	2.0307e-162	KRT14
MX1	3.08483e-166	-1.62493	0.113	0.834	1.03459e-161	MX1
IFITM3	2.78201e-153	-0.629861	0.992	1	9.33031e-149	IFITM3
HLA-DQA2	1.66249e-133	-1.38543	0.068	0.673	5.57565e-129	HLA-DQA2
CTGF	2.21613e-132	-1.88857	0.251	0.858	7.43245e-128	CTGF
DNAJB1	3.06699e-131	2.14799	0.827	0.288	1.02861e-126	DNAJB1
CCL14	6.70136e-130	1.3682	0.968	0.809	2.2475e-125	CCL14
IFIT3	8.31585e-129	-1.4074	0.091	0.717	2.78897e-124	IFIT3
CD74	1.1386e-127	-0.621321	0.999	0.998	3.81864e-123	CD74
KRT5	1.42798e-118	1.88669	0.646	0.067	4.78915e-114	KRT5
KRT10	5.09203e-109	1.90182	0.664	0.121	1.70776e-104	KRT10
KRT1	1.1997e-103	1.9468	0.512	0.01	4.02354e-99	KRT1
VWF	2.60959e-102	-1.18601	0.535	0.956	8.75204e-98	VWF
EEF1G	2.06664e-101	1.54408	0.779	0.318	6.93109e-97	EEF1G
CDKN1A	1.1607e-100	1.80143	0.804	0.307	3.89277e-96	CDKN1A
FKBP1A	2.77797e-97	-0.844345	0.7	0.945	9.31677e-93	FKBP1A
HLA-A	1.95965e-94	-0.649604	0.92	0.998	6.57227e-90	HLA-A
TYMP	4.90681e-94	-1.08666	0.058	0.563	1.64565e-89	TYMP
HSP90AB1	5.30336e-94	1.23391	0.95	0.874	1.77864e-89	HSP90AB1
JUN	8.78753e-93	1.52601	0.884	0.514	2.94716e-88	JUN
MX2	1.17025e-91	-1.0616	0.022	0.469	3.92479e-87	MX2
ACKR1	1.51415e-88	-0.834225	0.884	0.993	5.07816e-84	ACKR1
ATP5F1E	2.7132e-87	-0.761693	0.61	0.945	9.09953e-83	ATP5F1E
PDLIM1	1.87038e-86	-0.824144	0.511	0.906	6.27288e-82	PDLIM1
SELP	1.82282e-83	-1.12579	0.104	0.638	6.11338e-79	SELP
HSP90AA1	6.34483e-82	1.28695	0.91	0.762	2.12793e-77	HSP90AA1
IFIT1	2.41247e-81	-1.00897	0.109	0.633	8.09093e-77	IFIT1
NR4A1	1.17905e-78	1.69668	0.568	0.112	3.95429e-74	NR4A1
OAS1	4.7666e-78	-0.919802	0.066	0.533	1.59862e-73	OAS1
CCDC85B	1.17779e-77	-0.904542	0.214	0.697	3.95008e-73	CCDC85B
LGALS7B	3.79072e-77	1.51379	0.472	0.052	1.27133e-72	LGALS7B
LGALS9	1.65752e-75	-0.935386	0.119	0.611	5.55898e-71	LGALS9
UBE2L6	3.62261e-75	-0.926355	0.127	0.6	1.21495e-70	UBE2L6
CCL2	4.67837e-75	2.10693	0.638	0.213	1.56903e-70	CCL2
DMKN	2.02387e-73	1.51021	0.396	0.007	6.78764e-69	DMKN
TMSB10	2.35469e-73	-0.410632	0.985	1	7.89716e-69	TMSB10
WARS	4.40655e-72	-0.988498	0.13	0.6	1.47787e-67	WARS
HSPB1	3.9112e-67	0.953062	0.956	0.916	1.31174e-62	HSPB1
EEF1A1	6.25101e-66	0.396015	1	1	2.09646e-61	EEF1A1
RSAD2	8.31061e-66	-0.821702	0.004	0.312	2.78721e-61	RSAD2
EDN1	2.10423e-65	-1.15823	0.217	0.687	7.05718e-61	EDN1
PSME2	5.49919e-65	-0.794136	0.29	0.747	1.84432e-60	PSME2
THBS1	3.11927e-64	-1.24296	0.072	0.466	1.04614e-59	THBS1
RNF213	6.11475e-64	-0.8756	0.128	0.586	2.05077e-59	RNF213
PSMB9	1.06168e-63	-0.712203	0.378	0.796	3.56065e-59	PSMB9
RCN1	8.91664e-63	-0.830772	0.116	0.548	2.99046e-58	RCN1
GUK1	2.34933e-62	-0.63921	0.535	0.884	7.87919e-58	GUK1
NNMT	5.50609e-62	-0.902145	0.221	0.68	1.84663e-57	NNMT
SAMHD1	7.20933e-62	-0.867909	0.098	0.521	2.41787e-57	SAMHD1
B2M	9.91752e-62	-0.286535	1	1	3.32614e-57	B2M
OAS3	1.33425e-61	-0.782599	0.018	0.352	4.47482e-57	OAS3
IFI35	8.99479e-61	-0.834795	0.075	0.481	3.01667e-56	IFI35
EPSTI1	2.63431e-59	-0.756372	0.036	0.399	8.83494e-55	EPSTI1
ODF3B	2.20757e-57	-0.782074	0.072	0.456	7.40374e-53	ODF3B
TNFSF10	3.54392e-57	-0.745956	0.479	0.849	1.18856e-52	TNFSF10
CXCL14	1.35529e-56	1.52058	0.445	0.097	4.54536e-52	CXCL14
SLCO2A1	2.18523e-56	-0.970612	0.062	0.447	7.32882e-52	SLCO2A1
OAS2	9.44065e-55	-0.75794	0.035	0.407	3.16621e-50	OAS2
SERPING1	1.17625e-54	-0.745907	0.394	0.806	3.94491e-50	SERPING1
GBP1	2.45474e-54	-0.976807	0.087	0.461	8.23272e-50	GBP1
PRELID1	3.47404e-54	-0.695583	0.03	0.353	1.16512e-49	PRELID1
HSPH1	1.02499e-53	1.29022	0.472	0.116	3.43761e-49	HSPH1
LAP3	1.46967e-53	-0.690165	0.329	0.727	4.92898e-49	LAP3
EIF2AK2	1.87038e-53	-0.748764	0.105	0.516	6.27289e-49	EIF2AK2
PSME1	2.05521e-53	-0.596968	0.518	0.866	6.89277e-49	PSME1
PPP1R15A	4.38307e-53	1.25503	0.739	0.459	1.46999e-48	PPP1R15A
RAMP3	1.71361e-52	-0.583349	0.681	0.93	5.74711e-48	RAMP3
XAF1	1.74018e-52	-0.834432	0.109	0.497	5.83623e-48	XAF1
GADD45B	3.85023e-52	1.22966	0.768	0.462	1.29129e-47	GADD45B
GADD45GIP1	1.11587e-51	-0.730953	0.062	0.429	3.7424e-47	GADD45GIP1
PARP14	6.96682e-50	-0.807781	0.127	0.544	2.33653e-45	PARP14
HMGN1	1.41416e-49	-0.683996	0.127	0.503	4.7428e-45	HMGN1
MYL12A	1.78388e-49	-0.428479	0.836	0.975	5.98278e-45	MYL12A
PFN1	2.19483e-48	-0.519968	0.653	0.91	7.36102e-44	PFN1
STAT1	3.43196e-48	-0.725	0.079	0.446	1.15101e-43	STAT1
HLA-DPA1	4.62859e-48	-0.486889	0.841	0.972	1.55233e-43	HLA-DPA1
ATP5ME	1.09483e-47	-0.687586	0.094	0.477	3.67185e-43	ATP5ME
CXCL11	1.28139e-47	-0.914666	0.001	0.209	4.29754e-43	CXCL11
HSPD1	5.71344e-47	1.25778	0.645	0.365	1.91617e-42	HSPD1
RGS16	6.18935e-47	1.44835	0.47	0.134	2.07579e-42	RGS16
PRSS23	6.79755e-47	-0.716637	0.278	0.682	2.27976e-42	PRSS23
PLSCR1	1.80052e-46	-0.607098	0.343	0.735	6.03859e-42	PLSCR1
PSMB8	2.02808e-46	-0.553954	0.348	0.707	6.80178e-42	PSMB8
TMEM258	2.29187e-46	-0.612628	0.264	0.626	7.68646e-42	TMEM258
ISG20	3.53211e-46	-0.649785	0.033	0.31	1.1846e-41	ISG20
GBP4	5.07677e-46	-0.782751	0.159	0.533	1.70265e-41	GBP4
ADAR	6.61622e-45	-0.684129	0.12	0.504	2.21895e-40	ADAR
NPDC1	8.80546e-45	-0.682558	0.221	0.64	2.95317e-40	NPDC1
ENG	1.80419e-44	-0.578391	0.587	0.903	6.0509e-40	ENG
DUSP1	2.76103e-44	1.12331	0.843	0.672	9.25993e-40	DUSP1
ERRFI1	2.23866e-43	-0.672834	0.03	0.31	7.50803e-39	ERRFI1
RHOB	3.11536e-42	-0.640177	0.283	0.647	1.04483e-37	RHOB
ADAM15	6.26039e-42	-0.655113	0.297	0.707	2.09961e-37	ADAM15
S100A6	7.2917e-42	-0.366261	0.977	0.998	2.44549e-37	S100A6
SHISA5	7.35402e-42	-0.587748	0.238	0.615	2.46639e-37	SHISA5
TAPBP	1.43364e-41	-0.712621	0.171	0.576	4.80815e-37	TAPBP
IL6ST	1.81643e-41	-0.67459	0.243	0.635	6.09194e-37	IL6ST
ROMO1	2.03318e-41	-0.571382	0.249	0.64	6.81889e-37	ROMO1
UBD	8.96391e-41	-0.691923	0.011	0.223	3.00631e-36	UBD
RCAN1	5.29225e-40	1.5281	0.544	0.26	1.77491e-35	RCAN1
COX7A1	1.17964e-39	-0.591893	0.152	0.504	3.95627e-35	COX7A1
ARHGDIB	1.21513e-39	-0.614248	0.249	0.635	4.07531e-35	ARHGDIB
IER2	1.64901e-39	0.994707	0.67	0.375	5.53046e-35	IER2
NDUFB1	5.80791e-39	-0.55767	0.086	0.409	1.94786e-34	NDUFB1
HERC6	7.8911e-39	-0.483743	0.012	0.224	2.64652e-34	HERC6
LY6D	1.02068e-38	0.927203	0.233	0.01	3.42316e-34	LY6D
MDK	1.46753e-38	-0.619545	0.17	0.534	4.92181e-34	MDK
PALMD	3.3789e-38	-0.559673	0.354	0.734	1.13322e-33	PALMD
CSRP2	1.07215e-37	-0.760269	0.222	0.551	3.59578e-33	CSRP2
TGFBR2	2.65952e-37	-0.550215	0.356	0.722	8.91948e-33	TGFBR2
MCUB	4.02552e-37	-0.536837	0.03	0.296	1.35008e-32	MCUB
NDFIP1	6.9794e-37	-0.581995	0.101	0.407	2.34075e-32	NDFIP1
LGALS7	1.30817e-36	0.956548	0.249	0.018	4.38733e-32	LGALS7
SAMD9L	3.79712e-36	-0.59194	0.044	0.328	1.27348e-31	SAMD9L
ANXA2	5.54623e-36	-0.400825	0.789	0.945	1.86009e-31	ANXA2
EPAS1	7.82589e-36	-0.547467	0.376	0.75	2.62465e-31	EPAS1
SELENOM	9.35577e-36	-0.647255	0.262	0.595	3.13774e-31	SELENOM
HSPG2	2.26089e-35	-0.618139	0.395	0.791	7.58259e-31	HSPG2
GSDMD	3.36648e-35	-0.530255	0.117	0.447	1.12905e-30	GSDMD
MAP1LC3A	6.87576e-35	-0.524102	0.023	0.256	2.30599e-30	MAP1LC3A
RAB4A	7.33965e-35	-0.480954	0.044	0.293	2.46157e-30	RAB4A
ACTN1	7.54984e-35	-0.558758	0.304	0.665	2.53207e-30	ACTN1
JUNB	7.80875e-35	0.910513	0.865	0.727	2.6189e-30	JUNB
TRIM22	9.56184e-35	-0.583147	0.157	0.513	3.20685e-30	TRIM22
SLIRP	1.29399e-34	-0.566392	0.109	0.417	4.33977e-30	SLIRP
IRF7	1.6425e-34	-0.534255	0.047	0.335	5.50862e-30	IRF7
RSRP1	2.16408e-34	0.962819	0.547	0.281	7.25788e-30	RSRP1
SP100	3.97905e-34	-0.503761	0.262	0.608	1.33449e-29	SP100
GBP5	9.91193e-34	-0.489861	0.014	0.223	3.32426e-29	GBP5
METTL9	1.04915e-33	-0.515535	0.028	0.263	3.51864e-29	METTL9
CLEC14A	1.11784e-33	-0.495155	0.459	0.787	3.749e-29	CLEC14A
TMEM160	1.79634e-33	-0.420262	0.025	0.248	6.02455e-29	TMEM160
PLK2	2.40173e-33	1.01697	0.504	0.236	8.05494e-29	PLK2
CD99	4.38337e-33	-0.371302	0.787	0.943	1.47009e-28	CD99
GIMAP4	4.45232e-33	-0.465802	0.441	0.755	1.49322e-28	GIMAP4
CCDC69	6.08115e-33	-0.503833	0.151	0.464	2.0395e-28	CCDC69
EVA1C	1.05339e-32	-0.543844	0.083	0.39	3.53287e-28	EVA1C
ACAP2	1.07899e-32	-0.571665	0.12	0.429	3.61871e-28	ACAP2
APP	1.33714e-32	-0.522994	0.517	0.843	4.48451e-28	APP
ANXA1	1.43382e-32	-0.441746	0.613	0.861	4.80875e-28	ANXA1
KRT2	1.4627e-32	0.74598	0.16	0	4.90559e-28	KRT2
NDUFA3	2.82523e-32	-0.566487	0.093	0.407	9.47525e-28	NDUFA3
FOS	4.63771e-32	0.827338	0.867	0.648	1.55539e-27	FOS
TAP1	5.961e-32	-0.527635	0.157	0.474	1.9992e-27	TAP1
COL18A1	1.50927e-31	-0.661812	0.164	0.511	5.06179e-27	COL18A1
CMPK2	1.58218e-31	-0.451983	0.007	0.194	5.3063e-27	CMPK2
KRTDAP	1.6831e-31	0.799238	0.185	0.007	5.6448e-27	KRTDAP
NR4A2	2.00511e-31	1.09546	0.425	0.144	6.72475e-27	NR4A2
CLU	3.06644e-31	-0.666344	0.807	0.958	1.02842e-26	CLU
CTSS	3.9238e-31	-0.536218	0.057	0.312	1.31597e-26	CTSS
OASL	1.01006e-30	-0.427107	0.008	0.188	3.38754e-26	OASL
NAA38	2.93147e-30	-0.541898	0.236	0.561	9.83156e-26	NAA38
SFN	3.13748e-30	0.865333	0.233	0.025	1.05225e-25	SFN
TSC22D3	3.92641e-30	-0.52784	0.396	0.697	1.31684e-25	TSC22D3
PET100	4.67382e-30	-0.519432	0.061	0.323	1.5675e-25	PET100
PARVB	5.39693e-30	-0.488055	0.065	0.332	1.81002e-25	PARVB
DSG1	7.47998e-30	0.577184	0.142	0	2.50864e-25	DSG1
CTSB	9.52759e-30	-0.454645	0.251	0.586	3.19536e-25	CTSB
ATF3	1.43894e-29	0.926252	0.449	0.168	4.82591e-25	ATF3
S100A11	2.05915e-29	-0.336696	0.761	0.93	6.90599e-25	S100A11
IL6	2.83282e-29	1.43402	0.394	0.154	9.50071e-25	IL6
COX7C	3.26005e-29	-0.414358	0.478	0.779	1.09336e-24	COX7C
HERC5	3.53608e-29	-0.522275	0.041	0.281	1.18593e-24	HERC5
FILIP1L	4.56943e-29	-0.540889	0.191	0.534	1.53249e-24	FILIP1L
ADM5	5.0329e-29	-0.624418	0.184	0.491	1.68793e-24	ADM5
NECTIN2	6.59402e-29	-0.50584	0.231	0.564	2.2115e-24	NECTIN2
ADAMTS1	7.80938e-29	1.11323	0.459	0.194	2.61911e-24	ADAMTS1
SNX3	8.35544e-29	-0.429009	0.214	0.541	2.80225e-24	SNX3
RNASEK	1.18641e-28	0.889047	0.452	0.233	3.97898e-24	RNASEK
APLNR	2.18465e-28	0.84616	0.305	0.074	7.32689e-24	APLNR
FAM107A	2.43297e-28	-0.570617	0.077	0.347	8.15968e-24	FAM107A
TSPAN3	3.18381e-28	-0.453432	0.05	0.288	1.06779e-23	TSPAN3
PRCP	3.27431e-28	-0.369264	0.653	0.886	1.09814e-23	PRCP
PPM1G	4.10329e-28	-0.489501	0.064	0.308	1.37616e-23	PPM1G
OPTN	4.91262e-28	-0.495401	0.152	0.447	1.64759e-23	OPTN
PPP1R10	6.43006e-28	0.903976	0.358	0.119	2.15651e-23	PPP1R10
UQCRFS1	6.56747e-28	-0.478395	0.07	0.322	2.2026e-23	UQCRFS1
HAPLN3	6.60056e-28	-0.551637	0.113	0.427	2.2137e-23	HAPLN3
SEM1	7.85855e-28	-0.376458	0.343	0.663	2.6356e-23	SEM1
ARL6IP1	2.23849e-27	0.836633	0.423	0.179	7.50745e-23	ARL6IP1
ARPC3	2.55485e-27	-0.388849	0.407	0.715	8.56844e-23	ARPC3
TAGLN2	2.98453e-27	-0.301424	0.859	0.96	1.00095e-22	TAGLN2
PPIB	3.02818e-27	-0.376276	0.533	0.791	1.01559e-22	PPIB
ARF5	4.76874e-27	-0.431326	0.26	0.583	1.59934e-22	ARF5
TPM4	5.77612e-27	-0.403738	0.552	0.802	1.93719e-22	TPM4
HLA-DPB1	6.06942e-27	-0.35181	0.82	0.953	2.03556e-22	HLA-DPB1
SLAMF1	6.99558e-27	-0.374526	0.004	0.126	2.34618e-22	SLAMF1
HLA-F	7.56415e-27	-0.474179	0.2	0.534	2.53686e-22	HLA-F
DSC3	8.47027e-27	0.636813	0.149	0.007	2.84076e-22	DSC3
PNPLA2	1.07569e-26	-0.501736	0.069	0.345	3.60765e-22	PNPLA2
CD47	1.24193e-26	-0.439893	0.054	0.27	4.16519e-22	CD47
SYNGR2	1.46139e-26	-0.468684	0.367	0.673	4.9012e-22	SYNGR2
SRP14	2.37282e-26	-0.283081	0.827	0.966	7.95797e-22	SRP14
TCN2	3.47603e-26	-0.434289	0.126	0.414	1.16579e-21	TCN2
POLR2L	4.85047e-26	-0.386227	0.461	0.74	1.62675e-21	POLR2L
PDIA3	5.48868e-26	-0.442435	0.327	0.645	1.84079e-21	PDIA3
C1QTNF1	6.63583e-26	-0.487644	0.046	0.271	2.22552e-21	C1QTNF1
CALR	8.8813e-26	-0.430284	0.533	0.786	2.97861e-21	CALR
DUSP23	9.63231e-26	-0.379038	0.468	0.734	3.23049e-21	DUSP23
C19orf66	1.16183e-25	-0.449212	0.112	0.375	3.89654e-21	C19orf66
TPM3	1.30905e-25	-0.260306	0.706	0.899	4.39029e-21	TPM3
CXCL10	1.32805e-25	-0.975582	0	0.104	4.454e-21	CXCL10
IGFBP4	1.38265e-25	-0.487664	0.369	0.705	4.63712e-21	IGFBP4
CCDC50	2.14007e-25	-0.529125	0.104	0.38	7.17737e-21	CCDC50
PYURF	2.17581e-25	-0.424703	0.214	0.526	7.29722e-21	PYURF
RARRES3	2.19952e-25	-0.454391	0.072	0.29	7.37674e-21	RARRES3
EEF2	2.84972e-25	0.76663	0.838	0.755	9.55738e-21	EEF2
MGP	3.20571e-25	-0.482229	0.753	0.925	1.07513e-20	MGP
GRN	3.27259e-25	-0.453826	0.363	0.688	1.09756e-20	GRN
C1QBP	3.96134e-25	-0.479204	0.073	0.325	1.32855e-20	C1QBP
NDUFA1	4.32629e-25	-0.414855	0.218	0.523	1.45095e-20	NDUFA1
GNG5	5.55384e-25	-0.291951	0.586	0.814	1.86265e-20	GNG5
CSNK2B	5.56716e-25	0.811412	0.345	0.126	1.86711e-20	CSNK2B
ZNF385D	5.69501e-25	-0.426613	0.276	0.581	1.90999e-20	ZNF385D
HLA-DQA1	6.14934e-25	-0.37727	0.609	0.849	2.06236e-20	HLA-DQA1
RELL1	1.04628e-24	-0.473296	0.097	0.347	3.509e-20	RELL1
S100A14	1.0516e-24	0.680254	0.167	0.012	3.52687e-20	S100A14
SH3GLB1	1.80698e-24	-0.452179	0.14	0.409	6.06025e-20	SH3GLB1
KTN1	2.16114e-24	-0.43346	0.217	0.526	7.24803e-20	KTN1
ECSCR	2.41607e-24	0.859226	0.54	0.345	8.10303e-20	ECSCR
USP18	3.09493e-24	-0.313278	0.014	0.162	1.03798e-19	USP18
NDUFB2	3.82725e-24	-0.386677	0.273	0.576	1.28358e-19	NDUFB2
MYC	4.03668e-24	0.931413	0.508	0.286	1.35382e-19	MYC
SYNE2	4.58938e-24	-0.39929	0.396	0.714	1.53918e-19	SYNE2
THBD	4.64946e-24	0.816636	0.434	0.204	1.55933e-19	THBD
CD63	4.97475e-24	-0.320941	0.648	0.868	1.66843e-19	CD63
CFLAR	6.16571e-24	-0.404608	0.254	0.568	2.06786e-19	CFLAR
NUDT14	6.20281e-24	-0.38467	0.073	0.315	2.0803e-19	NUDT14
ETS2	6.25932e-24	-0.448782	0.207	0.492	2.09925e-19	ETS2
CSF2RB	7.37799e-24	-0.57454	0.104	0.365	2.47443e-19	CSF2RB
DSP	7.98032e-24	0.913254	0.337	0.139	2.67644e-19	DSP
ATP5MD	1.06161e-23	-0.431938	0.213	0.491	3.56044e-19	ATP5MD
RRAGA	1.11328e-23	-0.460078	0.08	0.328	3.73372e-19	RRAGA
SELENOS	1.72887e-23	-0.440343	0.115	0.38	5.79828e-19	SELENOS
MALL	2.20836e-23	-0.429352	0.276	0.571	7.40638e-19	MALL
NAPA	2.24827e-23	-0.392079	0.152	0.43	7.54025e-19	NAPA
S100A2	3.74477e-23	0.766969	0.25	0.065	1.25592e-18	S100A2
MYL12B	4.71612e-23	-0.318039	0.762	0.901	1.58169e-18	MYL12B
MAP1LC3B	5.23796e-23	-0.438106	0.213	0.508	1.75671e-18	MAP1LC3B
LAMB1	5.28866e-23	-0.481377	0.094	0.382	1.77371e-18	LAMB1
FLNA	5.87207e-23	-0.533066	0.254	0.571	1.96937e-18	FLNA
GBP2	6.97485e-23	-0.442646	0.166	0.446	2.33922e-18	GBP2
MMRN1	9.07862e-23	-0.638333	0.11	0.367	3.04479e-18	MMRN1
IFI44	1.01246e-22	-0.480222	0.072	0.313	3.39558e-18	IFI44
G0S2	1.11555e-22	1.02841	0.173	0.018	3.74134e-18	G0S2
FTH1	1.13329e-22	-0.268824	0.935	0.973	3.80082e-18	FTH1
IER3	1.30646e-22	0.870467	0.659	0.452	4.38159e-18	IER3
RBCK1	1.48115e-22	-0.40328	0.149	0.412	4.9675e-18	RBCK1
EFNA1	1.51776e-22	0.779492	0.352	0.156	5.09025e-18	EFNA1
TNFAIP3	1.65186e-22	0.964913	0.38	0.181	5.54001e-18	TNFAIP3
PNRC1	1.85731e-22	0.816982	0.725	0.583	6.22905e-18	PNRC1
SLC2A3	1.93693e-22	0.873141	0.666	0.467	6.49607e-18	SLC2A3
SEC61G	2.15409e-22	-0.324883	0.211	0.499	7.22438e-18	SEC61G
S100A13	2.22225e-22	-0.317405	0.486	0.75	7.45297e-18	S100A13
COL4A1	3.24226e-22	-0.505477	0.077	0.318	1.08739e-17	COL4A1
COX5B	4.56537e-22	-0.308565	0.45	0.735	1.53113e-17	COX5B
TMEM219	4.63992e-22	-0.301096	0.407	0.683	1.55614e-17	TMEM219
RANBP1	5.60858e-22	-0.393171	0.099	0.348	1.88101e-17	RANBP1
CKS2	6.3391e-22	0.69141	0.222	0.049	2.12601e-17	CKS2
LIFR	6.39865e-22	-0.477607	0.221	0.529	2.14598e-17	LIFR
SLFN5	6.60903e-22	-0.39566	0.202	0.497	2.21653e-17	SLFN5
MZT2B	7.48867e-22	-0.363065	0.036	0.221	2.51155e-17	MZT2B
IGF2.1	1.36647e-21	0.762326	0.337	0.116	4.58287e-17	IGF2.1
COL4A2	1.3776e-21	-0.521186	0.144	0.425	4.62018e-17	COL4A2
NME2	1.5423e-21	0.662769	0.833	0.745	5.17258e-17	NME2
SNRPG	1.93815e-21	-0.40033	0.225	0.509	6.50015e-17	SNRPG
KDELR2	2.09542e-21	-0.413488	0.069	0.28	7.02762e-17	KDELR2
PGLS	2.25326e-21	-0.36912	0.123	0.367	7.55698e-17	PGLS
CRIM1	2.30806e-21	-0.432919	0.17	0.454	7.74076e-17	CRIM1
SEC62	2.34489e-21	-0.344448	0.358	0.658	7.86428e-17	SEC62
GSTK1	2.45082e-21	-0.324637	0.387	0.688	8.21956e-17	GSTK1
STAT2	3.574e-21	-0.350612	0.018	0.171	1.19865e-16	STAT2
MORF4L1	4.01977e-21	-0.298125	0.39	0.687	1.34815e-16	MORF4L1
ZFP36	4.33166e-21	0.842357	0.86	0.719	1.45275e-16	ZFP36
CLEC3B	4.69263e-21	-0.374091	0.427	0.673	1.57382e-16	CLEC3B
NDUFC1	6.00442e-21	-0.328224	0.244	0.524	2.01376e-16	NDUFC1
CYB5R3	6.44905e-21	-0.280501	0.445	0.712	2.16288e-16	CYB5R3
TMEM147	6.52475e-21	-0.393122	0.162	0.441	2.18827e-16	TMEM147
HELZ2	7.25506e-21	-0.380118	0.012	0.139	2.4332e-16	HELZ2
FOSB	1.06312e-20	0.738988	0.283	0.089	3.5655e-16	FOSB
CYC1	1.11927e-20	-0.344881	0.03	0.193	3.75382e-16	CYC1
TESC	1.31274e-20	-0.424244	0.037	0.223	4.40268e-16	TESC
MRPL52	1.41885e-20	-0.359413	0.141	0.402	4.75854e-16	MRPL52
EIF5A	1.49985e-20	-0.318625	0.351	0.635	5.03021e-16	EIF5A
UQCR11	1.63937e-20	-0.346797	0.264	0.573	5.49811e-16	UQCR11
MYH9	1.71098e-20	-0.392684	0.575	0.832	5.73827e-16	MYH9
TOMM5	2.40965e-20	-0.356565	0.229	0.472	8.08148e-16	TOMM5
SPATS2L	3.75125e-20	-0.378158	0.044	0.224	1.25809e-15	SPATS2L
BCAP31	3.80102e-20	-0.386445	0.309	0.605	1.27478e-15	BCAP31
COX6C	5.68169e-20	-0.265621	0.468	0.745	1.90553e-15	COX6C
COX7A2	9.001e-20	-0.326596	0.351	0.616	3.01875e-15	COX7A2
PDE4B	9.22304e-20	-0.385382	0.029	0.186	3.09322e-15	PDE4B
TES	9.35855e-20	-0.365018	0.124	0.35	3.13867e-15	TES
CMIP	9.80488e-20	-0.364244	0.181	0.461	3.28836e-15	CMIP
HNRNPK	1.08942e-19	-0.35348	0.381	0.673	3.65368e-15	HNRNPK
UBL5	1.41672e-19	-0.349568	0.329	0.61	4.75141e-15	UBL5
WDFY1	1.45113e-19	-0.371591	0.052	0.231	4.86679e-15	WDFY1
GNPTG	1.49697e-19	-0.345641	0.046	0.229	5.02053e-15	GNPTG
FOXP1	1.62289e-19	-0.366154	0.238	0.516	5.44285e-15	FOXP1
TRAPPC1	2.15346e-19	-0.366706	0.213	0.496	7.22226e-15	TRAPPC1
RDX	2.52138e-19	-0.499384	0.224	0.501	8.4562e-15	RDX
EPN1	2.72924e-19	-0.410508	0.055	0.258	9.15333e-15	EPN1
LRRFIP2	3.73682e-19	-0.350807	0.113	0.327	1.25326e-14	LRRFIP2
APOL6	3.74423e-19	-0.330829	0.023	0.183	1.25574e-14	APOL6
CAPNS1	3.89373e-19	-0.3673	0.157	0.42	1.30588e-14	CAPNS1
CNDP2	4.23465e-19	-0.373159	0.052	0.24	1.42022e-14	CNDP2
MT2A	4.75783e-19	-0.752476	0.396	0.626	1.59568e-14	MT2A
APOE	5.00731e-19	0.736716	0.13	0.008	1.67935e-14	APOE
HSPE1	5.40924e-19	0.766173	0.594	0.456	1.81415e-14	HSPE1
UQCRQ	7.59427e-19	-0.290049	0.308	0.575	2.54697e-14	UQCRQ
HHEX	7.94204e-19	-0.375095	0.091	0.293	2.6636e-14	HHEX
CTNNAL1	7.97759e-19	-0.414542	0.244	0.509	2.67552e-14	CTNNAL1
NR1D1	1.00448e-18	-0.378932	0.061	0.248	3.36882e-14	NR1D1
ICAM2	1.11124e-18	-0.368958	0.273	0.541	3.72687e-14	ICAM2
ELOB	1.28684e-18	-0.253848	0.474	0.709	4.31581e-14	ELOB
PSMB10	1.405e-18	-0.412517	0.126	0.36	4.71208e-14	PSMB10
TPT1	1.71528e-18	0.356233	0.992	0.987	5.75271e-14	TPT1
FAAP20	1.74596e-18	-0.371776	0.046	0.235	5.85559e-14	FAAP20
ATP5MF	1.81168e-18	-0.331926	0.207	0.461	6.076e-14	ATP5MF
AL136454.1	2.53359e-18	-0.32652	0.022	0.174	8.49716e-14	AL136454.1
CHMP5	2.99633e-18	-0.328769	0.198	0.447	1.00491e-13	CHMP5
ZFP36L1	3.18777e-18	0.661972	0.843	0.767	1.06911e-13	ZFP36L1
CAVIN3	3.50898e-18	-0.288074	0.304	0.556	1.17684e-13	CAVIN3
ZNF580	3.94432e-18	-0.274646	0.012	0.127	1.32284e-13	ZNF580
C5orf24	4.10917e-18	-0.333431	0.077	0.271	1.37813e-13	C5orf24
UGCG	4.2274e-18	-0.365676	0.134	0.369	1.41778e-13	UGCG
AP1S2	5.20047e-18	-0.339219	0.043	0.221	1.74413e-13	AP1S2
CARD16	5.86473e-18	-0.311755	0.142	0.37	1.96691e-13	CARD16
SERP1	6.53143e-18	-0.310233	0.202	0.452	2.19051e-13	SERP1
ANP32B	6.57958e-18	-0.371265	0.198	0.461	2.20666e-13	ANP32B
HTATIP2	7.04059e-18	-0.337074	0.068	0.253	2.36127e-13	HTATIP2
NIPSNAP2	1.11221e-17	-0.327482	0.026	0.178	3.73013e-13	NIPSNAP2
CYBA	1.11726e-17	-0.313555	0.036	0.173	3.74707e-13	CYBA
ANXA11	1.15442e-17	-0.337472	0.209	0.456	3.87168e-13	ANXA11
LRRFIP1	1.58277e-17	-0.27598	0.413	0.665	5.3083e-13	LRRFIP1
CD81	1.58336e-17	-0.399215	0.167	0.405	5.31027e-13	CD81
UQCR10	1.60735e-17	-0.288161	0.175	0.412	5.39073e-13	UQCR10
GTF3A	1.77571e-17	-0.360793	0.105	0.308	5.95539e-13	GTF3A
BACE2	1.86163e-17	-0.398762	0.083	0.312	6.24354e-13	BACE2
PDLIM4	2.10462e-17	-0.334625	0.209	0.456	7.05848e-13	PDLIM4
RACK1	2.38801e-17	0.4793	0.961	0.946	8.00892e-13	RACK1
TSC22D1	2.87264e-17	0.834146	0.517	0.345	9.63426e-13	TSC22D1
HSF1	2.95789e-17	-0.320532	0.036	0.193	9.92019e-13	HSF1
NSMCE4A	3.06418e-17	-0.300175	0.03	0.176	1.02767e-12	NSMCE4A
MAFF	3.14265e-17	0.75053	0.298	0.132	1.05398e-12	MAFF
ARPC2	3.43606e-17	-0.254811	0.435	0.707	1.15239e-12	ARPC2
IFIT2	3.5163e-17	-0.430004	0.057	0.229	1.1793e-12	IFIT2
A2M	3.70278e-17	-0.374148	0.686	0.873	1.24184e-12	A2M
SNAI1	3.87761e-17	0.589469	0.177	0.039	1.30047e-12	SNAI1
SH3TC1	3.90025e-17	-0.261018	0.015	0.136	1.30807e-12	SH3TC1
POMP	4.10242e-17	-0.28187	0.283	0.546	1.37587e-12	POMP
SNCA	4.38704e-17	-0.382043	0.046	0.214	1.47132e-12	SNCA
ENY2	4.61605e-17	-0.290358	0.349	0.596	1.54813e-12	ENY2
ACTG1	5.17733e-17	0.468035	0.975	0.963	1.73637e-12	ACTG1
AQP3	5.62598e-17	0.68606	0.239	0.08	1.88684e-12	AQP3
ATP5MPL	5.8224e-17	-0.325352	0.218	0.467	1.95272e-12	ATP5MPL
SPARCL1	6.92843e-17	-0.283228	0.989	0.998	2.32366e-12	SPARCL1
MEOX2	6.96532e-17	-0.346963	0.171	0.405	2.33603e-12	MEOX2
JAK1	7.03313e-17	-0.347877	0.145	0.392	2.35877e-12	JAK1
KLF5	8.61137e-17	0.501571	0.117	0.008	2.88808e-12	KLF5
ZDHHC24	8.68043e-17	-0.281676	0.026	0.181	2.91124e-12	ZDHHC24
TFG	9.31447e-17	-0.318066	0.098	0.295	3.12389e-12	TFG
RAI14	9.83076e-17	-0.39928	0.157	0.375	3.29704e-12	RAI14
CITED2	1.13878e-16	0.713616	0.3	0.122	3.81924e-12	CITED2
APOL1	1.14721e-16	-0.360185	0.052	0.224	3.8475e-12	APOL1
CAVIN2	1.19247e-16	-0.378832	0.238	0.469	3.99931e-12	CAVIN2
BMPR2	1.22671e-16	-0.324537	0.146	0.402	4.11412e-12	BMPR2
F2R	1.42042e-16	-0.371521	0.077	0.271	4.76379e-12	F2R
IFIH1	1.55067e-16	-0.340795	0.033	0.188	5.20064e-12	IFIH1
ATOX1	1.56328e-16	-0.303907	0.276	0.546	5.24292e-12	ATOX1
HIST1H4C	1.75106e-16	-0.300982	0.177	0.384	5.87272e-12	HIST1H4C
TGM2	2.18082e-16	-0.338757	0.011	0.124	7.31403e-12	TGM2
DECR1	2.49125e-16	-0.302749	0.141	0.358	8.35515e-12	DECR1
FXYD3	2.53536e-16	0.483239	0.126	0.012	8.50309e-12	FXYD3
SCARB2	2.71034e-16	-0.338056	0.09	0.293	9.08994e-12	SCARB2
DDX58	2.74677e-16	-0.367883	0.09	0.302	9.21211e-12	DDX58
RTP4	2.77295e-16	-0.254544	0.018	0.147	9.29992e-12	RTP4
MYCBP2	3.34535e-16	-0.330573	0.163	0.395	1.12196e-11	MYCBP2
EIF2S2	3.69362e-16	-0.321643	0.18	0.444	1.23877e-11	EIF2S2
ARHGDIA	4.12701e-16	-0.338547	0.22	0.452	1.38412e-11	ARHGDIA
TNFRSF1A	4.36524e-16	-0.342317	0.356	0.593	1.46401e-11	TNFRSF1A
PSIP1	5.07163e-16	-0.354968	0.046	0.214	1.70092e-11	PSIP1
CXorf36	5.10653e-16	-0.29922	0.246	0.489	1.71263e-11	CXorf36
FBN1	5.12899e-16	-0.402281	0.106	0.323	1.72016e-11	FBN1
GLA	5.61281e-16	0.622611	0.22	0.07	1.88243e-11	GLA
AK2	6.26012e-16	-0.287405	0.155	0.375	2.09952e-11	AK2
PLA1A	6.51805e-16	-0.278504	0.014	0.126	2.18602e-11	PLA1A
JAM2	7.10486e-16	-0.264539	0.359	0.62	2.38283e-11	JAM2
IL18BP	7.26343e-16	-0.342658	0.079	0.273	2.43601e-11	IL18BP
SORBS2	7.48943e-16	-0.367791	0.11	0.332	2.51181e-11	SORBS2
RNF115	7.87657e-16	-0.307956	0.064	0.233	2.64164e-11	RNF115
DNAJC1	8.01142e-16	-0.269876	0.03	0.168	2.68687e-11	DNAJC1
SP110	8.44595e-16	-0.335535	0.127	0.362	2.8326e-11	SP110
AP2M1	8.5653e-16	-0.277559	0.29	0.581	2.87263e-11	AP2M1
DHX58	8.93766e-16	-0.278912	0.015	0.137	2.99751e-11	DHX58
PRR13	8.94483e-16	-0.301628	0.221	0.464	2.99992e-11	PRR13
NTAN1	9.65933e-16	-0.296879	0.054	0.213	3.23955e-11	NTAN1
YPEL5	1.04485e-15	-0.370359	0.13	0.348	3.50421e-11	YPEL5
C7	1.11168e-15	-0.46815	0.04	0.208	3.72834e-11	C7
NDUFB7	1.19591e-15	-0.298799	0.24	0.487	4.01084e-11	NDUFB7
SMARCB1	1.21538e-15	-0.301293	0.059	0.246	4.07615e-11	SMARCB1
CPD	1.25443e-15	-0.315088	0.093	0.303	4.20712e-11	CPD
ARL6IP4	1.42045e-15	-0.261647	0.293	0.534	4.76391e-11	ARL6IP4
GNAI2	1.52072e-15	-0.395686	0.279	0.549	5.10019e-11	GNAI2
HEG1	1.64854e-15	-0.378567	0.232	0.484	5.52888e-11	HEG1
RPN2	2.1739e-15	-0.290258	0.203	0.43	7.29084e-11	RPN2
GSTO1	2.41118e-15	-0.330049	0.162	0.397	8.08663e-11	GSTO1
PARP9	2.54293e-15	-0.32955	0.083	0.281	8.52848e-11	PARP9
HLA-DQB1	2.54955e-15	-0.266744	0.577	0.792	8.55068e-11	HLA-DQB1
EHD4	2.55413e-15	-0.330947	0.164	0.407	8.56606e-11	EHD4
CD68	2.6818e-15	-0.283282	0.026	0.146	8.99422e-11	CD68
SELE	2.68972e-15	0.865596	0.646	0.503	9.02077e-11	SELE
ITGB1	3.14921e-15	-0.306862	0.276	0.548	1.05618e-10	ITGB1
DYNLT1	3.1579e-15	-0.317681	0.141	0.347	1.0591e-10	DYNLT1
SERPINB6	3.33891e-15	-0.286802	0.191	0.419	1.1198e-10	SERPINB6
RNF10	4.51052e-15	-0.347576	0.044	0.213	1.51274e-10	RNF10
CAST	5.05588e-15	-0.252352	0.294	0.546	1.69564e-10	CAST
SPCS3	5.66833e-15	-0.351814	0.106	0.318	1.90104e-10	SPCS3
MGLL	6.56345e-15	-0.263287	0.391	0.638	2.20125e-10	MGLL
PON2	8.00082e-15	-0.330785	0.099	0.29	2.68332e-10	PON2
DEK	8.35604e-15	-0.288813	0.186	0.425	2.80245e-10	DEK
H3F3B	9.16273e-15	0.574919	0.916	0.903	3.073e-10	H3F3B
ACOT7	9.28514e-15	-0.251312	0.017	0.124	3.11405e-10	ACOT7
TMOD3	9.61325e-15	-0.273025	0.399	0.658	3.22409e-10	TMOD3
CASP1	1.06384e-14	-0.301158	0.04	0.178	3.56791e-10	CASP1
FSTL1	1.30918e-14	-0.357903	0.18	0.424	4.39072e-10	FSTL1
GFER	1.33786e-14	-0.254375	0.007	0.107	4.48693e-10	GFER
NCOA7	1.33881e-14	-0.282352	0.239	0.479	4.49009e-10	NCOA7
DAAM1	1.3993e-14	-0.323585	0.217	0.437	4.69297e-10	DAAM1
SEPT2	1.52966e-14	-0.30813	0.221	0.474	5.13018e-10	SEPT2
DDX60L	1.70219e-14	-0.357183	0.08	0.268	5.70879e-10	DDX60L
HLA-DMB	1.83357e-14	-0.290751	0.192	0.419	6.14942e-10	HLA-DMB
MAF1	1.84388e-14	-0.299118	0.083	0.27	6.18399e-10	MAF1
SLC15A3	2.11447e-14	-0.318081	0.012	0.142	7.0915e-10	SLC15A3
PPIC	2.28876e-14	-0.294198	0.231	0.472	7.67604e-10	PPIC
GRINA	2.38489e-14	-0.348157	0.061	0.214	7.99846e-10	GRINA
ZFAND5	2.386e-14	-0.316548	0.162	0.377	8.00218e-10	ZFAND5
SAMD9	2.44099e-14	-0.292039	0.039	0.179	8.18659e-10	SAMD9
BAG1	2.81552e-14	-0.263476	0.04	0.179	9.44269e-10	BAG1
ICAM1	2.86314e-14	0.699642	0.606	0.496	9.60239e-10	ICAM1
SPTLC2	3.41286e-14	-0.352365	0.105	0.296	1.14461e-09	SPTLC2
SPTBN1	3.73192e-14	-0.27792	0.438	0.698	1.25161e-09	SPTBN1
RAP1B	3.77345e-14	-0.287219	0.268	0.526	1.26554e-09	RAP1B
AGTRAP	3.81174e-14	-0.278464	0.145	0.348	1.27838e-09	AGTRAP
ENO1	3.89004e-14	-0.286544	0.424	0.652	1.30464e-09	ENO1
DEPP1	3.89812e-14	-0.419328	0.145	0.335	1.30735e-09	DEPP1
ID2	4.10889e-14	0.615595	0.254	0.101	1.37804e-09	ID2
ZYX	4.48834e-14	-0.324168	0.07	0.246	1.5053e-09	ZYX
PER1	4.51433e-14	-0.355651	0.047	0.198	1.51402e-09	PER1
UBE2J2	4.86541e-14	-0.253369	0.022	0.144	1.63176e-09	UBE2J2
RBM17	4.9897e-14	-0.303464	0.095	0.273	1.67345e-09	RBM17
HERC2	5.39325e-14	-0.306701	0.066	0.261	1.80879e-09	HERC2
MOB2	6.54377e-14	-0.286522	0.109	0.313	2.19465e-09	MOB2
U2AF1L5	7.13627e-14	0.364061	0.102	0.012	2.39336e-09	U2AF1L5
REL	8.80553e-14	0.615683	0.296	0.151	2.9532e-09	REL
MTCH1	9.31123e-14	-0.286072	0.043	0.193	3.1228e-09	MTCH1
PDIA6	1.00215e-13	-0.251145	0.296	0.529	3.36101e-09	PDIA6
RNF7	1.07362e-13	-0.252678	0.262	0.521	3.60069e-09	RNF7
CRIP1	1.07632e-13	0.921372	0.441	0.337	3.60977e-09	CRIP1
PRPF31	1.18656e-13	-0.296003	0.065	0.223	3.97949e-09	PRPF31
DGCR6L	1.31309e-13	-0.259043	0.076	0.251	4.40384e-09	DGCR6L
CTHRC1	1.43414e-13	-0.351799	0.16	0.355	4.80981e-09	CTHRC1
LMAN2	1.66978e-13	-0.260247	0.186	0.404	5.60011e-09	LMAN2
PEF1	1.71817e-13	-0.271433	0.204	0.41	5.7624e-09	PEF1
PAXX	1.74512e-13	-0.255109	0.07	0.236	5.85278e-09	PAXX
CHMP2A	1.80354e-13	-0.281908	0.243	0.479	6.04872e-09	CHMP2A
ZDHHC3	1.82731e-13	-0.295949	0.059	0.221	6.12843e-09	ZDHHC3
C19orf33	2.05206e-13	0.488994	0.128	0.028	6.8822e-09	C19orf33
SLC25A39	2.17204e-13	-0.276124	0.081	0.24	7.28458e-09	SLC25A39
PHF11	2.60035e-13	-0.303587	0.066	0.228	8.72106e-09	PHF11
SDHD	2.80218e-13	0.624266	0.289	0.147	9.39795e-09	SDHD
FKBP9	2.96537e-13	-0.299209	0.099	0.302	9.94527e-09	FKBP9
DDIT4	3.0326e-13	0.697234	0.441	0.29	1.01707e-08	DDIT4
RAB3C	3.11783e-13	-0.266126	0.018	0.131	1.04566e-08	RAB3C
KLF10	3.42887e-13	0.627616	0.297	0.149	1.14997e-08	KLF10
DPYSL2	4.02931e-13	-0.31096	0.163	0.363	1.35135e-08	DPYSL2
LRRC1	4.05509e-13	-0.333196	0.064	0.226	1.36e-08	LRRC1
DCN	4.23346e-13	0.939634	0.2	0.075	1.41982e-08	DCN
RNF19A	4.2548e-13	-0.272642	0.083	0.25	1.42698e-08	RNF19A
CALM3	4.47269e-13	-0.293146	0.126	0.32	1.50005e-08	CALM3
VWA1	6.11808e-13	-0.324966	0.05	0.194	2.05188e-08	VWA1
ECE1	6.4249e-13	-0.30937	0.305	0.548	2.15478e-08	ECE1
PARVA	7.55898e-13	-0.260842	0.037	0.164	2.53513e-08	PARVA
SPPL2A	7.6009e-13	-0.275399	0.062	0.229	2.54919e-08	SPPL2A
TMEM165	8.63557e-13	-0.252798	0.07	0.24	2.8962e-08	TMEM165
AREG	1.11217e-12	0.775057	0.196	0.047	3.73e-08	AREG
CDIPT	1.25825e-12	-0.262702	0.073	0.223	4.21993e-08	CDIPT
MRPL41	1.46476e-12	-0.269413	0.148	0.35	4.91251e-08	MRPL41
IFIT5	1.47017e-12	-0.297328	0.033	0.152	4.93064e-08	IFIT5
H2AFZ	1.62281e-12	0.66933	0.638	0.564	5.44259e-08	H2AFZ
RNF145	1.67969e-12	-0.267786	0.025	0.139	5.63333e-08	RNF145
C1R	1.71159e-12	-0.326133	0.047	0.183	5.74034e-08	C1R
ADAMTS4	1.73097e-12	0.486127	0.146	0.042	5.80533e-08	ADAMTS4
DNAJA1	1.75027e-12	0.742189	0.691	0.623	5.87007e-08	DNAJA1
ZNFX1	1.92059e-12	-0.274695	0.095	0.281	6.44128e-08	ZNFX1
PSMB2	1.9498e-12	-0.278902	0.167	0.399	6.53925e-08	PSMB2
DTX3L	1.97268e-12	-0.315027	0.064	0.236	6.61596e-08	DTX3L
OTUB1	1.97295e-12	-0.281297	0.134	0.32	6.61688e-08	OTUB1
SMIM37	2.00998e-12	-0.251628	0.148	0.333	6.74109e-08	SMIM37
RNF130	2.1917e-12	-0.286051	0.068	0.233	7.35053e-08	RNF130
STK17A	2.22648e-12	-0.295869	0.043	0.179	7.46718e-08	STK17A
P4HB	2.44811e-12	-0.265639	0.233	0.462	8.21047e-08	P4HB
COL15A1	2.50897e-12	-0.337968	0.359	0.598	8.41459e-08	COL15A1
CBR1	2.5143e-12	0.474908	0.155	0.054	8.43245e-08	CBR1
NDUFA2	2.71298e-12	-0.263726	0.141	0.337	9.09878e-08	NDUFA2
ERAP2	2.8554e-12	-0.31186	0.051	0.199	9.57646e-08	ERAP2
TIMM8B	3.02228e-12	-0.25375	0.113	0.305	1.01361e-07	TIMM8B
CSRNP1	3.77206e-12	0.592214	0.256	0.136	1.26507e-07	CSRNP1
JUP	4.2505e-12	0.430777	0.123	0.032	1.42553e-07	JUP
SOCS2	4.5629e-12	-0.299593	0.086	0.253	1.53031e-07	SOCS2
PSMA2	5.03267e-12	0.385995	0.116	0.018	1.68786e-07	PSMA2
MAT2A	5.09182e-12	0.635365	0.304	0.168	1.70769e-07	MAT2A
PML	5.10148e-12	-0.301884	0.112	0.295	1.71094e-07	PML
CLDN5	5.64403e-12	-0.265279	0.579	0.752	1.89289e-07	CLDN5
ARL5B	5.67431e-12	0.424718	0.141	0.034	1.90305e-07	ARL5B
MKL2	6.35871e-12	-0.300466	0.243	0.484	2.13258e-07	MKL2
SLC40A1	6.37763e-12	-0.285926	0.093	0.238	2.13893e-07	SLC40A1
SURF4	6.84284e-12	-0.28274	0.066	0.236	2.29495e-07	SURF4
PAIP1	7.42667e-12	-0.259343	0.046	0.184	2.49076e-07	PAIP1
AFF1	9.52074e-12	-0.324122	0.084	0.248	3.19306e-07	AFF1
AUP1	1.0541e-11	-0.254549	0.18	0.385	3.53523e-07	AUP1
CYTH1	1.32258e-11	-0.260955	0.098	0.271	4.43568e-07	CYTH1
ACVRL1	1.32628e-11	-0.312617	0.07	0.241	4.44807e-07	ACVRL1
SRSF7	1.42913e-11	0.610747	0.443	0.317	4.793e-07	SRSF7
ITGAV	1.63802e-11	-0.255102	0.036	0.147	5.49358e-07	ITGAV
ABLIM1	1.77382e-11	-0.254229	0.202	0.415	5.94903e-07	ABLIM1
HES1	1.78626e-11	0.483823	0.173	0.06	5.99074e-07	HES1
DYNC1H1	1.85298e-11	-0.314482	0.24	0.482	6.21454e-07	DYNC1H1
PDGFB	2.04236e-11	-0.251726	0.03	0.137	6.84968e-07	PDGFB
NMI	2.13448e-11	-0.262566	0.075	0.235	7.15862e-07	NMI
GNS	2.51131e-11	-0.258115	0.21	0.42	8.42242e-07	GNS
ARL2	2.59595e-11	0.595955	0.327	0.213	8.70631e-07	ARL2
NT5E	3.05648e-11	-0.281345	0.087	0.245	1.02508e-06	NT5E
HBEGF	4.59058e-11	0.485891	0.169	0.055	1.53959e-06	HBEGF
NFE2L1	5.37879e-11	-0.295574	0.13	0.33	1.80394e-06	NFE2L1
MACF1	5.44907e-11	-0.308254	0.213	0.42	1.82751e-06	MACF1
PLEC	6.74585e-11	-0.304608	0.257	0.462	2.26242e-06	PLEC
CYTL1	6.94987e-11	0.558508	0.196	0.102	2.33085e-06	CYTL1
STAB1	7.23601e-11	-0.268809	0.075	0.238	2.42681e-06	STAB1
TUSC2	7.64514e-11	-0.267466	0.058	0.201	2.56403e-06	TUSC2
KLF2	8.18908e-11	0.620568	0.358	0.251	2.74645e-06	KLF2
ATP1B3	1.01966e-10	-0.288872	0.22	0.404	3.41974e-06	ATP1B3
AGRN	1.26313e-10	-0.29045	0.048	0.181	4.2363e-06	AGRN
LDLR	1.36851e-10	-0.28044	0.079	0.223	4.58971e-06	LDLR
MYOF	1.84984e-10	-0.287926	0.157	0.337	6.204e-06	MYOF
INSIG1	1.89758e-10	0.607129	0.244	0.124	6.3641e-06	INSIG1
ITGB4	2.08132e-10	-0.277577	0.247	0.459	6.98034e-06	ITGB4
HSPA8	2.30089e-10	0.580643	0.848	0.834	7.71672e-06	HSPA8
EIF2AK1	2.31305e-10	-0.251882	0.033	0.139	7.75749e-06	EIF2AK1
CYR61	2.45619e-10	-0.366216	0.09	0.245	8.23757e-06	CYR61
CXCL2	2.92078e-10	1.28916	0.164	0.06	9.79573e-06	CXCL2
BAG3	3.87205e-10	0.56672	0.29	0.188	1.29861e-05	BAG3
OLFM1	3.87356e-10	-0.298868	0.109	0.288	1.29911e-05	OLFM1
BRD2	4.23332e-10	0.593151	0.412	0.295	1.41977e-05	BRD2
RND1	5.00083e-10	0.528103	0.232	0.109	1.67718e-05	RND1
DOCK9	5.60827e-10	-0.266624	0.145	0.32	1.8809e-05	DOCK9
SNHG8	5.83527e-10	0.593727	0.479	0.375	1.95703e-05	SNHG8
GRSF1	5.9642e-10	-0.25968	0.058	0.186	2.00027e-05	GRSF1
RBP7	6.74713e-10	0.513945	0.269	0.131	2.26285e-05	RBP7
ACADVL	6.91245e-10	-0.286072	0.065	0.209	2.3183e-05	ACADVL
DUSP5	7.11781e-10	0.388709	0.123	0.034	2.38717e-05	DUSP5
PPP3CA	8.22109e-10	-0.263215	0.106	0.266	2.75719e-05	PPP3CA
NFKBID	8.6682e-10	0.411673	0.117	0.035	2.90714e-05	NFKBID
RHOC	9.742e-10	0.590838	0.508	0.41	3.26727e-05	RHOC
H2AFX	1.00252e-09	0.454435	0.152	0.064	3.36225e-05	H2AFX
PIM3	1.12922e-09	-0.302726	0.106	0.283	3.78717e-05	PIM3
DYNC1I2	1.15946e-09	-0.253081	0.099	0.25	3.88861e-05	DYNC1I2
CLTC	1.1904e-09	-0.267803	0.12	0.291	3.99236e-05	CLTC
EEF1B2	1.62076e-09	0.485788	0.863	0.844	5.43569e-05	EEF1B2
FAM213A	1.7969e-09	-0.260185	0.236	0.441	6.02645e-05	FAM213A
TRIB1	1.86248e-09	0.397862	0.135	0.055	6.24638e-05	TRIB1
DYNLL1	2.53605e-09	0.602681	0.729	0.687	8.5054e-05	DYNLL1
PFKP	2.57749e-09	-0.257111	0.109	0.253	8.64437e-05	PFKP
ASXL1	2.6957e-09	0.395804	0.175	0.075	9.04085e-05	ASXL1
PDLIM5	2.70667e-09	-0.258313	0.3	0.518	9.07762e-05	PDLIM5
SOX7	3.44825e-09	0.472075	0.195	0.099	0.000115647	SOX7
MATN2	3.46246e-09	-0.280648	0.16	0.337	0.000116124	MATN2
IER5	3.46355e-09	0.377977	0.14	0.049	0.00011616	IER5
ARL4D	3.55971e-09	0.377474	0.11	0.027	0.000119386	ARL4D
TM9SF2	3.83565e-09	-0.267042	0.113	0.302	0.00012864	TM9SF2
FAM129B	6.99294e-09	-0.262924	0.066	0.219	0.000234529	FAM129B
MYO5A	9.31901e-09	-0.252561	0.068	0.203	0.000312541	MYO5A
NDUFA11	1.2371e-08	0.397514	0.163	0.079	0.000414897	NDUFA11
GLUD1	1.37477e-08	-0.253635	0.081	0.223	0.00046107	GLUD1
TIFA	2.43398e-08	0.405306	0.141	0.057	0.000816308	TIFA
ADRB2	2.68964e-08	0.570132	0.273	0.174	0.000902051	ADRB2
UBC	3.19459e-08	0.365204	0.942	0.963	0.0010714	UBC
DST	4.47295e-08	0.521215	0.198	0.134	0.00150014	DST
TRIM56	1.19481e-07	-0.264428	0.095	0.238	0.00400714	TRIM56
HNRNPA2B1	1.24292e-07	0.509507	0.762	0.749	0.0041685	HNRNPA2B1
ZC3H12A	1.56147e-07	0.412805	0.159	0.077	0.00523686	ZC3H12A
KDM6B	1.60502e-07	0.330351	0.124	0.05	0.00538291	KDM6B
KLF4	1.7903e-07	0.441513	0.311	0.209	0.0060043	KLF4
SERTAD1	2.28685e-07	0.516792	0.349	0.235	0.00766964	SERTAD1
ERVK3-1	2.46513e-07	0.313308	0.116	0.039	0.00826754	ERVK3-1
RASA4	3.52204e-07	0.460978	0.394	0.318	0.0118122	RASA4
C2CD4B	4.03502e-07	0.320574	0.106	0.049	0.0135327	C2CD4B
LUC7L3	4.92432e-07	0.426945	0.32	0.236	0.0165152	LUC7L3
BTG2	5.91254e-07	0.489445	0.448	0.335	0.0198295	BTG2
S100A4	6.47633e-07	0.5022	0.405	0.31	0.0217203	S100A4
NME1	8.27728e-07	0.274898	0.112	0.044	0.0277603	NME1
KMT2E	9.81006e-07	0.487219	0.428	0.362	0.032901	KMT2E
CH25H	1.22167e-06	-0.301248	0.104	0.214	0.0409725	CH25H
PERP	1.45164e-06	0.546188	0.506	0.467	0.048685	PERP
NEDD8	1.48292e-06	0.487846	0.412	0.36	0.049734	NEDD8

## Sheet: C3 FB-2
	p_val	avg_logFC	pct.1	pct.2	p_val_adj	Gene
CST3	0	-2.01138	0.948	1	0	CST3
HSPA1B	1.63492e-215	2.82753	0.916	0.374	5.48321e-211	HSPA1B
HSPA1A	2.47507e-207	2.52523	0.947	0.609	8.30091e-203	HSPA1A
IFI6	1.77831e-200	-1.59665	0.446	0.973	5.96409e-196	IFI6
IGFBP6	8.50817e-196	-1.75267	0.586	0.986	2.85347e-191	IGFBP6
IFITM1	5.20108e-193	-1.42618	0.562	0.983	1.74434e-188	IFITM1
IFITM3	5.03711e-192	-0.921438	0.96	0.998	1.68935e-187	IFITM3
KRT14	3.88362e-188	2.24975	0.848	0.149	1.30249e-183	KRT14
ITM2B	9.58296e-188	-1.33471	0.537	0.981	3.21393e-183	ITM2B
PRSS23	2.84604e-177	-1.49991	0.149	0.897	9.54505e-173	PRSS23
MEDAG	2.73855e-164	-1.41093	0.122	0.849	9.18455e-160	MEDAG
S100A6	1.56262e-160	-0.624518	0.994	1	5.24073e-156	S100A6
MT2A	3.3845e-151	-2.74894	0.507	0.934	1.13509e-146	MT2A
ISG15	2.71621e-144	-1.35685	0.122	0.826	9.10962e-140	ISG15
NNMT	5.58708e-141	-1.32013	0.539	0.956	1.87379e-136	NNMT
IFI27	3.70894e-139	-1.64074	0.359	0.914	1.2439e-134	IFI27
S100A4	7.18507e-138	-0.758034	0.967	0.998	2.40973e-133	S100A4
PRG4	1.23235e-137	-1.99058	0.224	0.86	4.13306e-133	PRG4
RHOB	8.50368e-135	-1.28213	0.371	0.909	2.85197e-130	RHOB
CRIP1	1.85338e-128	1.52779	0.927	0.738	6.21586e-124	CRIP1
TPM4	1.10902e-127	-0.892024	0.624	0.975	3.71942e-123	TPM4
HLA-C	2.65095e-127	-0.806786	0.892	0.993	8.89076e-123	HLA-C
LY6E	2.78471e-126	-0.848603	0.807	0.988	9.33935e-122	LY6E
MFAP5	2.76408e-124	-0.771784	0.673	0.992	9.27016e-120	MFAP5
PLA2G2A	4.21423e-124	-2.2106	0.181	0.809	1.41337e-119	PLA2G2A
PLPP1	1.89656e-119	-1.05489	0.639	0.966	6.36068e-115	PLPP1
KRT5	3.57585e-119	1.78253	0.635	0.073	1.19927e-114	KRT5
SGK1	2.60448e-116	-1.25131	0.087	0.701	8.7349e-112	SGK1
EEF1G	2.76151e-116	1.43779	0.782	0.377	9.26155e-112	EEF1G
KRT1	3.74941e-116	1.64007	0.505	0.002	1.25748e-111	KRT1
EEF1A1	5.68208e-114	0.542377	1	0.995	1.90566e-109	EEF1A1
PCOLCE2	5.93697e-113	-1.21012	0.271	0.838	1.99114e-108	PCOLCE2
FHL1	1.31834e-112	-1.12222	0.464	0.929	4.42145e-108	FHL1
SH3BGRL3	4.64781e-105	-0.776565	0.855	0.992	1.55878e-100	SH3BGRL3
HLA-B	2.43383e-103	-1.11323	0.578	0.954	8.16257e-99	HLA-B
TYMP	3.12035e-103	-0.989152	0.148	0.756	1.0465e-98	TYMP
TMSB4X	4.15856e-103	-0.717298	0.932	0.995	1.3947e-98	TMSB4X
CLU	3.125e-102	-1.05642	0.691	0.973	1.04806e-97	CLU
FGF7	2.00257e-101	-1.26396	0.263	0.812	6.71621e-97	FGF7
CYR61	1.84656e-100	-1.24443	0.288	0.846	6.19299e-96	CYR61
PFN1	8.48303e-98	-0.752848	0.721	0.978	2.84504e-93	PFN1
LGALS7B	6.25469e-97	1.45	0.473	0.02	2.0977e-92	LGALS7B
ARID5B	1.63571e-96	-0.987434	0.222	0.805	5.48585e-92	ARID5B
ATP5F1E	1.17706e-94	-0.696715	0.674	0.983	3.94761e-90	ATP5F1E
THY1	1.33376e-94	-0.780298	0.673	0.959	4.47317e-90	THY1
IGFBP4	1.4051e-92	-1.19581	0.431	0.893	4.71244e-88	IGFBP4
PROCR	2.30606e-92	-1.01897	0.323	0.829	7.73405e-88	PROCR
APOE	1.94291e-91	2.01931	0.511	0.063	6.51614e-87	APOE
GADD45GIP1	8.53316e-91	-0.782634	0.097	0.675	2.86185e-86	GADD45GIP1
FSTL1	1.35416e-90	-0.691777	0.799	0.986	4.5416e-86	FSTL1
STAT1	1.24643e-89	-0.931882	0.102	0.66	4.18028e-85	STAT1
MX1	4.83289e-88	-0.910901	0.065	0.587	1.62085e-83	MX1
DNAJB1	5.05339e-88	1.80058	0.712	0.359	1.69481e-83	DNAJB1
FBN1	6.1573e-87	-0.770235	0.725	0.971	2.06504e-82	FBN1
UGP2	6.76205e-84	-0.923945	0.236	0.775	2.26786e-79	UGP2
S100A10	7.9863e-82	-0.443646	0.994	1	2.67845e-77	S100A10
ANXA5	2.64305e-81	-0.573296	0.878	0.992	8.86428e-77	ANXA5
AKR1C1	4.11795e-81	-0.900928	0.317	0.831	1.38108e-76	AKR1C1
TNXB	7.03407e-81	-0.711305	0.72	0.976	2.35909e-76	TNXB
CAPN2	7.90481e-80	-0.744454	0.257	0.805	2.65111e-75	CAPN2
MGLL	1.25892e-79	-0.799426	0.059	0.536	4.22217e-75	MGLL
B2M	4.46406e-78	-0.46901	0.997	0.998	1.49716e-73	B2M
CD47	5.3885e-78	-0.743125	0.24	0.77	1.8072e-73	CD47
ECM1	8.00853e-78	-0.622163	0.641	0.953	2.6859e-73	ECM1
RGCC	2.41091e-77	-1.03602	0.087	0.582	8.08572e-73	RGCC
CD55	3.4814e-76	-0.620989	0.597	0.949	1.16759e-71	CD55
PDK4	1.97548e-75	-1.18923	0.137	0.628	6.62535e-71	PDK4
XBP1	4.13839e-75	-0.795558	0.215	0.726	1.38793e-70	XBP1
PRELID1	1.12322e-74	-0.666362	0.033	0.47	3.76706e-70	PRELID1
CTGF	1.36857e-73	-0.989896	0.152	0.662	4.58991e-69	CTGF
STEAP4	2.98818e-73	-1.04701	0.111	0.606	1.00218e-68	STEAP4
TPT1	3.44677e-73	0.50811	0.997	0.992	1.15598e-68	TPT1
ATP5ME	5.54764e-73	-0.70753	0.172	0.712	1.86057e-68	ATP5ME
LDHA	3.12104e-72	-0.56724	0.731	0.978	1.04674e-67	LDHA
DMKN	6.17364e-72	1.31451	0.397	0.036	2.07052e-67	DMKN
S100A11	1.79132e-71	-0.453911	0.933	0.992	6.00773e-67	S100A11
C1R	9.18337e-71	-0.730206	0.763	0.968	3.07992e-66	C1R
LMNA	1.27361e-70	-0.575069	0.865	0.99	4.27145e-66	LMNA
PDE4D	1.59881e-70	-0.694888	0.011	0.382	5.36209e-66	PDE4D
SPOCK1	1.60223e-70	-0.710119	0.181	0.716	5.37356e-66	SPOCK1
SELENOS	5.91656e-70	-0.65581	0.275	0.794	1.98429e-65	SELENOS
FHL2	8.27908e-70	-0.734116	0.079	0.536	2.77664e-65	FHL2
LMCD1	1.01879e-69	-1.02065	0.096	0.55	3.41681e-65	LMCD1
CD68	2.09172e-69	-0.742737	0.174	0.667	7.0152e-65	CD68
PRELP	4.95904e-69	-0.749619	0.49	0.89	1.66316e-64	PRELP
CD248	6.17239e-69	-0.63807	0.74	0.966	2.0701e-64	CD248
CTSB	6.34739e-69	-0.833935	0.645	0.937	2.12879e-64	CTSB
DKK3	4.55729e-68	-0.915439	0.205	0.701	1.52842e-63	DKK3
HIF1A	2.10452e-67	-0.967715	0.12	0.596	7.05814e-63	HIF1A
TNC	1.11433e-66	-1.59847	0.046	0.474	3.73723e-62	TNC
APOD	1.38773e-66	1.06166	0.942	0.846	4.65417e-62	APOD
GPX3	2.91509e-66	-0.886074	0.149	0.633	9.77663e-62	GPX3
PTGES	4.09047e-66	-0.826043	0.326	0.785	1.37186e-61	PTGES
PDPN	4.24548e-66	-0.813701	0.164	0.653	1.42385e-61	PDPN
TMEM165	2.00461e-65	-0.667899	0.084	0.547	6.72308e-61	TMEM165
CFD	1.08073e-64	-0.716215	0.959	0.992	3.62455e-60	CFD
SFRP1	3.83643e-64	-0.964699	0.056	0.482	1.28666e-59	SFRP1
RAB32	2.70613e-63	-0.670924	0.1	0.545	9.07581e-59	RAB32
KRT10	8.15635e-63	1.30593	0.67	0.403	2.73548e-58	KRT10
GALNT15	3.96703e-62	-0.646232	0.04	0.423	1.33046e-57	GALNT15
POSTN	7.59633e-62	1.38796	0.437	0.058	2.54766e-57	POSTN
CILP	7.73787e-62	-0.821348	0.388	0.814	2.59513e-57	CILP
ABL2	1.50107e-61	-0.628988	0.041	0.455	5.03429e-57	ABL2
CCDC85B	1.51183e-61	-0.64444	0.12	0.596	5.07038e-57	CCDC85B
PTGIS	2.72269e-61	-0.666895	0.298	0.792	9.13135e-57	PTGIS
PI16	2.83514e-61	1.66927	0.749	0.543	9.50849e-57	PI16
MFGE8	3.11486e-61	-0.618407	0.507	0.904	1.04466e-56	MFGE8
OAS1	4.72523e-61	-0.628076	0.061	0.481	1.58475e-56	OAS1
CERCAM	5.19984e-61	-0.668902	0.205	0.689	1.74392e-56	CERCAM
EMP1	7.37523e-61	-0.666049	0.536	0.919	2.4735e-56	EMP1
KLF6	8.52207e-60	-0.699944	0.47	0.878	2.85813e-55	KLF6
DSP	1.15255e-59	1.09353	0.329	0.025	3.86544e-55	DSP
RIPOR2	4.37882e-59	-0.567743	0.012	0.35	1.46857e-54	RIPOR2
SNX9	7.9139e-59	-0.62877	0.161	0.638	2.65416e-54	SNX9
AQP1	8.15647e-59	-0.655889	0.551	0.914	2.73552e-54	AQP1
NDUFB1	1.87901e-58	-0.544222	0.123	0.618	6.30182e-54	NDUFB1
COX7A1	3.53139e-58	-0.637474	0.283	0.761	1.18436e-53	COX7A1
ANXA11	8.82923e-58	-0.588348	0.288	0.761	2.96115e-53	ANXA11
ROMO1	1.89854e-57	-0.547699	0.452	0.885	6.36731e-53	ROMO1
LIMA1	4.40613e-57	-0.628686	0.486	0.873	1.47773e-52	LIMA1
CNN3	5.4733e-57	-0.557996	0.443	0.88	1.83563e-52	CNN3
AKR1C2	5.90491e-57	-0.621409	0.347	0.792	1.98039e-52	AKR1C2
ADM	1.05086e-56	-1.1386	0.216	0.635	3.52437e-52	ADM
GUK1	1.3835e-56	-0.533403	0.464	0.866	4.64e-52	GUK1
UQCRFS1	1.79212e-56	-0.560513	0.131	0.596	6.01042e-52	UQCRFS1
SLIT3	1.93359e-56	-0.653178	0.606	0.934	6.48488e-52	SLIT3
TAGLN2	2.53527e-56	-0.433602	0.82	0.978	8.50278e-52	TAGLN2
COL12A1	2.91219e-56	-0.652442	0.537	0.902	9.76691e-52	COL12A1
RACK1	6.21339e-56	0.630299	0.97	0.963	2.08385e-51	RACK1
HSD3B7	1.72923e-55	-0.595033	0.207	0.667	5.79951e-51	HSD3B7
MCUB	3.03316e-55	-0.569719	0.047	0.423	1.01726e-50	MCUB
HLA-E	3.83302e-55	-0.590212	0.603	0.926	1.28552e-50	HLA-E
CEBPD	5.71799e-55	-0.676516	0.102	0.558	1.9177e-50	CEBPD
SFRP4	2.43758e-54	-1.71113	0.03	0.371	8.17516e-50	SFRP4
PLSCR1	6.046e-54	-0.672182	0.131	0.602	2.02771e-49	PLSCR1
GLUD1	8.49249e-54	-0.635815	0.181	0.651	2.84821e-49	GLUD1
MX2	9.40735e-54	-0.623832	0.052	0.455	3.15504e-49	MX2
BASP1	1.05121e-53	-0.656773	0.17	0.628	3.52554e-49	BASP1
CTHRC1	2.53054e-53	-0.719342	0.645	0.902	8.48694e-49	CTHRC1
C1QTNF3	4.46629e-53	-0.698138	0.237	0.657	1.4979e-48	C1QTNF3
GSN	5.6275e-53	-0.551261	0.93	0.985	1.88735e-48	GSN
EMP3	2.11869e-52	-0.477404	0.811	0.986	7.10565e-48	EMP3
CD99	7.21118e-52	-0.260957	0.962	0.998	2.41849e-47	CD99
HSP90AA1	9.92519e-52	0.954635	0.889	0.878	3.32871e-47	HSP90AA1
MGST1	6.79184e-51	-0.507718	0.347	0.805	2.27785e-46	MGST1
THBS1	9.55369e-51	-1.30691	0.271	0.65	3.20411e-46	THBS1
APCDD1	1.09589e-50	1.05413	0.268	0.03	3.67538e-46	APCDD1
ANGPTL2	1.54077e-50	-0.580194	0.353	0.778	5.16744e-46	ANGPTL2
ENO1	2.63831e-50	-0.512256	0.513	0.883	8.84836e-46	ENO1
IFIT3	3.76392e-50	-0.610794	0.068	0.486	1.26234e-45	IFIT3
RCN1	4.14123e-50	-0.554778	0.227	0.687	1.38889e-45	RCN1
VCAN	6.33245e-50	-0.558718	0.697	0.944	2.12378e-45	VCAN
ANXA1	8.12127e-50	-0.451244	0.889	0.993	2.72371e-45	ANXA1
TMSB10	1.23768e-49	-0.300795	0.983	0.998	4.15093e-45	TMSB10
LGALS7	2.50416e-49	0.848188	0.269	0.012	8.39844e-45	LGALS7
CSNK2B	3.90225e-49	0.903041	0.467	0.171	1.30874e-44	CSNK2B
ATP5MD	5.36996e-49	-0.516555	0.364	0.817	1.80098e-44	ATP5MD
CDA	1.09156e-48	-0.55932	0.046	0.377	3.66087e-44	CDA
SAT1	1.55555e-48	-0.711504	0.314	0.738	5.21701e-44	SAT1
CA12	2.24273e-48	-0.574755	0.1	0.496	7.52166e-44	CA12
MIR4435-2HG	5.06218e-48	-0.582747	0.082	0.475	1.69775e-43	MIR4435-2HG
TNFRSF12A	2.50882e-47	-0.710393	0.052	0.404	8.41408e-43	TNFRSF12A
CD44	2.78349e-47	-0.543427	0.653	0.929	9.33526e-43	CD44
UGDH	5.79206e-47	-0.589045	0.178	0.585	1.94254e-42	UGDH
WIF1	8.55987e-47	1.19353	0.212	0	2.87081e-42	WIF1
FMOD	1.0716e-46	-0.614613	0.253	0.692	3.59392e-42	FMOD
AOX1	3.37574e-46	-0.64681	0.143	0.58	1.13216e-41	AOX1
MTCH1	5.78536e-46	-0.506365	0.122	0.535	1.94029e-41	MTCH1
COL14A1	3.59671e-45	-0.590961	0.365	0.819	1.20626e-40	COL14A1
SLIRP	1.80255e-44	-0.480605	0.164	0.606	6.0454e-40	SLIRP
CAVIN3	3.13907e-44	-0.428774	0.568	0.895	1.05278e-39	CAVIN3
EEF2	3.53068e-44	0.763415	0.924	0.929	1.18412e-39	EEF2
SERF2	5.43833e-44	-0.321203	0.936	0.993	1.82391e-39	SERF2
MT1E	6.52874e-44	-0.977571	0.454	0.799	2.18961e-39	MT1E
HM13	8.30811e-44	-0.439065	0.553	0.893	2.78637e-39	HM13
SOD2	8.68968e-44	-0.785057	0.311	0.704	2.91435e-39	SOD2
MYL6	3.70671e-43	-0.297511	0.963	0.997	1.24316e-38	MYL6
RNF130	4.49924e-43	-0.493348	0.117	0.503	1.50895e-38	RNF130
CTSA	4.64282e-43	-0.523796	0.368	0.761	1.55711e-38	CTSA
SHISA5	5.66145e-43	-0.483485	0.312	0.741	1.89874e-38	SHISA5
GEM	1.65627e-42	1.0092	0.332	0.061	5.55481e-38	GEM
LY6D	5.03488e-42	0.811881	0.24	0.019	1.6886e-37	LY6D
LRP1	1.50061e-41	-0.443193	0.619	0.932	5.03276e-37	LRP1
PLAC9	1.65316e-41	-0.385422	0.915	0.985	5.54436e-37	PLAC9
CEBPB	1.85355e-41	-0.501952	0.064	0.406	6.21645e-37	CEBPB
KLF9	3.64421e-41	-0.5132	0.116	0.513	1.2222e-36	KLF9
P4HA3	4.6734e-41	-0.385389	0.005	0.225	1.56737e-36	P4HA3
ADH1B	5.07476e-41	1.01745	0.574	0.267	1.70197e-36	ADH1B
CYC1	7.75759e-41	-0.432583	0.044	0.365	2.60174e-36	CYC1
FTL	9.25258e-41	0.462142	0.995	0.992	3.10313e-36	FTL
TRAC	1.41224e-40	-0.571156	0.046	0.335	4.73636e-36	TRAC
HSPB6	2.35138e-40	-0.630112	0.279	0.645	7.88607e-36	HSPB6
NEAT1	2.74855e-40	-0.59831	0.536	0.88	9.21809e-36	NEAT1
AXL	3.79118e-40	-0.54067	0.108	0.474	1.27149e-35	AXL
KDELR2	4.39758e-40	-0.459888	0.262	0.675	1.47486e-35	KDELR2
STC1	5.49429e-40	-1.01218	0.002	0.208	1.84268e-35	STC1
METTL9	6.56019e-40	-0.407117	0.047	0.36	2.20016e-35	METTL9
P4HB	8.77238e-40	-0.407258	0.606	0.902	2.94208e-35	P4HB
PIGT	9.15981e-40	-0.356427	0.475	0.854	3.07202e-35	PIGT
ZFP36L2	9.39007e-40	-0.464564	0.588	0.885	3.14924e-35	ZFP36L2
NDUFA1	1.04489e-39	-0.417674	0.382	0.814	3.50434e-35	NDUFA1
RNASEK	1.13372e-39	0.89024	0.569	0.352	3.80228e-35	RNASEK
NAAA	1.2058e-39	-0.444815	0.117	0.503	4.044e-35	NAAA
HSP90AB1	2.1643e-39	0.778342	0.913	0.922	7.25862e-35	HSP90AB1
TUBB6	2.69128e-39	-0.416984	0.382	0.788	9.02601e-35	TUBB6
IFI44L	2.73944e-39	-0.444965	0.02	0.293	9.18754e-35	IFI44L
C1QBP	5.64206e-39	-0.45707	0.12	0.501	1.89223e-34	C1QBP
C1S	7.74031e-39	-0.388415	0.906	0.985	2.59594e-34	C1S
SLC39A14	9.27939e-39	-0.517694	0.07	0.399	3.11212e-34	SLC39A14
MYOF	1.35656e-38	-0.444199	0.201	0.626	4.54962e-34	MYOF
HAS1	1.40931e-38	-0.583607	0.043	0.333	4.72653e-34	HAS1
MT1M	1.57807e-38	-1.0764	0.416	0.714	5.29253e-34	MT1M
ARL2	2.35005e-38	0.848932	0.518	0.264	7.88161e-34	ARL2
KRTDAP	3.49915e-38	0.681931	0.199	0.005	1.17354e-33	KRTDAP
GYPC	6.20159e-38	-0.370374	0.665	0.926	2.07989e-33	GYPC
KRT2	6.58069e-38	0.63987	0.186	0	2.20703e-33	KRT2
SFN	7.04767e-38	0.780252	0.263	0.03	2.36365e-33	SFN
CFL1	1.14325e-37	-0.32358	0.833	0.975	3.83424e-33	CFL1
RAB5IF	1.15614e-37	-0.354617	0.024	0.286	3.87746e-33	RAB5IF
TMEM160	3.8475e-37	-0.407258	0.041	0.332	1.29038e-32	TMEM160
PITHD1	5.66421e-37	-0.394133	0.032	0.306	1.89966e-32	PITHD1
BAG2	1.02389e-36	-0.479499	0.129	0.477	3.43393e-32	BAG2
ANK2	1.19564e-36	-0.445096	0.28	0.687	4.00995e-32	ANK2
AHNAK2	1.46468e-36	-0.461896	0.342	0.733	4.91225e-32	AHNAK2
CRISPLD2	1.7984e-36	-0.56596	0.186	0.589	6.03148e-32	CRISPLD2
PGLS	1.94287e-36	-0.419575	0.318	0.704	6.51599e-32	PGLS
FXYD5	1.98206e-36	-0.441796	0.466	0.834	6.64742e-32	FXYD5
DNAJC1	2.65337e-36	-0.436062	0.062	0.387	8.89887e-32	DNAJC1
PET100	2.96423e-36	-0.434674	0.108	0.479	9.94143e-32	PET100
ID1	3.14009e-36	0.866833	0.32	0.083	1.05312e-31	ID1
TIMP1	5.09984e-36	-0.293818	0.903	0.99	1.71039e-31	TIMP1
YBX1	5.14931e-36	-0.378541	0.591	0.885	1.72697e-31	YBX1
ARL6IP1	5.65545e-36	0.740657	0.332	0.091	1.89672e-31	ARL6IP1
SERPINE2	5.75435e-36	-0.687276	0.04	0.338	1.92989e-31	SERPINE2
SPON2	6.16836e-36	-0.472627	0.387	0.753	2.06875e-31	SPON2
SGCA	7.21294e-36	0.891542	0.457	0.213	2.41907e-31	SGCA
MXRA8	1.23733e-35	-0.371001	0.566	0.887	4.14976e-31	MXRA8
WDR1	1.30082e-35	-0.438788	0.248	0.633	4.36268e-31	WDR1
HLA-A	1.30893e-35	-0.410165	0.875	0.988	4.3899e-31	HLA-A
FLNA	1.40593e-35	-0.432399	0.349	0.765	4.71521e-31	FLNA
ABI3BP	1.54826e-35	-0.455115	0.601	0.904	5.19256e-31	ABI3BP
RRAGA	1.75273e-35	-0.436379	0.195	0.602	5.87832e-31	RRAGA
NR4A1	2.79418e-35	-0.569656	0.493	0.844	9.37111e-31	NR4A1
CPZ	2.94857e-35	0.832865	0.385	0.122	9.88892e-31	CPZ
PENK	3.15973e-35	-0.662845	0.017	0.252	1.05971e-30	PENK
CDH13	3.21463e-35	-0.442542	0.288	0.694	1.07812e-30	CDH13
MMP3	7.50302e-35	-0.896647	0.006	0.198	2.51636e-30	MMP3
FAU	7.74646e-35	0.453305	0.982	0.983	2.59801e-30	FAU
CTSF	9.98407e-35	-0.422625	0.11	0.467	3.34846e-30	CTSF
NAMPT	1.21492e-34	-0.552891	0.155	0.525	4.07459e-30	NAMPT
NT5C	2.85885e-34	-0.399815	0.075	0.411	9.588e-30	NT5C
TSPAN3	3.47946e-34	-0.412266	0.094	0.44	1.16694e-29	TSPAN3
RBMS1	4.13573e-34	-0.446248	0.196	0.58	1.38704e-29	RBMS1
PRRX1	4.58392e-34	-0.38812	0.426	0.81	1.53735e-29	PRRX1
IFI35	4.94083e-34	-0.450138	0.126	0.487	1.65706e-29	IFI35
PPM1G	5.0436e-34	-0.380556	0.062	0.369	1.69152e-29	PPM1G
RUNX1	7.44281e-34	-0.421736	0.043	0.333	2.49617e-29	RUNX1
VCL	9.52212e-34	-0.46223	0.186	0.572	3.19353e-29	VCL
PAM	1.06077e-33	-0.401041	0.467	0.841	3.5576e-29	PAM
S100A2	1.06853e-33	0.859055	0.282	0.076	3.58362e-29	S100A2
THBS2	1.39043e-33	-0.619885	0.639	0.878	4.66322e-29	THBS2
MRC2	1.5281e-33	-0.45463	0.289	0.692	5.12495e-29	MRC2
ERRFI1	1.73771e-33	-0.425441	0.046	0.316	5.82792e-29	ERRFI1
NT5E	1.89367e-33	-0.386956	0.335	0.753	6.35098e-29	NT5E
CTSL	2.44494e-33	-0.544042	0.406	0.77	8.19983e-29	CTSL
ITGAV	4.54008e-33	-0.4721	0.116	0.455	1.52265e-28	ITGAV
PKM	4.99498e-33	-0.365078	0.65	0.927	1.67522e-28	PKM
DEK	5.03822e-33	-0.400233	0.207	0.601	1.68972e-28	DEK
GAPDH	6.13011e-33	-0.32489	0.974	0.993	2.05592e-28	GAPDH
CD151	7.40037e-33	-0.329442	0.615	0.904	2.48193e-28	CD151
NDUFA13	2.85223e-32	0.744411	0.495	0.284	9.56581e-28	NDUFA13
SFRP2	5.72257e-32	0.74291	0.922	0.897	1.91924e-27	SFRP2
TFG	6.06749e-32	-0.405681	0.202	0.597	2.03492e-27	TFG
DPP4	1.03312e-31	-0.434796	0.204	0.58	3.46489e-27	DPP4
HTRA3	1.07287e-31	-0.70232	0.135	0.45	3.59821e-27	HTRA3
CLTB	1.39091e-31	-0.407965	0.169	0.531	4.66484e-27	CLTB
TGFBR2	1.5291e-31	-0.471345	0.145	0.491	5.1283e-27	TGFBR2
GPX4	1.55414e-31	-0.270278	0.807	0.966	5.21226e-27	GPX4
ANXA2	1.84737e-31	-0.276189	0.956	0.992	6.19571e-27	ANXA2
MVP	2.54298e-31	-0.402664	0.286	0.675	8.52866e-27	MVP
EIF5A	2.76251e-31	-0.319496	0.533	0.86	9.26491e-27	EIF5A
ZYX	2.78507e-31	-0.409876	0.18	0.558	9.34058e-27	ZYX
ATP5MPL	2.96496e-31	-0.353496	0.326	0.731	9.94388e-27	ATP5MPL
C5orf24	4.79462e-31	-0.387009	0.062	0.364	1.60802e-26	C5orf24
CAPG	5.34752e-31	-0.435474	0.379	0.741	1.79345e-26	CAPG
LINC00968	8.26057e-31	-0.398332	0.015	0.21	2.77043e-26	LINC00968
S100A14	1.18307e-30	0.61769	0.175	0.008	3.96777e-26	S100A14
PLP2	1.4916e-30	-0.379144	0.473	0.819	5.00254e-26	PLP2
PNPLA2	1.50403e-30	-0.379324	0.081	0.387	5.04421e-26	PNPLA2
CLIC1	1.59458e-30	-0.290028	0.75	0.953	5.34792e-26	CLIC1
RSAD2	1.87501e-30	-0.32059	0.005	0.176	6.28841e-26	RSAD2
COL15A1	2.71164e-30	-0.550451	0.152	0.516	9.09431e-26	COL15A1
JUN	4.73603e-30	0.874578	0.738	0.582	1.58837e-25	JUN
DYNLT3	6.8367e-30	-0.410665	0.177	0.535	2.29289e-25	DYNLT3
NDFIP1	1.0847e-29	-0.324871	0.539	0.832	3.63787e-25	NDFIP1
TUBA1C	1.15843e-29	-0.430072	0.317	0.665	3.88514e-25	TUBA1C
PSME1	1.21511e-29	-0.303028	0.545	0.885	4.07524e-25	PSME1
LGALS3	1.51239e-29	0.447372	0.976	0.988	5.07227e-25	LGALS3
ISLR	1.92413e-29	-0.266892	0.753	0.958	6.45314e-25	ISLR
TXNIP	2.34919e-29	0.79752	0.441	0.225	7.87872e-25	TXNIP
DPP7	2.42236e-29	-0.33766	0.225	0.607	8.12411e-25	DPP7
EMD	3.56661e-29	-0.359479	0.212	0.587	1.19617e-24	EMD
SH3GLB1	4.19789e-29	-0.36816	0.207	0.577	1.40789e-24	SH3GLB1
COL6A3	5.24913e-29	-0.517007	0.653	0.909	1.76045e-24	COL6A3
CRTAC1	8.09129e-29	-0.392413	0.02	0.228	2.71366e-24	CRTAC1
LTBR	9.16122e-29	-0.343067	0.254	0.643	3.07249e-24	LTBR
NDUFB4	9.20669e-29	-0.307011	0.447	0.812	3.08774e-24	NDUFB4
PIM1	1.0028e-28	-0.370156	0.024	0.234	3.36319e-24	PIM1
HEG1	1.55923e-28	-0.353695	0.076	0.364	5.22933e-24	HEG1
MFAP2	1.67787e-28	0.783078	0.658	0.487	5.62724e-24	MFAP2
GRN	1.78267e-28	-0.255238	0.676	0.92	5.97873e-24	GRN
SRPX2	2.87333e-28	-0.380203	0.073	0.359	9.63659e-24	SRPX2
SNRPG	3.05125e-28	-0.336327	0.292	0.689	1.02333e-23	SNRPG
ACKR3	3.45668e-28	-0.470556	0.09	0.364	1.1593e-23	ACKR3
PLBD1	3.60283e-28	-0.36805	0.053	0.303	1.20832e-23	PLBD1
BAG1	4.00288e-28	-0.296129	0.024	0.239	1.34248e-23	BAG1
TNFRSF11B	4.07801e-28	-0.299455	0.015	0.205	1.36768e-23	TNFRSF11B
OAS3	4.21054e-28	-0.298661	0.009	0.2	1.41213e-23	OAS3
CBLB	4.94969e-28	-0.369527	0.07	0.377	1.66003e-23	CBLB
CRABP2	5.51126e-28	-0.343635	0.6	0.868	1.84837e-23	CRABP2
SCCPDH	6.42324e-28	-0.364591	0.111	0.435	2.15423e-23	SCCPDH
SHISA4	6.9561e-28	-0.373057	0.061	0.325	2.33294e-23	SHISA4
KRT15	6.95792e-28	0.587176	0.128	0	2.33355e-23	KRT15
DBN1	7.30842e-28	-0.347592	0.385	0.729	2.4511e-23	DBN1
GNPTG	8.02843e-28	-0.37289	0.149	0.487	2.69257e-23	GNPTG
COL18A1	8.97196e-28	0.608524	0.148	0.015	3.00902e-23	COL18A1
SERPINF1	1.0315e-27	-0.261028	0.907	0.986	3.45946e-23	SERPINF1
GFPT2	1.46087e-27	-0.426605	0.094	0.398	4.89945e-23	GFPT2
NME2	1.49605e-27	0.608598	0.89	0.904	5.01746e-23	NME2
HMCN1	1.75059e-27	-0.381968	0.107	0.445	5.87113e-23	HMCN1
UQCRQ	1.79441e-27	-0.289421	0.521	0.844	6.0181e-23	UQCRQ
UAP1	1.95219e-27	-0.441107	0.24	0.56	6.54726e-23	UAP1
EPSTI1	2.04996e-27	-0.325925	0.032	0.276	6.87515e-23	EPSTI1
HSPB2	4.30813e-27	0.52114	0.202	0.024	1.44486e-22	HSPB2
TMBIM4	4.42753e-27	0.723146	0.472	0.289	1.48491e-22	TMBIM4
DYNLT1	4.74358e-27	-0.349278	0.244	0.599	1.5909e-22	DYNLT1
IRF7	5.60314e-27	-0.336169	0.038	0.288	1.87918e-22	IRF7
APBB1IP	7.0431e-27	-0.385957	0.097	0.367	2.36211e-22	APBB1IP
RETREG1	7.24788e-27	-0.343954	0.058	0.321	2.43079e-22	RETREG1
SDHD	7.36297e-27	0.675679	0.365	0.168	2.46939e-22	SDHD
MYL9	7.99695e-27	-0.316514	0.534	0.843	2.68202e-22	MYL9
ALDOA	9.04674e-27	-0.291842	0.705	0.931	3.0341e-22	ALDOA
HEXB	1.26295e-26	-0.38638	0.286	0.631	4.23568e-22	HEXB
PFDN5	1.34835e-26	0.574082	0.913	0.92	4.52211e-22	PFDN5
NDUFS5	1.35981e-26	-0.273544	0.554	0.873	4.56054e-22	NDUFS5
ATP2A2	1.9319e-26	-0.506918	0.091	0.382	6.47919e-22	ATP2A2
SPPL2A	2.21913e-26	-0.344165	0.1	0.425	7.44252e-22	SPPL2A
NDUFA3	2.97172e-26	-0.329142	0.149	0.503	9.96656e-22	NDUFA3
FAM20A	3.27293e-26	-0.358708	0.035	0.281	1.09768e-21	FAM20A
PXDC1	3.82465e-26	-0.354493	0.061	0.342	1.28271e-21	PXDC1
TMEM176B	3.91701e-26	0.717628	0.285	0.083	1.31369e-21	TMEM176B
TMEM258	4.97834e-26	-0.290688	0.53	0.853	1.66963e-21	TMEM258
DSG1	8.1479e-26	0.446721	0.134	0.003	2.73264e-21	DSG1
CRAT	8.19533e-26	-0.343242	0.065	0.323	2.74855e-21	CRAT
LRRFIP2	1.03301e-25	-0.380754	0.158	0.489	3.46452e-21	LRRFIP2
ANKRD28	1.36161e-25	-0.416832	0.114	0.428	4.56657e-21	ANKRD28
AUTS2	1.49647e-25	-0.311327	0.03	0.24	5.01887e-21	AUTS2
CDIPT	1.67928e-25	-0.344263	0.111	0.416	5.63198e-21	CDIPT
SEC61G	2.26669e-25	-0.27079	0.484	0.824	7.60203e-21	SEC61G
HES1	2.43823e-25	0.616562	0.24	0.058	8.17735e-21	HES1
C11orf96	4.05241e-25	-0.285543	0.014	0.181	1.3591e-20	C11orf96
LRRFIP1	5.22677e-25	-0.420392	0.139	0.457	1.75296e-20	LRRFIP1
PTGDS	5.73736e-25	0.899756	0.116	0.005	1.92419e-20	PTGDS
MAP1A	5.76515e-25	-0.339531	0.282	0.621	1.93351e-20	MAP1A
IL6ST	5.96356e-25	-0.343593	0.33	0.682	2.00006e-20	IL6ST
LRRC59	6.27693e-25	-0.33727	0.201	0.543	2.10516e-20	LRRC59
LOXL2	6.77332e-25	-0.348535	0.059	0.306	2.27164e-20	LOXL2
ARPC2	7.93368e-25	-0.261323	0.537	0.858	2.6608e-20	ARPC2
NID1	8.49981e-25	-0.382229	0.169	0.497	2.85067e-20	NID1
TNFAIP6	9.76872e-25	-0.381173	0.391	0.728	3.27623e-20	TNFAIP6
MAP3K8	1.04997e-24	-0.359534	0.108	0.411	3.52138e-20	MAP3K8
COX17	1.12437e-24	-0.341419	0.107	0.425	3.77092e-20	COX17
MRPL41	1.30986e-24	-0.294167	0.286	0.663	4.39302e-20	MRPL41
C19orf66	1.38154e-24	-0.309634	0.058	0.343	4.6334e-20	C19orf66
CLEC11A	1.52148e-24	0.668848	0.321	0.129	5.10275e-20	CLEC11A
CAST	1.56055e-24	-0.307176	0.411	0.765	5.23378e-20	CAST
GAS7	1.72831e-24	-0.362	0.157	0.484	5.7964e-20	GAS7
TIMP3	2.37318e-24	-0.316883	0.562	0.861	7.95916e-20	TIMP3
POLDIP2	2.4245e-24	-0.279675	0.043	0.276	8.1313e-20	POLDIP2
HMGN1	3.67464e-24	-0.350497	0.091	0.377	1.2324e-19	HMGN1
TGFBR3	4.18094e-24	-0.345806	0.396	0.731	1.4022e-19	TGFBR3
HSPB1	4.29688e-24	0.639673	0.907	0.927	1.44109e-19	HSPB1
YIPF3	6.83921e-24	-0.271981	0.312	0.665	2.29373e-19	YIPF3
RANBP1	7.06978e-24	-0.31346	0.119	0.421	2.37106e-19	RANBP1
SPTBN1	7.64553e-24	-0.270381	0.455	0.799	2.56416e-19	SPTBN1
GPRC5A	8.49815e-24	-0.303127	0.035	0.234	2.85011e-19	GPRC5A
TMCO1	8.55738e-24	-0.354187	0.233	0.591	2.86998e-19	TMCO1
TIMM8B	1.16787e-23	-0.309968	0.231	0.579	3.91681e-19	TIMM8B
CHRAC1	1.40101e-23	-0.326006	0.065	0.318	4.6987e-19	CHRAC1
MASP1	1.49793e-23	-0.418464	0.155	0.484	5.02374e-19	MASP1
EIF4G2	1.63759e-23	-0.298652	0.387	0.738	5.49213e-19	EIF4G2
ITGB5	1.68868e-23	-0.348587	0.259	0.606	5.6635e-19	ITGB5
RAB7A	1.71798e-23	-0.265623	0.362	0.726	5.76176e-19	RAB7A
R3HDM4	1.90749e-23	-0.259077	0.011	0.164	6.39735e-19	R3HDM4
MRPL52	1.96684e-23	-0.31255	0.172	0.504	6.59637e-19	MRPL52
UQCR10	2.00554e-23	-0.283144	0.362	0.721	6.72617e-19	UQCR10
EIF2AK2	3.1982e-23	-0.333761	0.169	0.484	1.07261e-18	EIF2AK2
ITGA11	3.50465e-23	-0.349299	0.111	0.376	1.17539e-18	ITGA11
OAS2	4.08436e-23	-0.251996	0.012	0.183	1.36981e-18	OAS2
DSC3	4.24028e-23	0.467475	0.142	0.01	1.42211e-18	DSC3
ERGIC1	4.78991e-23	-0.350828	0.143	0.453	1.60644e-18	ERGIC1
STMN2	4.94439e-23	-0.651317	0.041	0.259	1.65825e-18	STMN2
LAMC1	5.13292e-23	-0.331567	0.268	0.626	1.72148e-18	LAMC1
MAP1B	5.36687e-23	-0.297598	0.489	0.78	1.79994e-18	MAP1B
RARRES2	6.15584e-23	0.595311	0.177	0.027	2.06454e-18	RARRES2
LINC01133	8.83131e-23	-0.351124	0.123	0.377	2.96184e-18	LINC01133
UBE2L6	9.85648e-23	-0.342947	0.19	0.513	3.30567e-18	UBE2L6
EIF2S2	9.91786e-23	-0.32981	0.215	0.565	3.32625e-18	EIF2S2
LAMA2	1.07604e-22	-0.369031	0.318	0.677	3.60883e-18	LAMA2
COL5A2	1.12977e-22	-0.303545	0.417	0.748	3.78902e-18	COL5A2
GRB2	1.24802e-22	-0.305294	0.056	0.289	4.18561e-18	GRB2
FAAP20	1.37221e-22	-0.334229	0.104	0.399	4.6021e-18	FAAP20
HMGN2	1.70567e-22	0.689638	0.615	0.525	5.72046e-18	HMGN2
AUP1	1.74036e-22	-0.298289	0.341	0.675	5.83682e-18	AUP1
SNHG8	1.77846e-22	0.679106	0.432	0.283	5.9646e-18	SNHG8
WIPI1	2.01091e-22	-0.346708	0.164	0.475	6.7442e-18	WIPI1
GBE1	2.62408e-22	-0.343627	0.11	0.387	8.80063e-18	GBE1
DEFB1	3.23352e-22	-0.364604	0.05	0.254	1.08446e-17	DEFB1
GBP1	3.42865e-22	-0.334072	0.049	0.281	1.1499e-17	GBP1
C1orf21	3.49045e-22	-0.322178	0.16	0.47	1.17063e-17	C1orf21
UBE2E3	4.65434e-22	-0.324316	0.132	0.421	1.56097e-17	UBE2E3
NR4A3	4.71065e-22	-0.335505	0.021	0.203	1.57986e-17	NR4A3
SSC5D	5.61513e-22	-0.310209	0.233	0.565	1.8832e-17	SSC5D
PSMB8	5.71052e-22	-0.319854	0.205	0.53	1.91519e-17	PSMB8
GLIPR1	6.65925e-22	-0.308385	0.056	0.281	2.23338e-17	GLIPR1
DDX21	6.94452e-22	-0.345127	0.137	0.433	2.32905e-17	DDX21
SEMA3C	7.24154e-22	-0.341439	0.286	0.611	2.42867e-17	SEMA3C
SMIM14	7.35154e-22	-0.304252	0.269	0.602	2.46556e-17	SMIM14
PREB	8.10836e-22	-0.274141	0.049	0.276	2.71938e-17	PREB
MAFB	9.90175e-22	0.603794	0.251	0.083	3.32085e-17	MAFB
PPIC	1.75062e-21	-0.25488	0.598	0.853	5.87123e-17	PPIC
STMP1	1.75838e-21	-0.298317	0.3	0.631	5.89726e-17	STMP1
IER2	1.85256e-21	0.766152	0.583	0.474	6.21312e-17	IER2
CLIP1	2.05056e-21	-0.294468	0.14	0.433	6.87716e-17	CLIP1
STAT2	2.1211e-21	-0.318301	0.058	0.301	7.11373e-17	STAT2
MZT2B	2.47977e-21	-0.276807	0.058	0.301	8.31665e-17	MZT2B
PLBD2	2.89011e-21	-0.287146	0.093	0.377	9.69285e-17	PLBD2
TUBB2A	3.37666e-21	-0.30358	0.443	0.755	1.13246e-16	TUBB2A
RNF19A	5.07916e-21	-0.352089	0.151	0.44	1.70345e-16	RNF19A
UBE2J2	5.45309e-21	-0.254613	0.026	0.213	1.82886e-16	UBE2J2
SPON1	5.78425e-21	-0.394713	0.113	0.396	1.93992e-16	SPON1
IL11RA	6.19705e-21	0.58281	0.304	0.137	2.07837e-16	IL11RA
DKK2	6.50549e-21	0.496377	0.192	0.052	2.18181e-16	DKK2
TSHZ2	8.44427e-21	-0.325495	0.076	0.33	2.83204e-16	TSHZ2
SH3GL1	8.6148e-21	-0.306236	0.146	0.437	2.88923e-16	SH3GL1
DYNC1H1	9.22205e-21	-0.304147	0.257	0.589	3.09289e-16	DYNC1H1
NAA38	1.05734e-20	-0.303864	0.231	0.56	3.5461e-16	NAA38
CAB39L	1.12689e-20	-0.285626	0.158	0.472	3.77936e-16	CAB39L
F3	1.64521e-20	-0.311369	0.012	0.149	5.51772e-16	F3
CTTN	1.6761e-20	-0.286807	0.184	0.489	5.62129e-16	CTTN
TMEM179B	1.753e-20	-0.25896	0.422	0.751	5.87922e-16	TMEM179B
SLFN5	2.82369e-20	-0.291253	0.158	0.464	9.47011e-16	SLFN5
STAT3	2.94538e-20	-0.273167	0.288	0.648	9.8782e-16	STAT3
IGFBP7	4.16165e-20	-0.544535	0.481	0.75	1.39573e-15	IGFBP7
JUP	5.319e-20	0.425493	0.151	0.024	1.78389e-15	JUP
PARP9	5.73174e-20	-0.282107	0.065	0.294	1.92231e-15	PARP9
PDLIM1	5.78831e-20	-0.258189	0.291	0.613	1.94128e-15	PDLIM1
SCARB2	5.90334e-20	-0.285879	0.18	0.487	1.97986e-15	SCARB2
CLIC4	6.48947e-20	-0.307071	0.225	0.548	2.17644e-15	CLIC4
IER3	7.32599e-20	0.750477	0.478	0.308	2.45699e-15	IER3
CTNNA1	8.99145e-20	-0.283857	0.282	0.623	3.01555e-15	CTNNA1
TWIST2	1.06138e-19	-0.333228	0.17	0.501	3.55966e-15	TWIST2
ITM2C	1.16964e-19	0.495089	0.175	0.047	3.92273e-15	ITM2C
CFB	1.171e-19	-0.289349	0.099	0.343	3.92729e-15	CFB
AGPAT2	1.3631e-19	-0.272384	0.049	0.266	4.57155e-15	AGPAT2
GINM1	1.57069e-19	-0.269433	0.297	0.626	5.26779e-15	GINM1
DESI2	1.93705e-19	-0.268613	0.046	0.245	6.49647e-15	DESI2
IQGAP1	1.98894e-19	-0.266182	0.388	0.706	6.6705e-15	IQGAP1
NACA	2.13005e-19	0.431353	0.957	0.973	7.14376e-15	NACA
ARL6IP4	2.26315e-19	-0.253203	0.382	0.697	7.59014e-15	ARL6IP4
PAMR1	2.28708e-19	-0.360289	0.155	0.411	7.67041e-15	PAMR1
EDEM2	2.36157e-19	-0.257419	0.04	0.227	7.92023e-15	EDEM2
APOL6	2.55776e-19	-0.276111	0.05	0.261	8.57822e-15	APOL6
CHMP4B	2.57044e-19	-0.292672	0.148	0.431	8.62074e-15	CHMP4B
SMIM12	2.64706e-19	-0.284971	0.093	0.338	8.8777e-15	SMIM12
RBCK1	2.68288e-19	-0.274123	0.163	0.467	8.99783e-15	RBCK1
AC245595.1	2.70935e-19	-0.253746	0.317	0.619	9.08661e-15	AC245595.1
TLNRD1	2.96939e-19	-0.253678	0.021	0.173	9.95873e-15	TLNRD1
TGIF1	2.9842e-19	-0.302451	0.111	0.376	1.00084e-14	TGIF1
SCAND1	3.23796e-19	-0.25399	0.335	0.687	1.08595e-14	SCAND1
ARHGAP10	4.11551e-19	-0.276284	0.047	0.247	1.38026e-14	ARHGAP10
OAF	4.75577e-19	-0.286111	0.052	0.266	1.59499e-14	OAF
PSMB9	5.30203e-19	-0.297624	0.132	0.421	1.7782e-14	PSMB9
ITGB1	5.8976e-19	-0.257272	0.457	0.777	1.97794e-14	ITGB1
F10	6.03558e-19	0.668094	0.473	0.316	2.02421e-14	F10
GTF3A	6.11467e-19	-0.258768	0.167	0.46	2.05074e-14	GTF3A
ACADVL	6.39575e-19	-0.275708	0.102	0.364	2.14501e-14	ACADVL
CFAP69	6.42754e-19	-0.311412	0.041	0.235	2.15567e-14	CFAP69
RNF213	6.72927e-19	-0.314596	0.123	0.404	2.25686e-14	RNF213
NINJ2	6.88466e-19	-0.280285	0.067	0.286	2.30898e-14	NINJ2
SMIM37	6.96415e-19	-0.266313	0.187	0.494	2.33564e-14	SMIM37
LAP3	7.50884e-19	-0.266617	0.113	0.381	2.51831e-14	LAP3
COL17A1	7.52442e-19	0.41758	0.104	0.007	2.52354e-14	COL17A1
LGALS3BP	7.66704e-19	-0.495634	0.146	0.398	2.57137e-14	LGALS3BP
NR1D1	7.92649e-19	-0.287304	0.087	0.321	2.65839e-14	NR1D1
MT1A	9.51152e-19	-0.441125	0.02	0.157	3.18997e-14	MT1A
ANPEP	9.66393e-19	-0.291824	0.224	0.547	3.24109e-14	ANPEP
HNRNPAB	9.85112e-19	-0.263954	0.152	0.437	3.30387e-14	HNRNPAB
DKK1	1.26728e-18	-0.612498	0.079	0.272	4.2502e-14	DKK1
C15orf61	1.28334e-18	-0.281565	0.154	0.453	4.30408e-14	C15orf61
ITGA5	1.77328e-18	-0.284812	0.126	0.401	5.94723e-14	ITGA5
FLOT1	1.7822e-18	-0.282474	0.23	0.547	5.97715e-14	FLOT1
GLRX	1.8034e-18	-0.263531	0.14	0.418	6.04825e-14	GLRX
SRPX	1.84345e-18	-0.466992	0.263	0.56	6.18258e-14	SRPX
ADAR	1.87393e-18	-0.258949	0.107	0.386	6.28478e-14	ADAR
PDGFRB	2.19961e-18	-0.264439	0.472	0.772	7.37706e-14	PDGFRB
STEAP1	3.1483e-18	-0.334044	0.169	0.443	1.05588e-13	STEAP1
XAF1	3.93662e-18	-0.263474	0.047	0.257	1.32026e-13	XAF1
ADAMTS2	4.83878e-18	-0.292774	0.164	0.457	1.62283e-13	ADAMTS2
S100A3	5.27153e-18	-0.280896	0.053	0.242	1.76797e-13	S100A3
IL32	5.53833e-18	-0.455104	0.107	0.343	1.85744e-13	IL32
LIMS1	6.00165e-18	-0.278355	0.201	0.499	2.01283e-13	LIMS1
PPDPF	7.11656e-18	0.474232	0.906	0.919	2.38675e-13	PPDPF
MAP1LC3B	7.29947e-18	-0.278178	0.201	0.496	2.4481e-13	MAP1LC3B
CAMK1D	7.74165e-18	-0.281178	0.097	0.328	2.59639e-13	CAMK1D
ATL3	1.03665e-17	-0.25268	0.212	0.519	3.47673e-13	ATL3
SPHK1	1.19743e-17	-0.251627	0.009	0.132	4.01593e-13	SPHK1
PLA2G16	1.23068e-17	-0.291625	0.122	0.354	4.12745e-13	PLA2G16
AQP3	1.35953e-17	0.501503	0.163	0.046	4.55958e-13	AQP3
HSPH1	1.72836e-17	0.614815	0.274	0.142	5.79656e-13	HSPH1
RHEB	1.90024e-17	-0.259641	0.262	0.565	6.37301e-13	RHEB
VMP1	2.31593e-17	-0.296143	0.16	0.448	7.76716e-13	VMP1
GPCPD1	2.57737e-17	-0.259694	0.027	0.196	8.64399e-13	GPCPD1
LRRC32	2.63469e-17	-0.281131	0.125	0.379	8.83624e-13	LRRC32
GLIPR2	2.84308e-17	-0.256039	0.233	0.513	9.53512e-13	GLIPR2
BTF3	3.02288e-17	0.490049	0.91	0.946	1.01381e-12	BTF3
VDAC1	3.39347e-17	-0.251058	0.317	0.626	1.1381e-12	VDAC1
STEAP2	3.48427e-17	-0.283671	0.085	0.35	1.16856e-12	STEAP2
KLF2	4.18683e-17	-0.300088	0.123	0.381	1.40418e-12	KLF2
SIPA1L2	5.19974e-17	-0.254872	0.037	0.205	1.74389e-12	SIPA1L2
KLF4	6.57525e-17	-0.271433	0.247	0.55	2.20521e-12	KLF4
CD70	7.01244e-17	-0.271664	0.187	0.443	2.35183e-12	CD70
FABP5	7.60237e-17	0.454355	0.142	0.034	2.54968e-12	FABP5
ENTPD1	8.11198e-17	-0.283607	0.082	0.293	2.7206e-12	ENTPD1
SOD3	9.10379e-17	0.468673	0.924	0.931	3.05323e-12	SOD3
ADAM9	9.85076e-17	-0.267312	0.166	0.416	3.30375e-12	ADAM9
PLEC	1.02741e-16	-0.295699	0.231	0.531	3.44574e-12	PLEC
CFH	1.0645e-16	0.575721	0.796	0.783	3.57013e-12	CFH
SNAI1	1.14325e-16	0.378997	0.135	0.03	3.83423e-12	SNAI1
ADI1	1.22783e-16	-0.250449	0.269	0.567	4.11789e-12	ADI1
IGFBP5	1.23364e-16	-0.305906	0.817	0.953	4.13739e-12	IGFBP5
TMEM176A	1.25104e-16	0.513653	0.222	0.086	4.19573e-12	TMEM176A
ABL1	1.25552e-16	-0.26129	0.072	0.294	4.21077e-12	ABL1
COL8A1	1.44126e-16	-0.268336	0.015	0.139	4.8337e-12	COL8A1
SP100	1.47017e-16	-0.25195	0.195	0.475	4.93066e-12	SP100
DLGAP4	1.53729e-16	-0.275478	0.157	0.415	5.15577e-12	DLGAP4
CXCL14	1.60869e-16	0.384638	0.982	0.948	5.39521e-12	CXCL14
GBP2	2.40778e-16	-0.279012	0.079	0.288	8.0752e-12	GBP2
UBA52	2.59525e-16	0.455867	0.924	0.951	8.70394e-12	UBA52
ABLIM1	2.84593e-16	-0.252526	0.117	0.354	9.5447e-12	ABLIM1
FXYD3	2.85006e-16	0.329919	0.105	0.007	9.55851e-12	FXYD3
SLC39A8	3.3708e-16	-0.273117	0.073	0.276	1.1305e-11	SLC39A8
RARRES3	4.59939e-16	-0.306475	0.139	0.387	1.54255e-11	RARRES3
BGN	9.18316e-16	0.502463	0.697	0.547	3.07985e-11	BGN
SPTAN1	1.00443e-15	-0.255549	0.282	0.579	3.36867e-11	SPTAN1
IFIT1	1.12384e-15	-0.273168	0.099	0.32	3.76914e-11	IFIT1
SPG21	1.13028e-15	-0.262275	0.12	0.354	3.79074e-11	SPG21
HK1	1.20269e-15	-0.264039	0.088	0.291	4.03359e-11	HK1
GSTM5	1.26989e-15	0.409959	0.152	0.044	4.25895e-11	GSTM5
YWHAH	1.40364e-15	-0.270279	0.082	0.293	4.70752e-11	YWHAH
LEPR	1.48403e-15	0.714198	0.352	0.242	4.97715e-11	LEPR
OLFM2	2.74022e-15	0.355153	0.104	0.01	9.19016e-11	OLFM2
SIGIRR	4.40068e-15	-0.263235	0.128	0.377	1.4759e-10	SIGIRR
MYH9	5.0726e-15	-0.253103	0.186	0.465	1.70125e-10	MYH9
WARS	5.68647e-15	-0.320694	0.064	0.249	1.90713e-10	WARS
C12orf57	1.13135e-14	0.524587	0.863	0.892	3.79432e-10	C12orf57
HAS2	1.25315e-14	-0.252415	0.067	0.277	4.2028e-10	HAS2
NBPF26	1.73406e-14	0.344949	0.143	0.046	5.81568e-10	NBPF26
MT1X	1.84849e-14	-0.722889	0.528	0.707	6.19947e-10	MT1X
HDAC9	2.20618e-14	0.463617	0.172	0.068	7.39909e-10	HDAC9
MEG3	3.33755e-14	-0.261154	0.323	0.607	1.11935e-09	MEG3
CDR1	3.50583e-14	0.368907	0.128	0.03	1.17579e-09	CDR1
C6orf48	6.80871e-14	0.530203	0.292	0.191	2.28351e-09	C6orf48
CP	7.43563e-14	0.561946	0.376	0.283	2.49376e-09	CP
UBC	1.15963e-13	0.426702	0.95	0.973	3.88918e-09	UBC
CCDC146	1.24771e-13	0.363991	0.139	0.039	4.18456e-09	CCDC146
NDUFA11	1.70113e-13	0.491287	0.329	0.218	5.70524e-09	NDUFA11
FIBIN	2.07399e-13	-0.2668	0.09	0.298	6.95576e-09	FIBIN
PER3	2.1177e-13	0.365673	0.137	0.041	7.10235e-09	PER3
NEDD8	2.33499e-13	0.554275	0.556	0.509	7.83109e-09	NEDD8
AC068888.1	3.39178e-13	0.355459	0.154	0.054	1.13753e-08	AC068888.1
EEF1B2	3.82087e-13	0.502195	0.802	0.816	1.28144e-08	EEF1B2
RSRP1	5.48003e-13	0.512111	0.411	0.318	1.83789e-08	RSRP1
LDB2	6.07026e-13	0.437437	0.187	0.091	2.03584e-08	LDB2
TPM2	8.16012e-13	0.39431	0.132	0.037	2.73674e-08	TPM2
RGS16	9.4653e-13	0.648889	0.222	0.113	3.17447e-08	RGS16
HSPB7	1.54518e-12	0.393785	0.12	0.041	5.18221e-08	HSPB7
AGAP1	1.66661e-12	-0.277754	0.087	0.262	5.58947e-08	AGAP1
EEF1D	1.71949e-12	0.462401	0.884	0.929	5.76684e-08	EEF1D
AL365205.1	1.74097e-12	0.29276	0.119	0.032	5.83888e-08	AL365205.1
U2AF1	2.24965e-12	0.272162	0.11	0.02	7.54488e-08	U2AF1
SMIM7	2.31372e-12	0.477466	0.297	0.201	7.75976e-08	SMIM7
SP5	2.34701e-12	0.346637	0.137	0.034	7.87139e-08	SP5
PTN	2.48879e-12	0.443944	0.105	0.029	8.34689e-08	PTN
AK1	2.85071e-12	0.470526	0.288	0.195	9.56072e-08	AK1
HPGD	6.64437e-12	0.320018	0.184	0.066	2.22839e-07	HPGD
PPP1R15A	6.71619e-12	0.613333	0.549	0.519	2.25248e-07	PPP1R15A
HEXA	6.98751e-12	0.467331	0.352	0.247	2.34347e-07	HEXA
F13A1	7.70504e-12	0.424682	0.116	0.036	2.58412e-07	F13A1
MATN4	1.29715e-11	0.529191	0.234	0.117	4.35038e-07	MATN4
TCF4	1.45673e-11	0.540064	0.493	0.459	4.88559e-07	TCF4
NME1	1.66288e-11	0.40998	0.207	0.107	5.57697e-07	NME1
OSR1	2.70018e-11	0.474153	0.187	0.093	9.05585e-07	OSR1
KAZALD1	2.99301e-11	0.336271	0.183	0.073	1.0038e-06	KAZALD1
PSMA1	3.18975e-11	0.483337	0.336	0.249	1.06978e-06	PSMA1
CADM3	3.40188e-11	0.528156	0.317	0.212	1.14092e-06	CADM3
CRLF1	3.48787e-11	-0.307439	0.096	0.31	1.16976e-06	CRLF1
C3	6.65349e-11	0.620718	0.403	0.352	2.23145e-06	C3
PLK2	7.63635e-11	0.308915	0.107	0.029	2.56108e-06	PLK2
ITIH5	8.6209e-11	0.498237	0.414	0.321	2.89128e-06	ITIH5
CPB1	1.16748e-10	0.328652	0.139	0.047	3.9155e-06	CPB1
ECM2	1.74546e-10	0.464525	0.298	0.218	5.85393e-06	ECM2
ID2	2.09554e-10	0.526626	0.464	0.44	7.02803e-06	ID2
NUCKS1	2.10053e-10	0.485545	0.527	0.494	7.04476e-06	NUCKS1
CCNI	2.36569e-10	0.494206	0.788	0.809	7.93406e-06	CCNI
EPHB6	2.39545e-10	0.366609	0.167	0.095	8.03387e-06	EPHB6
DDIT4	2.62448e-10	0.413645	0.251	0.142	8.80198e-06	DDIT4
MARCKS	3.40406e-10	0.395996	0.231	0.132	1.14165e-05	MARCKS
FSCN1	3.63108e-10	0.50386	0.409	0.342	1.21779e-05	FSCN1
SVIL	4.35477e-10	0.444954	0.259	0.19	1.4605e-05	SVIL
BRD2	5.22306e-10	0.4711	0.315	0.249	1.75171e-05	BRD2
PPP1R10	5.31784e-10	0.337136	0.169	0.088	1.7835e-05	PPP1R10
EIF4B	6.09645e-10	0.464799	0.403	0.347	2.04463e-05	EIF4B
TSPAN8	1.16955e-09	0.352051	0.155	0.059	3.92243e-05	TSPAN8
PHPT1	2.19897e-09	0.50305	0.633	0.667	7.37492e-05	PHPT1
COL1A2	2.31826e-09	0.288116	0.988	0.998	7.77497e-05	COL1A2
COMP	3.81476e-09	-0.365907	0.336	0.628	0.000127939	COMP
UBB	3.95744e-09	0.441606	0.852	0.907	0.000132725	UBB
AC006059.1	4.3632e-09	0.268103	0.107	0.037	0.000146333	AC006059.1
EIF3L	4.64111e-09	0.475699	0.566	0.557	0.000155654	EIF3L
NAA10	8.26261e-09	0.339844	0.237	0.151	0.000277112	NAA10
NBPF1	9.01355e-09	0.330457	0.145	0.076	0.000302296	NBPF1
GSTM3	9.70179e-09	0.504809	0.422	0.382	0.000325379	GSTM3
PERP	1.0095e-08	0.547366	0.534	0.555	0.000338567	PERP
ALDH2	1.90352e-08	0.390702	0.205	0.139	0.000638402	ALDH2
RSL1D1	2.02572e-08	0.386757	0.394	0.337	0.000679388	RSL1D1
IGF1	3.06798e-08	-0.347403	0.091	0.234	0.00102894	IGF1
HEXIM1	3.19606e-08	0.317776	0.142	0.085	0.00107189	HEXIM1
ANG	4.8375e-08	0.300102	0.151	0.076	0.0016224	ANG
FST	5.47739e-08	0.295586	0.11	0.056	0.00183701	FST
MLLT10	5.54278e-08	0.305546	0.132	0.071	0.00185894	MLLT10
ID3	5.79642e-08	0.356391	0.699	0.635	0.00194401	ID3
H3F3A	6.2641e-08	0.374553	0.895	0.939	0.00210085	H3F3A
COX4I1	1.1639e-07	0.355615	0.896	0.941	0.0039035	COX4I1
SERPINH1	1.33773e-07	0.476655	0.776	0.822	0.00448647	SERPINH1
MXRA5	1.46544e-07	0.457426	0.277	0.235	0.00491479	MXRA5
EIF4A2	1.65219e-07	0.402669	0.303	0.264	0.00554111	EIF4A2
OSR2	1.92492e-07	0.430289	0.365	0.313	0.00645581	OSR2
CRYAB	2.2604e-07	0.601882	0.723	0.78	0.00758094	CRYAB
GATD3B	2.70292e-07	0.303285	0.155	0.095	0.00906504	GATD3B
RAB13	2.81452e-07	0.418726	0.364	0.323	0.00943932	RAB13
SEMA3B	3.63641e-07	0.303709	0.145	0.078	0.0121958	SEMA3B
FBL	4.11888e-07	0.393494	0.314	0.269	0.0138139	FBL
NRN1	5.07576e-07	0.37711	0.28	0.237	0.0170231	NRN1
LTBP4	5.92102e-07	0.437439	0.414	0.365	0.0198579	LTBP4
FXYD1	7.16374e-07	0.442209	0.546	0.555	0.0240258	FXYD1
FOSB	7.41956e-07	0.393109	0.274	0.215	0.0248837	FOSB
KITLG	9.01057e-07	0.286672	0.148	0.088	0.0302196	KITLG
PDLIM2	9.1494e-07	0.365434	0.244	0.201	0.0306853	PDLIM2
SLC2A3	1.13654e-06	0.480209	0.286	0.252	0.0381173	SLC2A3
NOP53	1.17323e-06	0.435102	0.575	0.585	0.0393479	NOP53
PYCARD	1.30848e-06	0.431584	0.323	0.293	0.0438838	PYCARD

## Sheet: C4 FB-3
	p_val	avg_logFC	pct.1	pct.2	p_val_adj	Gene
CST3	7.49592e-283	-2.01212	0.811	1	2.51398e-278	CST3
HSPA1B	6.81428e-176	3.06552	0.921	0.384	2.28537e-171	HSPA1B
CFD	3.56907e-169	-1.11739	0.989	1	1.197e-164	CFD
HSPA1A	1.25251e-165	2.73201	0.95	0.665	4.20066e-161	HSPA1A
ITM2B	1.80228e-164	-1.39857	0.481	0.988	6.0445e-160	ITM2B
IFI6	1.65887e-152	-1.54343	0.267	0.932	5.5635e-148	IFI6
KRT14	9.66732e-152	2.35057	0.826	0.139	3.24222e-147	KRT14
IFI27	8.63796e-149	-2.17092	0.228	0.873	2.897e-144	IFI27
IFITM1	1.63103e-119	-0.969744	0.791	0.993	5.47014e-115	IFITM1
FTH1	6.65474e-113	-0.634573	0.981	1	2.23187e-108	FTH1
ISG15	2.34042e-111	-1.44058	0.075	0.714	7.8493e-107	ISG15
IGFBP4	4.82803e-111	-1.39596	0.216	0.851	1.61922e-106	IGFBP4
KRT5	3.16466e-109	2.05242	0.626	0.059	1.06136e-104	KRT5
S100A6	4.52266e-103	-0.592426	0.995	1	1.51681e-98	S100A6
KRT1	1.38654e-98	1.87826	0.509	0	4.65017e-94	KRT1
LY6E	5.41867e-97	-0.883704	0.654	0.985	1.81731e-92	LY6E
IFITM3	4.71385e-92	-0.575218	0.969	1	1.58093e-87	IFITM3
CLU	8.58277e-86	-1.84823	0.342	0.817	2.87849e-81	CLU
S100A4	1.31073e-85	-0.735415	0.935	0.995	4.39593e-81	S100A4
HLA-C	3.01204e-85	-0.745032	0.826	0.99	1.01018e-80	HLA-C
IGFBP6	7.97256e-85	-1.52946	0.418	0.844	2.67384e-80	IGFBP6
NNMT	6.79377e-83	-1.14631	0.38	0.873	2.27849e-78	NNMT
PLA2G2A	3.00691e-76	-1.68082	0.328	0.804	1.00846e-71	PLA2G2A
DMKN	6.347e-72	1.50849	0.428	0.012	2.12866e-67	DMKN
HLA-B	7.82971e-71	-0.895528	0.629	0.968	2.62593e-66	HLA-B
RHOB	1.96391e-70	-1.12218	0.16	0.658	6.58655e-66	RHOB
ATP5F1E	1.24483e-69	-0.76201	0.486	0.917	4.1749e-65	ATP5F1E
KRT10	2.42086e-69	1.6286	0.652	0.23	8.11909e-65	KRT10
AKR1C1	1.76911e-68	-0.970219	0.216	0.753	5.93323e-64	AKR1C1
ARID5B	7.75977e-68	-0.965373	0.287	0.814	2.60247e-63	ARID5B
MT2A	5.56217e-67	-1.55558	0.418	0.861	1.86544e-62	MT2A
CYR61	1.36798e-64	-1.22093	0.122	0.579	4.58794e-60	CYR61
LGALS7B	1.4073e-64	1.55768	0.425	0.037	4.71979e-60	LGALS7B
GADD45GIP1	2.51727e-64	-0.842722	0.053	0.518	8.44241e-60	GADD45GIP1
SERPINF1	1.73098e-63	-0.555196	0.84	0.993	5.80537e-59	SERPINF1
XBP1	1.10228e-62	-0.910571	0.075	0.526	3.69683e-58	XBP1
MFAP5	1.85656e-61	-0.898773	0.239	0.697	6.22654e-57	MFAP5
PLAC9	1.61298e-58	-0.560566	0.785	0.993	5.4096e-54	PLAC9
MEDAG	3.27854e-58	-0.889914	0.075	0.518	1.09956e-53	MEDAG
MX1	1.42502e-57	-0.899613	0.03	0.416	4.77924e-53	MX1
NR4A1	4.25661e-57	-0.855988	0.398	0.846	1.42758e-52	NR4A1
SH3BGRL3	3.6339e-55	-0.666982	0.639	0.956	1.21874e-50	SH3BGRL3
S100A10	4.07987e-55	-0.474481	0.981	1	1.36831e-50	S100A10
CD248	8.77229e-55	-0.697192	0.564	0.917	2.94205e-50	CD248
FGF7	8.72295e-54	-0.884769	0.358	0.797	2.9255e-49	FGF7
CTHRC1	2.8037e-53	-0.968702	0.148	0.56	9.40306e-49	CTHRC1
PRSS23	5.931e-52	-0.880894	0.228	0.687	1.98914e-47	PRSS23
DNAJB1	6.43014e-52	1.84612	0.739	0.504	2.15654e-47	DNAJB1
TNXB	7.46745e-52	-0.841845	0.284	0.77	2.50443e-47	TNXB
FHL1	1.16892e-51	-0.984466	0.231	0.655	3.92033e-47	FHL1
ANXA5	2.72765e-51	-0.578122	0.614	0.944	9.14799e-47	ANXA5
PCOLCE2	1.9081e-50	-1.04041	0.049	0.394	6.39937e-46	PCOLCE2
EEF1G	6.5282e-50	1.31911	0.654	0.323	2.18943e-45	EEF1G
ANXA11	7.88087e-50	-0.720964	0.138	0.601	2.64309e-45	ANXA11
TMSB10	1.68245e-49	-0.384855	0.965	1	5.6426e-45	TMSB10
AKR1C2	9.54578e-49	-0.842778	0.176	0.611	3.20147e-44	AKR1C2
CILP	1.2356e-48	-0.994807	0.094	0.474	4.14395e-44	CILP
CTGF	7.2937e-48	-0.899913	0.061	0.411	2.44616e-43	CTGF
FILIP1L	1.51337e-47	-0.812154	0.075	0.482	5.07555e-43	FILIP1L
CRIP1	1.88056e-47	1.26292	0.789	0.555	6.30701e-43	CRIP1
ZFP36	7.35739e-47	-0.598201	0.666	0.934	2.46752e-42	ZFP36
TMSB4X	1.32364e-46	-0.533914	0.933	0.983	4.43924e-42	TMSB4X
SLIT3	1.64702e-46	-0.729762	0.346	0.792	5.52376e-42	SLIT3
LMNA	3.08451e-45	-0.524341	0.728	0.966	1.03448e-40	LMNA
FBN1	1.00904e-44	-0.79623	0.248	0.672	3.38412e-40	FBN1
PTGES	2.65149e-44	-0.677767	0.207	0.638	8.89256e-40	PTGES
LGALS3BP	3.45744e-44	-0.735684	0.32	0.76	1.15956e-39	LGALS3BP
IFIT3	7.97032e-44	-0.789748	0.045	0.406	2.67309e-39	IFIT3
C1R	7.33885e-43	-0.660081	0.509	0.873	2.4613e-38	C1R
TPM4	1.02222e-42	-0.738357	0.304	0.707	3.42832e-38	TPM4
OAS1	2.4172e-42	-0.696477	0.032	0.35	8.10679e-38	OAS1
KLF6	3.44478e-42	-0.671938	0.276	0.721	1.15531e-37	KLF6
ATP5ME	7.70224e-42	-0.588951	0.12	0.528	2.58318e-37	ATP5ME
NDUFB1	6.56705e-41	-0.650321	0.075	0.45	2.20246e-36	NDUFB1
TYMP	1.09474e-40	-0.707719	0.15	0.579	3.67155e-36	TYMP
PLPP1	1.1055e-40	-0.68298	0.257	0.665	3.70763e-36	PLPP1
MX2	1.14044e-40	-0.666272	0.048	0.391	3.82479e-36	MX2
DSP	2.34556e-40	1.1474	0.308	0.029	7.86655e-36	DSP
IFI44L	2.94952e-40	-0.71456	0.034	0.379	9.89211e-36	IFI44L
GPX4	5.34526e-40	-0.388563	0.723	0.961	1.79269e-35	GPX4
GUK1	5.39837e-40	-0.558471	0.311	0.729	1.8105e-35	GUK1
PFN1	6.86429e-40	-0.542725	0.532	0.883	2.30215e-35	PFN1
HSP90AB1	7.90313e-40	1.03611	0.9	0.851	2.65055e-35	HSP90AB1
SFRP4	8.33686e-40	-1.31821	0.015	0.259	2.79602e-35	SFRP4
CCDC85B	1.00681e-39	-0.629178	0.067	0.421	3.37663e-35	CCDC85B
SELENOS	3.98202e-38	-0.635434	0.119	0.518	1.33549e-33	SELENOS
LGALS7	3.24428e-37	1.0581	0.264	0.015	1.08807e-32	LGALS7
ZFP36L2	1.6157e-36	-0.49884	0.565	0.883	5.41873e-32	ZFP36L2
UQCRFS1	2.55964e-35	-0.535565	0.07	0.413	8.58451e-31	UQCRFS1
COL6A3	2.90459e-35	-0.712462	0.474	0.848	9.7414e-31	COL6A3
MTCH1	3.16093e-35	-0.550764	0.047	0.364	1.06011e-30	MTCH1
COL12A1	3.60519e-35	-0.718464	0.137	0.509	1.20911e-30	COL12A1
GSN	4.70325e-35	-0.495734	0.901	0.993	1.57738e-30	GSN
PDE4D	1.65414e-34	-0.593131	0.018	0.279	5.54764e-30	PDE4D
FSTL1	2.31064e-34	-0.586114	0.461	0.817	7.74941e-30	FSTL1
SERF2	2.51245e-34	-0.336828	0.84	0.983	8.42627e-30	SERF2
C1S	4.22626e-34	-0.387843	0.877	0.995	1.4174e-29	C1S
TXNIP	1.39963e-33	0.965551	0.643	0.386	4.69407e-29	TXNIP
TIMP3	2.42306e-33	-0.611964	0.3	0.704	8.12645e-29	TIMP3
MMP2	4.41511e-33	-0.521816	0.505	0.866	1.48074e-28	MMP2
SAT1	4.70982e-33	-0.656065	0.272	0.663	1.57958e-28	SAT1
ATP5MD	6.9765e-33	-0.488839	0.215	0.609	2.33978e-28	ATP5MD
PTGIS	1.02229e-32	-0.605257	0.027	0.252	3.42854e-28	PTGIS
CTSF	1.47182e-32	-0.547478	0.041	0.328	4.93621e-28	CTSF
HSP90AA1	1.52459e-32	1.06812	0.85	0.807	5.11317e-28	HSP90AA1
MRPS6	4.01275e-32	1.26816	0.494	0.225	1.3458e-27	MRPS6
LDHA	2.09399e-31	-0.377791	0.627	0.934	7.02281e-27	LDHA
STAT1	3.38454e-31	-0.622588	0.081	0.418	1.13511e-26	STAT1
SRPX	3.78593e-31	-0.651465	0.345	0.731	1.26972e-26	SRPX
HSPB6	6.45965e-31	-0.606299	0.339	0.714	2.16644e-26	HSPB6
CD47	1.55457e-30	-0.54457	0.092	0.45	5.21372e-26	CD47
LY6D	2.31096e-30	0.908189	0.219	0.012	7.75051e-26	LY6D
APOE	5.48069e-30	0.363581	0.974	0.853	1.83812e-25	APOE
KRTDAP	7.82665e-30	0.830493	0.191	0.007	2.6249e-25	KRTDAP
IGFBP5	2.8111e-29	-0.652423	0.579	0.866	9.42785e-25	IGFBP5
B2M	3.24934e-29	-0.276154	0.994	1	1.08976e-24	B2M
KDELR2	3.58791e-29	-0.510876	0.107	0.443	1.20331e-24	KDELR2
RRAGA	4.7234e-29	-0.528387	0.099	0.428	1.58413e-24	RRAGA
ANGPTL2	7.56271e-29	-0.493993	0.148	0.501	2.53638e-24	ANGPTL2
ACADVL	9.52121e-29	-0.520321	0.076	0.391	3.19322e-24	ACADVL
BASP1	1.12676e-28	-0.503062	0.049	0.311	3.77893e-24	BASP1
RARRES2	1.66278e-28	0.953082	0.502	0.254	5.57662e-24	RARRES2
LIMA1	4.35244e-28	-0.445454	0.357	0.741	1.45972e-23	LIMA1
CEBPD	4.94925e-28	-0.569907	0.078	0.386	1.65988e-23	CEBPD
PGLS	5.58328e-28	-0.45884	0.169	0.511	1.87252e-23	PGLS
ERRFI1	5.96035e-28	-0.484445	0.043	0.293	1.99898e-23	ERRFI1
CRTAP	8.85529e-28	-0.52609	0.104	0.44	2.96989e-23	CRTAP
MT1E	9.25496e-28	-0.637362	0.287	0.648	3.10393e-23	MT1E
SLIRP	1.00258e-27	-0.556138	0.082	0.403	3.36245e-23	SLIRP
COL14A1	1.03152e-27	-0.657869	0.185	0.533	3.45953e-23	COL14A1
ROMO1	1.57088e-27	-0.461108	0.292	0.687	5.2684e-23	ROMO1
BIN1	2.01522e-27	-0.484122	0.053	0.306	6.75864e-23	BIN1
TSPAN3	3.35615e-27	-0.510044	0.088	0.403	1.12558e-22	TSPAN3
PLTP	4.09793e-27	-0.49591	0.315	0.677	1.37436e-22	PLTP
HEXB	4.35068e-27	-0.496294	0.104	0.45	1.45913e-22	HEXB
MAP1LC3A	4.71267e-27	-0.495796	0.046	0.323	1.58053e-22	MAP1LC3A
TMEM258	5.03716e-27	-0.42171	0.347	0.716	1.68936e-22	TMEM258
COL6A2	5.38132e-27	-0.450105	0.823	0.978	1.80479e-22	COL6A2
YBX1	6.4692e-27	-0.382159	0.358	0.743	2.16964e-22	YBX1
CD55	7.13365e-27	-0.693791	0.22	0.499	2.39248e-22	CD55
KRT2	7.26532e-27	0.781828	0.168	0	2.43664e-22	KRT2
CXCL12	7.78363e-27	0.450274	0.979	0.958	2.61047e-22	CXCL12
EMP3	9.95147e-27	-0.36312	0.63	0.912	3.33753e-22	EMP3
HLA-E	1.04029e-26	-0.33504	0.543	0.875	3.48894e-22	HLA-E
NTRK2	1.41034e-26	-0.489376	0.287	0.66	4.72998e-22	NTRK2
ADAR	1.56167e-26	-0.512118	0.048	0.323	5.23752e-22	ADAR
THY1	2.23147e-26	-0.311318	0.71	0.936	7.4839e-22	THY1
HIST1H4C	2.4871e-26	-0.508502	0.13	0.46	8.34124e-22	HIST1H4C
EPSTI1	3.86194e-26	-0.540551	0.043	0.311	1.29522e-21	EPSTI1
COX7A1	4.77127e-26	-0.474983	0.152	0.501	1.60019e-21	COX7A1
SFN	5.48222e-26	0.892918	0.239	0.049	1.83863e-21	SFN
ANXA2	7.65568e-26	-0.318503	0.902	0.983	2.56756e-21	ANXA2
SNX9	1.01604e-25	-0.459176	0.09	0.406	3.40759e-21	SNX9
PRELID1	1.3354e-25	-0.442211	0.026	0.259	4.47866e-21	PRELID1
COMP	1.34867e-25	-1.34466	0.033	0.257	4.52316e-21	COMP
OST4	2.69595e-25	-0.348929	0.434	0.797	9.04168e-21	OST4
SFRP1	2.86126e-25	-0.532637	0.03	0.247	9.5961e-21	SFRP1
CYC1	3.65381e-25	-0.419449	0.026	0.244	1.22542e-20	CYC1
NDUFA1	6.32238e-25	-0.416257	0.243	0.626	2.1204e-20	NDUFA1
CAPN2	7.23976e-25	-0.469974	0.144	0.462	2.42807e-20	CAPN2
NFKBIA	7.50392e-25	-0.533054	0.272	0.604	2.51666e-20	NFKBIA
CAVIN3	9.43649e-25	-0.3623	0.337	0.685	3.16481e-20	CAVIN3
MXRA8	1.04155e-24	-0.33726	0.413	0.768	3.49314e-20	MXRA8
PRG4	1.16678e-24	-1.0783	0.013	0.171	3.91316e-20	PRG4
NDUFA3	1.27084e-24	-0.504542	0.092	0.396	4.26213e-20	NDUFA3
POLR2L	1.50513e-24	-0.396319	0.441	0.77	5.0479e-20	POLR2L
S100A2	1.58147e-24	0.877581	0.25	0.051	5.30394e-20	S100A2
ELOB	1.72264e-24	-0.330095	0.491	0.841	5.77739e-20	ELOB
CD9	3.56436e-24	-0.474551	0.521	0.802	1.19541e-19	CD9
CSNK2B	4.87191e-24	0.891833	0.338	0.117	1.63394e-19	CSNK2B
C15orf61	5.05099e-24	-0.471647	0.08	0.379	1.694e-19	C15orf61
SHISA5	6.92498e-24	-0.401546	0.174	0.531	2.3225e-19	SHISA5
HIF1A	8.25038e-24	-0.552125	0.082	0.359	2.76701e-19	HIF1A
NR4A2	1.36057e-23	-0.549055	0.171	0.484	4.56308e-19	NR4A2
RCN1	1.62262e-23	-0.502859	0.119	0.447	5.44193e-19	RCN1
CYB5R3	1.71508e-23	-0.265416	0.551	0.861	5.75203e-19	CYB5R3
TUSC3	2.43353e-23	-0.415193	0.045	0.274	8.16159e-19	TUSC3
SPTBN1	3.31078e-23	-0.356302	0.38	0.726	1.11037e-18	SPTBN1
PCBP2	4.10692e-23	-0.414943	0.304	0.65	1.37738e-18	PCBP2
METTL9	5.34461e-23	-0.387625	0.031	0.24	1.79247e-18	METTL9
HLA-A	7.51371e-23	-0.367531	0.822	0.978	2.51995e-18	HLA-A
ENO1	2.23666e-22	-0.320778	0.35	0.707	7.50131e-18	ENO1
CDH13	2.27392e-22	-0.488605	0.051	0.249	7.62626e-18	CDH13
NAAA	2.41047e-22	-0.414642	0.05	0.291	8.08422e-18	NAAA
PER1	4.12108e-22	-0.460558	0.04	0.269	1.38213e-17	PER1
DSTN	4.66019e-22	-0.304724	0.556	0.844	1.56294e-17	DSTN
SPON2	6.49071e-22	-0.397497	0.205	0.516	2.17685e-17	SPON2
PITHD1	1.24445e-21	-0.349677	0.018	0.196	4.17364e-17	PITHD1
OAS2	1.34596e-21	-0.334206	0.005	0.137	4.51408e-17	OAS2
C11orf96	1.54098e-21	-0.323594	0.011	0.161	5.16813e-17	C11orf96
CEBPB	1.54698e-21	-0.377538	0.024	0.21	5.18825e-17	CEBPB
C1QBP	1.58554e-21	-0.43241	0.071	0.32	5.31758e-17	C1QBP
TAGLN2	1.98234e-21	-0.30987	0.621	0.89	6.64837e-17	TAGLN2
CRISPLD2	2.27094e-21	-0.459571	0.112	0.394	7.61628e-17	CRISPLD2
HSPB1	3.46933e-21	0.884207	0.801	0.763	1.16354e-16	HSPB1
RNF130	4.18307e-21	-0.447792	0.065	0.328	1.40292e-16	RNF130
PIGT	4.44397e-21	-0.395886	0.229	0.533	1.49042e-16	PIGT
AEBP1	4.6741e-21	-0.346562	0.409	0.775	1.5676e-16	AEBP1
GTF3A	4.99948e-21	-0.373478	0.082	0.325	1.67673e-16	GTF3A
MCUB	5.06207e-21	-0.374538	0.025	0.222	1.69772e-16	MCUB
CNN3	5.30332e-21	-0.470825	0.26	0.565	1.77863e-16	CNN3
NT5C	6.50567e-21	-0.432446	0.062	0.303	2.18187e-16	NT5C
NR4A3	7.43596e-21	-0.347198	0.008	0.147	2.49387e-16	NR4A3
DNAJC1	9.74799e-21	-0.375835	0.026	0.205	3.26928e-16	DNAJC1
TSC22D3	1.08219e-20	-0.352067	0.4	0.721	3.62944e-16	TSC22D3
LARP6	1.53502e-20	-0.362445	0.049	0.254	5.14814e-16	LARP6
IFIT1	1.61125e-20	-0.403849	0.081	0.33	5.40381e-16	IFIT1
OASL	1.62748e-20	-0.366952	0.009	0.169	5.45824e-16	OASL
SPRY1	2.09112e-20	-0.420559	0.243	0.582	7.01319e-16	SPRY1
S100A14	2.60138e-20	0.637328	0.151	0.01	8.7245e-16	S100A14
HEG1	3.65968e-20	-0.34018	0.016	0.166	1.22738e-15	HEG1
FKBP9	4.08956e-20	-0.415977	0.096	0.377	1.37156e-15	FKBP9
DSC3	4.23387e-20	0.590033	0.127	0.005	1.41996e-15	DSC3
NT5E	4.28795e-20	-0.371506	0.169	0.489	1.43809e-15	NT5E
ARL6IP1	5.5147e-20	0.797614	0.309	0.12	1.84952e-15	ARL6IP1
UBL5	5.8549e-20	-0.285022	0.321	0.682	1.96362e-15	UBL5
ARPC2	6.67173e-20	-0.251058	0.366	0.704	2.23756e-15	ARPC2
PPIC	6.84354e-20	-0.30597	0.258	0.557	2.29519e-15	PPIC
RAB4A	6.9089e-20	-0.421716	0.035	0.237	2.31711e-15	RAB4A
DBN1	7.40323e-20	-0.414407	0.164	0.433	2.4829e-15	DBN1
EPN1	7.89569e-20	-0.317413	0.013	0.149	2.64806e-15	EPN1
PAMR1	9.48219e-20	-0.33238	0.018	0.174	3.18014e-15	PAMR1
TMEM160	1.01291e-19	-0.337655	0.024	0.2	3.39708e-15	TMEM160
SARAF	1.04838e-19	-0.337911	0.308	0.645	3.51607e-15	SARAF
RNASEK	1.0736e-19	0.824555	0.421	0.23	3.60066e-15	RNASEK
DSG1	1.1004e-19	0.536808	0.119	0.002	3.69051e-15	DSG1
SIGMAR1	1.13055e-19	-0.337924	0.026	0.203	3.79165e-15	SIGMAR1
CERCAM	1.32799e-19	-0.363021	0.057	0.286	4.45381e-15	CERCAM
PET100	1.47312e-19	-0.403498	0.059	0.313	4.94056e-15	PET100
IFI35	2.23085e-19	-0.399628	0.094	0.342	7.48182e-15	IFI35
SHISA4	2.25086e-19	-0.353133	0.037	0.23	7.54895e-15	SHISA4
PERP	2.40696e-19	0.934986	0.396	0.222	8.07245e-15	PERP
TRAC	2.64736e-19	-0.307662	0.011	0.144	8.87872e-15	TRAC
ABL2	2.783e-19	-0.371108	0.029	0.203	9.33361e-15	ABL2
HSPH1	2.78625e-19	0.821345	0.275	0.095	9.34453e-15	HSPH1
MYOF	4.04356e-19	-0.367644	0.074	0.333	1.35613e-14	MYOF
RAMP2	4.32896e-19	-0.517348	0.087	0.313	1.45185e-14	RAMP2
ISLR	4.88079e-19	-0.315671	0.468	0.765	1.63692e-14	ISLR
GEM	5.13789e-19	1.06855	0.513	0.33	1.72315e-14	GEM
HM13	7.7761e-19	-0.309021	0.26	0.601	2.60795e-14	HM13
MAFB	1.4238e-18	0.859723	0.392	0.183	4.77515e-14	MAFB
MGST1	1.61482e-18	-0.424682	0.347	0.648	5.41579e-14	MGST1
SPARC	1.65692e-18	-0.325604	0.755	0.929	5.55696e-14	SPARC
HYI	1.70711e-18	-0.412671	0.032	0.215	5.72532e-14	HYI
UQCRQ	1.75433e-18	-0.273157	0.322	0.692	5.88368e-14	UQCRQ
GLUD1	1.95526e-18	-0.36696	0.111	0.391	6.55754e-14	GLUD1
ACKR3	2.34087e-18	-0.305171	0.013	0.137	7.85081e-14	ACKR3
PRRX1	2.84149e-18	-0.283236	0.51	0.836	9.52978e-14	PRRX1
MRPL41	3.05881e-18	-0.316736	0.131	0.438	1.02586e-13	MRPL41
ATP5MPL	3.08429e-18	-0.309453	0.241	0.555	1.03441e-13	ATP5MPL
ECM1	3.16592e-18	-0.389319	0.394	0.694	1.06179e-13	ECM1
P4HB	4.81815e-18	-0.289396	0.334	0.667	1.61591e-13	P4HB
TFG	4.82154e-18	-0.343208	0.099	0.34	1.61705e-13	TFG
TMEM165	4.94338e-18	-0.361018	0.051	0.252	1.65791e-13	TMEM165
BAG1	6.0326e-18	-0.299253	0.013	0.169	2.02321e-13	BAG1
TUBB6	6.49604e-18	-0.317292	0.202	0.499	2.17864e-13	TUBB6
GLRX	7.72671e-18	-0.340341	0.061	0.293	2.59138e-13	GLRX
SLFN5	8.73693e-18	-0.383006	0.087	0.323	2.93019e-13	SLFN5
HERC6	9.43116e-18	-0.2606	0.009	0.12	3.16302e-13	HERC6
FAAP20	1.01296e-17	-0.39326	0.073	0.313	3.39726e-13	FAAP20
ITGBL1	1.35847e-17	-0.37257	0.115	0.377	4.55603e-13	ITGBL1
COL4A1	1.5619e-17	-0.437195	0.065	0.269	5.2383e-13	COL4A1
TMEM147	1.6964e-17	-0.286787	0.14	0.406	5.68937e-13	TMEM147
UBE2E3	1.79114e-17	-0.329249	0.105	0.345	6.00711e-13	UBE2E3
HMG20B	1.97244e-17	-0.326996	0.032	0.203	6.61517e-13	HMG20B
DPT	2.16607e-17	-0.328458	0.46	0.753	7.26458e-13	DPT
AQP1	2.24118e-17	-0.400631	0.122	0.367	7.51648e-13	AQP1
RSAD2	2.5432e-17	-0.269264	0.002	0.105	8.52938e-13	RSAD2
GALNT15	2.95758e-17	-0.33393	0.01	0.142	9.91913e-13	GALNT15
PDPN	2.96424e-17	-0.349717	0.031	0.188	9.94145e-13	PDPN
NME2	3.27832e-17	0.681081	0.83	0.804	1.09948e-12	NME2
SSC5D	5.24425e-17	-0.329536	0.061	0.271	1.75882e-12	SSC5D
CD34	5.48181e-17	-0.330432	0.363	0.645	1.83849e-12	CD34
LINC01133	5.77981e-17	-0.320561	0.033	0.178	1.93843e-12	LINC01133
SPPL2A	5.78855e-17	-0.33834	0.056	0.269	1.94136e-12	SPPL2A
UBE2J2	6.15947e-17	-0.300487	0.01	0.139	2.06576e-12	UBE2J2
EIF2AK2	8.02514e-17	-0.378567	0.123	0.379	2.69147e-12	EIF2AK2
COL5A2	8.08505e-17	-0.302672	0.183	0.482	2.71156e-12	COL5A2
SH3GLB1	9.60163e-17	-0.360665	0.113	0.377	3.22019e-12	SH3GLB1
PDK4	9.61086e-17	-0.440567	0.215	0.487	3.22329e-12	PDK4
GNPTG	1.01358e-16	-0.397742	0.084	0.328	3.39933e-12	GNPTG
CD68	1.10005e-16	-0.373531	0.166	0.421	3.68936e-12	CD68
AL136454.1	1.18817e-16	-0.338176	0.016	0.166	3.98488e-12	AL136454.1
CCDC69	1.24094e-16	-0.272645	0.007	0.122	4.16187e-12	CCDC69
ARF5	1.52621e-16	-0.255819	0.287	0.589	5.1186e-12	ARF5
UGP2	1.54812e-16	-0.398542	0.118	0.357	5.19209e-12	UGP2
PLEC	1.58666e-16	-0.36085	0.113	0.372	5.32134e-12	PLEC
BST2	1.61481e-16	-0.572981	0.154	0.394	5.41576e-12	BST2
PLSCR1	2.04923e-16	-0.359017	0.178	0.445	6.87269e-12	PLSCR1
KLF9	2.17131e-16	-0.389201	0.095	0.34	7.28212e-12	KLF9
ANK2	2.21207e-16	-0.364484	0.183	0.474	7.41886e-12	ANK2
JUND	2.24989e-16	-0.370669	0.041	0.225	7.54569e-12	JUND
EIF5A	2.79393e-16	-0.251691	0.376	0.716	9.3703e-12	EIF5A
PLBD1	4.21084e-16	-0.342958	0.042	0.225	1.41223e-11	PLBD1
ACAA1	5.64445e-16	-0.321616	0.031	0.203	1.89304e-11	ACAA1
THBS2	5.98332e-16	-0.400238	0.176	0.462	2.00668e-11	THBS2
SASH1	6.16815e-16	-0.365574	0.09	0.325	2.06867e-11	SASH1
PPM1G	6.95066e-16	-0.312139	0.038	0.205	2.33111e-11	PPM1G
SLC5A3	9.28111e-16	0.750184	0.219	0.059	3.1127e-11	SLC5A3
CFB	9.31528e-16	-0.387332	0.064	0.257	3.12416e-11	CFB
EMD	9.80386e-16	-0.263555	0.161	0.443	3.28802e-11	EMD
CYBRD1	1.00143e-15	-0.257964	0.292	0.611	3.3586e-11	CYBRD1
COL6A1	1.16249e-15	-0.295336	0.697	0.914	3.89876e-11	COL6A1
LRP1	1.19569e-15	-0.277293	0.495	0.807	4.01012e-11	LRP1
NIPSNAP2	1.43385e-15	-0.318623	0.035	0.22	4.80885e-11	NIPSNAP2
FMOD	1.44667e-15	-0.288721	0.136	0.391	4.85184e-11	FMOD
PTGDS	1.58631e-15	1.04973	0.204	0.073	5.32017e-11	PTGDS
SRPX2	1.64574e-15	-0.375564	0.054	0.257	5.51947e-11	SRPX2
PNPLA2	1.65532e-15	-0.383582	0.042	0.218	5.55161e-11	PNPLA2
FEZ1	2.20144e-15	-0.304325	0.05	0.237	7.38318e-11	FEZ1
MASP1	2.34941e-15	-0.377468	0.062	0.271	7.87946e-11	MASP1
ACAP2	2.35865e-15	-0.373158	0.098	0.352	7.91045e-11	ACAP2
POLDIP2	2.38881e-15	-0.290643	0.023	0.166	8.0116e-11	POLDIP2
SPTAN1	2.53452e-15	-0.33307	0.188	0.457	8.50028e-11	SPTAN1
WISP2	2.75009e-15	-0.38196	0.258	0.496	9.22324e-11	WISP2
LAP3	2.80163e-15	-0.397332	0.086	0.318	9.39611e-11	LAP3
POMP	3.08079e-15	-0.295926	0.191	0.496	1.03324e-10	POMP
SURF4	3.16028e-15	-0.325368	0.11	0.357	1.05989e-10	SURF4
SOD2	3.50687e-15	-0.412884	0.267	0.57	1.17613e-10	SOD2
LAMC1	3.88952e-15	-0.296904	0.118	0.381	1.30447e-10	LAMC1
RBMS1	4.20766e-15	-0.333985	0.143	0.411	1.41117e-10	RBMS1
RAB32	4.25208e-15	-0.293257	0.031	0.174	1.42606e-10	RAB32
PSME2	4.73426e-15	-0.302414	0.293	0.601	1.58778e-10	PSME2
HSD3B7	5.75217e-15	-0.309782	0.051	0.21	1.92916e-10	HSD3B7
CAB39L	6.82017e-15	-0.327165	0.065	0.267	2.28735e-10	CAB39L
DYNC1H1	7.06309e-15	-0.312527	0.152	0.43	2.36882e-10	DYNC1H1
PDGFRB	7.67658e-15	-0.308992	0.263	0.55	2.57457e-10	PDGFRB
CDIPT	8.35911e-15	-0.282483	0.075	0.286	2.80348e-10	CDIPT
OSBPL8	9.81719e-15	-0.256695	0.164	0.428	3.29249e-10	OSBPL8
VCAN	1.04642e-14	-0.292035	0.598	0.853	3.50948e-10	VCAN
DPP7	1.09526e-14	-0.30262	0.121	0.372	3.67329e-10	DPP7
AOX1	2.28867e-14	-0.349264	0.058	0.235	7.67575e-10	AOX1
ATP5MF	2.33823e-14	-0.252817	0.279	0.587	7.84197e-10	ATP5MF
ADM	2.34449e-14	-0.3889	0.089	0.274	7.86295e-10	ADM
AADAC	2.4365e-14	-0.314321	0.009	0.122	8.17152e-10	AADAC
MPG	2.45264e-14	-0.258369	0.143	0.389	8.22567e-10	MPG
COMT	2.62763e-14	-0.259951	0.215	0.487	8.81254e-10	COMT
ANKRD28	2.84635e-14	-0.287564	0.061	0.257	9.54607e-10	ANKRD28
COL17A1	2.88276e-14	0.490429	0.102	0.002	9.66819e-10	COL17A1
C5orf24	3.00883e-14	-0.315023	0.051	0.222	1.0091e-09	C5orf24
COPS9	3.39968e-14	-0.278424	0.151	0.411	1.14018e-09	COPS9
RAB5IF	3.85022e-14	-0.25631	0.015	0.134	1.29129e-09	RAB5IF
SNRPG	4.23452e-14	-0.264059	0.193	0.474	1.42017e-09	SNRPG
DKK3	5.52156e-14	-0.38198	0.064	0.232	1.85182e-09	DKK3
SPON1	5.74014e-14	-0.33582	0.019	0.149	1.92513e-09	SPON1
TNMD	7.11761e-14	-0.405988	0.019	0.144	2.3871e-09	TNMD
CLEC3B	8.26959e-14	-0.330654	0.652	0.792	2.77345e-09	CLEC3B
EEF1B2	8.61282e-14	0.659272	0.784	0.765	2.88857e-09	EEF1B2
DESI2	8.671e-14	-0.308662	0.037	0.2	2.90808e-09	DESI2
XAF1	9.06356e-14	-0.306135	0.03	0.181	3.03974e-09	XAF1
RNF24	1.12255e-13	-0.311367	0.068	0.259	3.7648e-09	RNF24
MYL9	1.31616e-13	-0.257218	0.356	0.633	4.41414e-09	MYL9
BAG2	1.38697e-13	-0.294808	0.041	0.2	4.65163e-09	BAG2
ODF3B	1.40589e-13	-0.305692	0.075	0.293	4.71508e-09	ODF3B
NDUFA13	1.48112e-13	0.714025	0.348	0.21	4.96738e-09	NDUFA13
NAA38	1.51288e-13	-0.281697	0.145	0.413	5.07389e-09	NAA38
AC020916.1	1.58868e-13	-0.29641	0.029	0.156	5.32813e-09	AC020916.1
CHRAC1	1.59471e-13	-0.275541	0.034	0.191	5.34833e-09	CHRAC1
SPR	1.68873e-13	-0.282733	0.015	0.125	5.66365e-09	SPR
CTSA	1.75111e-13	-0.269723	0.169	0.418	5.87288e-09	CTSA
STAT2	1.77765e-13	-0.274449	0.039	0.196	5.96189e-09	STAT2
LGALS3	1.89867e-13	0.439878	0.961	0.98	6.36775e-09	LGALS3
ZFAND5	2.44582e-13	-0.313051	0.134	0.389	8.20279e-09	ZFAND5
XRCC6	2.73575e-13	-0.25975	0.231	0.528	9.17515e-09	XRCC6
DEK	2.91484e-13	-0.33804	0.164	0.438	9.77579e-09	DEK
ATF4	3.03537e-13	-0.26959	0.191	0.455	1.018e-08	ATF4
SNX21	3.32128e-13	-0.290428	0.08	0.276	1.11389e-08	SNX21
GPX3	3.78685e-13	-0.391551	0.05	0.196	1.27003e-08	GPX3
PAIP1	3.97675e-13	-0.297314	0.046	0.21	1.33372e-08	PAIP1
SCARB2	4.93522e-13	-0.288536	0.106	0.337	1.65518e-08	SCARB2
HMCN1	5.30745e-13	-0.352893	0.022	0.181	1.78001e-08	HMCN1
NDUFC1	6.38517e-13	-0.274194	0.21	0.469	2.14146e-08	NDUFC1
PI16	8.28275e-13	0.820552	0.483	0.291	2.77787e-08	PI16
SDHD	8.97019e-13	0.668096	0.272	0.134	3.00842e-08	SDHD
RNF213	9.83063e-13	-0.328236	0.079	0.291	3.297e-08	RNF213
ITGB1	1.0678e-12	-0.264176	0.268	0.577	3.58117e-08	ITGB1
CRABP2	1.12232e-12	-0.276414	0.347	0.628	3.76404e-08	CRABP2
KCNE4	1.14907e-12	-0.355879	0.08	0.267	3.85377e-08	KCNE4
SPRYD3	1.17984e-12	-0.292407	0.068	0.242	3.95695e-08	SPRYD3
FGFR1	1.24925e-12	-0.286613	0.156	0.394	4.18975e-08	FGFR1
MRC2	1.36198e-12	-0.3313	0.112	0.333	4.5678e-08	MRC2
LIMS1	1.39024e-12	-0.256104	0.159	0.408	4.66257e-08	LIMS1
PARVA	1.42118e-12	-0.295033	0.082	0.276	4.76636e-08	PARVA
EIF2S2	1.43151e-12	-0.270171	0.112	0.342	4.80101e-08	EIF2S2
UQCR10	2.05423e-12	-0.286932	0.22	0.487	6.88949e-08	UQCR10
AQP3	2.28824e-12	0.59597	0.171	0.051	7.67429e-08	AQP3
ATP5F1D	2.32985e-12	-0.260499	0.019	0.149	7.81384e-08	ATP5F1D
APOL6	2.87352e-12	-0.283073	0.045	0.2	9.63723e-08	APOL6
HES1	2.95061e-12	0.718811	0.297	0.147	9.89577e-08	HES1
MYOC	3.40024e-12	-0.656593	0.066	0.203	1.14037e-07	MYOC
FN1	3.45313e-12	-0.429191	0.268	0.535	1.15811e-07	FN1
HMGN1	3.85753e-12	-0.252533	0.081	0.276	1.29374e-07	HMGN1
BTG1	3.99865e-12	-0.30927	0.394	0.702	1.34107e-07	BTG1
IGF1	4.27423e-12	-0.433769	0.309	0.548	1.43349e-07	IGF1
SEMA3C	4.98761e-12	-0.308226	0.049	0.191	1.67274e-07	SEMA3C
MRPL52	5.01375e-12	-0.254172	0.091	0.311	1.68151e-07	MRPL52
PRELP	5.02772e-12	-0.338661	0.154	0.381	1.6862e-07	PRELP
AHNAK2	5.11634e-12	-0.278439	0.118	0.323	1.71592e-07	AHNAK2
POLE4	5.28305e-12	-0.265649	0.097	0.308	1.77183e-07	POLE4
SP100	5.74505e-12	-0.301133	0.153	0.389	1.92677e-07	SP100
NCOA7	6.42131e-12	-0.26927	0.083	0.301	2.15358e-07	NCOA7
FLNA	7.15635e-12	-0.254924	0.218	0.491	2.4001e-07	FLNA
ARRDC3	8.08853e-12	-0.266136	0.047	0.203	2.71273e-07	ARRDC3
SERTAD1	8.80626e-12	-0.30845	0.135	0.337	2.95344e-07	SERTAD1
MT1M	9.17824e-12	-0.591178	0.317	0.521	3.0782e-07	MT1M
CLTB	9.84845e-12	-0.295708	0.045	0.191	3.30297e-07	CLTB
TSHZ2	1.28006e-11	-0.252915	0.103	0.306	4.29306e-07	TSHZ2
CRAT	1.3141e-11	-0.268096	0.055	0.232	4.40722e-07	CRAT
RNF19A	1.4246e-11	-0.270856	0.084	0.274	4.77783e-07	RNF19A
NDUFA6	1.52512e-11	-0.253405	0.174	0.43	5.11496e-07	NDUFA6
PTN	1.57424e-11	0.578187	0.124	0.024	5.27969e-07	PTN
NID1	1.66508e-11	-0.290711	0.1	0.308	5.58434e-07	NID1
C19orf66	1.66803e-11	-0.272164	0.068	0.254	5.59425e-07	C19orf66
IRF7	1.73421e-11	-0.257714	0.041	0.203	5.81619e-07	IRF7
JUP	1.78068e-11	0.475651	0.123	0.027	5.97205e-07	JUP
TENT5A	2.10569e-11	-0.256479	0.213	0.46	7.06207e-07	TENT5A
SIGIRR	2.19671e-11	-0.251119	0.137	0.347	7.36732e-07	SIGIRR
WIPI1	2.30384e-11	-0.27216	0.063	0.23	7.72661e-07	WIPI1
FIBIN	2.52641e-11	-0.255136	0.029	0.152	8.47307e-07	FIBIN
PAM	2.54993e-11	-0.264208	0.242	0.516	8.55194e-07	PAM
F3	2.69916e-11	-0.299482	0.022	0.134	9.05245e-07	F3
DPYSL2	3.65873e-11	-0.271103	0.123	0.34	1.22707e-06	DPYSL2
EEF2	4.26599e-11	0.60639	0.85	0.883	1.43073e-06	EEF2
ABL1	4.33191e-11	-0.257534	0.045	0.186	1.45284e-06	ABL1
SRRM2	4.50944e-11	-0.317409	0.099	0.303	1.51238e-06	SRRM2
CPXM1	4.83082e-11	-0.338825	0.066	0.222	1.62016e-06	CPXM1
TNFSF10	5.22602e-11	-0.315759	0.138	0.364	1.7527e-06	TNFSF10
MPST	7.14801e-11	-0.285815	0.03	0.156	2.3973e-06	MPST
SCARA3	7.17079e-11	-0.273861	0.049	0.2	2.40494e-06	SCARA3
EMCN	7.70745e-11	0.504873	0.135	0.034	2.58493e-06	EMCN
IGFBP7	8.03799e-11	-0.414763	0.87	0.956	2.69578e-06	IGFBP7
RGS16	8.89549e-11	0.79536	0.318	0.174	2.98337e-06	RGS16
REV3L	9.33647e-11	-0.28134	0.232	0.489	3.13126e-06	REV3L
ITGB5	1.0487e-10	-0.267699	0.083	0.264	3.51714e-06	ITGB5
EDNRB	1.10932e-10	-0.389708	0.08	0.249	3.72044e-06	EDNRB
NCOR1	1.13147e-10	-0.258211	0.095	0.289	3.79474e-06	NCOR1
C1orf21	1.26202e-10	-0.257356	0.064	0.218	4.23256e-06	C1orf21
AK3	1.70689e-10	-0.259488	0.104	0.293	5.72456e-06	AK3
IL6ST	3.09676e-10	-0.29019	0.236	0.516	1.03859e-05	IL6ST
HTATIP2	3.28354e-10	-0.284627	0.049	0.183	1.10123e-05	HTATIP2
ANGPTL1	4.85295e-10	-0.252144	0.239	0.474	1.62758e-05	ANGPTL1
MAP3K8	4.87211e-10	-0.277949	0.08	0.262	1.63401e-05	MAP3K8
STEAP4	5.23014e-10	-0.27887	0.038	0.174	1.75408e-05	STEAP4
GSTM5	7.20981e-10	0.586454	0.239	0.13	2.41803e-05	GSTM5
SFRP2	7.63527e-10	-0.4253	0.578	0.792	2.56072e-05	SFRP2
NDUFA11	8.07154e-10	0.530853	0.185	0.068	2.70703e-05	NDUFA11
UBE2D1	9.50133e-10	-0.287939	0.042	0.174	3.18656e-05	UBE2D1
METTL5	1.42453e-09	-0.252762	0.092	0.264	4.77759e-05	METTL5
IL6	1.70359e-09	-0.304579	0.033	0.144	5.71349e-05	IL6
TMED1	1.91876e-09	-0.258241	0.054	0.2	6.43513e-05	TMED1
TMBIM4	1.92023e-09	0.650707	0.311	0.183	6.44005e-05	TMBIM4
TPT1	2.20719e-09	0.315457	0.983	0.99	7.40248e-05	TPT1
SNAI1	2.26403e-09	0.40163	0.106	0.017	7.5931e-05	SNAI1
HMGN2	2.26728e-09	0.552353	0.547	0.491	7.60399e-05	HMGN2
MIR22HG	3.43758e-09	-0.296555	0.072	0.222	0.000115289	MIR22HG
IL32	3.86006e-09	-0.391225	0.061	0.188	0.000129459	IL32
ARL2	5.30838e-09	0.593163	0.272	0.166	0.000178032	ARL2
IGFBP3	5.5741e-09	0.569454	0.223	0.134	0.000186944	IGFBP3
STOM	1.03745e-08	-0.254701	0.224	0.457	0.000347939	STOM
HTRA3	1.1817e-08	-0.270391	0.068	0.22	0.000396318	HTRA3
SMIM7	1.77765e-08	0.49149	0.195	0.093	0.000596187	SMIM7
DDIT4	1.84143e-08	0.533354	0.227	0.12	0.000617578	DDIT4
PLA2G16	2.06117e-08	-0.251559	0.073	0.218	0.000691274	PLA2G16
ASS1	3.5379e-08	-0.314248	0.106	0.274	0.00118654	ASS1
SNHG8	3.80341e-08	0.615617	0.408	0.33	0.00127559	SNHG8
PPP1R10	4.67329e-08	0.512104	0.203	0.112	0.00156733	PPP1R10
ID4	7.44753e-08	0.504489	0.163	0.081	0.00249775	ID4
SYAP1	7.48783e-08	-0.255463	0.055	0.186	0.00251127	SYAP1
FABP5	9.44993e-08	0.429702	0.204	0.117	0.00316932	FABP5
THBS1	1.38479e-07	-0.253798	0.041	0.142	0.00464431	THBS1
COL1A1	1.42213e-07	-0.470645	0.776	0.873	0.00476953	COL1A1
PHLDA1	2.24653e-07	-0.253036	0.039	0.132	0.0075344	PHLDA1
RSRP1	2.25674e-07	0.578004	0.389	0.345	0.00756866	RSRP1
IL33	2.75753e-07	0.480516	0.179	0.086	0.00924821	IL33
ALDH1A1	2.96275e-07	0.471602	0.189	0.105	0.00993646	ALDH1A1
NME1	3.89392e-07	0.331213	0.105	0.032	0.0130594	NME1
IL11RA	3.93054e-07	0.484465	0.298	0.232	0.0131822	IL11RA
COL4A2	4.44094e-07	-0.324137	0.134	0.311	0.014894	COL4A2
KLF10	4.60819e-07	0.563408	0.267	0.183	0.015455	KLF10
HOXC6	5.13984e-07	0.426859	0.143	0.071	0.017238	HOXC6
RACK1	9.77147e-07	0.367714	0.954	0.978	0.0327716	RACK1
NEDD8	1.27808e-06	0.537866	0.384	0.337	0.0428642	NEDD8

## Sheet: C5 FB-4
	p_val	avg_logFC	pct.1	pct.2	p_val_adj	Gene
CST3	7.31364e-259	-2.56399	0.723	1	2.45285e-254	CST3
HLA-B	3.20188e-185	-1.71795	0.662	1	1.07385e-180	HLA-B
HLA-C	2.73959e-155	-1.20483	0.799	1	9.18805e-151	HLA-C
ITM2B	4.28141e-139	-1.36899	0.304	0.991	1.4359e-134	ITM2B
NNMT	5.50265e-139	-1.47724	0.318	0.985	1.84548e-134	NNMT
HSPA1B	5.17958e-132	2.71731	0.935	0.566	1.73713e-127	HSPA1B
KRT14	8.41607e-131	2.44863	0.824	0.135	2.82258e-126	KRT14
COL6A3	7.17887e-129	-1.41041	0.593	1	2.40765e-124	COL6A3
HSPA1A	2.32455e-125	2.2728	0.969	0.781	7.79607e-121	HSPA1A
MT2A	7.36471e-124	-2.45152	0.386	0.943	2.46998e-119	MT2A
IFI27	8.81417e-121	-1.44423	0.324	0.97	2.9561e-116	IFI27
TNC	4.46073e-120	-1.95128	0.268	0.937	1.49604e-115	TNC
TYMP	1.18601e-119	-1.29845	0.104	0.892	3.97765e-115	TYMP
HLA-A	1.18819e-118	-1.01146	0.87	1	3.98497e-114	HLA-A
IFITM1	9.67021e-118	-1.17578	0.578	0.991	3.24319e-113	IFITM1
PRSS23	8.4267e-116	-1.48106	0.062	0.79	2.82615e-111	PRSS23
B2M	2.96329e-110	-0.752466	0.99	1	9.9383e-106	B2M
IFITM3	1.1417e-108	-0.8154	0.924	0.997	3.82903e-104	IFITM3
CTHRC1	2.68386e-103	-1.38265	0.121	0.817	9.00114e-99	CTHRC1
ISG15	3.48954e-98	-1.3021	0.103	0.835	1.17032e-93	ISG15
STAT1	7.1053e-95	-1.23662	0.09	0.799	2.38298e-90	STAT1
RCN1	6.47351e-92	-1.11749	0.165	0.883	2.17109e-87	RCN1
HIF1A	1.13123e-91	-1.16266	0.097	0.775	3.79392e-87	HIF1A
CYP7B1	1.19637e-90	-1.19879	0.055	0.707	4.01239e-86	CYP7B1
COL4A2	7.83722e-88	-1.16953	0.147	0.868	2.62845e-83	COL4A2
COL4A1	3.94746e-86	-1.25087	0.129	0.838	1.3239e-81	COL4A1
CTSB	1.32995e-84	-1.10798	0.331	0.91	4.46038e-80	CTSB
IFI6	1.15562e-82	-1.06097	0.263	0.904	3.87571e-78	IFI6
C1R	1.17972e-82	-0.958476	0.419	0.973	3.95653e-78	C1R
LAP3	1.34061e-82	-1.2166	0.099	0.749	4.49614e-78	LAP3
PRELID1	5.01483e-82	-0.954818	0.019	0.566	1.68187e-77	PRELID1
TPM4	7.7305e-80	-0.904777	0.373	0.955	2.59266e-75	TPM4
SPARC	2.74035e-75	-0.820639	0.881	0.997	9.19059e-71	SPARC
CXCL14	2.85933e-75	1.20297	0.94	0.488	9.58962e-71	CXCL14
LGALS3BP	1.31305e-73	-0.958267	0.198	0.862	4.40372e-69	LGALS3BP
IL32	1.3431e-72	-1.29098	0.101	0.751	4.50447e-68	IL32
KRT5	1.57673e-72	1.96448	0.615	0.105	5.28803e-68	KRT5
KRT1	8.5414e-72	1.85602	0.516	0.015	2.86462e-67	KRT1
IFIT3	9.08509e-72	-1.08534	0.029	0.551	3.04696e-67	IFIT3
C1S	2.23043e-71	-0.720879	0.819	0.997	7.48043e-67	C1S
BST2	1.47798e-70	-1.18738	0.16	0.778	4.95686e-66	BST2
COL6A6	3.1474e-70	-1.13599	0.028	0.551	1.05557e-65	COL6A6
PSMB9	1.56508e-69	-0.95912	0.146	0.79	5.24896e-65	PSMB9
IGFBP7	4.61279e-69	-0.951121	0.56	0.982	1.54704e-64	IGFBP7
COL12A1	7.59303e-69	-1.0721	0.175	0.772	2.54655e-64	COL12A1
FTH1	1.08768e-68	-0.630802	0.971	0.997	3.64788e-64	FTH1
ATP5F1E	9.00253e-68	-0.742978	0.483	0.979	3.01927e-63	ATP5F1E
PSME2	3.0726e-67	-0.909087	0.241	0.859	1.03049e-62	PSME2
SELENOS	1.17088e-66	-0.834753	0.123	0.757	3.9269e-62	SELENOS
CD74	2.02284e-66	-1.59438	0.211	0.796	6.78422e-62	CD74
MME	6.80104e-66	-0.892857	0.012	0.479	2.28093e-61	MME
TMSB10	4.67376e-64	-0.550818	0.929	0.997	1.56749e-59	TMSB10
PFN1	4.98188e-62	-0.787059	0.543	0.967	1.67082e-57	PFN1
LGALS7B	1.78013e-61	1.72643	0.454	0.015	5.97021e-57	LGALS7B
TIMP1	2.6781e-61	-0.759746	0.731	0.985	8.9818e-57	TIMP1
KLF6	7.31043e-61	-0.738354	0.264	0.862	2.45177e-56	KLF6
SERPINF1	4.74891e-60	-0.642968	0.661	0.976	1.59269e-55	SERPINF1
COL5A2	1.92538e-59	-0.906777	0.29	0.874	6.45736e-55	COL5A2
COL6A2	4.28353e-59	-0.725769	0.89	1	1.43661e-54	COL6A2
DNAJB1	3.37516e-58	2.38046	0.653	0.296	1.13196e-53	DNAJB1
TAGLN2	2.19285e-57	-0.621139	0.668	0.982	7.35436e-53	TAGLN2
EPSTI1	3.49363e-57	-0.763337	0.023	0.485	1.17169e-52	EPSTI1
CD47	4.54191e-57	-0.773647	0.11	0.665	1.52327e-52	CD47
COL5A3	1.84143e-56	-0.829815	0.023	0.488	6.17579e-52	COL5A3
P4HB	2.35866e-56	-0.666778	0.353	0.907	7.91049e-52	P4HB
KDELR2	2.99024e-56	-0.740397	0.107	0.698	1.00287e-51	KDELR2
TNFRSF12A	5.72224e-56	-0.826209	0.031	0.461	1.91913e-51	TNFRSF12A
THY1	7.34815e-56	-0.669756	0.487	0.934	2.46442e-51	THY1
GADD45GIP1	1.46273e-55	-0.773249	0.054	0.578	4.90571e-51	GADD45GIP1
COL6A1	3.70795e-55	-0.75309	0.854	0.997	1.24357e-50	COL6A1
PSME1	4.78888e-55	-0.600263	0.394	0.94	1.60609e-50	PSME1
CRISPLD2	5.48072e-55	-0.846828	0.115	0.68	1.83812e-50	CRISPLD2
WARS	1.62478e-54	-0.982781	0.045	0.515	5.44919e-50	WARS
HLA-E	3.43802e-53	-0.669507	0.516	0.946	1.15304e-48	HLA-E
PLSCR1	6.97466e-52	-0.744549	0.106	0.659	2.33916e-47	PLSCR1
SPHK1	7.70668e-51	-0.653963	0.011	0.365	2.58467e-46	SPHK1
MEDAG	9.65795e-51	-0.746944	0.01	0.335	3.23908e-46	MEDAG
LTBP1	1.50052e-50	-0.664828	0.154	0.784	5.03245e-46	LTBP1
WIPI1	1.62377e-50	-0.758892	0.059	0.542	5.44578e-46	WIPI1
COL6A5	1.66093e-50	-1.00572	0.076	0.608	5.57041e-46	COL6A5
HLA-F	2.09547e-50	-0.707483	0.099	0.668	7.0278e-46	HLA-F
CERCAM	2.27381e-49	-0.652838	0.081	0.602	7.6259e-45	CERCAM
GBP1	2.55024e-49	-0.900983	0.023	0.404	8.553e-45	GBP1
C4orf48	6.22397e-49	-0.583192	0.005	0.344	2.08739e-44	C4orf48
LY6E	1.20669e-48	-0.553898	0.679	0.988	4.04698e-44	LY6E
S100A6	2.87845e-48	-0.431572	0.992	0.997	9.65375e-44	S100A6
PTGES	5.55963e-48	-0.830906	0.123	0.656	1.86459e-43	PTGES
LDHA	9.31335e-48	-0.622194	0.539	0.952	3.12351e-43	LDHA
ARID5B	3.27813e-47	-0.737606	0.188	0.754	1.09942e-42	ARID5B
UBE2L6	5.7267e-47	-0.6869	0.11	0.623	1.92062e-42	UBE2L6
ANXA5	6.10886e-47	-0.475434	0.655	0.982	2.04879e-42	ANXA5
SELENOM	6.57277e-47	-0.539751	0.709	0.982	2.20438e-42	SELENOM
PCOLCE	2.32318e-46	-0.563176	0.676	0.988	7.79148e-42	PCOLCE
DMKN	1.0295e-45	1.46072	0.37	0.018	3.45273e-41	DMKN
ADH1B	7.92769e-45	1.64693	0.372	0.018	2.65879e-40	ADH1B
COL3A1	1.54956e-44	-0.784885	0.901	1	5.19692e-40	COL3A1
FSTL1	2.65807e-44	-0.632092	0.4	0.886	8.91462e-40	FSTL1
SOD2	3.28719e-44	-0.851692	0.261	0.808	1.10246e-39	SOD2
CCDC85B	3.3726e-44	-0.683194	0.055	0.488	1.1311e-39	CCDC85B
XBP1	4.63302e-44	-0.63136	0.115	0.653	1.55382e-39	XBP1
PDE4D	4.85453e-44	-0.558861	0.011	0.326	1.62811e-39	PDE4D
GUK1	6.26764e-44	-0.592262	0.329	0.85	2.10204e-39	GUK1
MT1E	6.50736e-44	-0.920659	0.367	0.844	2.18244e-39	MT1E
CNN3	8.78975e-44	-0.531935	0.339	0.904	2.94791e-39	CNN3
PPIB	1.01989e-43	-0.473176	0.735	0.985	3.4205e-39	PPIB
CCL19	2.23237e-43	-1.42301	0.116	0.608	7.48692e-39	CCL19
SERPINE2	2.97884e-43	-0.87128	0.055	0.479	9.99044e-39	SERPINE2
KRT10	7.58096e-43	1.50296	0.625	0.356	2.5425e-38	KRT10
MIR4435-2HG	7.95966e-43	-0.708139	0.058	0.503	2.66951e-38	MIR4435-2HG
ADAMDEC1	1.65471e-42	-1.02196	0.014	0.344	5.54957e-38	ADAMDEC1
S100A11	2.64868e-42	-0.479726	0.765	0.991	8.88313e-38	S100A11
SEC61G	9.90618e-42	-0.562006	0.283	0.841	3.32234e-37	SEC61G
COL1A1	1.12258e-41	-0.704449	0.877	0.997	3.7649e-37	COL1A1
COL5A1	4.09764e-41	-0.684509	0.227	0.793	1.37427e-36	COL5A1
SPATS2L	4.44102e-41	-0.56739	0.094	0.623	1.48943e-36	SPATS2L
DNAJC1	4.6836e-41	-0.572968	0.037	0.464	1.57078e-36	DNAJC1
CALU	5.23116e-41	-0.597419	0.269	0.781	1.75443e-36	CALU
OAS1	7.55661e-41	-0.615626	0.039	0.449	2.53434e-36	OAS1
COX7A1	1.29763e-40	-0.60218	0.139	0.674	4.35198e-36	COX7A1
APOE	1.46343e-40	1.34251	0.713	0.389	4.90804e-36	APOE
PARP14	1.46825e-40	-0.659369	0.063	0.518	4.92423e-36	PARP14
TMEM165	2.41598e-40	-0.601014	0.066	0.524	8.1027e-36	TMEM165
AEBP1	4.03748e-40	-0.469337	0.426	0.919	1.35409e-35	AEBP1
SURF4	5.79196e-40	-0.585879	0.093	0.611	1.94251e-35	SURF4
ATP5MD	9.42655e-40	-0.547028	0.197	0.778	3.16148e-35	ATP5MD
IFI44L	1.02207e-39	-0.628464	0.023	0.389	3.42781e-35	IFI44L
MX1	1.05469e-39	-0.636004	0.045	0.449	3.53723e-35	MX1
ATP5ME	1.62428e-39	-0.578859	0.106	0.623	5.44751e-35	ATP5ME
SAT1	2.91655e-39	-0.833441	0.212	0.692	9.78151e-35	SAT1
YBX1	4.98833e-39	-0.498012	0.344	0.874	1.67299e-34	YBX1
SLIRP	5.10374e-39	-0.621336	0.089	0.566	1.71169e-34	SLIRP
CRIP1	5.33943e-39	1.38751	0.779	0.692	1.79074e-34	CRIP1
MX2	7.01054e-39	-0.561685	0.042	0.458	2.35119e-34	MX2
ALDOA	8.38524e-39	-0.455224	0.476	0.904	2.81224e-34	ALDOA
EEF1A1	8.97263e-39	0.442131	0.999	1	3.00924e-34	EEF1A1
PSMB8	9.07637e-39	-0.569297	0.16	0.704	3.04403e-34	PSMB8
GGT5	1.06189e-38	-0.585864	0.17	0.716	3.56136e-34	GGT5
ADAR	2.02406e-38	-0.590385	0.058	0.491	6.78828e-34	ADAR
IGFBP4	2.11292e-38	-0.615384	0.322	0.853	7.08632e-34	IGFBP4
IFI35	2.11395e-38	-0.582086	0.08	0.554	7.08978e-34	IFI35
CTSL	6.23999e-38	-0.615157	0.232	0.743	2.09277e-33	CTSL
PPA1	6.51742e-38	-0.552587	0.232	0.778	2.18581e-33	PPA1
GPM6B	8.18099e-38	-0.703417	0.058	0.485	2.74374e-33	GPM6B
ROMO1	9.55086e-38	-0.480455	0.268	0.811	3.20317e-33	ROMO1
SERPING1	9.7877e-38	-0.471978	0.795	0.991	3.2826e-33	SERPING1
PI15	1.53581e-37	-0.851185	0	0.198	5.1508e-33	PI15
CYC1	2.65267e-37	-0.507854	0.019	0.356	8.89653e-33	CYC1
HTRA3	5.24923e-37	-0.633639	0.023	0.329	1.76049e-32	HTRA3
HM13	7.25725e-37	-0.477807	0.267	0.796	2.43394e-32	HM13
LMNA	8.50909e-37	-0.411684	0.753	0.985	2.85378e-32	LMNA
ENO1	1.62824e-36	-0.501387	0.328	0.838	5.4608e-32	ENO1
TAP1	2.52343e-36	-0.615292	0.06	0.476	8.46308e-32	TAP1
BMP1	3.97035e-36	-0.486812	0.035	0.41	1.33158e-31	BMP1
VAMP5	5.21711e-36	-0.486147	0.315	0.823	1.74971e-31	VAMP5
TMSB4X	6.24375e-36	-0.505458	0.855	0.988	2.09403e-31	TMSB4X
DSP	1.38529e-35	1.27204	0.297	0.012	4.64598e-31	DSP
HAPLN3	1.56583e-35	-0.617749	0.023	0.329	5.25147e-31	HAPLN3
S100A4	1.85983e-35	-0.438411	0.917	0.994	6.23749e-31	S100A4
APOL1	2.145e-35	-0.532536	0.017	0.326	7.19391e-31	APOL1
UQCRQ	2.79985e-35	-0.464276	0.317	0.847	9.39013e-31	UQCRQ
CHN1	4.5429e-35	-0.482686	0.01	0.305	1.5236e-30	CHN1
POMP	1.09983e-34	-0.505121	0.206	0.731	3.6886e-30	POMP
NDUFB1	1.5454e-34	-0.549546	0.059	0.497	5.18297e-30	NDUFB1
MASP1	1.90202e-34	-0.573228	0.053	0.446	6.37899e-30	MASP1
PRRX1	2.11525e-34	-0.515077	0.369	0.865	7.09413e-30	PRRX1
RNF213	2.6926e-34	-0.596017	0.08	0.539	9.03044e-30	RNF213
CYTOR	6.02083e-34	-0.603338	0.068	0.452	2.01927e-29	CYTOR
CYBA	6.54501e-34	-0.443257	0.364	0.844	2.19507e-29	CYBA
ANXA11	6.55511e-34	-0.475717	0.16	0.665	2.19845e-29	ANXA11
S100A13	8.77706e-34	-0.409016	0.549	0.955	2.94365e-29	S100A13
CPZ	9.03437e-34	-0.555995	0.045	0.41	3.02995e-29	CPZ
LAMB1	1.47444e-33	-0.562428	0.088	0.557	4.94499e-29	LAMB1
SERF2	1.49448e-33	-0.37675	0.811	0.988	5.01218e-29	SERF2
FBN1	1.68377e-33	-0.483802	0.303	0.829	5.64703e-29	FBN1
ADAMTS2	2.0868e-33	-0.523247	0.06	0.455	6.99871e-29	ADAMTS2
CEBPD	2.20911e-33	-0.597663	0.084	0.512	7.40892e-29	CEBPD
MFGE8	6.13149e-33	-0.496279	0.286	0.784	2.05638e-28	MFGE8
VCAM1	6.63362e-33	-0.631633	0.088	0.554	2.22478e-28	VCAM1
SERPINH1	7.63902e-33	-0.359005	0.493	0.916	2.56197e-28	SERPINH1
APOL6	8.73267e-33	-0.484033	0.059	0.461	2.92876e-28	APOL6
EIF5A	2.42033e-32	-0.432608	0.343	0.835	8.1173e-28	EIF5A
CTSA	2.43747e-32	-0.443489	0.175	0.674	8.17477e-28	CTSA
BASP1	2.47733e-32	-0.504064	0.042	0.386	8.30847e-28	BASP1
FMOD	3.65683e-32	-0.466117	0.223	0.76	1.22643e-27	FMOD
CFL1	3.80392e-32	-0.310797	0.661	0.985	1.27576e-27	CFL1
GAPDH	4.34183e-32	-0.370902	0.946	0.997	1.45616e-27	GAPDH
CD68	4.44761e-32	-0.541213	0.065	0.455	1.49164e-27	CD68
C1QBP	4.93791e-32	-0.499008	0.064	0.485	1.65608e-27	C1QBP
CYB5A	8.2474e-32	-0.462398	0.261	0.763	2.76601e-27	CYB5A
PKM	1.21117e-31	-0.394497	0.484	0.91	4.06202e-27	PKM
TPI1	3.66354e-31	-0.400748	0.519	0.928	1.22868e-26	TPI1
UBD	5.39058e-31	-0.560714	0.04	0.416	1.80789e-26	UBD
ARPC3	7.12996e-31	-0.426897	0.263	0.799	2.39125e-26	ARPC3
OASL	1.15389e-30	-0.419487	0.005	0.213	3.8699e-26	OASL
PDGFRB	1.37226e-30	-0.471963	0.287	0.796	4.6023e-26	PDGFRB
CLMP	1.69823e-30	-0.491123	0.048	0.401	5.69554e-26	CLMP
TUSC3	1.70281e-30	-0.400218	0.024	0.329	5.71088e-26	TUSC3
CRTAP	1.98643e-30	-0.468701	0.144	0.635	6.6621e-26	CRTAP
PDCD5	5.46076e-30	-0.457587	0.199	0.71	1.83143e-25	PDCD5
CTSK	5.60012e-30	-0.313579	0.73	0.982	1.87817e-25	CTSK
RRAGA	5.97651e-30	-0.480565	0.1	0.53	2.0044e-25	RRAGA
NEAT1	5.9848e-30	-0.571661	0.387	0.892	2.00718e-25	NEAT1
RCN3	6.19749e-30	-0.423207	0.251	0.778	2.07851e-25	RCN3
IL1R1	6.22339e-30	-0.49801	0.052	0.425	2.0872e-25	IL1R1
TMEM258	6.83015e-30	-0.351932	0.344	0.838	2.2907e-25	TMEM258
LEPR	7.52165e-30	1.14544	0.25	0.012	2.52261e-25	LEPR
STMN2	8.09124e-30	-0.728971	0.07	0.419	2.71364e-25	STMN2
CALD1	2.90348e-29	-0.394824	0.631	0.979	9.7377e-25	CALD1
HEXB	4.86798e-29	-0.474775	0.133	0.572	1.63262e-24	HEXB
WNT5A	9.03704e-29	-0.586561	0.014	0.269	3.03084e-24	WNT5A
GYPC	9.09533e-29	-0.359054	0.326	0.799	3.05039e-24	GYPC
MRPL52	1.25882e-28	-0.400581	0.113	0.557	4.22183e-24	MRPL52
MZT2B	1.87468e-28	-0.449221	0.03	0.344	6.2873e-24	MZT2B
ISG20	1.94912e-28	-0.570299	0.018	0.287	6.53696e-24	ISG20
LGALS7	2.03615e-28	1.03665	0.247	0.012	6.82884e-24	LGALS7
VSTM4	2.1235e-28	-0.488023	0.081	0.473	7.12178e-24	VSTM4
EEF1G	2.53243e-28	1.30489	0.59	0.389	8.49328e-24	EEF1G
MGP	2.61984e-28	1.35619	0.749	0.506	8.78642e-24	MGP
TMEM176B	2.83215e-28	-0.506316	0.288	0.769	9.49848e-24	TMEM176B
EMP3	2.96415e-28	-0.366482	0.606	0.964	9.94115e-24	EMP3
EDNRB	3.12741e-28	-0.482813	0.024	0.308	1.04887e-23	EDNRB
CAVIN3	3.83603e-28	-0.363784	0.355	0.841	1.28653e-23	CAVIN3
TAPBP	4.69131e-28	-0.558508	0.098	0.515	1.57337e-23	TAPBP
MYDGF	5.12122e-28	-0.37799	0.25	0.737	1.71755e-23	MYDGF
TFG	6.50775e-28	-0.42585	0.111	0.539	2.18257e-23	TFG
RPN1	7.36358e-28	-0.370707	0.235	0.731	2.4696e-23	RPN1
NDUFA1	9.9305e-28	-0.39015	0.222	0.734	3.33049e-23	NDUFA1
GPX4	1.16094e-27	-0.299102	0.592	0.961	3.89355e-23	GPX4
EMD	1.65435e-27	-0.408923	0.1	0.5	5.54837e-23	EMD
NAA38	1.95861e-27	-0.434251	0.125	0.596	6.56878e-23	NAA38
GSTK1	2.06279e-27	-0.403943	0.214	0.701	6.91819e-23	GSTK1
AHR	2.15072e-27	-0.407308	0.234	0.766	7.21309e-23	AHR
UQCRFS1	2.19515e-27	-0.458108	0.065	0.461	7.36211e-23	UQCRFS1
COPS8	2.30265e-27	-0.494912	0.159	0.587	7.72261e-23	COPS8
ERLEC1	2.64578e-27	-0.41606	0.123	0.584	8.87342e-23	ERLEC1
SCARB2	3.10039e-27	-0.430635	0.095	0.506	1.03981e-22	SCARB2
PSMB10	5.58093e-27	-0.433189	0.129	0.56	1.87173e-22	PSMB10
DYNLT1	5.74122e-27	-0.463357	0.15	0.632	1.92549e-22	DYNLT1
SPPL2A	1.08592e-26	-0.422001	0.062	0.434	3.64195e-22	SPPL2A
SH3BGRL3	1.09018e-26	-0.377199	0.557	0.925	3.65626e-22	SH3BGRL3
LY6D	2.00507e-26	0.970802	0.214	0.012	6.7246e-22	LY6D
MIF	2.40299e-26	-0.313884	0.718	0.976	8.05916e-22	MIF
HSP90AA1	2.52971e-26	1.14653	0.846	0.874	8.48414e-22	HSP90AA1
SYAP1	2.81055e-26	-0.390813	0.054	0.398	9.42603e-22	SYAP1
TMEM119	3.0111e-26	-0.463582	0.18	0.62	1.00986e-21	TMEM119
EFEMP2	5.56505e-26	-0.344677	0.192	0.659	1.86641e-21	EFEMP2
PPM1G	6.71592e-26	-0.411599	0.034	0.338	2.25239e-21	PPM1G
YWHAB	7.13623e-26	-0.297711	0.451	0.868	2.39335e-21	YWHAB
CSGALNACT1	8.19171e-26	-0.43216	0.035	0.335	2.74734e-21	CSGALNACT1
MYL12A	8.85906e-26	-0.330961	0.463	0.886	2.97115e-21	MYL12A
RRBP1	1.1929e-25	-0.388894	0.293	0.775	4.00076e-21	RRBP1
SNRPG	1.29191e-25	-0.410171	0.166	0.638	4.33279e-21	SNRPG
PLPP1	1.52375e-25	-0.316623	0.334	0.811	5.11035e-21	PLPP1
UBL5	1.65031e-25	-0.303126	0.288	0.772	5.53482e-21	UBL5
C5orf24	1.9957e-25	-0.417497	0.043	0.374	6.69319e-21	C5orf24
CD63	2.28213e-25	-0.31865	0.831	0.985	7.65381e-21	CD63
ELOB	2.3509e-25	-0.317209	0.533	0.919	7.88443e-21	ELOB
PXDN	2.47844e-25	-0.411505	0.021	0.269	8.3122e-21	PXDN
PCSK1	3.1147e-25	-0.40573	0.001	0.153	1.04461e-20	PCSK1
CALR	3.50196e-25	-0.274221	0.593	0.928	1.17449e-20	CALR
RAB5IF	3.74437e-25	-0.328687	0.007	0.213	1.25579e-20	RAB5IF
NRCAM	3.92969e-25	-0.355546	0.006	0.207	1.31794e-20	NRCAM
IL18BP	5.52206e-25	-0.442064	0.017	0.254	1.85199e-20	IL18BP
SLC16A3	5.62076e-25	-0.448358	0.019	0.272	1.88509e-20	SLC16A3
LGALS9	5.99788e-25	-0.44719	0.037	0.347	2.01157e-20	LGALS9
TNIP1	6.70641e-25	-0.401458	0.066	0.437	2.2492e-20	TNIP1
TMEM208	7.06047e-25	-0.3724	0.142	0.572	2.36794e-20	TMEM208
YIPF3	7.23379e-25	-0.366519	0.154	0.608	2.42607e-20	YIPF3
PDPN	7.69589e-25	-0.512265	0.062	0.362	2.58105e-20	PDPN
MEG3	8.5332e-25	-0.414551	0.205	0.668	2.86186e-20	MEG3
PDLIM4	9.46329e-25	-0.367343	0.159	0.602	3.1738e-20	PDLIM4
GBP2	1.22361e-24	-0.475353	0.045	0.344	4.10376e-20	GBP2
LTBP2	1.5055e-24	-0.368299	0.025	0.299	5.04915e-20	LTBP2
MTCH1	1.62564e-24	-0.38955	0.042	0.35	5.45207e-20	MTCH1
GLIS3	1.78684e-24	-0.321991	0.008	0.204	5.99271e-20	GLIS3
RARRES3	1.93361e-24	-0.514669	0.125	0.536	6.48494e-20	RARRES3
FKBP10	1.99318e-24	-0.321812	0.253	0.743	6.68474e-20	FKBP10
ATOX1	2.20614e-24	-0.393565	0.227	0.677	7.39895e-20	ATOX1
OAS2	2.3884e-24	-0.345257	0.016	0.249	8.01022e-20	OAS2
NDUFB4	2.51252e-24	-0.255728	0.279	0.754	8.42649e-20	NDUFB4
PDIA3	2.68152e-24	-0.296692	0.39	0.829	8.99328e-20	PDIA3
OAS3	3.03534e-24	-0.306913	0.005	0.18	1.01799e-19	OAS3
ARF5	3.42495e-24	-0.28644	0.315	0.799	1.14866e-19	ARF5
NECTIN2	3.66363e-24	-0.36777	0.023	0.314	1.22871e-19	NECTIN2
SSR4	3.86414e-24	-0.292629	0.474	0.91	1.29596e-19	SSR4
FKBP11	4.20728e-24	-0.417127	0.071	0.428	1.41104e-19	FKBP11
OPTN	4.56325e-24	-0.384099	0.203	0.68	1.53042e-19	OPTN
STAT3	4.66507e-24	-0.30885	0.222	0.695	1.56457e-19	STAT3
NIPSNAP2	4.69993e-24	-0.336762	0.013	0.225	1.57626e-19	NIPSNAP2
ATP5MPL	5.60435e-24	-0.325518	0.214	0.692	1.87959e-19	ATP5MPL
SERP1	6.82086e-24	-0.364772	0.175	0.632	2.28758e-19	SERP1
KDELR3	7.50637e-24	-0.418857	0.117	0.476	2.51749e-19	KDELR3
CYR61	8.84616e-24	-0.458254	0.24	0.659	2.96682e-19	CYR61
MGLL	9.64656e-24	-0.408648	0.042	0.308	3.23526e-19	MGLL
FCMR	1.02554e-23	-0.264461	0.002	0.159	3.43944e-19	FCMR
HMGN1	1.5229e-23	-0.384886	0.083	0.452	5.10751e-19	HMGN1
LRRC15	1.54849e-23	-0.364257	0.01	0.21	5.19334e-19	LRRC15
PPIC	1.57631e-23	-0.303352	0.27	0.713	5.28663e-19	PPIC
C1QTNF6	1.61858e-23	-0.415438	0.035	0.32	5.4284e-19	C1QTNF6
PRDX4	1.76038e-23	-0.32672	0.263	0.734	5.90396e-19	PRDX4
MRPL41	1.84479e-23	-0.391114	0.129	0.59	6.18705e-19	MRPL41
EMP1	2.25486e-23	-0.324707	0.372	0.787	7.56236e-19	EMP1
ARPC2	2.44155e-23	-0.299443	0.357	0.823	8.18848e-19	ARPC2
PSMD8	2.97064e-23	-0.34763	0.218	0.689	9.96293e-19	PSMD8
TXNIP	3.39316e-23	1.085	0.49	0.335	1.138e-18	TXNIP
ARL6IP4	3.46285e-23	-0.281681	0.24	0.725	1.16137e-18	ARL6IP4
SEM1	3.57091e-23	-0.29098	0.287	0.784	1.19761e-18	SEM1
SSR3	3.61791e-23	-0.355285	0.172	0.596	1.21338e-18	SSR3
DDOST	4.12121e-23	-0.279175	0.228	0.701	1.38217e-18	DDOST
MGST3	4.47897e-23	-0.258385	0.565	0.922	1.50216e-18	MGST3
EIF2AK2	4.80836e-23	-0.374041	0.099	0.497	1.61263e-18	EIF2AK2
OSTC	6.0341e-23	-0.343677	0.287	0.754	2.02372e-18	OSTC
TMEM50A	6.8047e-23	-0.273821	0.345	0.811	2.28216e-18	TMEM50A
SHISA5	6.95316e-23	-0.373266	0.16	0.569	2.33195e-18	SHISA5
TMEM160	6.95693e-23	-0.376253	0.029	0.284	2.33322e-18	TMEM160
GUCY1A1	7.36037e-23	-0.45253	0.034	0.32	2.46852e-18	GUCY1A1
PNPLA2	7.95069e-23	-0.38037	0.045	0.365	2.6665e-18	PNPLA2
METTL9	7.99635e-23	-0.358655	0.029	0.308	2.68182e-18	METTL9
VMP1	8.85498e-23	-0.439426	0.077	0.458	2.96978e-18	VMP1
TSPAN3	1.03372e-22	-0.371613	0.053	0.38	3.46688e-18	TSPAN3
SFN	1.40182e-22	0.94944	0.228	0.033	4.70141e-18	SFN
IKBIP	1.63215e-22	-0.35994	0.127	0.536	5.47392e-18	IKBIP
FGF7	1.87967e-22	-0.608889	0.164	0.485	6.30404e-18	FGF7
MRC2	1.92233e-22	-0.40564	0.111	0.53	6.44712e-18	MRC2
COL4A4	2.28718e-22	-0.319177	0.001	0.144	7.67073e-18	COL4A4
CCL26	3.07167e-22	-0.381417	0.002	0.153	1.03018e-17	CCL26
KRT2	3.20153e-22	0.810526	0.15	0	1.07373e-17	KRT2
PHLDA1	3.2143e-22	-0.479222	0.086	0.419	1.07801e-17	PHLDA1
HLA-DRB1	3.30569e-22	-0.554616	0.031	0.266	1.10866e-17	HLA-DRB1
PGLS	3.5692e-22	-0.349283	0.146	0.587	1.19704e-17	PGLS
NFKBIA	5.00929e-22	-0.375927	0.224	0.656	1.68002e-17	NFKBIA
TIMP4	5.09569e-22	-0.301161	0.007	0.168	1.70899e-17	TIMP4
DESI2	5.44923e-22	-0.357611	0.024	0.266	1.82756e-17	DESI2
IFT57	5.45935e-22	-0.378521	0.151	0.551	1.83096e-17	IFT57
DRAP1	6.66746e-22	-0.336018	0.255	0.737	2.23613e-17	DRAP1
FAM110B	6.68578e-22	-0.298358	0.016	0.231	2.24228e-17	FAM110B
IL15RA	7.39388e-22	-0.385071	0.054	0.371	2.47976e-17	IL15RA
S100A2	7.41178e-22	0.986178	0.252	0.057	2.48576e-17	S100A2
ATP5MF	7.60131e-22	-0.321183	0.265	0.728	2.54933e-17	ATP5MF
ITGB1	8.86793e-22	-0.293574	0.253	0.722	2.97413e-17	ITGB1
PRR16	9.21851e-22	-0.324137	0.01	0.204	3.0917e-17	PRR16
SNX3	9.40722e-22	-0.324773	0.195	0.632	3.15499e-17	SNX3
RAB31	1.11774e-21	-0.409578	0.224	0.656	3.74869e-17	RAB31
RAB32	1.15218e-21	-0.350277	0.034	0.317	3.86417e-17	RAB32
UBE2J2	1.25447e-21	-0.294997	0.014	0.228	4.20725e-17	UBE2J2
CHST15	1.29043e-21	-0.273896	0.005	0.177	4.32784e-17	CHST15
CEBPB	1.36083e-21	-0.398745	0.054	0.374	4.56394e-17	CEBPB
PITPNC1	1.5146e-21	-0.262276	0.002	0.153	5.07965e-17	PITPNC1
NDUFV2	1.70589e-21	-0.272567	0.203	0.68	5.72121e-17	NDUFV2
RBMS1	1.74869e-21	-0.333799	0.128	0.53	5.86475e-17	RBMS1
DEPP1	1.92264e-21	-0.576015	0.011	0.189	6.44816e-17	DEPP1
DNAJC15	1.92294e-21	-0.33852	0.154	0.605	6.44915e-17	DNAJC15
MYH9	2.11634e-21	-0.453137	0.131	0.578	7.09779e-17	MYH9
SP100	2.85251e-21	-0.298046	0.124	0.524	9.56674e-17	SP100
FHL1	2.88443e-21	-0.398122	0.22	0.635	9.67379e-17	FHL1
P3H1	3.20273e-21	-0.3678	0.074	0.431	1.07413e-16	P3H1
CPM	3.28288e-21	-0.281087	0.006	0.183	1.10101e-16	CPM
ANPEP	3.41562e-21	-0.359129	0.183	0.629	1.14553e-16	ANPEP
RARRES2	3.55574e-21	-0.403663	0.286	0.722	1.19252e-16	RARRES2
TMEM147	3.83442e-21	-0.30533	0.171	0.617	1.28599e-16	TMEM147
TMEM176A	3.93107e-21	-0.455996	0.281	0.725	1.3184e-16	TMEM176A
FAT1	4.76119e-21	-0.354049	0.051	0.347	1.59681e-16	FAT1
COL15A1	6.42688e-21	-0.417441	0.238	0.665	2.15545e-16	COL15A1
ACADVL	6.50457e-21	-0.368934	0.066	0.413	2.1815e-16	ACADVL
COX5A	7.01046e-21	-0.321026	0.171	0.611	2.35117e-16	COX5A
MCUB	7.40591e-21	-0.348456	0.019	0.24	2.48379e-16	MCUB
JTB	8.03819e-21	-0.267504	0.269	0.707	2.69585e-16	JTB
PDGFRA	8.76296e-21	-0.334759	0.179	0.617	2.93892e-16	PDGFRA
STEAP4	8.84472e-21	-0.466365	0.029	0.251	2.96634e-16	STEAP4
PTPRE	9.6912e-21	-0.285487	0.012	0.192	3.25023e-16	PTPRE
SLFN5	1.16843e-20	-0.31756	0.089	0.428	3.91869e-16	SLFN5
LIMA1	1.23175e-20	-0.281593	0.287	0.737	4.13103e-16	LIMA1
CD248	1.34165e-20	-0.396172	0.386	0.778	4.49964e-16	CD248
NME4	1.4956e-20	-0.344554	0.076	0.41	5.01593e-16	NME4
TMED9	1.55025e-20	-0.25572	0.303	0.731	5.19924e-16	TMED9
ZDHHC24	1.67867e-20	-0.280508	0.006	0.165	5.62993e-16	ZDHHC24
TUBA1C	1.73658e-20	-0.351628	0.177	0.563	5.82415e-16	TUBA1C
FLOT1	1.74203e-20	-0.316059	0.118	0.5	5.84242e-16	FLOT1
UBE2D1	2.0527e-20	-0.308178	0.035	0.287	6.88435e-16	UBE2D1
INHBA	2.23158e-20	-0.366651	0.017	0.243	7.48429e-16	INHBA
IL4I1	2.58565e-20	-0.377277	0.01	0.186	8.67177e-16	IL4I1
SH3GLB1	2.61504e-20	-0.357531	0.125	0.521	8.77031e-16	SH3GLB1
GBP4	2.70951e-20	-0.505196	0.018	0.234	9.08716e-16	GBP4
FAAP20	2.8988e-20	-0.31193	0.077	0.41	9.72199e-16	FAAP20
HMCN1	3.04326e-20	-0.353675	0.076	0.446	1.02065e-15	HMCN1
SEC62	3.19991e-20	-0.257552	0.305	0.763	1.07319e-15	SEC62
LRRC59	3.99349e-20	-0.318189	0.122	0.497	1.33934e-15	LRRC59
CXCL9	4.90327e-20	-1.56784	0.007	0.165	1.64446e-15	CXCL9
GLUD1	5.1185e-20	-0.382088	0.104	0.488	1.71664e-15	GLUD1
PERP	5.41674e-20	1.09578	0.446	0.317	1.81667e-15	PERP
FLNA	5.64878e-20	-0.317193	0.258	0.716	1.89449e-15	FLNA
SPON1	6.47351e-20	-0.361207	0.103	0.476	2.17109e-15	SPON1
VCL	9.0209e-20	-0.343627	0.134	0.53	3.02543e-15	VCL
GBP5	9.18545e-20	-0.431082	0.004	0.135	3.08062e-15	GBP5
STEAP1	9.62776e-20	-0.320646	0.086	0.44	3.22896e-15	STEAP1
CTSS	1.43788e-19	-0.427736	0.064	0.35	4.82235e-15	CTSS
RAP1B	1.4408e-19	-0.322689	0.195	0.614	4.83215e-15	RAP1B
GLRX	1.44506e-19	-0.336037	0.042	0.293	4.84643e-15	GLRX
SMIM3	1.54823e-19	-0.362318	0.087	0.422	5.19245e-15	SMIM3
BPGM	1.87066e-19	-0.366836	0.023	0.231	6.27381e-15	BPGM
GSDMD	1.89798e-19	-0.326334	0.057	0.362	6.36546e-15	GSDMD
MMP19	1.9903e-19	-0.346218	0.072	0.407	6.67508e-15	MMP19
DEK	2.33022e-19	-0.360926	0.163	0.557	7.81508e-15	DEK
ERRFI1	2.58372e-19	-0.349582	0.019	0.237	8.66527e-15	ERRFI1
CPXM1	3.88119e-19	-0.37081	0.086	0.404	1.30167e-14	CPXM1
COL14A1	4.5073e-19	-0.338509	0.223	0.602	1.51166e-14	COL14A1
TUBB6	4.90399e-19	-0.31383	0.17	0.599	1.6447e-14	TUBB6
SLC39A14	4.91938e-19	-0.406091	0.031	0.26	1.64986e-14	SLC39A14
STK17B	5.03148e-19	-0.398202	0.039	0.311	1.68746e-14	STK17B
MYO1D	5.14198e-19	-0.363985	0.058	0.359	1.72452e-14	MYO1D
NAAA	5.19031e-19	-0.336098	0.054	0.359	1.74073e-14	NAAA
RAB13	6.46317e-19	-0.341743	0.248	0.698	2.16762e-14	RAB13
DRAM1	8.42838e-19	-0.270735	0.01	0.171	2.82671e-14	DRAM1
ACTN1	9.89677e-19	-0.313467	0.116	0.467	3.31918e-14	ACTN1
POLDIP2	1.00627e-18	-0.295044	0.025	0.254	3.37483e-14	POLDIP2
HTATIP2	1.10951e-18	-0.332093	0.043	0.344	3.72107e-14	HTATIP2
ARHGDIA	1.14791e-18	-0.27449	0.205	0.632	3.84986e-14	ARHGDIA
ADIRF	1.65808e-18	0.835662	0.772	0.731	5.56088e-14	ADIRF
NID1	1.84045e-18	-0.404532	0.147	0.545	6.17249e-14	NID1
LATS2	1.84241e-18	-0.316424	0.023	0.246	6.17909e-14	LATS2
NID2	1.92312e-18	-0.351783	0.045	0.341	6.44974e-14	NID2
ATP2A2	1.98458e-18	-0.35205	0.049	0.323	6.65589e-14	ATP2A2
RBM17	2.09487e-18	-0.310201	0.043	0.302	7.02579e-14	RBM17
MRPL36	2.25185e-18	-0.28681	0.075	0.419	7.55226e-14	MRPL36
NDUFA3	2.3414e-18	-0.344802	0.071	0.41	7.85259e-14	NDUFA3
AP2S1	2.46978e-18	-0.292593	0.209	0.635	8.28313e-14	AP2S1
DPT	2.5875e-18	-0.343235	0.475	0.838	8.67794e-14	DPT
SAMHD1	2.59287e-18	-0.266725	0.14	0.542	8.69598e-14	SAMHD1
CAPN2	2.59574e-18	-0.352204	0.103	0.47	8.70558e-14	CAPN2
AGPAT2	2.61324e-18	-0.29833	0.046	0.308	8.76428e-14	AGPAT2
ZNFX1	2.74344e-18	-0.342531	0.072	0.398	9.20096e-14	ZNFX1
AXL	2.89014e-18	-0.312015	0.043	0.338	9.69294e-14	AXL
EMC3	2.9351e-18	-0.294647	0.093	0.416	9.84374e-14	EMC3
RGCC	3.00376e-18	-0.40665	0.033	0.24	1.0074e-13	RGCC
F2R	3.21164e-18	-0.287935	0.186	0.596	1.07712e-13	F2R
COL18A1	4.02204e-18	-0.463454	0.391	0.829	1.34891e-13	COL18A1
NT5C	4.08625e-18	-0.313003	0.062	0.368	1.37045e-13	NT5C
LPL	5.01492e-18	-0.310009	0.007	0.168	1.6819e-13	LPL
TMED3	5.18327e-18	-0.274559	0.183	0.599	1.73836e-13	TMED3
SRPX	5.99725e-18	-0.422299	0.197	0.542	2.01136e-13	SRPX
RANBP1	6.25569e-18	-0.25836	0.084	0.416	2.09803e-13	RANBP1
AUP1	6.86158e-18	-0.262312	0.187	0.608	2.30124e-13	AUP1
GNPTG	6.97669e-18	-0.331866	0.068	0.38	2.33984e-13	GNPTG
PLEC	7.02571e-18	-0.362659	0.15	0.515	2.35628e-13	PLEC
SULF1	7.46961e-18	-0.421499	0.014	0.213	2.50516e-13	SULF1
ALG3	8.49515e-18	-0.331692	0.053	0.356	2.8491e-13	ALG3
EIF2S2	1.12713e-17	-0.326762	0.117	0.476	3.78018e-13	EIF2S2
YIF1A	1.12944e-17	-0.262672	0.186	0.587	3.7879e-13	YIF1A
S100A10	1.25401e-17	-0.307218	0.938	0.994	4.20571e-13	S100A10
STMP1	1.25977e-17	-0.279972	0.165	0.575	4.22501e-13	STMP1
IGF1	1.63713e-17	-0.590389	0.049	0.287	5.49061e-13	IGF1
ARL5A	1.65862e-17	-0.277931	0.027	0.251	5.56269e-13	ARL5A
CRLF1	2.46276e-17	-0.333493	0.06	0.353	8.2596e-13	CRLF1
HEG1	2.77429e-17	-0.300553	0.029	0.272	9.3044e-13	HEG1
RAB4A	2.87219e-17	-0.345839	0.045	0.311	9.63275e-13	RAB4A
IRF7	2.93762e-17	-0.302124	0.028	0.26	9.85219e-13	IRF7
MYO1B	2.94783e-17	-0.309236	0.074	0.392	9.88643e-13	MYO1B
ARL6IP1	3.34564e-17	0.803026	0.258	0.105	1.12206e-12	ARL6IP1
ACTR1A	3.64965e-17	-0.316596	0.057	0.32	1.22402e-12	ACTR1A
MAP1LC3B	3.86767e-17	-0.286696	0.109	0.449	1.29714e-12	MAP1LC3B
C19orf66	4.02331e-17	-0.300279	0.063	0.35	1.34934e-12	C19orf66
GPX8	4.22435e-17	-0.296248	0.136	0.494	1.41676e-12	GPX8
PARP9	4.27099e-17	-0.308448	0.047	0.32	1.4324e-12	PARP9
MVP	4.66062e-17	-0.26235	0.162	0.56	1.56308e-12	MVP
PARVB	4.78626e-17	-0.270976	0.019	0.213	1.60522e-12	PARVB
ATP5F1D	5.79667e-17	-0.292872	0.018	0.228	1.94409e-12	ATP5F1D
KRTDAP	5.93389e-17	0.801316	0.166	0.015	1.99011e-12	KRTDAP
GTF3A	6.59605e-17	-0.293055	0.083	0.416	2.21218e-12	GTF3A
HLA-DRB5	6.79408e-17	-0.397275	0.012	0.168	2.2786e-12	HLA-DRB5
G6PC3	8.56267e-17	-0.316842	0.058	0.359	2.87175e-12	G6PC3
LAMA2	8.68875e-17	-0.299415	0.241	0.683	2.91403e-12	LAMA2
MYOF	1.02633e-16	-0.346571	0.089	0.407	3.44211e-12	MYOF
SDF2L1	1.04638e-16	-0.282491	0.074	0.356	3.50936e-12	SDF2L1
RNF115	1.05062e-16	-0.298607	0.069	0.371	3.52358e-12	RNF115
IFI16	1.11131e-16	-0.283431	0.264	0.659	3.72711e-12	IFI16
ETV7	1.15135e-16	-0.265522	0.012	0.18	3.86138e-12	ETV7
AL513283.1	1.15562e-16	-0.272509	0.012	0.186	3.87573e-12	AL513283.1
SNX9	1.4179e-16	-0.384099	0.086	0.41	4.75536e-12	SNX9
GLIPR1	1.73089e-16	-0.299437	0.018	0.198	5.80507e-12	GLIPR1
CFB	2.12022e-16	-0.298112	0.047	0.278	7.1108e-12	CFB
MT1M	3.35066e-16	-0.464877	0.311	0.692	1.12374e-11	MT1M
TMEM263	3.53547e-16	-0.26948	0.045	0.299	1.18573e-11	TMEM263
HNRNPAB	5.30502e-16	-0.271623	0.084	0.401	1.7792e-11	HNRNPAB
SRA1	5.40671e-16	-0.301125	0.063	0.344	1.8133e-11	SRA1
MICALL2	5.75548e-16	-0.287894	0.01	0.162	1.93027e-11	MICALL2
HSPB1	6.2001e-16	0.986437	0.831	0.88	2.07939e-11	HSPB1
POSTN	6.86144e-16	-0.859218	0.438	0.734	2.30119e-11	POSTN
FN1	7.27835e-16	-0.324944	0.479	0.862	2.44101e-11	FN1
CREB3L1	7.5152e-16	-0.284777	0.1	0.434	2.52045e-11	CREB3L1
KLF9	7.92372e-16	-0.307341	0.081	0.398	2.65746e-11	KLF9
NFIL3	8.8702e-16	-0.282889	0.021	0.216	2.97489e-11	NFIL3
PET100	9.61426e-16	-0.308265	0.058	0.338	3.22443e-11	PET100
ANKRD28	1.06542e-15	-0.284485	0.063	0.335	3.57321e-11	ANKRD28
ACAA1	1.11216e-15	-0.262441	0.041	0.284	3.72995e-11	ACAA1
LOXL2	1.14547e-15	-0.300808	0.112	0.452	3.84168e-11	LOXL2
ETHE1	1.20048e-15	-0.271014	0.112	0.443	4.02617e-11	ETHE1
HMG20B	1.20095e-15	-0.251245	0.022	0.207	4.02775e-11	HMG20B
CD40	1.53272e-15	-0.348139	0.063	0.338	5.14043e-11	CD40
DYNC1H1	1.79496e-15	-0.250276	0.16	0.542	6.01993e-11	DYNC1H1
LGMN	1.96986e-15	-0.291848	0.062	0.308	6.60653e-11	LGMN
WISP1	2.30927e-15	-0.256071	0.018	0.213	7.74484e-11	WISP1
DSG1	3.10937e-15	0.594607	0.123	0.006	1.04282e-10	DSG1
PSMD7	3.27253e-15	-0.261283	0.159	0.527	1.09754e-10	PSMD7
RNF130	3.62304e-15	-0.300978	0.051	0.311	1.21509e-10	RNF130
HSP90AB1	3.81005e-15	0.917103	0.855	0.943	1.27782e-10	HSP90AB1
BIRC3	5.08575e-15	-0.3185	0.043	0.287	1.70566e-10	BIRC3
APOL2	5.43373e-15	-0.298625	0.023	0.24	1.82237e-10	APOL2
CTSZ	8.13044e-15	-0.294579	0.052	0.302	2.72679e-10	CTSZ
UGP2	9.77975e-15	-0.293053	0.119	0.437	3.27993e-10	UGP2
NANS	1.15271e-14	-0.266076	0.068	0.32	3.86595e-10	NANS
R3HDM4	1.15987e-14	-0.264429	0.013	0.168	3.88998e-10	R3HDM4
CDKN1A	1.17034e-14	1.18797	0.557	0.449	3.92507e-10	CDKN1A
SLC39A8	1.20175e-14	-0.258908	0.043	0.278	4.03044e-10	SLC39A8
CRABP1	1.37511e-14	-0.36847	0.039	0.257	4.61184e-10	CRABP1
S100A14	1.38031e-14	0.686548	0.145	0.021	4.62929e-10	S100A14
ITGAV	1.42866e-14	-0.294055	0.071	0.377	4.79142e-10	ITGAV
GARS	1.65967e-14	-0.2677	0.081	0.353	5.56621e-10	GARS
MSC	1.66008e-14	-0.315026	0.048	0.299	5.56757e-10	MSC
B4GALT1	1.86566e-14	-0.252983	0.124	0.467	6.25704e-10	B4GALT1
PAK2	2.22966e-14	-0.268198	0.14	0.491	7.47783e-10	PAK2
CYSLTR2	2.25512e-14	-0.261367	0.004	0.132	7.56324e-10	CYSLTR2
TNFSF10	2.31984e-14	-0.454412	0.109	0.419	7.78027e-10	TNFSF10
XAF1	2.67073e-14	-0.309251	0.051	0.317	8.9571e-10	XAF1
S100A3	2.76265e-14	-0.253901	0.021	0.204	9.26539e-10	S100A3
GOLM1	3.20945e-14	-0.285057	0.025	0.219	1.07639e-09	GOLM1
AK3	3.66584e-14	-0.273458	0.077	0.359	1.22945e-09	AK3
STEAP2	3.86091e-14	-0.285661	0.057	0.302	1.29487e-09	STEAP2
ID1	4.16472e-14	0.921053	0.357	0.225	1.39676e-09	ID1
CTSO	4.43235e-14	-0.261661	0.035	0.249	1.48652e-09	CTSO
NMI	5.19203e-14	-0.253794	0.022	0.207	1.7413e-09	NMI
ABL2	5.22242e-14	-0.269737	0.033	0.249	1.7515e-09	ABL2
CLTC	5.22372e-14	-0.275148	0.121	0.464	1.75193e-09	CLTC
MRPS12	5.37966e-14	-0.258265	0.068	0.35	1.80423e-09	MRPS12
WIF1	5.92345e-14	0.69254	0.105	0	1.98661e-09	WIF1
FAM107A	6.8816e-14	-0.335439	0.106	0.413	2.30795e-09	FAM107A
IER2	6.92174e-14	1.03498	0.566	0.5	2.32141e-09	IER2
PAPSS2	7.81757e-14	-0.270777	0.03	0.254	2.62186e-09	PAPSS2
COMP	8.33416e-14	-0.522895	0.427	0.728	2.79511e-09	COMP
HSPB7	8.55554e-14	0.625563	0.135	0.012	2.86936e-09	HSPB7
PI16	1.49941e-13	1.00028	0.186	0.033	5.02873e-09	PI16
TMEM52	1.57311e-13	-0.25188	0.016	0.177	5.27588e-09	TMEM52
ID3	1.76133e-13	0.838633	0.679	0.605	5.90716e-09	ID3
AKR1C1	1.87485e-13	-0.292222	0.124	0.404	6.28787e-09	AKR1C1
COL1A2	2.1435e-13	-0.291077	0.951	0.997	7.18886e-09	COL1A2
MAP1LC3A	2.19173e-13	-0.25194	0.039	0.254	7.35061e-09	MAP1LC3A
FAM20A	2.26837e-13	-0.30515	0.039	0.263	7.60765e-09	FAM20A
IL6	2.31126e-13	-0.419759	0.019	0.168	7.75149e-09	IL6
GRB2	2.54913e-13	-0.278906	0.046	0.269	8.54926e-09	GRB2
F13A1	2.71788e-13	0.791964	0.242	0.108	9.11524e-09	F13A1
TSHZ2	2.94401e-13	-0.277373	0.043	0.251	9.87361e-09	TSHZ2
TWIST2	3.08615e-13	-0.303811	0.111	0.428	1.03503e-08	TWIST2
RUNX1	3.10064e-13	-0.284138	0.043	0.281	1.03989e-08	RUNX1
BTG3	3.40598e-13	-0.271663	0.063	0.329	1.1423e-08	BTG3
FADS1	4.41181e-13	-0.29683	0.053	0.263	1.47963e-08	FADS1
ID2	4.57741e-13	0.798254	0.358	0.231	1.53517e-08	ID2
CCL5	5.14971e-13	-0.576612	0.006	0.114	1.72711e-08	CCL5
SUGCT	5.6181e-13	-0.257093	0.03	0.225	1.8842e-08	SUGCT
MAFB	7.2619e-13	0.796486	0.27	0.15	2.43549e-08	MAFB
GMFG	8.16948e-13	-0.257729	0.018	0.171	2.73988e-08	GMFG
JUN	1.2397e-12	0.966162	0.731	0.698	4.15769e-08	JUN
AQP3	1.82859e-12	0.647177	0.133	0.024	6.13273e-08	AQP3
RNASEK	2.51039e-12	0.864923	0.399	0.329	8.41935e-08	RNASEK
CLEC2A	2.9373e-12	0.644628	0.135	0.03	9.85111e-08	CLEC2A
IGFBP6	3.09867e-12	-0.399193	0.127	0.38	1.03923e-07	IGFBP6
TMBIM4	3.49132e-12	0.789412	0.306	0.216	1.17092e-07	TMBIM4
STAT2	4.35451e-12	-0.264263	0.065	0.362	1.46042e-07	STAT2
ELN	4.98473e-12	0.928471	0.321	0.192	1.67178e-07	ELN
CTGF	5.6585e-12	-0.351701	0.066	0.263	1.89775e-07	CTGF
ARL2	7.38707e-12	0.791326	0.291	0.174	2.47748e-07	ARL2
MAMDC2	9.83101e-12	0.611267	0.175	0.066	3.29712e-07	MAMDC2
DSC3	1.13872e-11	0.559689	0.107	0.012	3.81903e-07	DSC3
STMN1	1.47201e-11	0.59918	0.15	0.054	4.93682e-07	STMN1
HSPH1	2.33754e-11	0.794573	0.217	0.123	7.83964e-07	HSPH1
CTSC	2.55474e-11	-0.255342	0.18	0.5	8.56808e-07	CTSC
ZYX	3.9127e-11	-0.251255	0.069	0.308	1.31224e-06	ZYX
TMEM150C	6.43968e-11	-0.260479	0.029	0.222	2.15974e-06	TMEM150C
CHMP1B	1.2987e-10	-0.254368	0.046	0.228	4.35559e-06	CHMP1B
SGCA	1.3535e-10	0.714291	0.273	0.189	4.53936e-06	SGCA
RGS16	1.51984e-10	1.17479	0.404	0.326	5.09724e-06	RGS16
CCL8	1.53675e-10	-0.506079	0.033	0.189	5.15394e-06	CCL8
F3	2.80253e-10	-0.262641	0.017	0.147	9.39911e-06	F3
C21orf2	2.83086e-10	-0.266105	0.03	0.198	9.49412e-06	C21orf2
SGK1	3.94269e-10	-0.265368	0.054	0.243	1.3223e-05	SGK1
EEF2	4.25558e-10	0.738144	0.832	0.916	1.42724e-05	EEF2
RRAS	7.79768e-10	-0.264372	0.043	0.251	2.61519e-05	RRAS
SMIM7	8.44923e-10	0.650898	0.199	0.117	2.8337e-05	SMIM7
CLEC3B	9.50578e-10	0.880049	0.46	0.365	3.18805e-05	CLEC3B
NREP	1.54357e-09	-0.263021	0.063	0.254	5.17684e-05	NREP
GEM	1.84733e-09	1.0453	0.476	0.464	6.19556e-05	GEM
FTL	3.16224e-09	0.329032	0.988	0.994	0.000106055	FTL
GREM1	6.34166e-09	-0.328622	0.042	0.21	0.000212686	GREM1
DKK2	7.04645e-09	0.5752	0.165	0.057	0.000236324	DKK2
JUP	8.19479e-09	0.528698	0.123	0.036	0.000274837	JUP
TSPAN5	1.00006e-08	-0.265099	0.027	0.177	0.000335399	TSPAN5
HLA-DRA	1.15676e-08	-0.328747	0.069	0.281	0.000387954	HLA-DRA
ALDH3A2	1.22705e-08	0.608646	0.21	0.138	0.000411528	ALDH3A2
SDHD	1.47773e-08	0.642901	0.242	0.18	0.000495603	SDHD
PLA2G2A	2.06094e-08	-0.658624	0.047	0.162	0.000691198	PLA2G2A
TPT1	2.53324e-08	0.357724	0.976	0.994	0.000849599	TPT1
NEDD8	2.98126e-08	0.722094	0.374	0.374	0.000999855	NEDD8
SELENOP	3.47415e-08	0.744312	0.385	0.32	0.00116516	SELENOP
SNAI1	5.89423e-08	0.490311	0.124	0.048	0.00197681	SNAI1
MYLIP	6.40903e-08	0.618875	0.195	0.129	0.00214946	MYLIP
FABP5	6.81273e-08	0.536359	0.13	0.051	0.00228485	FABP5
ZFP36L1	8.63481e-08	0.585285	0.875	0.928	0.00289594	ZFP36L1
CSNK2B	1.05201e-07	0.721412	0.263	0.189	0.00352824	CSNK2B
CAPS	2.02377e-07	0.506362	0.119	0.045	0.00678732	CAPS
CDR1	2.68612e-07	0.460884	0.104	0.042	0.00900872	CDR1
AK1	2.96343e-07	0.512069	0.14	0.069	0.00993874	AK1
APOD	3.26063e-07	0.911598	0.89	0.94	0.0109355	APOD
LRRN4CL	4.34649e-07	0.525175	0.125	0.048	0.0145773	LRRN4CL
F10	4.66084e-07	0.759984	0.388	0.389	0.0156315	F10
ITIH5	6.05691e-07	0.541738	0.146	0.066	0.0203137	ITIH5
RSRP1	6.40657e-07	0.742837	0.367	0.35	0.0214863	RSRP1
WLS	1.05447e-06	0.525696	0.156	0.114	0.0353648	WLS
EIF4A2	1.29249e-06	0.672167	0.265	0.237	0.0433475	EIF4A2

## Sheet: C6 MP-1
	p_val	avg_logFC	pct.1	pct.2	p_val_adj	Gene
HSPA1A	1.0825e-97	2.51324	0.92	0.422	3.63048e-93	HSPA1A
HSPA1B	9.04421e-90	2.90454	0.8	0.204	3.03325e-85	HSPA1B
KRT14	1.09686e-87	2.45594	0.834	0.169	3.67864e-83	KRT14
IFI27	6.05476e-85	-2.45995	0.349	0.925	2.03064e-80	IFI27
TMSB10	6.02159e-81	-0.831791	0.971	1	2.01952e-76	TMSB10
KRT10	2.18723e-74	2.54075	0.623	0.034	7.33552e-70	KRT10
KRT1	4.18891e-73	2.5658	0.514	0.004	1.40488e-68	KRT1
TPT1	3.35793e-68	0.935271	0.989	0.979	1.12618e-63	TPT1
KRT5	3.67247e-68	2.3019	0.64	0.079	1.23167e-63	KRT5
S100A6	9.87619e-65	-1.23463	0.914	0.995	3.31228e-60	S100A6
DNAJB1	2.62212e-61	2.2465	0.731	0.261	8.79407e-57	DNAJB1
IFITM3	2.3027e-60	-1.26165	0.457	0.952	7.72278e-56	IFITM3
LGALS7B	5.0167e-59	2.13435	0.497	0.024	1.6825e-54	LGALS7B
FTH1	4.48264e-55	-0.743449	1	1	1.50339e-50	FTH1
CST3	1.08103e-53	-0.929772	0.983	1	3.62557e-49	CST3
LY6E	1.82869e-49	-1.58441	0.131	0.735	6.13307e-45	LY6E
TYMP	7.11908e-46	-1.59997	0.046	0.595	2.3876e-41	TYMP
LGALS1	1.52712e-45	-0.86283	0.566	0.959	5.12167e-41	LGALS1
DMKN	5.88589e-45	2.02195	0.337	0.004	1.97401e-40	DMKN
HSP90AA1	1.62028e-42	1.51751	0.846	0.647	5.43411e-38	HSP90AA1
LMNA	1.41652e-41	-1.1859	0.434	0.893	4.75071e-37	LMNA
PERP	1.96607e-41	1.88272	0.349	0.018	6.59381e-37	PERP
HSPB1	2.0786e-40	1.47283	0.829	0.545	6.97122e-36	HSPB1
VIM	4.95255e-39	-0.77489	0.857	0.993	1.66099e-34	VIM
LGALS7	1.80332e-37	1.5508	0.32	0.012	6.04798e-33	LGALS7
DSP	1.22367e-34	1.65992	0.32	0.014	4.10394e-30	DSP
AHNAK	1.88409e-34	-1.09045	0.451	0.872	6.31886e-30	AHNAK
EMP3	2.67138e-34	-1.00472	0.52	0.896	8.95928e-30	EMP3
GADD45B	6.64775e-32	1.44749	0.68	0.371	2.22952e-27	GADD45B
HLA-B	1.8004e-31	-0.808479	0.571	0.921	6.03818e-27	HLA-B
JUN	6.64114e-31	1.20959	0.623	0.27	2.22731e-26	JUN
S100A11	1.06982e-30	-0.783242	0.703	0.962	3.58798e-26	S100A11
PFN1	1.14291e-30	-0.756431	0.646	0.946	3.8331e-26	PFN1
ANXA2	2.38292e-30	-0.901525	0.606	0.925	7.99183e-26	ANXA2
EEF1G	3.16327e-30	1.4074	0.371	0.069	1.0609e-25	EEF1G
EEF1A1	5.5876e-30	0.510857	0.994	0.996	1.87397e-25	EEF1A1
S100A4	3.52222e-29	-0.636328	0.926	0.993	1.18128e-24	S100A4
S100A10	5.25973e-29	-0.840959	0.817	0.975	1.76401e-24	S100A10
FLNA	1.61059e-28	-1.24374	0.12	0.548	5.40158e-24	FLNA
SH3BGRL3	3.62684e-28	-0.726542	0.686	0.954	1.21637e-23	SH3BGRL3
ISG15	4.22747e-28	-1.14486	0.097	0.537	1.41781e-23	ISG15
LY6D	4.29776e-28	1.38481	0.257	0.012	1.44138e-23	LY6D
EIF1	9.6864e-28	0.915861	0.857	0.65	3.24862e-23	EIF1
IER3	1.5178e-27	1.34203	0.56	0.228	5.0904e-23	IER3
HSPH1	1.14458e-26	1.57692	0.451	0.147	3.8387e-22	HSPH1
CXCL14	8.5304e-26	1.77953	0.417	0.117	2.86092e-21	CXCL14
CCL18	1.13383e-25	-2.50372	0.114	0.485	3.80265e-21	CCL18
FOS	2.68842e-25	1.06485	0.851	0.7	9.01642e-21	FOS
HSP90AB1	5.13968e-25	1.16919	0.743	0.552	1.72374e-20	HSP90AB1
EPSTI1	6.15175e-25	-1.13401	0.034	0.406	2.06317e-20	EPSTI1
ATP5F1E	1.87114e-24	-0.669444	0.663	0.932	6.27541e-20	ATP5F1E
TPM4	2.07035e-24	-1.04346	0.206	0.623	6.94355e-20	TPM4
PPP1R15A	2.18525e-24	1.32374	0.571	0.291	7.3289e-20	PPP1R15A
PLTP	3.06331e-24	-0.790685	0.594	0.916	1.02737e-19	PLTP
ARHGDIB	9.57617e-24	-0.843386	0.274	0.702	3.21166e-19	ARHGDIB
KRT2	2.38597e-23	1.24425	0.171	0	8.00205e-19	KRT2
ITM2B	3.81197e-23	-0.7464	0.52	0.879	1.27846e-18	ITM2B
RNF213	4.69463e-23	-1.02859	0.131	0.523	1.57449e-18	RNF213
PNRC1	6.66041e-23	1.0344	0.663	0.385	2.23377e-18	PNRC1
PLEC	9.02385e-23	-1.03344	0.166	0.564	3.02642e-18	PLEC
HLA-A	1.10382e-22	-0.873032	0.486	0.834	3.702e-18	HLA-A
DSG1	1.55942e-22	0.880541	0.171	0.001	5.22997e-18	DSG1
GDF15	2.22697e-22	1.13579	0.183	0.003	7.4688e-18	GDF15
TSC22D3	1.14912e-21	-1.09162	0.149	0.543	3.85393e-17	TSC22D3
HLA-C	1.25339e-21	-0.682487	0.617	0.911	4.2036e-17	HLA-C
HSPD1	2.25948e-21	1.38369	0.417	0.145	7.57784e-17	HSPD1
IFI6	3.32047e-21	-1.08037	0.097	0.482	1.11362e-16	IFI6
RNASEK	6.10797e-21	1.08822	0.446	0.173	2.04849e-16	RNASEK
TXNIP	2.38584e-20	-0.764783	0.434	0.799	8.00164e-16	TXNIP
KRTDAP	2.80389e-20	1.21028	0.189	0.009	9.4037e-16	KRTDAP
HSPA6	2.97658e-20	1.70147	0.286	0.066	9.98285e-16	HSPA6
S100A16	1.32211e-19	0.79139	0.166	0.008	4.4341e-15	S100A16
LRRFIP1	1.43987e-19	-0.853378	0.194	0.564	4.82902e-15	LRRFIP1
IFI44L	1.83124e-19	-1.09318	0.034	0.343	6.14163e-15	IFI44L
DSC3	1.95258e-19	1.09015	0.171	0.007	6.54857e-15	DSC3
C1QB	2.25458e-19	-0.711329	0.737	0.937	7.5614e-15	C1QB
RAB31	4.76496e-19	-0.640896	0.257	0.662	1.59807e-14	RAB31
ENO1	1.06025e-18	-0.78256	0.211	0.59	3.55588e-14	ENO1
CAPN2	7.11553e-18	-1.00201	0.063	0.364	2.38641e-13	CAPN2
C1QC	1.6008e-17	-0.494996	0.811	0.97	5.36876e-13	C1QC
CCL4	1.94339e-17	1.80555	0.263	0.069	6.51775e-13	CCL4
SFN	3.63317e-17	1.19772	0.217	0.035	1.21849e-12	SFN
TPM3	3.70245e-17	-0.532393	0.509	0.835	1.24173e-12	TPM3
EEF1B2	6.70809e-17	0.921293	0.657	0.468	2.24976e-12	EEF1B2
GNAI2	7.95585e-17	-0.619144	0.303	0.679	2.66823e-12	GNAI2
ANXA1	2.39305e-16	-0.742216	0.509	0.818	8.02581e-12	ANXA1
BST2	5.01531e-16	-0.862799	0.143	0.503	1.68203e-11	BST2
DEK	5.38179e-16	-0.748609	0.166	0.509	1.80494e-11	DEK
UBE2L6	5.98461e-16	-0.822592	0.029	0.283	2.00712e-11	UBE2L6
ADGRE5	6.75993e-16	-0.864969	0.08	0.377	2.26714e-11	ADGRE5
TNFSF13B	9.43647e-16	-0.758553	0.04	0.325	3.1648e-11	TNFSF13B
CCDC88A	9.85881e-16	-0.900196	0.154	0.488	3.30645e-11	CCDC88A
CDKN1A	1.16135e-15	1.01933	0.474	0.256	3.89495e-11	CDKN1A
SAMHD1	1.29226e-15	-0.779379	0.149	0.478	4.334e-11	SAMHD1
CALM1	2.05966e-15	-0.603786	0.531	0.828	6.90767e-11	CALM1
KRT15	2.18729e-15	0.90126	0.12	0.001	7.33573e-11	KRT15
MGLL	2.88219e-15	-0.810421	0.154	0.486	9.6663e-11	MGLL
STAT1	3.21085e-15	-0.841417	0.069	0.354	1.07685e-10	STAT1
MX1	4.52022e-15	-0.930003	0.04	0.315	1.51599e-10	MX1
THEMIS2	4.99084e-15	-0.78771	0.034	0.278	1.67383e-10	THEMIS2
CSTB	5.33977e-15	-0.591944	0.411	0.742	1.79085e-10	CSTB
B2M	5.47226e-15	-0.341178	0.977	0.999	1.83529e-10	B2M
GRB2	5.64685e-15	-0.766569	0.126	0.439	1.89384e-10	GRB2
XAF1	7.17322e-15	-0.860511	0.029	0.245	2.40575e-10	XAF1
RNF130	9.22124e-15	-0.766333	0.229	0.582	3.09262e-10	RNF130
MX2	1.64398e-14	-0.857955	0.011	0.233	5.51359e-10	MX2
FCGR3A	2.15766e-14	-0.838638	0.011	0.221	7.23635e-10	FCGR3A
CLIC1	2.21174e-14	-0.529712	0.491	0.807	7.41773e-10	CLIC1
DUSP1	2.63879e-14	0.92775	0.714	0.637	8.84997e-10	DUSP1
CTSZ	4.86343e-14	-0.552627	0.36	0.672	1.6311e-09	CTSZ
MAFB	4.8871e-14	-0.57857	0.309	0.654	1.63904e-09	MAFB
CTSD	5.04363e-14	-0.531677	0.383	0.723	1.69153e-09	CTSD
ARHGAP18	6.86182e-14	-0.634911	0.274	0.619	2.30132e-09	ARHGAP18
ANXA4	1.39457e-13	-0.664778	0.217	0.52	4.67712e-09	ANXA4
CEBPD	1.58597e-13	-0.811092	0.069	0.341	5.31902e-09	CEBPD
CCL2	1.71106e-13	1.09933	0.377	0.157	5.73855e-09	CCL2
RAC1	2.38855e-13	-0.6596	0.194	0.485	8.01071e-09	RAC1
LYVE1	3.19216e-13	0.915083	0.314	0.118	1.07059e-08	LYVE1
PARP9	3.94521e-13	-0.716066	0.011	0.194	1.32315e-08	PARP9
YBX1	4.07727e-13	-0.420454	0.491	0.807	1.36744e-08	YBX1
SPI1	4.19466e-13	-0.436132	0.343	0.685	1.4068e-08	SPI1
HLA-DRB5	7.06747e-13	-0.907793	0.303	0.625	2.37029e-08	HLA-DRB5
RBPJ	7.59472e-13	-0.507425	0.274	0.606	2.54712e-08	RBPJ
AP2M1	1.04364e-12	-0.564916	0.234	0.541	3.50016e-08	AP2M1
SLIRP	1.22438e-12	-0.609615	0.074	0.324	4.10634e-08	SLIRP
HLA-DQA2	1.70652e-12	-0.844357	0.069	0.325	5.72333e-08	HLA-DQA2
IFIT3	1.83974e-12	-0.749741	0.023	0.221	6.17011e-08	IFIT3
ADAMTSL4	2.38589e-12	-0.567812	0	0.138	8.00179e-08	ADAMTSL4
IFITM2	2.93792e-12	-0.49824	0.429	0.752	9.85321e-08	IFITM2
STARD8	3.9459e-12	-0.705505	0.006	0.16	1.32338e-07	STARD8
C19orf33	3.99237e-12	0.520309	0.109	0.004	1.33896e-07	C19orf33
LAP3	4.21652e-12	-0.628369	0.114	0.388	1.41414e-07	LAP3
S100A14	5.10996e-12	0.816911	0.131	0.013	1.71378e-07	S100A14
SAT1	5.22053e-12	-0.454164	0.629	0.872	1.75086e-07	SAT1
CAP1	7.42257e-12	-0.497094	0.269	0.599	2.48938e-07	CAP1
ANXA5	7.8748e-12	-0.468919	0.497	0.78	2.64105e-07	ANXA5
SAMD9L	9.5597e-12	-0.65416	0.006	0.182	3.20613e-07	SAMD9L
ADAR	1.09468e-11	-0.7574	0.051	0.273	3.67134e-07	ADAR
PHPT1	1.79369e-11	0.910831	0.389	0.21	6.01567e-07	PHPT1
NDUFA1	2.30227e-11	-0.528092	0.257	0.548	7.72137e-07	NDUFA1
GADD45GIP1	2.34729e-11	-0.701581	0.051	0.254	7.87235e-07	GADD45GIP1
SERPINB5	2.44809e-11	0.601483	0.103	0.003	8.2104e-07	SERPINB5
LGALS9	2.67551e-11	-0.574488	0.143	0.429	8.97312e-07	LGALS9
RACK1	2.98528e-11	0.681426	0.766	0.701	1.0012e-06	RACK1
GLIPR2	3.0112e-11	-0.706616	0.046	0.277	1.0099e-06	GLIPR2
CAV1	3.15069e-11	0.635087	0.143	0.018	1.05668e-06	CAV1
ODF3B	3.28726e-11	-0.598376	0.006	0.163	1.10248e-06	ODF3B
PSMB9	3.30176e-11	-0.595728	0.097	0.341	1.10734e-06	PSMB9
AP2A2	3.37591e-11	-0.557062	0.166	0.447	1.13221e-06	AP2A2
ARL6IP1	4.04791e-11	0.825219	0.32	0.134	1.35759e-06	ARL6IP1
SLC40A1	4.08281e-11	-0.635635	0.389	0.674	1.36929e-06	SLC40A1
GSN	4.13581e-11	-0.561944	0.194	0.515	1.38707e-06	GSN
PDK4	4.33934e-11	-0.887546	0.046	0.258	1.45533e-06	PDK4
SLC31A2	4.94433e-11	-0.694202	0.029	0.214	1.65823e-06	SLC31A2
MYO1G	7.43448e-11	-0.575135	0	0.13	2.49337e-06	MYO1G
PHACTR1	8.06848e-11	0.815121	0.171	0.033	2.70601e-06	PHACTR1
LCP1	8.59783e-11	-0.526636	0.194	0.502	2.88354e-06	LCP1
ZFP36L2	8.77456e-11	-0.632161	0.274	0.57	2.94281e-06	ZFP36L2
CD44	9.29777e-11	-0.620707	0.16	0.419	3.11829e-06	CD44
CAST	1.01098e-10	-0.487095	0.189	0.46	3.39061e-06	CAST
TLN1	1.07345e-10	-0.585096	0.171	0.439	3.60013e-06	TLN1
TRIM14	1.13052e-10	-0.638605	0.011	0.17	3.79155e-06	TRIM14
MYL6	1.22305e-10	-0.285501	0.783	0.95	4.10186e-06	MYL6
FXYD3	1.48852e-10	0.621133	0.12	0.012	4.99218e-06	FXYD3
COX5B	1.57745e-10	-0.453909	0.417	0.699	5.29045e-06	COX5B
NR4A2	1.6489e-10	0.833743	0.394	0.206	5.53009e-06	NR4A2
GRN	2.19837e-10	-0.498426	0.486	0.751	7.37289e-06	GRN
KLF6	3.61244e-10	-0.545841	0.257	0.565	1.21154e-05	KLF6
ANXA11	3.66278e-10	-0.532622	0.114	0.384	1.22842e-05	ANXA11
CD83	3.77983e-10	0.875302	0.314	0.155	1.26768e-05	CD83
S100A2	4.69835e-10	0.844291	0.234	0.077	1.57573e-05	S100A2
HOPX	5.12489e-10	0.567326	0.109	0.007	1.71879e-05	HOPX
MSN	5.40571e-10	-0.592557	0.126	0.394	1.81297e-05	MSN
ROMO1	5.41771e-10	-0.506434	0.189	0.45	1.81699e-05	ROMO1
TTC7A	5.7485e-10	-0.596183	0.011	0.152	1.92793e-05	TTC7A
AES	5.84691e-10	-0.554662	0.137	0.37	1.96094e-05	AES
EHD4	5.99571e-10	-0.59012	0.069	0.287	2.01084e-05	EHD4
MVP	6.92231e-10	-0.628108	0.029	0.207	2.3216e-05	MVP
POMP	7.05685e-10	-0.479771	0.206	0.477	2.36673e-05	POMP
PARVB	7.26243e-10	-0.671728	0.051	0.254	2.43567e-05	PARVB
CLTC	7.28526e-10	-0.494704	0.2	0.46	2.44333e-05	CLTC
NDUFB1	7.53057e-10	-0.568614	0.074	0.308	2.5256e-05	NDUFB1
LRP1	1.05835e-09	-0.648468	0.126	0.376	3.54948e-05	LRP1
FPR3	1.21518e-09	-0.700262	0.103	0.326	4.07547e-05	FPR3
WASF2	1.25212e-09	-0.501302	0.211	0.478	4.19937e-05	WASF2
GAS7	1.25387e-09	-0.731632	0.051	0.244	4.20522e-05	GAS7
ANPEP	1.33139e-09	-0.540647	0.011	0.168	4.46521e-05	ANPEP
IQGAP1	1.3741e-09	-0.435058	0.326	0.608	4.60847e-05	IQGAP1
HLA-DQB1	1.53034e-09	-0.611113	0.32	0.595	5.13246e-05	HLA-DQB1
RBM17	1.77294e-09	-0.636141	0.034	0.187	5.9461e-05	RBM17
HBEGF	1.99759e-09	0.683252	0.166	0.037	6.6995e-05	HBEGF
LAPTM5	2.08183e-09	-0.37419	0.394	0.693	6.98203e-05	LAPTM5
GPSM3	2.17035e-09	-0.542049	0.109	0.363	7.27891e-05	GPSM3
ARPC3	2.50421e-09	-0.339736	0.503	0.775	8.39862e-05	ARPC3
PRDX2	2.54951e-09	0.594194	0.16	0.042	8.55055e-05	PRDX2
MYO5A	3.15099e-09	-0.540873	0.149	0.389	0.000105678	MYO5A
GSTO1	3.42585e-09	-0.53554	0.109	0.332	0.000114896	GSTO1
PLEKHO2	3.69084e-09	-0.606892	0.029	0.183	0.000123783	PLEKHO2
PSME2	3.85558e-09	-0.602238	0.189	0.438	0.000129308	PSME2
SPRED1	4.12102e-09	-0.636129	0.04	0.218	0.000138211	SPRED1
ZC3H12A	4.24062e-09	0.44702	0.103	0.009	0.000142222	ZC3H12A
ATP5MD	4.40841e-09	-0.477483	0.229	0.502	0.000147849	ATP5MD
ARL4C	4.56125e-09	-0.368879	0.16	0.413	0.000152975	ARL4C
SPARC	4.74935e-09	1.10975	0.234	0.097	0.000159284	SPARC
RSAD2	4.88784e-09	-0.59428	0.017	0.153	0.000163928	RSAD2
UBC	4.94736e-09	0.584506	0.857	0.841	0.000165925	UBC
AP1B1	4.96667e-09	-0.472319	0.114	0.349	0.000166572	AP1B1
TMEM160	5.02232e-09	-0.609077	0.04	0.225	0.000168438	TMEM160
COMT	5.35421e-09	-0.505688	0.274	0.553	0.00017957	COMT
SNX9	5.78011e-09	-0.551772	0.057	0.25	0.000193853	SNX9
LHFPL2	5.86263e-09	-0.568022	0.011	0.157	0.000196621	LHFPL2
SH3BP2	6.20164e-09	-0.636681	0.046	0.191	0.000207991	SH3BP2
GUK1	6.62976e-09	-0.465876	0.217	0.486	0.000222349	GUK1
ATP5ME	6.65806e-09	-0.52469	0.16	0.418	0.000223298	ATP5ME
RBX1	7.11864e-09	-0.496907	0.166	0.409	0.000238745	RBX1
SIGLEC1	7.71707e-09	-0.321985	0.24	0.518	0.000258815	SIGLEC1
RNASET2	7.89903e-09	-0.473056	0.274	0.554	0.000264918	RNASET2
NR4A1	8.48478e-09	0.759243	0.429	0.257	0.000284562	NR4A1
FGL2	8.75753e-09	-0.538062	0.194	0.447	0.00029371	FGL2
MS4A7	9.56297e-09	-0.374597	0.377	0.663	0.000320723	MS4A7
OAS1	1.08288e-08	-0.586926	0.063	0.269	0.000363175	OAS1
PPP1R10	1.08846e-08	0.625431	0.24	0.088	0.000365047	PPP1R10
FAM129B	1.20921e-08	-0.568557	0.029	0.169	0.000405547	FAM129B
HLA-E	1.28403e-08	-0.403345	0.549	0.79	0.000430638	HLA-E
ATP5MC2	1.30165e-08	0.641037	0.6	0.484	0.000436548	ATP5MC2
SNHG8	1.33342e-08	0.575843	0.177	0.046	0.000447203	SNHG8
NDUFA3	1.3844e-08	-0.498061	0.08	0.28	0.000464301	NDUFA3
MTCH1	1.53113e-08	-0.5917	0.046	0.19	0.00051351	MTCH1
ACTB	1.66192e-08	-0.313254	0.989	0.996	0.000557375	ACTB
SLFN5	1.82474e-08	-0.554929	0.034	0.157	0.000611983	SLFN5
ATF3	1.84166e-08	0.70594	0.394	0.22	0.000617656	ATF3
RHOA	1.89824e-08	-0.353677	0.56	0.811	0.000636633	RHOA
SEPT11	2.38772e-08	-0.658818	0.091	0.279	0.000800792	SEPT11
CTSB	2.44817e-08	-0.318722	0.691	0.891	0.000821068	CTSB
NCKAP1L	2.66518e-08	-0.547189	0.091	0.295	0.000893848	NCKAP1L
CAVIN3	3.15903e-08	-0.52537	0.017	0.14	0.00105948	CAVIN3
JUNB	3.16693e-08	0.624762	0.611	0.511	0.00106213	JUNB
EMP1	3.3102e-08	-0.434575	0.309	0.562	0.00111018	EMP1
SERPING1	3.36201e-08	-0.521354	0.154	0.379	0.00112755	SERPING1
BLVRA	3.4932e-08	-0.444501	0.28	0.549	0.00117155	BLVRA
RSRP1	3.59522e-08	0.709962	0.331	0.166	0.00120576	RSRP1
NR4A3	3.60026e-08	0.6955	0.137	0.033	0.00120745	NR4A3
BRI3	3.8054e-08	-0.573377	0.091	0.295	0.00127626	BRI3
GLUL	4.08167e-08	-0.480088	0.28	0.533	0.00136891	GLUL
IRF7	4.23287e-08	-0.546353	0.017	0.153	0.00141962	IRF7
IFI35	4.26468e-08	-0.52648	0.04	0.212	0.00143029	IFI35
PPP6R1	4.46329e-08	-0.512033	0.023	0.144	0.0014969	PPP6R1
FAM49B	4.61527e-08	-0.55338	0.103	0.301	0.00154787	FAM49B
AP1S2	4.90196e-08	-0.543077	0.04	0.204	0.00164402	AP1S2
EFHD2	5.00547e-08	-0.505765	0.051	0.232	0.00167873	EFHD2
ATP5MPL	6.54257e-08	-0.491108	0.171	0.4	0.00219425	ATP5MPL
ADA2	7.1248e-08	-0.397636	0.126	0.339	0.00238952	ADA2
TCIRG1	7.48928e-08	-0.456356	0.04	0.223	0.00251176	TCIRG1
KLF2	7.6734e-08	-0.581187	0.069	0.236	0.0025735	KLF2
NDFIP1	8.11946e-08	-0.549143	0.103	0.313	0.0027231	NDFIP1
ADAM15	8.45336e-08	-0.583	0.04	0.178	0.00283509	ADAM15
SHISA5	9.19068e-08	-0.54412	0.086	0.266	0.00308237	SHISA5
OGDH	9.34819e-08	-0.48548	0.034	0.177	0.0031352	OGDH
PFKP	9.62766e-08	-0.482586	0.023	0.139	0.00322892	PFKP
LGALS3BP	1.01751e-07	-0.515798	0.034	0.19	0.00341252	LGALS3BP
BAG3	1.02681e-07	0.602701	0.109	0.014	0.00344372	BAG3
PLAUR	1.11988e-07	0.750498	0.251	0.13	0.00375585	PLAUR
DENND4C	1.17406e-07	-0.581737	0.069	0.231	0.00393758	DENND4C
SELENOP	1.20859e-07	-0.430894	0.714	0.883	0.00405338	SELENOP
RNH1	1.21039e-07	-0.39046	0.269	0.52	0.00405942	RNH1
IER2	1.25666e-07	0.634102	0.383	0.242	0.00421459	IER2
GNB2	1.30134e-07	-0.410722	0.16	0.383	0.00436442	GNB2
PKM	1.30346e-07	-0.39516	0.309	0.565	0.00437154	PKM
CFL1	1.39095e-07	-0.316544	0.714	0.881	0.00466497	CFL1
MS4A6A	1.43854e-07	-0.281511	0.617	0.849	0.00482457	MS4A6A
TGFB1	1.61393e-07	-0.498897	0.12	0.324	0.00541278	TGFB1
OAS2	1.61799e-07	-0.527417	0.034	0.17	0.00542643	OAS2
ALOX5	1.61959e-07	-0.464854	0.034	0.185	0.00543178	ALOX5
CAPNS1	1.70217e-07	-0.445217	0.12	0.313	0.00570872	CAPNS1
PARP14	1.73918e-07	-0.382089	0.126	0.326	0.00583285	PARP14
TAGLN2	1.80787e-07	-0.324867	0.634	0.834	0.00606322	TAGLN2
ELOB	2.24366e-07	-0.258647	0.423	0.688	0.0075248	ELOB
C4orf48	2.4472e-07	-0.481077	0.023	0.17	0.00820741	C4orf48
MORF4L1	2.48623e-07	-0.383009	0.257	0.502	0.0083383	MORF4L1
PARP12	2.5113e-07	-0.454873	0.011	0.115	0.00842241	PARP12
C12orf57	2.53459e-07	0.650719	0.269	0.132	0.00850051	C12orf57
FILIP1L	2.82504e-07	-0.570145	0.063	0.224	0.0094746	FILIP1L
CD37	2.94749e-07	-0.589771	0.097	0.312	0.0098853	CD37
DRAP1	3.40266e-07	-0.398635	0.257	0.507	0.0114118	DRAP1
TMEM258	3.45463e-07	-0.441803	0.177	0.402	0.0115861	TMEM258
TUBB6	3.50905e-07	-0.401128	0.086	0.271	0.0117687	TUBB6
PLD3	3.55211e-07	-0.290487	0.526	0.75	0.0119131	PLD3
UBA52	3.70312e-07	0.504982	0.811	0.79	0.0124195	UBA52
FAM96A	3.79949e-07	-0.449827	0.126	0.315	0.0127427	FAM96A
TOB1	3.8817e-07	0.511291	0.154	0.042	0.0130184	TOB1
SLC7A8	3.98106e-07	-0.437881	0.074	0.227	0.0133517	SLC7A8
WIPF1	4.2239e-07	-0.428146	0.097	0.295	0.0141661	WIPF1
IFI27L2	4.38532e-07	-0.314136	0.143	0.358	0.0147075	IFI27L2
MYH9	5.37485e-07	-0.463725	0.166	0.359	0.0180262	MYH9
HLA-DQA1	5.49596e-07	-0.535452	0.309	0.547	0.0184323	HLA-DQA1
ARHGDIA	5.49957e-07	-0.413859	0.177	0.404	0.0184445	ARHGDIA
DCN	5.50919e-07	0.941382	0.2	0.09	0.0184767	DCN
IER5	5.68565e-07	0.673935	0.143	0.041	0.0190685	IER5
MARCO	5.71447e-07	-0.359824	0.371	0.595	0.0191652	MARCO
PECAM1	5.83295e-07	-0.568199	0.069	0.211	0.0195625	PECAM1
FKBP15	5.94191e-07	-0.510071	0.046	0.182	0.019928	FKBP15
PRELID1	6.00928e-07	-0.471404	0.04	0.187	0.0201539	PRELID1
UCP2	6.01669e-07	-0.374832	0.251	0.505	0.0201788	UCP2
CREG1	6.09089e-07	-0.302078	0.149	0.376	0.0204276	CREG1
SUMO3	6.49779e-07	-0.44957	0.126	0.325	0.0217923	SUMO3
TAPBP	6.76715e-07	-0.466715	0.057	0.212	0.0226957	TAPBP
GRK3	7.09076e-07	-0.41053	0.023	0.134	0.023781	GRK3
CCDC85B	7.11985e-07	-0.513659	0.046	0.189	0.0238785	CCDC85B
GNG5	7.15526e-07	-0.258642	0.406	0.657	0.0239973	GNG5
C2	7.79682e-07	-0.393161	0.126	0.32	0.026149	C2
DDIT3	8.02942e-07	0.488982	0.103	0.024	0.0269291	DDIT3
HPCAL1	8.18569e-07	-0.47345	0.029	0.152	0.0274532	HPCAL1
CCL3	8.26038e-07	1.04533	0.171	0.073	0.0277037	CCL3
GNAS	8.94753e-07	-0.268757	0.286	0.541	0.0300082	GNAS
PAK2	9.3015e-07	-0.425232	0.183	0.397	0.0311954	PAK2
GAPDH	9.55146e-07	-0.26479	0.726	0.903	0.0320337	GAPDH
MYL12A	9.87541e-07	-0.289838	0.406	0.653	0.0331202	MYL12A
RAB7A	9.90919e-07	-0.318085	0.206	0.443	0.0332335	RAB7A
SMIM4	9.98533e-07	-0.441657	0.034	0.182	0.0334888	SMIM4
ME1	1.04136e-06	-0.473264	0.12	0.321	0.0349251	ME1
NAAA	1.04272e-06	-0.446908	0.023	0.155	0.0349708	NAAA
RGS19	1.06371e-06	-0.488745	0.051	0.189	0.0356748	RGS19
ARHGAP30	1.06512e-06	-0.444721	0.04	0.174	0.035722	ARHGAP30
VAT1	1.07013e-06	-0.438256	0.143	0.343	0.0358901	VAT1
STMN1	1.08675e-06	0.578715	0.274	0.131	0.0364476	STMN1
INTS6	1.08973e-06	0.57254	0.149	0.039	0.0365475	INTS6
CD163	1.10888e-06	-0.372142	0.314	0.55	0.0371895	CD163
PSME1	1.11969e-06	-0.435923	0.251	0.478	0.037552	PSME1
NPC2	1.16028e-06	0.476537	0.84	0.836	0.0389135	NPC2
GBP1	1.27653e-06	-0.486888	0.023	0.14	0.0428123	GBP1
PSMA1	1.2859e-06	0.558143	0.177	0.076	0.0431265	PSMA1
UQCR10	1.31605e-06	-0.38352	0.263	0.514	0.0441378	UQCR10
MPP1	1.35611e-06	-0.361659	0.194	0.412	0.0454811	MPP1
MCUB	1.36902e-06	-0.472289	0.029	0.164	0.0459143	MCUB
EIF2AK4	1.4214e-06	-0.412809	0.057	0.212	0.047671	EIF2AK4
STAT3	1.46777e-06	-0.541338	0.069	0.207	0.0492259	STAT3

## Sheet: C7 TC-2
	p_val	avg_logFC	pct.1	pct.2	p_val_adj	Gene
KRT14	1.1282e-50	3.42793	0.907	0.136	3.78374e-46	KRT14
CXCL13	7.08678e-43	-4.57537	0	0.86	2.37677e-38	CXCL13
HSPA1A	5.51995e-37	2.49607	0.889	0.332	1.85128e-32	HSPA1A
HSPA1B	5.00367e-35	2.9253	0.704	0.094	1.67813e-30	HSPA1B
KRT5	3.9817e-34	2.96837	0.648	0.066	1.33538e-29	KRT5
LGALS7B	1.96786e-33	2.20007	0.574	0.026	6.5998e-29	LGALS7B
KRT10	5.81459e-33	2.40902	0.759	0.128	1.9501e-28	KRT10
DNAJB1	1.22732e-30	2.36165	0.778	0.164	4.11619e-26	DNAJB1
KRT1	2.36149e-30	2.55585	0.519	0.008	7.91997e-26	KRT1
CXCL14	1.12171e-26	2.43639	0.648	0.083	3.76201e-22	CXCL14
LGALS7	1.60667e-26	1.69644	0.426	0.012	5.38846e-22	LGALS7
DMKN	1.52076e-25	2.1166	0.481	0.011	5.10033e-21	DMKN
SFN	1.22723e-23	1.98999	0.463	0.028	4.11587e-19	SFN
HLA-B	3.06373e-23	-1.11651	0.685	0.981	1.02751e-18	HLA-B
KRT15	4.57331e-22	2.05174	0.315	0	1.5338e-17	KRT15
VIM	8.66994e-22	-0.79826	0.852	0.997	2.90772e-17	VIM
LTB	1.59589e-21	2.43132	0.481	0.04	5.3523e-17	LTB
ATF3	4.5246e-20	1.44437	0.389	0.014	1.51746e-15	ATF3
CDKN1A	5.04205e-20	1.64274	0.574	0.08	1.691e-15	CDKN1A
ISG15	6.15601e-19	-1.71339	0.148	0.764	2.0646e-14	ISG15
KRT2	7.50048e-19	1.37916	0.296	0	2.51551e-14	KRT2
DSP	9.34498e-19	1.70149	0.37	0.023	3.13412e-14	DSP
S100A4	1.91641e-18	-0.602877	0.741	0.997	6.42727e-14	S100A4
DSC3	3.85709e-18	1.2233	0.333	0.006	1.29359e-13	DSC3
LMNA	4.73662e-18	-1.17382	0.556	0.91	1.58857e-13	LMNA
DST	1.45969e-17	1.58733	0.315	0.008	4.8955e-13	DST
PFN1	5.46443e-17	-0.76844	0.685	0.966	1.83266e-12	PFN1
HLA-A	8.44352e-17	-0.635256	0.87	0.989	2.83179e-12	HLA-A
AQP3	9.62141e-17	1.56219	0.481	0.083	3.22683e-12	AQP3
TMSB4X	1.21403e-16	-0.512147	0.926	1	4.07161e-12	TMSB4X
S100A2	1.35265e-16	1.70028	0.426	0.063	4.53651e-12	S100A2
HSPB1	1.4135e-16	1.53056	0.704	0.308	4.74058e-12	HSPB1
COL17A1	1.69905e-16	1.49682	0.296	0.004	5.69827e-12	COL17A1
ANXA11	4.48584e-16	-1.40203	0.093	0.619	1.50446e-11	ANXA11
NR4A1	1.34368e-15	1.56218	0.593	0.146	4.50642e-11	NR4A1
LY6D	1.40168e-15	1.41775	0.352	0.014	4.70095e-11	LY6D
SOX15	1.68994e-15	0.823446	0.241	0.001	5.66772e-11	SOX15
S100A14	3.26229e-15	1.27319	0.278	0.009	1.09411e-10	S100A14
TPT1	3.96433e-15	0.846435	0.963	0.905	1.32956e-10	TPT1
PRELID1	5.63358e-15	-1.37183	0.019	0.443	1.88939e-10	PRELID1
HLA-C	6.52579e-15	-0.667044	0.741	0.974	2.18862e-10	HLA-C
FXYD3	8.26819e-15	0.821229	0.259	0.002	2.77298e-10	FXYD3
FOS	1.29916e-14	1.36276	0.833	0.527	4.35712e-10	FOS
HSP90AA1	1.94642e-14	1.27855	0.833	0.656	6.5279e-10	HSP90AA1
PGM2L1	3.29585e-14	-1.51575	0.111	0.597	1.10536e-09	PGM2L1
CALML3	9.42479e-14	0.953378	0.185	0	3.16088e-09	CALML3
KRTDAP	1.54581e-13	1.15822	0.259	0.005	5.18433e-09	KRTDAP
CLIC1	6.57958e-13	-0.766825	0.63	0.906	2.20666e-08	CLIC1
SEC11C	7.07808e-13	-1.13639	0.13	0.589	2.37385e-08	SEC11C
ARL6IP1	7.4984e-13	1.30395	0.519	0.105	2.51481e-08	ARL6IP1
TRIM29	9.0807e-13	0.677618	0.241	0.006	3.04549e-08	TRIM29
JUP	1.06452e-12	0.928971	0.204	0.002	3.57018e-08	JUP
EEF1G	1.06558e-12	1.29021	0.593	0.232	3.57374e-08	EEF1G
GSTP1	1.7165e-12	1.66857	0.444	0.099	5.75678e-08	GSTP1
MYL12B	2.52705e-12	-0.602015	0.648	0.921	8.47521e-08	MYL12B
HSPH1	2.83314e-12	1.2284	0.426	0.072	9.50178e-08	HSPH1
GZMM	2.99193e-12	-1.17	0.019	0.463	1.00343e-07	GZMM
FNBP1	3.38271e-12	-1.126	0.148	0.575	1.13449e-07	FNBP1
ATP5F1E	3.72448e-12	-0.769321	0.574	0.871	1.24912e-07	ATP5F1E
PHGDH	4.01598e-12	0.69941	0.204	0.001	1.34688e-07	PHGDH
MX1	4.1644e-12	-1.28376	0.019	0.372	1.39666e-07	MX1
PDE4D	4.19303e-12	-1.25355	0.019	0.373	1.40626e-07	PDE4D
RAC2	4.7196e-12	-0.698727	0.315	0.811	1.58286e-07	RAC2
AHI1	6.48541e-12	-1.39088	0.019	0.396	2.17508e-07	AHI1
ALDH3A1	1.04757e-11	0.692014	0.167	0	3.51333e-07	ALDH3A1
GIMAP4	1.12671e-11	-1.46624	0.093	0.53	3.77876e-07	GIMAP4
CD2	1.37215e-11	-1.14539	0.093	0.531	4.6019e-07	CD2
CXADR	1.71974e-11	0.799592	0.185	0.001	5.76765e-07	CXADR
SYT8	1.80809e-11	0.571389	0.148	0	6.06396e-07	SYT8
TAGLN2	2.38899e-11	-0.624837	0.685	0.939	8.01221e-07	TAGLN2
MYL12A	2.53289e-11	-0.642384	0.667	0.945	8.49481e-07	MYL12A
TRBV9	2.6842e-11	-0.316058	0.426	0.916	9.00227e-07	TRBV9
SLC38A2	3.33645e-11	1.29482	0.481	0.123	1.11898e-06	SLC38A2
UCP2	3.37216e-11	-0.923861	0.296	0.761	1.13095e-06	UCP2
C9orf16	4.7089e-11	-0.526672	0.407	0.766	1.57927e-06	C9orf16
TP53AIP1	5.1511e-11	0.258559	0.13	0	1.72757e-06	TP53AIP1
ARHGDIB	6.78212e-11	-0.587595	0.463	0.87	2.27459e-06	ARHGDIB
MRPL41	9.04001e-11	-0.812248	0.185	0.598	3.03184e-06	MRPL41
LGALS9	1.00512e-10	-1.15204	0.019	0.371	3.37096e-06	LGALS9
IFITM1	1.02567e-10	-0.791313	0.667	0.958	3.43989e-06	IFITM1
ACTB	1.40889e-10	-0.404802	0.963	0.997	4.72514e-06	ACTB
TNFRSF18	1.58716e-10	-1.12265	0.185	0.572	5.32301e-06	TNFRSF18
DSG1	1.65779e-10	0.812172	0.222	0.003	5.55991e-06	DSG1
TRIP6	1.70862e-10	0.651478	0.13	0	5.73039e-06	TRIP6
TFAP2C	1.85712e-10	0.593247	0.167	0.001	6.22842e-06	TFAP2C
APOE	1.86083e-10	0.84272	0.204	0.006	6.24087e-06	APOE
ENO1	1.90383e-10	-0.971885	0.5	0.788	6.38505e-06	ENO1
C19orf33	1.94721e-10	0.708703	0.167	0.004	6.53055e-06	C19orf33
PERP	2.01472e-10	1.49385	0.444	0.193	6.75696e-06	PERP
TNFRSF4	2.66064e-10	-1.18084	0.148	0.519	8.92327e-06	TNFRSF4
KLF5	3.28195e-10	0.760173	0.204	0.007	1.1007e-05	KLF5
GIMAP7	3.79079e-10	-1.39339	0.074	0.451	1.27136e-05	GIMAP7
SMARCA2	4.06085e-10	-1.14796	0.111	0.485	1.36193e-05	SMARCA2
NSG1	4.15698e-10	0.495588	0.167	0.001	1.39417e-05	NSG1
EMB	4.92635e-10	-1.06126	0.13	0.587	1.6522e-05	EMB
S100A16	5.4107e-10	0.871978	0.222	0.008	1.81464e-05	S100A16
SERPINB5	6.75444e-10	0.790094	0.204	0.007	2.2653e-05	SERPINB5
CAVIN1	8.22485e-10	1.04118	0.315	0.024	2.75845e-05	CAVIN1
DOCK8	8.91725e-10	-1.05473	0.056	0.392	2.99067e-05	DOCK8
RND3	1.04928e-09	0.283608	0.13	0	3.51909e-05	RND3
NR4A2	1.1034e-09	1.53178	0.5	0.126	3.70058e-05	NR4A2
HSPA4L	1.22157e-09	0.312132	0.13	0.001	4.0969e-05	HSPA4L
CAP1	1.41829e-09	-0.761932	0.241	0.672	4.75666e-05	CAP1
CRYAB	1.60366e-09	0.689166	0.148	0.004	5.37835e-05	CRYAB
TRAV6	1.60631e-09	-0.479876	0.333	0.819	5.38724e-05	TRAV6
CORO1A	1.6454e-09	-0.63351	0.37	0.777	5.51836e-05	CORO1A
EFNA1	1.66311e-09	0.513823	0.185	0.001	5.57774e-05	EFNA1
MBP	1.81626e-09	-1.15227	0.222	0.641	6.09138e-05	MBP
EFEMP1	2.46425e-09	0.477378	0.148	0.001	8.2646e-05	EFEMP1
TPPP3	2.48865e-09	0.713981	0.167	0.001	8.34645e-05	TPPP3
DAPL1	3.57987e-09	0.286612	0.111	0	0.000120062	DAPL1
FGFBP1	3.72317e-09	0.64958	0.167	0.002	0.000124868	FGFBP1
GADD45B	4.33049e-09	1.24483	0.519	0.202	0.000145236	GADD45B
ATP6V0E1	5.55146e-09	-0.775852	0.352	0.66	0.000186185	ATP6V0E1
TPM3	9.34071e-09	-0.551661	0.556	0.823	0.000313269	TPM3
DPP7	9.8907e-09	-0.902115	0.111	0.455	0.000331714	DPP7
PPP1R15A	1.02751e-08	1.12956	0.63	0.245	0.000344606	PPP1R15A
POSTN	1.07363e-08	0.778433	0.185	0.008	0.000360074	POSTN
SH2D2A	1.10483e-08	-0.910641	0.019	0.289	0.000370537	SH2D2A
SFXN1	1.19573e-08	-0.781647	0.148	0.521	0.000401023	SFXN1
NDUFV2	1.26867e-08	-0.78192	0.296	0.649	0.000425488	NDUFV2
CA12	1.31376e-08	0.611227	0.148	0.002	0.000440608	CA12
ITM2A	1.38175e-08	-0.879471	0.222	0.644	0.000463411	ITM2A
BASP1	1.4661e-08	-0.958653	0.093	0.42	0.0004917	BASP1
SEPT6	1.70891e-08	-0.947945	0.093	0.455	0.000573134	SEPT6
IER3	2.05266e-08	0.772325	0.222	0.015	0.000688421	IER3
AHNAK	2.27388e-08	-0.788349	0.5	0.815	0.000762614	AHNAK
IFI44L	2.34655e-08	-1.09387	0	0.266	0.000786985	IFI44L
TBX3	2.36458e-08	0.404445	0.111	0	0.000793031	TBX3
JUN	2.43655e-08	1.41268	0.574	0.305	0.00081717	JUN
CKB	2.48253e-08	0.511275	0.204	0.009	0.000832589	CKB
ALDH2	2.81261e-08	0.703054	0.167	0.003	0.000943294	ALDH2
PTPRC	2.88459e-08	-0.478013	0.519	0.896	0.000967432	PTPRC
KIR3DL2	2.99803e-08	-0.858388	0.167	0.553	0.00100548	KIR3DL2
CA2	3.21775e-08	0.381091	0.167	0.003	0.00107917	CA2
SERPINH1	3.2743e-08	0.871911	0.222	0.019	0.00109814	SERPINH1
CD59	3.89669e-08	0.600396	0.204	0.009	0.00130687	CD59
PPM1G	3.92989e-08	-1.02667	0.074	0.37	0.001318	PPM1G
EIF4EBP3	4.39487e-08	0.325524	0.111	0	0.00147395	EIF4EBP3
KLF4	4.43762e-08	0.466238	0.167	0.003	0.00148829	KLF4
BRD2	4.52576e-08	1.03526	0.5	0.183	0.00151785	BRD2
CPM	5.02707e-08	-0.896726	0	0.239	0.00168598	CPM
FAM114A1	5.42914e-08	0.62921	0.167	0.006	0.00182082	FAM114A1
CD82	6.42671e-08	-0.807067	0.37	0.662	0.00215539	CD82
HACD1	6.99544e-08	-0.868873	0	0.232	0.00234613	HACD1
SRGN	9.05047e-08	-0.374499	0.352	0.742	0.00303535	SRGN
ARF1	9.3771e-08	-0.681955	0.278	0.589	0.00314489	ARF1
CALM3	1.06741e-07	-0.755174	0.222	0.564	0.00357988	CALM3
IRF6	1.19632e-07	0.395627	0.148	0.002	0.00401222	IRF6
ISG20	1.27529e-07	-0.909419	0	0.236	0.00427705	ISG20
FRMD4B	1.32718e-07	-0.866862	0.019	0.234	0.00445109	FRMD4B
EDF1	1.41078e-07	-0.596928	0.537	0.807	0.00473147	EDF1
FXYD2	1.46041e-07	-1.09232	0	0.254	0.00489792	FXYD2
AGPAT2	1.49651e-07	-0.76505	0	0.201	0.00501901	AGPAT2
CAV1	1.58848e-07	1.29431	0.296	0.07	0.00532743	CAV1
PARVB	1.75364e-07	-0.866338	0	0.24	0.00588134	PARVB
EPSTI1	1.75541e-07	-0.982839	0.056	0.354	0.0058873	EPSTI1
BCAM	1.7571e-07	0.415206	0.148	0.003	0.00589295	BCAM
CALD1	1.9106e-07	0.674661	0.204	0.023	0.00640777	CALD1
STAT4	1.95392e-07	-0.727997	0	0.189	0.00655305	STAT4
LGALS1	2.21489e-07	-0.416531	0.741	0.939	0.00742829	LGALS1
FXYD5	2.21701e-07	-0.487613	0.667	0.925	0.00743541	FXYD5
SPOCK2	2.3212e-07	-0.696057	0.185	0.525	0.00778485	SPOCK2
NUPR1	2.34866e-07	0.748209	0.185	0.006	0.00787692	NUPR1
STK17B	2.36417e-07	-0.656823	0.204	0.518	0.00792895	STK17B
PARK7	2.47787e-07	-0.528959	0.389	0.691	0.00831029	PARK7
XAF1	2.81515e-07	-0.882257	0	0.213	0.00944146	XAF1
AREG	2.89325e-07	0.996308	0.241	0.03	0.00970339	AREG
RHOG	2.98949e-07	-0.688341	0.185	0.496	0.0100262	RHOG
TSPAN2	3.13859e-07	-0.883513	0.056	0.387	0.0105262	TSPAN2
CSNK2B	3.15957e-07	0.81475	0.37	0.073	0.0105966	CSNK2B
LSM2	3.16817e-07	-0.806234	0.074	0.304	0.0106254	LSM2
SURF4	3.21192e-07	-0.636085	0.148	0.49	0.0107721	SURF4
HSPA2	3.43775e-07	0.567685	0.167	0.006	0.0115295	HSPA2
CXCR3	3.57201e-07	-0.862171	0	0.216	0.0119798	CXCR3
SMC2	3.59169e-07	0.544653	0.222	0.024	0.0120458	SMC2
RGS14	3.86658e-07	-0.869519	0	0.227	0.0129677	RGS14
GADD45GIP1	4.1532e-07	-0.755559	0.056	0.385	0.013929	GADD45GIP1
EGFR	4.20065e-07	0.327374	0.13	0.003	0.0140881	EGFR
PLTP	4.4149e-07	0.87515	0.167	0.013	0.0148067	PLTP
MIIP	4.98649e-07	-0.820239	0.056	0.318	0.0167237	MIIP
CCR6	5.22927e-07	0.534266	0.111	0.001	0.0175379	CCR6
ATP5F1A	5.333e-07	-0.522278	0.315	0.608	0.0178858	ATP5F1A
HES1	5.7698e-07	0.474244	0.13	0.001	0.0193507	HES1
HOPX	5.98872e-07	0.884885	0.204	0.03	0.020085	HOPX
LCP2	6.05509e-07	-0.909558	0.093	0.397	0.0203076	LCP2
RBFOX2	6.29971e-07	0.294703	0.13	0.004	0.021128	RBFOX2
CD3E	6.30014e-07	-0.612199	0.389	0.725	0.0211294	CD3E
FLNA	6.35869e-07	-0.62851	0.222	0.537	0.0213258	FLNA
AL359834.1	6.37521e-07	-0.760688	0	0.177	0.0213812	AL359834.1
ARHGAP24	7.33602e-07	-1.00984	0.019	0.292	0.0246035	ARHGAP24
PSMC5	7.96497e-07	-0.74427	0.148	0.422	0.0267129	PSMC5
CBR1	8.15013e-07	0.86583	0.352	0.113	0.0273339	CBR1
SMS	8.32876e-07	-0.660166	0.148	0.427	0.027933	SMS
CDC42	9.49533e-07	-0.663264	0.37	0.658	0.0318455	CDC42
SREK1IP1	1.02209e-06	-0.774343	0	0.192	0.034279	SREK1IP1
RPN2	1.03707e-06	-0.848711	0.074	0.293	0.0347813	RPN2
SRI	1.0752e-06	-0.718718	0.185	0.456	0.0360601	SRI
LAT	1.09193e-06	-0.664356	0.241	0.57	0.0366212	LAT
EBI3	1.11765e-06	-0.575567	0	0.142	0.0374837	EBI3
ITM2B	1.12289e-06	-0.815023	0.278	0.612	0.0376593	ITM2B
TNFRSF1B	1.16775e-06	-0.860175	0.056	0.33	0.039164	TNFRSF1B
CSTA	1.20453e-06	0.449977	0.13	0.003	0.0403976	CSTA
PSME1	1.25238e-06	-0.584562	0.463	0.711	0.0420024	PSME1
GPNMB	1.27211e-06	0.555863	0.204	0.009	0.042664	GPNMB
CLCA2	1.38787e-06	0.530608	0.167	0.003	0.0465464	CLCA2

## Sheet: C8 MFB-1
	p_val	avg_logFC	pct.1	pct.2	p_val_adj	Gene
IGFBP7	1.99658e-173	-1.62056	0.847	1	6.69612e-169	IGFBP7
HSPA1B	8.61979e-137	2.96634	0.952	0.46	2.8909e-132	HSPA1B
HSPA1A	7.85542e-122	2.47837	0.967	0.74	2.63455e-117	HSPA1A
CST3	1.59509e-109	-1.81294	0.297	0.923	5.34962e-105	CST3
IFI6	2.74871e-106	-1.77792	0.12	0.839	9.21861e-102	IFI6
KRT14	2.17465e-98	1.95215	0.832	0.151	7.29336e-94	KRT14
ISG15	4.50387e-97	-1.73763	0.108	0.8	1.51051e-92	ISG15
DNAJB1	4.32442e-84	2.36481	0.837	0.337	1.45032e-79	DNAJB1
IFITM3	9.43343e-84	-0.93649	0.897	0.996	3.16378e-79	IFITM3
KRT5	4.72898e-77	2.06683	0.673	0.056	1.586e-72	KRT5
ITM2B	8.10553e-76	-1.20985	0.293	0.898	2.71843e-71	ITM2B
KRT10	1.19472e-75	2.16717	0.707	0.126	4.00686e-71	KRT10
KRT1	6.09768e-69	2.24749	0.548	0.011	2.04504e-64	KRT1
IFITM1	1.40865e-66	-1.19307	0.473	0.951	4.72434e-62	IFITM1
PLAC9	2.26919e-62	-1.23535	0.297	0.832	7.6104e-58	PLAC9
S100A4	1.44574e-59	-0.710909	0.943	0.993	4.84871e-55	S100A4
CRIP1	1.72022e-54	1.30339	0.932	0.744	5.76926e-50	CRIP1
LGALS7B	1.31317e-51	1.79162	0.48	0.025	4.40411e-47	LGALS7B
HLA-B	1.88795e-50	-1.14894	0.467	0.895	6.33181e-46	HLA-B
EEF1G	4.16246e-49	1.48555	0.723	0.34	1.39601e-44	EEF1G
TAGLN	1.51631e-48	-0.626386	0.993	1	5.08541e-44	TAGLN
DMKN	8.71603e-46	1.74771	0.415	0.014	2.92318e-41	DMKN
GADD45GIP1	9.70531e-46	-0.915304	0.035	0.453	3.25497e-41	GADD45GIP1
HLA-C	8.98807e-44	-0.790182	0.627	0.965	3.01442e-39	HLA-C
HSPB1	2.17166e-43	1.02195	0.963	0.884	7.2833e-39	HSPB1
CYC1	1.21726e-42	-0.846492	0.02	0.386	4.08245e-38	CYC1
ATP5F1E	1.85516e-42	-0.720525	0.477	0.905	6.22183e-38	ATP5F1E
MYL9	2.29686e-42	-0.500096	0.992	1	7.7032e-38	MYL9
PFN1	4.99381e-41	-0.776161	0.64	0.912	1.67482e-36	PFN1
ATP5ME	2.6168e-40	-0.885399	0.122	0.586	8.77621e-36	ATP5ME
HSP90AA1	4.08734e-40	1.37287	0.885	0.793	1.37081e-35	HSP90AA1
COX7A1	1.79035e-38	-0.907826	0.138	0.589	6.00448e-34	COX7A1
MT2A	3.17333e-38	-1.08195	0.533	0.891	1.06427e-33	MT2A
HSP90AB1	7.96537e-38	1.0973	0.927	0.849	2.67143e-33	HSP90AB1
GUK1	2.04442e-37	-0.767688	0.31	0.761	6.85658e-33	GUK1
CDKN1A	4.34332e-37	1.20977	0.817	0.533	1.45666e-32	CDKN1A
S100A6	4.66376e-37	-0.520531	0.97	0.996	1.56413e-32	S100A6
FTH1	1.81986e-36	-0.435042	0.972	0.996	6.10346e-32	FTH1
NR4A1	1.85232e-36	1.47121	0.738	0.456	6.21233e-32	NR4A1
ATP5MD	3.1141e-36	-0.775108	0.23	0.681	1.04441e-31	ATP5MD
IFI44L	4.50421e-35	-0.731475	0.013	0.305	1.51062e-30	IFI44L
EFHD1	5.61562e-34	-0.736025	0.163	0.589	1.88337e-29	EFHD1
COL4A2	3.43491e-33	-0.919211	0.07	0.421	1.152e-28	COL4A2
ANXA11	1.77359e-32	-0.717886	0.192	0.642	5.94825e-28	ANXA11
JUN	2.0592e-32	0.999179	0.893	0.751	6.90616e-28	JUN
LY6E	4.99819e-32	-0.873262	0.138	0.54	1.67629e-27	LY6E
COL4A1	5.4345e-32	-0.854895	0.032	0.323	1.82262e-27	COL4A1
TPM4	3.00133e-31	-0.577679	0.443	0.811	1.00659e-26	TPM4
FHL1	3.78735e-30	-0.852269	0.208	0.572	1.2702e-25	FHL1
COL18A1	3.97806e-30	-0.814329	0.218	0.614	1.33416e-25	COL18A1
ADIRF	4.33375e-30	-0.467456	0.968	0.993	1.45345e-25	ADIRF
NR4A2	1.05126e-29	1.37904	0.457	0.123	3.52573e-25	NR4A2
B2M	1.43107e-29	-0.49589	0.988	1	4.79952e-25	B2M
DKK3	1.53744e-29	-0.732701	0.085	0.428	5.15626e-25	DKK3
ACTA2	2.02625e-29	-0.533045	0.987	0.996	6.79565e-25	ACTA2
TPM2	2.20106e-29	-0.55149	0.958	0.986	7.38193e-25	TPM2
PPP1R15A	2.69099e-29	1.17853	0.758	0.519	9.02504e-25	PPP1R15A
MX1	6.73966e-29	-0.786288	0.043	0.358	2.26035e-24	MX1
UQCRFS1	1.07273e-28	-0.692655	0.062	0.386	3.59771e-24	UQCRFS1
HSPH1	1.4696e-28	1.30455	0.338	0.042	4.92873e-24	HSPH1
ACTB	2.20243e-28	-0.289612	1	1	7.38652e-24	ACTB
MYL6	2.30344e-28	-0.360781	0.968	0.996	7.72529e-24	MYL6
PERP	3.07306e-28	1.37486	0.393	0.095	1.03064e-23	PERP
LY6D	2.13217e-27	1.24667	0.27	0.011	7.15086e-23	LY6D
NDFIP1	2.22469e-27	-0.623571	0.117	0.488	7.46117e-23	NDFIP1
LGALS3BP	2.90591e-27	-0.7167	0.118	0.488	9.74584e-23	LGALS3BP
PRELID1	9.41274e-27	-0.606322	0.01	0.221	3.15685e-22	PRELID1
CXCL14	1.11772e-26	0.875974	0.487	0.126	3.7486e-22	CXCL14
DSP	2.74453e-26	1.3909	0.333	0.042	9.20461e-22	DSP
CYB5R3	4.12803e-26	-0.534238	0.447	0.811	1.38446e-21	CYB5R3
NDUFB1	3.43272e-25	-0.726526	0.072	0.407	1.15127e-20	NDUFB1
FLNA	6.07441e-25	-0.56356	0.642	0.916	2.03723e-20	FLNA
CALR	1.76956e-24	-0.506835	0.373	0.765	5.93475e-20	CALR
TMSB4X	1.91716e-24	-0.449894	0.92	0.979	6.42978e-20	TMSB4X
MFGE8	2.00335e-24	-0.528761	0.608	0.912	6.71883e-20	MFGE8
ROMO1	2.91453e-24	-0.608854	0.252	0.628	9.77476e-20	ROMO1
TMSB10	4.36201e-24	-0.575008	0.558	0.87	1.46293e-19	TMSB10
LGALS1	5.59601e-24	-0.403287	0.887	0.982	1.87679e-19	LGALS1
MT1E	8.53366e-24	-0.728915	0.268	0.66	2.86202e-19	MT1E
PNRC1	9.86708e-24	0.840845	0.823	0.663	3.30922e-19	PNRC1
NDUFA4	9.89757e-24	-0.499201	0.807	0.961	3.31945e-19	NDUFA4
HIST1H4C	1.12752e-23	-0.694512	0.183	0.544	3.78146e-19	HIST1H4C
KRTDAP	1.18311e-23	1.06063	0.245	0.011	3.96792e-19	KRTDAP
FN1	1.9296e-23	-0.875973	0.168	0.467	6.47151e-19	FN1
ACTN1	2.22673e-23	-0.607543	0.218	0.596	7.46802e-19	ACTN1
DSTN	2.43157e-23	-0.428896	0.925	0.993	8.15502e-19	DSTN
C1S	2.89325e-23	-0.753586	0.093	0.396	9.70339e-19	C1S
CKB	3.27905e-23	-0.888556	0.183	0.474	1.09973e-18	CKB
RCN1	3.4396e-23	-0.599623	0.035	0.263	1.15357e-18	RCN1
TMEM160	4.18316e-23	-0.547295	0.025	0.256	1.40295e-18	TMEM160
ELOB	4.41577e-23	-0.505764	0.48	0.828	1.48096e-18	ELOB
ACTG2	6.7037e-23	-1.07533	0.248	0.526	2.24829e-18	ACTG2
C1QTNF1	8.87184e-23	-0.555597	0.323	0.726	2.97544e-18	C1QTNF1
EMD	1.73243e-22	-0.570097	0.213	0.589	5.81023e-18	EMD
HLA-A	1.92259e-22	-0.634899	0.653	0.909	6.44797e-18	HLA-A
SERPINF1	2.73384e-22	-0.6664	0.138	0.481	9.16875e-18	SERPINF1
MGLL	3.54017e-22	-0.59202	0.29	0.677	1.1873e-17	MGLL
LGALS7	3.99783e-22	1.02717	0.257	0.018	1.34079e-17	LGALS7
COL6A2	4.03959e-22	-0.563548	0.325	0.674	1.3548e-17	COL6A2
IER3	4.11075e-22	1.22885	0.37	0.109	1.37866e-17	IER3
PPP1R14A	4.2112e-22	-0.683301	0.54	0.804	1.41235e-17	PPP1R14A
IGFBP4	4.97044e-22	-0.674129	0.04	0.288	1.66699e-17	IGFBP4
SPARCL1	5.60459e-22	-0.442068	0.905	0.993	1.87967e-17	SPARCL1
TSPAN3	5.78716e-22	-0.593651	0.078	0.396	1.9409e-17	TSPAN3
RGS16	6.43035e-22	1.21885	0.602	0.344	2.15661e-17	RGS16
MYL12A	6.57863e-22	-0.491727	0.383	0.723	2.20634e-17	MYL12A
PRSS23	6.94326e-22	-0.724247	0.07	0.354	2.32863e-17	PRSS23
CAVIN3	2.04979e-21	-0.45954	0.552	0.842	6.8746e-17	CAVIN3
COX6C	2.68668e-21	-0.469148	0.508	0.846	9.01059e-17	COX6C
KRT2	4.42055e-21	1.01777	0.193	0	1.48256e-16	KRT2
PNPLA2	5.01784e-21	-0.50433	0.055	0.326	1.68288e-16	PNPLA2
STAT1	5.33114e-21	-0.609493	0.053	0.319	1.78796e-16	STAT1
BGN	6.34582e-21	-0.429912	0.68	0.895	2.12826e-16	BGN
NNMT	7.80339e-21	-0.735373	0.068	0.302	2.6171e-16	NNMT
CCL2	9.05461e-21	1.34346	0.69	0.449	3.03674e-16	CCL2
YBX1	1.12443e-20	-0.461142	0.413	0.754	3.7711e-16	YBX1
NDUFB7	1.49017e-20	-0.419416	0.38	0.793	4.99775e-16	NDUFB7
CD151	1.81381e-20	-0.435445	0.668	0.898	6.08315e-16	CD151
SERPING1	1.93904e-20	-0.490063	0.462	0.786	6.50317e-16	SERPING1
ANXA2	4.15446e-20	-0.395896	0.515	0.835	1.39332e-15	ANXA2
SERF2	5.63999e-20	-0.37224	0.652	0.923	1.89154e-15	SERF2
DEPP1	6.84302e-20	-0.801082	0.068	0.312	2.29501e-15	DEPP1
TYMP	7.82811e-20	-0.576543	0.027	0.218	2.62539e-15	TYMP
IFIT3	8.07041e-20	-0.537082	0.007	0.175	2.70666e-15	IFIT3
COX7C	9.15628e-20	-0.442693	0.538	0.86	3.07083e-15	COX7C
CCDC85B	1.0989e-19	-0.587053	0.052	0.298	3.6855e-15	CCDC85B
BST2	1.14823e-19	-0.56786	0.28	0.646	3.85095e-15	BST2
MAFF	1.18244e-19	1.04819	0.288	0.063	3.96566e-15	MAFF
WFDC1	1.27654e-19	-0.63323	0.107	0.382	4.28128e-15	WFDC1
HSPB6	1.32625e-19	-0.502223	0.39	0.712	4.44799e-15	HSPB6
PSME1	1.42292e-19	-0.54604	0.35	0.716	4.7722e-15	PSME1
CSRP1	2.61928e-19	-0.508663	0.643	0.86	8.78453e-15	CSRP1
CD99	3.08921e-19	-0.413916	0.552	0.863	1.03606e-14	CD99
S100A14	3.50538e-19	0.900785	0.187	0.004	1.17563e-14	S100A14
NDUFA1	5.83677e-19	-0.53902	0.237	0.586	1.95754e-14	NDUFA1
PDLIM1	8.30898e-19	-0.471483	0.338	0.674	2.78667e-14	PDLIM1
CLU	8.54996e-19	-0.772176	0.468	0.695	2.86749e-14	CLU
UQCRQ	1.2792e-18	-0.38541	0.362	0.712	4.29019e-14	UQCRQ
ARL6IP1	2.4047e-18	0.948194	0.272	0.056	8.06489e-14	ARL6IP1
SELENOW	2.50974e-18	-0.364517	0.727	0.933	8.41717e-14	SELENOW
C5orf24	3.09129e-18	-0.528867	0.062	0.33	1.03676e-13	C5orf24
NOTCH3	3.5845e-18	-0.54208	0.262	0.625	1.20217e-13	NOTCH3
TIMP1	4.29851e-18	-0.553889	0.32	0.642	1.44163e-13	TIMP1
SFN	4.85684e-18	1.02202	0.252	0.042	1.62889e-13	SFN
RSRP1	6.86203e-18	0.899807	0.435	0.207	2.30139e-13	RSRP1
CAMK1	7.40081e-18	-0.46434	0.017	0.193	2.48208e-13	CAMK1
DSG1	7.75674e-18	0.734652	0.15	0	2.60145e-13	DSG1
PITHD1	1.15412e-17	-0.389571	0.008	0.165	3.87068e-13	PITHD1
ZNF580	1.16e-17	-0.457631	0.015	0.186	3.89041e-13	ZNF580
UQCR10	1.24762e-17	-0.422833	0.22	0.582	4.18428e-13	UQCR10
ITGB1	1.26176e-17	-0.454697	0.412	0.73	4.23168e-13	ITGB1
CRIP2	1.32417e-17	-0.399287	0.668	0.891	4.44101e-13	CRIP2
ACADVL	1.32583e-17	-0.577265	0.065	0.312	4.44658e-13	ACADVL
TGFB1I1	1.7463e-17	-0.429676	0.365	0.716	5.85674e-13	TGFB1I1
SELENOM	1.75964e-17	-0.325166	0.702	0.916	5.90147e-13	SELENOM
IRF1	2.54365e-17	1.10612	0.378	0.151	8.53091e-13	IRF1
ANP32B	2.63017e-17	-0.470332	0.143	0.474	8.82106e-13	ANP32B
ARF5	3.74341e-17	-0.469393	0.203	0.526	1.25546e-12	ARF5
PET100	4.17419e-17	-0.503862	0.047	0.298	1.39994e-12	PET100
IFI27	4.33628e-17	-0.997036	0.118	0.368	1.4543e-12	IFI27
RNASEK	4.59771e-17	0.901193	0.42	0.182	1.54198e-12	RNASEK
PPIB	6.58751e-17	-0.413138	0.39	0.716	2.20932e-12	PPIB
ATF3	9.14546e-17	0.872689	0.682	0.498	3.06721e-12	ATF3
SPARC	1.15503e-16	-0.492942	0.697	0.919	3.87373e-12	SPARC
NT5C	1.20798e-16	-0.466889	0.032	0.239	4.05133e-12	NT5C
SLIT3	1.27928e-16	-0.484652	0.198	0.516	4.29044e-12	SLIT3
NME4	1.64752e-16	-0.450078	0.03	0.235	5.52545e-12	NME4
P4HB	1.80714e-16	-0.456491	0.173	0.467	6.0608e-12	P4HB
ANXA5	1.84752e-16	-0.404955	0.452	0.744	6.19622e-12	ANXA5
PDGFRB	2.11838e-16	-0.528417	0.187	0.509	7.10461e-12	PDGFRB
GAPDH	2.53049e-16	-0.256363	0.942	1	8.48675e-12	GAPDH
POLR2L	2.82235e-16	-0.401909	0.278	0.618	9.46561e-12	POLR2L
TPI1	3.05519e-16	-0.395649	0.465	0.772	1.02465e-11	TPI1
MGP	4.16296e-16	-0.467183	0.62	0.874	1.39617e-11	MGP
CSNK2B	6.5295e-16	0.845634	0.277	0.074	2.18986e-11	CSNK2B
RHOB	8.55892e-16	-0.45545	0.353	0.67	2.87049e-11	RHOB
CHCHD10	8.83449e-16	-0.546107	0.035	0.232	2.96291e-11	CHCHD10
SULF1	9.05046e-16	-0.536189	0.082	0.337	3.03534e-11	SULF1
EPSTI1	1.06026e-15	-0.305944	0.002	0.116	3.55591e-11	EPSTI1
CRTAP	1.25209e-15	-0.495634	0.138	0.446	4.19926e-11	CRTAP
SHISA5	1.82196e-15	-0.493447	0.108	0.379	6.11047e-11	SHISA5
ZNF331	1.90139e-15	1.03064	0.227	0.06	6.37687e-11	ZNF331
AQP3	1.90968e-15	0.864812	0.182	0.025	6.40467e-11	AQP3
MAP3K20	1.98561e-15	-0.428994	0.265	0.607	6.65934e-11	MAP3K20
SLC2A3	2.30214e-15	1.07128	0.307	0.112	7.72091e-11	SLC2A3
ATP5MPL	3.49761e-15	-0.443374	0.22	0.544	1.17303e-10	ATP5MPL
OST4	4.2386e-15	-0.299535	0.37	0.702	1.42154e-10	OST4
FAAP20	4.26105e-15	-0.468872	0.045	0.26	1.42907e-10	FAAP20
CXCL12	4.69418e-15	-0.591711	0.152	0.414	1.57433e-10	CXCL12
CALD1	5.5717e-15	-0.253958	0.905	0.989	1.86864e-10	CALD1
DSC3	5.69346e-15	0.790174	0.17	0.014	1.90947e-10	DSC3
NEXN	7.1753e-15	-0.465147	0.225	0.509	2.40645e-10	NEXN
MTCH1	8.72586e-15	-0.466548	0.027	0.211	2.92648e-10	MTCH1
DNAJA1	1.00335e-14	0.965957	0.443	0.27	3.36503e-10	DNAJA1
FOSB	1.15811e-14	0.81467	0.418	0.193	3.88406e-10	FOSB
C1QBP	1.1653e-14	-0.499634	0.068	0.295	3.90817e-10	C1QBP
RASL12	1.27501e-14	-0.466347	0.067	0.305	4.27614e-10	RASL12
SLIRP	1.27524e-14	-0.42685	0.142	0.428	4.27689e-10	SLIRP
HCFC1R1	1.31052e-14	-0.373799	0.53	0.814	4.39521e-10	HCFC1R1
MZT2B	1.32732e-14	-0.440266	0.037	0.242	4.45156e-10	MZT2B
C2orf40	1.95583e-14	-0.476328	0.333	0.628	6.55947e-10	C2orf40
HYI	2.1078e-14	-0.460773	0.037	0.232	7.06915e-10	HYI
NIPSNAP2	2.9738e-14	-0.406611	0.033	0.218	9.97354e-10	NIPSNAP2
A2M	3.27281e-14	-0.407885	0.498	0.793	1.09763e-09	A2M
NDUFA3	3.40889e-14	-0.510021	0.088	0.351	1.14327e-09	NDUFA3
IER2	4.16677e-14	0.826638	0.687	0.533	1.39745e-09	IER2
VCL	5.0202e-14	-0.41183	0.348	0.66	1.68367e-09	VCL
SEM1	6.1039e-14	-0.316696	0.357	0.691	2.04712e-09	SEM1
KRT15	6.74814e-14	0.642603	0.117	0	2.26319e-09	KRT15
SEPT4	7.19805e-14	-0.586284	0.093	0.337	2.41408e-09	SEPT4
GPI	9.75221e-14	-0.41828	0.153	0.435	3.2707e-09	GPI
TOMM7	1.09414e-13	-0.287836	0.54	0.842	3.66951e-09	TOMM7
GEM	1.13132e-13	1.15286	0.465	0.305	3.79422e-09	GEM
EIF4A3	1.13376e-13	1.07731	0.338	0.172	3.80241e-09	EIF4A3
BAG1	1.24471e-13	-0.42584	0.025	0.193	4.1745e-09	BAG1
UBL5	1.29006e-13	-0.312303	0.358	0.691	4.3266e-09	UBL5
GLDN	1.41279e-13	-0.441947	0.022	0.172	4.73821e-09	GLDN
TGFBI	1.49654e-13	-0.453149	0.158	0.407	5.01908e-09	TGFBI
PCBP2	1.53082e-13	-0.378966	0.207	0.512	5.13405e-09	PCBP2
CD63	2.11252e-13	-0.256452	0.64	0.884	7.08496e-09	CD63
KLF5	2.53486e-13	0.599188	0.138	0.004	8.50141e-09	KLF5
SYNGR2	2.7499e-13	-0.405733	0.143	0.404	9.22261e-09	SYNGR2
MT1M	2.99073e-13	-0.562895	0.362	0.66	1.00303e-08	MT1M
BSG	3.06232e-13	-0.34601	0.342	0.674	1.02704e-08	BSG
YWHAB	3.12776e-13	-0.286188	0.465	0.779	1.04899e-08	YWHAB
HMGN1	3.57545e-13	-0.44043	0.052	0.246	1.19913e-08	HMGN1
MAP1LC3A	3.77041e-13	-0.445945	0.033	0.221	1.26452e-08	MAP1LC3A
SDHD	3.82903e-13	0.755893	0.255	0.081	1.28418e-08	SDHD
SUSD2	3.85849e-13	-0.469479	0.097	0.337	1.29406e-08	SUSD2
AEBP1	4.08264e-13	-0.37998	0.408	0.691	1.36923e-08	AEBP1
PSME2	4.13802e-13	-0.423094	0.148	0.393	1.38781e-08	PSME2
LPP	4.15213e-13	-0.340169	0.383	0.681	1.39254e-08	LPP
SDC2	6.34334e-13	-0.339682	0.135	0.393	2.12743e-08	SDC2
TPM1	7.75737e-13	-0.35514	0.878	0.951	2.60167e-08	TPM1
NCOR1	8.22779e-13	-0.385206	0.12	0.393	2.75944e-08	NCOR1
XBP1	8.89365e-13	-0.397533	0.052	0.239	2.98275e-08	XBP1
COL3A1	9.2919e-13	-0.586573	0.242	0.533	3.11632e-08	COL3A1
PGLS	1.03173e-12	-0.417065	0.077	0.288	3.46021e-08	PGLS
XAF1	1.14921e-12	-0.395683	0.018	0.147	3.85423e-08	XAF1
CNN1	1.21924e-12	-0.54104	0.468	0.667	4.08907e-08	CNN1
CALU	1.25979e-12	-0.366784	0.117	0.358	4.22507e-08	CALU
PDLIM7	1.28254e-12	-0.361267	0.21	0.481	4.30138e-08	PDLIM7
COX7B	1.62372e-12	-0.348492	0.338	0.642	5.44562e-08	COX7B
RANBP1	1.6576e-12	-0.434899	0.068	0.284	5.55924e-08	RANBP1
ARL6IP4	1.69477e-12	-0.37411	0.267	0.572	5.68393e-08	ARL6IP4
PDIA3	1.69796e-12	-0.379984	0.233	0.512	5.69461e-08	PDIA3
FXYD3	1.74546e-12	0.600103	0.142	0.011	5.85392e-08	FXYD3
CFL1	1.91944e-12	-0.25452	0.635	0.881	6.43742e-08	CFL1
RRAGA	1.99441e-12	-0.376892	0.087	0.298	6.68887e-08	RRAGA
GLA	2.00675e-12	0.891235	0.235	0.077	6.73022e-08	GLA
NAA38	2.17582e-12	-0.373599	0.162	0.442	7.29727e-08	NAA38
GTF3A	2.5298e-12	-0.406615	0.057	0.274	8.48444e-08	GTF3A
ZFP36L1	2.8688e-12	0.579583	0.805	0.74	9.62139e-08	ZFP36L1
NDUFC1	2.95962e-12	-0.305965	0.217	0.544	9.92597e-08	NDUFC1
ARPC3	3.0604e-12	-0.376604	0.258	0.537	1.0264e-07	ARPC3
WASHC1	3.13663e-12	-0.365644	0.018	0.168	1.05196e-07	WASHC1
CNN3	3.7808e-12	-0.39558	0.31	0.6	1.268e-07	CNN3
MRGPRF	3.80347e-12	-0.352926	0.147	0.407	1.27561e-07	MRGPRF
POLDIP2	4.08098e-12	-0.368988	0.037	0.214	1.36868e-07	POLDIP2
PLSCR1	4.25818e-12	-0.463225	0.07	0.277	1.42811e-07	PLSCR1
GADD45B	4.43719e-12	0.808097	0.828	0.789	1.48815e-07	GADD45B
ANXA6	4.51245e-12	-0.265324	0.325	0.625	1.51339e-07	ANXA6
NDUFB2	4.92379e-12	-0.309518	0.318	0.614	1.65134e-07	NDUFB2
KLF2	5.82351e-12	0.803804	0.288	0.14	1.95309e-07	KLF2
ATP5MF	6.86143e-12	-0.389226	0.197	0.481	2.30119e-07	ATP5MF
CSRNP1	7.27705e-12	0.837267	0.285	0.119	2.44058e-07	CSRNP1
PSMB1	8.50991e-12	-0.251843	0.34	0.635	2.85405e-07	PSMB1
PPIC	8.77162e-12	-0.353828	0.08	0.253	2.94183e-07	PPIC
ODF3B	1.01244e-11	-0.351461	0.027	0.175	3.39553e-07	ODF3B
CCNL1	1.12844e-11	0.753018	0.333	0.165	3.78456e-07	CCNL1
EMP3	1.21214e-11	-0.281845	0.265	0.523	4.06526e-07	EMP3
TNC	1.21329e-11	-0.391935	0.237	0.467	4.06913e-07	TNC
ILK	1.32045e-11	-0.311328	0.425	0.698	4.42852e-07	ILK
SHARPIN	1.39657e-11	-0.352551	0.02	0.161	4.68381e-07	SHARPIN
MEF2C	1.41838e-11	-0.520776	0.208	0.491	4.75695e-07	MEF2C
TMEM147	1.46063e-11	-0.396333	0.1	0.326	4.89865e-07	TMEM147
PPM1G	1.48926e-11	-0.421257	0.048	0.235	4.99467e-07	PPM1G
COMMD6	1.54215e-11	-0.30025	0.365	0.66	5.17206e-07	COMMD6
C1orf122	1.54895e-11	-0.343637	0.048	0.225	5.19488e-07	C1orf122
ITM2C	1.75133e-11	-0.398448	0.067	0.242	5.87359e-07	ITM2C
C1R	1.75264e-11	-0.417147	0.063	0.225	5.87801e-07	C1R
COX17	1.84844e-11	-0.370219	0.123	0.361	6.1993e-07	COX17
SEC61G	2.31651e-11	-0.343256	0.213	0.491	7.76913e-07	SEC61G
LAMA5	2.76572e-11	-0.385105	0.047	0.214	9.27567e-07	LAMA5
FMOD	3.00543e-11	-0.336462	0.078	0.274	1.00796e-06	FMOD
COL6A1	3.07683e-11	-0.416919	0.265	0.509	1.03191e-06	COL6A1
SMARCB1	3.09909e-11	-0.390559	0.065	0.249	1.03937e-06	SMARCB1
ALDH1B1	3.25487e-11	-0.404531	0.025	0.154	1.09162e-06	ALDH1B1
COL14A1	6.22529e-11	-0.326253	0.277	0.544	2.08784e-06	COL14A1
RNF130	6.2977e-11	-0.369117	0.038	0.193	2.11212e-06	RNF130
UBE2J2	6.37723e-11	-0.315652	0.013	0.123	2.1388e-06	UBE2J2
MYLK	6.48982e-11	-0.269962	0.592	0.835	2.17656e-06	MYLK
COX5B	7.02426e-11	-0.272017	0.555	0.804	2.3558e-06	COX5B
ANXA1	7.46077e-11	-0.296618	0.392	0.646	2.50219e-06	ANXA1
RTL8C	7.50775e-11	-0.25278	0.298	0.575	2.51795e-06	RTL8C
IGFBP6	7.67539e-11	-0.658485	0.16	0.358	2.57417e-06	IGFBP6
IFIT1	8.63547e-11	-0.364697	0.023	0.144	2.89616e-06	IFIT1
UBE2D2	9.2339e-11	-0.281407	0.217	0.502	3.09687e-06	UBE2D2
DNAJB4	1.0577e-10	0.76682	0.307	0.144	3.54731e-06	DNAJB4
CD81	1.10077e-10	-0.407335	0.123	0.344	3.69175e-06	CD81
SLFN5	1.21229e-10	-0.324879	0.033	0.179	4.06577e-06	SLFN5
MYO1B	1.21479e-10	-0.491161	0.052	0.232	4.07417e-06	MYO1B
IFI27L2	1.25502e-10	-0.453748	0.06	0.225	4.20907e-06	IFI27L2
PRELP	1.37122e-10	-0.368378	0.097	0.249	4.59878e-06	PRELP
MFAP4	1.60161e-10	-0.377849	0.468	0.632	5.3715e-06	MFAP4
CCDC3	1.71027e-10	-0.365845	0.152	0.404	5.73592e-06	CCDC3
MAFB	1.88135e-10	0.644702	0.22	0.081	6.30966e-06	MAFB
JUNB	2.19212e-10	0.696323	0.867	0.853	7.35193e-06	JUNB
TMA7	2.27655e-10	-0.317372	0.293	0.589	7.6351e-06	TMA7
PLPP1	2.31232e-10	-0.292476	0.183	0.407	7.75507e-06	PLPP1
HERC6	2.47174e-10	-0.296062	0.013	0.119	8.28973e-06	HERC6
PPP1R10	2.51413e-10	0.775403	0.273	0.123	8.4319e-06	PPP1R10
AK3	2.57085e-10	-0.399568	0.067	0.263	8.6221e-06	AK3
COL5A2	2.62654e-10	-0.343811	0.067	0.235	8.80888e-06	COL5A2
TIMM8B	2.69643e-10	-0.316615	0.118	0.372	9.04328e-06	TIMM8B
ID4	2.81087e-10	0.786998	0.337	0.186	9.4271e-06	ID4
TMEM258	3.21226e-10	-0.292367	0.172	0.428	1.07733e-05	TMEM258
RSU1	3.47233e-10	-0.276857	0.225	0.481	1.16455e-05	RSU1
COMT	3.86006e-10	-0.343412	0.163	0.4	1.29459e-05	COMT
ADAR	4.04325e-10	-0.33333	0.057	0.242	1.35602e-05	ADAR
SEC62	4.10924e-10	-0.332403	0.217	0.46	1.37816e-05	SEC62
COL15A1	4.37147e-10	-0.273097	0.025	0.133	1.4661e-05	COL15A1
FAM207A	4.74647e-10	-0.430086	0.03	0.165	1.59187e-05	FAM207A
RAB5IF	5.00988e-10	-0.251136	0.007	0.105	1.68021e-05	RAB5IF
RBPMS2	5.24147e-10	-0.414846	0.122	0.351	1.75788e-05	RBPMS2
LMOD1	5.499e-10	-0.276681	0.54	0.772	1.84425e-05	LMOD1
CALM3	5.60042e-10	-0.282566	0.258	0.526	1.87827e-05	CALM3
P2RX1	5.62256e-10	-0.351769	0.03	0.154	1.8857e-05	P2RX1
PPP3CC	5.99853e-10	-0.339927	0.03	0.165	2.01179e-05	PPP3CC
DESI2	7.26752e-10	-0.267894	0.022	0.13	2.43738e-05	DESI2
PSMC3	7.77928e-10	-0.259981	0.167	0.414	2.60901e-05	PSMC3
RGS5	7.89661e-10	-0.538628	0.445	0.709	2.64836e-05	RGS5
VTI1B	9.14107e-10	-0.313873	0.082	0.256	3.06573e-05	VTI1B
NAXE	1.09053e-09	-0.34727	0.125	0.347	3.65741e-05	NAXE
HAGH	1.10208e-09	-0.316959	0.02	0.137	3.69617e-05	HAGH
LAMC1	1.12949e-09	-0.349658	0.077	0.246	3.78808e-05	LAMC1
REM1	1.358e-09	-0.359344	0.037	0.172	4.55446e-05	REM1
SORT1	1.4163e-09	-0.367385	0.057	0.228	4.75e-05	SORT1
CXCL2	1.50692e-09	0.883723	0.127	0.014	5.05392e-05	CXCL2
RDH14	1.62015e-09	-0.275664	0.025	0.144	5.43367e-05	RDH14
SLC29A1	1.63618e-09	-0.333657	0.09	0.27	5.48744e-05	SLC29A1
MAF1	1.74864e-09	-0.315458	0.113	0.326	5.86459e-05	MAF1
MYH9	2.06354e-09	-0.271918	0.36	0.604	6.9207e-05	MYH9
HSPD1	2.1318e-09	0.78939	0.458	0.365	7.14964e-05	HSPD1
S100A2	2.24442e-09	0.692933	0.273	0.119	7.52734e-05	S100A2
CYCS	2.29266e-09	0.87975	0.425	0.319	7.68911e-05	CYCS
PSMB6	2.48721e-09	-0.253641	0.303	0.579	8.34162e-05	PSMB6
DDIT4	2.57833e-09	0.797819	0.4	0.267	8.64721e-05	DDIT4
CHRAC1	2.9857e-09	-0.289425	0.052	0.207	0.000100134	CHRAC1
PARM1	3.08013e-09	-0.367826	0.092	0.295	0.000103301	PARM1
DEK	3.96645e-09	-0.340769	0.168	0.389	0.000133027	DEK
FKBP9	4.01794e-09	-0.252643	0.028	0.126	0.000134754	FKBP9
PLS3	4.71544e-09	-0.299351	0.303	0.547	0.000158146	PLS3
COL12A1	4.72266e-09	-0.354945	0.087	0.246	0.000158388	COL12A1
TAGLN2	5.26978e-09	-0.256829	0.538	0.789	0.000176738	TAGLN2
RBM17	5.3934e-09	-0.286466	0.048	0.211	0.000180884	RBM17
H1F0	5.41101e-09	-0.32334	0.23	0.488	0.000181475	H1F0
TCEAL4	5.52346e-09	-0.275945	0.175	0.393	0.000185246	TCEAL4
DYNLRB1	5.59272e-09	-0.272824	0.283	0.544	0.000187569	DYNLRB1
NT5E	5.70252e-09	-0.313214	0.035	0.137	0.000191251	NT5E
HSPE1	5.96283e-09	0.785296	0.45	0.347	0.000199981	HSPE1
LAP3	6.41407e-09	-0.408359	0.07	0.256	0.000215115	LAP3
MPG	6.75632e-09	-0.281437	0.15	0.375	0.000226594	MPG
ARHGAP10	7.33375e-09	-0.365732	0.052	0.2	0.000245959	ARHGAP10
ACTC1	7.71278e-09	-0.50957	0.025	0.126	0.000258671	ACTC1
MIR22HG	8.03597e-09	0.668573	0.295	0.172	0.00026951	MIR22HG
KDELR2	8.15155e-09	-0.281174	0.035	0.161	0.000273387	KDELR2
SURF1	8.18783e-09	-0.27974	0.027	0.151	0.000274603	SURF1
SMIM37	8.82148e-09	-0.319816	0.07	0.249	0.000295855	SMIM37
DYNLT1	9.36528e-09	-0.279513	0.22	0.456	0.000314093	DYNLT1
EPAS1	1.02301e-08	-0.34312	0.353	0.607	0.000343098	EPAS1
CTSB	1.04261e-08	-0.270138	0.197	0.407	0.000349672	CTSB
AQP1	1.07521e-08	-0.274829	0.062	0.186	0.000360603	AQP1
C7orf50	1.2118e-08	-0.27222	0.143	0.375	0.000406413	C7orf50
CISD3	1.28946e-08	-0.291175	0.035	0.168	0.000432459	CISD3
UQCRC1	1.32779e-08	-0.260503	0.293	0.558	0.000445314	UQCRC1
ADAMTS1	1.36487e-08	0.816612	0.475	0.358	0.00045775	ADAMTS1
HEY2	1.42758e-08	-0.332825	0.055	0.207	0.000478782	HEY2
FBXW5	1.46131e-08	-0.251317	0.073	0.239	0.000490096	FBXW5
INAFM1	1.52543e-08	-0.294446	0.01	0.105	0.000511598	INAFM1
CAP2	1.61888e-08	-0.293477	0.155	0.375	0.000542938	CAP2
EEF1B2	1.84698e-08	0.592645	0.793	0.775	0.00061944	EEF1B2
COL17A1	1.86089e-08	0.50531	0.105	0.011	0.000624107	COL17A1
AXL	2.21042e-08	-0.311963	0.065	0.214	0.000741329	AXL
ACAA1	2.28568e-08	-0.330038	0.03	0.14	0.000766572	ACAA1
HACD1	2.34674e-08	-0.343769	0.052	0.204	0.00078705	HACD1
EIF2AK2	2.61942e-08	-0.370705	0.077	0.263	0.000878501	EIF2AK2
WISP2	2.84999e-08	-0.449066	0.06	0.172	0.000955831	WISP2
MXRA8	2.90239e-08	-0.264762	0.038	0.147	0.000973404	MXRA8
HSPG2	3.23133e-08	-0.350268	0.103	0.288	0.00108372	HSPG2
GNB2	3.32143e-08	-0.291375	0.033	0.158	0.00111394	GNB2
TIMP3	3.33932e-08	-0.337582	0.335	0.586	0.00111994	TIMP3
PCOLCE	3.64319e-08	-0.26231	0.252	0.491	0.00122185	PCOLCE
AURKAIP1	3.921e-08	-0.311083	0.203	0.428	0.00131502	AURKAIP1
TMEM47	4.17453e-08	-0.25466	0.045	0.172	0.00140005	TMEM47
METTL9	4.29423e-08	-0.263746	0.013	0.105	0.0014402	METTL9
RNF181	4.38665e-08	-0.25676	0.193	0.418	0.0014712	RNF181
CAPN2	4.58758e-08	-0.278993	0.092	0.26	0.00153858	CAPN2
HMG20B	4.61533e-08	-0.292594	0.038	0.161	0.00154789	HMG20B
SH3GLB1	5.06846e-08	-0.26371	0.088	0.26	0.00169986	SH3GLB1
DPP7	5.55867e-08	-0.270681	0.043	0.175	0.00186427	DPP7
GBP1	5.60636e-08	-0.285526	0.032	0.147	0.00188026	GBP1
SBSPON	5.86518e-08	-0.268406	0.045	0.182	0.00196706	SBSPON
ITGB1BP1	7.1373e-08	-0.264334	0.143	0.344	0.00239371	ITGB1BP1
CYR61	7.37105e-08	-0.385837	0.117	0.274	0.0024721	CYR61
SELENOS	7.74905e-08	-0.272538	0.115	0.305	0.00259888	SELENOS
SPATS2L	7.95041e-08	-0.278154	0.033	0.168	0.00266641	SPATS2L
LAMB2	8.45087e-08	-0.329343	0.14	0.323	0.00283425	LAMB2
FBN1	8.50652e-08	-0.504964	0.032	0.112	0.00285292	FBN1
IAH1	8.5971e-08	-0.292634	0.14	0.347	0.0028833	IAH1
CYSTM1	8.94636e-08	-0.257996	0.242	0.474	0.00300043	CYSTM1
FBLIM1	9.06675e-08	-0.271485	0.052	0.196	0.00304081	FBLIM1
CAPNS1	1.01846e-07	-0.307783	0.052	0.182	0.0034157	CAPNS1
SRSF5	1.15567e-07	-0.260809	0.253	0.495	0.0038759	SRSF5
NUCB1	1.19321e-07	-0.271332	0.167	0.354	0.00400178	NUCB1
GNG11	1.23612e-07	-0.293527	0.122	0.305	0.00414569	GNG11
SMOC2	1.29117e-07	-0.368631	0.055	0.204	0.00433033	SMOC2
AL136454.1	1.30703e-07	-0.30787	0.017	0.126	0.00438352	AL136454.1
GBP2	1.42313e-07	-0.279467	0.133	0.312	0.0047729	GBP2
C12orf75	1.43533e-07	-0.400669	0.112	0.27	0.0048138	C12orf75
CPE	1.47527e-07	-0.292745	0.248	0.495	0.00494777	CPE
URM1	1.57238e-07	-0.272135	0.053	0.189	0.00527344	URM1
BRD2	1.58401e-07	0.647288	0.338	0.235	0.00531247	BRD2
RAB6B	1.61716e-07	-0.267714	0.023	0.123	0.00542362	RAB6B
EFEMP2	1.77908e-07	-0.258026	0.063	0.193	0.00596669	EFEMP2
LTBP1	1.8193e-07	-0.267878	0.218	0.4	0.00610156	LTBP1
DNAJC8	2.09426e-07	-0.277026	0.137	0.326	0.00702374	DNAJC8
GDI2	2.11794e-07	-0.258403	0.197	0.4	0.00710314	GDI2
ATP5F1D	2.21035e-07	-0.264174	0.03	0.137	0.00741307	ATP5F1D
ARHGDIB	2.25196e-07	-0.526279	0.055	0.193	0.00755263	ARHGDIB
FKBP4	2.31953e-07	-0.345133	0.055	0.189	0.00777925	FKBP4
C20orf27	2.40624e-07	-0.337225	0.07	0.211	0.00807005	C20orf27
GTF3C6	2.53121e-07	-0.250474	0.087	0.235	0.00848917	GTF3C6
NDUFA11	2.59013e-07	0.57527	0.187	0.077	0.00868678	NDUFA11
JAK1	2.648e-07	-0.345206	0.053	0.196	0.00888086	JAK1
FSTL1	2.67604e-07	-0.505134	0.088	0.2	0.00897492	FSTL1
ACAP2	2.6843e-07	-0.274351	0.055	0.193	0.00900259	ACAP2
COX20	2.92404e-07	-0.267181	0.135	0.33	0.00980663	COX20
PSMC1	3.15315e-07	-0.2899	0.085	0.242	0.010575	PSMC1
GAMT	3.43939e-07	-0.318536	0.06	0.189	0.011535	GAMT
SP100	3.53078e-07	-0.262478	0.098	0.263	0.0118415	SP100
CKS2	3.86684e-07	0.451996	0.125	0.035	0.0129686	CKS2
SCARB2	4.39971e-07	-0.264371	0.047	0.175	0.0147557	SCARB2
PARP14	4.52619e-07	-0.285403	0.025	0.119	0.0151799	PARP14
PARP9	4.55611e-07	-0.328972	0.032	0.133	0.0152803	PARP9
PKIG	4.68589e-07	-0.283262	0.167	0.372	0.0157155	PKIG
ZSCAN16-AS1	4.81829e-07	-0.258237	0.02	0.116	0.0161596	ZSCAN16-AS1
IER5	5.30416e-07	0.437236	0.122	0.035	0.0177891	IER5
KLF10	5.38804e-07	0.653432	0.245	0.14	0.0180704	KLF10
MICAL2	5.42857e-07	-0.274427	0.045	0.154	0.0182063	MICAL2
ITGA3	6.09139e-07	-0.318087	0.042	0.151	0.0204293	ITGA3
UBE2J1	6.95867e-07	-0.267049	0.085	0.249	0.023338	UBE2J1
ARL2	7.06858e-07	0.562204	0.207	0.116	0.0237066	ARL2
MAP1LC3B	7.64085e-07	-0.25533	0.087	0.246	0.0256259	MAP1LC3B
TNFRSF12A	7.7352e-07	-0.274107	0.087	0.232	0.0259423	TNFRSF12A
SAMM50	8.45886e-07	-0.256929	0.075	0.204	0.0283693	SAMM50
PLAU	9.40389e-07	-0.261025	0.055	0.189	0.0315388	PLAU
PRDX4	1.03833e-06	-0.252985	0.097	0.263	0.0348234	PRDX4
PSMC4	1.04851e-06	-0.273717	0.075	0.232	0.0351648	PSMC4
LRIF1	1.13524e-06	0.463784	0.13	0.046	0.0380738	LRIF1
THY1	1.17485e-06	-0.377644	0.038	0.126	0.0394022	THY1

## Sheet: C9 KC-1
	p_val	avg_logFC	pct.1	pct.2	p_val_adj	Gene
HSPA1B	4.63735e-45	3.16147	0.967	0.125	1.55527e-40	HSPA1B
HSPA1A	1.86118e-40	2.83012	0.972	0.25	6.24202e-36	HSPA1A
DSP	3.26612e-35	2.70005	0.949	0.2	1.09539e-30	DSP
PERP	1.6564e-30	2.13074	0.962	0.375	5.55524e-26	PERP
DNAJB1	2.90744e-30	2.49564	0.902	0.2	9.75097e-26	DNAJB1
KRT1	4.39225e-28	3.93773	0.839	0.125	1.47307e-23	KRT1
KRT10	1.58561e-26	3.70798	0.836	0.175	5.31782e-22	KRT10
DSG1	3.50298e-26	2.29576	0.823	0.05	1.17483e-21	DSG1
LGALS7B	2.82468e-25	1.94668	0.878	0.225	9.47342e-21	LGALS7B
DMKN	6.6185e-25	3.19838	0.807	0.15	2.21971e-20	DMKN
DSC3	6.89148e-25	1.95982	0.884	0.125	2.31126e-20	DSC3
AQP3	2.59537e-24	1.59879	0.903	0.225	8.70434e-20	AQP3
IFITM1	4.42099e-23	-2.17715	0.176	0.675	1.48271e-18	IFITM1
IL32	8.2778e-23	-2.49791	0.017	0.425	2.77621e-18	IL32
SFN	1.88729e-22	1.2005	0.922	0.325	6.3296e-18	SFN
HSPB1	2.45937e-22	1.4757	0.936	0.4	8.24825e-18	HSPB1
FYB1	1.70168e-21	-1.66512	0.001	0.3	5.7071e-17	FYB1
JUN	3.0038e-21	1.50832	0.926	0.3	1.00741e-16	JUN
LY6D	3.07059e-21	2.16252	0.807	0.225	1.02981e-16	LY6D
HSP90AB1	5.0625e-21	1.44984	0.954	0.5	1.69786e-16	HSP90AB1
HLA-C	8.26615e-21	-1.78577	0.55	0.775	2.7723e-16	HLA-C
ISG15	1.32729e-20	-1.7169	0.022	0.375	4.45145e-16	ISG15
PTPRC	2.30772e-20	-1.53803	0.001	0.3	7.73962e-16	PTPRC
CD52	5.57902e-20	-1.749	0.003	0.325	1.87109e-15	CD52
VIM	1.04677e-19	-1.83925	0.43	0.9	3.51066e-15	VIM
KRT5	1.61868e-19	2.00337	0.931	0.35	5.42874e-15	KRT5
CD74	2.6925e-19	-2.22457	0.112	0.6	9.0301e-15	CD74
EEF1G	3.72368e-19	1.53842	0.733	0.175	1.24885e-14	EEF1G
TMSB4X	6.1436e-19	-1.7924	0.767	0.85	2.06044e-14	TMSB4X
CXCL14	1.17955e-18	1.03375	0.95	0.4	3.95598e-14	CXCL14
S100A14	1.51241e-18	1.74373	0.772	0.2	5.07231e-14	S100A14
IER2	5.74843e-18	1.56124	0.778	0.15	1.92791e-13	IER2
LGALS7	7.53742e-18	1.36345	0.796	0.2	2.5279e-13	LGALS7
KRT14	1.231e-17	1.7091	0.968	0.45	4.12854e-13	KRT14
CORO1A	2.21502e-17	-1.20715	0.001	0.275	7.42873e-13	CORO1A
MT2A	2.83134e-17	-2.586	0.333	0.675	9.49573e-13	MT2A
FXYD5	3.48007e-17	-1.92083	0.104	0.5	1.16715e-12	FXYD5
SRGN	1.34592e-16	-1.68312	0.012	0.325	4.51396e-12	SRGN
EMP3	4.34582e-16	-1.83848	0.157	0.575	1.4575e-11	EMP3
HSP90AA1	6.58781e-16	1.12742	0.962	0.575	2.20942e-11	HSP90AA1
KLF5	1.59753e-15	1.39527	0.754	0.15	5.35779e-11	KLF5
CD3D	1.89991e-15	-0.908056	0	0.225	6.37192e-11	CD3D
S100A4	2.14229e-15	-2.11744	0.312	0.675	7.18482e-11	S100A4
CXCL13	6.93178e-15	-2.8532	0	0.2	2.32478e-10	CXCL13
UCP2	7.24545e-15	-1.27943	0.004	0.225	2.42998e-10	UCP2
JUP	7.532e-15	1.24624	0.725	0.175	2.52608e-10	JUP
HCST	7.54338e-15	-1.08719	0	0.225	2.5299e-10	HCST
DEGS1	1.20272e-14	1.4439	0.7	0.15	4.03367e-10	DEGS1
KRTDAP	1.46989e-14	2.09437	0.579	0.075	4.92971e-10	KRTDAP
HSPH1	1.8393e-14	1.85333	0.645	0.05	6.16864e-10	HSPH1
S100A9	4.84775e-14	-1.64545	0.01	0.275	1.62584e-09	S100A9
RAC2	5.71005e-14	-1.21216	0.004	0.25	1.91504e-09	RAC2
CD2	7.91653e-14	-1.04696	0.001	0.2	2.65504e-09	CD2
LAT	1.0928e-13	-1.10798	0.007	0.25	3.66504e-09	LAT
PTPRCAP	1.62058e-13	-0.911874	0	0.2	5.43509e-09	PTPRCAP
ATP1B3	1.69116e-13	1.44454	0.621	0.05	5.6718e-09	ATP1B3
EEF2	1.98737e-13	1.1233	0.856	0.4	6.66524e-09	EEF2
GIMAP4	4.47025e-13	-1.14866	0.003	0.25	1.49923e-08	GIMAP4
COL17A1	8.16997e-13	2.44655	0.529	0	2.74004e-08	COL17A1
EEF1B2	1.35859e-12	1.03214	0.821	0.4	4.55644e-08	EEF1B2
SLC25A5	1.4244e-12	1.15011	0.751	0.3	4.77714e-08	SLC25A5
TMSB10	1.84995e-12	-1.62401	0.656	0.775	6.20438e-08	TMSB10
LAPTM5	2.41898e-12	-1.02434	0.002	0.2	8.11278e-08	LAPTM5
CYTIP	3.30086e-12	-0.899886	0.002	0.175	1.10704e-07	CYTIP
DNAJA1	3.36516e-12	1.39346	0.664	0.175	1.12861e-07	DNAJA1
LCP1	3.73419e-12	-1.3545	0.007	0.2	1.25237e-07	LCP1
KRT2	3.98757e-12	2.45593	0.419	0	1.33735e-07	KRT2
BATF	5.30567e-12	-0.936905	0	0.175	1.77942e-07	BATF
IFI6	6.03154e-12	-1.58594	0.125	0.425	2.02286e-07	IFI6
NME2	7.11502e-12	0.988911	0.762	0.325	2.38624e-07	NME2
CD48	1.03664e-11	-0.891844	0	0.175	3.47668e-07	CD48
FXYD3	1.23278e-11	1.13868	0.604	0.1	4.1345e-07	FXYD3
IER3	1.25143e-11	1.0884	0.654	0.125	4.19704e-07	IER3
SPINT2	1.2875e-11	1.09194	0.664	0.125	4.31802e-07	SPINT2
TRBV9	1.37862e-11	-1.08802	0	0.15	4.62363e-07	TRBV9
TBC1D10C	1.62425e-11	-0.856189	0	0.175	5.44742e-07	TBC1D10C
LYPD3	1.94433e-11	1.24843	0.477	0.025	6.5209e-07	LYPD3
FOSB	2.01881e-11	1.29209	0.619	0.075	6.77067e-07	FOSB
PYCARD	2.0469e-11	1.11545	0.508	0.075	6.86489e-07	PYCARD
ZFP36L1	2.28766e-11	0.751759	0.881	0.45	7.67236e-07	ZFP36L1
EMB	2.6563e-11	-1.27298	0.013	0.225	8.90871e-07	EMB
ANXA6	2.66389e-11	-1.1948	0.045	0.35	8.93414e-07	ANXA6
HLA-B	2.8544e-11	-1.56332	0.589	0.7	9.5731e-07	HLA-B
SNHG8	2.88547e-11	1.15934	0.51	0.05	9.67728e-07	SNHG8
PLA2G2A	2.90371e-11	-1.71424	0.026	0.3	9.73845e-07	PLA2G2A
TSC22D3	2.96397e-11	-1.7566	0.205	0.55	9.94056e-07	TSC22D3
S100A16	3.11464e-11	1.03405	0.67	0.2	1.04459e-06	S100A16
SERPINB5	4.03151e-11	0.959945	0.61	0.1	1.35209e-06	SERPINB5
IFI44L	4.12877e-11	-1.2394	0.008	0.225	1.38471e-06	IFI44L
CALML3	4.23338e-11	1.07546	0.497	0.025	1.41979e-06	CALML3
TP63	6.88806e-11	1.51728	0.49	0.025	2.31012e-06	TP63
ALDH3A2	7.1919e-11	1.12545	0.465	0.025	2.41202e-06	ALDH3A2
SPOCK2	7.9603e-11	-0.946793	0.001	0.15	2.66973e-06	SPOCK2
GPNMB	8.58006e-11	1.3439	0.592	0.125	2.87758e-06	GPNMB
ALDH2	9.34782e-11	0.976821	0.483	0.05	3.13507e-06	ALDH2
LCK	1.13754e-10	-0.820426	0.001	0.15	3.81507e-06	LCK
CXCR4	1.41566e-10	-1.5502	0.006	0.2	4.74784e-06	CXCR4
APOE	1.66517e-10	1.07178	0.508	0.05	5.58466e-06	APOE
TRIM29	1.70386e-10	1.1128	0.555	0.1	5.71442e-06	TRIM29
FOS	1.72252e-10	1.00918	0.952	0.7	5.777e-06	FOS
GIMAP7	1.74621e-10	-1.12565	0.011	0.225	5.85644e-06	GIMAP7
PPP1R10	1.9111e-10	1.43596	0.491	0.025	6.40945e-06	PPP1R10
PPP1R15A	2.14159e-10	0.999798	0.692	0.175	7.18247e-06	PPP1R15A
EEF1A1	2.19906e-10	0.513488	0.997	0.875	7.3752e-06	EEF1A1
JUNB	2.3075e-10	0.840121	0.879	0.5	7.73891e-06	JUNB
CD3G	2.40504e-10	-0.820962	0.001	0.15	8.06602e-06	CD3G
CLDN1	2.53659e-10	1.27802	0.392	0	8.50722e-06	CLDN1
NSG1	2.66403e-10	1.04742	0.392	0.025	8.93463e-06	NSG1
CD3E	3.10712e-10	-0.789227	0.003	0.2	1.04207e-05	CD3E
GMFG	3.57658e-10	-1.1218	0.004	0.2	1.19951e-05	GMFG
DYNLL1	3.82342e-10	0.75063	0.762	0.325	1.2823e-05	DYNLL1
ARHGDIB	3.99159e-10	-1.38629	0.104	0.375	1.3387e-05	ARHGDIB
EMP2	4.21144e-10	1.24279	0.49	0.075	1.41243e-05	EMP2
NFATC2	4.52734e-10	-1.11211	0.01	0.225	1.51838e-05	NFATC2
CDKN1A	5.94073e-10	0.777554	0.722	0.2	1.9924e-05	CDKN1A
RGCC	6.55246e-10	-1.23121	0.023	0.225	2.19756e-05	RGCC
CBR1	7.39104e-10	1.09326	0.688	0.25	2.47881e-05	CBR1
TRBV5-4	8.19779e-10	-1.06818	0	0.125	2.74937e-05	TRBV5-4
PKP1	9.47935e-10	1.21793	0.575	0.1	3.17918e-05	PKP1
TMEM45A	9.48072e-10	1.17928	0.425	0.025	3.17964e-05	TMEM45A
NACA	1.02822e-09	0.692064	0.9	0.625	3.44844e-05	NACA
TNFRSF4	1.13403e-09	-0.927674	0	0.125	3.8033e-05	TNFRSF4
IL18	1.40412e-09	1.01783	0.36	0	4.70914e-05	IL18
EIF3E	1.45436e-09	1.02676	0.538	0.125	4.87763e-05	EIF3E
PDK4	1.48552e-09	-2.43409	0.026	0.225	4.98212e-05	PDK4
NCKAP1L	1.66969e-09	-0.656931	0	0.125	5.59979e-05	NCKAP1L
EPSTI1	1.75246e-09	-0.760066	0.01	0.2	5.87741e-05	EPSTI1
GSTP1	1.81032e-09	0.576081	0.826	0.425	6.07144e-05	GSTP1
ID3	1.89148e-09	0.927091	0.629	0.2	6.34365e-05	ID3
CLU	1.98644e-09	-1.73714	0.113	0.375	6.66211e-05	CLU
BTF3	2.0718e-09	0.823195	0.833	0.475	6.94841e-05	BTF3
HLA-DRB5	2.09285e-09	-0.930293	0.012	0.2	7.01899e-05	HLA-DRB5
ZNF706	2.12157e-09	1.12374	0.526	0.125	7.11533e-05	ZNF706
ADRB2	2.45728e-09	1.09862	0.363	0	8.24121e-05	ADRB2
TFAP2A	2.52605e-09	1.13156	0.393	0.025	8.47185e-05	TFAP2A
SKAP1	2.67708e-09	-0.624816	0	0.125	8.9784e-05	SKAP1
KRT15	2.84621e-09	2.20167	0.424	0.025	9.54564e-05	KRT15
CST7	2.91643e-09	-0.873755	0.002	0.15	9.78113e-05	CST7
FGFBP1	3.04063e-09	1.20583	0.478	0.05	0.000101977	FGFBP1
DSC1	3.09358e-09	1.23902	0.321	0	0.000103752	DSC1
ARL4D	3.1874e-09	1.02066	0.395	0.025	0.000106899	ARL4D
SYT8	3.4673e-09	1.33875	0.383	0	0.000116286	SYT8
ANXA11	3.70171e-09	-1.09329	0.081	0.375	0.000124148	ANXA11
CCND1	3.72605e-09	0.955988	0.556	0.1	0.000124964	CCND1
CLCA2	3.8068e-09	1.10541	0.366	0	0.000127672	CLCA2
STK4	4.85122e-09	-1.1524	0.103	0.35	0.0001627	STK4
TRAV6	4.93519e-09	-0.8981	0.002	0.15	0.000165516	TRAV6
CD37	5.39168e-09	-0.79041	0.003	0.2	0.000180826	CD37
IFITM3	5.41375e-09	-1.56045	0.342	0.625	0.000181566	IFITM3
MEDAG	5.7525e-09	-1.08283	0.013	0.2	0.000192927	MEDAG
ZAP70	5.76539e-09	-0.686743	0.002	0.125	0.00019336	ZAP70
SBSN	5.76907e-09	1.13096	0.471	0.1	0.000193483	SBSN
IFRD1	5.97081e-09	1.30487	0.375	0	0.000200249	IFRD1
IFITM2	6.27675e-09	-1.20471	0.141	0.475	0.00021051	IFITM2
THEM4	6.51537e-09	-1.13032	0.026	0.225	0.000218512	THEM4
PABPC1	6.62372e-09	0.764145	0.787	0.375	0.000222146	PABPC1
PLK2	6.74066e-09	1.1497	0.499	0.1	0.000226068	PLK2
IGFBP6	6.78599e-09	-2.32208	0.083	0.275	0.000227589	IGFBP6
UBB	6.9064e-09	0.887774	0.79	0.425	0.000231627	UBB
SASH3	7.05997e-09	-0.547885	0	0.125	0.000236777	SASH3
C19orf33	7.07141e-09	0.975363	0.481	0.075	0.000237161	C19orf33
SLC38A2	7.2605e-09	1.03986	0.836	0.375	0.000243503	SLC38A2
KLF10	9.58204e-09	1.12237	0.401	0.025	0.000321362	KLF10
MYC	1.00834e-08	0.955631	0.547	0.125	0.000338175	MYC
STEAP4	1.01423e-08	-1.44086	0.032	0.25	0.000340152	STEAP4
MEG3	1.23555e-08	-2.15412	0.056	0.3	0.000414378	MEG3
GTF3A	1.41369e-08	-0.9563	0.098	0.375	0.000474124	GTF3A
ACAP1	1.46509e-08	-0.867686	0.003	0.125	0.000491363	ACAP1
SH3KBP1	1.71815e-08	-0.874842	0.013	0.175	0.000576235	SH3KBP1
TPPP3	1.79711e-08	0.954719	0.438	0.075	0.000602713	TPPP3
NFE2L2	1.88454e-08	0.914306	0.472	0.05	0.000632036	NFE2L2
CCL27	1.94117e-08	1.04226	0.376	0.05	0.000651031	CCL27
IRF6	1.97624e-08	1.06002	0.367	0.025	0.00066279	IRF6
SLC25A6	2.05103e-08	0.674954	0.735	0.325	0.000687876	SLC25A6
CSTA	2.06166e-08	1.02929	0.385	0.025	0.000691441	CSTA
HSPA8	2.2695e-08	0.546224	0.853	0.45	0.000761146	HSPA8
NINJ1	2.33855e-08	1.04561	0.397	0.05	0.000784303	NINJ1
CYBA	2.43358e-08	-1.29338	0.087	0.325	0.000816176	CYBA
ZC3H12A	2.487e-08	1.14504	0.381	0.025	0.000834089	ZC3H12A
HEXIM1	2.51492e-08	0.913306	0.314	0	0.000843453	HEXIM1
TYMP	2.55445e-08	-0.991299	0.047	0.275	0.000856711	TYMP
SAMHD1	2.80261e-08	-1.311	0.042	0.25	0.000939938	SAMHD1
CXADR	2.86269e-08	1.01363	0.462	0.05	0.000960088	CXADR
EPHB6	3.25949e-08	0.823657	0.426	0.05	0.00109317	EPHB6
TFAP2C	3.27007e-08	1.0824	0.354	0.025	0.00109672	TFAP2C
LGALS1	3.45377e-08	-1.71563	0.265	0.55	0.00115833	LGALS1
HOPX	3.5335e-08	0.83708	0.549	0.1	0.00118506	HOPX
CERCAM	3.68877e-08	-1.22835	0.026	0.2	0.00123714	CERCAM
HCLS1	4.28718e-08	-0.579007	0.003	0.15	0.00143783	HCLS1
LTB	4.78035e-08	-0.746648	0.002	0.15	0.00160323	LTB
LY6E	5.71226e-08	-1.45056	0.296	0.5	0.00191578	LY6E
IL7R	6.35659e-08	-0.973579	0.001	0.125	0.00213187	IL7R
BAIAP2	6.87364e-08	0.803617	0.294	0	0.00230528	BAIAP2
IL20RB	7.77908e-08	0.932046	0.31	0	0.00260895	IL20RB
GZMA	8.57784e-08	-0.651722	0.001	0.125	0.00287684	GZMA
S100A6	8.72616e-08	-1.67552	0.51	0.725	0.00292658	S100A6
INTS6	9.70983e-08	1.29788	0.362	0.025	0.00325648	INTS6
LAD1	1.00696e-07	0.916662	0.377	0.05	0.00337713	LAD1
IL16	1.10685e-07	-0.818801	0.01	0.175	0.00371216	IL16
SEPT6	1.13203e-07	-0.873825	0.035	0.2	0.00379659	SEPT6
PSAT1	1.22064e-07	0.905483	0.312	0	0.00409379	PSAT1
KLK11	1.33362e-07	0.913097	0.326	0.025	0.00447271	KLK11
SOX15	1.38707e-07	1.06373	0.384	0.05	0.00465195	SOX15
PMAIP1	1.52855e-07	0.963093	0.296	0	0.00512645	PMAIP1
FAP	1.90701e-07	-1.15404	0.029	0.225	0.00639572	FAP
LGALS3	1.97983e-07	0.315677	0.754	0.375	0.00663997	LGALS3
EIF3A	2.37864e-07	0.949625	0.46	0.1	0.00797749	EIF3A
FBXW7	2.38356e-07	0.844662	0.475	0.05	0.007994	FBXW7
PRG4	2.59293e-07	-1.61854	0.036	0.25	0.00869617	PRG4
ZNF385A	2.75702e-07	0.781569	0.304	0.025	0.0092465	ZNF385A
ANXA8L1	2.80066e-07	0.775331	0.262	0	0.00939285	ANXA8L1
MAFB	2.88401e-07	0.565832	0.529	0.1	0.0096724	MAFB
TRAF5	2.9371e-07	-0.726035	0.007	0.125	0.00985045	TRAF5
IFI35	3.01472e-07	-0.938345	0.028	0.175	0.0101108	IFI35
ALDH3A1	3.07185e-07	0.921616	0.288	0	0.0103024	ALDH3A1
LIMD2	3.24337e-07	-0.836266	0.004	0.125	0.0108776	LIMD2
ALOX5AP	3.45992e-07	-0.79661	0.001	0.125	0.0116039	ALOX5AP
TACC1	3.51626e-07	-1.49716	0.06	0.275	0.0117928	TACC1
GJA1	4.07992e-07	0.986507	0.474	0.125	0.0136832	GJA1
RNASEK	4.69941e-07	0.64408	0.433	0.075	0.0157609	RNASEK
PGM2L1	4.88233e-07	-0.627966	0.007	0.125	0.0163743	PGM2L1
EIF3M	5.01309e-07	0.838644	0.375	0.075	0.0168129	EIF3M
SAMD9L	5.17902e-07	-0.837684	0.007	0.125	0.0173694	SAMD9L
S100A2	5.19611e-07	0.906332	0.714	0.3	0.0174267	S100A2
GPSM3	5.76685e-07	-0.465994	0.002	0.15	0.0193409	GPSM3
SNHG12	5.7848e-07	0.925065	0.276	0	0.0194011	SNHG12
CPNE3	5.82178e-07	0.930741	0.355	0.075	0.0195251	CPNE3
TNFRSF19	5.82886e-07	0.861656	0.268	0	0.0195488	TNFRSF19
SLC39A6	5.86886e-07	0.94968	0.39	0.05	0.019683	SLC39A6
TMEM160	5.92474e-07	-0.823908	0.044	0.25	0.0198704	TMEM160
S100A8	6.59552e-07	-1.71878	0.067	0.2	0.02212	S100A8
GYPC	6.64662e-07	-1.21658	0.088	0.325	0.0222914	GYPC
LDLRAD4	7.34883e-07	-0.808512	0.01	0.125	0.0246465	LDLRAD4
CTNND1	7.36291e-07	0.893793	0.396	0.05	0.0246937	CTNND1
RAB32	7.40129e-07	-0.685336	0.018	0.2	0.0248224	RAB32
RSRP1	7.49737e-07	0.282884	0.679	0.225	0.0251447	RSRP1
TNXB	7.77126e-07	-1.47766	0.093	0.3	0.0260633	TNXB
MYO1F	7.90874e-07	-0.530503	0.011	0.125	0.0265243	MYO1F
PPIA	9.23816e-07	0.404669	0.904	0.65	0.030983	PPIA
MFSD2A	9.6067e-07	0.909904	0.283	0	0.032219	MFSD2A
PTPRZ1	1.01378e-06	0.903011	0.275	0	0.0340001	PTPRZ1
THEM5	1.06059e-06	0.720186	0.219	0	0.03557	THEM5
FSTL1	1.15995e-06	-1.66484	0.124	0.325	0.0389024	FSTL1
HSPA5	1.24821e-06	0.543586	0.595	0.175	0.0418625	HSPA5
ARL6IP1	1.27731e-06	0.791807	0.434	0.075	0.0428384	ARL6IP1
ITPR2	1.29885e-06	0.905391	0.267	0	0.0435607	ITPR2
SERBP1	1.35248e-06	0.723675	0.624	0.275	0.0453595	SERBP1

[truncated: 11 more sheets: C10 KC-2, C11 KC-3, C12 DC-1, C13 EC-2, C14 KC-4, C15 KC-5, C16 LEC, C17 other, C18 MFB-2, C19 DC-2, C20 MEL]
