# Supplementary material for: Single-cell RNA sequencing reveals markers of disease progression in primary cutaneous T-cell lymphoma
Source: Mol Cancer. 2021 Sep 28;20:124. doi: 10.1186/s12943-021-01419-2 (PMC8477535; doi:10.1186/s12943-021-01419-2)
Supplement: Supplementary file 20 — Additional file 20: Table S19. [file 12943_2021_1419_MOESM20_ESM.xlsx]

## Sheet: T cell counts
Cluster label	MF309_ tumor	MF309_nonlesional	MF311_plaque	MF311_nonlesional	MF312_plaque	MF312_posttreatment	Pat112_healthy control	Pat115_healthy control	Pat116_healthy control	Pat121_healthy control	Pat65_lesional	Pat65_nonlesional	Pat73_lesional	Pat73_nonlesional	Pat84_lesional	Pat84_posttreatment	Pat90_lesional	Pat90_nonlesional
T1	2149	1155	1148	206	880	84	159	312	343	143	1280	1156	398	40	2339	522	245	63
Tc	1045	278	562	178	233	36	39	176	109	55	281	301	152	13	1148	442	135	20
Treg	410	290	375	64	376	19	60	78	49	45	327	228	115	0	774	95	100	22
T2	138	37	2506	1	423	6	1	3	3	2	59	46	12	0	377	20	10	0
T prolif	950	111	1631	32	192	18	4	19	7	4	92	34	289	4	319	115	49	6
T3 + ILC	614	200	174	16	242	0	24	40	15	20	158	188	24	1	187	37	33	11
NK	115	58	152	27	50	4	29	82	33	15	61	52	19	12	289	175	61	11
other	211	80	38	13	7	15	1	15	5	0	39	10	15	0	481	13	11	3

## Sheet: T cell clustermarker
p_val	avg_logFC	pct.1	pct.2	p_val_adj	Gene	Cluster label
0	0.961909	0.693	0.386	0	IL7R	T1
0	0.624882	0.636	0.486	0	SLC2A3
5.74766e-303	0.618815	0.266	0.115	1.92765e-298	CD40LG
1.61417e-238	0.539276	0.649	0.513	5.41359e-234	ANXA1
1.48545e-233	0.52224	0.589	0.436	4.98189e-229	CD69
1.59589e-212	0.52514	0.607	0.488	5.35228e-208	CXCR4
1.97155e-203	0.636846	0.523	0.397	6.61219e-199	ZFP36L2
3.79208e-164	0.444218	0.612	0.491	1.27179e-159	FOS
4.96051e-160	0.48288	0.678	0.619	1.66365e-155	JUNB
2.02446e-110	0.450044	0.451	0.352	6.78963e-106	DUSP1
0	2.16777	0.542	0.05	0	GZMK	Tc
0	1.97617	0.829	0.22	0	CCL5
0	1.7175	0.515	0.057	0	CD8A
0	1.70313	0.467	0.063	0	CCL4
0	1.5403	0.559	0.11	0	GZMA
0	1.48055	0.708	0.204	0	NKG7
0	1.30163	0.373	0.04	0	CD8B
0	1.28188	0.157	0.02	0	CCL4L2
0	1.25056	0.24	0.035	0	GZMH
0	1.01423	0.222	0.056	0	IFNG
0	1.89129	0.537	0.022	0	FOXP3	Treg
0	1.47233	0.48	0.086	0	CTLA4
0	1.37959	0.384	0.076	0	IL2RA
0	1.25425	0.481	0.13	0	GBP5
0	1.21268	0.324	0.052	0	LINC01943
0	1.00922	0.453	0.175	0	TIGIT
0	0.988666	0.22	0.016	0	AC017002.3
2.78123e-182	1.11757	0.39	0.201	9.3277e-178	TNFRSF4
2.4932e-162	0.886679	0.328	0.164	8.36169e-158	TNFRSF18
8.87856e-96	1.26312	0.116	0.039	2.97769e-91	TRBV20-1
0	1.75797	0.645	0.11	0	TRAV27	T2
0	1.59702	0.605	0.099	0	TRBV5-6
0	1.44288	0.601	0.127	0	IGFL2
0	1.40461	0.543	0.103	0	TRAV8-4
0	1.21673	0.312	0.046	0	LINC01480
0	1.19924	0.401	0.076	0	IGHM
0	1.13162	0.284	0.065	0	CTSL
0	1.09058	0.39	0.111	0	ATF5
0	1.04843	0.276	0.039	0	TRBV21-1
0	1.00741	0.358	0.089	0	HACD1
0	1.9863	0.978	0.461	0	TUBA1B	T prolif
0	1.8819	0.94	0.211	0	STMN1
0	1.73188	0.731	0.239	0	HIST1H4C
0	1.7246	0.96	0.44	0	TUBB
0	1.64878	0.557	0.013	0	UBE2C
0	1.5995	0.87	0.213	0	HMGB2
0	1.32147	0.961	0.484	0	H2AFZ
0	1.29733	0.504	0.025	0	TOP2A
0	1.24798	0.783	0.182	0	DUT
0	1.21438	0.487	0.034	0	CENPF
0	1.60872	0.468	0.129	0	XCL1	T3 + ILC
0	1.41015	0.387	0.065	0	CSF2
0	1.02907	0.532	0.158	0	TNFRSF18
1.42133e-278	1.02203	0.641	0.294	4.76686e-274	CTSW
8.2966e-250	1.17615	0.318	0.086	2.78251e-245	XCL2
1.35095e-218	1.32662	0.207	0.044	4.53083e-214	IL13
2.01677e-211	1.20732	0.395	0.142	6.76383e-207	GZMB
2.70148e-190	1.0181	0.269	0.078	9.06023e-186	MIR155HG
3.02779e-93	1.02858	0.167	0.055	1.01546e-88	TRBV3-1
3.30309e-92	1.7203	0.267	0.123	1.10779e-87	CXCL13
0	3.56264	0.879	0.044	0	GNLY	NK
0	2.51642	0.699	0.104	0	CCL4
0	2.30977	0.947	0.258	0	NKG7
0	2.26517	0.576	0.081	0	XCL2
0	2.17789	0.651	0.039	0	TYROBP
0	2.14961	0.638	0.012	0	KLRD1
0	2.05609	0.337	0.03	0	CCL4L2
0	1.88013	0.535	0.134	0	XCL1
0	1.80012	0.495	0.05	0	FCER1G
0	1.76155	0.296	0.032	0	CCL3
9.44643e-102	1.43468	0.24	0.066	3.16814e-97	MT1G	other
5.26462e-82	1.04185	0.17	0.042	1.76565e-77	MT1H
8.93905e-76	0.759082	0.977	0.993	2.99798e-71	MALAT1
1.91905e-72	0.987269	0.652	0.467	6.43612e-68	HSPA1B
4.7977e-50	0.967737	0.509	0.346	1.60905e-45	NEAT1
1.17478e-38	0.822812	0.454	0.304	3.93997e-34	JUN
7.14011e-26	1.08294	0.419	0.316	2.39465e-21	MT1X
1.4718e-21	0.770785	0.521	0.416	4.93614e-17	KRT14
7.04034e-19	0.740057	0.395	0.313	2.36119e-14	CELF2
2.84851e-18	0.74102	0.569	0.513	9.55334e-14	MT2A

## Sheet: DEG_Mal_Les vs Nonles
	p_val	avg_logFC	pct.1	pct.2	p_val_adj
TRAV27	0	2.36039	0.416	0.002	0
TRBV5-6	0	2.13339	0.4	0.002	0
CXCL13	4.63087e-151	2.11985	0.248	0.038	1.5531e-146
IGFL2	0	1.80895	0.46	0.005	0
TRAV8-4	0	1.68355	0.373	0.003	0
CORO1B	0	1.68296	0.546	0.09	0
MT1G	3.28229e-117	1.59754	0.13	0.002	1.10081e-112
IGHM	1.23574e-307	1.27208	0.296	0.004	4.14443e-303
GIMAP4	6.39144e-231	1.1478	0.413	0.124	2.14356e-226
EPHX2	1.08953e-306	1.09442	0.312	0.007	3.65407e-302
HACD1	1.9142e-254	1.08825	0.296	0.018	6.41984e-250
RPS26	0	1.07991	0.934	0.684	0
TRBV6-2	1.16716e-121	1.05539	0.136	0.002	3.91443e-117
ATF5	1.41495e-186	1.03344	0.307	0.062	4.74545e-182
TRAV9-2	2.54963e-116	1.02998	0.136	0.004	8.55095e-112
STMN1	1.71924e-134	0.975735	0.484	0.265	5.766e-130
UBE2I	1.04763e-236	0.948422	0.609	0.3	3.51356e-232
ATP5F1C	7.61189e-125	0.939697	0.549	0.361	2.55288e-120
TUBA1B	6.79956e-75	0.938123	0.657	0.568	2.28044e-70
TNFRSF4	1.43234e-152	0.935011	0.339	0.099	4.80377e-148
TRGV9	1.34538e-189	0.925001	0.183	0	4.51214e-185
CD74	6.2430496802891e-314	0.921957	0.839	0.539	0
NINJ2	3.39324e-185	0.919951	0.224	0.015	1.13802e-180
CTSL	2.68212e-107	0.911588	0.185	0.029	8.9953e-103
HMGB2	1.50197e-144	0.892576	0.418	0.178	5.03732e-140
S100A8	8.40437e-151	0.885461	0.213	0.018	2.81866e-146
HMGN2	3.13597e-161	0.87648	0.592	0.348	1.05174e-156
PRDX1	4.59237e-190	0.872963	0.875	0.74	1.54019e-185
PASK	3.02853e-189	0.852244	0.294	0.044	1.01571e-184
TRGC2	5.69653e-151	0.847672	0.206	0.029	1.9105e-146
MT1H	2.3025e-91	0.83942	0.102	0.001	7.72211e-87
TUBB	7.91483e-88	0.83774	0.659	0.536	2.65448e-83
LINC01480	7.14483e-169	0.834697	0.178	0.002	2.39623e-164
XCL1	4.6249e-61	0.82742	0.209	0.092	1.5511e-56
SPINT2	2.73278e-176	0.816564	0.285	0.04	9.16518e-172
TRBV21-1	2.85635e-169	0.800717	0.168	0	9.57964e-165
SPNS1	4.46368e-125	0.785615	0.295	0.095	1.49703e-120
ID3	4.3921e-125	0.764645	0.391	0.154	1.47302e-120
SCG2	2.86303e-124	0.750125	0.137	0.003	9.60202e-120
CPM	6.71546e-164	0.739516	0.218	0.018	2.25223e-159
KIR3DL2	6.60591e-162	0.738319	0.179	0.006	2.21549e-157
CARHSP1	9.65042e-145	0.737832	0.355	0.122	3.23656e-140
COX8A	9.84839e-196	0.736348	0.707	0.456	3.30295e-191
SIRPG	1.21796e-194	0.715357	0.251	0.021	4.08481e-190
PKM	1.20256e-162	0.710969	0.803	0.623	4.03316e-158
ERH	2.04368e-157	0.710715	0.598	0.347	6.8541e-153
S100A9	7.55579e-120	0.708894	0.16	0.011	2.53406e-115
LIMD2	1.34266e-137	0.699625	0.673	0.454	4.503e-133
GPX4	7.36662e-137	0.680281	0.649	0.418	2.47062e-132
XCL2	2.99648e-67	0.671281	0.113	0.018	1.00496e-62
HIST1H4C	5.20162e-20	0.669184	0.361	0.312	1.74452e-15
MCM7	9.34945e-124	0.668638	0.297	0.089	3.13562e-119
UQCRC2	3.32104e-124	0.668384	0.449	0.22	1.11381e-119
SEPT6	1.78283e-152	0.663733	0.64	0.4	5.97927e-148
FBLN7	4.57844e-158	0.663554	0.182	0.006	1.53552e-153
RANBP1	6.08865e-89	0.662523	0.405	0.225	2.04201e-84
H3F3A	1.6916e-249	0.656519	0.927	0.778	5.6733e-245
HMGB1	2.08757e-100	0.65582	0.86	0.782	7.00128e-96
HIST1H1D	1.52087e-120	0.647569	0.225	0.046	5.10069e-116
S100A7	5.3439e-97	0.643066	0.129	0.009	1.79224e-92
SRSF5	9.67153e-137	0.639199	0.504	0.254	3.24364e-132
CXCL10	1.04691e-96	0.63764	0.128	0.009	3.51112e-92
ELOB	7.5032e-159	0.635019	0.739	0.509	2.51642e-154
GTSF1	1.3857e-123	0.63383	0.328	0.122	4.64735e-119
UBE2C	1.42449e-79	0.62858	0.15	0.025	4.77746e-75
H2AFZ	1.47529e-81	0.62523	0.69	0.557	4.94781e-77
MT1X	1.47406e-26	0.62057	0.472	0.39	4.94369e-22
ENO1	8.45661e-119	0.616143	0.753	0.584	2.83618e-114
MCM5	1.03632e-107	0.61593	0.267	0.086	3.47562e-103
CRIP1	2.22495e-127	0.614318	0.909	0.799	7.46203e-123
CD79A	1.93483e-115	0.610664	0.117	0	6.48903e-111
RNPS1	1.62707e-108	0.607639	0.48	0.267	5.45686e-104
SUB1	1.6209e-135	0.602939	0.741	0.549	5.43619e-131
AICDA	2.54313e-111	0.60247	0.112	0	8.52916e-107
SMS	3.42395e-109	0.600879	0.345	0.151	1.14833e-104
FYB1	3.59616e-63	0.600251	0.707	0.614	1.20608e-58
TCF7	2.12938e-96	0.597247	0.305	0.13	7.14151e-92
CCR7	4.51091e-94	0.595877	0.223	0.053	1.51287e-89
LAT	1.96388e-77	0.585941	0.649	0.507	6.58646e-73
DNPH1	3.17023e-97	0.585779	0.442	0.242	1.06323e-92
PSMA6	1.32507e-100	0.57989	0.532	0.329	4.44402e-96
GAPDH	3.59459e-221	0.579392	0.983	0.943	1.20555e-216
GMFG	1.57209e-123	0.577485	0.666	0.459	5.27248e-119
POLR2E	1.34561e-99	0.576818	0.439	0.229	4.51289e-95
H1F0	1.7193e-88	0.571441	0.143	0.018	5.7662e-84
PTHLH	1.47966e-81	0.570768	0.21	0.059	4.96249e-77
TRG-AS1	5.78078e-64	0.565098	0.246	0.124	1.93876e-59
SELL	1.89814e-121	0.564939	0.157	0.007	6.36597e-117
MT2A	4.17173e-99	0.564144	0.734	0.538	1.39912e-94
SOD1	6.17238e-100	0.560573	0.753	0.604	2.07009e-95
PCNA	5.04321e-97	0.560356	0.265	0.085	1.69139e-92
LRRN3	2.10169e-127	0.551806	0.159	0.007	7.04865e-123
HILPDA	4.43032e-97	0.550767	0.201	0.042	1.48584e-92
COCH	5.04752e-91	0.550543	0.138	0.012	1.69284e-86
ITGB2-AS1	1.46443e-134	0.550068	0.162	0.006	4.9114e-130
SNRPD1	9.1834e-93	0.546649	0.474	0.283	3.07993e-88
RPL27A	6.81685e-146	0.543528	0.833	0.668	2.28623e-141
FKBP1A	6.45692e-99	0.541978	0.506	0.301	2.16552e-94
SNRPD3	6.77861e-96	0.538767	0.504	0.308	2.27341e-91
PSMB10	8.86e-86	0.538254	0.472	0.285	2.97147e-81
ATP5PF	4.59658e-95	0.536798	0.555	0.363	1.5416e-90
ABRACL	8.78758e-71	0.533932	0.566	0.408	2.94718e-66
GINS2	1.29594e-112	0.53371	0.177	0.028	4.34633e-108
IFI27L2	3.8289e-104	0.532412	0.212	0.039	1.28414e-99
PSMB1	2.7436e-99	0.531469	0.636	0.455	9.20148e-95
IGHD	6.96936e-106	0.52321	0.11	0.001	2.33738e-101
CORO1A	2.24289e-111	0.522097	0.889	0.796	7.5222e-107
LSM7	4.58182e-81	0.519492	0.456	0.279	1.53665e-76
COX7A2	2.95772e-89	0.516688	0.609	0.433	9.91961e-85
PPIA	9.6785e-210	0.513576	0.987	0.946	3.24598e-205
SUPT16H	1.8497e-88	0.511844	0.354	0.166	6.20351e-84
MT1E	7.74512e-36	0.510793	0.312	0.212	2.59756e-31
SOX4	2.67335e-68	0.510673	0.156	0.039	8.96589e-64
HNRNPC	6.43918e-90	0.509926	0.631	0.455	2.15957e-85
HNRNPK	2.07888e-101	0.506445	0.683	0.501	6.97214e-97
CHCHD2	7.84671e-112	0.506165	0.88	0.787	2.63163e-107
SNRPG	1.20788e-83	0.505688	0.49	0.305	4.05098e-79
FGFR1	1.32108e-123	0.502467	0.15	0.005	4.43065e-119
ATP5MF	1.18332e-96	0.501034	0.653	0.465	3.96861e-92
SNRPE	7.19226e-77	0.49813	0.423	0.249	2.41214e-72
ATP5MPL	3.20181e-76	0.498074	0.552	0.378	1.07382e-71
TOP2A	2.08579e-70	0.491436	0.154	0.035	6.99532e-66
SNRPC	1.63494e-81	0.488445	0.451	0.262	5.48325e-77
PRMT1	2.01052e-67	0.486203	0.471	0.308	6.74289e-63
PSME2	3.15714e-88	0.484066	0.726	0.572	1.05884e-83
KRT7	7.39995e-69	0.483704	0.529	0.373	2.4818e-64
SELENOH	5.16364e-84	0.483635	0.588	0.411	1.73178e-79
KLHL42	3.85962e-84	0.482624	0.191	0.046	1.29444e-79
PCLAF	1.83971e-103	0.481872	0.17	0.031	6.17002e-99
PTPN6	2.32102e-70	0.480302	0.407	0.223	7.78424e-66
NDUFAB1	1.2043e-76	0.480249	0.515	0.338	4.039e-72
H2AFY	7.21552e-75	0.477949	0.314	0.151	2.41994e-70
CIRBP	3.96563e-89	0.476754	0.669	0.477	1.32999e-84
DUT	4.48348e-39	0.476543	0.4	0.295	1.50367e-34
MRPL52	2.09936e-57	0.472801	0.397	0.258	7.04084e-53
HSBP1	5.36587e-79	0.472764	0.273	0.109	1.79961e-74
RPL23	2.07073e-84	0.470373	0.728	0.58	6.94481e-80
CYBA	7.69705e-77	0.47014	0.649	0.487	2.58144e-72
AKR1C3	1.70373e-108	0.469474	0.128	0.002	5.71399e-104
SLIRP	1.10913e-60	0.468369	0.276	0.141	3.7198e-56
ATP5MC3	7.93159e-77	0.468165	0.703	0.565	2.6601e-72
EZH2	2.14706e-75	0.468078	0.177	0.052	7.20082e-71
HNRNPA1	1.12808e-91	0.467547	0.885	0.81	3.78334e-87
HNRNPA3	2.61275e-77	0.466197	0.619	0.453	8.76263e-73
CD82	1.24606e-53	0.46497	0.459	0.321	4.17903e-49
RPA3	4.41182e-63	0.463693	0.351	0.2	1.47964e-58
NPM1	9.43459e-85	0.462732	0.892	0.821	3.16417e-80
ITGB2	1.71932e-64	0.46234	0.434	0.277	5.76627e-60
RCSD1	1.55621e-51	0.461595	0.407	0.274	5.21922e-47
CENPU	2.48982e-91	0.461152	0.168	0.034	8.35037e-87
PTMA	7.14622e-135	0.460718	0.994	0.982	2.3967e-130
RBPJ	3.45773e-64	0.459802	0.466	0.297	1.15965e-59
PPP4C	1.95259e-74	0.459759	0.412	0.23	6.5486e-70
STAM	5.31617e-62	0.459004	0.221	0.084	1.78294e-57
SRSF3	1.68831e-68	0.455006	0.535	0.369	5.66227e-64
RPS15A	1.09659e-271	0.453576	0.996	0.954	3.67773e-267
SNRPA	3.35135e-69	0.448961	0.34	0.171	1.12397e-64
LGALS9	4.47847e-68	0.44771	0.202	0.078	1.50199e-63
LSM5	8.45687e-61	0.445215	0.388	0.236	2.83626e-56
HMGN3	5.78424e-70	0.444871	0.451	0.275	1.93992e-65
PAGE5	5.17352e-99	0.443783	0.124	0.005	1.73509e-94
OAZ1	6.20091e-97	0.439248	0.768	0.597	2.07966e-92
HIST1H1E	2.2905e-58	0.437832	0.247	0.112	7.68189e-54
TMEM243	1.47247e-65	0.437807	0.419	0.246	4.93837e-61
HMGN1	1.31818e-21	0.437481	0.498	0.453	4.4209e-17
PSMB8	3.77156e-66	0.436804	0.555	0.391	1.26491e-61
EIF5A	1.60886e-45	0.436496	0.649	0.545	5.3958e-41
H1FX	7.10682e-82	0.433675	0.149	0.027	2.38348e-77
TIGIT	1.62875e-55	0.433277	0.237	0.108	5.4625e-51
CALM3	1.06379e-53	0.432992	0.441	0.297	3.56775e-49
IKZF2	7.28475e-63	0.432919	0.182	0.051	2.44316e-58
TK1	1.10912e-83	0.432913	0.142	0.023	3.71978e-79
POMP	2.37486e-63	0.431695	0.453	0.296	7.96482e-59
RBX1	1.29831e-66	0.429787	0.502	0.34	4.35428e-62
ITM2C	1.67998e-41	0.429739	0.391	0.283	5.6343e-37
GIMAP7	1.77622e-36	0.428423	0.328	0.226	5.9571e-32
HVCN1	9.43046e-79	0.426616	0.12	0.015	3.16279e-74
ARPC1B	3.22204e-79	0.426573	0.787	0.655	1.08061e-74
CHURC1	4.04435e-57	0.425658	0.416	0.26	1.35639e-52
PLEK	7.25372e-83	0.425198	0.102	0.004	2.43275e-78
AP1M1	1.35696e-49	0.424484	0.292	0.161	4.55096e-45
BANF1	2.49863e-58	0.422419	0.5	0.353	8.3799e-54
UQCR10	6.40027e-65	0.422347	0.562	0.403	2.14652e-60
NME1	2.12191e-49	0.420817	0.36	0.229	7.11646e-45
SRP9	1.27563e-70	0.42064	0.462	0.268	4.27822e-66
NDUFA2	6.18947e-59	0.419408	0.34	0.185	2.07582e-54
KIF22	4.25787e-64	0.419301	0.259	0.106	1.428e-59
RPS29	8.19076e-65	0.419049	0.894	0.755	2.74702e-60
NUCKS1	2.41665e-66	0.418855	0.419	0.246	8.10495e-62
HLA-DRA	1.15523e-28	0.41238	0.181	0.093	3.87441e-24
PPP1CA	5.93488e-63	0.412365	0.642	0.504	1.99044e-58
SEPT9	1.59352e-39	0.411895	0.398	0.288	5.34434e-35
ITGB1	7.5505e-29	0.410542	0.389	0.301	2.53229e-24
ATP5IF1	3.39503e-56	0.410533	0.522	0.374	1.13863e-51
SF3B6	3.40491e-59	0.41051	0.444	0.282	1.14194e-54
POLD2	3.27944e-57	0.409675	0.273	0.136	1.09986e-52
RAN	1.78302e-54	0.409022	0.769	0.681	5.97988e-50
ANP32B	6.98537e-21	0.406741	0.429	0.371	2.34275e-16
UQCRQ	1.83319e-56	0.405712	0.541	0.393	6.14816e-52
FUS	4.41257e-63	0.402538	0.678	0.545	1.47989e-58
PSMB9	1.68671e-53	0.401559	0.573	0.441	5.6569e-49
SYNCRIP	1.08596e-54	0.400008	0.338	0.186	3.64208e-50
NUTF2	5.88284e-49	0.398103	0.363	0.224	1.97299e-44
DECR1	1.34548e-49	0.396197	0.342	0.198	4.51247e-45
NDUFB6	4.14896e-57	0.395604	0.344	0.187	1.39148e-52
PSMB7	1.87719e-58	0.394371	0.334	0.181	6.29571e-54
NDUFA11	4.4331e-60	0.393059	0.331	0.178	1.48677e-55
CDK6	3.56137e-59	0.39211	0.233	0.097	1.19441e-54
MFSD10	1.52621e-50	0.39143	0.378	0.229	5.11861e-46
LSM3	5.10256e-56	0.390979	0.327	0.18	1.7113e-51
NASP	5.72381e-45	0.390074	0.383	0.254	1.91965e-40
RILPL2	2.38483e-49	0.389403	0.195	0.079	7.99824e-45
SMIM19	6.35708e-54	0.389157	0.25	0.116	2.13204e-49
MDH2	7.13539e-52	0.38699	0.641	0.516	2.39307e-47
CNBP	3.41874e-52	0.383829	0.667	0.549	1.14658e-47
BNIP3L	3.13435e-46	0.383529	0.251	0.125	1.0512e-41
RPS24	1.6078e-232	0.382157	0.99	0.922	5.39225e-228
NDUFS5	7.69788e-52	0.381657	0.613	0.473	2.58172e-47
HPGDS	1.23469e-70	0.380648	0.108	0.01	4.1409e-66
TNFRSF18	1.21288e-29	0.380154	0.264	0.175	4.06777e-25
ATP5MC1	2.02709e-44	0.379635	0.454	0.332	6.79844e-40
VDAC1	5.69263e-46	0.378806	0.5	0.368	1.90919e-41
LEF1	1.62753e-27	0.378581	0.282	0.204	5.4584e-23
MRPL57	2.41423e-44	0.377798	0.371	0.245	8.09684e-40
MDH1	1.3413e-49	0.377745	0.464	0.315	4.49846e-45
FKBP3	3.85791e-47	0.377464	0.237	0.12	1.29387e-42
POLR2I	8.95391e-45	0.377246	0.3	0.178	3.00296e-40
NDUFS6	6.41895e-50	0.377045	0.444	0.31	2.15279e-45
PSMA3	3.38323e-51	0.376416	0.36	0.207	1.13467e-46
SEC11C	1.29162e-40	0.375919	0.411	0.284	4.33185e-36
PKMYT1	3.75461e-73	0.375215	0.125	0.02	1.25922e-68
RPL31	1.02907e-81	0.375029	0.84	0.704	3.45131e-77
TXN	3.39899e-44	0.37477	0.578	0.456	1.13995e-39
CHRNA6	1.80269e-68	0.374678	0.122	0.02	6.04585e-64
PPFIBP1	4.36111e-72	0.374177	0.128	0.015	1.46263e-67
ILF2	6.29318e-42	0.374008	0.46	0.329	2.11061e-37
AEBP1	2.43695e-92	0.373767	0.119	0.004	8.17303e-88
SORD	1.61092e-75	0.373293	0.139	0.021	5.40272e-71
SIVA1	4.17889e-42	0.372604	0.447	0.321	1.40152e-37
SRSF10	2.0514e-53	0.372103	0.382	0.224	6.87999e-49
NDUFB1	9.13206e-28	0.371321	0.29	0.208	3.06271e-23
TIMM8B	2.21619e-45	0.37119	0.265	0.148	7.43267e-41
MRPL20	1.00829e-48	0.37107	0.38	0.23	3.38161e-44
COX16	5.57267e-40	0.370994	0.341	0.219	1.86896e-35
NDUFB10	2.36404e-44	0.370868	0.473	0.343	7.92851e-40
PSMB3	3.60565e-44	0.37065	0.582	0.467	1.20926e-39
IGFBP4	2.99919e-57	0.370381	0.108	0.017	1.00587e-52
CDCA7	2.87134e-52	0.369431	0.354	0.204	9.62989e-48
TPI1	6.6619e-50	0.369369	0.816	0.741	2.23427e-45
CTSB	4.3447e-39	0.368999	0.279	0.171	1.45713e-34
PSMA2	2.37669e-49	0.368277	0.27	0.14	7.97096e-45
ATP5MG	4.70351e-85	0.368262	0.86	0.732	1.57746e-80
BRK1	2.52707e-47	0.368049	0.516	0.382	8.47528e-43
RPS15	2.68684e-161	0.366966	0.993	0.944	9.01112e-157
HNRNPR	1.14607e-46	0.36455	0.441	0.297	3.8437e-42
KCNN4	7.30288e-50	0.364411	0.154	0.052	2.44924e-45
TMX1	8.62856e-52	0.363694	0.272	0.128	2.89385e-47
COX5B	1.7024e-53	0.363185	0.649	0.52	5.70952e-49
LDHB	3.56258e-42	0.362595	0.694	0.601	1.19482e-37
NDUFB4	9.61087e-43	0.362179	0.451	0.325	3.22329e-38
DCTPP1	6.66122e-48	0.361796	0.254	0.127	2.23404e-43
CDK4	4.3302e-44	0.36109	0.253	0.133	1.45226e-39
ANP32A	1.48401e-43	0.360767	0.374	0.234	4.97708e-39
SEM1	1.13983e-48	0.360467	0.563	0.424	3.82275e-44
CD247	6.05214e-32	0.360448	0.377	0.275	2.02977e-27
SCML1	1.427e-74	0.36018	0.127	0.013	4.78588e-70
EAPP	5.43077e-40	0.359478	0.237	0.122	1.82137e-35
NDUFA12	1.56611e-42	0.358372	0.426	0.301	5.25241e-38
NRROS	2.51804e-62	0.358231	0.134	0.025	8.44499e-58
NUDT21	5.65395e-45	0.357423	0.307	0.169	1.89622e-40
ACTB	1.84573e-188	0.356497	0.999	0.997	6.1902e-184
MRPS24	3.78367e-40	0.354908	0.43	0.301	1.26897e-35
PHPT1	2.25558e-40	0.354865	0.309	0.196	7.56477e-36
PDAP1	1.27442e-37	0.354684	0.379	0.258	4.27415e-33
NUSAP1	8.08928e-51	0.354576	0.135	0.036	2.71298e-46
DMAC1	8.36617e-47	0.353996	0.249	0.125	2.80585e-42
HNRNPF	6.32561e-49	0.353918	0.533	0.388	2.12148e-44
ANAPC11	5.69089e-40	0.353827	0.47	0.351	1.90861e-35
RPL35	1.83414e-138	0.352756	0.962	0.871	6.15134e-134
NDUFA6	2.49882e-37	0.352746	0.427	0.314	8.38053e-33
UQCR11	3.0173e-36	0.352523	0.496	0.382	1.01194e-31
NUDT1	1.65454e-40	0.3522	0.31	0.189	5.54901e-36
IL16	5.52955e-48	0.351716	0.282	0.138	1.8545e-43
SEPT1	5.71137e-36	0.351545	0.478	0.359	1.91548e-31
ICOS	3.49989e-26	0.350984	0.285	0.198	1.17379e-21
MID1IP1	5.11943e-59	0.350893	0.192	0.064	1.71696e-54
STMP1	7.28871e-44	0.350448	0.375	0.241	2.44449e-39
PSMA4	2.55449e-46	0.349064	0.337	0.196	8.56725e-42
MCM3	2.91166e-47	0.349042	0.254	0.13	9.76514e-43
SRRM1	1.71429e-43	0.349018	0.41	0.268	5.74938e-39
HNRNPA2B1	3.15746e-54	0.348895	0.862	0.809	1.05895e-49
GNG5	2.84362e-46	0.348872	0.609	0.488	9.53694e-42
SHMT2	1.83111e-38	0.348793	0.299	0.184	6.14119e-34
VPS25	1.04007e-50	0.348698	0.256	0.123	3.4882e-46
HINT1	1.16026e-65	0.348401	0.863	0.774	3.89128e-61
RPL23A	2.19152e-120	0.348095	0.972	0.91	7.34992e-116
MAD2L1	6.30564e-55	0.347834	0.168	0.055	2.11478e-50
ALDOA	3.25797e-43	0.347512	0.733	0.636	1.09266e-38
NDUFA4	1.4091e-45	0.34632	0.744	0.642	4.72584e-41
NDUFB3	1.22059e-41	0.345973	0.334	0.211	4.0936e-37
COX7C	7.08621e-71	0.345329	0.801	0.656	2.37657e-66
SF3A2	2.87938e-41	0.345196	0.294	0.169	9.65685e-37
DHFR	3.1523e-69	0.344696	0.138	0.029	1.05722e-64
CD52	3.41103e-67	0.344362	0.852	0.723	1.14399e-62
AP2S1	2.75735e-40	0.344246	0.382	0.256	9.24761e-36
SCCPDH	1.64587e-30	0.343187	0.258	0.168	5.51991e-26
BIRC5	3.73608e-61	0.341586	0.117	0.022	1.25301e-56
DDT	2.88759e-52	0.341183	0.284	0.142	9.68439e-48
PSMC1	1.64704e-41	0.340799	0.25	0.134	5.52383e-37
LMNB1	1.35507e-35	0.340721	0.214	0.117	4.54463e-31
TCEAL4	4.38177e-66	0.339533	0.121	0.015	1.46956e-61
TIMM13	4.47472e-36	0.339507	0.291	0.176	1.50073e-31
PSMD7	1.10517e-38	0.339122	0.4	0.271	3.70653e-34
RTKN2	1.93916e-51	0.337965	0.141	0.041	6.50356e-47
ISG15	2.21821e-24	0.337564	0.516	0.438	7.43943e-20
TMEM14B	3.48994e-44	0.337222	0.363	0.222	1.17046e-39
DNMT1	5.43977e-44	0.337172	0.301	0.171	1.82439e-39
RPS23	6.09468e-181	0.336375	0.991	0.944	2.04403e-176
RSL1D1	5.58134e-31	0.335799	0.483	0.372	1.87187e-26
CCDC167	1.3489e-42	0.335465	0.296	0.174	4.52393e-38
VDAC3	5.31838e-39	0.335397	0.316	0.189	1.78368e-34
TNFAIP8	8.87728e-42	0.335202	0.409	0.261	2.97726e-37
PPDPF	1.62564e-55	0.334272	0.84	0.758	5.45207e-51
MKI67	1.91284e-57	0.333773	0.139	0.033	6.41529e-53
RPS17	3.51883e-39	0.333482	0.674	0.569	1.18015e-34
HLA-F	1.43509e-33	0.333434	0.38	0.269	4.813e-29
FEN1	2.12074e-61	0.333352	0.155	0.042	7.11255e-57
OCIAD2	2.32216e-31	0.332779	0.392	0.281	7.78807e-27
TMSB4X	2.30466e-158	0.332657	0.999	0.993	7.72936e-154
FIBP	8.70022e-42	0.332578	0.285	0.157	2.91788e-37
SF3B4	7.17567e-42	0.32993	0.279	0.151	2.40658e-37
PARK7	8.01003e-37	0.328156	0.566	0.449	2.6864e-32
SAE1	6.64524e-43	0.327527	0.221	0.105	2.22868e-38
PTP4A3	3.79658e-38	0.326862	0.157	0.067	1.2733e-33
MRPS34	2.49931e-20	0.326791	0.386	0.32	8.38218e-16
CCDC25	2.98559e-38	0.3265	0.214	0.108	1.00131e-33
PNISR	1.86298e-41	0.326326	0.431	0.292	6.24806e-37
COX6B1	8.8261e-50	0.326298	0.674	0.543	2.9601e-45
SDHD	7.29857e-41	0.326087	0.342	0.202	2.44779e-36
NOP10	2.41278e-38	0.326058	0.372	0.248	8.09199e-34
EWSR1	8.56749e-39	0.32579	0.486	0.362	2.87337e-34
STOML2	4.88012e-34	0.32508	0.312	0.2	1.63669e-29
SEC61G	2.92393e-34	0.324149	0.536	0.421	9.80627e-30
NDUFA13	5.46576e-39	0.323333	0.57	0.455	1.83311e-34
MCM4	3.5165e-49	0.323102	0.146	0.048	1.17936e-44
NSMCE1	3.22832e-29	0.322419	0.341	0.248	1.08271e-24
TNFRSF25	8.45809e-31	0.322014	0.198	0.095	2.83668e-26
HIST1H1C	4.53924e-36	0.321762	0.187	0.091	1.52237e-31
PPP1CC	3.32981e-25	0.320292	0.342	0.251	1.11675e-20
EIF4H	9.76185e-32	0.319817	0.426	0.317	3.27393e-27
UQCRC1	1.07482e-36	0.31923	0.356	0.23	3.60472e-32
PSMB2	2.67669e-35	0.31901	0.392	0.269	8.97707e-31
CENPF	2.18186e-28	0.318465	0.156	0.079	7.31752e-24
SNRNP70	3.10896e-34	0.317936	0.319	0.203	1.04268e-29
FNTA	1.28091e-30	0.31791	0.145	0.073	4.29593e-26
ARPC5	3.34483e-40	0.317794	0.552	0.427	1.12179e-35
APEX1	9.0765e-26	0.317718	0.408	0.307	3.04408e-21
CIB1	4.70226e-37	0.317166	0.407	0.288	1.57704e-32
NUDC	2.40914e-37	0.316285	0.3	0.179	8.07979e-33
SEC61B	3.37155e-30	0.316178	0.562	0.475	1.13075e-25
MX1	1.98977e-23	0.315646	0.188	0.125	6.6733e-19
CBX5	1.10034e-44	0.31553	0.187	0.077	3.69031e-40
CENPM	2.14834e-51	0.314812	0.15	0.046	7.20511e-47
ASF1B	1.03191e-64	0.314753	0.119	0.022	3.46081e-60
APBB1IP	1.06957e-40	0.313932	0.146	0.057	3.58714e-36
LAMA3	1.06295e-71	0.31374	0.103	0.007	3.56493e-67
KHDRBS1	4.38989e-31	0.313683	0.281	0.176	1.47228e-26
ZWINT	8.54202e-66	0.313112	0.125	0.027	2.86482e-61
GTF2H5	1.74157e-35	0.31277	0.244	0.141	5.84087e-31
NDUFAF3	1.28276e-35	0.312034	0.35	0.23	4.30212e-31
MAL	1.36746e-22	0.311812	0.358	0.282	4.58617e-18
SNRPF	2.01592e-25	0.311	0.399	0.307	6.76099e-21
PAICS	3.8022e-36	0.310446	0.208	0.106	1.27518e-31
NINJ1	4.08765e-26	0.3103	0.193	0.119	1.37092e-21
JPT1	1.64732e-23	0.310084	0.418	0.332	5.52477e-19
RPS27L	1.66758e-30	0.308625	0.372	0.258	5.59272e-26
CBR3	4.67889e-46	0.30798	0.14	0.043	1.56921e-41
SSBP1	7.40098e-41	0.307895	0.502	0.363	2.48214e-36
NHP2	2.98204e-28	0.307503	0.446	0.351	1.00012e-23
UBE2V2	4.02845e-29	0.307144	0.23	0.139	1.35106e-24
THOC7	4.67225e-32	0.30702	0.228	0.129	1.56698e-27
SUMO2	1.61402e-42	0.305164	0.8	0.723	5.4131e-38
TOX	7.52756e-26	0.305058	0.368	0.268	2.52459e-21
AKR1B1	5.42047e-35	0.30504	0.257	0.143	1.81792e-30
GPI	4.26928e-31	0.304918	0.426	0.316	1.43183e-26
ARGLU1	1.67037e-29	0.304546	0.397	0.295	5.60209e-25
TRMT112	4.57476e-34	0.304343	0.595	0.497	1.53428e-29
NAP1L1	2.41227e-31	0.304183	0.528	0.424	8.09026e-27
URM1	2.43396e-33	0.302947	0.273	0.165	8.163e-29
TMPO	4.75442e-33	0.302939	0.262	0.152	1.59454e-28
TESPA1	2.06479e-43	0.301893	0.186	0.058	6.92488e-39
CNOT7	7.22153e-33	0.301358	0.267	0.155	2.42196e-28
CCT6A	5.0293e-28	0.300432	0.486	0.389	1.68673e-23
PMAIP1	1.00967e-45	0.300036	0.148	0.041	3.38625e-41
TMEM14C	2.27897e-35	0.299878	0.411	0.282	7.6432e-31
NMI	3.69238e-47	0.298899	0.165	0.057	1.23835e-42
TMEM258	1.76583e-33	0.297857	0.534	0.416	5.92225e-29
PHB2	1.64447e-29	0.297733	0.532	0.423	5.51522e-25
SKP1	9.56694e-35	0.297696	0.767	0.692	3.20856e-30
RAB11B	3.37069e-27	0.297154	0.301	0.2	1.13046e-22
ANP32E	3.3404e-30	0.297052	0.307	0.198	1.1203e-25
GGCT	1.15279e-31	0.296919	0.255	0.156	3.86621e-27
PRDX2	8.52049e-09	0.296704	0.359	0.331	0.00028576
CALR	4.5346e-34	0.295958	0.673	0.581	1.52081e-29
ADI1	3.49156e-29	0.295365	0.15	0.073	1.171e-24
FAM107B	6.59547e-26	0.295063	0.28	0.184	2.21199e-21
DAZAP2	6.87122e-38	0.294531	0.566	0.435	2.30447e-33
CLTA	3.50806e-34	0.294152	0.406	0.279	1.17653e-29
AKR1A1	6.36621e-25	0.294102	0.375	0.281	2.1351e-20
UBE2N	1.07225e-32	0.293864	0.359	0.241	3.5961e-28
MRPL3	4.40651e-31	0.293568	0.286	0.174	1.47786e-26
RPL22	5.82081e-50	0.293443	0.901	0.821	1.95218e-45
PDCD5	2.18124e-27	0.293018	0.358	0.263	7.31546e-23
VRK1	7.66388e-41	0.292912	0.173	0.07	2.57031e-36
CCT5	1.52185e-32	0.292462	0.377	0.263	5.10397e-28
GRK2	4.36869e-26	0.291468	0.225	0.141	1.46517e-21
CDCA4	4.25779e-42	0.290796	0.137	0.048	1.42798e-37
CKS1B	1.7494e-33	0.29055	0.176	0.085	5.86713e-29
NUDT4	5.85724e-36	0.290345	0.149	0.055	1.9644e-31
PSMG2	9.11671e-37	0.290255	0.342	0.209	3.05756e-32
HMGB3	2.06673e-31	0.290144	0.174	0.09	6.93139e-27
PA2G4	7.96015e-26	0.289918	0.473	0.373	2.66967e-21
AURKAIP1	3.70878e-31	0.289543	0.347	0.23	1.24385e-26
PSMC3	8.85686e-31	0.288959	0.315	0.204	2.97041e-26
TRAF3IP3	1.15351e-31	0.288882	0.443	0.323	3.86863e-27
KLHDC3	5.08876e-44	0.287399	0.158	0.055	1.70667e-39
PTPN7	4.37493e-40	0.287075	0.417	0.271	1.46727e-35
PNN	1.57697e-32	0.286342	0.393	0.272	5.28883e-28
CD4	1.74484e-44	0.286183	0.136	0.032	5.85185e-40
CNIH4	1.40118e-25	0.286121	0.246	0.16	4.69928e-21
CDC123	1.38817e-29	0.286113	0.346	0.242	4.65565e-25
TAF15	1.48436e-28	0.28609	0.377	0.273	4.97825e-24
DBNL	1.76849e-33	0.285861	0.297	0.18	5.93116e-29
RTRAF	4.11709e-27	0.285846	0.514	0.413	1.38079e-22
GZMM	1.09139e-12	0.285732	0.169	0.146	3.66032e-08
PYHIN1	9.16138e-30	0.284705	0.135	0.057	3.07254e-25
LSM6	2.58357e-31	0.284638	0.267	0.159	8.66477e-27
ADH5	2.07456e-32	0.284215	0.299	0.181	6.95765e-28
MAGOH	3.47308e-30	0.283849	0.363	0.248	1.1648e-25
CD5	5.2042e-27	0.283294	0.155	0.082	1.74539e-22
PYCARD	4.88851e-27	0.283153	0.358	0.257	1.63951e-22
CCT8	1.65233e-25	0.282721	0.474	0.374	5.54159e-21
WDR83OS	1.73501e-27	0.281123	0.601	0.513	5.81887e-23
RUVBL2	4.05812e-35	0.280989	0.222	0.112	1.36101e-30
MRPL13	1.11123e-28	0.280872	0.255	0.154	3.72683e-24
HNRNPM	3.6402e-23	0.28021	0.449	0.359	1.22085e-18
GDI2	5.34166e-25	0.279892	0.412	0.314	1.79148e-20
NME3	1.05674e-29	0.279503	0.204	0.103	3.54411e-25
TSTD1	2.0576e-26	0.279471	0.367	0.268	6.90079e-22
NOB1	4.25511e-24	0.279456	0.242	0.159	1.42708e-19
ZNF593	2.11713e-33	0.279105	0.178	0.086	7.10042e-29
KRT86	3.58511e-12	0.278955	0.21	0.196	1.20237e-07
MIR181A1HG	1.16142e-26	0.278942	0.203	0.118	3.89516e-22
MPLKIP	2.05818e-31	0.278497	0.255	0.149	6.90272e-27
BSG	7.63984e-25	0.277318	0.395	0.293	2.56225e-20
FMC1	3.88106e-28	0.277269	0.225	0.138	1.30163e-23
ATP5F1B	1.36129e-25	0.276661	0.697	0.623	4.56548e-21
EIF6	3.28251e-27	0.276602	0.312	0.212	1.10089e-22
BLOC1S1	2.12129e-47	0.276103	0.157	0.053	7.11439e-43
ABHD14B	1.31431e-22	0.275945	0.304	0.207	4.40792e-18
AC243960.1	5.13412e-35	0.275462	0.158	0.073	1.72188e-30
DGKA	5.16051e-28	0.275394	0.217	0.121	1.73073e-23
FKBP8	7.9094e-26	0.275197	0.37	0.263	2.65266e-21
SFPQ	1.95409e-22	0.274463	0.348	0.255	6.55364e-18
ANKRD10	6.78961e-34	0.274165	0.279	0.153	2.2771e-29
SUMO3	2.4821e-25	0.274089	0.295	0.193	8.32448e-21
HELLS	2.13322e-42	0.273403	0.141	0.05	7.1544e-38
SMDT1	1.50656e-31	0.273384	0.4	0.27	5.05271e-27
MIF	6.34619e-45	0.272923	0.902	0.835	2.12838e-40
PRPF19	2.00779e-35	0.272683	0.216	0.102	6.73373e-31
RALY	1.00984e-24	0.272681	0.438	0.342	3.38679e-20
MRPL14	1.72166e-30	0.272128	0.302	0.194	5.77409e-26
EPSTI1	2.40665e-35	0.271445	0.118	0.042	8.07143e-31
PNRC2	3.91944e-31	0.271135	0.232	0.123	1.3145e-26
MINOS1	5.6986e-23	0.269323	0.411	0.325	1.9112e-18
TRAPPC1	4.14756e-27	0.269158	0.499	0.396	1.39101e-22
TUFM	1.2626e-24	0.268444	0.516	0.42	4.23449e-20
PSMB6	1.29003e-20	0.267713	0.477	0.391	4.32649e-16
PGM2L1	3.8285e-08	0.267632	0.24	0.22	0.001284
RBBP4	3.89653e-27	0.267387	0.362	0.255	1.30682e-22
ZNF706	9.34794e-21	0.267097	0.361	0.277	3.13511e-16
NDUFS7	2.06314e-27	0.266227	0.341	0.232	6.91936e-23
ANAPC16	1.63729e-26	0.266133	0.431	0.319	5.49113e-22
CAMK1D	2.59053e-57	0.265895	0.109	0.013	8.68813e-53
SNRNP25	1.14513e-36	0.265824	0.163	0.073	3.84053e-32
MT-ATP6	1.56458e-120	0.265714	0.977	0.967	5.24729e-116
SESN3	1.34031e-21	0.265047	0.16	0.097	4.49514e-17
ACP1	1.17164e-22	0.265024	0.324	0.224	3.92945e-18
PTTG1	2.23796e-16	0.264217	0.285	0.204	7.50565e-12
RPLP2	1.10331e-100	0.264006	0.983	0.935	3.70028e-96
SET	6.03849e-27	0.263873	0.374	0.27	2.02519e-22
STARD3NL	1.03116e-21	0.2637	0.149	0.09	3.4583e-17
MCM2	3.54414e-49	0.26368	0.113	0.029	1.18863e-44
PSMD6	4.657e-28	0.263653	0.275	0.169	1.56186e-23
NCF4	3.97515e-44	0.263458	0.106	0.026	1.33319e-39
SEPT7	3.12834e-29	0.262919	0.652	0.561	1.04918e-24
CELF2	9.7863e-19	0.262806	0.407	0.337	3.28213e-14
DPM2	1.29815e-32	0.262317	0.201	0.101	4.35373e-28
NSD3	1.53324e-14	0.262042	0.238	0.182	5.14217e-10
TXNDC17	2.04437e-23	0.262013	0.268	0.179	6.85641e-19
NUDT5	1.65647e-29	0.261743	0.284	0.176	5.55548e-25
DRAP1	1.28415e-24	0.261333	0.544	0.448	4.30677e-20
RAB8A	3.1683e-30	0.261259	0.23	0.128	1.06259e-25
MRPL4	2.287e-24	0.261252	0.35	0.249	7.67015e-20
BUD31	4.57317e-22	0.261222	0.347	0.259	1.53375e-17
TSPAN14	2.71573e-24	0.261045	0.155	0.086	9.10802e-20
RPS25	2.57054e-92	0.260541	0.977	0.917	8.62108e-88
DOK2	4.30822e-17	0.260526	0.266	0.189	1.44489e-12
THRAP3	3.98726e-26	0.260456	0.388	0.282	1.33725e-21
COX6A1	1.65697e-31	0.259882	0.76	0.69	5.55716e-27
TAF3	1.30327e-30	0.259529	0.176	0.082	4.37092e-26
NUCB2	3.12429e-26	0.259331	0.225	0.139	1.04782e-21
UBE2T	3.31665e-47	0.259118	0.115	0.031	1.11234e-42
DNAJC8	7.85208e-21	0.258788	0.32	0.237	2.63343e-16
FAM32A	7.92863e-27	0.258402	0.211	0.124	2.65911e-22
ECH1	4.70237e-23	0.258098	0.411	0.314	1.57708e-18
GOT2	3.65629e-28	0.257843	0.182	0.099	1.22625e-23
OXA1L	1.54286e-20	0.257764	0.363	0.27	5.17444e-16
PTRHD1	1.93357e-23	0.257507	0.225	0.136	6.48481e-19
POLR2G	2.97221e-21	0.256692	0.381	0.288	9.9682e-17
PRPF6	4.59376e-25	0.256682	0.306	0.21	1.54065e-20
SMC4	1.68249e-31	0.256625	0.199	0.098	5.64273e-27
CENPK	7.83965e-51	0.256165	0.135	0.035	2.62926e-46
DLD	1.13607e-26	0.255958	0.234	0.141	3.81015e-22
MRPL16	8.8511e-27	0.255689	0.276	0.175	2.96848e-22
TALDO1	8.55709e-23	0.255268	0.401	0.308	2.86988e-18
MRPS33	1.54278e-25	0.255179	0.221	0.129	5.17416e-21
ITPR1	6.05119e-27	0.254888	0.162	0.077	2.02945e-22
BASP1	4.7869e-29	0.254644	0.102	0.033	1.60543e-24
SDHC	6.49908e-21	0.254468	0.352	0.262	2.17966e-16
SERF2	5.65472e-58	0.252669	0.876	0.769	1.89648e-53
MRPL37	3.25197e-24	0.252091	0.24	0.154	1.09065e-19
SRRT	3.17396e-17	0.251217	0.262	0.193	1.06448e-12
R3HCC1	1.12886e-32	0.251187	0.138	0.057	3.78598e-28
GABPB1-AS1	3.85601e-27	0.251094	0.175	0.087	1.29323e-22
SUPT4H1	5.03277e-23	0.250816	0.281	0.187	1.68789e-18
ETFA	2.3458e-23	0.250112	0.313	0.216	7.86734e-19
SNRPA1	7.36273e-26	0.250076	0.315	0.211	2.46931e-21
CA5B	2.42582e-27	-0.251019	0.13	0.219	8.13573e-23
JAZF1	9.87367e-37	-0.251624	0.09	0.191	3.31143e-32
PDE7A	5.37088e-37	-0.252382	0.064	0.152	1.80129e-32
AMD1	5.10012e-30	-0.252588	0.187	0.278	1.71048e-25
TUBA1A	9.20063e-22	-0.253222	0.366	0.447	3.08571e-17
ZC3H12A	1.35607e-29	-0.253818	0.149	0.242	4.54798e-25
CAMK1	1.42418e-56	-0.255109	0.043	0.145	4.77642e-52
RPS12	2.2569e-29	-0.255131	0.994	0.98	7.56919e-25
BORCS5	1.22932e-33	-0.255689	0.093	0.177	4.12288e-29
MAGT1	1.33993e-26	-0.256354	0.111	0.188	4.49387e-22
SLFN5	9.02184e-16	-0.256377	0.289	0.365	3.02574e-11
TSC22D2	4.33524e-44	-0.258251	0.044	0.116	1.45395e-39
FAM129A	1.2505e-27	-0.25923	0.313	0.42	4.19393e-23
PAG1	2.05294e-19	-0.25947	0.07	0.115	6.88517e-15
RPS3	5.72227e-56	-0.26078	0.987	0.976	1.91913e-51
RPL12	2.08306e-37	-0.260859	0.99	0.966	6.98617e-33
ISG20	1.33652e-37	-0.261233	0.266	0.395	4.48241e-33
NBPF15	6.47317e-32	-0.263093	0.091	0.161	2.17097e-27
SOS1	1.86433e-32	-0.26439	0.07	0.14	6.2526e-28
SFN	9.50749e-27	-0.264723	0.126	0.22	3.18862e-22
TESC	4.73838e-67	-0.265623	0.03	0.13	1.58916e-62
IDI1	2.06686e-31	-0.265705	0.181	0.276	6.93182e-27
MGST3	7.71967e-37	-0.266263	0.241	0.363	2.58902e-32
GNB2	5.08615e-48	-0.269375	0.122	0.253	1.70579e-43
LRIF1	3.18959e-30	-0.270118	0.165	0.242	1.06973e-25
BCAP31	3.34793e-35	-0.270481	0.454	0.577	1.12283e-30
SLF1	1.53798e-33	-0.270876	0.083	0.152	5.15807e-29
CD96	1.03433e-24	-0.271425	0.336	0.442	3.46895e-20
MSN	1.16551e-21	-0.271615	0.558	0.63	3.90889e-17
RPL3	1.03082e-33	-0.271817	0.971	0.96	3.45717e-29
DPP4	1.33222e-54	-0.27269	0.035	0.125	4.46799e-50
PLCG1	2.89169e-50	-0.273358	0.057	0.156	9.69815e-46
FXYD2	4.74294e-50	-0.275062	0.079	0.224	1.59069e-45
SFMBT2	2.02897e-44	-0.275092	0.067	0.153	6.80476e-40
PRRC2B	3.42228e-31	-0.275356	0.124	0.215	1.14776e-26
PIM1	4.55996e-40	-0.277799	0.104	0.206	1.52932e-35
PTPN22	1.1047e-32	-0.279066	0.081	0.154	3.70493e-28
TPM4	4.96284e-38	-0.281605	0.379	0.51	1.66444e-33
CASP8	1.44592e-31	-0.281833	0.139	0.237	4.84933e-27
CRELD2	1.34711e-69	-0.282851	0.033	0.141	4.51794e-65
AUTS2	1.26109e-44	-0.283388	0.048	0.132	4.22943e-40
ADAM8	9.80752e-41	-0.28483	0.083	0.178	3.28925e-36
ZFAND5	1.54614e-45	-0.285717	0.114	0.233	5.18544e-41
FAM50A	3.43463e-73	-0.285818	0.049	0.167	1.15191e-68
PPP1R10	9.67121e-32	-0.286734	0.183	0.277	3.24353e-27
NDFIP2	7.0143e-39	-0.286822	0.196	0.308	2.35246e-34
YWHAZ	1.06429e-44	-0.286851	0.757	0.829	3.56943e-40
PPP3CA	2.3036e-53	-0.288512	0.053	0.139	7.72581e-49
SLC20A1	3.60984e-29	-0.289123	0.106	0.176	1.21067e-24
SCML4	1.17885e-37	-0.289162	0.285	0.422	3.95364e-33
SERTAD1	5.93499e-40	-0.289727	0.143	0.243	1.99048e-35
ZFP36L1	3.21898e-30	-0.290156	0.581	0.685	1.07958e-25
RNASET2	1.70353e-42	-0.29026	0.306	0.445	5.71328e-38
FABP5	3.44375e-25	-0.290336	0.384	0.466	1.15496e-20
AC020916.1	7.66018e-34	-0.292106	0.088	0.176	2.56907e-29
FASLG	2.1874e-34	-0.29255	0.099	0.203	7.33611e-30
TOB1	3.35141e-31	-0.292793	0.092	0.17	1.124e-26
ZNF800	9.71186e-40	-0.29341	0.153	0.258	3.25716e-35
SRGN	8.12241e-40	-0.293555	0.853	0.898	2.72409e-35
DERL1	2.73686e-39	-0.293903	0.191	0.3	9.17886e-35
MIIP	6.24098e-40	-0.294081	0.275	0.42	2.0931e-35
TBCC	6.51121e-41	-0.294322	0.097	0.185	2.18373e-36
SNHG12	7.92678e-37	-0.294355	0.145	0.246	2.65848e-32
TMED5	4.90378e-37	-0.294705	0.143	0.244	1.64463e-32
NDFIP1	3.25688e-52	-0.295087	0.347	0.513	1.09229e-47
JMJD6	1.43452e-46	-0.29597	0.122	0.229	4.81109e-42
CD99	2.22346e-54	-0.296319	0.828	0.888	7.45704e-50
ERN1	8.5479e-46	-0.296348	0.038	0.108	2.86679e-41
KRT14	1.65383e-23	-0.296632	0.334	0.429	5.54661e-19
MATK	9.14389e-54	-0.296884	0.068	0.177	3.06668e-49
PRELID1	1.58102e-53	-0.297271	0.141	0.309	5.30241e-49
MT1F	4.27522e-38	-0.297753	0.204	0.317	1.43382e-33
ATP2B1	5.90135e-29	-0.300432	0.23	0.329	1.97919e-24
CD53	3.59762e-42	-0.300575	0.394	0.534	1.20657e-37
CUEDC2	3.39163e-47	-0.30064	0.154	0.264	1.13749e-42
FTL	4.61929e-54	-0.301114	0.792	0.868	1.54922e-49
TMBIM1	3.64849e-44	-0.302785	0.168	0.295	1.22363e-39
PDCD4	7.5509e-34	-0.304991	0.206	0.294	2.53242e-29
ATP6AP1	3.36917e-41	-0.305117	0.206	0.345	1.12995e-36
ARL5B	7.49073e-56	-0.305305	0.052	0.147	2.51224e-51
RPL14	2.23513e-93	-0.306838	0.977	0.972	7.49618e-89
ZBTB1	1.85142e-38	-0.306843	0.105	0.209	6.20928e-34
GRB2	1.18502e-41	-0.306887	0.226	0.363	3.97432e-37
KMT2E	2.32818e-40	-0.307111	0.426	0.555	7.80825e-36
BAG3	1.92684e-56	-0.307277	0.078	0.176	6.46222e-52
GLG1	1.00575e-26	-0.307336	0.279	0.374	3.37308e-22
CD40LG	4.00386e-33	-0.308525	0.203	0.314	1.34281e-28
CTSA	4.90481e-39	-0.308874	0.213	0.331	1.64497e-34
RCN2	5.95132e-96	-0.309102	0.031	0.158	1.99595e-91
NDUFAF8	3.47355e-93	-0.310004	0.036	0.178	1.16496e-88
EIF4A2	3.50914e-38	-0.311012	0.32	0.443	1.1769e-33
GDI1	7.1236e-41	-0.311025	0.195	0.31	2.38911e-36
PFDN5	1.03151e-69	-0.311063	0.793	0.866	3.45946e-65
PIK3IP1	4.68937e-38	-0.311467	0.184	0.309	1.57272e-33
PERP	1.7772e-30	-0.312112	0.127	0.217	5.96036e-26
MBP	9.08835e-50	-0.313123	0.264	0.435	3.04805e-45
KDM5B	2.44579e-33	-0.313208	0.068	0.138	8.2027e-29
KDM6B	2.11212e-53	-0.313389	0.076	0.175	7.08362e-49
PBXIP1	1.51732e-33	-0.314612	0.179	0.284	5.08877e-29
RPL28	3.22702e-43	-0.315894	0.997	0.985	1.08228e-38
IQGAP2	7.70423e-42	-0.316992	0.133	0.237	2.58385e-37
TNFSF9	5.76834e-122	-0.318638	0.007	0.114	1.93458e-117
TOB2	2.53964e-56	-0.318971	0.077	0.187	8.51744e-52
STMN3	2.42146e-64	-0.31958	0.048	0.159	8.12109e-60
TARSL2	2.07876e-77	-0.319992	0.031	0.153	6.97174e-73
SNHG8	2.05501e-50	-0.320176	0.324	0.468	6.89208e-46
PDIA3	4.18281e-41	-0.320949	0.465	0.6	1.40283e-36
IVNS1ABP	2.0757e-42	-0.321318	0.173	0.293	6.96147e-38
PTP4A1	2.10323e-61	-0.322028	0.1	0.232	7.05381e-57
BCL6	7.70383e-69	-0.323085	0.032	0.128	2.58371e-64
SERINC1	4.18476e-30	-0.323606	0.232	0.324	1.40348e-25
CAPN2	1.14128e-51	-0.323627	0.127	0.27	3.82763e-47
MYO1F	9.13596e-45	-0.324004	0.105	0.224	3.06402e-40
EMD	1.43723e-58	-0.324812	0.272	0.435	4.82019e-54
FLT3LG	2.5123e-52	-0.325374	0.261	0.425	8.42574e-48
MYADM	3.16912e-25	-0.326242	0.066	0.129	1.06286e-20
CCNH	4.80604e-40	-0.327331	0.191	0.293	1.61185e-35
HSP90B1	2.844e-41	-0.327562	0.544	0.662	9.5382e-37
FOXP2	1.97997e-92	-0.327699	0.021	0.127	6.64044e-88
PARP8	3.37873e-41	-0.329517	0.148	0.262	1.13316e-36
SLC7A5	1.69959e-57	-0.330576	0.079	0.194	5.7001e-53
SCART1	1.52121e-64	-0.330988	0.032	0.117	5.10182e-60
SYAP1	1.88328e-42	-0.332203	0.196	0.314	6.31614e-38
IER2	7.98212e-43	-0.332226	0.418	0.546	2.67704e-38
TNS3	6.40679e-74	-0.333463	0.051	0.171	2.14871e-69
GSTP1	1.86632e-46	-0.334749	0.184	0.299	6.25926e-42
FAM102A	5.57097e-58	-0.336124	0.093	0.229	1.86839e-53
CSF2	1.91598e-17	-0.336793	0.137	0.196	6.42581e-13
SNHG15	4.28883e-43	-0.337701	0.296	0.411	1.43839e-38
SCPEP1	5.9443e-39	-0.338218	0.108	0.192	1.9936e-34
SPTY2D1	3.2989e-57	-0.338623	0.1	0.217	1.10639e-52
SSR4	3.59734e-83	-0.339086	0.696	0.835	1.20647e-78
TRABD2A	7.34558e-45	-0.33953	0.08	0.17	2.46356e-40
GUK1	4.38517e-68	-0.340485	0.422	0.587	1.4707e-63
METTL9	7.1761e-72	-0.341423	0.091	0.248	2.40672e-67
OSBPL3	3.68706e-52	-0.344852	0.092	0.217	1.23656e-47
TWIST1	2.65662e-82	-0.344929	0.036	0.159	8.90977e-78
ACAP1	1.42717e-53	-0.345101	0.358	0.522	4.78643e-49
UBE2S	1.57104e-102	-0.345948	0.036	0.162	5.26895e-98
IFNGR1	1.16512e-39	-0.346659	0.112	0.191	3.90759e-35
PIK3R1	8.73935e-45	-0.348562	0.14	0.255	2.931e-40
SERP1	4.74272e-73	-0.348872	0.27	0.457	1.59061e-68
MYH9	1.15775e-42	-0.348907	0.472	0.592	3.88286e-38
IFRD1	2.51924e-46	-0.350797	0.125	0.229	8.44904e-42
CHD2	9.67442e-40	-0.352414	0.205	0.312	3.24461e-35
PTPRCAP	5.18394e-120	-0.354154	0.817	0.924	1.73859e-115
CYP51A1	1.03757e-42	-0.356713	0.119	0.22	3.47981e-38
SOCS3	1.02124e-93	-0.356866	0.037	0.168	3.42502e-89
SLC41A1	2.78434e-75	-0.3572	0.058	0.182	9.33813e-71
SYTL3	4.57659e-57	-0.358599	0.085	0.204	1.5349e-52
CCL5	1.66051e-23	-0.359625	0.269	0.377	5.56901e-19
CCDC107	1.24433e-51	-0.361412	0.205	0.328	4.17322e-47
JUND	4.10438e-64	-0.361582	0.113	0.252	1.37653e-59
GLUD1	1.98514e-63	-0.362203	0.123	0.259	6.65776e-59
CPD	7.21423e-85	-0.362874	0.046	0.172	2.41951e-80
SH3KBP1	3.70437e-61	-0.364449	0.19	0.356	1.24237e-56
NTRK2	6.3598e-61	-0.365162	0.064	0.161	2.13295e-56
FXYD7	1.08984e-54	-0.367328	0.04	0.116	3.65511e-50
AREG	2.54364e-27	-0.367434	0.048	0.107	8.53085e-23
MAF	1.09463e-58	-0.369691	0.067	0.185	3.67117e-54
A1BG	1.22552e-70	-0.370741	0.155	0.312	4.11016e-66
RNF139	7.88443e-91	-0.371195	0.05	0.187	2.64428e-86
L1CAM	8.41749e-118	-0.373897	0.019	0.147	2.82306e-113
CLK1	1.12547e-55	-0.374047	0.181	0.311	3.7746e-51
PRKX	1.62462e-71	-0.375243	0.076	0.212	5.44865e-67
ETS2	1.99448e-89	-0.375578	0.045	0.171	6.68908e-85
TNFAIP3	2.12473e-54	-0.376145	0.354	0.534	7.12593e-50
JAML	5.37336e-65	-0.37645	0.216	0.395	1.80212e-60
JAK3	6.50124e-62	-0.377546	0.161	0.31	2.18039e-57
STOM	1.7494e-57	-0.378278	0.098	0.222	5.86712e-53
LMBR1	2.1232e-110	-0.379589	0.028	0.162	7.12078e-106
NFE2L2	6.23383e-66	-0.38126	0.149	0.289	2.0907e-61
CD48	1.04143e-87	-0.381472	0.466	0.665	3.49274e-83
ID2	9.49024e-58	-0.382311	0.318	0.493	3.18284e-53
ANKRD37	1.6444e-70	-0.383454	0.061	0.168	5.51498e-66
FLNA	1.48346e-41	-0.384348	0.556	0.643	4.97521e-37
S100A4	1.51216e-103	-0.38457	0.956	0.967	5.07148e-99
KRT10	2.34112e-64	-0.385566	0.194	0.384	7.85163e-60
RNF149	5.81245e-59	-0.386274	0.144	0.29	1.94938e-54
MAP3K8	1.42525e-58	-0.386278	0.117	0.254	4.78e-54
FGL2	5.88067e-35	-0.386896	0.104	0.188	1.97226e-30
SELPLG	2.96059e-60	-0.387116	0.25	0.423	9.92922e-56
KCNA3	1.8779e-104	-0.388545	0.023	0.147	6.2981e-100
ARL4D	1.43158e-59	-0.388855	0.047	0.129	4.80122e-55
EIF1	2.69417e-166	-0.390231	0.868	0.957	9.03571e-162
TSEN34	3.83353e-63	-0.390304	0.082	0.187	1.28569e-58
ATP1A1	1.92996e-68	-0.390369	0.114	0.258	6.4727e-64
EML4	5.22938e-57	-0.393868	0.359	0.51	1.75383e-52
ARL4C	1.59987e-66	-0.394815	0.221	0.382	5.36565e-62
MT-ATP8	1.15871e-55	-0.395195	0.901	0.91	3.88608e-51
TNF	2.23724e-20	-0.395512	0.105	0.143	7.50324e-16
IDS	1.23179e-58	-0.395646	0.277	0.434	4.13119e-54
TUBB3	5.96534e-133	-0.395709	0.025	0.161	2.00066e-128
ACTN4	3.35778e-62	-0.399452	0.289	0.445	1.12613e-57
TNFSF14	9.27607e-55	-0.40031	0.156	0.279	3.11101e-50
SAT1	2.99322e-55	-0.400525	0.328	0.48	1.00387e-50
HSF1	1.40885e-108	-0.400731	0.056	0.226	4.725e-104
TSEN54	2.10724e-75	-0.403808	0.106	0.257	7.06726e-71
RBMS1	3.34594e-65	-0.406616	0.137	0.277	1.12216e-60
XBP1	4.64653e-81	-0.407228	0.106	0.275	1.55835e-76
KDSR	5.4927e-76	-0.407737	0.103	0.257	1.84214e-71
RSBN1	6.85935e-81	-0.407878	0.107	0.248	2.30049e-76
RPS5	3.35173e-157	-0.407884	0.961	0.965	1.1241e-152
DNAJB9	4.25659e-73	-0.410239	0.103	0.233	1.42757e-68
HERPUD2	7.04586e-82	-0.413019	0.082	0.237	2.36304e-77
FKBP5	4.3244e-61	-0.413523	0.287	0.437	1.45032e-56
IL9R	7.84158e-70	-0.414882	0.173	0.347	2.62991e-65
GPCPD1	4.44429e-84	-0.415251	0.051	0.185	1.49053e-79
CNOT6L	2.27303e-65	-0.415452	0.157	0.299	7.6233e-61
TRAV8-6	8.68104e-71	-0.416821	0.028	0.102	2.91145e-66
IKZF1	3.19288e-81	-0.422266	0.153	0.338	1.07083e-76
RORA	2.79572e-69	-0.422798	0.196	0.347	9.3763e-65
SLC38A2	1.32626e-43	-0.424012	0.248	0.353	4.44801e-39
TGIF1	7.70726e-68	-0.424401	0.183	0.32	2.58486e-63
HSPA5	1.61087e-44	-0.425274	0.476	0.588	5.40253e-40
RNF125	1.4291e-67	-0.426483	0.156	0.308	4.79291e-63
CRYBG1	2.81583e-61	-0.430199	0.131	0.255	9.44372e-57
MYC	2.77493e-39	-0.430368	0.309	0.418	9.30656e-35
ADGRE5	7.23984e-59	-0.430861	0.224	0.367	2.4281e-54
MAP1LC3B	1.50359e-100	-0.431385	0.199	0.425	5.04273e-96
TRAM1	3.66399e-61	-0.435003	0.347	0.49	1.22883e-56
RASGEF1B	3.72027e-80	-0.439097	0.079	0.219	1.2477e-75
CTSH	7.66752e-29	-0.442925	0.185	0.222	2.57153e-24
ELF1	8.86634e-83	-0.443571	0.335	0.52	2.97359e-78
ANKRD12	4.78737e-77	-0.44358	0.336	0.521	1.60559e-72
LINC01871	2.82633e-97	-0.445628	0.105	0.288	9.47896e-93
JAK1	8.6543e-90	-0.446493	0.157	0.333	2.90248e-85
UGP2	1.32588e-83	-0.446618	0.205	0.368	4.44674e-79
CEMIP2	2.36521e-74	-0.45189	0.116	0.272	7.93244e-70
CCDC85B	5.7776e-111	-0.452253	0.192	0.446	1.93769e-106
RGCC	2.19431e-124	-0.452974	0.049	0.22	7.35928e-120
GLA	1.0155e-58	-0.454442	0.109	0.208	3.40577e-54
DNAJB1	3.77142e-91	-0.456498	0.435	0.652	1.26486e-86
LGALS1	1.52591e-126	-0.456824	0.654	0.855	5.1176e-122
ATP1B1	3.19809e-104	-0.45724	0.035	0.159	1.07257e-99
RANBP2	3.81879e-57	-0.459102	0.181	0.305	1.28074e-52
TRBC2	2.50495e-84	-0.459603	0.491	0.663	8.40109e-80
PBX4	3.73549e-188	-0.46132	0.009	0.156	1.25281e-183
MT-CYB	6.13942e-172	-0.461593	0.985	0.987	2.05904e-167
SMCHD1	2.55411e-90	-0.463086	0.141	0.314	8.56597e-86
RNF19A	1.08864e-55	-0.46408	0.341	0.48	3.65107e-51
B3GNT2	5.50035e-145	-0.464856	0.027	0.18	1.84471e-140
CLEC2B	7.03541e-73	-0.46592	0.175	0.347	2.35954e-68
RPLP0	3.37827e-174	-0.466992	0.968	0.978	1.13301e-169
ANKRD28	1.71318e-86	-0.467798	0.146	0.312	5.74568e-82
IL32	3.8949e-227	-0.468889	0.944	0.987	1.30627e-222
IQGAP1	1.20736e-73	-0.470093	0.4	0.563	4.04926e-69
TMPRSS11E	6.02669e-188	-0.472672	0.011	0.169	2.02123e-183
MT-ND6	1.31925e-40	-0.472705	0.366	0.482	4.4245e-36
IKZF3	3.46012e-96	-0.474428	0.099	0.258	1.16046e-91
ATP2B4	6.8737e-94	-0.47759	0.112	0.284	2.3053e-89
PFKFB3	1.08108e-84	-0.478505	0.102	0.237	3.62574e-80
DDX3X	4.03089e-73	-0.478522	0.352	0.512	1.35188e-68
ITK	1.8587e-84	-0.479023	0.308	0.5	6.23372e-80
SAMHD1	1.67354e-83	-0.479719	0.236	0.423	5.61273e-79
G3BP2	9.13487e-77	-0.481164	0.3	0.459	3.06365e-72
PLIN2	3.61104e-33	-0.481523	0.124	0.167	1.21107e-28
SDCBP	1.07549e-96	-0.482315	0.286	0.472	3.60697e-92
TMX4	2.5584e-103	-0.483635	0.106	0.289	8.58035e-99
PLP2	4.32784e-170	-0.48612	0.506	0.787	1.45147e-165
SELENOK	5.08161e-66	-0.487508	0.337	0.471	1.70427e-61
GLUL	1.07877e-110	-0.488237	0.113	0.306	3.61799e-106
LDLR	4.93844e-119	-0.490764	0.056	0.218	1.65625e-114
ST3GAL1	2.21595e-101	-0.492944	0.138	0.321	7.43186e-97
RALGAPA1	1.92704e-78	-0.494077	0.115	0.27	6.46292e-74
CD9	3.90677e-113	-0.495305	0.295	0.554	1.31025e-108
RABAC1	1.00785e-136	-0.496094	0.4	0.65	3.38014e-132
PLEC	5.75314e-78	-0.496106	0.215	0.391	1.92949e-73
ZC3HAV1	1.74385e-81	-0.496157	0.317	0.49	5.84853e-77
REL	3.87796e-79	-0.496225	0.334	0.51	1.30059e-74
HSPA1A	5.63526e-54	-0.497633	0.567	0.696	1.88995e-49
DNAJA1	1.75809e-90	-0.49931	0.43	0.597	5.89627e-86
DNAJB6	5.72129e-114	-0.505331	0.398	0.606	1.91881e-109
NEAT1	2.00045e-84	-0.507423	0.344	0.541	6.70911e-80
CD44	1.33939e-144	-0.509724	0.617	0.815	4.49206e-140
YPEL5	4.44746e-105	-0.512289	0.172	0.357	1.49159e-100
HSPA8	7.16087e-190	-0.512514	0.855	0.948	2.40161e-185
UBC	1.76225e-193	-0.518456	0.919	0.962	5.91025e-189
SLAMF1	4.79808e-95	-0.521864	0.295	0.489	1.60918e-90
RCBTB2	3.53089e-96	-0.523631	0.139	0.336	1.18419e-91
GLIPR1	3.3018e-97	-0.523709	0.108	0.279	1.10736e-92
ATP5F1D	4.36861e-195	-0.527088	0.044	0.265	1.46514e-190
ZYX	4.39388e-143	-0.527507	0.105	0.319	1.47362e-138
FOSL2	9.61713e-180	-0.528105	0.03	0.22	3.22539e-175
PPP1R15A	4.65644e-115	-0.529828	0.385	0.62	1.56168e-110
DDX3Y	3.57177e-115	-0.530281	0.072	0.23	1.1979e-110
SYNE2	4.06035e-67	-0.531043	0.332	0.494	1.36176e-62
DUSP4	1.62906e-64	-0.5329	0.256	0.385	5.46353e-60
STK4	1.08515e-131	-0.533016	0.414	0.649	3.63939e-127
TPT1	1.18165e-214	-0.53401	0.954	0.973	3.96301e-210
TXNIP	1.67309e-109	-0.536297	0.48	0.703	5.61122e-105
MT-ND2	6.30405e-106	-0.537304	0.836	0.898	2.11425e-101
STAT3	3.1195e-114	-0.542954	0.353	0.571	1.04622e-109
TIPARP	1.18952e-121	-0.543049	0.072	0.234	3.98941e-117
PTGER4	5.70158e-96	-0.548375	0.259	0.451	1.9122e-91
CCL20	1.49948e-42	-0.549853	0.048	0.12	5.02897e-38
NOP53	5.49249e-146	-0.551282	0.436	0.657	1.84207e-141
HSPH1	4.85943e-110	-0.557249	0.209	0.404	1.62976e-105
CTSW	3.99336e-250	-0.557397	0.296	0.767	1.33929e-245
EEF1D	3.77556e-250	-0.560223	0.873	0.931	1.26625e-245
NKG7	3.18651e-108	-0.560914	0.248	0.511	1.06869e-103
CDKN1B	5.28059e-125	-0.561711	0.267	0.483	1.771e-120
ADAM19	8.81677e-144	-0.565338	0.071	0.274	2.95697e-139
CITED2	3.26868e-79	-0.567085	0.162	0.296	1.09625e-74
RPL10	0	-0.571056	0.998	1	0
MTSS1	3.23682e-140	-0.574844	0.127	0.345	1.08557e-135
AKAP13	7.63588e-126	-0.577819	0.298	0.521	2.56092e-121
GABARAPL1	5.12311e-153	-0.580988	0.073	0.272	1.71819e-148
BIRC3	3.38175e-118	-0.607115	0.369	0.592	1.13417e-113
TUBB2A	9.24595e-155	-0.607515	0.092	0.295	3.10091e-150
LMNA	1.31463e-121	-0.618139	0.614	0.76	4.40901e-117
CASS4	5.23123e-173	-0.619713	0.063	0.284	1.75445e-168
BRD2	1.91107e-142	-0.623514	0.341	0.567	6.40934e-138
RHOH	3.41551e-135	-0.62625	0.197	0.421	1.14549e-130
LMO4	5.01446e-145	-0.626416	0.271	0.495	1.68175e-140
FOS	1.48512e-143	-0.629196	0.453	0.735	4.9808e-139
PHTF2	4.1432e-133	-0.631319	0.163	0.36	1.38955e-128
CYTIP	1.31069e-182	-0.633992	0.361	0.642	4.39578e-178
PTGS2	8.78227e-126	-0.636398	0.015	0.127	2.9454e-121
LPAR6	1.93298e-138	-0.639722	0.133	0.368	6.48281e-134
VPS37B	1.11579e-177	-0.639788	0.081	0.308	3.74214e-173
NCR3	3.0731e-155	-0.640108	0.213	0.495	1.03066e-150
TIMP1	3.6103e-175	-0.643248	0.497	0.737	1.21082e-170
PCSK1N	0	-0.649383	0.007	0.233	0
TUBA4A	9.03486e-150	-0.654719	0.291	0.522	3.03011e-145
ALOX5AP	7.49611e-242	-0.664351	0.57	0.831	2.51404e-237
AC016831.7	7.27398e-172	-0.667209	0.129	0.365	2.43955e-167
IL10RA	8.89039e-155	-0.676253	0.196	0.454	2.98166e-150
S100A6	1.16259e-209	-0.681464	0.865	0.948	3.8991e-205
KLRB1	4.57541e-157	-0.681848	0.251	0.53	1.5345e-152
AHR	5.38402e-165	-0.686336	0.141	0.378	1.80569e-160
HPGD	1.38801e-129	-0.692081	0.039	0.164	4.65509e-125
TSPYL2	1.37621e-153	-0.701389	0.127	0.338	4.61555e-149
ITM2B	1.42346e-228	-0.703441	0.373	0.709	4.77399e-224
MALAT1	0	-0.707709	0.988	0.999	0
C4orf48	3.9201e-300	-0.708703	0.038	0.323	1.31472e-295
LGALS3	1.62344e-281	-0.709563	0.416	0.794	5.44471e-277
CCR6	2.38847e-122	-0.726568	0.049	0.174	8.01046e-118
NBAS	5.60324e-187	-0.728683	0.207	0.461	1.87922e-182
EZR	4.49377e-131	-0.729184	0.547	0.704	1.50712e-126
CAST	1.77634e-214	-0.729882	0.204	0.502	5.95748e-210
RNF213	8.02146e-175	-0.730761	0.346	0.6	2.69024e-170
CD69	3.04031e-213	-0.733718	0.437	0.763	1.01966e-208
DDIT4	9.95203e-233	-0.736172	0.435	0.774	3.33771e-228
INSIG1	1.22599e-158	-0.743698	0.221	0.463	4.11171e-154
GZMB	1.28835e-49	-0.74782	0.204	0.364	4.32085e-45
CSRNP1	3.9752e-255	-0.754602	0.097	0.388	1.3332e-250
BTG2	3.4933e-212	-0.756066	0.276	0.594	1.17158e-207
ZFP36	2.72675e-274	-0.762965	0.518	0.828	9.14498e-270
MCL1	1.49993e-214	-0.77017	0.206	0.495	5.03046e-210
NR4A1	3.92558e-212	-0.775062	0.27	0.601	1.31656e-207
CXCR6	1.89282e-159	-0.783804	0.051	0.211	6.34816e-155
LTB	1.8774e-194	-0.786337	0.46	0.752	6.29642e-190
RGS1	3.46327e-260	-0.790172	0.274	0.693	1.16151e-255
CLU	5.69662e-214	-0.792133	0.15	0.435	1.91053e-209
CDKN1A	6.49346e-193	-0.802127	0.13	0.366	2.17778e-188
CD7	7.63428e-223	-0.80253	0.042	0.27	2.56038e-218
CD55	9.91031e-163	-0.803727	0.151	0.384	3.32372e-158
STK17B	1.67819e-286	-0.813645	0.386	0.723	5.62833e-282
CXCR4	2.32597e-216	-0.81711	0.465	0.747	7.80085e-212
NFKBIA	5.30107e-172	-0.823071	0.373	0.615	1.77787e-167
PRDM1	2.33383e-211	-0.827696	0.165	0.462	7.82721e-207
EGLN3	2.02916e-241	-0.830385	0.131	0.435	6.80538e-237
CST7	6.03824e-204	-0.844379	0.424	0.656	2.0251e-199
TAGAP	7.19295e-222	-0.844753	0.259	0.569	2.41237e-217
PRNP	1.43094e-272	-0.84622	0.183	0.513	4.7991e-268
KLF6	0	-0.850375	0.517	0.861	0
RPS4Y1	0	-0.871882	0.336	0.815	0
CREM	1.1179e-205	-0.877773	0.148	0.407	3.74922e-201
LINC02446	1.54748e-242	-0.882381	0.158	0.488	5.18994e-238
FOSB	1.80647e-243	-0.884322	0.152	0.461	6.05853e-239
CTHRC1	5.09519e-249	-0.886647	0.091	0.351	1.70883e-244
SLA	1.3253e-260	-0.887288	0.331	0.624	4.4448e-256
AHNAK	3.05112e-230	-0.888799	0.564	0.788	1.02328e-225
GEM	3.36406e-157	-0.891581	0.15	0.381	1.12824e-152
RGS2	1.43043e-182	-0.899581	0.112	0.315	4.79738e-178
SAMSN1	0	-0.920951	0.399	0.761	0
JUNB	0	-0.957509	0.648	0.865	0
DUSP1	8.22145e-204	-0.962733	0.313	0.6	2.75731e-199
PDE4B	9.60674794556938e-310	-0.972947	0.095	0.424	3.22191e-305
TSC22D3	7.6651e-306	-0.976985	0.563	0.823	2.57072e-301
BTG1	0	-0.986837	0.439	0.802	0
TRAV21	0	-1.02347	0.287	0.828	0
TRBV11-2	1.06427e-272	-1.03004	0.261	0.64	3.56934e-268
PHLDA1	0	-1.05439	0.078	0.446	0
TNFRSF1B	3.60339e-273	-1.06261	0.16	0.467	1.20851e-268
ANXA1	0	-1.06701	0.596	0.85	0
NR4A2	0	-1.10078	0.261	0.674	0
CD248	0	-1.10223	0.094	0.457	0
IL13	2.40141e-122	-1.12549	0.079	0.218	8.05386e-118
ZNF331	0	-1.15816	0.144	0.507	0
IL7R	0	-1.2093	0.448	0.864	0
SLC2A3	0	-1.22363	0.495	0.87	0
FBXO32	0	-1.24721	0.054	0.466	0
ZFP36L2	0	-1.35454	0.414	0.863	0
TRBV3-1	0	-1.93587	0.062	0.32	0

## Sheet: DEG_Th_Les vs Nonles
	p_val	avg_logFC	pct.1	pct.2	p_val_adj
CXCL13	2.51007e-16	2.14878	0.168	0.004	8.41827e-12
S100A8	7.16825e-15	1.11768	0.188	0.013	2.40409e-10
S100A9	1.19851e-07	0.678295	0.126	0.022	0.00401956
SELL	5.40434e-13	0.660852	0.422	0.161	1.81251e-08
CCR7	4.70395e-11	0.651519	0.219	0.049	1.57761e-06
KRT6A	5.09357e-07	0.533247	0.171	0.045	0.0170828
KRT16	2.59844e-08	0.530327	0.175	0.04	0.000871465
GIMAP7	1.075e-09	0.517816	0.462	0.223	3.60532e-05
GIMAP4	2.00061e-14	0.511091	0.447	0.143	6.70965e-10
FCMR	3.66318e-08	0.505352	0.255	0.085	0.00122856
RPS18	1.21247e-17	0.467186	0.985	0.955	4.06637e-13
RPL27A	3.67559e-14	0.466647	0.796	0.549	1.23272e-09
LTB	3.04934e-08	0.46517	0.717	0.518	0.00102269
SMDT1	6.26407e-08	0.464881	0.46	0.259	0.00210084
RPLP2	1.83486e-20	0.448936	0.98	0.893	6.15374e-16
IL16	2.04671e-07	0.433637	0.348	0.165	0.00686426
RPL27	6.3244e-14	0.428626	0.855	0.652	2.12108e-09
TCF7	1.67379e-07	0.411262	0.195	0.054	0.00561354
RPL23A	1.33688e-13	0.409192	0.943	0.844	4.48363e-09
LDHB	1.27528e-10	0.408376	0.741	0.522	4.27705e-06
S1PR1	2.33515e-07	0.401783	0.185	0.054	0.00783163
URM1	6.30931e-07	0.401733	0.21	0.076	0.0211602
PASK	1.33812e-07	0.401512	0.178	0.045	0.0044878
RPS25	1.06597e-12	0.393531	0.958	0.875	3.57506e-08
TRAF3IP3	4.67222e-10	0.392971	0.496	0.259	1.56697e-05
RPS23	5.17031e-13	0.39117	0.98	0.933	1.73402e-08
RPS12	8.95792e-10	0.386318	0.992	0.982	3.00431e-05
RPS15A	5.36529e-13	0.384179	0.986	0.96	1.79941e-08
TESPA1	9.52973e-07	0.371855	0.191	0.062	0.0319608
RPS20	8.62432e-06	0.358407	0.707	0.558	0.289243
UBA52	2.96949e-11	0.355933	0.909	0.772	9.95906e-07
HLA-F	1.73234e-06	0.354952	0.475	0.286	0.0580992
HAPLN3	6.62197e-06	0.35103	0.103	0.022	0.222088
RPS16	7.15978e-12	0.346611	0.965	0.888	2.40125e-07
RPS13	8.62315e-10	0.344377	0.971	0.929	2.89203e-05
RPL36	1.03941e-13	0.338706	0.948	0.817	3.48596e-09
RPL32	1.63584e-07	0.335711	0.983	0.96	0.00548629
MAT2B	1.27061e-05	0.332573	0.34	0.179	0.426137
LIMD2	4.56042e-08	0.322462	0.612	0.379	0.00152947
TOMM7	1.71741e-07	0.320657	0.727	0.527	0.00575985
RPL26	6.92246e-13	0.313705	0.981	0.92	2.32165e-08
RPL36A	8.94931e-06	0.312499	0.532	0.344	0.300142
RPL31	2.97418e-08	0.303276	0.797	0.612	0.00099748
RPLP1	2.59751e-13	0.290724	0.999	0.996	8.71152e-09
SLC25A6	5.66869e-07	0.290185	0.742	0.571	0.0190117
RPS15	4.39852e-07	0.289623	0.976	0.96	0.0147518
RPL30	2.15839e-06	0.284756	0.986	0.973	0.072388
RPS19	3.10508e-12	0.283628	0.988	0.951	1.04138e-07
PABPC1	2.38815e-06	0.275883	0.84	0.723	0.0800938
RPL17	3.12619e-07	0.273942	0.934	0.866	0.0104846
EEF2	9.46787e-06	0.261297	0.835	0.701	0.317534
RPL39	5.32259e-08	0.259119	0.978	0.933	0.00178509
RPS24	7.20408e-09	0.257763	0.96	0.888	0.00024161
FOSL2	1.33262e-05	-0.28683	0.04	0.112	0.446935
SLBP	4.74938e-06	-0.286868	0.028	0.103	0.159285
PIM3	8.94927e-06	-0.30295	0.034	0.116	0.300141
C4orf48	4.12767e-09	-0.32146	0.019	0.125	0.000138434
ATP1B1	2.47084e-07	-0.33084	0.018	0.107	0.00828672
MAF1	6.57759e-06	-0.335289	0.048	0.129	0.220599
METTL9	1.44146e-06	-0.341752	0.049	0.152	0.0483435
GRB2	1.28378e-05	-0.342238	0.135	0.254	0.430554
SERP1	2.62175e-06	-0.343225	0.182	0.33	0.0879283
CALM1	1.1433e-06	-0.344058	0.802	0.835	0.0383441
BTG3	6.69727e-06	-0.378294	0.071	0.161	0.224613
AP1S2	1.27453e-08	-0.379217	0.034	0.156	0.00042745
GUK1	1.44441e-07	-0.380802	0.19	0.362	0.00484426
REEP3	8.7142e-09	-0.384423	0.02	0.103	0.000292257
RNF149	6.03248e-06	-0.391578	0.143	0.277	0.202317
PHF1	1.06441e-06	-0.398511	0.069	0.179	0.0356982
EMD	3.7721e-06	-0.399387	0.171	0.29	0.126509
H3F3B	7.90512e-09	-0.404365	0.89	0.893	0.000265122
UBC	4.43901e-07	-0.406299	0.907	0.915	0.0148876
PTP4A1	1.21389e-07	-0.40782	0.043	0.143	0.00407114
SEPT11	4.87584e-06	-0.412155	0.103	0.201	0.163526
NDFIP1	3.8908e-06	-0.432419	0.151	0.286	0.13049
SQSTM1	1.17682e-06	-0.43311	0.226	0.357	0.0394682
CMTM7	6.55898e-07	-0.436238	0.033	0.121	0.0219975
HSP90AB1	4.02883e-06	-0.442166	0.777	0.817	0.135119
PRELID1	1.37241e-09	-0.442925	0.055	0.201	4.6028e-05
AHR	4.72683e-06	-0.456554	0.081	0.183	0.158528
FRMD4B	2.16526e-07	-0.46043	0.098	0.228	0.00726186
JAK1	4.99904e-07	-0.466447	0.148	0.277	0.0167658
TENT5C	2.01527e-06	-0.467106	0.148	0.259	0.067588
TOB1	1.35626e-06	-0.477725	0.087	0.196	0.0454864
GNB2	1.58286e-10	-0.478286	0.048	0.192	5.30859e-06
TUBB2A	6.34771e-07	-0.481517	0.066	0.147	0.0212889
CDKN1A	1.31983e-06	-0.489294	0.16	0.281	0.0442645
CDC42EP3	3.74777e-07	-0.489835	0.093	0.196	0.0125693
KLF6	2.89024e-07	-0.497163	0.574	0.674	0.00969329
PFN1	6.67347e-14	-0.497317	0.64	0.799	2.23815e-09
ANKRD37	3.71185e-10	-0.501365	0.041	0.165	1.24488e-05
CXCR6	2.26466e-06	-0.508453	0.066	0.192	0.0759522
PPP1R15A	1.55585e-06	-0.510501	0.359	0.46	0.0521802
NFKBIZ	2.08085e-06	-0.512015	0.058	0.147	0.0697876
CCR6	3.18163e-07	-0.516256	0.123	0.263	0.0106705
CAPN2	8.18456e-09	-0.519174	0.1	0.232	0.000274494
ZNF331	1.38988e-07	-0.523056	0.148	0.299	0.00466137
CAST	4.21677e-08	-0.523557	0.173	0.335	0.00141422
ATF3	2.14929e-08	-0.527438	0.037	0.152	0.000720828
KDSR	5.61121e-10	-0.53084	0.074	0.219	1.88189e-05
IL32	1.46717e-17	-0.531707	0.826	0.946	4.92061e-13
S100A10	9.86898e-11	-0.536248	0.754	0.808	3.30986e-06
DNAJA1	3.71461e-09	-0.543762	0.398	0.531	0.000124581
S100A6	1.36181e-06	-0.569439	0.84	0.826	0.0456723
MAP1LC3B	6.39266e-11	-0.581328	0.092	0.277	2.14397e-06
RPS2	1.36849e-07	-0.597883	0.715	0.705	0.00458965
S100A4	1.02974e-16	-0.60191	0.915	0.946	3.45355e-12
BTG1	1.48839e-05	-0.605498	0.65	0.679	0.499176
TNFAIP3	3.05671e-08	-0.611019	0.353	0.504	0.00102516
ZFP36	1.48727e-09	-0.628691	0.632	0.71	4.98801e-05
ZYX	9.23347e-16	-0.629878	0.079	0.272	3.09672e-11
GLUD1	4.80214e-11	-0.640837	0.094	0.254	1.61054e-06
ANXA1	4.04361e-06	-0.671923	0.581	0.621	0.135615
SAMSN1	1.35571e-09	-0.674912	0.386	0.536	4.54677e-05
LMNA	3.17806e-14	-0.687215	0.352	0.585	1.06586e-09
LRRFIP1	2.54129e-12	-0.704976	0.247	0.42	8.52298e-08
CSRNP1	8.59657e-19	-0.711925	0.068	0.286	2.88312e-14
JUNB	1.14248e-08	-0.718801	0.678	0.719	0.000383165
FOSB	5.65964e-10	-0.719534	0.153	0.295	1.89813e-05
LGALS3	2.73447e-18	-0.727801	0.253	0.536	9.17086e-14
LGALS1	4.60029e-12	-0.777181	0.544	0.67	1.54284e-07
ATP5F1D	7.31146e-23	-0.783892	0.033	0.241	2.45212e-18
FTH1	2.85585e-20	-0.796242	0.813	0.848	9.57797e-16
KRT15	2.19487e-10	-0.796391	0.024	0.125	7.36116e-06
PHLDA1	6.22557e-18	-0.800431	0.05	0.25	2.08793e-13
DUSP2	2.8663e-10	-0.818008	0.173	0.304	9.61299e-06
ITM2B	1.41536e-15	-0.836259	0.29	0.518	4.74682e-11
RGCC	1.99078e-12	-0.842128	0.059	0.192	6.67668e-08
AHNAK	2.68268e-13	-0.889942	0.529	0.688	8.99716e-09
NFKBIA	1.24516e-14	-0.936699	0.219	0.406	4.17602e-10
ZFP36L2	1.33618e-11	-1.04156	0.411	0.527	4.48128e-07
KRT10	7.65185e-17	-1.07695	0.188	0.42	2.56628e-12
AREG	3.08769e-08	-1.14208	0.072	0.179	0.00103555

## Sheet: DEG_Treg_Les vs Nonles
	p_val	avg_logFC	pct.1	pct.2	p_val_adj
S100A8	2.64542e-19	1.15099	0.211	0.026	8.87222e-15
S100A9	1.04192e-13	0.803664	0.125	0.007	3.49438e-09
IL2RA	4.54105e-11	0.664044	0.461	0.29	1.52298e-06
LTB	2.82993e-15	0.641651	0.741	0.531	9.49103e-11
FCMR	5.84721e-10	0.590695	0.286	0.125	1.96104e-05
KRT6A	1.55056e-09	0.588503	0.17	0.05	5.20027e-05
GIMAP7	2.0245e-10	0.584625	0.229	0.079	6.78976e-06
CYBA	2.39519e-11	0.526665	0.611	0.436	8.03299e-07
GIMAP4	1.71261e-09	0.489237	0.248	0.092	5.74376e-05
RPS26	5.61754e-21	0.463706	0.912	0.782	1.88401e-16
KRT16	3.04256e-06	0.458312	0.153	0.056	0.102041
LITAF	1.7628e-08	0.456608	0.339	0.172	0.000591209
RPL27A	3.35074e-10	0.439548	0.664	0.488	1.12377e-05
RPS16	8.40566e-14	0.436139	0.928	0.842	2.81909e-09
GMFG	4.42482e-11	0.435452	0.644	0.442	1.484e-06
RPS18	1.25195e-12	0.429672	0.973	0.937	4.19879e-08
RPL27	4.6691e-11	0.418149	0.787	0.624	1.56592e-06
RPL23A	6.19397e-11	0.413272	0.891	0.805	2.07733e-06
RARRES3	2.98577e-06	0.406006	0.235	0.125	0.100137
LDHB	1.46088e-06	0.40413	0.665	0.554	0.0489949
CCR7	9.84606e-08	0.402793	0.15	0.04	0.00330217
SRSF5	1.61349e-07	0.390271	0.446	0.29	0.00541132
RPLP2	2.09483e-10	0.380608	0.939	0.884	7.02564e-06
RPS19	2.27585e-12	0.369487	0.967	0.921	7.63273e-08
LINC00861	1.29731e-06	0.363613	0.176	0.059	0.0435093
HLA-F	1.4108e-05	0.357146	0.49	0.373	0.473154
RPS13	5.97132e-09	0.3509	0.953	0.911	0.000200266
RPL17	3.03897e-07	0.32683	0.892	0.835	0.0101921
SMDT1	2.09275e-07	0.325341	0.383	0.221	0.00701865
RPS14	1.71017e-10	0.31821	0.977	0.944	5.73557e-06
RPL13	8.03298e-10	0.316665	0.982	0.957	2.6941e-05
LAPTM5	2.54652e-06	0.308814	0.715	0.584	0.0854053
UBA52	4.53872e-10	0.305512	0.888	0.769	1.5222e-05
RPS12	1.49994e-06	0.303378	0.984	0.964	0.0503051
RPS15A	1.22205e-08	0.297615	0.975	0.937	0.00040985
RPLP1	7.4971e-14	0.292711	0.997	0.983	2.51438e-09
RPL32	2.37357e-07	0.286541	0.974	0.954	0.00796049
RPS23	3.90574e-09	0.2844	0.963	0.911	0.000130991
RPS9	4.32135e-07	0.283211	0.902	0.832	0.0144929
EEF1A1	1.70177e-15	0.280631	0.998	0.99	5.70739e-11
RPS6	1.07337e-06	0.274408	0.944	0.898	0.0359986
RPL18A	7.79933e-07	0.271829	0.977	0.934	0.0261574
RPS25	4.89669e-07	0.259889	0.931	0.875	0.0164225
RPS8	3.48577e-06	0.254506	0.982	0.96	0.116906
HSF1	1.13739e-07	-0.25325	0.031	0.116	0.00381458
CYC1	1.61677e-06	-0.257601	0.059	0.162	0.0542233
RELB	7.05958e-09	-0.261708	0.016	0.102	0.000236764
CCDC85B	5.14474e-07	-0.265796	0.111	0.271	0.0172544
ANP32B	8.98087e-06	-0.269342	0.256	0.403	0.3012
RNF145	5.53317e-07	-0.273418	0.031	0.106	0.0185571
ZDHHC24	1.267e-05	-0.27895	0.038	0.106	0.424926
ZFAND5	6.43407e-06	-0.279258	0.09	0.195	0.215786
GRINA	1.25933e-06	-0.2805	0.025	0.106	0.0422355
IL6ST	1.99372e-06	-0.283309	0.074	0.182	0.0668653
ITGB2	1.18562e-05	-0.284267	0.429	0.528	0.397634
PRRC2B	2.90347e-06	-0.28806	0.067	0.149	0.0973766
SLC4A7	6.69921e-08	-0.292271	0.027	0.119	0.00224678
GADD45GIP1	4.08443e-06	-0.292637	0.086	0.201	0.136984
ARF5	1.29731e-07	-0.297947	0.265	0.439	0.00435091
ANXA11	1.07099e-07	-0.298279	0.214	0.389	0.00359188
VOPP1	1.60434e-06	-0.298644	0.078	0.175	0.0538063
TPM4	6.7521e-08	-0.300535	0.35	0.531	0.00226452
ATP1B3	3.69234e-06	-0.301253	0.101	0.208	0.123834
P4HB	5.87008e-06	-0.304683	0.176	0.304	0.196871
HSP90AA1	6.91693e-10	-0.305769	0.76	0.861	2.3198e-05
LRRFIP2	1.22313e-06	-0.305847	0.088	0.201	0.0410215
UBC	1.41683e-06	-0.309561	0.932	0.941	0.0475176
NDFIP1	1.43523e-05	-0.310373	0.205	0.353	0.481347
NR4A2	9.39824e-07	-0.311115	0.232	0.376	0.0315198
TNFRSF18	7.82453e-06	-0.312075	0.325	0.495	0.262419
DNAJA1	3.04255e-06	-0.312908	0.341	0.442	0.102041
NR4A1	1.21176e-07	-0.314729	0.18	0.32	0.00406401
CLTB	2.36768e-08	-0.31624	0.026	0.112	0.000794072
ACAP2	1.3683e-05	-0.321684	0.152	0.274	0.458901
GRB2	3.0728e-06	-0.323695	0.168	0.31	0.103056
TUBB2A	8.78315e-07	-0.329147	0.064	0.142	0.0294569
C19orf24	7.55222e-10	-0.33551	0.039	0.135	2.53286e-05
ATP6V0C	9.21876e-08	-0.335716	0.226	0.386	0.00309179
SERP1	5.03545e-07	-0.337462	0.194	0.34	0.0168879
TOX	5.05119e-06	-0.337551	0.17	0.284	0.169407
ARL5A	2.85622e-09	-0.338022	0.031	0.129	9.5792e-05
MAP1LC3B	6.14532e-09	-0.338994	0.137	0.31	0.000206102
MT-CYB	5.0615e-08	-0.33923	0.965	0.977	0.00169753
MTCH1	5.17086e-08	-0.341209	0.056	0.165	0.0017342
CTSC	5.0368e-08	-0.344125	0.484	0.627	0.00168924
MYH9	4.98909e-06	-0.34535	0.51	0.601	0.167324
MT-ATP8	2.04646e-06	-0.346634	0.771	0.861	0.068634
PTP4A1	1.07193e-08	-0.346704	0.054	0.158	0.000359505
ATF3	3.02708e-07	-0.347311	0.026	0.106	0.0101522
SGMS1	7.74536e-06	-0.348119	0.095	0.182	0.259764
TMEM160	6.28497e-06	-0.349292	0.082	0.191	0.210785
REL	8.66334e-06	-0.350376	0.314	0.436	0.290551
CCR10	3.16758e-07	-0.350832	0.046	0.139	0.0106234
PLCG1	1.15784e-07	-0.352019	0.054	0.142	0.00388315
FOXN3	1.21204e-06	-0.352997	0.122	0.241	0.0406493
SLC2A3	8.15921e-06	-0.357489	0.468	0.581	0.273644
RNF149	9.75712e-07	-0.35771	0.138	0.274	0.0327234
AP1S2	1.66699e-10	-0.35784	0.042	0.162	5.59075e-06
TNFRSF1B	1.31854e-07	-0.358043	0.273	0.429	0.00442213
PPP6R2	2.45846e-09	-0.360177	0.022	0.106	8.24519e-05
ABI2	3.70799e-06	-0.361883	0.037	0.106	0.124358
S100A4	2.72971e-10	-0.362597	0.966	0.967	9.15489e-06
NAMPT	4.3963e-07	-0.362867	0.196	0.314	0.0147443
HSPH1	3.75601e-06	-0.36549	0.169	0.264	0.125969
PIM3	3.97576e-08	-0.367602	0.056	0.158	0.00133339
VIM	6.5644e-07	-0.371104	0.943	0.927	0.0220157
RNF213	7.13764e-06	-0.371335	0.477	0.594	0.239382
CCR6	3.82027e-06	-0.380197	0.138	0.248	0.128124
PRELID1	4.12345e-09	-0.384274	0.09	0.234	0.000138292
RAB11FIP1	3.79525e-06	-0.39041	0.17	0.267	0.127285
TSC22D3	1.0132e-07	-0.39739	0.651	0.746	0.00339807
BTG3	1.23671e-08	-0.397804	0.109	0.244	0.000414768
LDLR	4.69246e-07	-0.398488	0.044	0.125	0.0157376
PLEC	1.30282e-06	-0.39873	0.167	0.287	0.043694
AHR	7.89616e-09	-0.400909	0.092	0.224	0.000264821
ZFP36	4.76937e-06	-0.404611	0.666	0.71	0.159955
TSC22D1	2.71227e-08	-0.408913	0.054	0.165	0.000909641
MYADM	2.39211e-07	-0.417883	0.132	0.264	0.00802265
NCOR1	8.31434e-08	-0.418148	0.17	0.32	0.00278846
DPP7	6.3646e-08	-0.420637	0.163	0.29	0.00213456
DDX3X	5.32253e-07	-0.423026	0.232	0.356	0.0178507
FOS	2.18935e-06	-0.42496	0.41	0.548	0.0734264
ATP2B1	5.09613e-07	-0.430216	0.201	0.333	0.0170914
FOSB	1.13533e-06	-0.433954	0.118	0.221	0.0380768
LAYN	2.50888e-10	-0.434194	0.08	0.238	8.41428e-06
JUNB	2.19051e-06	-0.440121	0.66	0.723	0.0734655
LMNA	3.70024e-16	-0.443632	0.465	0.733	1.24099e-11
PDIA3	3.38748e-11	-0.444255	0.253	0.449	1.13609e-06
PHTF2	6.96319e-08	-0.445832	0.25	0.373	0.00233531
CAPN2	1.03234e-10	-0.460325	0.117	0.267	3.46226e-06
GLUD1	4.06655e-09	-0.474798	0.129	0.277	0.000136384
DUSP4	4.97379e-10	-0.485681	0.336	0.482	1.66811e-05
IQGAP1	8.30325e-09	-0.486131	0.407	0.558	0.000278474
S100A6	1.87558e-14	-0.487374	0.835	0.898	6.29032e-10
TYMP	7.0145e-09	-0.488855	0.186	0.347	0.000235252
TIMP1	1.95392e-09	-0.4898	0.228	0.389	6.55306e-05
TENT5C	4.1371e-08	-0.492042	0.183	0.307	0.0013875
CMTM7	3.21538e-11	-0.496901	0.06	0.205	1.07837e-06
SMCHD1	1.46848e-09	-0.508783	0.167	0.323	4.925e-05
NFE2L2	8.05758e-12	-0.513199	0.116	0.257	2.70235e-07
PPM1G	4.55292e-13	-0.513427	0.163	0.36	1.52696e-08
NFKBIZ	1.01587e-11	-0.513497	0.046	0.168	3.40703e-07
PFN1	2.00955e-22	-0.518416	0.757	0.875	6.73964e-18
ZNF331	1.73962e-11	-0.530047	0.139	0.307	5.83433e-07
LRRFIP1	8.62627e-13	-0.553254	0.271	0.465	2.89308e-08
KDSR	4.37888e-14	-0.561668	0.056	0.208	1.46859e-09
B3GNT2	4.61176e-24	-0.564334	0.016	0.172	1.54669e-19
CTLA4	5.96519e-09	-0.567234	0.469	0.597	0.000200061
INSIG1	2.98907e-10	-0.568785	0.129	0.261	1.00247e-05
FGL2	1.27768e-11	-0.56978	0.08	0.228	4.28508e-07
KLF6	7.86406e-15	-0.573961	0.571	0.736	2.63745e-10
PTGER4	1.92314e-08	-0.57407	0.118	0.224	0.000644984
CAST	2.09437e-14	-0.594505	0.213	0.422	7.02411e-10
SAMSN1	1.5333e-15	-0.596549	0.327	0.554	5.14239e-11
GNB2	9.30608e-20	-0.602904	0.054	0.248	3.12107e-15
TNFAIP3	1.1264e-11	-0.612905	0.346	0.512	3.77771e-07
FTH1	5.12836e-26	-0.620874	0.826	0.931	1.71995e-21
ANXA1	1.69498e-11	-0.628096	0.171	0.34	5.68463e-07
CSRNP1	3.81812e-18	-0.646002	0.061	0.224	1.28052e-13
KRT10	2.9199e-11	-0.680543	0.169	0.34	9.79275e-07
COTL1	1.07248e-20	-0.683083	0.11	0.31	3.59689e-16
RGCC	2.04052e-14	-0.70217	0.082	0.231	6.84351e-10
ITM2B	3.87439e-27	-0.710017	0.333	0.677	1.29939e-22
ZYX	4.83373e-27	-0.726289	0.084	0.33	1.62114e-22
C4orf48	2.48215e-29	-0.726647	0.04	0.281	8.32464e-25
JAK1	2.522e-22	-0.746481	0.182	0.429	8.45829e-18
LGALS1	3.44327e-31	-0.818715	0.564	0.789	1.1548e-26
PHLDA1	3.09929e-22	-0.825191	0.076	0.297	1.03944e-17
MT-ND6	1.2575e-12	-0.839972	0.301	0.492	4.2174e-08
NFKBIA	1.12731e-20	-0.860832	0.222	0.452	3.78076e-16
GNLY	1.2659e-09	-0.863542	0.041	0.149	4.24558e-05
AHNAK	3.79052e-29	-0.866027	0.48	0.743	1.27127e-24
ATP5F1D	5.93481e-50	-1.0105	0.035	0.347	1.99042e-45

## Sheet: DEG_Tc_Les vs Nonles
	p_val	avg_logFC	pct.1	pct.2	p_val_adj
S100A8	1.57597e-34	1.01667	0.199	0.011	5.28549e-30
TNFRSF9	1.44315e-22	0.982203	0.263	0.092	4.84002e-18
TRBV24-1	3.11234e-12	0.968552	0.144	0.045	1.04382e-07
TRAV16	2.82009e-23	0.867826	0.151	0.013	9.45801e-19
CXCL13	1.02406e-14	0.824498	0.119	0.015	3.43448e-10
XCL2	4.8351e-13	0.790238	0.284	0.134	1.62159e-08
CD200	6.38122e-25	0.725918	0.141	0.008	2.14013e-20
SELL	2.16196e-27	0.705005	0.294	0.062	7.25079e-23
S100A9	4.47071e-21	0.695736	0.133	0.009	1.49939e-16
TRAV4	5.46904e-17	0.675605	0.149	0.028	1.83421e-12
CAV1	1.98413e-17	0.640658	0.195	0.051	6.65436e-13
FCMR	2.51403e-34	0.639332	0.285	0.04	8.43155e-30
XCL1	1.82164e-10	0.611918	0.307	0.168	6.10941e-06
CD82	2.43694e-16	0.581124	0.434	0.245	8.17301e-12
GEM	2.73966e-07	0.566577	0.183	0.09	0.00918828
KRT16	5.44803e-24	0.558634	0.188	0.024	1.82716e-19
KRT6A	8.24921e-21	0.534083	0.179	0.026	2.76662e-16
CD7	8.27364e-20	0.518568	0.575	0.343	2.77481e-15
MS4A6A	1.1301e-18	0.439783	0.155	0.021	3.79013e-14
FXYD6	7.50362e-21	0.439143	0.123	0.006	2.51656e-16
VCAM1	6.83892e-13	0.432078	0.127	0.026	2.29364e-08
RIPOR2	1.20545e-17	0.41549	0.325	0.113	4.04284e-13
PON2	8.25229e-18	0.408042	0.134	0.017	2.76765e-13
HNRNPA1	1.8445e-20	0.403888	0.861	0.708	6.18607e-16
EPHX2	8.96724e-23	0.397049	0.149	0.015	3.00743e-18
RPLP1	2.78996e-38	0.394048	0.999	1	9.35698e-34
GABPB1-AS1	1.78528e-17	0.392455	0.198	0.051	5.98747e-13
ARMH1	2.28814e-15	0.391634	0.177	0.043	7.67395e-11
EEF2	7.94918e-16	0.389319	0.806	0.661	2.666e-11
RPLP2	2.50015e-28	0.387685	0.976	0.911	8.38501e-24
IGFLR1	4.41716e-13	0.386704	0.263	0.109	1.48143e-08
CD27	1.73981e-11	0.386202	0.517	0.343	5.83499e-07
SRSF5	7.52731e-18	0.380903	0.48	0.243	2.52451e-13
RPS18	1.91029e-25	0.377405	0.989	0.959	6.40672e-21
HLA-DMA	3.23147e-09	0.372448	0.322	0.177	0.000108377
SPN	2.03264e-14	0.370023	0.319	0.141	6.81707e-10
CMC1	2.2347e-06	0.369711	0.229	0.121	0.0749473
EEF1G	1.02464e-22	0.365747	0.809	0.601	3.43644e-18
FKBP1A	2.33963e-12	0.362143	0.444	0.245	7.84664e-08
CAT	6.63384e-13	0.360013	0.227	0.083	2.22486e-08
LIMD2	1.23813e-17	0.355569	0.656	0.409	4.15245e-13
ENTPD1	1.49488e-18	0.355316	0.126	0.011	5.01353e-14
CALR	4.37714e-10	0.349908	0.575	0.397	1.468e-05
RPS13	1.71423e-16	0.341164	0.971	0.945	5.74919e-12
LYST	8.86144e-10	0.33867	0.283	0.147	2.97195e-05
TMED9	1.46807e-13	0.331799	0.323	0.139	4.9236e-09
SLC25A3	2.69348e-11	0.329589	0.624	0.435	9.03339e-07
CD74	1.47138e-12	0.328434	0.945	0.819	4.93473e-08
NPM1	7.18125e-17	0.321324	0.818	0.627	2.40845e-12
KIAA1324	2.59509e-13	0.32117	0.127	0.024	8.7034e-09
SCAND1	1.53411e-10	0.321	0.321	0.149	5.14509e-06
PASK	1.434e-13	0.319836	0.201	0.051	4.80935e-09
PARK7	7.99853e-09	0.318903	0.565	0.394	0.000268255
SF3B5	2.35698e-12	0.317626	0.458	0.232	7.90485e-08
EWSR1	8.85189e-14	0.314491	0.447	0.234	2.96875e-09
EIF3H	4.51585e-14	0.314029	0.57	0.339	1.51453e-09
LDHB	2.3593e-14	0.312305	0.68	0.458	7.9126e-10
SOD1	1.71741e-08	0.311454	0.589	0.422	0.000575986
SLC25A6	4.51558e-15	0.310047	0.742	0.54	1.51443e-10
TAPBP	9.07411e-12	0.307788	0.442	0.267	3.04328e-07
HBS1L	1.28899e-10	0.306504	0.179	0.062	4.32301e-06
ANKRD10	1.91808e-09	0.30392	0.236	0.107	6.43286e-05
RPS25	2.59338e-17	0.302939	0.972	0.925	8.69767e-13
RPL27	7.58773e-15	0.302689	0.873	0.733	2.54477e-10
PABPC1	5.22435e-15	0.302335	0.784	0.629	1.75214e-10
NUCB2	7.12713e-09	0.300685	0.264	0.126	0.00023903
GBP2	3.15192e-09	0.299736	0.294	0.147	0.000105709
TXNIP	8.66224e-09	0.29792	0.676	0.546	0.000290514
BEX3	8.3722e-11	0.297511	0.148	0.034	2.80787e-06
LHFPL6	1.22011e-14	0.29403	0.115	0.017	4.09201e-10
HLA-F	1.14478e-15	0.292252	0.559	0.322	3.83938e-11
RPS10	8.75703e-12	0.28796	0.6	0.39	2.93693e-07
VDAC1	2.76917e-08	0.284869	0.308	0.164	0.000928724
EIF3L	3.62815e-14	0.284408	0.506	0.267	1.21681e-09
SELENOH	1.74304e-10	0.284279	0.448	0.241	5.84582e-06
HIPK2	9.10572e-14	0.284025	0.106	0.021	3.05388e-09
CTLA4	2.06959e-09	0.282698	0.147	0.043	6.941e-05
DNPH1	1.90205e-08	0.281953	0.267	0.124	0.000637909
TNFRSF14	2.43062e-09	0.281355	0.295	0.136	8.15181e-05
RPS20	2.28125e-10	0.280785	0.736	0.571	7.65086e-06
HIST1H1D	2.12333e-09	0.279556	0.188	0.064	7.12121e-05
TOX	3.90017e-11	0.279523	0.224	0.089	1.30804e-06
MCM5	1.26429e-08	0.27887	0.148	0.043	0.000424018
EIF3D	2.67893e-11	0.278216	0.348	0.166	8.98459e-07
ZAP70	3.82877e-11	0.274766	0.395	0.198	1.28409e-06
RPS23	4.23076e-11	0.274361	0.985	0.981	1.41891e-06
LRMP	5.40554e-08	0.274232	0.13	0.04	0.00181291
PEBP1	4.26853e-09	0.273631	0.546	0.38	0.000143158
EEF1A1	4.43596e-33	0.272505	0.999	0.976	1.48773e-28
CIRBP	6.71702e-17	0.26992	0.709	0.476	2.25275e-12
EVL	4.70195e-11	0.269825	0.559	0.352	1.57694e-06
SRP9	1.23265e-08	0.269546	0.386	0.22	0.000413408
HLA-A	8.2189e-20	0.268721	0.993	0.972	2.75645e-15
AD000671.2	6.40343e-10	0.268445	0.182	0.058	2.14758e-05
SFXN1	1.45334e-09	0.26835	0.312	0.158	4.8742e-05
RHBDD2	1.57079e-08	0.267959	0.274	0.136	0.000526811
RPL13A	2.41183e-06	0.264646	0.937	0.921	0.0808881
TMEM256	1.30046e-07	0.264117	0.24	0.107	0.00436148
TESPA1	1.76697e-10	0.263164	0.181	0.056	5.92608e-06
GIMAP5	3.50163e-08	0.261613	0.106	0.034	0.00117438
TMC8	8.279e-09	0.261608	0.209	0.09	0.000277661
PCED1B	5.6741e-08	0.260418	0.285	0.145	0.00190298
FUS	4.54083e-16	0.260358	0.642	0.409	1.5229e-11
ZNF428	6.5784e-08	0.25868	0.272	0.136	0.00220626
SDF4	1.84526e-08	0.257713	0.23	0.102	0.000618862
RPS16	4.30701e-11	0.256107	0.956	0.906	1.44448e-06
RPL27A	5.69153e-14	0.255641	0.813	0.638	1.90882e-09
CCR7	6.83024e-08	0.254447	0.171	0.064	0.00229073
ATP5F1B	1.20922e-07	0.252459	0.566	0.386	0.00405548
RPL4	1.71874e-11	0.252283	0.834	0.684	5.7643e-07
THRAP3	3.36511e-10	0.250928	0.371	0.198	1.12859e-05
XBP1	4.39026e-07	-0.252813	0.103	0.183	0.0147241
AKIRIN1	5.25021e-07	-0.25422	0.051	0.111	0.0176082
TMEM165	4.10196e-07	-0.257047	0.06	0.111	0.0137572
TOB2	6.58424e-07	-0.263198	0.053	0.104	0.0220822
H3F3B	6.98832e-09	-0.263433	0.91	0.902	0.000234374
SH3BGRL3	2.44755e-13	-0.265815	0.946	0.96	8.20859e-09
TPM4	1.6308e-06	-0.26641	0.291	0.362	0.0546939
LINC01871	9.55128e-08	-0.267785	0.066	0.139	0.00320331
SERP1	2.25832e-07	-0.270525	0.172	0.245	0.00757396
CCL5	2.07173e-11	-0.275423	0.717	0.808	6.94816e-07
TGFBR2	8.57975e-09	-0.27681	0.053	0.136	0.000287748
INSIG1	7.32761e-07	-0.277509	0.088	0.158	0.0245753
PRELID1	4.15604e-09	-0.277516	0.06	0.156	0.000139385
TTC39C	8.34108e-06	-0.278919	0.079	0.136	0.279743
KDELR2	8.71277e-09	-0.283364	0.036	0.104	0.000292209
CD47	1.26284e-06	-0.290068	0.086	0.162	0.042353
EMP3	1.37851e-05	-0.293646	0.719	0.719	0.462326
CKS2	7.60412e-06	-0.297274	0.169	0.232	0.255027
PRDM1	3.90591e-06	-0.300055	0.137	0.226	0.130997
RALGAPA1	1.2161e-05	-0.300116	0.079	0.13	0.407856
ANP32B	4.64177e-08	-0.303791	0.204	0.29	0.00155676
ZFAND5	2.7074e-08	-0.306794	0.088	0.168	0.000908007
TAGLN2	1.46571e-06	-0.309021	0.645	0.655	0.049157
CLU	2.04947e-06	-0.310791	0.1	0.166	0.0687352
CALM1	1.08459e-09	-0.31227	0.8	0.802	3.6375e-05
STOM	7.91018e-07	-0.313969	0.16	0.249	0.0265291
ANXA11	8.70882e-08	-0.314002	0.167	0.262	0.00292077
CRIP2	1.23974e-07	-0.315257	0.068	0.149	0.00415785
CD69	1.86421e-07	-0.31981	0.575	0.633	0.00625218
NAMPT	1.00585e-05	-0.321968	0.121	0.177	0.337342
MYL6	1.00602e-08	-0.322248	0.888	0.866	0.0003374
TIPARP	2.68414e-07	-0.322266	0.1	0.16	0.00900208
EHD4	7.01957e-10	-0.322925	0.047	0.122	2.35422e-05
FAM129A	6.44308e-07	-0.324743	0.184	0.26	0.0216088
AHR	1.42795e-10	-0.324908	0.051	0.132	4.78905e-06
C12orf75	5.93587e-06	-0.326642	0.092	0.147	0.199077
PTP4A1	3.5035e-10	-0.328936	0.054	0.13	1.175e-05
TAGAP	7.57747e-06	-0.329432	0.456	0.512	0.254133
DUSP1	7.01383e-08	-0.329947	0.437	0.518	0.0023523
NFATC2	1.11318e-06	-0.331531	0.11	0.162	0.0373337
CCDC85B	1.68304e-12	-0.335115	0.062	0.183	5.64459e-08
IFITM1	6.4855e-11	-0.338441	0.878	0.917	2.17511e-06
GABARAPL1	3.9221e-06	-0.338481	0.105	0.169	0.13154
GZMA	1.0082e-09	-0.339389	0.513	0.631	3.3813e-05
SLC2A3	2.66556e-08	-0.345196	0.53	0.589	0.000893974
MTCH1	2.68102e-11	-0.345583	0.03	0.104	8.99161e-07
NFE2L2	1.99767e-06	-0.346337	0.112	0.169	0.0669979
CDC42EP3	2.94779e-07	-0.352426	0.101	0.171	0.00988629
TUBB4B	7.34924e-07	-0.355008	0.288	0.343	0.0246479
MATK	5.45357e-09	-0.357585	0.045	0.128	0.000182902
ARF6	1.09976e-09	-0.359793	0.122	0.217	3.68837e-05
FRMD4B	1.1114e-07	-0.359888	0.057	0.117	0.00372741
TRIR	5.19788e-08	-0.360222	0.357	0.418	0.00174326
CAST	2.65566e-08	-0.36173	0.195	0.277	0.000890657
MBP	4.3925e-08	-0.366834	0.129	0.226	0.00147316
GNG2	6.31084e-06	-0.370953	0.297	0.341	0.211653
H2AFV	6.92693e-11	-0.372083	0.098	0.188	2.32315e-06
RNF149	1.24103e-09	-0.372558	0.101	0.209	4.16215e-05
EMD	8.32218e-09	-0.3745	0.163	0.241	0.000279109
JUND	5.98881e-10	-0.374519	0.077	0.168	2.00853e-05
NR4A3	1.37013e-09	-0.379557	0.063	0.122	4.59514e-05
SAMSN1	3.27128e-06	-0.381761	0.303	0.356	0.109712
ANXA2	1.49543e-09	-0.385219	0.418	0.503	5.01537e-05
ACAP2	3.41478e-09	-0.386096	0.108	0.196	0.000114525
KLF6	7.48456e-08	-0.386709	0.503	0.556	0.00251017
S100A11	2.54481e-06	-0.387546	0.625	0.621	0.0853477
AC020916.1	7.94913e-07	-0.390545	0.06	0.111	0.0266598
UBE2B	2.87351e-10	-0.394838	0.161	0.256	9.63716e-06
TNFSF14	2.35349e-06	-0.395499	0.109	0.154	0.0789315
TMX4	2.94422e-09	-0.395541	0.108	0.188	9.87434e-05
TUBA1A	1.09283e-06	-0.396598	0.275	0.324	0.0366512
CXCR4	7.6659e-06	-0.396844	0.669	0.669	0.257099
RAC1	2.37973e-13	-0.397347	0.059	0.151	7.98114e-09
IER3	5.93836e-06	-0.397531	0.084	0.124	0.199161
STK17A	3.81247e-06	-0.402581	0.178	0.226	0.127863
VPS37B	1.51532e-09	-0.403929	0.119	0.202	5.08207e-05
SLF1	4.99835e-08	-0.40561	0.127	0.19	0.00167635
FOS	6.98901e-10	-0.40787	0.556	0.635	2.34398e-05
SDCBP	1.26106e-07	-0.408392	0.216	0.267	0.00422934
GUK1	5.37414e-11	-0.412754	0.214	0.33	1.80238e-06
TRBV27	3.56194e-06	-0.417307	0.051	0.104	0.11946
C4orf48	1.80108e-18	-0.422881	0.014	0.111	6.04047e-14
SMCHD1	2.92783e-10	-0.424345	0.132	0.235	9.81936e-06
JAK1	2.26885e-09	-0.430656	0.148	0.232	7.60928e-05
GZMH	2.30988e-11	-0.431154	0.192	0.341	7.74689e-07
MYL12A	5.88708e-23	-0.433314	0.846	0.883	1.97441e-18
IFITM2	4.558e-09	-0.434485	0.756	0.763	0.000152866
ATP2B1	6.94607e-09	-0.434496	0.144	0.224	0.000232957
CCL4L2	5.05019e-08	-0.436447	0.127	0.232	0.00169373
TOB1	6.28423e-11	-0.438235	0.111	0.207	2.10761e-06
EZR	1.03458e-05	-0.446871	0.516	0.503	0.346976
PIM3	5.25831e-18	-0.452193	0.027	0.126	1.76353e-13
PDE4B	4.05916e-08	-0.457508	0.139	0.222	0.00136136
PFN1	3.98935e-42	-0.458749	0.633	0.844	1.33795e-37
DYNLL1	8.13866e-15	-0.479043	0.471	0.557	2.72954e-10
SOCS1	5.50617e-29	-0.479503	0.006	0.115	1.84666e-24
MAP1LC3B	8.23238e-17	-0.480261	0.09	0.226	2.76098e-12
ZFP36	1.78572e-10	-0.481474	0.64	0.665	5.98896e-06
LGALS3	9.81536e-10	-0.485348	0.224	0.303	3.29188e-05
DNAJA1	1.92106e-13	-0.487497	0.385	0.467	6.44285e-09
TENT5C	2.45808e-13	-0.489579	0.113	0.23	8.24391e-09
GLUD1	2.89099e-12	-0.497642	0.097	0.198	9.69581e-08
LRRFIP1	5.79692e-13	-0.499895	0.241	0.35	1.94417e-08
S100A6	2.36523e-14	-0.503977	0.845	0.829	7.9325e-10
KDSR	1.16993e-21	-0.505231	0.048	0.186	3.92372e-17
TUBB2A	2.89279e-15	-0.505873	0.049	0.141	9.70185e-11
ATP6V0C	5.99347e-18	-0.507033	0.204	0.363	2.01009e-13
ALOX5AP	3.91455e-25	-0.520511	0.425	0.627	1.31286e-20
IL32	5.46765e-36	-0.524476	0.832	0.925	1.83374e-31
S100A4	1.14043e-29	-0.534421	0.91	0.936	3.82477e-25
AREG	5.52582e-06	-0.540851	0.097	0.151	0.185325
ATF3	3.89083e-18	-0.549181	0.021	0.119	1.30491e-13
GNB2	1.95833e-24	-0.550186	0.049	0.192	6.56784e-20
ZNF331	2.09252e-14	-0.556784	0.183	0.296	7.0179e-10
PHLDA1	1.3383e-16	-0.564571	0.085	0.213	4.48837e-12
JUNB	4.67296e-10	-0.566688	0.65	0.653	1.56722e-05
CREM	1.04493e-10	-0.569373	0.195	0.269	3.50448e-06
CRIP1	2.19858e-16	-0.584491	0.755	0.778	7.37361e-12
BTG1	2.60755e-08	-0.598583	0.685	0.661	0.00087452
CSRNP1	6.2182e-26	-0.600363	0.074	0.234	2.08546e-21
KRTDAP	4.66195e-08	-0.608268	0.072	0.128	0.00156353
DMKN	3.37943e-07	-0.615503	0.116	0.149	0.0113339
MYADM	1.48157e-18	-0.615776	0.154	0.292	4.96888e-14
ZYX	2.33037e-23	-0.618309	0.101	0.26	7.81559e-19
ATP5F1D	1.09959e-34	-0.631564	0.026	0.183	3.68781e-30
FOSB	2.60802e-16	-0.638102	0.173	0.301	8.74677e-12
DCN	3.47343e-09	-0.649295	0.079	0.139	0.000116492
RPS2	2.11309e-26	-0.682628	0.728	0.75	7.08687e-22
CXCL14	2.47426e-09	-0.690122	0.107	0.185	8.29816e-05
ITM2B	3.68342e-28	-0.706217	0.273	0.476	1.23534e-23
MCL1	9.87796e-21	-0.733292	0.285	0.416	3.31287e-16
PTMS	4.37298e-37	-0.733426	0.042	0.203	1.46661e-32
ANXA1	1.25478e-34	-0.777623	0.544	0.71	4.20829e-30
CDKN1A	5.51221e-30	-0.778119	0.114	0.286	1.84869e-25
NFKBIA	4.42478e-19	-0.787363	0.193	0.331	1.48398e-14
S100A10	2.37869e-49	-0.816016	0.672	0.81	7.97765e-45
FTH1	4.21473e-51	-0.84768	0.721	0.831	1.41354e-46
KRT15	1.0058e-21	-0.854224	0.035	0.122	3.37324e-17
LGALS1	2.06152e-34	-0.864756	0.517	0.678	6.91393e-30
AHNAK	4.40339e-25	-0.867452	0.438	0.586	1.47681e-20
COTL1	7.12968e-28	-0.883475	0.176	0.326	2.39115e-23
CCL4	6.36762e-22	-0.944352	0.411	0.561	2.13557e-17
KRT10	1.25418e-28	-0.989178	0.184	0.354	4.20628e-24
LMNA	1.13451e-37	-1.07183	0.233	0.461	3.80493e-33
RGCC	3.92765e-48	-1.12213	0.061	0.267	1.31726e-43
DUSP2	5.64226e-38	-1.20136	0.33	0.503	1.8923e-33
ZFP36L2	7.79198e-48	-1.28561	0.422	0.618	2.61327e-43

## Sheet: DEG_NK_Les vs Nonles
	p_val	avg_logFC	pct.1	pct.2	p_val_adj
EEF1A1	8.98439e-63	0.702474	1	0.972	3.01319e-58
CCL4	3.00151e-41	-1.3734	0.521	0.871	1.00665e-36
NKG7	1.28738e-29	-0.716322	0.917	0.976	4.31762e-25
S100A8	1.49734e-26	1.96744	0.29	0.012	5.02179e-22
GZMB	1.74179e-26	-0.815314	0.465	0.798	5.84161e-22
SPON2	2.07635e-25	-1.20769	0.09	0.411	6.96368e-21
CCL4L2	5.6206e-24	-1.44326	0.197	0.52	1.88504e-19
RPLP1	9.75441e-23	0.382739	0.998	0.988	3.27143e-18
B2M	1.91875e-21	-0.312885	1	1	6.4351e-17
S100A9	4.30069e-21	1.50865	0.221	0.008	1.44237e-16
RPL13	7.41351e-21	0.576077	0.973	0.94	2.48634e-16
XCL1	3.54407e-20	0.502444	0.75	0.355	1.18861e-15
FGFBP2	4.052e-20	-1.09233	0.126	0.415	1.35896e-15
MT-ND4L	8.97268e-20	0.42448	0.966	0.847	3.00926e-15
RPS18	4.17098e-19	0.546282	0.969	0.911	1.39886e-14
KLRC1	1.91282e-18	0.836845	0.57	0.258	6.41521e-14
MYL12A	2.36817e-18	-0.581063	0.757	0.907	7.94236e-14
CST7	7.32296e-18	-0.764883	0.698	0.831	2.45598e-13
TRDC	1.04163e-17	0.816139	0.453	0.153	3.49342e-13
CREM	1.98129e-17	-0.873714	0.177	0.431	6.64484e-13
RPL37A	3.11225e-17	0.504014	0.866	0.645	1.04379e-12
EEF1G	3.95026e-17	0.645285	0.715	0.444	1.32484e-12
RPL34	3.95496e-17	0.37779	0.969	0.855	1.32641e-12
S100A7	1.66499e-16	1.41307	0.18	0.008	5.58403e-12
RPS28	2.63516e-16	0.399413	0.968	0.875	8.83779e-12
LGALS1	4.41731e-16	-0.771493	0.402	0.649	1.48148e-11
SELL	2.36963e-15	0.893466	0.362	0.109	7.94725e-11
IL7R	3.67978e-15	1.06254	0.323	0.085	1.23413e-10
RPS27	1.04362e-14	0.331626	0.98	0.903	3.5001e-10
RPS14	1.39628e-14	0.407031	0.981	0.956	4.68283e-10
RPL23A	1.58966e-14	0.473107	0.913	0.798	5.33139e-10
RPS4X	1.88424e-14	0.399524	0.971	0.899	6.31938e-10
IGLV1-40	2.51648e-14	-0.861737	0.003	0.117	8.43976e-10
RPS27A	3.03149e-14	0.390514	0.988	0.996	1.0167e-09
KRT6A	3.37035e-14	1.02159	0.233	0.04	1.13035e-09
IFITM1	4.02023e-14	-0.592242	0.93	0.96	1.34831e-09
RPL10A	9.80283e-14	0.417405	0.905	0.762	3.28767e-09
XCL2	1.22047e-13	0.546583	0.735	0.444	4.09322e-09
S100A6	1.23456e-13	-0.724422	0.491	0.694	4.14046e-09
RPL3	1.26553e-13	0.417374	0.942	0.859	4.24434e-09
KRT16	1.52602e-13	0.872152	0.231	0.032	5.11798e-09
CIRBP	3.04268e-13	0.621612	0.615	0.367	1.02046e-08
PFN1	4.17415e-13	-0.53482	0.562	0.774	1.39993e-08
KRT10	4.94221e-13	-1.06077	0.228	0.419	1.65752e-08
SPTSSB	5.07595e-13	0.722144	0.199	0.028	1.70237e-08
RPL32	5.74516e-13	0.350821	0.983	0.948	1.92681e-08
RPS23	6.00783e-13	0.388824	0.964	0.907	2.0149e-08
CD2	7.23797e-13	0.6679	0.423	0.161	2.42747e-08
PABPC1	7.75413e-13	0.494139	0.725	0.484	2.60058e-08
MALAT1	8.90419e-13	-0.277995	0.998	1	2.98629e-08
DAZAP2	9.13158e-13	0.561682	0.537	0.27	3.06255e-08
RPS20	1.04499e-12	0.56735	0.593	0.339	3.50468e-08
ANXA1	1.52705e-12	-0.777734	0.441	0.633	5.12141e-08
GZMK	1.66775e-12	0.548874	0.453	0.169	5.5933e-08
NOP53	3.96724e-12	0.700184	0.436	0.222	1.33053e-07
RPS12	4.30999e-12	0.350884	0.985	0.976	1.44549e-07
GZMA	4.382e-12	-0.49668	0.621	0.798	1.46964e-07
VPS37B	5.39718e-12	-0.851417	0.149	0.343	1.81011e-07
GZMH	5.64637e-12	-0.683206	0.178	0.415	1.89368e-07
S100A4	5.69683e-12	-0.629164	0.744	0.839	1.9106e-07
ALOX5AP	7.68639e-12	-0.698471	0.248	0.468	2.57786e-07
MYL6	8.11639e-12	-0.420147	0.791	0.903	2.72208e-07
C12orf75	9.21824e-12	-0.648562	0.061	0.238	3.09161e-07
RPS6	1.37278e-11	0.322043	0.941	0.835	4.60402e-07
CXCR3	1.92289e-11	0.683852	0.217	0.044	6.449e-07
RPL11	3.49056e-11	0.295981	0.981	0.935	1.17066e-06
RPL26	4.20675e-11	0.343862	0.968	0.927	1.41086e-06
RPL7	4.57727e-11	0.388273	0.754	0.536	1.53513e-06
RPL27	4.61725e-11	0.425462	0.793	0.601	1.54853e-06
CAPN12	4.98027e-11	0.639664	0.166	0.024	1.67028e-06
HNRNPA1	6.35686e-11	0.436797	0.776	0.577	2.13196e-06
KRT15	6.97712e-11	-0.946963	0.027	0.141	2.33999e-06
RPS15A	8.20508e-11	0.311296	0.985	0.972	2.75182e-06
GNG2	8.81826e-11	-0.62132	0.197	0.407	2.95747e-06
IFI27	9.59004e-11	-1.16935	0.11	0.25	3.21631e-06
RPS24	1.20422e-10	0.298566	0.975	0.94	4.03872e-06
RPL37	1.30906e-10	0.333042	0.929	0.827	4.39032e-06
CCL3	1.46341e-10	-0.652755	0.238	0.468	4.90797e-06
ATP5F1D	1.64357e-10	-0.478403	0.012	0.125	5.51221e-06
RPS25	1.88132e-10	0.412993	0.912	0.835	6.30958e-06
PRF1	3.14075e-10	-0.60087	0.542	0.685	1.05334e-05
RPL21	4.28376e-10	0.420506	0.732	0.532	1.43669e-05
KLRD1	6.04044e-10	0.47971	0.716	0.528	2.02584e-05
TMSB10	7.89719e-10	-0.396687	0.939	0.956	2.64856e-05
TPT1	8.06737e-10	0.374536	0.971	0.956	2.70563e-05
FCRL6	1.13514e-09	-0.548199	0.02	0.129	3.80704e-05
CALM1	1.24029e-09	-0.528846	0.669	0.774	4.15969e-05
KIR2DL4	1.78886e-09	0.658951	0.241	0.073	5.99947e-05
ISG20	1.9868e-09	-0.615078	0.241	0.427	6.66334e-05
FXYD7	2.10383e-09	0.56831	0.139	0.02	7.05584e-05
RPS21	2.25203e-09	0.304953	0.886	0.73	7.55287e-05
CMC1	2.71799e-09	0.512452	0.419	0.21	9.11561e-05
RPL30	3.96624e-09	0.311068	0.973	0.952	0.00013302
RAP1GAP2	5.40979e-09	-0.465748	0.017	0.113	0.000181433
RPL18A	7.7613e-09	0.277037	0.978	0.964	0.000260298
AKR1C3	9.59775e-09	-0.606432	0.066	0.206	0.000321889
RPS16	1.00675e-08	0.350892	0.903	0.823	0.000337645
RPL36A	1.13618e-08	0.521454	0.431	0.23	0.000381051
DYNLL1	1.16984e-08	-0.614865	0.357	0.52	0.00039234
CD52	1.63004e-08	0.310077	0.652	0.407	0.000546684
LYST	1.69669e-08	0.504773	0.28	0.105	0.000569037
FCGR3A	1.78531e-08	-0.848301	0.187	0.339	0.000598757
JUNB	1.99e-08	0.595543	0.618	0.44	0.000667407
SH3BGRL3	2.06697e-08	-0.436376	0.851	0.895	0.000693219
RPS9	2.87274e-08	0.364558	0.885	0.79	0.00096346
CEMIP2	2.87606e-08	-0.594492	0.095	0.246	0.000964573
RPL4	3.14177e-08	0.40313	0.735	0.573	0.00105369
ARL4C	3.20004e-08	-0.600912	0.216	0.367	0.00107323
INSIG1	3.40706e-08	-0.548043	0.075	0.222	0.00114266
S100A11	4.88421e-08	-0.476458	0.489	0.637	0.00163807
CX3CR1	5.07284e-08	-0.53111	0.059	0.194	0.00170133
RPLP2	7.08316e-08	0.330946	0.93	0.899	0.00237555
DNAJA1	7.44999e-08	-0.544587	0.355	0.512	0.00249858
RPL15	7.63757e-08	0.262263	0.93	0.859	0.00256149
AES	9.27485e-08	-0.652754	0.11	0.238	0.0031106
RPL27A	9.49458e-08	0.387419	0.706	0.54	0.00318429
RPL18	1.03576e-07	0.277286	0.954	0.911	0.00347374
RPS13	1.36581e-07	0.293912	0.946	0.903	0.00458066
KRTDAP	1.37628e-07	-0.841574	0.105	0.23	0.00461578
RPS7	1.49643e-07	0.299785	0.958	0.923	0.00501872
RPS3	1.59845e-07	0.294944	0.973	0.96	0.00536088
AC025164.1	1.6623e-07	0.550747	0.153	0.036	0.00557501
RPL17	1.74504e-07	0.359754	0.891	0.823	0.00585251
RPL13A	1.78536e-07	0.382276	0.878	0.831	0.00598774
PRELID1	1.83501e-07	-0.443608	0.049	0.177	0.00615425
RPL9	1.89819e-07	0.34955	0.812	0.685	0.00636616
PLIN2	1.90615e-07	-0.532707	0.059	0.177	0.00639284
PNRC1	2.08435e-07	0.45534	0.557	0.383	0.00699049
RGS10	2.21996e-07	0.482731	0.202	0.069	0.00744531
RPS29	2.26451e-07	0.303822	0.727	0.52	0.00759471
FGL2	2.43993e-07	-0.427571	0.029	0.133	0.00818304
ARPC2	3.32762e-07	-0.444593	0.591	0.706	0.0111602
RPL31	3.71316e-07	0.336509	0.735	0.593	0.0124532
IGFLR1	3.7931e-07	0.479879	0.217	0.077	0.0127213
TNFRSF1B	3.99076e-07	-0.528904	0.051	0.153	0.0133842
SELENOK	4.0096e-07	-0.492556	0.238	0.395	0.0134474
JAK1	4.69196e-07	-0.568891	0.139	0.258	0.0157359
EMP3	5.54836e-07	-0.431377	0.548	0.681	0.0186081
S1PR5	5.66691e-07	-0.475652	0.041	0.141	0.0190057
NFE2L2	5.77246e-07	-0.596902	0.146	0.278	0.0193597
TTC38	5.8346e-07	-0.531983	0.066	0.177	0.0195681
EEF2	5.97326e-07	0.307566	0.696	0.516	0.0200331
RPL23	6.1659e-07	0.365067	0.579	0.399	0.0206792
IRF1	6.21614e-07	-0.589261	0.304	0.44	0.0208477
RPL29	6.86319e-07	0.263419	0.964	0.944	0.0230178
ISG15	7.13038e-07	-0.543079	0.168	0.319	0.0239139
TIPARP	7.15525e-07	-0.554477	0.095	0.218	0.0239973
IFITM2	7.21715e-07	-0.445815	0.883	0.911	0.0242049
RARRES3	7.62643e-07	-0.564501	0.323	0.468	0.0255775
YES1	8.04478e-07	-0.48774	0.059	0.181	0.0269806
LTB	8.11279e-07	0.725733	0.26	0.125	0.0272087
RAMP1	8.50915e-07	0.4207	0.121	0.024	0.028538
ATF3	9.91023e-07	-0.592444	0.053	0.161	0.0332369
EIF3L	1.06322e-06	0.451897	0.382	0.222	0.0356582
GNPTAB	1.0735e-06	-0.527299	0.051	0.149	0.0360032
HOPX	1.10204e-06	0.346081	0.63	0.452	0.0369601
NFATC2	1.13977e-06	-0.433143	0.034	0.125	0.0382255
CLDND1	1.24776e-06	0.447045	0.336	0.173	0.0418472
IGFBP7	1.26327e-06	-0.43023	0.059	0.185	0.0423675
EEF1B2	1.32551e-06	0.350309	0.783	0.665	0.0444551
CD44	1.48366e-06	0.319368	0.499	0.306	0.0497591

## Sheet: Summary
Lesional vs Nonlesional MF
Malignant Clone	p_val	avg_logFC	pct.1	pct.2	p_val_adj
CXCR4	2.32597e-216	-0.81711	0.465	0.747	7.80085e-212
CD69	3.04031e-213	-0.733718	0.437	0.763	1.01966e-208
HSPA1A	5.63526e-54	-0.497633	0.567	0.696	1.88995e-49
ZFP36	2.72675e-274	-0.762965	0.518	0.828	9.14498e-270
IL7R	0	-1.2093	0.448	0.864	0
TXNIP	1.67309e-109	-0.536297	0.48	0.703	5.61122e-105
CD3D+ CD8+ FOXP3- T cells	p_val	avg_logFC	pct.1	pct.2	p_val_adj
CXCR4	7.6659e-06	-0.396844	0.669	0.669	0.257099
CD69	1.86421e-07	-0.31981	0.575	0.633	0.00625218
HSPA1A	0.0428992	-0.190965	0.567	0.548	1
ZFP36	1.78572e-10	-0.481474	0.64	0.665	5.98896e-06
IL7R	0.000307751	0.133745	0.472	0.373	1
TXNIP	8.66224e-09	0.29792	0.676	0.546	0.000290514
CD3D+ CD4+ FOXP3- T cells	p_val	avg_logFC	pct.1	pct.2	p_val_adj
CXCR4	0.0066542	-0.452456	0.66	0.638	1
CD69	0.111732	-0.160754	0.563	0.58	1
HSPA1A	1.75036e-05	-0.531632	0.58	0.679	0.587036
ZFP36	1.48727e-09	-0.628691	0.632	0.71	4.98801e-05
IL7R	0.0979147	-0.150597	0.668	0.696	1
TXNIP	0.106637	-0.0132664	0.711	0.625	1
CD3D+ FOXP3+ T cells	p_val	avg_logFC	pct.1	pct.2	p_val_adj
CXCR4	0.0142777	-0.287149	0.55	0.581	1
CD69	0.00136008	-0.258014	0.31	0.396	1
HSPA1A	0.000149199	-0.251933	0.582	0.68	1
ZFP36	4.76937e-06	-0.404611	0.666	0.71	0.159955
IL7R	0.000634449	-0.348207	0.446	0.535	1
TXNIP	0.576597	0.10017	0.627	0.614	1
NK cluster (TCR negative cells)	p_val	avg_logFC	pct.1	pct.2	p_val_adj
IL7R	3.67978e-15	1.06254	0.323	0.085	1.23413e-10
TXNIP	0.000368163	0.245186	0.642	0.516	1
ZFP36	0.0344771	0.244548	0.669	0.597	1
HSPA1A	0.059643	0.135081	0.555	0.476	1
CXCR4	0.396994	-0.139698	0.453	0.452	1
CD69	0.483074	0.123216	0.56	0.613	1
