# Supplementary material for: Single-cell RNA sequencing reveals markers of disease progression in primary cutaneous T-cell lymphoma
Source: Mol Cancer. 2021 Sep 28;20:124. doi: 10.1186/s12943-021-01419-2 (PMC8477535; doi:10.1186/s12943-021-01419-2)
Supplement: Supplementary file 21 — Additional file 21: Table S20. [file 12943_2021_1419_MOESM21_ESM.xlsx]

## Sheet: Helper T cells_NONLES_vs_HC
	p_val	avg_logFC	pct.1	pct.2	p_val_adj
CTLA4	7.7883e-07	0.95572	0.237	0.082	0.0261204
RPS4Y1	1.07015e-07	0.772293	0.531	0.282	0.00358907
CD4	7.38604e-10	0.283133	1	1	2.47713e-05
HSPA8	1.07089e-07	-0.278488	0.808	0.923	0.00359155
RPL35A	6.87057e-07	-0.300935	0.884	0.933	0.0230425
RPS28	1.2998e-08	-0.312293	0.902	0.964	0.000435925
FTH1	3.95472e-07	-0.314887	0.848	0.959	0.0132633
RPL41	2.86464e-08	-0.327488	0.723	0.887	0.000960744
RPL23A	2.0629e-08	-0.332262	0.844	0.933	0.000691855
ANXA1	7.62353e-07	-0.334895	0.621	0.826	0.0255678
RPL35	3.44072e-08	-0.348856	0.826	0.908	0.00115395
NIN	5.66482e-07	-0.366141	0.049	0.195	0.0189987
TOMM7	7.02202e-09	-0.36684	0.527	0.785	0.000235505
RPL34	8.93575e-08	-0.367767	0.946	0.954	0.00299687
RPS21	1.99493e-10	-0.373154	0.795	0.928	6.69061e-06
RPL37	6.45544e-10	-0.374756	0.862	0.928	2.16503e-05
RPS2	7.81649e-10	-0.384674	0.705	0.877	2.62149e-05
SRSF2	7.73856e-07	-0.392293	0.272	0.492	0.0259536
RPLP2	3.80987e-09	-0.404764	0.893	0.938	0.000127775
RPS29	6.67079e-14	-0.415405	0.616	0.897	2.23725e-09
CMTM3	8.51843e-07	-0.420051	0.049	0.185	0.0285691
RPL31	4.52653e-09	-0.424149	0.612	0.821	0.000151811
AES	4.65069e-07	-0.429043	0.17	0.405	0.0155975
RPL36	1.09667e-11	-0.436503	0.817	0.928	3.67801e-07
RPL37A	6.99466e-13	-0.441285	0.701	0.918	2.34587e-08
PRNP	3.75955e-07	-0.442451	0.277	0.554	0.0126088
ZFP36L2	4.89179e-11	-0.442525	0.527	0.841	1.64061e-06
XIST	2.86787e-08	-0.448908	0.004	0.123	0.000961826
ATP5F1D	3.06642e-07	-0.460695	0.241	0.503	0.0102842
MARCKSL1	1.23661e-10	-0.463186	0.009	0.144	4.14733e-06
MT-ND4	9.64237e-07	-0.465439	0.835	0.954	0.0323386
RPS27	6.38329e-12	-0.465514	0.915	0.959	2.14083e-07
MT-ATP8	4.21858e-10	-0.466657	0.817	0.979	1.41483e-05
CLTB	2.86521e-08	-0.470711	0.062	0.231	0.000960936
MT-ND1	1.20988e-11	-0.498296	0.924	0.985	4.05769e-07
ODC1	1.5577e-09	-0.498493	0.045	0.231	5.22421e-05
RPL27	2.53345e-12	-0.501144	0.652	0.872	8.49669e-08
CYBA	2.78106e-10	-0.50151	0.46	0.744	9.3271e-06
RPS20	6.70952e-11	-0.507563	0.558	0.79	2.25024e-06
CCDC85B	5.8376e-10	-0.51154	0.147	0.41	1.95781e-05
JAK1	4.94069e-08	-0.514928	0.277	0.564	0.00165701
MT-ND2	3.25889e-12	-0.522348	0.826	0.974	1.09297e-07
RPS26	7.88526e-09	-0.527582	0.737	0.892	0.000264456
MT-ND3	4.68079e-16	-0.556917	0.804	0.985	1.56984e-11
THEMIS	5.69177e-08	-0.561439	0.062	0.241	0.00190891
GLIPR1	7.42606e-08	-0.572943	0.228	0.482	0.00249055
ATP1A1	9.3065e-08	-0.585705	0.143	0.379	0.00312121
SLC2A3	9.6153e-08	-0.647523	0.67	0.815	0.00322478
PTGER4	5.19715e-08	-0.672312	0.357	0.605	0.00174302
RPL27A	6.47799e-16	-0.677512	0.549	0.836	2.17259e-11
RPL38	2.25159e-19	-0.678545	0.554	0.882	7.5514e-15
ITM2B	1.7778e-18	-0.706666	0.518	0.903	5.96237e-14
NR4A2	2.27425e-10	-0.752222	0.402	0.656	7.62737e-06
TNF	1.23544e-08	-0.766226	0.228	0.472	0.000414343
DUSP2	5.12115e-17	-0.925518	0.304	0.672	1.71753e-12
COTL1	1.66834e-23	-0.96865	0.205	0.651	5.59527e-19
RGCC	7.4769e-23	-1.33002	0.192	0.615	2.5076e-18

## Sheet: Cytotoxic T cells_NONLES_vs_HC
	p_val	avg_logFC	pct.1	pct.2	p_val_adj
RPS4Y1	2.12165e-22	1.10415	0.469	0.187	7.11558e-18
IFI27	9.5393e-12	0.94998	0.153	0.039	3.19929e-07
GZMA	5.08902e-22	0.919725	0.631	0.372	1.70676e-17
GZMK	1.82287e-20	0.88868	0.524	0.248	6.11356e-16
GZMH	4.08463e-12	0.877339	0.341	0.168	1.3699e-07
DMKN	4.01147e-09	0.874204	0.149	0.056	0.000134537
KRT10	1.50179e-07	0.869104	0.354	0.299	0.00503671
MT2A	1.03954e-08	0.806045	0.433	0.348	0.00034864
HLA-DQA1	5.96749e-17	0.80125	0.347	0.131	2.00138e-12
NKG7	3.80331e-24	0.795971	0.702	0.399	1.27555e-19
KRTDAP	4.93889e-08	0.760929	0.128	0.046	0.00165641
SFN	7.65534e-08	0.743608	0.162	0.073	0.00256745
DSP	2.25879e-07	0.741023	0.136	0.066	0.00757553
GZMB	5.49568e-08	0.720328	0.243	0.129	0.00184314
IFITM2	2.84897e-09	0.709871	0.763	0.752	9.55489e-05
FXYD2	1.27612e-07	0.681511	0.202	0.124	0.00427987
IFNG	2.21813e-07	0.677886	0.282	0.144	0.00743915
CCL5	1.23691e-20	0.660303	0.808	0.613	4.14834e-16
HLA-DRA	3.53186e-10	0.615779	0.431	0.273	1.18452e-05
PSME2	1.47122e-06	0.612048	0.439	0.384	0.0493418
FABP5	5.01361e-08	0.610402	0.264	0.144	0.00168146
CD74	7.76728e-12	0.593849	0.819	0.822	2.60499e-07
CCL4L2	4.68941e-09	0.583764	0.232	0.078	0.000157274
SUMO2	1.48367e-06	0.509277	0.631	0.579	0.0497592
CCL4	6.2641e-13	0.501184	0.561	0.297	2.10085e-08
SH3BGRL3	2.72982e-07	0.367144	0.96	0.949	0.00915527
ACTB	1.95293e-14	0.360451	1	0.995	6.54975e-10
HLA-C	1.80467e-10	0.33944	0.96	0.973	6.05249e-06
CD8A	8.92567e-14	0.26406	1	1	2.99349e-09
TMSB4X	2.02845e-11	0.256302	0.998	0.998	6.80301e-07
RPS28	3.43443e-14	-0.251948	0.932	0.971	1.15184e-09
SELENOK	1.10795e-07	-0.252539	0.307	0.494	0.00371584
SESN1	1.2918e-07	-0.252716	0.021	0.114	0.00433243
P4HB	5.08739e-09	-0.252754	0.209	0.428	0.000170621
DDX3X	1.82066e-08	-0.253529	0.303	0.513	0.000610614
GRAP2	3.97771e-07	-0.256428	0.122	0.285	0.0133405
PRNP	2.39503e-09	-0.260792	0.211	0.436	8.03246e-05
RBL2	3.7343e-07	-0.262162	0.158	0.353	0.0125241
HSP90B1	7.46587e-08	-0.263165	0.395	0.637	0.0025039
CD52	7.64152e-13	-0.26406	0.761	0.929	2.56281e-08
SDF4	4.30057e-07	-0.264206	0.102	0.248	0.0144232
SF1	2.93266e-08	-0.264491	0.328	0.562	0.000983555
RALGAPA1	9.7734e-08	-0.267939	0.13	0.311	0.0032778
TTC33	2.38525e-08	-0.268906	0.032	0.158	0.000799965
PRRC2C	1.74587e-09	-0.269332	0.379	0.645	5.85531e-05
COX7C	9.69588e-14	-0.269447	0.539	0.8	3.2518e-09
PTGDR2	1.53911e-07	-0.270691	0.019	0.119	0.00516186
POLR2L	2.84304e-07	-0.271371	0.264	0.453	0.00953498
FDX1	6.84626e-07	-0.27152	0.058	0.163	0.022961
CLTB	6.13201e-07	-0.273732	0.096	0.221	0.0205655
TMEM173	1.35723e-09	-0.273999	0.105	0.282	4.55188e-05
PNRC1	1.07495e-12	-0.275074	0.488	0.757	3.60516e-08
SPINK2	1.40022e-08	-0.275448	0.019	0.124	0.000469606
DNAJB9	1.78315e-09	-0.275628	0.094	0.258	5.98033e-05
HSPA8	3.32561e-13	-0.277686	0.795	0.925	1.11534e-08
SCML4	1.94984e-09	-0.278182	0.228	0.477	6.53938e-05
FXYD1	3.22574e-07	-0.278708	0.028	0.131	0.0108185
UBL3	7.94323e-07	-0.27904	0.04	0.122	0.02664
NCOR1	1.34595e-07	-0.28009	0.2	0.409	0.00451403
CPQ	2.61002e-07	-0.280167	0.028	0.124	0.00875349
APPL1	2.3449e-07	-0.281048	0.055	0.168	0.00786431
PPP3CA	3.17646e-07	-0.281068	0.081	0.214	0.0106532
RPS29	1.34413e-21	-0.281507	0.691	0.934	4.50795e-17
MLEC	7.95335e-08	-0.281809	0.036	0.151	0.00266739
ANKRD12	5.22779e-08	-0.284314	0.395	0.633	0.00175329
KTN1	4.57636e-07	-0.285013	0.185	0.36	0.0153482
ARL5A	1.16881e-06	-0.285194	0.043	0.148	0.0391994
MCL1	1.669e-09	-0.285258	0.416	0.642	5.59749e-05
RPL35	7.74388e-18	-0.285567	0.855	0.976	2.59714e-13
INSIG1	2.72173e-07	-0.288041	0.158	0.316	0.00912815
MCUB	5.31416e-08	-0.290279	0.096	0.251	0.00178226
ITGB1	1.56868e-10	-0.292158	0.284	0.547	5.26106e-06
RPL13A	2.04756e-13	-0.292195	0.921	0.971	6.86711e-09
NSD3	4.75519e-10	-0.292215	0.132	0.333	1.5948e-05
HMGN1	6.53913e-10	-0.293116	0.22	0.457	2.19309e-05
RPL23	2.15187e-17	-0.294794	0.527	0.813	7.21694e-13
CMTM7	2.84951e-07	-0.296209	0.066	0.182	0.0095567
CDC42EP3	3.36121e-10	-0.298035	0.171	0.384	1.12728e-05
NR4A1	6.92303e-07	-0.298611	0.315	0.489	0.0232184
SQSTM1	3.62366e-10	-0.299966	0.279	0.53	1.2153e-05
RPS17	2.31841e-12	-0.300394	0.427	0.679	7.77548e-08
MT-CYB	1.24224e-10	-0.301198	0.962	0.998	4.16622e-06
TOMM7	1.72584e-17	-0.301272	0.559	0.852	5.78812e-13
EIF5	1.03378e-10	-0.301683	0.286	0.547	3.4671e-06
GNAS	1.45547e-06	-0.302486	0.183	0.358	0.0488136
SERINC3	3.70941e-07	-0.303645	0.126	0.28	0.0124406
CCNL1	7.37409e-08	-0.30412	0.192	0.377	0.00247312
RPS27	1.64193e-19	-0.305935	0.959	0.981	5.50669e-15
IL10RA	3.05771e-09	-0.306582	0.245	0.489	0.00010255
RCAN3	2.82004e-08	-0.306673	0.096	0.251	0.000945786
NFKBIA	3.52881e-10	-0.308624	0.331	0.591	1.18349e-05
CYBA	4.1167e-14	-0.310168	0.465	0.769	1.38066e-09
LRRFIP1	2.83032e-13	-0.310438	0.35	0.65	9.49234e-09
SUN2	1.40961e-07	-0.313665	0.151	0.326	0.00472756
DHX36	1.61853e-07	-0.314383	0.158	0.331	0.00542822
ODC1	2.80693e-07	-0.315024	0.058	0.161	0.00941389
ANXA1	4.43941e-16	-0.31667	0.71	0.912	1.48889e-11
RPS26	2.20821e-16	-0.316721	0.751	0.956	7.40589e-12
JUNB	1.86047e-07	-0.316978	0.653	0.764	0.00623965
KCNA3	5.46542e-08	-0.318204	0.077	0.226	0.00183299
HNRNPAB	1.33807e-08	-0.318321	0.092	0.236	0.000448763
TNKS2	6.42396e-07	-0.318726	0.081	0.212	0.0215447
RPS2	8.89069e-20	-0.319247	0.75	0.939	2.98176e-15
SLC38A1	6.15507e-10	-0.322773	0.211	0.445	2.06429e-05
PCSK1N	8.95802e-09	-0.323548	0.032	0.151	0.000300434
AES	3.99006e-12	-0.3247	0.205	0.438	1.33819e-07
SERP1	3.69797e-12	-0.325115	0.245	0.491	1.24022e-07
PNPLA2	2.79234e-08	-0.326464	0.07	0.202	0.000936493
ANKRD28	1.73166e-07	-0.32722	0.109	0.277	0.00580763
SOCS1	1.71416e-07	-0.330466	0.115	0.265	0.00574893
COTL1	9.16949e-17	-0.331422	0.326	0.672	3.07526e-12
DUSP2	2.10113e-10	-0.331501	0.503	0.73	7.04677e-06
EIF4A3	2.07841e-11	-0.334435	0.092	0.268	6.97059e-07
PDIA3	1.38607e-12	-0.334825	0.301	0.574	4.64859e-08
IKZF1	8.43484e-09	-0.33503	0.186	0.394	0.000282888
SMCHD1	1.34857e-07	-0.335305	0.235	0.433	0.00452282
MT-ND4	7.67834e-12	-0.336939	0.817	0.976	2.57516e-07
FAM129A	4.42017e-09	-0.338805	0.26	0.479	0.000148244
C3orf58	2.71421e-08	-0.340589	0.026	0.122	0.00091029
RPL36	8.12082e-19	-0.344624	0.825	0.949	2.72356e-14
BBX	4.28546e-08	-0.345536	0.104	0.243	0.00143726
PSIP1	4.16169e-07	-0.346288	0.115	0.273	0.0139575
RNF11	9.07959e-10	-0.347683	0.041	0.163	3.04511e-05
ZFP36L2	3.86277e-17	-0.348285	0.618	0.876	1.2955e-12
CCND3	6.24751e-15	-0.350502	0.303	0.589	2.09529e-10
BTG2	6.88384e-10	-0.351139	0.407	0.623	2.3087e-05
RPL31	2.00301e-19	-0.351241	0.64	0.893	6.71768e-15
MARCKSL1	5.14189e-11	-0.351439	0.026	0.144	1.72449e-06
RPL27	1.69409e-19	-0.351937	0.733	0.917	5.68163e-15
EIF4B	3.3464e-13	-0.352235	0.307	0.579	1.12232e-08
INPP4B	5.74092e-10	-0.352562	0.162	0.387	1.92539e-05
TMX4	2.31863e-09	-0.353646	0.188	0.406	7.77621e-05
PHF1	3.92339e-09	-0.353749	0.09	0.246	0.000131583
NDFIP1	6.85938e-12	-0.35549	0.205	0.462	2.3005e-07
ZC3HAV1	1.1598e-08	-0.356326	0.239	0.426	0.000388972
SNHG7	1.83595e-10	-0.361418	0.075	0.221	6.15742e-06
GLIPR1	3.04564e-12	-0.370953	0.243	0.499	1.02145e-07
YBX1	1.92866e-14	-0.373526	0.388	0.659	6.46834e-10
PITHD1	1.84909e-13	-0.373966	0.051	0.214	6.20148e-09
FXYD7	1.34957e-11	-0.374534	0.111	0.338	4.52619e-07
RCN2	2.58356e-11	-0.379597	0.058	0.234	8.66473e-07
MT-ND4L	2.91526e-15	-0.380627	0.908	0.988	9.77719e-11
KLF6	6.05724e-12	-0.382915	0.556	0.776	2.03148e-07
CD55	5.34274e-08	-0.382968	0.153	0.316	0.00179185
THEM4	1.48192e-11	-0.383896	0.043	0.209	4.97005e-07
SORL1	2.57918e-12	-0.38837	0.051	0.224	8.65007e-08
RCSD1	8.85542e-11	-0.390537	0.143	0.37	2.96993e-06
PHLDA2	1.11482e-09	-0.391096	0.04	0.163	3.73887e-05
RBM17	2.47071e-10	-0.391491	0.113	0.29	8.28627e-06
TNF	2.71752e-10	-0.393554	0.207	0.436	9.11401e-06
CCDC85B	1.85781e-14	-0.396073	0.183	0.448	6.23071e-10
RPL37	1.36313e-29	-0.397437	0.855	0.985	4.57168e-25
KLF3	4.78944e-10	-0.400288	0.032	0.144	1.60628e-05
SLC4A7	1.35171e-08	-0.4018	0.079	0.212	0.000453338
SEC62	1.79841e-11	-0.40279	0.207	0.436	6.0315e-07
SLBP	7.40967e-10	-0.40739	0.079	0.236	2.48505e-05
RPS21	3.40667e-31	-0.408009	0.793	0.973	1.14253e-26
CLU	1.69803e-11	-0.4113	0.166	0.397	5.69485e-07
BRD2	1.85178e-15	-0.411809	0.399	0.659	6.2105e-11
METTL9	6.24889e-12	-0.415444	0.1	0.29	2.09575e-07
CRTAP	8.72985e-12	-0.417244	0.068	0.248	2.92782e-07
AHNAK	3.12795e-18	-0.419949	0.586	0.886	1.04905e-13
GATA3	1.61112e-11	-0.421116	0.175	0.397	5.40339e-07
LPAR6	2.1702e-09	-0.421898	0.149	0.345	7.2784e-05
GPR183	6.80163e-12	-0.422191	0.156	0.375	2.28113e-07
ARHGAP15	2.37371e-11	-0.424282	0.281	0.521	7.96095e-07
KLF2	9.01889e-10	-0.427767	0.055	0.175	3.02476e-05
RCBTB2	2.6724e-08	-0.43628	0.075	0.226	0.00089627
MBP	2.74273e-14	-0.4364	0.226	0.511	9.19858e-10
RPL21	1.48022e-23	-0.439844	0.687	0.905	4.96437e-19
FTH1	2.04205e-17	-0.440734	0.831	0.949	6.84863e-13
CSRNP1	3.14425e-13	-0.444617	0.234	0.472	1.05452e-08
NR3C1	4.52771e-13	-0.446455	0.239	0.499	1.5185e-08
RPL37A	1.84362e-30	-0.446946	0.693	0.946	6.18314e-26
CITED2	2.01622e-13	-0.449005	0.26	0.511	6.76201e-09
MT-ND5	8.1071e-18	-0.451926	0.783	0.966	2.71896e-13
RPL34	6.08396e-33	-0.453265	0.959	0.985	2.04044e-28
CSF2	3.2389e-09	-0.454201	0.034	0.148	0.000108626
IL6ST	1.61306e-10	-0.454874	0.092	0.285	5.40987e-06
CCSER2	5.0084e-15	-0.461745	0.075	0.287	1.67972e-10
MT-ND1	1.73324e-26	-0.46447	0.885	0.993	5.81294e-22
MT-ATP8	2.84964e-25	-0.479092	0.783	0.988	9.55711e-21
RPLP2	1.97049e-32	-0.483009	0.911	0.973	6.60864e-28
ATP5F1D	1.4959e-16	-0.483457	0.183	0.482	5.01695e-12
JAK1	3.50091e-17	-0.497289	0.232	0.547	1.17414e-12
IL7R	8.52641e-17	-0.504229	0.373	0.679	2.85959e-12
LAMP1	1.47356e-16	-0.506862	0.096	0.338	4.94202e-12
XBP1	3.29134e-17	-0.512209	0.183	0.438	1.10385e-12
NR4A2	5.29488e-14	-0.519316	0.465	0.659	1.7758e-09
RPL27A	9.79231e-27	-0.525396	0.638	0.898	3.28414e-22
SLC2A3	8.07232e-15	-0.526402	0.589	0.779	2.7073e-10
RPS20	1.43711e-23	-0.528332	0.571	0.83	4.81977e-19
CD40LG	8.37754e-15	-0.535752	0.105	0.324	2.80966e-10
RPL38	6.52656e-36	-0.538624	0.591	0.915	2.18888e-31
MT-ND2	1.03153e-29	-0.540825	0.834	0.99	3.45954e-25
FOS	2.21482e-07	-0.555446	0.635	0.752	0.00742805
ATP1A1	1.02785e-16	-0.564028	0.166	0.409	3.44721e-12
CHCHD10	6.67773e-22	-0.575061	0.07	0.319	2.23958e-17
PTGER4	7.91295e-25	-0.582903	0.315	0.689	2.65385e-20
FOSB	8.46427e-15	-0.608792	0.301	0.523	2.83875e-10
MT-ND3	1.41282e-45	-0.645036	0.748	0.993	4.73831e-41
ITM2B	5.82897e-50	-0.782562	0.476	0.917	1.95492e-45
RGCC	9.73744e-35	-1.09906	0.267	0.611	3.26574e-30

## Sheet: Treg_NONLES_vs_HC
	p_val	avg_logFC	pct.1	pct.2	p_val_adj
RPS4Y1	1.13971e-06	1.03604	0.462	0.177	0.0382235
FTL	8.77133e-07	-0.31443	0.792	0.962	0.0294173
CYBA	3.21128e-07	-0.520783	0.436	0.747	0.01077
MT-ND1	8.60926e-10	-0.626677	0.875	0.987	2.88737e-05
MT-ND2	6.57541e-14	-0.734255	0.815	1	2.20526e-09
RPS26	3.45502e-10	-0.765131	0.782	0.949	1.15874e-05
ODC1	2.98344e-12	-0.822726	0.05	0.316	1.00059e-07
COTL1	2.06373e-10	-0.87748	0.31	0.658	6.92135e-06
RAC1	7.37569e-11	-0.900962	0.125	0.494	2.47366e-06
DUSP2	1.64177e-14	-1.16506	0.211	0.646	5.50618e-10
RGCC	2.07823e-13	-1.28825	0.231	0.633	6.96996e-09

## Sheet: NK_NONLES_v_HC
	p_val	avg_logFC	pct.1	pct.2	p_val_adj
IFI27	4.12085e-13	1.82518	0.25	0.007	1.38205e-08
KRT1	1.59055e-12	1.62838	0.286	0.044	5.33439e-08
LGALS7B	5.04578e-11	1.51247	0.395	0.14	1.69225e-06
KRTDAP	1.24095e-08	1.41267	0.23	0.029	0.00041619
KRT10	1.26318e-06	1.32101	0.419	0.257	0.0423646
IGLV1-40	3.03113e-07	0.910227	0.117	0	0.0101658
IFI44L	3.72804e-07	0.844986	0.113	0	0.0125031
PTPRC	2.48801e-07	-0.300601	0.649	0.912	0.00834429
RPL21	4.97914e-07	-0.313575	0.532	0.794	0.016699
PFN1	2.89222e-08	-0.320484	0.774	0.934	0.000969993
RPS27	3.95368e-09	-0.342732	0.903	0.985	0.000132598
EEF1A1	6.78729e-14	-0.345456	0.972	1	2.27632e-09
RPL37A	2.17543e-09	-0.347331	0.645	0.89	7.29597e-05
PABPC1	1.14245e-07	-0.355155	0.484	0.772	0.00383154
RPL27A	7.4573e-07	-0.362857	0.54	0.801	0.0250103
PPM1M	1.19226e-07	-0.363403	0.004	0.11	0.0039986
NDUFA4	8.87729e-08	-0.411509	0.319	0.647	0.00297727
PRELID1	1.3552e-06	-0.424274	0.177	0.397	0.0454507
RNF11	4.77808e-07	-0.425143	0.02	0.154	0.0160247
CDC42EP3	9.30349e-07	-0.429388	0.145	0.382	0.031202
MARCKSL1	3.72211e-07	-0.43264	0.008	0.14	0.0124832
ELAVL1	7.53998e-07	-0.432735	0.024	0.169	0.0252876
HMGN1	5.69711e-07	-0.441526	0.141	0.382	0.019107
RPS20	7.87333e-09	-0.44283	0.339	0.669	0.000264056
CAPN2	2.42964e-07	-0.443833	0.145	0.412	0.00814854
BTG1	1.67028e-07	-0.443987	0.52	0.801	0.00560177
MT-ND2	1.35679e-07	-0.444141	0.714	0.978	0.00455041
GOLPH3	8.62094e-08	-0.454542	0.044	0.228	0.00289129
PRKCH	4.9911e-08	-0.462419	0.214	0.507	0.00167392
ZEB2	8.74243e-07	-0.478846	0.226	0.522	0.0293204
CCDC85B	5.35992e-07	-0.48304	0.157	0.368	0.0179761
FDX1	1.26333e-06	-0.485373	0.036	0.176	0.0423694
CEP78	9.95809e-08	-0.487315	0.077	0.324	0.00333975
PGAM1	7.87466e-08	-0.495362	0.23	0.522	0.002641
KHDRBS1	1.16933e-07	-0.505551	0.073	0.25	0.00392169
MCUB	1.01333e-09	-0.511742	0.004	0.147	3.39851e-05
FTH1	7.85232e-12	-0.512107	0.633	0.919	2.63351e-07
RCSD1	2.90881e-07	-0.51746	0.056	0.265	0.00975557
NR4A2	9.94787e-11	-0.520527	0.54	0.853	3.33632e-06
TRIR	1.79412e-12	-0.524432	0.218	0.574	6.01711e-08
PPP3CC	7.23455e-07	-0.525556	0.065	0.265	0.0242632
SRSF2	2.92942e-07	-0.526829	0.181	0.419	0.00982468
MBP	7.77324e-07	-0.531809	0.218	0.507	0.0260699
MAP1LC3B	1.03118e-08	-0.532182	0.169	0.493	0.000345837
ZFP36L2	2.95187e-09	-0.547657	0.391	0.735	9.89997e-05
KLF2	6.01559e-07	-0.550554	0.073	0.257	0.0201751
GNB2	1.1016e-08	-0.552731	0.117	0.375	0.000369455
MT-ND4L	7.60655e-08	-0.561475	0.847	0.985	0.00255109
LPCAT1	5.15387e-08	-0.562592	0.028	0.176	0.00172851
STK17A	2.32708e-07	-0.57811	0.149	0.397	0.00780456
PTPRA	4.11012e-07	-0.580408	0.028	0.184	0.0137845
RCN2	1.48887e-08	-0.586907	0.036	0.213	0.000499336
MT-ATP8	1.48735e-08	-0.595822	0.685	0.926	0.000498827
RAB5IF	3.30493e-09	-0.604318	0.044	0.257	0.000110841
CYBA	9.70802e-13	-0.621885	0.371	0.772	3.25588e-08
MATK	8.36462e-11	-0.622252	0.141	0.449	2.80533e-06
MCL1	1.83328e-09	-0.623556	0.286	0.603	6.14844e-05
LAMP1	1.65053e-09	-0.623762	0.06	0.287	5.53554e-05
EFHD2	1.34065e-08	-0.624277	0.125	0.368	0.000449626
KLF3	4.57357e-10	-0.625873	0.06	0.309	1.53388e-05
JAK1	7.19218e-12	-0.635216	0.258	0.588	2.41211e-07
XBP1	2.35777e-10	-0.643193	0.194	0.478	7.9075e-06
YBX1	5.3945e-11	-0.656791	0.254	0.581	1.80921e-06
PNRC1	1.94292e-15	-0.669332	0.383	0.772	6.51617e-11
CD3E	8.02564e-08	-0.671676	0.173	0.463	0.00269164
RAC1	1.15388e-09	-0.678143	0.056	0.316	3.86987e-05
ATP5F1D	1.22671e-12	-0.679304	0.125	0.456	4.11413e-08
PDIA3	2.36335e-11	-0.68404	0.31	0.684	7.92619e-07
KLRC3	6.24301e-09	-0.686097	0.048	0.287	0.000209378
HNRNPAB	2.87422e-11	-0.687074	0.073	0.338	9.63955e-07
LYN	2.00873e-12	-0.688437	0.04	0.279	6.73689e-08
RPS2	3.4454e-19	-0.752462	0.456	0.86	1.15552e-14
ITM2B	2.85153e-14	-0.753492	0.347	0.75	9.56346e-10
MT-ND3	1.40601e-10	-0.755217	0.722	0.949	4.71549e-06
CD3G	6.07991e-07	-0.764533	0.06	0.301	0.0203908
RGCC	3.10568e-08	-0.78672	0.052	0.265	0.00104158
TGFBR2	7.8218e-11	-0.816352	0.048	0.272	2.62328e-06
TRGV3	4.82666e-08	-0.944704	0	0.11	0.00161877
TRDV1	3.892e-10	-1.0649	0.016	0.235	1.3053e-05
DUSP2	5.63327e-24	-1.15628	0.194	0.728	1.88929e-19
