# Supplementary material for: Single-cell RNA sequencing reveals markers of disease progression in primary cutaneous T-cell lymphoma
Source: Mol Cancer. 2021 Sep 28;20:124. doi: 10.1186/s12943-021-01419-2 (PMC8477535; doi:10.1186/s12943-021-01419-2)
Supplement: Supplementary file 22 — Additional file 22: Table S21. [file 12943_2021_1419_MOESM22_ESM.xlsx]

## Sheet: Cell counts
Cluster #	Cell type	Cluster label	MF309_tumor	MF309_nonlesional	MF311_plaque	MF311_nonlesional	MF312_plaque	MF312_posttreatment	Pat65_lesional	Pat65_nonlesional	Pat73_lesional	Pat73_nonlesional	Pat84_lesional	Pat84_posttreatment	Pat90_lesional	Pat90_nonlesional	Pat112_healthy control	Pat115_healthy control	Pat116_healthy control	Pat121_healthy control
0	Fibroblast	FB-1	154	272	1826	890	582	1490	797	673	2519	398	363	2332	743	148	316	331	343	499
1	T cell	TC-1	1909	754	2847	149	1260	76	1180	879	330	8	2328	395	200	37	124	204	222	103
2	Fibroblast	FB-2	62	232	500	339	1538	1589	317	473	1245	534	200	1888	516	220	284	519	730	1054
3	T cell	TC-2	1975	1142	1349	181	685	58	728	822	264	34	2089	379	214	64	131	269	239	117
4	Keratinocyte	KC-1	82	118	622	9	87	769	1302	931	1032	373	464	806	2548	16	523	129	51	300
5	Fibroblast/Endothelial cell	FB/EC	9	29	269	3245	43	121	142	143	3538	19	55	445	154	4	75	117	40	22
6	Dendritic cell	DC-1	547	135	1479	194	374	149	817	341	940	34	402	371	328	32	109	151	159	154
7	Endothelial cell	EC-1	134	200	253	246	398	587	476	610	498	247	159	865	371	123	481	460	189	289
8	Macrophage	MPh	473	247	769	254	781	229	587	275	564	130	442	532	273	51	96	95	104	109
9	Keratinocyte	KC-2	48	161	531	16	39	830	985	735	551	133	346	609	150	23	356	19	40	124
10	Keratinocyte	KC-3	41	76	527	2	32	982	922	1234	451	84	205	328	170	19	162	27	28	62
11	T cell/NK cell	TC-3/NK	784	208	705	186	256	37	294	274	153	25	1184	533	188	30	59	238	101	62
12	Endothelial cell	EC-2	32	138	149	88	355	313	414	232	504	148	52	708	428	68	498	593	252	137
13	Fibroblast	FB-3	19	46	585	267	169	520	257	156	341	116	91	907	145	40	107	117	111	185
14	Myofibroblast	MFB-1	34	126	164	157	263	593	340	390	380	63	84	450	108	59	278	239	329	103
15	T cell	TC-4	984	111	1695	31	205	18	103	41	330	4	359	118	49	6	4	20	7	3
16	Fibroblast	FB-4	25	9	60	151	45	261	90	47	1802	41	59	538	331	23	28	138	126	193
17	Lymphoendothelial cell	LEC	46	56	102	138	145	176	91	156	356	97	38	351	143	42	370	1061	258	263
18	Keratinocyte	KC-4	10	10	292	1	45	585	843	498	651	51	100	202	204	8	150	8	20	18
19	B cell/Plasma cell	BC/PC	571	4	131	6	72	5	98	111	1254	0	890	443	22	2	4	30	9	6
20	Myofibroblast	MFB-2	58	18	64	69	93	263	322	307	497	13	42	204	35	13	105	82	80	18
21	Melanocyte	MEL	8	18	16	7	10	136	65	102	345	48	49	29	37	54	288	774	84	76
22	Fibroblast	FB-5	6	13	92	16	67	225	206	143	73	63	24	258	39	18	68	112	81	39
23	Keratinocyte	KC-5	17	39	5	6	11	108	54	104	154	148	47	63	151	46	328	100	78	25
24	Keratinocyte	KC-6	3	2	62	5	7	46	155	54	921	2	6	109	49	0	11	4	0	9
25	Endothelial cell	EC-3	32	26	57	32	104	119	131	119	182	24	28	122	69	21	75	117	49	42
26	Dendritic cell	DC-2	162	95	324	9	31	11	98	72	94	3	137	73	116	24	19	29	12	20
27	Dendritic cell	DC-3	113	41	137	10	61	3	148	53	214	1	67	39	65	1	4	5	6	5
28	Fibroblast	FB-6	1	3	62	10	19	11	33	8	156	0	2	5	1	0	0	1	3	0

## Sheet: Clustermarker
p_val	avg_logFC	pct.1	pct.2	p_val_adj	Cluster	Gene	Cluster label
0	2.52104447216576	0.41	0.097	0	0	CCL19	FB-1
0	1.86009833490948	0.777	0.226	0	0	CXCL12
0	1.82473449633432	0.902	0.321	0	0	APOD
0	1.81445021983961	0.735	0.138	0	0	C3
0	1.77937303822281	0.658	0.23	0	0	APOE
0	1.72964274304689	0.537	0.115	0	0	PTGDS
0	1.55819576150887	0.931	0.279	0	0	C1S
0	1.5580016406615	0.907	0.45	0	0	CXCL14
0	1.45722496066887	0.827	0.356	0	0	MGP
0	1.3931276949384	0.753	0.213	0	0	CFH
0	1.71562528396625	0.884	0.377	0	1	IL32	TC-1
0	1.5691220842863	0.551	0.134	0	1	LTB
0	1.56341300982119	0.753	0.16	0	1	CD3E
0	1.54227962723823	0.794	0.225	0	1	CD52
0	1.48414479304511	0.685	0.14	0	1	CD3D
0	1.45332172379871	0.738	0.182	0	1	PTPRCAP
0	1.4453461871833	0.197	0.032	0	1	TRAV27
0	1.36737967719676	0.744	0.224	0	1	CORO1A
0	1.36094372239482	0.75	0.246	0	1	PTPRC
0	1.33857868522479	0.5	0.096	0	1	LAT
0	2.68133785990893	0.958	0.28	0	2	COL1A1	FB-2
0	2.50439441009253	0.75	0.089	0	2	PI16
0	2.4968490053736	0.979	0.299	0	2	COL1A2
0	2.41956227596906	0.856	0.081	0	2	MFAP5
0	2.32843846714117	0.929	0.278	0	2	COL3A1
0	2.29946358153009	0.907	0.183	0	2	MMP2
0	2.29205017419078	0.755	0.118	0	2	IGFBP6
0	2.24975908633804	0.999	0.394	0	2	DCN
0	2.2475417306386	0.89	0.153	0	2	FBLN1
0	2.23685156765023	0.887	0.127	0	2	WISP2
0	1.980506110732	0.704	0.121	0	3	CD69	TC-2
0	1.82055733396351	0.235	0.026	0	3	TRBV11-2
0	1.80249427337142	0.698	0.154	0	3	CXCR4
0	1.69223283973813	0.678	0.125	0	3	IL7R
0	1.54931752275171	0.147	0.043	0	3	CXCL13
0	1.48765504167329	0.428	0.103	0	3	RGS1
0	1.44743105780656	0.104	0.015	0	3	TRBV3-1
0	1.43051343129929	0.891	0.384	0	3	IL32
0	1.38093072490334	0.713	0.408	0	3	TSC22D3
0	1.37931924378862	0.554	0.097	0	3	SAMSN1
0	1.72326716436781	0.613	0.243	0	4	S100A8	KC-1
0	1.60579180560172	0.602	0.207	0	4	KRT6A
0	1.59571615207115	0.882	0.381	0	4	LGALS7B
0	1.5882872585773	0.718	0.279	0	4	KRT1
0	1.53346396655995	0.724	0.216	0	4	LY6D
0	1.51621902400913	0.86	0.374	0	4	KRT5
0	1.50415809800457	0.703	0.246	0	4	DMKN
0	1.49251943297497	0.924	0.526	0	4	KRT14
0	1.4811270874729	0.502	0.155	0	4	S100A7
0	1.45259490695299	0.68	0.199	0	4	S100A14
0	1.2857348438078	0.294	0.068	0	5	CCL17	FB/EC
0	1.01357256320601	0.441	0.111	0	5	TNFAIP6
0	0.974216906559309	0.41	0.143	0	5	CEBPD
0	0.807167961076979	0.977	0.861	0	5	FTH1
0	0.796923331630979	0.608	0.437	0	5	NFKBIA
0	0.78305908645036	0.935	0.596	0	5	CST3
0	0.732954732312038	0.674	0.358	0	5	SOD2
0	0.708498727349395	0.913	0.703	0	5	ZFP36
0	0.692925224060711	0.499	0.154	0	5	ADH1B
0	0.688960696021114	0.357	0.121	0	5	DUSP2
0	2.59092574315175	0.906	0.109	0	6	LYZ	DC-1
0	2.54461954269725	0.995	0.412	0	6	HLA-DRA
0	2.40619553812078	0.941	0.244	0	6	HLA-DQA1
0	2.35884510573154	0.979	0.355	0	6	HLA-DPB1
0	2.33842634078993	0.982	0.374	0	6	HLA-DPA1
0	2.33361527099929	0.946	0.26	0	6	HLA-DQB1
0	2.32314942083142	0.988	0.416	0	6	HLA-DRB1
0	2.19637920849025	0.387	0.019	0	6	IL1B
0	2.1388522502636	0.57	0.019	0	6	FCER1A
0	2.00321853134038	0.605	0.015	0	6	CD1C
0	2.60914598410739	0.716	0.044	0	7	SELE	EC-1
0	2.38776256474783	0.841	0.095	0	7	ACKR1
0	2.17980858497426	0.95	0.152	0	7	TM4SF1
0	2.14657443378539	0.865	0.121	0	7	CCL14
0	2.09872560573306	0.903	0.084	0	7	PLVAP
0	2.05191173832243	0.739	0.09	0	7	RCAN1
0	2.00762827042123	0.819	0.091	0	7	MCTP1
0	1.9972078175268	0.981	0.245	0	7	SPARCL1
0	1.7613712537512	0.877	0.162	0	7	AQP1
0	1.76040814079628	0.922	0.156	0	7	PECAM1
0	3.63590742976083	0.526	0.097	0	8	CCL18	MPh
0	3.35813554528915	0.938	0.224	0	8	RNASE1
0	2.96007652714401	0.928	0.092	0	8	C1QA
0	2.77041226358668	0.907	0.096	0	8	C1QC
0	2.63847555302156	0.646	0.049	0	8	CCL13
0	2.62215860831905	0.861	0.083	0	8	C1QB
0	2.44945676454996	0.999	0.91	0	8	FTL
0	2.40933588691374	0.836	0.109	0	8	F13A1
0	2.32948884647373	0.929	0.141	0	8	TYROBP
0	2.30360599609189	0.682	0.026	0	8	FOLR2
0	3.22088482775303	0.686	0.084	0	9	KRT2	KC-2
0	3.04505718564925	0.956	0.188	0	9	KRTDAP
0	2.81241954749175	0.969	0.369	0	9	KRT10
0	2.80181846240146	0.966	0.283	0	9	KRT1
0	2.72274440330031	0.995	0.248	0	9	DMKN
0	2.53051846957217	0.93	0.099	0	9	SBSN
0	2.40347369727301	0.599	0.187	0	9	KRT16
0	2.40257253847767	0.676	0.074	0	9	CALML5
0	2.34567479089573	0.998	0.392	0	9	LGALS7B
0	2.26711259114171	0.442	0.168	0	9	S100A7
0	2.86158743050252	0.831	0.103	0	10	KRT15	KC-3
0	2.33201259498471	1	0.537	0	10	KRT14
0	2.28426360054183	0.869	0.077	0	10	COL17A1
0	2.20616352214927	0.997	0.385	0	10	KRT5
0	2.19148126456911	0.908	0.26	0	10	DST
0	1.72204148418933	0.955	0.262	0	10	S100A2
0	1.49105902826012	0.974	0.303	0	10	SFN
0	1.44965547714446	0.903	0.246	0	10	AQP3
0	1.34477891218949	0.953	0.352	0	10	PERP
0	1.33697781130031	0.488	0.032	0	10	SYT8
0	3.1781182878427	0.614	0.076	0	11	CCL4	TC-3/NK
0	3.14632052858478	0.846	0.068	0	11	NKG7
0	3.05272252154191	0.326	0.015	0	11	GNLY
0	2.91257675595377	0.867	0.103	0	11	CCL5
0	2.5556093108882	0.601	0.028	0	11	GZMK
0	2.44297689056099	0.685	0.032	0	11	GZMA
0	2.04101928378069	0.309	0.017	0	11	XCL2
0	2.02910506369804	0.338	0.031	0	11	XCL1
0	2.00737302642353	0.234	0.022	0	11	CCL4L2
0	2.00422692072241	0.752	0.126	0	11	CST7
0	2.3462626994208	0.84	0.103	0	12	ACKR1	EC-2
0	2.30941274741144	0.85	0.129	0	12	CCL14
0	2.10581081027452	0.965	0.253	0	12	SPARCL1
0	2.08390531353032	0.765	0.087	0	12	VWF
0	2.06753040757403	0.842	0.095	0	12	PLVAP
0	1.90815445668714	0.82	0.172	0	12	AQP1
0	1.85521158597954	0.873	0.165	0	12	PECAM1
0	1.77949735124259	0.804	0.167	0	12	A2M
0	1.7047064915263	0.668	0.076	0	12	RAMP3
0	1.59429681776274	0.644	0.081	0	12	TSPAN7
0	2.04528961604787	0.984	0.328	0	13	COL6A1	FB-3
0	1.97055357670438	0.475	0.069	0	13	COMP
0	1.96286565084484	0.769	0.104	0	13	APCDD1
0	1.85574635343137	0.986	0.348	0	13	COL6A2
0	1.76009079867641	0.841	0.195	0	13	SFRP2
0	1.754268624061	0.678	0.141	0	13	PTGDS
0	1.74406522825856	0.549	0.132	0	13	TNC
0	1.63715880076832	0.962	0.313	0	13	COL3A1
0	1.62542671183612	0.683	0.146	0	13	COL18A1
0	1.62269239565973	0.487	0.053	0	13	COL6A5
0	3.81216897947362	0.989	0.122	0	14	ACTA2	MFB-1
0	3.69653866333458	0.993	0.135	0	14	TAGLN
0	3.33824607538099	0.975	0.109	0	14	TPM2
0	3.13708387959556	0.991	0.281	0	14	MYL9
0	3.04744068196834	0.89	0.031	0	14	MYH11
0	2.9796151571914	0.804	0.011	0	14	RERGL
0	2.41240673911383	0.785	0.036	0	14	SORBS2
0	2.13982156165934	0.892	0.218	0	14	TPM1
0	2.0190550737056	0.95	0.383	0	14	ADIRF
0	1.99038806166077	0.952	0.52	0	14	DSTN
0	1.8832860930726	0.936	0.231	0	15	STMN1	TC-4
0	1.70301681364364	0.703	0.267	0	15	HIST1H4C
0	1.69703300494192	0.855	0.218	0	15	HMGB2
0	1.59022969197093	0.221	0.046	0	15	CXCL13
0	1.54007215990482	0.975	0.653	0	15	TUBA1B
0	1.53312488177263	0.39	0.032	0	15	TRBV5-6
0	1.50390214799426	0.531	0.035	0	15	UBE2C
0	1.48039970355192	0.4	0.037	0	15	TRAV27
0	1.39189285656931	0.921	0.251	0	15	CORO1A
0	1.35477850224854	0.959	0.546	0	15	H2AFZ
0	1.26149947554087	0.608	0.278	0	16	S100A2	FB-4
0	1.2302437781496	0.558	0.225	0	16	KRT6A
0	1.11894222496081	0.546	0.231	0	16	S100A9
0	1.03828657969495	0.299	0.084	0	16	KRT6B
0	1.02653331615257	0.813	0.366	0	16	APOD
0	1.0027125500749	0.452	0.171	0	16	S100A7
0	0.96920513432815	0.452	0.196	0	16	KRT16
0	0.914292996387091	0.561	0.26	0	16	S100A8
0	0.812224223961589	0.218	0.065	0	16	KRT6C
1.72428058656618e-220	1.00217502081775	0.553	0.392	5.78289223122565e-216	16	FABP5
0	4.8347917068973	0.917	0.052	0	17	CCL21	LEC
0	3.71039173846904	0.896	0.025	0	17	TFF3
0	3.07531797887734	0.839	0.049	0	17	MMRN1
0	2.33301270088375	0.657	0.024	0	17	LYVE1
0	2.27263957200433	0.853	0.183	0	17	TFPI
0	2.10903779804679	0.682	0.06	0	17	CAVIN2
0	2.06742531604737	0.769	0.156	0	17	PPFIBP1
0	2.05628079753331	0.574	0.071	0	17	FABP4
0	1.97517195957253	0.861	0.235	0	17	GNG11
0	1.79578491404908	0.807	0.343	0	17	IGFBP7
0	1.88318279990701	0.992	0.542	0	18	KRT14	KC-4
0	1.86694600531782	0.991	0.392	0	18	KRT5
0	1.71582627088175	0.925	0.271	0	18	S100A2
0	1.38611949176334	0.981	0.311	0	18	SFN
0	1.38316871127579	0.732	0.221	0	18	KRT6A
0	1.38007817857083	0.917	0.234	0	18	LY6D
0	1.3469528171252	0.926	0.214	0	18	S100A14
0	1.30483290769807	0.943	0.359	0	18	PERP
0	1.30191087809909	0.564	0.035	0	18	UBE2C
0	1.28697096241318	0.892	0.253	0	18	AQP3
0	4.78814274828043	0.221	0.02	0	19	IGKV3-20	BC/PC
0	4.02451191421789	0.106	0.005	0	19	IGKV3-11
0	3.76182363016102	0.126	0.01	0	19	IGKV4-1
0	3.4665356945171	0.498	0.021	0	19	IGKC
0	3.43033958441706	0.115	0.003	0	19	IGLV6-57
0	3.4141838936224	0.382	0.009	0	19	JCHAIN
0	3.02661066726572	0.268	0.011	0	19	IGHG1
0	2.74260713392189	0.24	0.008	0	19	IGHA1
0	2.57947102854948	0.197	0.004	0	19	IGHG2
0	2.41926633687301	0.365	0.007	0	19	MS4A1
0	2.78649668848931	0.596	0.047	0	20	RGS5	MFB-2
0	2.1689072693369	0.615	0.202	0	20	RGS16
0	2.07532710888635	0.901	0.148	0	20	TAGLN
0	1.98202882437031	0.653	0.274	0	20	CCL2
0	1.9775546441025	0.842	0.135	0	20	ACTA2
0	1.87959291480284	0.526	0.09	0	20	NDUFA4L2
0	1.82160584706056	0.934	0.291	0	20	MYL9
0	1.64662688885159	0.335	0.05	0	20	CCL26
0	1.60665130539097	0.483	0.088	0	20	STEAP4
0	1.55151055097317	0.899	0.411	0	20	CALD1
0	3.90661829875715	0.876	0.017	0	21	TYRP1	MEL
0	3.70190019116781	0.83	0.01	0	21	DCT
0	3.44907329493046	0.822	0.013	0	21	PMEL
0	3.03673618112102	0.632	0.028	0	21	CRABP1
0	2.84108082676244	0.792	0.008	0	21	MLANA
0	2.69670410258195	0.711	0.009	0	21	KIT
0	2.41798318577416	0.734	0.047	0	21	GPM6B
0	2.38054306657186	0.718	0.002	0	21	TYR
0	2.23830180300768	0.68	0.02	0	21	PLP1
0	2.19275790298569	0.668	0.065	0	21	MITF
0	1.93619762005491	0.612	0.189	0	22	POSTN	FB-5
0	1.91852188442771	0.961	0.328	0	22	COL1A1
0	1.91553854037482	0.537	0.039	0	22	ASPN
0	1.86168074047417	0.979	0.348	0	22	COL1A2
0	1.8109236269449	0.927	0.324	0	22	COL3A1
0	1.69642647634467	0.861	0.247	0	22	LUM
0	1.65974398458495	0.935	0.437	0	22	SPARC
0	1.62452395838799	0.864	0.264	0	22	COL6A3
0	1.52896143965796	0.654	0.136	0	22	COL5A2
2.5652254531631e-164	3.27186785577093	0.111	0.018	8.60325312481841e-160	22	COCH
0	5.50446827525144	0.307	0.051	0	23	DCD	KC-5
0	4.44956037862834	0.313	0.026	0	23	MUCL1
0	4.44671115100928	0.346	0.022	0	23	SCGB2A2
0	3.4909189131359	0.352	0.008	0	23	SCGB1D2
0	3.46478746514154	0.272	0.007	0	23	SCGB1B2P
0	2.79029318543226	0.216	0.005	0	23	PIP
0	2.67801554740533	0.615	0.009	0	23	KRT19
0	2.4053425372511	0.18	0.002	0	23	PRR4
0	2.1029509147743	0.329	0.004	0	23	AZGP1
0	2.09230958703111	0.367	0.007	0	23	S100A1
0	1.62719826215345	0.77	0.228	0	24	KRT6A	KC-6
0	1.55436236014685	0.843	0.281	0	24	S100A2
0	1.52004184486097	0.381	0.078	0	24	CCL17
0	1.47051798257387	0.741	0.235	0	24	S100A9
0	1.40616051685895	0.661	0.198	0	24	KRT16
0	1.36934617972995	0.469	0.086	0	24	KRT6B
0	1.30074471588964	0.81	0.392	0	24	FABP5
0	1.25782582307839	0.586	0.174	0	24	S100A7
0	1.21179265161415	0.769	0.264	0	24	S100A8
1.27253430626191e-289	1.22608314685899	0.105	0.009	4.2678255563412e-285	24	SPP1
0	2.24234027401989	0.787	0.098	0	25	CLDN5	EC-3
0	2.22986381968648	0.721	0.046	0	25	SLC9A3R2
0	2.13803283149806	0.907	0.181	0	25	TM4SF1
0	2.08282425256775	0.861	0.16	0	25	RAMP2
0	1.88015074376699	0.885	0.182	0	25	A2M
0	1.83648915148247	0.592	0.039	0	25	IGF2.1
0	1.83082475852322	0.739	0.102	0	25	ICAM2
0	1.78414763307951	0.663	0.118	0	25	MCTP1
0	1.6505974135361	0.44	0.07	0	25	IGFBP3
0	1.61859214177195	0.623	0.069	0	25	CLEC14A
0	2.72763160904317	0.934	0.099	0	26	CPVL	DC-2
0	2.64087640803787	0.762	0.033	0	26	S100B
0	2.48599468953848	0.998	0.396	0	26	HLA-DPA1
0	2.39661768289755	0.993	0.378	0	26	HLA-DPB1
0	2.19086839840243	0.992	0.436	0	26	HLA-DRB1
0	2.18187958409858	0.941	0.137	0	26	LYZ
0	2.17670684681781	0.978	0.284	0	26	HLA-DQB1
0	2.1469255904066	0.859	0.048	0	26	IRF8
0	2.14170564650929	0.998	0.688	0	26	CD74
0	2.12301457066245	0.853	0.055	0	26	C1orf54
0	2.8893257275982	0.568	0.013	0	27	CCL22	DC-3
0	2.76376960660398	0.589	0.077	0	27	CCL17
0	2.16147968945558	0.663	0.02	0	27	LAMP3
0	2.15031816785119	0.77	0.2	0	27	BIRC3
0	2.08964906655134	0.773	0.108	0	27	CD83
0	2.06991138726263	0.628	0.043	0	27	CCR7
0	2.05652540536786	0.704	0.2	0	27	FSCN1
0	1.93277863937473	0.982	0.379	0	27	HLA-DPB1
0	1.7915996337822	0.39	0.035	0	27	HLA-DQB2
2.36947756901655e-235	2.02734836137295	0.861	0.625	7.94675387096769e-231	27	TXN
0	1.51148853610955	0.597	0.047	0	28	UBE2C	FB-6
0	1.21108559441639	0.495	0.046	0	28	TOP2A
4.58657461991957e-253	1.2282378158222	0.476	0.052	1.53824539602863e-248	28	CENPF
2.36817927587401e-236	1.61441322325675	0.717	0.127	7.94239965542624e-232	28	CCL19
3.67186913610717e-164	1.53538307290583	0.663	0.143	1.23147147086762e-159	28	TNC
1.04090047358629e-163	1.45503097240581	0.819	0.249	3.4909720083137e-159	28	STMN1
1.08146720647228e-155	1.32254933147004	0.787	0.234	3.62702471706673e-151	28	HMGB2
1.98633289666469e-94	1.43893440073024	0.711	0.278	6.66176326883403e-90	28	HIST1H4C
8.71893084312592e-91	1.35019407978285	0.613	0.192	2.92415502616757e-86	28	POSTN
3.49976566733087e-88	1.21415194637557	0.867	0.532	1.17375140950943e-83	28	HMGN2
