# Supplementary material for: Single-cell RNA sequencing reveals markers of disease progression in primary cutaneous T-cell lymphoma
Source: Mol Cancer. 2021 Sep 28;20:124. doi: 10.1186/s12943-021-01419-2 (PMC8477535; doi:10.1186/s12943-021-01419-2)
Supplement: Supplementary file 23 — Additional file 23: Table S22. [file 12943_2021_1419_MOESM23_ESM.xlsx]

## Sheet: C0 FB-1
	p_val	avg_logFC	pct.1	pct.2	p_val_adj	Gene
S100A8	0	2.047	0.433	0.012	0	S100A8
S100A9	0	1.64185	0.37	0.007	0	S100A9
CCL19	0	1.50261	0.622	0.191	0	CCL19
KRT6A	0	1.42114	0.293	0.041	0	KRT6A
S100A7	0	1.41475	0.279	0.007	0	S100A7
MT2A	0	1.20138	0.877	0.624	0	MT2A
CD74	0	0.81672	0.827	0.501	0	CD74
TMSB4X	0	0.678366	0.976	0.887	0	TMSB4X
MT-ND4L	0	0.549865	0.995	0.944	0	MT-ND4L
DCN	0	-0.541293	0.972	0.992	0	DCN
MGP	0	-0.981465	0.727	0.909	0	MGP
KRT10	0	-1.03774	0.228	0.536	0	KRT10
TNC	0	1.10517	0.484	0.16	0	TNC
TXNIP	7.02545e-292	-0.796723	0.503	0.745	2.3562e-287	TXNIP
KRT16	3.46847e-277	1.0682	0.225	0.026	1.16325e-272	KRT16
COL6A6	5.9038e-275	0.840043	0.313	0.072	1.98002e-270	COL6A6
CCL26	9.10448e-275	1.44916	0.222	0.021	3.05346e-270	CCL26
FBLN1	6.30118e-273	-0.885186	0.413	0.652	2.11329e-268	FBLN1
UBD	8.16843e-272	0.85565	0.404	0.143	2.73953e-267	UBD
CLEC3B	9.48605e-262	-0.893128	0.33	0.621	3.18143e-257	CLEC3B
GAPDH	3.65139e-248	0.420023	0.971	0.918	1.2246e-243	GAPDH
COL6A5	6.65304e-234	0.824981	0.346	0.1	2.2313e-229	COL6A5
ADH1B	1.87186e-233	-0.823859	0.396	0.653	6.27785e-229	ADH1B
CFD	1.7863e-223	-0.415963	0.672	0.874	5.99089e-219	CFD
LAP3	1.13134e-219	0.631282	0.421	0.206	3.79427e-215	LAP3
LEPR	1.25223e-218	-0.673771	0.037	0.2	4.19972e-214	LEPR
ADIRF	5.84064e-214	-0.641075	0.474	0.702	1.95883e-209	ADIRF
GSN	1.06338e-213	-0.7094	0.725	0.842	3.56637e-209	GSN
COL6A3	2.6328e-204	0.587414	0.769	0.597	8.82989e-200	COL6A3
POSTN	2.52404e-203	1.06096	0.403	0.169	8.46512e-199	POSTN
RPL39	1.6355e-199	0.279857	0.985	0.95	5.48513e-195	RPL39
PFN1	3.28494e-196	0.611112	0.69	0.501	1.1017e-191	PFN1
SERPINB4	1.09687e-193	0.567955	0.109	0.002	3.67869e-189	SERPINB4
CCDC80	3.54392e-193	-0.742374	0.728	0.869	1.18856e-188	CCDC80
MME	7.84594e-190	0.679901	0.214	0.043	2.63137e-185	MME
CCL17	1.17695e-188	1.56525	0.141	0.006	3.94726e-184	CCL17
MT-ND3	5.85526e-184	0.442188	0.979	0.917	1.96374e-179	MT-ND3
TPT1	4.45878e-182	0.260922	0.991	0.958	1.49539e-177	TPT1
FKBP1A	2.05539e-181	0.48437	0.656	0.487	6.89338e-177	FKBP1A
HIF1A	1.38476e-178	0.651548	0.357	0.164	4.64419e-174	HIF1A
CTSB	2.58769e-178	0.65117	0.594	0.411	8.6786e-174	CTSB
ACTG1	1.02099e-176	0.287443	0.948	0.85	3.42418e-172	ACTG1
IL32	1.82481e-175	0.542165	0.538	0.303	6.12004e-171	IL32
CTSC	3.92382e-175	0.665088	0.4	0.192	1.31597e-170	CTSC
LDHA	1.0504e-173	0.437374	0.775	0.63	3.52285e-169	LDHA
NNMT	3.3204e-167	0.421038	0.772	0.625	1.1136e-162	NNMT
GPM6B	5.26242e-167	0.595198	0.183	0.037	1.76491e-162	GPM6B
RPL13	7.77946e-162	0.29099	0.973	0.936	2.60908e-157	RPL13
ATP5F1E	9.6233e-162	0.408569	0.736	0.564	3.22746e-157	ATP5F1E
ARPC1B	1.89047e-160	0.456193	0.5	0.319	6.34025e-156	ARPC1B
RPS27	6.17782e-160	0.271767	0.972	0.911	2.07192e-155	RPS27
MALAT1	1.26206e-157	-0.28413	0.992	0.994	4.23271e-153	MALAT1
FTH1	5.80535e-157	0.350157	0.948	0.871	1.947e-152	FTH1
MAMDC2	1.96853e-156	-0.469124	0.042	0.178	6.60207e-152	MAMDC2
CYBA	1.49471e-154	0.509595	0.473	0.302	5.01295e-150	CYBA
PPDPF	6.38036e-153	-0.541542	0.681	0.826	2.13984e-148	PPDPF
TYMP	7.71201e-153	0.525118	0.38	0.207	2.58646e-148	TYMP
KRT1	8.54734e-153	-0.762485	0.176	0.371	2.86661e-148	KRT1
PKM	2.76945e-152	0.470344	0.622	0.465	9.2882e-148	PKM
CRYAB	5.81855e-152	-0.762314	0.269	0.465	1.95143e-147	CRYAB
APOD	4.21636e-143	-0.453239	0.856	0.952	1.41408e-138	APOD
TPPP3	4.13772e-142	-0.623896	0.087	0.253	1.38771e-137	TPPP3
CCL13	5.62542e-142	0.688887	0.141	0.018	1.88665e-137	CCL13
ATF3	7.46118e-142	-0.727711	0.263	0.445	2.50233e-137	ATF3
THY1	2.65317e-141	0.295941	0.695	0.555	8.89822e-137	THY1
PI16	1.11928e-140	-0.871776	0.139	0.335	3.75384e-136	PI16
MIR4435-2HG	1.2585e-135	0.453216	0.254	0.099	4.22074e-131	MIR4435-2HG
CYP7B1	2.07022e-135	0.515306	0.268	0.12	6.94309e-131	CYP7B1
MT1E	3.92848e-135	0.557579	0.597	0.423	1.31754e-130	MT1E
S100A2	1.93271e-134	0.953561	0.309	0.141	6.48194e-130	S100A2
MIF	2.27563e-133	0.389917	0.813	0.711	7.63202e-129	MIF
DMKN	6.33749e-128	-0.666412	0.144	0.313	2.12547e-123	DMKN
RPL4	1.28123e-127	0.306789	0.844	0.698	4.29701e-123	RPL4
CFH	4.89905e-127	-0.545043	0.684	0.806	1.64304e-122	CFH
LGALS3	4.91524e-127	-0.405786	0.902	0.953	1.64847e-122	LGALS3
FOSB	4.08744e-120	-0.698055	0.285	0.444	1.37085e-115	FOSB
NFKBIA	2.05187e-119	-0.956539	0.354	0.463	6.88157e-115	NFKBIA
SELENOP	7.36585e-118	-0.500581	0.543	0.696	2.47036e-113	SELENOP
HAPLN3	2.98479e-117	0.360342	0.155	0.045	1.00104e-112	HAPLN3
CST3	9.11647e-117	0.28374	0.905	0.816	3.05748e-112	CST3
RPL27	1.91634e-114	0.300885	0.818	0.707	6.42703e-110	RPL27
CLU	6.20939e-114	0.634411	0.65	0.528	2.0825e-109	CLU
RBP5	6.32858e-114	0.39909	0.309	0.152	2.12248e-109	RBP5
RBM3	2.11234e-113	0.304537	0.728	0.581	7.08437e-109	RBM3
CXCL12	4.96866e-113	-0.481226	0.701	0.84	1.66639e-108	CXCL12
JUN	8.39551e-113	-0.682451	0.602	0.71	2.81569e-108	JUN
RPS29	1.55428e-112	0.381469	0.661	0.505	5.21275e-108	RPS29
GPNMB	2.41459e-112	-0.490769	0.398	0.561	8.09806e-108	GPNMB
CFL1	1.4727e-109	0.327451	0.791	0.68	4.93915e-105	CFL1
HLA-DRA	3.64108e-109	0.731283	0.453	0.244	1.22115e-104	HLA-DRA
HSPA1B	1.17045e-108	-0.843588	0.659	0.736	3.92545e-104	HSPA1B
GSTM5	1.51176e-107	-0.568065	0.097	0.236	5.07014e-103	GSTM5
ENO1	3.50764e-107	0.387935	0.56	0.423	1.17639e-102	ENO1
S100A10	8.3887e-106	-0.300483	0.93	0.969	2.8134e-101	S100A10
CCL18	1.88929e-105	1.23658	0.156	0.033	6.3363e-101	CCL18
ALDOA	2.13088e-105	0.314302	0.706	0.593	7.14655e-101	ALDOA
IL4I1	6.31753e-105	0.333017	0.109	0.021	2.11877e-100	IL4I1
PSME2	6.29301e-103	0.30695	0.585	0.44	2.11055e-98	PSME2
SRGN	8.32921e-103	0.586307	0.212	0.07	2.79345e-98	SRGN
CD82	2.0589e-101	0.412705	0.243	0.12	6.90515e-97	CD82
RAB13	4.11962e-101	0.359572	0.453	0.321	1.38164e-96	RAB13
FABP5	4.9117e-101	0.727618	0.322	0.163	1.64729e-96	FABP5
KRT2	5.41001e-101	-0.525602	0.041	0.138	1.81441e-96	KRT2
MRPS6	2.62545e-100	-0.786716	0.214	0.354	8.80522e-96	MRPS6
AHNAK	1.18193e-99	-0.488583	0.642	0.733	3.96395e-95	AHNAK
DIO2	2.57814e-99	0.465971	0.201	0.086	8.64656e-95	DIO2
COL6A2	1.15671e-98	0.274447	0.918	0.858	3.87938e-94	COL6A2
MOXD1	1.29153e-98	0.384996	0.196	0.078	4.33152e-94	MOXD1
TPM4	4.69465e-98	0.421063	0.502	0.359	1.57449e-93	TPM4
TAGLN2	7.78724e-98	0.296524	0.826	0.715	2.61169e-93	TAGLN2
CHRDL1	1.529e-97	-0.590205	0.093	0.215	5.12795e-93	CHRDL1
TIMP1	2.63388e-97	0.338516	0.908	0.877	8.83351e-93	TIMP1
ITM2A	2.84493e-97	-0.651305	0.161	0.316	9.54132e-93	ITM2A
BTG2	1.27521e-96	-0.522369	0.167	0.304	4.2768e-92	BTG2
STEAP4	6.67127e-96	0.543654	0.216	0.097	2.23741e-91	STEAP4
SCARA5	2.21748e-95	-0.483227	0.153	0.315	7.43699e-91	SCARA5
PPA1	1.98542e-94	0.373297	0.494	0.375	6.65869e-90	PPA1
CHN1	7.84663e-94	0.280963	0.115	0.025	2.6316e-89	CHN1
FXYD1	6.18185e-93	-0.506332	0.317	0.477	2.07327e-88	FXYD1
NPM1	4.67462e-91	0.26816	0.744	0.635	1.56777e-86	NPM1
THBS2	6.03425e-91	-0.473818	0.249	0.383	2.02377e-86	THBS2
VCAM1	2.61078e-90	0.387477	0.377	0.238	8.75605e-86	VCAM1
COL6A1	7.73822e-90	0.267345	0.875	0.802	2.59525e-85	COL6A1
PPP1R15A	1.03904e-89	-0.517355	0.464	0.601	3.48474e-85	PPP1R15A
ANGPTL1	1.88433e-89	-0.494112	0.138	0.283	6.31967e-85	ANGPTL1
WARS	1.97659e-89	0.370715	0.225	0.102	6.62909e-85	WARS
PRSS23	2.99948e-89	0.376698	0.297	0.161	1.00597e-84	PRSS23
PABPC1	1.05839e-88	0.291992	0.738	0.593	3.54964e-84	PABPC1
HSP90AA1	8.03513e-88	-0.476592	0.742	0.822	2.69482e-83	HSP90AA1
ADAMDEC1	1.27661e-87	0.43077	0.167	0.054	4.2815e-83	ADAMDEC1
MFAP4	1.36583e-86	-0.454406	0.667	0.78	4.58071e-82	MFAP4
SLPI	1.66449e-86	-0.640142	0.053	0.157	5.58236e-82	SLPI
POMP	1.99069e-86	0.32888	0.445	0.303	6.67637e-82	POMP
IL18BP	9.76662e-86	0.281355	0.12	0.035	3.27553e-81	IL18BP
TUBA1A	1.07369e-85	-0.513501	0.362	0.52	3.60095e-81	TUBA1A
CKB	1.58736e-85	-0.377165	0.062	0.177	5.3237e-81	CKB
MAFB	2.25985e-85	-0.422017	0.122	0.269	7.57907e-81	MAFB
RNASE4	1.45253e-84	-0.444895	0.257	0.415	4.8715e-80	RNASE4
KLF4	6.93528e-84	-0.501651	0.16	0.279	2.32595e-79	KLF4
SLC25A5	7.82857e-84	0.354204	0.535	0.415	2.62555e-79	SLC25A5
TNXB	5.36038e-83	-0.452354	0.285	0.43	1.79776e-78	TNXB
CCDC146	7.46087e-83	-0.432666	0.063	0.17	2.50223e-78	CCDC146
DNAJB1	1.51738e-82	-0.686853	0.506	0.625	5.08899e-78	DNAJB1
CORO1A	5.2931e-82	0.449367	0.124	0.035	1.7752e-77	CORO1A
HLA-DPA1	1.0703e-78	0.617373	0.337	0.176	3.58957e-74	HLA-DPA1
COMP	1.45316e-78	0.773027	0.203	0.081	4.87362e-74	COMP
LIMD2	3.32537e-77	0.33747	0.11	0.029	1.11526e-72	LIMD2
COL4A4	1.03405e-76	0.285679	0.149	0.05	3.46799e-72	COL4A4
ETHE1	1.07369e-76	0.312482	0.271	0.159	3.60093e-72	ETHE1
MAP1B	1.16887e-76	-0.431449	0.215	0.36	3.92014e-72	MAP1B
MT-ND5	1.58047e-76	0.369553	0.955	0.868	5.3006e-72	MT-ND5
P4HB	5.25208e-76	0.314187	0.504	0.379	1.76144e-71	P4HB
HLA-DPB1	5.28931e-76	0.635312	0.34	0.193	1.77393e-71	HLA-DPB1
TAPBP	7.08758e-76	0.326147	0.321	0.198	2.37703e-71	TAPBP
EPHX1	7.6294e-76	-0.437428	0.426	0.593	2.55875e-71	EPHX1
OSR1	9.18764e-76	-0.398114	0.072	0.179	3.08135e-71	OSR1
C1QTNF7	3.49996e-75	-0.271962	0.028	0.115	1.17382e-70	C1QTNF7
IGFBP5	9.32154e-75	-0.398352	0.543	0.699	3.12626e-70	IGFBP5
PDE4D	1.06069e-74	0.262106	0.113	0.032	3.55736e-70	PDE4D
SUB1	1.25572e-74	0.292635	0.497	0.377	4.21144e-70	SUB1
TIMP3	1.5974e-74	-0.435188	0.268	0.404	5.35735e-70	TIMP3
KRT15	2.18932e-74	-0.500914	0.044	0.136	7.34253e-70	KRT15
NUPR1	2.25188e-73	-0.408762	0.459	0.602	7.55237e-69	NUPR1
ID2	7.67057e-73	-0.403812	0.165	0.298	2.57256e-68	ID2
SLC39A8	8.07222e-73	0.397193	0.211	0.1	2.70726e-68	SLC39A8
ACTB	2.75173e-72	0.268879	0.98	0.969	9.22876e-68	ACTB
ATP5F1D	3.60456e-72	-0.298184	0.052	0.127	1.2089e-67	ATP5F1D
CES1	4.22676e-72	-0.446087	0.077	0.182	1.41757e-67	CES1
RCN1	3.03892e-71	0.363267	0.317	0.211	1.01919e-66	RCN1
PPP1CA	6.05969e-71	0.307729	0.309	0.196	2.0323e-66	PPP1CA
GAS6	7.4904e-71	-0.404448	0.092	0.182	2.51213e-66	GAS6
CNN3	2.4429e-70	0.31128	0.462	0.349	8.19301e-66	CNN3
WISP2	7.54079e-70	-0.419795	0.358	0.51	2.52903e-65	WISP2
DDAH2	7.86719e-70	-0.435378	0.292	0.443	2.6385e-65	DDAH2
CEBPD	1.18838e-69	-0.635583	0.149	0.221	3.98558e-65	CEBPD
CAVIN3	5.27868e-69	0.290291	0.422	0.317	1.77036e-64	CAVIN3
FHL1	7.87989e-68	-0.457427	0.229	0.359	2.64276e-63	FHL1
VAMP5	8.83154e-68	0.267953	0.486	0.388	2.96192e-63	VAMP5
MSC	2.16098e-67	0.290614	0.179	0.085	7.24748e-63	MSC
PDPN	4.46836e-66	0.352779	0.221	0.123	1.4986e-61	PDPN
OGN	6.45839e-66	-0.446285	0.041	0.116	2.16601e-61	OGN
HLA-F	6.72506e-66	0.28521	0.324	0.205	2.25545e-61	HLA-F
PGAM1	8.10585e-66	0.260003	0.481	0.379	2.71854e-61	PGAM1
SERTAD1	1.22679e-65	-0.443089	0.203	0.32	4.11439e-61	SERTAD1
CTSH	2.24837e-65	0.277811	0.376	0.25	7.54057e-61	CTSH
TSC22D3	6.94573e-65	-0.435961	0.362	0.48	2.32946e-60	TSC22D3
EGR1	8.03915e-65	-0.617197	0.337	0.427	2.69617e-60	EGR1
IRF1	8.88681e-65	-0.534608	0.314	0.429	2.98046e-60	IRF1
CDKN1A	2.07358e-64	-0.502478	0.401	0.525	6.95437e-60	CDKN1A
PSMB10	2.88856e-64	0.270332	0.336	0.229	9.68765e-60	PSMB10
CP	1.18169e-63	-0.399909	0.189	0.294	3.96317e-59	CP
CD52	2.07143e-63	0.386411	0.137	0.043	6.94715e-59	CD52
CTSS	3.10222e-63	0.330325	0.259	0.147	1.04042e-58	CTSS
CD34	9.05119e-63	-0.362119	0.149	0.285	3.03559e-58	CD34
OLFML3	1.27256e-62	-0.393106	0.428	0.571	4.26793e-58	OLFML3
ABRACL	1.83906e-62	0.303157	0.157	0.067	6.16784e-58	ABRACL
ANXA1	1.47237e-61	-0.331075	0.698	0.802	4.93804e-57	ANXA1
CYTOR	2.65843e-61	0.280858	0.204	0.104	8.91584e-57	CYTOR
TGFBI	3.6062e-61	0.393588	0.229	0.121	1.20945e-56	TGFBI
SLIT3	4.59352e-61	-0.367976	0.267	0.401	1.54057e-56	SLIT3
PPL	6.9307e-61	-0.30392	0.083	0.178	2.32442e-56	PPL
KRTDAP	8.47668e-61	-0.502146	0.125	0.22	2.84291e-56	KRTDAP
COPS8	8.67897e-61	0.308224	0.28	0.181	2.91075e-56	COPS8
CADM3	1.41108e-60	-0.333861	0.063	0.157	4.73249e-56	CADM3
PDGFRL	1.60528e-59	-0.439739	0.18	0.299	5.38379e-55	PDGFRL
GMFG	5.2186e-59	0.310558	0.12	0.039	1.75022e-54	GMFG
HSP90AB1	1.05411e-58	-0.377335	0.822	0.872	3.53527e-54	HSP90AB1
ANG	1.2824e-58	-0.339455	0.094	0.19	4.30091e-54	ANG
EPAS1	1.49806e-58	0.294789	0.161	0.07	5.02421e-54	EPAS1
ZFP36	6.61204e-58	-0.665122	0.742	0.76	2.21755e-53	ZFP36
HMGN1	7.99439e-58	0.29443	0.21	0.126	2.68116e-53	HMGN1
SCAND1	4.43345e-57	0.281792	0.346	0.247	1.48689e-52	SCAND1
LTBP4	5.31502e-57	-0.343094	0.181	0.306	1.78255e-52	LTBP4
UBC	1.71821e-56	-0.31867	0.871	0.905	5.76254e-52	UBC
LDB2	2.72986e-56	-0.415155	0.136	0.241	9.15541e-52	LDB2
FBLN2	6.50266e-56	-0.421451	0.579	0.674	2.18086e-51	FBLN2
PDIA6	1.26431e-55	0.262394	0.44	0.348	4.24025e-51	PDIA6
TUBA1C	1.47047e-55	0.310341	0.295	0.201	4.93167e-51	TUBA1C
UQCRFS1	4.67735e-55	0.296684	0.211	0.127	1.56869e-50	UQCRFS1
PRELP	5.48309e-55	-0.379285	0.257	0.372	1.83892e-50	PRELP
ID4	1.28386e-53	-0.260663	0.043	0.117	4.30582e-49	ID4
VDAC1	2.98223e-53	0.275335	0.334	0.234	1.00018e-48	VDAC1
CXCL9	4.71581e-53	0.613122	0.153	0.073	1.58159e-48	CXCL9
ALDH1A1	5.39647e-53	-0.303099	0.057	0.145	1.80987e-48	ALDH1A1
LGALS7B	1.59628e-52	-0.437557	0.308	0.415	5.35359e-48	LGALS7B
STEAP1	2.71439e-52	0.264314	0.21	0.124	9.10351e-48	STEAP1
HSPA1A	2.53063e-51	-0.670995	0.817	0.817	8.48722e-47	HSPA1A
IFI6	2.53244e-51	-0.616201	0.418	0.51	8.4933e-47	IFI6
SAT1	2.76003e-51	0.329512	0.496	0.381	9.25659e-47	SAT1
MRPL41	3.96275e-51	0.284701	0.241	0.156	1.32903e-46	MRPL41
ICAM1	2.20221e-50	-0.531238	0.267	0.361	7.38577e-46	ICAM1
PLAC9	4.73618e-50	-0.306418	0.572	0.684	1.58842e-45	PLAC9
AR	1.66493e-49	-0.316142	0.064	0.134	5.58384e-45	AR
COL4A1	2.11856e-49	0.317856	0.221	0.132	7.10524e-45	COL4A1
PHGDH	4.20784e-49	-0.294992	0.062	0.143	1.41122e-44	PHGDH
KITLG	1.55094e-48	-0.319857	0.086	0.174	5.20154e-44	KITLG
COL18A1	1.75694e-48	0.307462	0.323	0.195	5.89242e-44	COL18A1
LAPTM5	1.20088e-47	0.337342	0.109	0.037	4.02752e-43	LAPTM5
MYDGF	1.46176e-47	0.264668	0.347	0.27	4.90245e-43	MYDGF
NUMA1	3.37011e-47	-0.325018	0.126	0.205	1.13027e-42	NUMA1
EGLN3	1.40023e-46	0.266506	0.13	0.062	4.69611e-42	EGLN3
TKT	2.43307e-46	0.265328	0.295	0.21	8.16003e-42	TKT
SELENOW	2.44945e-46	-0.364981	0.521	0.628	8.21496e-42	SELENOW
BST2	1.47465e-45	-0.742203	0.343	0.405	4.94568e-41	BST2
NR3C1	8.13236e-45	-0.330626	0.198	0.303	2.72743e-40	NR3C1
AHNAK2	9.37847e-45	-0.302383	0.104	0.185	3.14535e-40	AHNAK2
SLC5A3	2.35435e-44	-0.392546	0.064	0.134	7.89603e-40	SLC5A3
TCF7L2	2.81445e-44	-0.311368	0.139	0.241	9.43911e-40	TCF7L2
COX5A	4.49887e-44	0.273284	0.277	0.201	1.50883e-39	COX5A
ELN	6.34613e-44	-0.373004	0.144	0.241	2.12836e-39	ELN
METTL7A	6.68108e-44	-0.326608	0.163	0.255	2.2407e-39	METTL7A
TGFBR3	1.22267e-43	-0.292805	0.177	0.27	4.10059e-39	TGFBR3
VIT	1.7095e-43	-0.291017	0.101	0.184	5.73332e-39	VIT
CSRNP1	1.73143e-43	-0.307957	0.1	0.176	5.80687e-39	CSRNP1
PLXDC2	1.88465e-43	-0.254001	0.109	0.197	6.32075e-39	PLXDC2
HLA-DRB1	2.26506e-43	0.371686	0.423	0.272	7.59657e-39	HLA-DRB1
CDKN1C	2.67341e-43	-0.274652	0.049	0.112	8.96607e-39	CDKN1C
GALNT15	4.23417e-43	-0.257022	0.058	0.118	1.42006e-38	GALNT15
SERPINE2	1.13786e-42	0.28525	0.142	0.07	3.81614e-38	SERPINE2
BHLHE40	1.49739e-42	0.273645	0.25	0.162	5.02195e-38	BHLHE40
NEGR1	2.32593e-42	-0.31019	0.17	0.267	7.80072e-38	NEGR1
MYADM	8.6029e-42	-0.314887	0.322	0.435	2.88524e-37	MYADM
SYNGR2	1.31073e-41	0.261986	0.109	0.048	4.39593e-37	SYNGR2
CCL8	1.80125e-41	0.365078	0.136	0.064	6.04102e-37	CCL8
ACTR3	3.33802e-41	0.25602	0.309	0.22	1.1195e-36	ACTR3
RSRP1	6.20483e-41	-0.306849	0.358	0.465	2.08098e-36	RSRP1
TYROBP	6.87504e-41	0.421483	0.111	0.037	2.30575e-36	TYROBP
ECM2	1.05098e-40	-0.313097	0.133	0.217	3.52478e-36	ECM2
TMEM159	1.18213e-40	-0.296311	0.165	0.266	3.96463e-36	TMEM159
CORO1B	1.41605e-40	0.251021	0.225	0.154	4.74915e-36	CORO1B
ITIH5	3.26525e-40	-0.435282	0.183	0.277	1.0951e-35	ITIH5
ARHGDIB	5.56408e-40	0.347198	0.269	0.183	1.86608e-35	ARHGDIB
UBB	8.23536e-40	-0.324007	0.723	0.805	2.76198e-35	UBB
HES1	2.06864e-39	-0.315227	0.158	0.262	6.93781e-35	HES1
BRD2	2.20362e-39	-0.302072	0.274	0.372	7.3905e-35	BRD2
PODN	7.55938e-39	-0.336348	0.19	0.29	2.53526e-34	PODN
C7	6.7202e-38	-0.532688	0.068	0.131	2.25382e-33	C7
PTPRCAP	7.32645e-38	0.264666	0.105	0.039	2.45715e-33	PTPRCAP
HLA-DQB1	1.48515e-37	0.453544	0.164	0.081	4.98089e-33	HLA-DQB1
OMD	3.52853e-37	-0.281374	0.053	0.114	1.1834e-32	OMD
PID1	9.98319e-37	-0.252335	0.131	0.233	3.34816e-32	PID1
RGS16	1.86409e-36	-0.494437	0.316	0.404	6.25178e-32	RGS16
G0S2	5.32058e-36	0.357691	0.138	0.078	1.78441e-31	G0S2
DDIT3	5.68808e-36	-0.26085	0.074	0.145	1.90767e-31	DDIT3
IER3	6.56265e-36	-0.390589	0.423	0.508	2.20098e-31	IER3
CD99	8.34874e-36	-0.252448	0.834	0.891	2.8e-31	CD99
PLSCR4	3.86873e-35	-0.328527	0.177	0.263	1.29749e-30	PLSCR4
DBN1	7.37854e-35	-0.324078	0.116	0.189	2.47462e-30	DBN1
DSP	9.62622e-35	-0.292712	0.147	0.228	3.22844e-30	DSP
GFRA1	1.36059e-34	-0.268146	0.112	0.191	4.56313e-30	GFRA1
LAMP1	1.60441e-34	-0.260555	0.139	0.201	5.38085e-30	LAMP1
PTPRC	1.76604e-34	0.261212	0.121	0.048	5.92296e-30	PTPRC
NFIC	2.88568e-34	-0.31297	0.383	0.481	9.678e-30	NFIC
CCL5	5.88555e-34	0.316788	0.153	0.078	1.9739e-29	CCL5
ABCA8	6.86094e-34	-0.376784	0.198	0.3	2.30102e-29	ABCA8
PSAP	8.42385e-34	-0.261018	0.791	0.843	2.82519e-29	PSAP
EID1	1.73776e-33	-0.292024	0.642	0.741	5.82809e-29	EID1
VAT1	3.05391e-33	-0.260473	0.207	0.308	1.02422e-28	VAT1
HLA-DQA1	3.98531e-33	0.386371	0.175	0.091	1.33659e-28	HLA-DQA1
PDK4	4.69456e-33	-0.315591	0.122	0.199	1.57446e-28	PDK4
ARL6IP5	5.21824e-33	-0.299042	0.541	0.639	1.75009e-28	ARL6IP5
CYBRD1	2.2435e-32	-0.259641	0.329	0.421	7.52424e-28	CYBRD1
HTRA1	3.49783e-32	-0.325517	0.176	0.249	1.1731e-27	HTRA1
PPP1R10	3.65349e-32	-0.276656	0.147	0.223	1.22531e-27	PPP1R10
LUC7L3	5.26844e-32	-0.28688	0.227	0.301	1.76693e-27	LUC7L3
FOS	1.23422e-31	-0.54013	0.85	0.835	4.13932e-27	FOS
FCGRT	1.89433e-31	-0.324165	0.429	0.529	6.35321e-27	FCGRT
KMT2E	1.06685e-30	-0.260867	0.233	0.317	3.578e-26	KMT2E
NR4A1	3.14739e-30	-0.362371	0.397	0.475	1.05557e-25	NR4A1
TIMP2	4.51298e-30	-0.268199	0.433	0.513	1.51356e-25	TIMP2
GPC3	1.83922e-29	-0.388887	0.163	0.248	6.16837e-25	GPC3
GSTM2	2.05749e-29	-0.253776	0.097	0.162	6.90041e-25	GSTM2
DDX24	3.75582e-29	-0.322217	0.371	0.447	1.25963e-24	DDX24
DST	5.8082e-28	-0.270334	0.273	0.343	1.94795e-23	DST
NFKBIZ	6.24056e-28	-0.342237	0.195	0.241	2.09296e-23	NFKBIZ
SOCS3	8.34728e-28	-0.368704	0.183	0.228	2.79951e-23	SOCS3
CD81	9.37796e-28	-0.339236	0.342	0.408	3.14518e-23	CD81
PEBP1	1.10588e-27	-0.295706	0.582	0.675	3.70891e-23	PEBP1
IFI27	1.30675e-27	-0.748995	0.538	0.552	4.38258e-23	IFI27
A2M	1.67298e-27	0.272009	0.125	0.058	5.61083e-23	A2M
EPHB6	3.0723e-27	-0.252348	0.082	0.134	1.03039e-22	EPHB6
ZBTB20	4.03839e-27	-0.27845	0.368	0.458	1.35439e-22	ZBTB20
WASF2	1.46493e-26	-0.272137	0.308	0.396	4.91308e-22	WASF2
SLC29A1	2.01337e-26	-0.251336	0.152	0.246	6.75244e-22	SLC29A1
LGALS7	4.57705e-26	-0.296948	0.132	0.199	1.53505e-21	LGALS7
FGF7	8.00971e-26	0.301427	0.403	0.374	2.6863e-21	FGF7
LRP1	8.22422e-26	-0.305795	0.528	0.598	2.75824e-21	LRP1
PNKD	1.48692e-25	-0.304065	0.212	0.28	4.98682e-21	PNKD
MMP14	1.6001e-25	-0.267933	0.244	0.315	5.36641e-21	MMP14
MX1	3.59601e-25	-0.379948	0.143	0.181	1.20603e-20	MX1
ADD3	1.25162e-24	-0.303026	0.319	0.399	4.19769e-20	ADD3
ARL6IP1	1.92087e-24	-0.261762	0.302	0.379	6.44221e-20	ARL6IP1
GADD45B	2.13351e-24	-0.407268	0.576	0.602	7.15535e-20	GADD45B
BLVRB	2.40227e-24	-0.266471	0.268	0.352	8.05673e-20	BLVRB
ID3	3.08466e-24	-0.278215	0.501	0.575	1.03453e-19	ID3
RPS20	4.17897e-24	-0.275006	0.525	0.603	1.40154e-19	RPS20
SEC62	9.21302e-24	-0.294412	0.398	0.471	3.08986e-19	SEC62
GSTM3	9.28403e-24	-0.330684	0.26	0.336	3.11368e-19	GSTM3
SOX4	9.52361e-24	-0.282396	0.178	0.248	3.19403e-19	SOX4
WSB1	1.43106e-23	-0.265801	0.381	0.464	4.7995e-19	WSB1
MT1X	1.44354e-23	0.458759	0.583	0.534	4.84133e-19	MT1X
LHFPL6	1.74023e-23	-0.276281	0.359	0.443	5.83639e-19	LHFPL6
AC020916.1	4.1397e-23	-0.254684	0.081	0.122	1.38837e-18	AC020916.1
TCF25	1.27387e-22	-0.297996	0.319	0.375	4.27231e-18	TCF25
TCF12	1.35109e-22	-0.266133	0.171	0.231	4.53128e-18	TCF12
CILP	7.50455e-22	-0.26149	0.144	0.192	2.51687e-17	CILP
SEPT7	1.63815e-21	-0.273125	0.483	0.558	5.49404e-17	SEPT7
HPGD	2.36196e-20	0.357186	0.112	0.096	7.92153e-16	HPGD
RNASE1	2.64889e-19	0.404518	0.173	0.096	8.88384e-15	RNASE1
BEX3	2.24035e-18	-0.303026	0.263	0.325	7.51367e-14	BEX3
TENT5A	3.50398e-18	-0.254557	0.208	0.272	1.17517e-13	TENT5A
OLFML1	1.42092e-17	-0.253421	0.19	0.251	4.76549e-13	OLFML1
DNAJA1	2.47518e-17	-0.279169	0.403	0.466	8.30125e-13	DNAJA1
MT1M	2.58316e-17	0.285257	0.441	0.398	8.6634e-13	MT1M
MDK	5.81586e-17	-0.428839	0.287	0.325	1.95052e-12	MDK
EPB41L2	1.15366e-15	-0.250082	0.171	0.21	3.86915e-11	EPB41L2
GEM	2.67381e-15	-0.349285	0.466	0.514	8.96744e-11	GEM
LSP1	4.21328e-15	-0.25634	0.302	0.379	1.41305e-10	LSP1
HCFC1R1	9.15071e-15	-0.284569	0.341	0.4	3.06897e-10	HCFC1R1
GPX3	3.07816e-13	-0.363758	0.238	0.257	1.03235e-08	GPX3
COL1A2	8.6356e-12	-0.454737	0.858	0.869	2.89621e-07	COL1A2
CXCL2	1.1316e-11	-0.327443	0.215	0.266	3.79516e-07	CXCL2
AQP3	5.45059e-11	0.282006	0.132	0.104	1.82802e-06	AQP3
MT-CO1	3.40356e-10	0.253765	0.999	0.998	1.14149e-05	MT-CO1
LY6E	8.49691e-10	-0.344308	0.732	0.782	2.84969e-05	LY6E
IFI44L	1.94264e-09	-0.264482	0.111	0.121	6.51522e-05	IFI44L
APOC1	1.97332e-09	-0.270915	0.168	0.204	6.61814e-05	APOC1
PTN	2.09824e-09	-0.326803	0.179	0.199	7.03707e-05	PTN
IFITM1	3.31048e-09	-0.336322	0.884	0.922	0.000111027	IFITM1
CXCL3	3.78884e-09	-0.250142	0.102	0.135	0.00012707	CXCL3
JUNB	5.02458e-07	-0.355358	0.79	0.657	0.0168514	JUNB

## Sheet: C1 TC-1
	p_val	avg_logFC	pct.1	pct.2	p_val_adj	Gene
IGFL2	9.98213e-229	1.41513	0.242	0.003	3.34781e-224	IGFL2
TRAV27	1.50209e-194	1.80703	0.248	0.02	5.03771e-190	TRAV27
TRBV5-6	1.00118e-181	1.53122	0.228	0.013	3.35777e-177	TRBV5-6
S100A8	4.94965e-178	1.44255	0.248	0.023	1.66001e-173	S100A8
TRAV8-4	3.76792e-155	1.19079	0.222	0.02	1.26369e-150	TRAV8-4
RPS26	7.65546e-145	0.34527	0.849	0.621	2.56749e-140	RPS26
RPL37	1.66029e-141	0.34452	0.944	0.797	5.56828e-137	RPL37
RPL10	9.6471e-135	-0.357319	0.991	0.995	3.23545e-130	RPL10
MALAT1	1.55406e-132	-0.378958	0.988	0.997	5.21201e-128	MALAT1
IGHM	6.90406e-130	0.931896	0.145	0.003	2.31548e-125	IGHM
S100A9	4.1354e-128	1.10539	0.184	0.015	1.38693e-123	S100A9
GIMAP4	7.93255e-122	0.731863	0.384	0.138	2.66042e-117	GIMAP4
CORO1B	1.03645e-114	0.729339	0.439	0.194	3.47605e-110	CORO1B
CXCL13	1.81377e-111	1.79507	0.149	0.009	6.08301e-107	CXCL13
RPS15A	1.23819e-106	0.344647	0.977	0.932	4.15265e-102	RPS15A
EPHX2	4.01755e-105	0.752865	0.192	0.029	1.34741e-100	EPHX2
ATP5F1D	3.82758e-103	-0.544717	0.029	0.159	1.28369e-98	ATP5F1D
RPS29	1.32108e-99	0.517203	0.773	0.55	4.43062e-95	RPS29
ZFP36L2	1.54426e-97	-0.732574	0.272	0.458	5.17914e-93	ZFP36L2
MT-ND4L	7.1935e-96	0.254889	0.969	0.902	2.41256e-91	MT-ND4L
RPLP2	1.95443e-95	0.328036	0.945	0.857	6.55476e-91	RPLP2
RPS23	5.70166e-94	0.325168	0.965	0.909	1.91222e-89	RPS23
FOS	1.09483e-92	-0.734681	0.361	0.547	3.67183e-88	FOS
PASK	1.863e-91	0.643923	0.205	0.042	6.24813e-87	PASK
CD74	1.47283e-90	0.375249	0.822	0.621	4.93958e-86	CD74
RPS27	1.68975e-90	0.284838	0.961	0.872	5.66707e-86	RPS27
RPS24	3.72564e-90	0.284719	0.951	0.862	1.24951e-85	RPS24
C4orf48	6.02896e-90	-0.45168	0.026	0.151	2.02199e-85	C4orf48
S100A7	4.11508e-89	0.904104	0.129	0.011	1.38012e-84	S100A7
RPL27A	7.51421e-89	0.426824	0.688	0.484	2.52012e-84	RPL27A
HACD1	6.0107e-87	0.725522	0.148	0.02	2.01587e-82	HACD1
ANXA1	3.9041e-86	-0.707231	0.403	0.561	1.30936e-81	ANXA1
PHLDA1	1.04189e-85	-0.5741	0.031	0.153	3.4943e-81	PHLDA1
KLF6	2.10055e-84	-0.619639	0.414	0.574	7.04484e-80	KLF6
FBXO32	3.23618e-84	-0.530785	0.028	0.134	1.08535e-79	FBXO32
LGALS1	3.60033e-81	-0.599808	0.503	0.654	1.20748e-76	LGALS1
TRBV3-1	5.86836e-79	-1.44983	0.035	0.131	1.96813e-74	TRBV3-1
ATF5	8.35622e-78	0.736829	0.154	0.031	2.80251e-73	ATF5
RPS18	4.4131e-77	0.313114	0.974	0.933	1.48007e-72	RPS18
KRT10	6.07736e-77	-0.758234	0.185	0.353	2.03823e-72	KRT10
RPL23A	9.3387e-77	0.32711	0.901	0.795	3.13201e-72	RPL23A
RPL31	1.48809e-75	0.347372	0.701	0.503	4.99074e-71	RPL31
CCR7	3.56176e-75	0.610755	0.187	0.042	1.19454e-70	CCR7
RPL27	8.55384e-75	0.367411	0.781	0.614	2.86879e-70	RPL27
CCL5	2.37723e-74	-1.041	0.116	0.244	7.97274e-70	CCL5
LGALS3	3.48367e-74	-0.573472	0.275	0.453	1.16835e-69	LGALS3
CD248	2.53644e-72	-0.494713	0.027	0.121	8.50672e-68	CD248
TRAV21	4.50539e-72	-0.737791	0.105	0.261	1.51102e-67	TRAV21
RPS25	1.27405e-71	0.318233	0.929	0.852	4.27291e-67	RPS25
RPL35	2.09608e-71	0.282318	0.882	0.754	7.02982e-67	RPL35
RPS15	3.9027e-71	0.250943	0.971	0.921	1.30889e-66	RPS15
CD69	8.55341e-69	-0.606776	0.308	0.461	2.86864e-64	CD69
CTSW	2.53841e-68	-0.548999	0.115	0.274	8.51331e-64	CTSW
LIMD2	2.8244e-68	0.402374	0.588	0.392	9.47246e-64	LIMD2
RPS4Y1	2.13552e-67	-0.445347	0.405	0.579	7.1621e-63	RPS4Y1
CTSL	2.31266e-66	0.76392	0.12	0.018	7.75618e-62	CTSL
NR4A2	1.61516e-65	-0.628236	0.122	0.255	5.41692e-61	NR4A2
TCF7	1.90634e-64	0.524507	0.196	0.064	6.39348e-60	TCF7
TMSB4X	3.85159e-64	0.251975	0.993	0.977	1.29175e-59	TMSB4X
TAGAP	8.34469e-64	-0.602156	0.211	0.36	2.79864e-59	TAGAP
COX7C	1.45145e-62	0.290044	0.674	0.474	4.86788e-58	COX7C
CYBA	2.65981e-62	0.470085	0.509	0.33	8.92048e-58	CYBA
SLC2A3	1.3558e-61	-0.561044	0.383	0.517	4.54709e-57	SLC2A3
SPNS1	2.25939e-61	0.594224	0.173	0.049	7.57753e-57	SPNS1
NKG7	1.59011e-60	-0.783618	0.073	0.186	5.3329e-56	NKG7
SRSF5	7.85081e-57	0.405413	0.411	0.232	2.633e-52	SRSF5
COX8A	9.2777e-57	0.364018	0.519	0.335	3.11155e-52	COX8A
SELL	2.59232e-56	0.49097	0.26	0.101	8.69413e-52	SELL
ELOB	2.93212e-56	0.349076	0.546	0.359	9.83376e-52	ELOB
UBE2I	2.24403e-55	0.486848	0.389	0.224	7.52603e-51	UBE2I
H3F3A	2.9551e-55	0.302103	0.796	0.663	9.9108e-51	H3F3A
PPIA	3.89634e-55	0.334692	0.917	0.838	1.30675e-50	PPIA
SAMSN1	1.17844e-53	-0.526286	0.256	0.395	3.95225e-49	SAMSN1
RPS16	1.74468e-53	0.270362	0.917	0.841	5.8513e-49	RPS16
LINC02446	2.91634e-53	-0.530134	0.06	0.164	9.78082e-49	LINC02446
FOSB	5.70301e-53	-0.554918	0.065	0.166	1.91268e-48	FOSB
CSRNP1	3.53711e-52	-0.421365	0.034	0.117	1.18628e-47	CSRNP1
ZYX	1.42615e-51	-0.412594	0.072	0.178	4.78303e-47	ZYX
ITM2B	2.24143e-51	-0.422238	0.323	0.474	7.51732e-47	ITM2B
NINJ2	4.4322e-51	0.545958	0.152	0.047	1.48647e-46	NINJ2
ZNF331	2.29924e-50	-0.523887	0.061	0.157	7.71119e-46	ZNF331
SEPT6	2.53859e-50	0.352909	0.471	0.3	8.51392e-46	SEPT6
AHNAK	3.31749e-50	-0.568908	0.447	0.548	1.11262e-45	AHNAK
JUNB	4.16574e-50	-0.609082	0.504	0.589	1.39711e-45	JUNB
CDKN1A	5.56883e-50	-0.491382	0.056	0.151	1.86767e-45	CDKN1A
TRBV11-2	3.76204e-49	-0.719361	0.088	0.212	1.26171e-44	TRBV11-2
HSPA1A	5.71834e-49	-0.595303	0.456	0.576	1.91782e-44	HSPA1A
HNRNPA1	3.05978e-48	0.295077	0.761	0.629	1.02619e-43	HNRNPA1
KRT16	8.8532e-47	0.604809	0.15	0.046	2.96919e-42	KRT16
GMFG	9.58711e-47	0.291385	0.561	0.39	3.21532e-42	GMFG
COX6C	2.53265e-46	0.28255	0.571	0.389	8.49401e-42	COX6C
GTSF1	3.37377e-46	0.401639	0.126	0.037	1.13149e-41	GTSF1
ATP5MG	4.58569e-46	0.253236	0.704	0.54	1.53795e-41	ATP5MG
KRT6A	6.99183e-46	0.660266	0.153	0.05	2.34492e-41	KRT6A
PTMA	9.66754e-46	0.260965	0.966	0.927	3.2423e-41	PTMA
CLU	3.21226e-45	-0.479385	0.085	0.183	1.07733e-40	CLU
PLP2	5.35487e-45	-0.397457	0.388	0.51	1.79592e-40	PLP2
NR4A1	9.41769e-45	-0.487069	0.097	0.201	3.1585e-40	NR4A1
MT2A	3.01673e-44	0.533779	0.472	0.316	1.01175e-39	MT2A
SPINT2	4.66861e-44	0.423441	0.168	0.055	1.56576e-39	SPINT2
FCMR	4.77462e-44	0.420221	0.161	0.05	1.60131e-39	FCMR
BTG2	1.2029e-43	-0.506336	0.188	0.3	4.03429e-39	BTG2
CCR6	1.76622e-43	-0.49068	0.056	0.138	5.92354e-39	CCR6
NFKBIA	2.81512e-43	-0.530554	0.171	0.281	9.44136e-39	NFKBIA
PDE4B	3.62507e-43	-0.458096	0.097	0.203	1.21578e-38	PDE4B
UQCRC2	1.89188e-42	0.418441	0.272	0.141	6.34498e-38	UQCRC2
NPM1	3.67804e-42	0.281114	0.744	0.617	1.23354e-37	NPM1
HNRNPK	1.04229e-41	0.312113	0.515	0.359	3.49562e-37	HNRNPK
PKM	1.69854e-41	0.309645	0.622	0.473	5.69655e-37	PKM
IL7R	1.8734e-41	-0.426617	0.456	0.571	6.28302e-37	IL7R
IL32	1.38831e-40	-0.30011	0.877	0.906	4.65611e-36	IL32
ALOX5AP	2.61618e-40	-0.408534	0.459	0.56	8.77415e-36	ALOX5AP
CPM	3.03837e-40	0.404852	0.115	0.03	1.01901e-35	CPM
FUS	3.35243e-40	0.277117	0.533	0.373	1.12434e-35	FUS
BTG1	5.30174e-40	-0.472028	0.464	0.564	1.7781e-35	BTG1
ID3	5.56678e-40	0.43169	0.255	0.123	1.86699e-35	ID3
HNRNPC	7.02632e-40	0.339626	0.426	0.281	2.35649e-35	HNRNPC
ITGB2-AS1	9.971e-40	0.365783	0.123	0.033	3.34407e-35	ITGB2-AS1
GPX4	1.00516e-39	0.307034	0.501	0.345	3.37111e-35	GPX4
RNPS1	1.37848e-39	0.381023	0.29	0.159	4.62314e-35	RNPS1
LAT	2.10811e-39	0.359225	0.531	0.39	7.07017e-35	LAT
ATP5F1C	2.88895e-39	0.514907	0.351	0.23	9.68895e-35	ATP5F1C
EGLN3	1.13071e-38	-0.372088	0.041	0.117	3.79217e-34	EGLN3
PRNP	3.01423e-38	-0.420894	0.148	0.253	1.01091e-33	PRNP
LPAR6	6.87533e-38	-0.47166	0.103	0.196	2.30585e-33	LPAR6
TMEM243	8.65108e-38	0.352029	0.26	0.131	2.9014e-33	TMEM243
ENO1	2.55286e-37	0.316243	0.558	0.413	8.56177e-33	ENO1
RPL23	5.60653e-37	0.251744	0.57	0.425	1.88032e-32	RPL23
ZFP36	5.7613e-37	-0.497767	0.431	0.514	1.93223e-32	ZFP36
PIM2	7.83318e-37	0.407261	0.345	0.218	2.62709e-32	PIM2
SIRPG	1.76387e-36	0.361638	0.189	0.078	5.91567e-32	SIRPG
TIMP1	1.04453e-35	-0.458387	0.309	0.401	3.50316e-31	TIMP1
CAST	1.10955e-35	-0.403261	0.153	0.259	3.72121e-31	CAST
ATP5MPL	1.40332e-35	0.348103	0.347	0.214	4.70646e-31	ATP5MPL
PRDX1	1.63412e-35	0.444918	0.656	0.552	5.48051e-31	PRDX1
KRT7	5.56997e-35	0.476884	0.201	0.111	1.86806e-30	KRT7
DUSP1	6.4073e-35	-0.438078	0.259	0.375	2.14888e-30	DUSP1
EEF1D	8.37636e-35	-0.328151	0.786	0.82	2.80926e-30	EEF1D
FBLN7	1.00089e-34	0.350411	0.13	0.04	3.35678e-30	FBLN7
RBPJ	3.75893e-34	0.370791	0.283	0.165	1.26067e-29	RBPJ
RPL36A	7.40402e-34	0.282623	0.441	0.301	2.48316e-29	RPL36A
HIST1H1D	8.68351e-34	0.302036	0.141	0.045	2.91228e-29	HIST1H1D
TRG-AS1	1.33993e-33	0.473512	0.123	0.053	4.49386e-29	TRG-AS1
CXCR4	1.74483e-33	-0.51674	0.366	0.45	5.85181e-29	CXCR4
RGS1	1.99092e-33	-0.397122	0.17	0.281	6.67714e-29	RGS1
GIMAP7	6.08911e-33	0.294453	0.351	0.215	2.04216e-28	GIMAP7
SELENOH	1.89802e-32	0.285062	0.379	0.245	6.36559e-28	SELENOH
MT-ND6	2.08526e-32	-0.630948	0.273	0.343	6.99355e-28	MT-ND6
DNPH1	6.41516e-32	0.342176	0.297	0.174	2.15152e-27	DNPH1
RPS17	1.07217e-31	0.26202	0.486	0.348	3.59585e-27	RPS17
HIST1H1E	1.5457e-31	0.336575	0.156	0.063	5.18396e-27	HIST1H1E
CARHSP1	5.59305e-31	0.341175	0.16	0.07	1.8758e-26	CARHSP1
CREM	1.11546e-30	-0.439037	0.088	0.163	3.74102e-26	CREM
PPP1R15A	1.39403e-30	-0.407507	0.226	0.324	4.67529e-26	PPP1R15A
PHTF2	1.76985e-30	-0.404981	0.157	0.242	5.93571e-26	PHTF2
PSMB10	2.22242e-30	0.28356	0.338	0.214	7.45354e-26	PSMB10
MDH2	2.5921e-30	0.282673	0.399	0.268	8.6934e-26	MDH2
ATP5MF	4.08371e-30	0.272233	0.413	0.285	1.36959e-25	ATP5MF
JAK1	5.7805e-30	-0.350387	0.122	0.209	1.93866e-25	JAK1
NDUFA4	1.20118e-29	0.27244	0.556	0.42	4.02851e-25	NDUFA4
LGALS9	6.35871e-29	0.295761	0.138	0.054	2.13258e-24	LGALS9
RCBTB2	1.2134e-28	-0.3635	0.071	0.144	4.06948e-24	RCBTB2
S100A6	1.42104e-28	-0.466986	0.772	0.783	4.7659e-24	S100A6
TNFRSF1B	2.28867e-28	-0.379683	0.122	0.212	7.67574e-24	TNFRSF1B
IFI27L2	8.37136e-28	0.277377	0.159	0.066	2.80759e-23	IFI27L2
KDSR	1.13121e-27	-0.318569	0.057	0.129	3.79385e-23	KDSR
MT-ND2	1.26436e-27	-0.334335	0.749	0.781	4.24041e-23	MT-ND2
UQCR10	1.54651e-27	0.270044	0.397	0.274	5.1867e-23	UQCR10
LSM7	2.77414e-27	0.270645	0.303	0.185	9.3039e-23	LSM7
PTPN6	3.33698e-27	0.284611	0.257	0.146	1.11916e-22	PTPN6
POLR2E	3.5615e-27	0.290682	0.274	0.162	1.19446e-22	POLR2E
FYB1	1.09571e-26	0.333792	0.598	0.497	3.67478e-22	FYB1
ID2	1.11688e-26	-0.36466	0.145	0.235	3.74581e-22	ID2
AHR	2.17194e-26	-0.335036	0.078	0.151	7.28424e-22	AHR
PRMT1	2.51698e-26	0.302425	0.25	0.149	8.44145e-22	PRMT1
NCR3	3.63589e-26	-0.342191	0.081	0.156	1.2194e-21	NCR3
S100A4	4.72375e-26	-0.340165	0.909	0.905	1.58425e-21	S100A4
PRDM1	5.49968e-26	-0.367455	0.124	0.207	1.84448e-21	PRDM1
RNF213	5.75035e-26	-0.418267	0.312	0.389	1.92855e-21	RNF213
HSPH1	1.01605e-25	-0.336332	0.101	0.176	3.40764e-21	HSPH1
LMNA	1.73589e-25	-0.30459	0.375	0.464	5.82182e-21	LMNA
LEF1	2.12584e-25	0.315751	0.2	0.112	7.12964e-21	LEF1
SNRPE	3.33997e-25	0.267545	0.223	0.126	1.12016e-20	SNRPE
ARGLU1	7.30725e-25	0.260669	0.315	0.199	2.4507e-20	ARGLU1
SMS	1.15738e-24	0.275842	0.175	0.091	3.88161e-20	SMS
MYL12A	1.33278e-24	-0.285095	0.755	0.799	4.46988e-20	MYL12A
GLIPR1	1.34778e-24	-0.426311	0.15	0.219	4.52017e-20	GLIPR1
PPP4C	2.50638e-24	0.260141	0.251	0.149	8.4059e-20	PPP4C
MRPL52	3.22138e-24	0.314659	0.23	0.144	1.08039e-19	MRPL52
GZMA	4.40975e-24	-0.583644	0.058	0.107	1.47894e-19	GZMA
STK17B	6.31869e-24	-0.332356	0.341	0.422	2.11916e-19	STK17B
SNRPC	7.25108e-24	0.258219	0.261	0.16	2.43187e-19	SNRPC
TNFAIP3	1.02603e-23	-0.439589	0.196	0.268	3.44109e-19	TNFAIP3
CXCR6	2.5527e-23	-0.359569	0.059	0.116	8.56126e-19	CXCR6
GIMAP6	4.31258e-23	0.250292	0.103	0.039	1.44635e-18	GIMAP6
CHURC1	4.50467e-23	0.251185	0.319	0.208	1.51078e-18	CHURC1
EWSR1	5.96959e-23	0.25862	0.324	0.219	2.00208e-18	EWSR1
LMO4	7.42612e-23	-0.383675	0.121	0.181	2.49057e-18	LMO4
DGKA	7.46291e-23	0.252646	0.199	0.104	2.50291e-18	DGKA
SCAND1	9.60924e-23	0.264041	0.288	0.187	3.22275e-18	SCAND1
TSC22D3	2.12623e-22	-0.412541	0.483	0.525	7.13095e-18	TSC22D3
MAL	2.26863e-22	0.343436	0.225	0.144	7.60853e-18	MAL
GEM	2.91445e-22	-0.334084	0.061	0.128	9.77447e-18	GEM
TNFRSF4	3.65305e-22	0.346511	0.263	0.163	1.22516e-17	TNFRSF4
SMCHD1	5.0925e-22	-0.323203	0.111	0.186	1.70792e-17	SMCHD1
SEC61G	5.7818e-22	0.264971	0.325	0.221	1.9391e-17	SEC61G
EMD	7.16894e-22	-0.281803	0.141	0.223	2.40432e-17	EMD
FKBP8	7.66093e-22	0.262348	0.267	0.171	2.56932e-17	FKBP8
RCSD1	9.45014e-22	0.306876	0.274	0.187	3.16939e-17	RCSD1
TRAV9-2	1.51022e-21	0.429338	0.101	0.04	5.06498e-17	TRAV9-2
STOML2	1.59236e-21	0.268682	0.17	0.092	5.34045e-17	STOML2
DDIT4	1.69601e-21	-0.376215	0.314	0.386	5.68806e-17	DDIT4
SLIRP	2.23859e-21	0.294222	0.142	0.077	7.50778e-17	SLIRP
MT1E	3.65806e-21	0.410571	0.17	0.105	1.22684e-16	MT1E
RABAC1	4.81209e-21	-0.301589	0.315	0.391	1.61388e-16	RABAC1
STMN1	7.13259e-21	0.344394	0.19	0.112	2.39213e-16	STMN1
TENT5C	8.49109e-21	-0.329647	0.052	0.102	2.84774e-16	TENT5C
TNFSF14	9.92389e-21	-0.33326	0.057	0.102	3.32827e-16	TNFSF14
DNAJB1	1.62336e-20	-0.288341	0.322	0.405	5.44442e-16	DNAJB1
CDC42EP3	3.04738e-20	-0.317548	0.061	0.112	1.02203e-15	CDC42EP3
COX16	4.59e-20	0.250157	0.21	0.126	1.53939e-15	COX16
DNAJA1	5.4768e-20	-0.376836	0.233	0.295	1.83681e-15	DNAJA1
TSPYL2	2.775e-19	-0.341426	0.091	0.148	9.30678e-15	TSPYL2
CCDC107	3.10745e-19	-0.323631	0.146	0.209	1.04218e-14	CCDC107
KLRB1	4.22811e-19	-0.37393	0.119	0.188	1.41802e-14	KLRB1
GLUD1	6.95137e-19	-0.302839	0.083	0.139	2.33135e-14	GLUD1
TMX4	1.08065e-18	-0.255756	0.075	0.138	3.62429e-14	TMX4
GATA3	1.25795e-18	0.280777	0.297	0.218	4.21893e-14	GATA3
PERP	1.88197e-18	-0.31032	0.146	0.215	6.31175e-14	PERP
RNF149	4.10986e-18	-0.293372	0.119	0.185	1.37836e-13	RNF149
RGS2	5.57504e-18	-0.282892	0.061	0.111	1.86976e-13	RGS2
HLA-DRA	1.58196e-17	0.303092	0.234	0.146	5.30556e-13	HLA-DRA
ITGB1	1.80278e-17	0.251922	0.346	0.255	6.04617e-13	ITGB1
ACTN4	7.2352e-17	-0.302564	0.177	0.239	2.42654e-12	ACTN4
HPGD	1.81426e-16	-0.368714	0.066	0.117	6.08467e-12	HPGD
IQGAP1	1.89691e-16	-0.32864	0.293	0.351	6.36187e-12	IQGAP1
CST7	2.4122e-16	-0.355632	0.303	0.356	8.09003e-12	CST7
DUSP2	3.33977e-16	-0.475404	0.103	0.144	1.12009e-11	DUSP2
S100A2	3.66886e-16	0.407171	0.136	0.077	1.23046e-11	S100A2
RPLP0	8.65281e-16	-0.265128	0.922	0.923	2.90198e-11	RPLP0
HSPA1B	1.14764e-15	-0.316716	0.357	0.428	3.84897e-11	HSPA1B
RANBP1	1.4483e-15	0.305517	0.183	0.126	4.85732e-11	RANBP1
SLF1	2.90606e-15	-0.263866	0.06	0.103	9.74634e-11	SLF1
MCL1	3.57908e-15	-0.292581	0.17	0.228	1.20035e-10	MCL1
SLAMF1	3.86877e-15	-0.30217	0.186	0.24	1.29751e-10	SLAMF1
JAML	7.62593e-15	-0.272525	0.122	0.184	2.55758e-10	JAML
COTL1	1.25397e-14	-0.274375	0.105	0.154	4.20558e-10	COTL1
ATP2B4	1.45102e-14	-0.269214	0.109	0.164	4.86644e-10	ATP2B4
RPS5	1.83426e-14	-0.254833	0.888	0.883	6.15174e-10	RPS5
DUSP4	6.74477e-14	-0.398359	0.14	0.18	2.26206e-09	DUSP4
CYTOR	7.39285e-14	-0.254922	0.177	0.239	2.47941e-09	CYTOR
ADGRE5	1.52479e-13	-0.274006	0.138	0.188	5.11384e-09	ADGRE5
LRRFIP1	1.5973e-13	-0.253626	0.213	0.274	5.35701e-09	LRRFIP1
DSP	2.43096e-13	-0.351523	0.104	0.146	8.15295e-09	DSP
MT1X	2.63337e-13	0.411389	0.298	0.236	8.83181e-09	MT1X
ATP2B1	2.74791e-13	-0.276706	0.157	0.21	9.21594e-09	ATP2B1
SELENOM	3.1407e-13	-0.303528	0.12	0.158	1.05333e-08	SELENOM
TUBB4B	1.1605e-12	-0.274399	0.146	0.191	3.89208e-08	TUBB4B
PGM2L1	2.74294e-12	0.257306	0.146	0.097	9.19926e-08	PGM2L1
PTGER4	3.38931e-12	-0.276753	0.135	0.177	1.13671e-07	PTGER4
SERTAD1	4.10714e-12	-0.250848	0.068	0.104	1.37745e-07	SERTAD1
DMKN	4.18849e-12	-0.372151	0.114	0.156	1.40474e-07	DMKN
TUBA4A	4.32591e-12	-0.264088	0.204	0.248	1.45082e-07	TUBA4A
RSBN1	5.31002e-12	-0.25241	0.108	0.147	1.78088e-07	RSBN1
STK4	9.03665e-12	-0.256581	0.378	0.424	3.03071e-07	STK4
EZR	1.30323e-11	-0.2862	0.396	0.436	4.37076e-07	EZR
RHOH	1.77179e-11	-0.258451	0.196	0.243	5.94224e-07	RHOH
MGST3	6.8689e-11	-0.264204	0.205	0.25	2.30369e-06	MGST3
DIAPH1	7.84819e-11	-0.262103	0.127	0.167	2.63213e-06	DIAPH1
MYADM	3.01241e-10	-0.251665	0.075	0.113	1.0103e-05	MYADM
SAT1	3.60644e-10	-0.369716	0.329	0.355	1.20953e-05	SAT1
AKAP13	5.54959e-10	-0.262129	0.236	0.276	1.86122e-05	AKAP13
UBC	9.14467e-10	-0.269245	0.837	0.825	3.06694e-05	UBC
HSP90B1	1.01584e-09	-0.258322	0.371	0.403	3.40694e-05	HSP90B1
HSPA8	1.9492e-09	-0.25307	0.71	0.713	6.53721e-05	HSPA8
SLC38A2	4.65071e-09	-0.277478	0.155	0.186	0.000155976	SLC38A2
IL2RA	6.26386e-09	0.321475	0.137	0.1	0.000210077	IL2RA
SELENOK	1.70901e-07	-0.273538	0.208	0.23	0.00573168	SELENOK
CTLA4	3.9962e-07	-0.376537	0.17	0.185	0.0134025	CTLA4
KRT1	1.39741e-06	-0.337171	0.208	0.228	0.0468664	KRT1

## Sheet: C2 FB-2
	p_val	avg_logFC	pct.1	pct.2	p_val_adj	Gene
S100A8	0	1.90201	0.328	0.014	0	S100A8
MT2A	0	1.67326	0.864	0.664	0	MT2A
TNC	0	1.50901	0.407	0.058	0	TNC
PRSS23	0	0.831817	0.567	0.255	0	PRSS23
MT-ND3	0	0.738783	0.987	0.937	0	MT-ND3
S100A9	0	1.43735	0.275	0.007	0	S100A9
TMSB4X	8.79114e-307	0.482014	0.982	0.924	2.94837e-302	TMSB4X
CST3	1.66773e-297	0.760602	0.95	0.917	5.59323e-293	CST3
MT-ND4L	1.57615e-283	0.65679	0.994	0.954	5.28608e-279	MT-ND4L
LDHA	9.5085e-261	0.509472	0.862	0.705	3.18896e-256	LDHA
THY1	3.22725e-249	0.511784	0.784	0.632	1.08236e-244	THY1
FGF7	3.49563e-249	0.833025	0.585	0.374	1.17237e-244	FGF7
S100A7	1.46475e-236	1.40765	0.222	0.013	4.91246e-232	S100A7
PI16	1.45051e-228	-1.03598	0.555	0.804	4.86473e-224	PI16
NNMT	6.527e-228	0.595043	0.834	0.69	2.18902e-223	NNMT
GAPDH	8.73307e-223	0.363432	0.979	0.935	2.9289e-218	GAPDH
PLA2G2A	2.36527e-218	0.968057	0.565	0.315	7.93264e-214	PLA2G2A
PFN1	5.29174e-214	0.587784	0.751	0.617	1.77474e-209	PFN1
COMP	2.73363e-209	1.0998	0.405	0.124	9.16804e-205	COMP
PRG4	4.87661e-209	1.21149	0.461	0.285	1.63552e-204	PRG4
COL15A1	8.35477e-205	0.592189	0.368	0.117	2.80202e-200	COL15A1
LEPR	8.81925e-204	-0.757397	0.121	0.388	2.9578e-199	LEPR
KRT10	1.68054e-197	-0.888866	0.337	0.582	5.63621e-193	KRT10
MGP	3.30676e-192	-0.620412	0.888	0.975	1.10902e-187	MGP
MT1E	7.63168e-192	0.851176	0.655	0.484	2.55951e-187	MT1E
SGK1	2.46301e-191	0.567451	0.364	0.151	8.26044e-187	SGK1
DKK3	1.06809e-190	0.572429	0.29	0.126	3.58215e-186	DKK3
MEDAG	3.72344e-190	0.524134	0.444	0.259	1.24877e-185	MEDAG
CCL26	6.83747e-190	2.15215	0.192	0.008	2.29315e-185	CCL26
CLU	2.0383e-189	0.67188	0.803	0.738	6.83606e-185	CLU
STEAP4	2.14188e-189	0.783128	0.426	0.224	7.18345e-185	STEAP4
ADH1B	4.63542e-187	-0.764106	0.377	0.66	1.55463e-182	ADH1B
HIF1A	6.31589e-183	0.660149	0.429	0.216	2.11822e-178	HIF1A
RPS27	3.31346e-182	0.318351	0.967	0.896	1.11127e-177	RPS27
KRT1	1.35391e-181	-0.734517	0.134	0.412	4.54075e-177	KRT1
FBLN1	1.06716e-177	-0.5847	0.78	0.935	3.57903e-173	FBLN1
MIR4435-2HG	1.85974e-177	0.484017	0.376	0.179	6.23718e-173	MIR4435-2HG
LGALS3	1.75074e-172	-0.528494	0.938	0.974	5.87163e-168	LGALS3
CTSB	1.01484e-169	0.553813	0.789	0.677	3.40356e-165	CTSB
SLPI	1.87101e-163	-1.35785	0.33	0.575	6.27501e-159	SLPI
CYR61	8.29742e-162	0.535137	0.481	0.286	2.78279e-157	CYR61
KRT6A	2.68121e-159	1.2866	0.255	0.059	8.99223e-155	KRT6A
DMKN	1.83916e-157	-0.663527	0.121	0.373	6.16819e-153	DMKN
CAVIN3	7.79802e-153	0.390237	0.63	0.511	2.6153e-148	CAVIN3
SOD3	1.10613e-151	0.324652	0.81	0.634	3.70974e-147	SOD3
PLPP1	2.30369e-148	0.489348	0.704	0.658	7.72612e-144	PLPP1
TRAC	8.6155e-148	0.469792	0.249	0.079	2.88947e-143	TRAC
ITM2B	1.66773e-146	0.506546	0.73	0.667	5.59323e-142	ITM2B
KRT16	2.05566e-146	1.02283	0.2	0.031	6.89426e-142	KRT16
ARID5B	2.63552e-146	0.46397	0.562	0.387	8.839e-142	ARID5B
TXNIP	8.18282e-145	-0.536241	0.431	0.68	2.74436e-140	TXNIP
PCOLCE2	1.29145e-144	0.55417	0.429	0.318	4.33126e-140	PCOLCE2
RPS29	4.73602e-141	0.392944	0.721	0.572	1.58837e-136	RPS29
DCN	5.12347e-139	-0.335671	0.997	1	1.71831e-134	DCN
OGN	7.05213e-138	-0.757637	0.121	0.305	2.36514e-133	OGN
PPDPF	5.85898e-135	-0.611667	0.743	0.876	1.96498e-130	PPDPF
ATP5F1E	3.55155e-134	0.318565	0.82	0.733	1.19112e-129	ATP5F1E
CRYAB	7.74037e-134	-0.825281	0.576	0.753	2.59596e-129	CRYAB
PNRC1	1.9017e-132	0.360612	0.667	0.525	6.37792e-128	PNRC1
ARPC1B	4.84602e-130	0.371042	0.59	0.455	1.62526e-125	ARPC1B
MFAP2	5.66957e-130	-0.609355	0.501	0.734	1.90146e-125	MFAP2
HSPB6	1.59748e-129	0.439523	0.385	0.25	5.35764e-125	HSPB6
LMCD1	3.42938e-127	0.561826	0.335	0.184	1.15014e-122	LMCD1
PDE4D	2.16846e-126	0.301361	0.184	0.043	7.27258e-122	PDE4D
ADM	2.90937e-126	0.614512	0.494	0.321	9.75745e-122	ADM
GADD45GIP1	9.9486e-126	0.326775	0.322	0.163	3.33656e-121	GADD45GIP1
MGLL	1.17756e-124	0.339777	0.268	0.109	3.94929e-120	MGLL
SFRP4	2.69825e-124	0.781176	0.188	0.043	9.0494e-120	SFRP4
TYMP	1.01563e-122	0.431587	0.421	0.249	3.40621e-118	TYMP
LGALS7B	7.90112e-122	-0.477349	0.235	0.467	2.64988e-117	LGALS7B
TPM4	1.98522e-120	0.332906	0.736	0.645	6.65802e-116	TPM4
S100A4	7.70508e-118	0.297208	0.97	0.95	2.58413e-113	S100A4
UGP2	1.39405e-117	0.401255	0.481	0.354	4.67536e-113	UGP2
CYBA	6.94336e-113	0.323808	0.581	0.47	2.32866e-108	CYBA
KRT2	1.31575e-112	-0.50395	0.022	0.153	4.41275e-108	KRT2
PROCR	2.49253e-112	0.411827	0.432	0.326	8.35945e-108	PROCR
RHOB	3.90041e-112	0.460147	0.492	0.405	1.30812e-107	RHOB
FKBP1A	2.89566e-111	0.368544	0.684	0.576	9.71148e-107	FKBP1A
MT1M	3.61531e-110	0.787237	0.532	0.426	1.2125e-105	MT1M
LOXL2	3.2362e-109	0.299177	0.205	0.065	1.08536e-104	LOXL2
CP	3.59843e-108	-0.539151	0.263	0.479	1.20684e-103	CP
AQP1	7.83144e-108	0.450369	0.547	0.481	2.62651e-103	AQP1
ALDOA	1.2803e-106	0.282896	0.783	0.712	4.29388e-102	ALDOA
FHL2	3.85606e-106	0.310183	0.323	0.169	1.29325e-101	FHL2
RPL10	5.05237e-105	-0.285103	0.995	0.995	1.69446e-100	RPL10
ABL2	6.12444e-105	0.303851	0.256	0.112	2.05401e-100	ABL2
KRT15	7.48176e-105	-0.565726	0.024	0.149	2.50923e-100	KRT15
TNFAIP6	1.10203e-103	0.817165	0.598	0.459	3.696e-99	TNFAIP6
SH3BGRL3	1.14072e-103	0.268669	0.912	0.875	3.82575e-99	SH3BGRL3
CD47	1.19494e-103	0.329316	0.458	0.325	4.0076e-99	CD47
IGFBP6	7.28087e-102	0.60752	0.768	0.72	2.44186e-97	IGFBP6
PKM	9.3305e-102	0.309556	0.73	0.65	3.12926e-97	PKM
MIF	3.68955e-100	0.335594	0.849	0.763	1.2374e-95	MIF
COL6A5	4.40519e-97	0.705748	0.155	0.027	1.47741e-92	COL6A5
C1QTNF7	6.01946e-97	-0.400415	0.105	0.298	2.01881e-92	C1QTNF7
ROMO1	2.93083e-96	0.270488	0.598	0.498	9.82941e-92	ROMO1
BST2	2.71155e-95	-0.924999	0.121	0.225	9.09399e-91	BST2
NR4A1	4.51186e-95	0.278751	0.594	0.441	1.51319e-90	NR4A1
CTGF	8.19832e-95	0.471586	0.414	0.29	2.74955e-90	CTGF
CD74	6.60501e-94	1.24401	0.47	0.231	2.21519e-89	CD74
OMD	8.67059e-94	-0.481455	0.216	0.418	2.90794e-89	OMD
IGFBP4	2.4683e-92	0.398862	0.625	0.519	8.27819e-88	IGFBP4
AKR1C1	1.7182e-91	0.300817	0.466	0.377	5.7625e-87	AKR1C1
CHRDL1	2.02654e-89	-0.626469	0.295	0.466	6.79659e-85	CHRDL1
SRPX	4.11583e-89	0.466143	0.459	0.298	1.38037e-84	SRPX
COX7A1	5.39398e-89	0.260299	0.519	0.426	1.80903e-84	COX7A1
SAT1	4.78282e-88	0.456945	0.567	0.433	1.60406e-83	SAT1
MME	5.67496e-88	0.556247	0.153	0.041	1.90327e-83	MME
CTSC	1.07672e-87	0.602271	0.22	0.074	3.61111e-83	CTSC
GSTM5	2.90429e-85	-0.506003	0.1	0.261	9.74042e-81	GSTM5
WISP2	4.45056e-85	-0.376478	0.802	0.926	1.49263e-80	WISP2
SFRP1	2.4907e-84	0.354174	0.206	0.092	8.3533e-80	SFRP1
SERPINE2	1.19642e-83	0.477604	0.224	0.088	4.01257e-79	SERPINE2
ENO1	1.9226e-83	0.270598	0.679	0.596	6.44802e-79	ENO1
CD44	3.45735e-83	0.276957	0.748	0.666	1.15952e-78	CD44
XBP1	7.8989e-83	0.270338	0.405	0.317	2.64913e-78	XBP1
CCDC85B	3.01902e-82	0.261863	0.294	0.188	1.01252e-77	CCDC85B
STMN2	5.49211e-82	0.555349	0.195	0.059	1.84194e-77	STMN2
TNFRSF12A	2.22e-79	0.308075	0.23	0.118	7.44543e-75	TNFRSF12A
SCAND1	3.40507e-79	0.259146	0.492	0.395	1.14199e-74	SCAND1
KRTDAP	3.95414e-79	-0.459298	0.111	0.253	1.32614e-74	KRTDAP
RUNX1	5.73559e-79	0.266602	0.201	0.083	1.9236e-74	RUNX1
MRPL41	1.45282e-78	0.28292	0.384	0.296	4.87246e-74	MRPL41
PENK	5.34642e-78	0.312362	0.132	0.038	1.79308e-73	PENK
MDK	5.69112e-78	-0.805318	0.158	0.278	1.90869e-73	MDK
CCL19	6.75469e-78	1.07084	0.117	0.012	2.26539e-73	CCL19
CNN3	3.0489e-77	0.262649	0.59	0.503	1.02254e-72	CNN3
CYTOR	6.15726e-77	0.269875	0.313	0.19	2.06502e-72	CYTOR
CFB	3.89435e-76	0.256878	0.257	0.138	1.30609e-71	CFB
MMP2	1.7558e-75	-0.487862	0.837	0.933	5.88862e-71	MMP2
MT-ATP8	1.80732e-75	0.456283	0.942	0.841	6.06138e-71	MT-ATP8
CILP	2.89806e-74	0.34318	0.561	0.449	9.7195e-70	CILP
PDK4	2.48196e-73	0.458426	0.288	0.211	8.32398e-69	PDK4
HMGN1	5.33223e-73	0.261961	0.272	0.157	1.78832e-68	HMGN1
SPOCK1	1.03686e-72	0.307344	0.394	0.293	3.47743e-68	SPOCK1
UQCRFS1	1.06982e-71	0.259574	0.335	0.235	3.58796e-67	UQCRFS1
TNFRSF1A	1.58283e-71	0.253555	0.479	0.379	5.30849e-67	TNFRSF1A
SGCA	2.16856e-71	-0.468883	0.169	0.362	7.27291e-67	SGCA
EMP1	7.72634e-70	0.267743	0.648	0.596	2.59126e-65	EMP1
GPNMB	1.24509e-69	-0.449482	0.668	0.793	4.17579e-65	GPNMB
SOD2	1.62602e-69	0.323202	0.594	0.432	5.45334e-65	SOD2
CES1	8.66521e-69	-0.502823	0.186	0.334	2.90614e-64	CES1
FABP5	1.11517e-68	0.93536	0.244	0.108	3.74007e-64	FABP5
NAMPT	3.49294e-68	0.458874	0.364	0.264	1.17146e-63	NAMPT
SERPINE1	8.16972e-68	0.387716	0.202	0.107	2.73996e-63	SERPINE1
HAS1	1.19118e-67	0.252092	0.132	0.051	3.99499e-63	HAS1
RCN1	8.92593e-67	0.252813	0.438	0.37	2.99358e-62	RCN1
TUBA1C	1.98404e-66	0.287245	0.456	0.385	6.65408e-62	TUBA1C
PDPN	2.54089e-66	0.276349	0.452	0.351	8.52163e-62	PDPN
C1QTNF1	3.92136e-66	0.296158	0.324	0.221	1.31514e-61	C1QTNF1
SLC29A1	7.62224e-64	-0.499888	0.357	0.543	2.55635e-59	SLC29A1
SEMA3B	1.10014e-63	-0.395319	0.103	0.261	3.68966e-59	SEMA3B
CCL18	2.37117e-63	0.95975	0.105	0.012	7.95244e-59	CCL18
CDR1	1.38951e-62	-0.328317	0.037	0.141	4.66015e-58	CDR1
CCL2	2.2185e-62	0.62135	0.293	0.161	7.44041e-58	CCL2
STEAP1	5.11947e-62	0.342089	0.336	0.254	1.71697e-57	STEAP1
TSPAN8	5.41489e-62	-0.387752	0.102	0.278	1.81604e-57	TSPAN8
LGALS7	1.21576e-61	-0.375375	0.09	0.224	4.07741e-57	LGALS7
HLA-DRA	7.95053e-61	1.01249	0.248	0.096	2.66645e-56	HLA-DRA
SOX4	1.11286e-59	-0.440049	0.181	0.324	3.73231e-55	SOX4
MATN4	7.83203e-59	-0.514909	0.118	0.274	2.62671e-54	MATN4
COL6A6	9.97912e-59	0.559014	0.211	0.091	3.3468e-54	COL6A6
ITGAV	6.28192e-58	0.263078	0.307	0.204	2.10683e-53	ITGAV
FBN1	3.21775e-57	0.338737	0.776	0.771	1.07917e-52	FBN1
HTRA3	6.51622e-57	0.329123	0.339	0.22	2.18541e-52	HTRA3
CPZ	6.76808e-57	-0.511447	0.305	0.468	2.26988e-52	CPZ
SELENOP	8.45488e-57	-0.402744	0.692	0.771	2.8356e-52	SELENOP
PHGDH	1.65217e-56	-0.346101	0.099	0.255	5.54103e-52	PHGDH
MT1X	3.11735e-56	0.737036	0.627	0.578	1.0455e-51	MT1X
DSP	3.43628e-55	-0.282586	0.125	0.261	1.15246e-50	DSP
CTSL	3.85063e-54	0.331832	0.628	0.571	1.29142e-49	CTSL
IGFBP7	1.12842e-53	0.4126	0.568	0.477	3.7845e-49	IGFBP7
IGSF10	6.53875e-53	-0.372213	0.097	0.218	2.19296e-48	IGSF10
ITIH5	1.18494e-52	-0.477719	0.379	0.527	3.97407e-48	ITIH5
FHL1	2.44364e-52	0.254588	0.566	0.554	8.19547e-48	FHL1
HPGD	3.28122e-52	-0.299567	0.125	0.322	1.10045e-47	HPGD
THBS1	8.00693e-52	0.549101	0.432	0.372	2.68537e-47	THBS1
MRPS6	1.04405e-50	-0.527984	0.249	0.384	3.50153e-46	MRPS6
CCDC146	1.80844e-50	-0.323516	0.052	0.147	6.06516e-46	CCDC146
LTBP4	2.31773e-49	-0.373909	0.287	0.448	7.7732e-45	LTBP4
SLC39A8	8.79576e-49	0.306365	0.228	0.138	2.94992e-44	SLC39A8
CFH	2.61363e-48	-0.312481	0.766	0.835	8.7656e-44	CFH
RGCC	2.62382e-48	0.251731	0.25	0.174	8.79976e-44	RGCC
PDGFRL	1.00358e-47	-0.453993	0.616	0.756	3.3658e-43	PDGFRL
IL32	1.0748e-47	0.365714	0.396	0.252	3.60466e-43	IL32
MT-ND5	1.34611e-46	0.43156	0.971	0.891	4.51457e-42	MT-ND5
HSP90AA1	1.44921e-46	-0.424438	0.782	0.826	4.86035e-42	HSP90AA1
CADM3	1.95417e-46	-0.315938	0.125	0.284	6.55391e-42	CADM3
CPB1	5.95086e-46	-0.305143	0.066	0.19	1.9958e-41	CPB1
RPL13A	1.30373e-45	-0.39063	0.875	0.9	4.37243e-41	RPL13A
FCGRT	2.39967e-45	-0.429228	0.634	0.774	8.048e-41	FCGRT
ECM2	2.09075e-43	-0.355926	0.258	0.403	7.01195e-39	ECM2
CITED2	9.3993e-43	0.264828	0.278	0.218	3.15234e-38	CITED2
EFEMP1	1.18795e-42	0.265903	0.624	0.57	3.98416e-38	EFEMP1
HLA-DPB1	1.82276e-42	0.743567	0.182	0.083	6.11319e-38	HLA-DPB1
HSPA1B	1.89111e-42	-0.662336	0.606	0.678	6.34242e-38	HSPA1B
FAM180B	2.2345e-41	-0.456266	0.285	0.429	7.49408e-37	FAM180B
ARHGDIB	6.64024e-41	0.372671	0.235	0.141	2.227e-36	ARHGDIB
NABP1	8.51499e-41	0.278422	0.136	0.057	2.85576e-36	NABP1
SLC2A3	2.14903e-39	0.32802	0.344	0.248	7.20742e-35	SLC2A3
FBLN2	2.7152e-39	-0.312968	0.831	0.912	9.10625e-35	FBLN2
GFRA1	4.17201e-39	-0.301109	0.159	0.282	1.39921e-34	GFRA1
SRGN	8.59648e-39	0.433345	0.12	0.032	2.88309e-34	SRGN
CTSK	1.02494e-38	-0.357483	0.891	0.94	3.43745e-34	CTSK
MT1A	1.5756e-38	0.276089	0.108	0.049	5.28425e-34	MT1A
HLA-DPA1	7.23953e-38	0.700972	0.176	0.074	2.42799e-33	HLA-DPA1
PSAP	5.32307e-37	-0.303871	0.891	0.937	1.78525e-32	PSAP
HSP90AB1	3.45778e-36	-0.312731	0.852	0.878	1.15967e-31	HSP90AB1
TUBA1A	2.0299e-35	-0.401304	0.644	0.777	6.80788e-31	TUBA1A
DIO2	7.5471e-35	0.290056	0.155	0.11	2.53115e-30	DIO2
CCDC80	2.33858e-34	-0.424646	0.875	0.938	7.84312e-30	CCDC80
RNASE4	2.38934e-34	-0.348633	0.395	0.545	8.01336e-30	RNASE4
CAPS	5.15409e-34	-0.397826	0.182	0.321	1.72858e-29	CAPS
COL1A2	1.27439e-33	-0.542653	0.96	0.987	4.27406e-29	COL1A2
OLFML3	1.56344e-33	-0.369091	0.654	0.789	5.24348e-29	OLFML3
CYBRD1	2.32133e-33	-0.37827	0.624	0.703	7.78527e-29	CYBRD1
LUC7L3	2.47391e-33	-0.259574	0.262	0.376	8.297e-29	LUC7L3
S100A2	7.14807e-32	0.706237	0.257	0.185	2.39732e-27	S100A2
AR	1.41416e-31	-0.292904	0.118	0.206	4.74282e-27	AR
MAMDC2	2.88877e-31	-0.290968	0.197	0.303	9.68835e-27	MAMDC2
GAS6	1.91217e-30	-0.283309	0.213	0.311	6.41305e-26	GAS6
CDO1	2.58129e-30	-0.265768	0.083	0.17	8.65715e-26	CDO1
IRF1	3.53521e-30	-0.375066	0.198	0.29	1.18564e-25	IRF1
SEPT7	2.36136e-29	-0.291584	0.577	0.685	7.91955e-25	SEPT7
HLA-DRB1	2.31592e-28	0.631371	0.215	0.1	7.76713e-24	HLA-DRB1
SF3B2	6.95544e-27	-0.297637	0.495	0.622	2.33271e-22	SF3B2
FKBP7	1.13679e-26	-0.320552	0.287	0.405	3.81257e-22	FKBP7
MT-CO2	1.79282e-24	0.334216	0.999	0.999	6.01275e-20	MT-CO2
PLIN2	5.19023e-24	-0.300688	0.249	0.362	1.7407e-19	PLIN2
CPE	6.1689e-24	-0.291839	0.249	0.368	2.06893e-19	CPE
DBN1	8.21768e-24	-0.370877	0.46	0.589	2.75605e-19	DBN1
SSPN	1.08924e-23	-0.264485	0.183	0.294	3.65309e-19	SSPN
RPS20	1.10586e-23	-0.335581	0.579	0.667	3.70883e-19	RPS20
DNAJB1	1.96263e-23	-0.437095	0.478	0.569	6.58228e-19	DNAJB1
TSPAN4	5.08876e-23	-0.304419	0.597	0.707	1.70667e-18	TSPAN4
ANG	8.12093e-23	-0.256321	0.183	0.282	2.7236e-18	ANG
ADAMTS1	1.76446e-22	0.299879	0.191	0.154	5.91765e-18	ADAMTS1
CLEC3B	1.06314e-20	-0.399839	0.81	0.893	3.56555e-16	CLEC3B
ID2	2.37328e-20	-0.252179	0.26	0.37	7.95951e-16	ID2
NUPR1	2.35474e-19	-0.291921	0.65	0.751	7.89734e-15	NUPR1
ANTXR1	3.28833e-19	-0.260808	0.309	0.395	1.10284e-14	ANTXR1
TIMP2	4.89709e-18	-0.255426	0.76	0.832	1.64238e-13	TIMP2
ADD3	1.35027e-17	-0.254539	0.466	0.579	4.52855e-13	ADD3
TPM1	1.79213e-17	-0.329799	0.545	0.651	6.01043e-13	TPM1
LMAN1	4.26816e-17	-0.278079	0.509	0.617	1.43145e-12	LMAN1
TPPP3	4.47573e-17	-0.345974	0.292	0.413	1.50107e-12	TPPP3
GSTM3	5.85695e-17	-0.319946	0.357	0.459	1.9643e-12	GSTM3
EPHX1	1.45037e-16	-0.259812	0.427	0.523	4.86427e-12	EPHX1
ACTA2	1.63188e-16	0.265997	0.21	0.172	5.473e-12	ACTA2
IGFBP5	3.80237e-16	-0.253821	0.757	0.866	1.27524e-11	IGFBP5
ITM2A	3.33163e-15	-0.289713	0.151	0.221	1.11736e-10	ITM2A
FXYD1	5.80667e-15	-0.29974	0.496	0.606	1.94744e-10	FXYD1
CPQ	6.95906e-15	-0.286553	0.387	0.488	2.33393e-10	CPQ
ELN	7.11849e-15	-0.433838	0.577	0.69	2.3874e-10	ELN
ANGPTL1	2.45032e-14	-0.251409	0.507	0.653	8.21787e-10	ANGPTL1
TAGLN	5.01082e-14	0.435043	0.138	0.096	1.68053e-09	TAGLN
DDX24	7.17735e-14	-0.263582	0.502	0.576	2.40714e-09	DDX24
COL1A1	9.27776e-14	-0.459704	0.928	0.964	3.11157e-09	COL1A1
XG	9.60294e-14	-0.255206	0.411	0.502	3.22064e-09	XG
QPCT	1.11332e-13	-0.293494	0.444	0.557	3.73384e-09	QPCT
SELENOW	3.94918e-13	-0.278001	0.663	0.746	1.32447e-08	SELENOW
SCARA5	5.72987e-13	-0.277323	0.489	0.608	1.92168e-08	SCARA5
FOSB	3.9911e-12	-0.271675	0.262	0.32	1.33854e-07	FOSB
VASN	4.16949e-12	-0.285182	0.46	0.542	1.39836e-07	VASN
HSPA1A	8.7402e-12	-0.46273	0.771	0.746	2.93129e-07	HSPA1A
MMP14	9.89085e-12	-0.325999	0.529	0.584	3.31719e-07	MMP14
RNASE1	1.6426e-11	0.43317	0.142	0.068	5.50896e-07	RNASE1
PLTP	2.83808e-10	-0.275202	0.596	0.68	9.51836e-06	PLTP
TENT5A	2.27121e-09	-0.285993	0.431	0.51	7.6172e-05	TENT5A
IER3	6.10692e-09	-0.330282	0.351	0.401	0.000204814	IER3
LGALS3BP	1.58764e-08	-0.294892	0.353	0.351	0.000532463	LGALS3BP
NUCB2	8.09513e-07	-0.2672	0.52	0.59	0.0271495	NUCB2

## Sheet: C3 TC-2
	p_val	avg_logFC	pct.1	pct.2	p_val_adj	Gene
ZFP36L2	5.09188e-289	-1.01162	0.523	0.784	1.70772e-284	ZFP36L2
FBXO32	1.65393e-267	-0.989016	0.043	0.304	5.54696e-263	FBXO32
ANXA1	9.04879e-239	-0.895352	0.626	0.825	3.03478e-234	ANXA1
IGFL2	2.40666e-227	1.29674	0.229	0.004	8.07147e-223	IGFL2
PHLDA1	1.36631e-210	-0.867542	0.101	0.385	4.58233e-206	PHLDA1
S100A8	3.71345e-188	1.28268	0.225	0.013	1.24542e-183	S100A8
CD248	5.74173e-169	-0.835088	0.068	0.279	1.92566e-164	CD248
PCSK1N	6.8986e-167	-0.44151	0.003	0.138	2.31365e-162	PCSK1N
CSRNP1	6.12768e-158	-0.686836	0.131	0.381	2.0551e-153	CSRNP1
ZNF331	5.8601e-150	-0.747936	0.265	0.52	1.96536e-145	ZNF331
C4orf48	2.13106e-148	-0.514268	0.026	0.201	7.14715e-144	C4orf48
SLC2A3	2.84018e-143	-0.548829	0.714	0.867	9.52538e-139	SLC2A3
ATP5F1D	1.53535e-142	-0.519912	0.028	0.194	5.14925e-138	ATP5F1D
TNFRSF1B	1.03683e-140	-0.918653	0.13	0.345	3.4773e-136	TNFRSF1B
CD74	3.76253e-137	0.527941	0.803	0.577	1.26188e-132	CD74
CXCL13	6.50095e-137	2.21635	0.207	0.027	2.18029e-132	CXCL13
ITM2B	6.93896e-134	-0.622091	0.303	0.568	2.32719e-129	ITM2B
TRAV27	2.75615e-132	1.33865	0.148	0.006	9.24359e-128	TRAV27
CORO1B	7.34609e-132	0.857786	0.343	0.115	2.46373e-127	CORO1B
SAMSN1	1.79495e-125	-0.593451	0.49	0.704	6.01989e-121	SAMSN1
AHNAK	3.14719e-125	-0.783474	0.558	0.712	1.05551e-120	AHNAK
S100A9	1.34225e-123	0.901963	0.16	0.013	4.50164e-119	S100A9
CTHRC1	7.07672e-123	-0.646036	0.044	0.203	2.37339e-118	CTHRC1
FOSB	2.18073e-122	-0.714169	0.265	0.495	7.31372e-118	FOSB
RPS26	1.11646e-121	0.387721	0.857	0.682	3.74439e-117	RPS26
TRBV5-6	7.83454e-121	1.17056	0.135	0.005	2.62755e-116	TRBV5-6
EPHX2	5.86238e-117	0.606643	0.167	0.014	1.96613e-112	EPHX2
TRAV8-4	1.69032e-115	0.883799	0.14	0.007	5.66898e-111	TRAV8-4
LGALS3	5.67023e-115	-0.548367	0.379	0.623	1.90168e-110	LGALS3
MT1G	1.88924e-114	1.35984	0.125	0.003	6.33612e-110	MT1G
TRAV21	2.37297e-112	-0.616545	0.24	0.513	7.95847e-108	TRAV21
RPL10	3.32695e-112	-0.293041	0.993	0.998	1.11579e-107	RPL10
PBX4	2.783e-111	-0.398999	0.01	0.121	9.33364e-107	PBX4
PASK	2.25477e-110	0.606212	0.215	0.04	7.56204e-106	PASK
PRNP	4.18931e-109	-0.588419	0.211	0.426	1.40501e-104	PRNP
LINC01480	6.32943e-109	0.606494	0.113	0.001	2.12276e-104	LINC01480
PDE4B	2.47237e-106	-0.651201	0.168	0.384	8.29183e-102	PDE4B
TRBV3-1	5.07133e-106	-1.38568	0.073	0.21	1.70082e-101	TRBV3-1
INSIG1	4.53589e-105	-0.665564	0.194	0.4	1.52125e-100	INSIG1
SCG2	6.57322e-105	0.66261	0.108	0.002	2.20453e-100	SCG2
CST7	1.41841e-104	-0.735204	0.349	0.523	4.75707e-100	CST7
BTG1	3.7514e-103	-0.54527	0.602	0.76	1.25814e-98	BTG1
RGCC	2.04512e-101	-0.672009	0.072	0.234	6.85891e-97	RGCC
CPM	1.57035e-99	0.550802	0.14	0.013	5.26665e-95	CPM
RPL27A	1.05153e-97	0.440573	0.771	0.596	3.52662e-93	RPL27A
CDKN1A	1.54644e-97	-0.602878	0.212	0.407	5.18645e-93	CDKN1A
IGHM	4.52753e-97	0.615404	0.102	0.002	1.51844e-92	IGHM
CAST	9.12306e-97	-0.576393	0.194	0.394	3.05969e-92	CAST
SLA	8.67223e-96	-0.670741	0.319	0.493	2.90849e-91	SLA
NR4A2	5.85647e-95	-0.428801	0.484	0.689	1.96414e-90	NR4A2
TNFRSF4	6.03823e-94	0.819225	0.277	0.1	2.0251e-89	TNFRSF4
CCDC85B	3.16789e-93	-0.469452	0.111	0.313	1.06245e-88	CCDC85B
EGLN3	5.03393e-93	-0.59544	0.111	0.291	1.68828e-88	EGLN3
STK17B	2.95962e-92	-0.523193	0.461	0.64	9.92598e-88	STK17B
MCL1	2.98544e-92	-0.594152	0.28	0.466	1.00126e-87	MCL1
B3GNT2	1.17765e-91	-0.409125	0.022	0.135	3.94961e-87	B3GNT2
CLU	3.78951e-91	-0.594381	0.137	0.318	1.27093e-86	CLU
RPS15A	1.15263e-90	0.320156	0.979	0.945	3.86569e-86	RPS15A
LINC02446	1.60593e-90	-0.63339	0.128	0.316	5.38596e-86	LINC02446
S100A7	1.94006e-90	0.805974	0.115	0.009	6.50658e-86	S100A7
RPLP2	1.94529e-89	0.305419	0.963	0.901	6.52411e-85	RPLP2
EZR	4.05076e-89	-0.643442	0.548	0.672	1.35855e-84	EZR
TRBV6-2	8.88633e-89	0.81261	0.122	0.007	2.9803e-84	TRBV6-2
GIMAP4	9.72297e-89	0.582872	0.298	0.113	3.26089e-84	GIMAP4
RPS23	2.58556e-88	0.300078	0.972	0.926	8.67146e-84	RPS23
CASS4	4.4234e-88	-0.503113	0.069	0.227	1.48352e-83	CASS4
SELL	1.64271e-87	0.572689	0.194	0.032	5.50933e-83	SELL
IL7R	3.53891e-87	-0.485374	0.629	0.783	1.18688e-82	IL7R
ALOX5AP	7.47542e-87	-0.468783	0.527	0.688	2.50711e-82	ALOX5AP
LIMD2	9.2722e-87	0.534583	0.543	0.345	3.10971e-82	LIMD2
SIRPG	5.36415e-86	0.437781	0.173	0.028	1.79903e-81	SIRPG
LMNA	2.5888e-85	-0.605182	0.506	0.649	8.68231e-81	LMNA
RPL23A	7.34168e-85	0.363769	0.93	0.851	2.46225e-80	RPL23A
CTSW	5.81658e-84	-0.332789	0.288	0.561	1.95076e-79	CTSW
MAP1LC3B	1.21345e-83	-0.467243	0.143	0.333	4.06968e-79	MAP1LC3B
VPS37B	5.10056e-83	-0.5293	0.118	0.29	1.71063e-78	VPS37B
AHR	3.98339e-82	-0.54449	0.127	0.297	1.33595e-77	AHR
TRBV11-2	4.43836e-81	-0.78218	0.196	0.398	1.48854e-76	TRBV11-2
KRT10	5.56421e-81	-0.694852	0.194	0.378	1.86612e-76	KRT10
TRAV9-2	1.66449e-80	0.771509	0.128	0.014	5.58238e-76	TRAV9-2
CREM	5.56952e-80	-0.537594	0.265	0.445	1.86791e-75	CREM
FOSL2	8.64733e-80	-0.447735	0.057	0.2	2.90014e-75	FOSL2
TUBB2A	3.30839e-78	-0.493906	0.106	0.265	1.10957e-73	TUBB2A
RPS25	1.22064e-77	0.311296	0.951	0.888	4.09378e-73	RPS25
TMPRSS11E	1.10089e-76	-0.350683	0.011	0.105	3.69215e-72	TMPRSS11E
SRSF5	4.02023e-76	0.462159	0.414	0.22	1.3483e-71	SRSF5
ZYX	4.33637e-76	-0.42023	0.083	0.232	1.45433e-71	ZYX
FTH1	1.85743e-75	-0.452552	0.83	0.875	6.22944e-71	FTH1
SDCBP	5.71878e-75	-0.48825	0.259	0.426	1.91796e-70	SDCBP
CCR7	6.07867e-75	0.517628	0.198	0.051	2.03866e-70	CCR7
HACD1	6.5769e-75	0.521258	0.114	0.014	2.20576e-70	HACD1
KLF6	1.03824e-74	-0.438359	0.645	0.782	3.48204e-70	KLF6
TUBB3	1.31594e-73	-0.292765	0.014	0.104	4.41341e-69	TUBB3
ATF5	2.69492e-73	0.629033	0.167	0.044	9.03821e-69	ATF5
S100A4	1.02556e-72	-0.370798	0.914	0.941	3.43952e-68	S100A4
RPL27	7.50764e-72	0.333226	0.85	0.716	2.51791e-67	RPL27
LGALS1	1.99064e-70	-0.363152	0.608	0.77	6.67622e-66	LGALS1
LMBR1	4.90875e-70	-0.313007	0.018	0.111	1.6463e-65	LMBR1
IL32	6.04622e-70	-0.354895	0.877	0.929	2.02778e-65	IL32
RPL35	8.51689e-70	0.277097	0.913	0.816	2.8564e-65	RPL35
NFKBIA	4.61478e-69	-0.624801	0.381	0.531	1.5477e-64	NFKBIA
RPS4Y1	5.3289e-69	-0.331139	0.515	0.69	1.78721e-64	RPS4Y1
ATP5F1C	1.92456e-68	0.705156	0.416	0.275	6.45458e-64	ATP5F1C
UBE2S	6.47052e-68	-0.291784	0.019	0.113	2.17008e-63	UBE2S
EEF1D	2.00622e-67	-0.334653	0.847	0.875	6.72847e-63	EEF1D
S100A6	3.95999e-67	-0.501132	0.828	0.872	1.3281e-62	S100A6
UBC	1.11374e-66	-0.349437	0.927	0.938	3.73527e-62	UBC
KRT16	1.4145e-66	0.593968	0.161	0.042	4.74395e-62	KRT16
UBE2I	3.00553e-66	0.494887	0.39	0.225	1.00799e-61	UBE2I
TSC22D3	1.44136e-65	-0.52613	0.688	0.765	4.83402e-61	TSC22D3
ITGB2-AS1	3.81386e-65	0.387361	0.133	0.021	1.27909e-60	ITGB2-AS1
ZFP36	6.7695e-64	-0.328784	0.728	0.834	2.27035e-59	ZFP36
RPS18	1.10363e-63	0.296827	0.976	0.951	3.70136e-59	RPS18
TCF7	2.73299e-62	0.453261	0.231	0.097	9.16589e-58	TCF7
HSPA8	3.34306e-62	-0.342997	0.877	0.916	1.1212e-57	HSPA8
HSF1	4.39514e-62	-0.317308	0.035	0.143	1.47404e-57	HSF1
CD55	1.05498e-61	-0.551744	0.191	0.348	3.53818e-57	CD55
LMO4	2.89553e-61	-0.477567	0.222	0.368	9.71103e-57	LMO4
H3F3A	7.84899e-61	0.327485	0.825	0.708	2.63239e-56	H3F3A
NDFIP1	1.737e-59	-0.415337	0.222	0.387	5.82556e-55	NDFIP1
DNAJB6	1.03583e-58	-0.423461	0.346	0.501	3.47395e-54	DNAJB6
TIPARP	6.16461e-58	-0.45654	0.117	0.244	2.06749e-53	TIPARP
RPS15	9.05707e-58	0.253147	0.972	0.93	3.03756e-53	RPS15
RPL31	1.5972e-57	0.292667	0.779	0.631	5.3567e-53	RPL31
SMS	2.2044e-57	0.435255	0.226	0.102	7.39312e-53	SMS
RPL23	2.43433e-57	0.344677	0.655	0.5	8.16424e-53	RPL23
SERP1	2.50424e-57	-0.354195	0.202	0.364	8.39873e-53	SERP1
GABARAPL1	1.39822e-56	-0.433973	0.098	0.228	4.68935e-52	GABARAPL1
CYTIP	1.99534e-56	-0.375467	0.466	0.607	6.69198e-52	CYTIP
HNRNPA1	8.98667e-56	0.335417	0.823	0.72	3.01395e-51	HNRNPA1
KRT6A	1.97721e-55	0.594003	0.157	0.049	6.63115e-51	KRT6A
CXCR6	3.98116e-55	-0.510784	0.063	0.163	1.3352e-50	CXCR6
PNISR	4.88401e-55	0.386454	0.406	0.24	1.638e-50	PNISR
NCR3	1.3449e-54	-0.449222	0.172	0.33	4.51051e-50	NCR3
SEPT6	2.86214e-54	0.371227	0.488	0.332	9.59903e-50	SEPT6
GUK1	2.02942e-53	-0.347802	0.277	0.437	6.80627e-49	GUK1
PTP4A1	2.52809e-53	-0.353491	0.08	0.201	8.47872e-49	PTP4A1
SCML1	5.75544e-53	0.348256	0.111	0.019	1.93026e-48	SCML1
TMX4	6.85162e-53	-0.397132	0.094	0.216	2.2979e-48	TMX4
IL16	7.32582e-53	0.365857	0.271	0.118	2.45693e-48	IL16
PRDM1	8.41977e-53	-0.452076	0.241	0.404	2.82382e-48	PRDM1
COX8A	3.92929e-52	0.330964	0.544	0.389	1.3178e-47	COX8A
KCNA3	1.93102e-51	-0.313643	0.029	0.117	6.47627e-47	KCNA3
GMFG	4.31064e-51	0.315352	0.568	0.406	1.4457e-46	GMFG
SPINT2	4.66323e-51	0.404176	0.173	0.054	1.56396e-46	SPINT2
GPCPD1	7.1996e-51	-0.401656	0.053	0.156	2.4146e-46	GPCPD1
MTSS1	1.17533e-50	-0.405444	0.111	0.238	3.94183e-46	MTSS1
DNAJA1	2.65752e-50	-0.37906	0.5	0.626	8.91278e-46	DNAJA1
METTL9	4.49186e-50	-0.307224	0.058	0.173	1.50648e-45	METTL9
MT2A	5.5354e-50	0.431984	0.575	0.419	1.85646e-45	MT2A
CXCR4	5.88002e-50	-0.340681	0.659	0.773	1.97204e-45	CXCR4
AC016831.7	7.68117e-50	-0.405411	0.185	0.322	2.57611e-45	AC016831.7
TIMP1	1.04248e-49	-0.42674	0.442	0.568	3.49626e-45	TIMP1
GLUD1	5.00469e-49	-0.395624	0.102	0.219	1.67847e-44	GLUD1
TUBA4A	7.14088e-49	-0.43447	0.313	0.444	2.39491e-44	TUBA4A
NBAS	8.68639e-49	-0.418174	0.174	0.3	2.91324e-44	NBAS
NKG7	1.68557e-48	-0.470235	0.198	0.356	5.65305e-44	NKG7
H3F3B	8.11807e-48	-0.291138	0.911	0.936	2.72264e-43	H3F3B
ETS2	1.97276e-47	-0.297433	0.034	0.119	6.61625e-43	ETS2
HPGD	2.19426e-47	-0.457251	0.048	0.129	7.3591e-43	HPGD
JUNB	2.7283e-47	-0.46441	0.825	0.83	9.15017e-43	JUNB
LDLR	2.07267e-46	-0.37474	0.06	0.167	6.95131e-42	LDLR
UBA52	7.88734e-46	0.265796	0.885	0.803	2.64526e-41	UBA52
ADAM19	1.32244e-45	-0.365181	0.068	0.18	4.4352e-41	ADAM19
FCMR	1.62101e-45	0.353729	0.125	0.03	5.43656e-41	FCMR
GNB2	1.78859e-45	-0.310669	0.075	0.182	5.99856e-41	GNB2
PLP2	1.92446e-45	-0.295415	0.506	0.638	6.45425e-41	PLP2
SELENOK	5.84746e-45	-0.456256	0.349	0.458	1.96112e-40	SELENOK
XBP1	6.03895e-45	-0.328118	0.106	0.233	2.02534e-40	XBP1
HILPDA	1.14308e-44	0.356363	0.115	0.031	3.83367e-40	HILPDA
PTHLH	1.18852e-44	0.434337	0.122	0.04	3.98606e-40	PTHLH
RALGAPA1	1.37284e-44	-0.404527	0.119	0.24	4.60424e-40	RALGAPA1
KDSR	1.41363e-44	-0.350847	0.091	0.202	4.74103e-40	KDSR
ERH	5.91123e-44	0.330075	0.414	0.267	1.98251e-39	ERH
FKBP1A	6.57074e-44	0.358593	0.372	0.232	2.20369e-39	FKBP1A
CCR6	6.8416e-44	-0.492547	0.098	0.19	2.29454e-39	CCR6
ATP1B1	7.42628e-44	-0.339567	0.039	0.122	2.49063e-39	ATP1B1
PKM	8.50143e-44	0.418164	0.631	0.514	2.85121e-39	PKM
RGS2	1.29298e-43	-0.522479	0.195	0.294	4.33639e-39	RGS2
HNRNPK	1.58013e-43	0.311707	0.553	0.414	5.29943e-39	HNRNPK
ANKRD28	1.61741e-43	-0.410428	0.134	0.255	5.42448e-39	ANKRD28
TAGAP	3.20392e-43	-0.33978	0.412	0.557	1.07453e-38	TAGAP
RABAC1	4.30967e-43	-0.340418	0.389	0.516	1.44538e-38	RABAC1
CIRBP	4.78595e-43	0.304895	0.608	0.46	1.60511e-38	CIRBP
GEM	4.9002e-43	-0.537706	0.171	0.293	1.64343e-38	GEM
TARSL2	5.67925e-43	-0.256896	0.027	0.113	1.90471e-38	TARSL2
FUS	1.88594e-42	0.314232	0.631	0.502	6.32506e-38	FUS
TSPYL2	3.72667e-42	-0.434901	0.177	0.296	1.24985e-37	TSPYL2
PTGER4	5.42537e-42	-0.420357	0.328	0.452	1.81956e-37	PTGER4
TMSB4X	7.45646e-42	0.271695	0.99	0.985	2.50075e-37	TMSB4X
CTSL	8.07032e-42	0.523266	0.104	0.028	2.70662e-37	CTSL
DNPH1	1.04927e-41	0.385102	0.283	0.166	3.51902e-37	DNPH1
DAZAP2	1.66868e-41	0.308689	0.525	0.374	5.59642e-37	DAZAP2
FBLN7	2.13518e-41	0.299742	0.108	0.022	7.16097e-37	FBLN7
TNFAIP8	4.72399e-41	0.352171	0.368	0.224	1.58433e-36	TNFAIP8
JAK1	1.26297e-40	-0.361649	0.141	0.255	4.23573e-36	JAK1
RNF139	1.47343e-40	-0.289634	0.063	0.16	4.94159e-36	RNF139
STAM	1.71032e-40	0.357121	0.174	0.073	5.73605e-36	STAM
XCL1	1.90386e-40	0.47922	0.203	0.095	6.38517e-36	XCL1
CYBA	2.38576e-40	0.343036	0.543	0.413	8.00137e-36	CYBA
NT5C	2.68105e-40	-0.251989	0.061	0.173	8.99172e-36	NT5C
LDHB	3.03745e-40	0.337395	0.636	0.516	1.0187e-35	LDHB
HMGN2	5.51701e-40	0.374243	0.441	0.301	1.85029e-35	HMGN2
HERPUD2	6.60383e-40	-0.316824	0.085	0.194	2.21479e-35	HERPUD2
G3BP2	7.08463e-40	-0.405926	0.299	0.413	2.37604e-35	G3BP2
ATP5PF	1.09735e-39	0.325271	0.399	0.268	3.6803e-35	ATP5PF
TESPA1	1.17942e-39	0.300055	0.176	0.06	3.95555e-35	TESPA1
ATP2B4	4.48282e-39	-0.373544	0.12	0.235	1.50345e-34	ATP2B4
UGP2	5.79924e-39	-0.339867	0.182	0.301	1.94495e-34	UGP2
MBP	1.56097e-38	-0.324495	0.189	0.328	5.23518e-34	MBP
IL13	1.66178e-38	-0.744165	0.092	0.168	5.57327e-34	IL13
YPEL5	3.46797e-38	-0.329054	0.262	0.375	1.16309e-33	YPEL5
RNF149	4.34477e-38	-0.326607	0.134	0.258	1.45715e-33	RNF149
ELOB	4.48944e-38	0.29679	0.564	0.432	1.50567e-33	ELOB
ANKRD37	6.57467e-38	-0.389545	0.077	0.168	2.20501e-33	ANKRD37
GTSF1	1.02523e-37	0.298501	0.141	0.062	3.43842e-33	GTSF1
EMD	1.03028e-37	-0.307333	0.199	0.328	3.45536e-33	EMD
RASGEF1B	1.06518e-37	-0.365085	0.086	0.185	3.57242e-33	RASGEF1B
PFKFB3	1.24586e-37	-0.375919	0.12	0.218	4.17836e-33	PFKFB3
PSMB1	1.30367e-37	0.314865	0.476	0.352	4.37226e-33	PSMB1
TRAF3IP3	2.04637e-37	0.309424	0.379	0.244	6.8631e-33	TRAF3IP3
HIST1H1D	2.05531e-37	0.292418	0.126	0.037	6.89308e-33	HIST1H1D
NDUFA11	2.09862e-37	0.296267	0.239	0.127	7.03835e-33	NDUFA11
AC243960.1	3.22546e-37	0.278632	0.133	0.047	1.08176e-32	AC243960.1
TSEN34	3.54262e-37	-0.324682	0.072	0.154	1.18812e-32	TSEN34
CD82	3.59269e-37	0.371872	0.382	0.261	1.20492e-32	CD82
HLA-DRA	4.69741e-37	0.411829	0.23	0.109	1.57542e-32	HLA-DRA
BRD2	6.59659e-37	-0.338148	0.434	0.546	2.21237e-32	BRD2
TMEM243	9.04247e-37	0.312855	0.325	0.199	3.03266e-32	TMEM243
ZC3HAV1	9.76474e-37	-0.387327	0.323	0.441	3.2749e-32	ZC3HAV1
NFE2L2	1.97727e-36	-0.346281	0.155	0.265	6.63138e-32	NFE2L2
RGS1	2.69372e-36	-0.257227	0.4	0.574	9.03418e-32	RGS1
JUND	2.78477e-36	-0.311354	0.113	0.224	9.33958e-32	JUND
SPNS1	4.57769e-36	0.380191	0.134	0.059	1.53527e-31	SPNS1
MCM5	9.1089e-36	0.298812	0.113	0.041	3.05494e-31	MCM5
TIGIT	1.83027e-35	0.310173	0.191	0.088	6.13837e-31	TIGIT
RNPS1	2.25771e-35	0.327709	0.327	0.207	7.57191e-31	RNPS1
KLHL42	2.29892e-35	0.280752	0.103	0.032	7.71011e-31	KLHL42
EWSR1	2.35956e-35	0.283349	0.405	0.28	7.91349e-31	EWSR1
RNF213	2.53898e-35	-0.397913	0.363	0.478	8.51524e-31	RNF213
ARGLU1	4.62428e-35	0.316768	0.369	0.246	1.55089e-30	ARGLU1
ID3	8.74096e-35	0.387576	0.26	0.142	2.93154e-30	ID3
NR4A1	1.03884e-34	-0.275003	0.441	0.584	3.48406e-30	NR4A1
SELENOH	1.09819e-34	0.301388	0.428	0.306	3.68312e-30	SELENOH
TGIF1	1.876e-34	-0.350522	0.195	0.294	6.29174e-30	TGIF1
RCBTB2	2.87482e-34	-0.354768	0.11	0.214	9.64158e-30	RCBTB2
ANKRD10	5.61633e-34	0.293629	0.254	0.136	1.8836e-29	ANKRD10
RHOH	6.0958e-34	-0.319362	0.315	0.428	2.04441e-29	RHOH
SLC7A5	7.44118e-34	-0.27593	0.063	0.151	2.49562e-29	SLC7A5
STAT1	1.08958e-33	0.316513	0.311	0.189	3.65423e-29	STAT1
HLA-F	1.19646e-33	0.291065	0.358	0.234	4.01268e-29	HLA-F
PHTF2	1.6998e-33	-0.367941	0.169	0.273	5.7008e-29	PHTF2
RPLP0	1.9444e-33	-0.27232	0.958	0.955	6.52114e-29	RPLP0
NPM1	2.56074e-33	0.280646	0.814	0.732	8.58822e-29	NPM1
STK4	1.17428e-32	-0.317182	0.453	0.564	3.93829e-28	STK4
PDIA3	1.2201e-32	-0.327169	0.327	0.457	4.09196e-28	PDIA3
CPD	1.33226e-32	-0.252386	0.045	0.125	4.46813e-28	CPD
LPAR6	1.44916e-32	-0.348123	0.164	0.285	4.8602e-28	LPAR6
IKZF2	3.28634e-32	0.322066	0.124	0.043	1.10217e-27	IKZF2
CD44	3.30389e-32	-0.320362	0.623	0.697	1.10806e-27	CD44
CALM1	3.49056e-32	-0.263463	0.794	0.829	1.17066e-27	CALM1
GLUL	4.41341e-32	-0.281922	0.128	0.238	1.48017e-27	GLUL
DGKA	5.63484e-32	0.295265	0.209	0.106	1.88981e-27	DGKA
FYB1	6.10698e-32	0.434529	0.625	0.549	2.04816e-27	FYB1
LGALS9	7.20124e-32	0.278066	0.145	0.066	2.41515e-27	LGALS9
CD9	8.16482e-32	-0.311167	0.227	0.366	2.73832e-27	CD9
PTPN7	1.09578e-31	0.261502	0.34	0.213	3.67504e-27	PTPN7
PSMB10	1.50641e-31	0.291228	0.339	0.221	5.05219e-27	PSMB10
ELF1	2.07229e-31	-0.313499	0.381	0.488	6.95004e-27	ELF1
PMAIP1	2.14583e-31	0.274263	0.148	0.053	7.19668e-27	PMAIP1
RPL36A	2.17137e-31	0.266235	0.548	0.424	7.28234e-27	RPL36A
SNRPD1	3.17862e-31	0.283664	0.308	0.2	1.06604e-26	SNRPD1
CDK6	5.06624e-31	0.258238	0.165	0.076	1.69912e-26	CDK6
SMCHD1	7.71998e-31	-0.329592	0.155	0.264	2.58913e-26	SMCHD1
DDT	1.02991e-30	0.254676	0.212	0.11	3.4541e-26	DDT
UQCRC2	1.04204e-30	0.312409	0.279	0.172	3.4948e-26	UQCRC2
MFSD10	2.00456e-30	0.3016	0.269	0.164	6.72288e-26	MFSD10
CDKN1B	2.52245e-30	-0.27354	0.371	0.481	8.4598e-26	CDKN1B
MCM7	3.28834e-30	0.268207	0.117	0.044	1.10284e-25	MCM7
ATP1A1	3.8945e-30	-0.278944	0.099	0.193	1.30614e-25	ATP1A1
CAPN2	5.36187e-30	-0.277527	0.102	0.204	1.79826e-25	CAPN2
ARL4C	5.924e-30	-0.302693	0.231	0.338	1.98679e-25	ARL4C
XCL2	6.48768e-30	0.372039	0.107	0.03	2.17584e-25	XCL2
IL10RA	7.34821e-30	-0.361668	0.259	0.371	2.46444e-25	IL10RA
PLEC	8.69953e-30	-0.324787	0.185	0.293	2.91765e-25	PLEC
OSBPL3	9.46187e-30	-0.278008	0.072	0.164	3.17332e-25	OSBPL3
SNRPE	1.94611e-29	0.298676	0.271	0.174	6.52686e-25	SNRPE
ACTN4	2.21882e-29	-0.333501	0.242	0.346	7.44149e-25	ACTN4
ARPC1B	2.6415e-29	0.26932	0.63	0.524	8.85905e-25	ARPC1B
ENO1	7.05877e-29	0.331696	0.586	0.491	2.36737e-24	ENO1
DUSP1	8.0983e-29	-0.340579	0.524	0.621	2.71601e-24	DUSP1
LSM7	1.39886e-28	0.256328	0.342	0.227	4.6915e-24	LSM7
FXYD2	1.65654e-28	-0.259593	0.065	0.157	5.5557e-24	FXYD2
PPIA	1.80989e-28	0.259487	0.932	0.888	6.07002e-24	PPIA
POLR2E	2.48753e-28	0.282517	0.29	0.181	8.34266e-24	POLR2E
CLEC2B	2.52071e-28	-0.333099	0.227	0.335	8.45396e-24	CLEC2B
GRB2	2.76842e-28	-0.272498	0.157	0.267	9.28472e-24	GRB2
RBPJ	2.83175e-28	0.323889	0.339	0.24	9.49714e-24	RBPJ
CNBP	3.3287e-28	0.250897	0.587	0.478	1.11638e-23	CNBP
PRDX1	3.82403e-28	0.466499	0.702	0.641	1.2825e-23	PRDX1
PPP4C	4.20627e-28	0.288771	0.263	0.162	1.4107e-23	PPP4C
ATP5MC3	4.23351e-28	0.285284	0.521	0.423	1.41983e-23	ATP5MC3
MT-CYB	5.21378e-28	-0.305077	0.981	0.971	1.7486e-23	MT-CYB
SEM1	6.68196e-28	0.266563	0.401	0.294	2.24099e-23	SEM1
TSEN54	6.70346e-28	-0.259885	0.089	0.173	2.24821e-23	TSEN54
PTPN6	7.84232e-28	0.25426	0.295	0.179	2.63016e-23	PTPN6
GPX4	1.02006e-27	0.277524	0.518	0.399	3.42108e-23	GPX4
KLRB1	1.12918e-27	-0.304411	0.261	0.378	3.78706e-23	KLRB1
TOB1	1.55692e-27	-0.337068	0.116	0.198	5.2216e-23	TOB1
SYNCRIP	1.56205e-27	0.267434	0.259	0.155	5.23882e-23	SYNCRIP
SUPT16H	3.07236e-27	0.254901	0.211	0.122	1.03041e-22	SUPT16H
CORO1A	4.29315e-27	0.270753	0.761	0.681	1.43984e-22	CORO1A
ATP6V0C	5.57962e-27	-0.263432	0.286	0.404	1.87129e-22	ATP6V0C
HNRNPC	8.09221e-27	0.253291	0.488	0.382	2.71397e-22	HNRNPC
AKAP13	8.17882e-27	-0.316245	0.337	0.439	2.74301e-22	AKAP13
ATP5MF	8.68844e-27	0.2548	0.448	0.342	2.91393e-22	ATP5MF
TUBB4B	1.1784e-26	-0.29752	0.326	0.416	3.95211e-22	TUBB4B
GLIPR1	1.37308e-26	-0.34012	0.184	0.277	4.60505e-22	GLIPR1
LRRFIP1	1.73839e-26	-0.294572	0.262	0.367	5.83021e-22	LRRFIP1
MT-ND2	1.99934e-26	-0.344982	0.831	0.854	6.70538e-22	MT-ND2
ATP5MPL	2.71201e-26	0.280881	0.372	0.274	9.09555e-22	ATP5MPL
SAMHD1	3.6408e-26	-0.322468	0.21	0.31	1.22105e-21	SAMHD1
TIMM8B	5.5389e-26	0.250704	0.159	0.085	1.85764e-21	TIMM8B
NDUFS6	7.13223e-26	0.255587	0.308	0.214	2.39201e-21	NDUFS6
PSMA6	7.40788e-26	0.278938	0.357	0.255	2.48446e-21	PSMA6
IL9R	8.08165e-26	-0.274288	0.117	0.212	2.71042e-21	IL9R
IQGAP1	1.19966e-25	-0.351777	0.376	0.466	4.02342e-21	IQGAP1
TAF3	1.25126e-25	0.250186	0.156	0.075	4.19647e-21	TAF3
KRT7	1.32437e-25	0.35373	0.281	0.213	4.44168e-21	KRT7
SUB1	1.33856e-25	0.260201	0.592	0.494	4.48925e-21	SUB1
MT-ND6	1.51712e-25	-0.443062	0.332	0.421	5.08813e-21	MT-ND6
SNRNP70	1.92301e-25	0.265773	0.235	0.143	6.4494e-21	SNRNP70
CARHSP1	2.82605e-25	0.250208	0.153	0.077	9.47801e-21	CARHSP1
JUN	2.96189e-25	0.370164	0.455	0.348	9.93358e-21	JUN
NME1	3.17017e-25	0.284682	0.215	0.14	1.06321e-20	NME1
ZBTB1	3.21289e-25	-0.279011	0.089	0.167	1.07754e-20	ZBTB1
ST3GAL1	3.8822e-25	-0.289205	0.151	0.24	1.30201e-20	ST3GAL1
SNRPG	7.72126e-25	0.253316	0.347	0.244	2.58956e-20	SNRPG
ATF3	1.50478e-24	-0.326196	0.057	0.116	5.04675e-20	ATF3
NDUFB3	1.57592e-24	0.263728	0.221	0.138	5.28531e-20	NDUFB3
RSBN1	2.88961e-24	-0.264679	0.132	0.213	9.69117e-20	RSBN1
LAT	3.24265e-24	0.318782	0.475	0.381	1.08752e-19	LAT
IKZF3	3.28228e-24	-0.288126	0.108	0.188	1.10081e-19	IKZF3
RNF125	6.42503e-24	-0.29563	0.172	0.265	2.15483e-19	RNF125
ADGRE5	6.59993e-24	-0.337722	0.235	0.323	2.21348e-19	ADGRE5
TIAM1	1.14914e-23	0.265375	0.204	0.124	3.85399e-19	TIAM1
SYAP1	1.20259e-23	-0.295564	0.168	0.253	4.03325e-19	SYAP1
PER1	1.27652e-23	-0.255735	0.064	0.127	4.2812e-19	PER1
NCOR1	1.52029e-23	-0.261684	0.146	0.238	5.09875e-19	NCOR1
IDS	2.55698e-23	-0.314047	0.279	0.371	8.57559e-19	IDS
AC020916.1	3.37739e-23	-0.35233	0.113	0.187	1.13271e-18	AC020916.1
CCL5	4.13293e-23	-0.435382	0.248	0.349	1.3861e-18	CCL5
KPNA2	7.64134e-23	-0.25772	0.162	0.247	2.56275e-18	KPNA2
LEF1	8.05831e-23	0.298792	0.229	0.156	2.70259e-18	LEF1
CELF2	8.51588e-23	0.33212	0.356	0.276	2.85605e-18	CELF2
SEPT9	1.1255e-22	0.277782	0.336	0.243	3.7747e-18	SEPT9
CD40LG	1.27788e-22	-0.325575	0.234	0.314	4.28574e-18	CD40LG
NR4A3	1.37069e-22	-0.278061	0.078	0.143	4.59702e-18	NR4A3
MAP3K8	1.46019e-22	-0.27195	0.123	0.211	4.89719e-18	MAP3K8
CDC123	1.46525e-22	0.259056	0.248	0.166	4.91414e-18	CDC123
TOX	4.90447e-22	0.300577	0.255	0.18	1.64486e-17	TOX
TENT5C	6.64485e-22	-0.306959	0.119	0.185	2.22855e-17	TENT5C
CCDC107	7.27361e-22	-0.274484	0.222	0.301	2.43942e-17	CCDC107
CEMIP2	1.70914e-21	-0.292914	0.162	0.254	5.73212e-17	CEMIP2
CNOT6L	5.40855e-21	-0.273603	0.173	0.256	1.81392e-16	CNOT6L
DDX3Y	7.24145e-21	-0.293458	0.118	0.191	2.42864e-16	DDX3Y
ARL4D	1.17671e-20	-0.296965	0.08	0.134	3.94644e-16	ARL4D
PRRC2B	1.70373e-20	-0.267608	0.109	0.182	5.71396e-16	PRRC2B
SLAMF1	3.16472e-20	-0.308026	0.275	0.362	1.06138e-15	SLAMF1
MIR181A1HG	4.26975e-20	0.257454	0.143	0.084	1.43199e-15	MIR181A1HG
MT-ATP8	4.43636e-20	-0.333885	0.829	0.828	1.48787e-15	MT-ATP8
IVNS1ABP	4.52321e-20	-0.262859	0.176	0.26	1.51699e-15	IVNS1ABP
KRT86	5.0451e-20	0.340742	0.149	0.111	1.69203e-15	KRT86
MRPL52	5.66911e-20	0.264012	0.246	0.176	1.90131e-15	MRPL52
VDAC1	1.49451e-19	0.253678	0.341	0.262	5.0123e-15	VDAC1
DUSP2	1.58838e-19	-0.421776	0.283	0.346	5.32711e-15	DUSP2
RANBP2	4.27008e-19	-0.319831	0.201	0.275	1.4321e-14	RANBP2
MT1E	6.49608e-19	0.368215	0.187	0.131	2.17866e-14	MT1E
DDX3X	7.15531e-19	-0.305557	0.368	0.444	2.39975e-14	DDX3X
PLIN2	8.76655e-19	-0.402175	0.141	0.176	2.94013e-14	PLIN2
MYADM	8.99031e-19	-0.322639	0.121	0.179	3.01517e-14	MYADM
FGL2	2.75488e-18	-0.336787	0.099	0.16	9.23932e-14	FGL2
RNF19A	3.6508e-18	-0.33886	0.337	0.412	1.22441e-13	RNF19A
SYNE2	5.44708e-18	-0.318498	0.324	0.412	1.82684e-13	SYNE2
TNFRSF18	8.52121e-18	0.343401	0.217	0.156	2.85784e-13	TNFRSF18
RCSD1	8.88903e-18	0.258147	0.243	0.179	2.9812e-13	RCSD1
PERP	3.33184e-17	-0.290473	0.15	0.219	1.11743e-12	PERP
S100A2	8.53233e-17	0.367396	0.129	0.075	2.86157e-12	S100A2
CRYBG1	9.25383e-17	-0.256104	0.162	0.234	3.10355e-12	CRYBG1
SNHG15	3.19408e-16	-0.25369	0.265	0.335	1.07123e-11	SNHG15
TUBB	3.52212e-16	0.257279	0.518	0.443	1.18125e-11	TUBB
GLA	5.40144e-16	-0.291815	0.133	0.185	1.81153e-11	GLA
CTSH	2.76668e-15	-0.301371	0.129	0.167	9.27888e-11	CTSH
HSP90B1	4.64163e-14	-0.253721	0.498	0.551	1.55671e-09	HSP90B1
RANBP1	5.12275e-14	0.283536	0.192	0.147	1.71807e-09	RANBP1
FLNA	5.30885e-14	-0.29625	0.461	0.5	1.78048e-09	FLNA
PGM2L1	1.27417e-13	0.324567	0.192	0.156	4.27332e-09	PGM2L1
HSPA1B	3.23806e-13	0.304497	0.611	0.549	1.08598e-08	HSPA1B
AREG	2.57523e-12	-0.355992	0.134	0.178	8.6368e-08	AREG
HSPA5	3.09693e-12	-0.269687	0.489	0.53	1.03865e-07	HSPA5
DMKN	2.3606e-11	-0.357073	0.113	0.145	7.91698e-07	DMKN
KRT81	7.93303e-11	0.301531	0.145	0.133	2.66058e-06	KRT81
TNF	5.42647e-10	-0.300889	0.168	0.2	1.81993e-05	TNF
MT1X	5.87356e-10	0.455281	0.331	0.291	1.96988e-05	MT1X
KRT1	3.02858e-08	-0.287836	0.216	0.249	0.00101573	KRT1
GZMB	7.07326e-08	-0.288086	0.156	0.225	0.00237223	GZMB
KRTDAP	7.03093e-07	-0.254657	0.084	0.115	0.0235803	KRTDAP

## Sheet: C4 KC-1
	p_val	avg_logFC	pct.1	pct.2	p_val_adj	Gene
S100A8	0	3.14884	0.928	0.172	0	S100A8
S100A9	0	2.79557	0.853	0.108	0	S100A9
CD74	0	2.42438	0.799	0.224	0	CD74
S100A7	0	2.30453	0.77	0.122	0	S100A7
HLA-DRA	0	2.17054	0.541	0.091	0	HLA-DRA
SERPINB4	0	2.09484	0.509	0.033	0	SERPINB4
KRT16	0	2.05006	0.708	0.243	0	KRT16
KRT6A	0	1.93959	0.845	0.29	0	KRT6A
SERPINB3	0	1.49584	0.33	0.019	0	SERPINB3
TMSB10	0	1.16769	0.913	0.733	0	TMSB10
RPS8	0	-0.577175	0.977	0.995	0	RPS8
DMKN	0	-1.15856	0.589	0.92	0	DMKN
KRT10	0	-1.29569	0.621	0.904	0	KRT10
FABP5	0	1.29911	0.778	0.497	1.46057e-305	FABP5
KRT6C	9.63648e-305	1.78325	0.328	0.055	3.23188e-300	KRT6C
HLA-DRB1	4.77494e-299	1.98161	0.482	0.086	1.60142e-294	HLA-DRB1
RPL10	6.83244e-299	-0.477659	0.98	0.995	2.29146e-294	RPL10
HLA-DPA1	1.87325e-298	2.02506	0.429	0.054	6.2825e-294	HLA-DPA1
S100A6	1.07316e-281	1.30874	0.803	0.519	3.59918e-277	S100A6
RPL8	4.98058e-272	-0.589954	0.918	0.981	1.67039e-267	RPL8
KRT6B	5.75101e-272	1.40912	0.409	0.094	1.92877e-267	KRT6B
PERP	2.02525e-269	-0.682408	0.587	0.942	6.79228e-265	PERP
MT2A	1.17363e-268	1.71296	0.735	0.45	3.93614e-264	MT2A
RPS3A	3.06778e-266	-0.632953	0.913	0.979	1.02887e-261	RPS3A
KRT1	3.07498e-253	-1.05752	0.632	0.88	1.03129e-248	KRT1
IFITM3	1.70737e-250	0.93761	0.781	0.465	5.72619e-246	IFITM3
RPS4X	1.94791e-250	-0.610277	0.886	0.975	6.53289e-246	RPS4X
S100A2	9.6724e-247	1.08809	0.796	0.597	3.24393e-242	S100A2
CLDN1	2.09465e-245	-0.942172	0.132	0.458	7.02503e-241	CLDN1
KRT15	4.31649e-243	-1.53943	0.119	0.429	1.44766e-238	KRT15
RPLP1	1.08456e-241	-0.480045	0.993	0.997	3.63741e-237	RPLP1
RPL18	3.72851e-237	-0.561321	0.876	0.977	1.25047e-232	RPL18
RPL7A	8.18726e-224	-0.564373	0.919	0.979	2.74584e-219	RPL7A
PPDPF	3.18199e-213	-0.737695	0.49	0.848	1.06718e-208	PPDPF
HLA-DPB1	4.96834e-206	1.66091	0.344	0.059	1.66628e-201	HLA-DPB1
HOPX	2.62141e-205	-0.856939	0.182	0.512	8.79169e-201	HOPX
RPS5	1.88825e-197	-0.586349	0.83	0.964	6.3328e-193	RPS5
LYZ	1.34904e-196	1.7978	0.254	0.009	4.52442e-192	LYZ
DSP	7.29606e-188	-0.589809	0.665	0.905	2.44695e-183	DSP
RPL13	4.24338e-182	-0.649	0.789	0.977	1.42314e-177	RPL13
RPL12	2.67139e-177	-0.450791	0.938	0.983	8.95929e-173	RPL12
TMSB4X	9.44688e-177	0.7891	0.907	0.82	3.1683e-172	TMSB4X
RPL5	2.78105e-174	-0.55696	0.844	0.958	9.32707e-170	RPL5
NACA	9.14275e-172	-0.543393	0.806	0.949	3.0663e-167	NACA
SERPINB13	1.74093e-167	0.64097	0.186	0.022	5.83872e-163	SERPINB13
CCND1	8.42188e-165	-0.739738	0.246	0.569	2.82453e-160	CCND1
RPL11	6.7796e-161	-0.426372	0.941	0.984	2.27374e-156	RPL11
NUPR1	1.94967e-157	-0.722584	0.258	0.581	6.53879e-153	NUPR1
ANKRD37	6.72999e-155	-0.843916	0.057	0.278	2.2571e-150	ANKRD37
BTG2	6.4638e-154	-0.697994	0.245	0.562	2.16783e-149	BTG2
RPS19	1.40207e-153	-0.509299	0.898	0.981	4.70226e-149	RPS19
IFITM2	8.19023e-153	1.22281	0.386	0.119	2.74684e-148	IFITM2
RPL19	3.64826e-152	-0.410673	0.94	0.987	1.22355e-147	RPL19
APOD	1.503e-150	1.1459	0.315	0.075	5.04076e-146	APOD
RPL29	7.63416e-148	-0.44282	0.906	0.978	2.56034e-143	RPL29
CTSC	1.60522e-147	0.952055	0.382	0.184	5.38357e-143	CTSC
DCN	3.94952e-146	1.30258	0.496	0.226	1.32459e-141	DCN
HLA-DQB1	5.89803e-145	1.4251	0.249	0.042	1.97808e-140	HLA-DQB1
TUBB2A	6.28698e-145	-0.772694	0.167	0.455	2.10853e-140	TUBB2A
RPS7	3.75419e-143	-0.463068	0.902	0.97	1.25908e-138	RPS7
VIM	1.31551e-140	1.00819	0.568	0.365	4.41196e-136	VIM
DSC1	2.28496e-140	-0.757431	0.058	0.26	7.66329e-136	DSC1
S100A4	1.9657e-139	1.00559	0.549	0.304	6.59255e-135	S100A4
RPL6	5.00313e-139	-0.448316	0.875	0.966	1.67795e-134	RPL6
HLA-DQA1	7.59946e-133	1.32501	0.22	0.026	2.54871e-128	HLA-DQA1
RPL10A	6.32068e-132	-0.508882	0.78	0.932	2.11983e-127	RPL10A
HLA-DRB5	3.85588e-130	1.55524	0.192	0.013	1.29319e-125	HLA-DRB5
FOSB	2.10454e-127	-0.466383	0.294	0.575	7.05821e-123	FOSB
RPS3	2.25722e-127	-0.485623	0.909	0.97	7.57025e-123	RPS3
KLK11	3.00811e-127	-0.610865	0.103	0.337	1.00886e-122	KLK11
ATF3	8.63226e-126	-0.676585	0.284	0.584	2.89509e-121	ATF3
TYMP	3.57926e-125	0.562389	0.248	0.087	1.20041e-120	TYMP
EPHB6	1.25659e-122	-0.746524	0.157	0.4	4.21436e-118	EPHB6
RPLP0	2.48278e-121	-0.47988	0.966	0.982	8.32675e-117	RPLP0
KRT2	1.40118e-120	-1.02806	0.137	0.414	4.69927e-116	KRT2
RPL13A	9.76096e-120	-0.49009	0.764	0.929	3.27363e-115	RPL13A
RORA	3.85196e-118	-0.567394	0.122	0.361	1.29187e-113	RORA
TIMP1	1.76223e-116	1.16829	0.337	0.129	5.91018e-112	TIMP1
RPS6	5.56274e-116	-0.510758	0.868	0.958	1.86563e-111	RPS6
SERTAD1	6.21502e-116	-0.596096	0.195	0.458	2.08439e-111	SERTAD1
SERPINB2	1.01748e-114	-0.770792	0.079	0.291	3.41243e-110	SERPINB2
RPS4Y1	7.0015e-114	-0.41821	0.418	0.711	2.34816e-109	RPS4Y1
IGFL1	6.91286e-112	0.795153	0.133	0.015	2.31843e-107	IGFL1
UBB	7.09505e-111	-0.484654	0.517	0.768	2.37954e-106	UBB
SLC38A2	4.2417e-109	-0.369844	0.396	0.638	1.42258e-104	SLC38A2
ALDH3A2	1.92664e-108	-0.600817	0.191	0.452	6.46157e-104	ALDH3A2
ZFP36L1	3.4959e-106	-0.415151	0.613	0.812	1.17246e-101	ZFP36L1
LGALS3	1.30745e-105	-0.457283	0.612	0.828	4.38493e-101	LGALS3
RPS18	3.32914e-105	-0.411808	0.928	0.983	1.11653e-100	RPS18
TPPP3	7.22865e-105	-0.629682	0.122	0.352	2.42434e-100	TPPP3
C1S	8.52305e-105	1.03347	0.239	0.048	2.85846e-100	C1S
LGALS1	2.05792e-102	0.953975	0.395	0.181	6.90186e-98	LGALS1
ARHGDIB	3.11914e-102	0.85082	0.265	0.111	1.0461e-97	ARHGDIB
COL6A3	8.95702e-102	1.09657	0.176	0.021	3.00401e-97	COL6A3
SOD2	1.39254e-101	1.01034	0.425	0.241	4.67028e-97	SOD2
RPS2	6.25404e-101	-0.681081	0.595	0.798	2.09748e-96	RPS2
CCL19	2.05463e-100	1.21816	0.187	0.035	6.89083e-96	CCL19
RSRP1	2.18261e-100	-0.352689	0.335	0.604	7.32004e-96	RSRP1
IFITM1	7.02799e-100	0.629468	0.5	0.246	2.35705e-95	IFITM1
RACK1	6.81489e-99	-0.439503	0.811	0.936	2.28558e-94	RACK1
NNMT	1.49753e-96	1.10726	0.18	0.027	5.02243e-92	NNMT
RPL7	4.2249e-96	-0.459622	0.695	0.879	1.41695e-91	RPL7
ARPC1B	8.813e-96	0.843547	0.263	0.117	2.9557e-91	ARPC1B
CDKN1A	1.05004e-95	-0.400867	0.451	0.689	3.52161e-91	CDKN1A
HERPUD1	4.11686e-95	-0.548965	0.2	0.433	1.38071e-90	HERPUD1
RPL9	3.00399e-94	-0.446817	0.714	0.888	1.00748e-89	RPL9
CHP2	4.05286e-94	-0.499613	0.051	0.2	1.35925e-89	CHP2
DSG1	6.40169e-93	-0.484655	0.385	0.646	2.147e-88	DSG1
GJB2	8.2673e-93	0.702646	0.208	0.077	2.77269e-88	GJB2
PECAM1	1.56488e-92	1.16545	0.172	0.02	5.2483e-88	PECAM1
RPL3	1.62723e-92	-0.54175	0.829	0.937	5.4574e-88	RPL3
HLA-B	1.43046e-90	0.557467	0.869	0.776	4.79748e-86	HLA-B
AC020916.1	3.91473e-90	-0.47154	0.087	0.262	1.31292e-85	AC020916.1
RPL14	9.15888e-90	-0.379868	0.878	0.955	3.07171e-85	RPL14
ATP5F1E	1.94553e-89	0.600005	0.589	0.484	6.52493e-85	ATP5F1E
ADRB2	1.0569e-88	-0.465184	0.077	0.268	3.54465e-84	ADRB2
S100A14	1.16733e-88	-0.424785	0.606	0.857	3.915e-84	S100A14
CLU	1.87133e-87	1.2348	0.216	0.053	6.27606e-83	CLU
MYC	2.67881e-86	-0.534479	0.277	0.511	8.9842e-82	MYC
LTF	1.59337e-85	0.676719	0.172	0.029	5.34384e-81	LTF
PDZK1IP1	6.8996e-85	0.535907	0.291	0.19	2.31399e-80	PDZK1IP1
IL32	7.74961e-84	0.829243	0.246	0.084	2.59906e-79	IL32
SPARCL1	3.5552e-82	1.17069	0.239	0.078	1.19234e-77	SPARCL1
NDUFA4L2	1.27588e-80	-0.519167	0.089	0.279	4.27906e-76	NDUFA4L2
MT4	7.10125e-79	-0.381099	0.009	0.104	2.38162e-74	MT4
TOB1	1.1732e-78	-0.434562	0.101	0.287	3.93466e-74	TOB1
RPS14	4.3843e-78	-0.352472	0.915	0.976	1.47041e-73	RPS14
AHNAK2	4.86398e-78	-0.428478	0.182	0.378	1.63128e-73	AHNAK2
SYT8	6.75364e-78	-0.470831	0.04	0.187	2.26504e-73	SYT8
DST	7.52688e-78	-0.561016	0.25	0.463	2.52436e-73	DST
A2M	3.1974e-77	1.08181	0.154	0.021	1.07234e-72	A2M
CRYAB	3.85516e-77	-0.485007	0.087	0.278	1.29294e-72	CRYAB
CYBA	5.1346e-77	0.769357	0.164	0.053	1.72204e-72	CYBA
MT1X	9.38486e-77	-0.466195	0.61	0.804	3.14749e-72	MT1X
MT1M	1.11411e-76	0.935386	0.152	0.03	3.7365e-72	MT1M
SERPING1	1.32432e-76	1.01786	0.215	0.059	4.44151e-72	SERPING1
RPS12	3.36087e-76	-0.326934	0.984	0.989	1.12717e-71	RPS12
H3F3B	1.1611e-75	-0.350118	0.822	0.938	3.8941e-71	H3F3B
COL6A2	2.89586e-75	0.976396	0.21	0.06	9.71215e-71	COL6A2
TMEM159	2.92338e-74	-0.451791	0.176	0.394	9.80444e-70	TMEM159
RPL15	4.60361e-74	-0.371405	0.816	0.94	1.54396e-69	RPL15
CCL18	5.61917e-74	0.674231	0.113	0.014	1.88456e-69	CCL18
ACKR1	1.25946e-73	1.03263	0.125	0.015	4.22398e-69	ACKR1
CBR1	1.48878e-73	-0.519178	0.31	0.554	4.99309e-69	CBR1
MT-ND4L	1.70656e-73	0.579471	0.952	0.891	5.72346e-69	MT-ND4L
CDHR1	2.83904e-73	-0.428056	0.057	0.195	9.52157e-69	CDHR1
GPNMB	3.89582e-73	-0.367883	0.261	0.485	1.30658e-68	GPNMB
TNFSF10	6.36119e-73	0.586245	0.306	0.197	2.13342e-68	TNFSF10
BTF3	1.70509e-72	-0.38723	0.693	0.878	5.71853e-68	BTF3
ENO1	1.0577e-71	0.530535	0.595	0.547	3.54733e-67	ENO1
SRGN	1.18663e-71	0.82129	0.174	0.044	3.97973e-67	SRGN
ARL6IP1	1.51801e-71	-0.366281	0.238	0.462	5.0911e-67	ARL6IP1
LGALS7	2.14848e-71	-0.320078	0.487	0.838	7.20558e-67	LGALS7
MT-ND5	2.78894e-71	0.716568	0.909	0.819	9.35356e-67	MT-ND5
RPL18A	2.82823e-71	-0.307767	0.918	0.983	9.48533e-67	RPL18A
CAPNS2	4.14246e-71	-0.480672	0.148	0.345	1.3893e-66	CAPNS2
DYNLL1	5.10905e-71	-0.396856	0.559	0.808	1.71347e-66	DYNLL1
KLF5	5.77834e-71	-0.46772	0.306	0.538	1.93794e-66	KLF5
CST3	9.04435e-71	0.544094	0.413	0.33	3.03329e-66	CST3
AREG	2.28834e-69	-0.570699	0.08	0.24	7.67465e-65	AREG
TIPARP	4.91107e-69	-0.399974	0.089	0.266	1.64707e-64	TIPARP
PSME2	5.08477e-69	0.56631	0.434	0.348	1.70533e-64	PSME2
RPS9	8.46155e-69	-0.392385	0.773	0.919	2.83783e-64	RPS9
DSC3	2.28797e-68	-0.305771	0.501	0.733	7.67339e-64	DSC3
EEF1B2	2.35323e-68	-0.419205	0.721	0.869	7.89225e-64	EEF1B2
RPL17	3.34823e-68	-0.351444	0.787	0.92	1.12293e-63	RPL17
DLX5	3.99767e-68	-0.380109	0.035	0.158	1.34074e-63	DLX5
KLC3	1.78553e-67	-0.449357	0.131	0.315	5.98833e-63	KLC3
SERPINF1	1.84324e-67	0.927496	0.184	0.054	6.18186e-63	SERPINF1
RPS29	1.94756e-67	0.616964	0.619	0.582	6.53172e-63	RPS29
CCL2	4.69444e-67	0.866182	0.259	0.108	1.57442e-62	CCL2
DNAJA1	2.4384e-66	-0.252833	0.389	0.616	8.17791e-62	DNAJA1
SLC2A3	6.29366e-66	0.962174	0.177	0.046	2.11077e-61	SLC2A3
CKS2	8.81103e-66	-0.395608	0.138	0.343	2.95504e-61	CKS2
KRTDAP	3.14884e-65	-0.845155	0.482	0.672	1.05606e-60	KRTDAP
ANXA5	5.35672e-65	0.914832	0.367	0.252	1.79654e-60	ANXA5
KLF4	9.13872e-65	-0.381002	0.149	0.333	3.06494e-60	KLF4
POLR2L	1.02497e-64	0.497592	0.475	0.406	3.43756e-60	POLR2L
STEAP4	3.88956e-64	0.793068	0.139	0.033	1.30448e-59	STEAP4
CFL1	4.84407e-64	0.485352	0.717	0.694	1.6246e-59	CFL1
LCP1	7.56437e-64	0.778046	0.129	0.025	2.53694e-59	LCP1
COL1A1	4.73281e-63	0.795527	0.299	0.135	1.58729e-58	COL1A1
MUCL1	1.37849e-62	1.05842	0.146	0.033	4.62317e-58	MUCL1
COL3A1	1.77974e-62	0.916165	0.257	0.114	5.9689e-58	COL3A1
APOE	7.34498e-62	-0.442497	0.339	0.53	2.46336e-57	APOE
RPSA	9.96398e-62	-0.376638	0.746	0.893	3.34172e-57	RPSA
PPP1R10	1.19177e-61	-0.30532	0.171	0.361	3.99697e-57	PPP1R10
FXYD5	5.69954e-61	0.728619	0.278	0.148	1.91151e-56	FXYD5
SELENOW	7.09877e-61	-0.366076	0.46	0.712	2.38078e-56	SELENOW
CXCL14	9.37313e-61	-0.451058	0.513	0.731	3.14356e-56	CXCL14
PEBP1	2.3918e-60	-0.426279	0.394	0.64	8.02162e-56	PEBP1
DSC2	2.49942e-60	0.56347	0.238	0.151	8.38256e-56	DSC2
LY6G6C	8.50191e-60	-0.391527	0.048	0.169	2.85137e-55	LY6G6C
THUMPD3-AS1	1.65938e-59	-0.472129	0.091	0.215	5.56523e-55	THUMPD3-AS1
CD55	2.55923e-59	-0.382081	0.134	0.308	8.58316e-55	CD55
MYL9	4.0613e-59	0.915878	0.17	0.046	1.36208e-54	MYL9
EXPH5	5.00796e-59	-0.343191	0.068	0.2	1.67957e-54	EXPH5
LAMTOR4	7.10024e-58	-0.500218	0.327	0.56	2.38128e-53	LAMTOR4
SERPINB1	1.26764e-57	0.627394	0.199	0.107	4.2514e-53	SERPINB1
TYROBP	3.75603e-57	0.736012	0.126	0.022	1.2597e-52	TYROBP
TOB2	6.06737e-57	-0.29195	0.076	0.23	2.03488e-52	TOB2
PPP1R16A	6.32516e-57	-0.364489	0.087	0.235	2.12133e-52	PPP1R16A
IRF6	6.92149e-57	-0.346052	0.171	0.356	2.32133e-52	IRF6
RPS15	2.0683e-56	-0.286376	0.891	0.977	6.93666e-52	RPS15
PTPRC	2.53637e-56	0.692861	0.123	0.028	8.50648e-52	PTPRC
HEXIM1	2.56671e-56	-0.296027	0.102	0.273	8.60822e-52	HEXIM1
BTG1	7.50063e-56	-0.278593	0.379	0.59	2.51556e-51	BTG1
THEM5	9.27384e-56	-0.529908	0.083	0.23	3.11026e-51	THEM5
TXNDC17	1.27591e-55	0.471443	0.344	0.284	4.27913e-51	TXNDC17
TNFAIP3	2.35083e-55	-0.380152	0.144	0.311	7.88421e-51	TNFAIP3
PLVAP	2.68084e-55	0.878814	0.11	0.013	8.99101e-51	PLVAP
CTSB	2.88306e-55	0.73376	0.317	0.212	9.66922e-51	CTSB
C1R	3.15992e-55	0.663176	0.163	0.048	1.05977e-50	C1R
PKP1	6.41594e-55	-0.374051	0.303	0.523	2.15178e-50	PKP1
PTPRF	7.85821e-55	-0.342796	0.099	0.235	2.63549e-50	PTPRF
TFAP2A	8.37343e-55	-0.368897	0.181	0.384	2.80828e-50	TFAP2A
TNC	1.17896e-54	0.740702	0.109	0.022	3.954e-50	TNC
EMP3	1.41405e-54	0.767805	0.206	0.103	4.74244e-50	EMP3
IL18	1.43202e-54	-0.417024	0.155	0.332	4.8027e-50	IL18
TNFRSF18	2.05427e-54	-0.299969	0.052	0.174	6.8896e-50	TNFRSF18
CORO1A	1.03024e-53	0.572095	0.105	0.029	3.45522e-49	CORO1A
ZFP36L2	1.53277e-53	-0.342103	0.299	0.491	5.14059e-49	ZFP36L2
NOP53	1.62249e-53	-0.369304	0.307	0.515	5.4415e-49	NOP53
RPL30	1.99851e-53	-0.318046	0.907	0.971	6.70262e-49	RPL30
PPIB	3.25636e-52	0.622457	0.557	0.508	1.09212e-47	PPIB
TMEM134	3.54739e-52	-0.438695	0.219	0.425	1.18972e-47	TMEM134
COL17A1	3.70793e-52	-0.414726	0.162	0.335	1.24356e-47	COL17A1
MT-ND3	4.89395e-52	0.554597	0.886	0.809	1.64133e-47	MT-ND3
ID2	9.81161e-52	-0.391086	0.143	0.325	3.29062e-47	ID2
LGALS7B	2.08701e-51	-0.483976	0.847	0.96	6.99942e-47	LGALS7B
MGP	2.48795e-51	0.911014	0.237	0.105	8.3441e-47	MGP
FBXW7	2.77525e-51	-0.407751	0.159	0.344	9.30765e-47	FBXW7
LUM	3.8693e-51	0.814632	0.126	0.032	1.29769e-46	LUM
MAFB	5.72767e-51	-0.398717	0.181	0.364	1.92094e-46	MAFB
SQSTM1	1.21644e-50	-0.330715	0.24	0.431	4.0797e-46	SQSTM1
HBB	2.86793e-50	-0.364566	0.215	0.063	9.61846e-46	HBB
LAPTM5	5.93001e-50	0.60866	0.11	0.026	1.98881e-45	LAPTM5
ATP6V0C	7.29386e-50	-0.44834	0.274	0.481	2.44621e-45	ATP6V0C
CLEC2A	1.28251e-49	-0.398572	0.088	0.211	4.30127e-45	CLEC2A
EEF2K	2.05929e-49	-0.289591	0.06	0.185	6.90643e-45	EEF2K
CCL27	2.48227e-49	-0.539655	0.202	0.394	8.32503e-45	CCL27
TUFT1	4.20171e-49	-0.274148	0.041	0.148	1.40917e-44	TUFT1
TFAP2C	8.31834e-49	-0.345578	0.121	0.28	2.78981e-44	TFAP2C
LMO4	9.23944e-49	-0.322074	0.119	0.29	3.09872e-44	LMO4
VCAN	9.53849e-49	0.904658	0.102	0.02	3.19902e-44	VCAN
ALKBH7	9.82919e-49	-0.395683	0.204	0.389	3.29651e-44	ALKBH7
SLIRP	2.19242e-48	0.476008	0.237	0.166	7.35293e-44	SLIRP
RAC2	2.30781e-48	0.50436	0.102	0.033	7.73992e-44	RAC2
EFNA1	6.04039e-48	-0.326386	0.219	0.401	2.02582e-43	EFNA1
ALDH3A1	7.26315e-48	-0.349242	0.064	0.194	2.43592e-43	ALDH3A1
SRSF11	9.76336e-48	-0.319147	0.288	0.493	3.27444e-43	SRSF11
COL1A2	1.42462e-47	0.781141	0.262	0.126	4.77788e-43	COL1A2
COX4I1	1.59366e-47	-0.27978	0.651	0.837	5.34481e-43	COX4I1
MT1E	5.17424e-47	0.693254	0.406	0.332	1.73534e-42	MT1E
CD52	7.86746e-47	0.500948	0.114	0.031	2.63859e-42	CD52
HLA-DMA	2.16666e-46	0.689797	0.113	0.033	7.26656e-42	HLA-DMA
DEGS1	3.30156e-46	-0.337232	0.36	0.594	1.10728e-41	DEGS1
SPARC	4.05269e-46	0.822867	0.285	0.167	1.35919e-41	SPARC
PLK2	5.17203e-46	-0.270861	0.243	0.43	1.73459e-41	PLK2
IFI27L2	5.63778e-46	0.314098	0.23	0.153	1.8908e-41	IFI27L2
TPM3	5.90828e-46	0.64041	0.443	0.39	1.98152e-41	TPM3
ATP5MD	6.07065e-46	0.42348	0.382	0.339	2.03597e-41	ATP5MD
ZNF706	8.65962e-46	-0.386654	0.31	0.532	2.90426e-41	ZNF706
PMAIP1	1.62253e-45	-0.351119	0.177	0.34	5.44163e-41	PMAIP1
RPS27A	1.65893e-45	-0.257005	0.932	0.979	5.56373e-41	RPS27A
GOLGA4	2.07233e-45	-0.313544	0.224	0.413	6.95018e-41	GOLGA4
CTSL	3.99075e-45	0.697743	0.174	0.088	1.33842e-40	CTSL
VSIG10L2	4.77478e-45	-0.317252	0.078	0.203	1.60137e-40	VSIG10L2
C1QC	6.28596e-45	0.703325	0.108	0.02	2.10819e-40	C1QC
SH3BGRL3	6.52059e-45	0.43077	0.671	0.671	2.18688e-40	SH3BGRL3
SOX15	7.02614e-45	-0.357278	0.222	0.41	2.35643e-40	SOX15
C3	9.04433e-45	0.725106	0.103	0.017	3.03329e-40	C3
IER3	1.09634e-44	-0.302348	0.378	0.583	3.6769e-40	IER3
EGFR	1.24933e-44	-0.275673	0.092	0.216	4.19e-40	EGFR
PDCD4	2.63497e-44	-0.273729	0.166	0.349	8.83717e-40	PDCD4
GNG11	3.38568e-44	0.707209	0.107	0.026	1.13549e-39	GNG11
EEF1D	4.97717e-44	-0.254007	0.649	0.826	1.66924e-39	EEF1D
EEF1G	5.53379e-44	-0.374634	0.612	0.784	1.85592e-39	EEF1G
PHYHD1	5.77475e-44	-0.277747	0.035	0.128	1.93674e-39	PHYHD1
FHL2	5.8594e-44	-0.305378	0.122	0.27	1.96512e-39	FHL2
MFSD2A	1.09435e-43	-0.312851	0.107	0.248	3.67025e-39	MFSD2A
RPS11	1.19639e-43	-0.272788	0.61	0.812	4.01245e-39	RPS11
C12orf57	4.46111e-43	-0.287218	0.413	0.628	1.49617e-38	C12orf57
AVPI1	6.60775e-43	-0.268989	0.044	0.15	2.21611e-38	AVPI1
SMDT1	7.75966e-43	-0.398021	0.241	0.438	2.60244e-38	SMDT1
NOTCH3	9.85045e-43	-0.254265	0.078	0.186	3.30364e-38	NOTCH3
GJA1	2.34951e-42	-0.258543	0.25	0.42	7.87979e-38	GJA1
EEF1A1	3.2549e-42	-0.419393	0.997	0.989	1.09163e-37	EEF1A1
CKB	2.29476e-41	-0.326284	0.094	0.219	7.69618e-37	CKB
RPS27	3.63089e-41	0.272026	0.883	0.896	1.21773e-36	RPS27
EPB41L4A-AS1	4.32365e-41	-0.302748	0.114	0.263	1.45007e-36	EPB41L4A-AS1
IRF1	4.60287e-41	-0.377734	0.145	0.3	1.54371e-36	IRF1
SIK1B	6.39525e-41	-0.259655	0.042	0.126	2.14484e-36	SIK1B
TCEA3	7.30143e-41	-0.292563	0.073	0.199	2.44875e-36	TCEA3
SEC61G	7.87202e-41	0.418367	0.321	0.257	2.64012e-36	SEC61G
TENT5B	1.5438e-40	-0.323268	0.105	0.246	5.17759e-36	TENT5B
RHOB	1.7552e-40	-0.348359	0.176	0.346	5.8866e-36	RHOB
HSPA2	1.90401e-40	-0.263587	0.108	0.262	6.38566e-36	HSPA2
OVOL1	2.75566e-40	-0.2687	0.079	0.21	9.24193e-36	OVOL1
TP53AIP1	3.15164e-40	-0.35514	0.091	0.224	1.057e-35	TP53AIP1
BNIPL	3.64691e-40	-0.321586	0.073	0.173	1.2231e-35	BNIPL
ERRFI1	3.67759e-40	-0.263254	0.041	0.139	1.23339e-35	ERRFI1
CFH	8.72902e-40	0.687635	0.114	0.028	2.92754e-35	CFH
DAPL1	1.72222e-39	-0.394616	0.213	0.403	5.77598e-35	DAPL1
KLF10	2.95382e-39	-0.306345	0.191	0.359	9.90652e-35	KLF10
NME2	3.40857e-39	-0.259892	0.598	0.823	1.14317e-34	NME2
CDH3	6.0098e-39	0.302704	0.141	0.076	2.01557e-34	CDH3
ATOX1	6.61479e-39	0.386011	0.262	0.209	2.21847e-34	ATOX1
COL6A1	7.51063e-39	0.645444	0.165	0.074	2.51892e-34	COL6A1
EIF3L	9.71632e-39	-0.307601	0.375	0.568	3.25866e-34	EIF3L
SUB1	1.24983e-38	0.426819	0.472	0.476	4.19168e-34	SUB1
TUT4	1.60549e-38	-0.290826	0.088	0.208	5.38451e-34	TUT4
RPS13	4.82814e-38	-0.285874	0.92	0.973	1.61926e-33	RPS13
PTP4A1	7.74592e-38	-0.269221	0.098	0.235	2.59783e-33	PTP4A1
EGR1	8.71336e-38	-0.369122	0.229	0.39	2.92229e-33	EGR1
JUNB	8.78711e-38	-0.365705	0.53	0.718	2.94702e-33	JUNB
RPS24	1.10164e-37	-0.266773	0.932	0.975	3.69467e-33	RPS24
ARL4D	1.73837e-37	-0.324236	0.207	0.382	5.83014e-33	ARL4D
CIRBP	1.8213e-37	-0.255765	0.433	0.627	6.10826e-33	CIRBP
IGSF8	1.97905e-37	-0.268066	0.09	0.215	6.63734e-33	IGSF8
RPL26	3.90684e-37	-0.256875	0.872	0.962	1.31028e-32	RPL26
TUBA1B	1.1549e-36	0.652366	0.596	0.562	3.87331e-32	TUBA1B
ATP5ME	1.74096e-36	0.40242	0.265	0.205	5.83885e-32	ATP5ME
CYP3A5	1.92192e-36	-0.279207	0.04	0.113	6.44574e-32	CYP3A5
H1F0	3.24504e-36	-0.405273	0.24	0.395	1.08832e-31	H1F0
PLPP2	3.77689e-36	-0.312415	0.129	0.266	1.26669e-31	PLPP2
FTL	3.77748e-36	0.718182	0.818	0.793	1.26689e-31	FTL
TECR	3.78362e-36	-0.287168	0.328	0.527	1.26895e-31	TECR
UBXN4	4.9697e-36	-0.290058	0.292	0.481	1.66674e-31	UBXN4
KCNK7	5.25593e-36	-0.365849	0.116	0.241	1.76273e-31	KCNK7
TSPO	5.84304e-36	-0.318763	0.45	0.693	1.95964e-31	TSPO
TAGLN	8.06721e-36	0.760691	0.158	0.062	2.70558e-31	TAGLN
ARL4A	1.27893e-35	-0.293975	0.144	0.296	4.28927e-31	ARL4A
CRABP2	2.0527e-35	0.369741	0.36	0.296	6.88433e-31	CRABP2
SH3YL1	2.40744e-35	-0.30884	0.144	0.301	8.07407e-31	SH3YL1
LDHB	2.41367e-35	0.481305	0.263	0.215	8.09497e-31	LDHB
DEFB1	2.92822e-35	-0.404109	0.148	0.273	9.82068e-31	DEFB1
NFKBIA	3.30057e-35	-0.37316	0.317	0.496	1.10694e-30	NFKBIA
EIF3E	5.79966e-35	-0.276859	0.402	0.597	1.94509e-30	EIF3E
SOD3	8.51289e-35	0.668263	0.107	0.045	2.85505e-30	SOD3
EIF3F	1.47825e-34	-0.382711	0.372	0.576	4.95774e-30	EIF3F
RAB14	4.65581e-34	-0.293109	0.184	0.356	1.56147e-29	RAB14
AKR1B10	1.87528e-33	0.316245	0.112	0.059	6.28932e-29	AKR1B10
LDHA	3.98145e-33	0.377146	0.705	0.709	1.3353e-28	LDHA
POLR1D	6.01913e-33	-0.265993	0.284	0.475	2.0187e-28	POLR1D
RPL4	7.05628e-33	-0.32005	0.719	0.838	2.36653e-28	RPL4
SPSB3	1.46547e-32	-0.259244	0.133	0.272	4.91488e-28	SPSB3
SLC25A6	2.60933e-32	-0.251415	0.577	0.746	8.75115e-28	SLC25A6
RNASE1	8.77372e-32	0.592637	0.204	0.088	2.94253e-27	RNASE1
RAB25	1.30705e-31	-0.322183	0.236	0.427	4.38357e-27	RAB25
CARHSP1	2.04547e-31	0.383621	0.157	0.106	6.86009e-27	CARHSP1
CXCL12	2.34124e-31	0.559848	0.112	0.041	7.85206e-27	CXCL12
ROMO1	2.53612e-31	0.40474	0.287	0.233	8.50565e-27	ROMO1
IL20RB	1.13685e-30	-0.298278	0.116	0.232	3.81276e-26	IL20RB
RNF144B	1.64667e-30	-0.296502	0.088	0.188	5.52261e-26	RNF144B
COX7B	2.1781e-30	0.305515	0.447	0.445	7.3049e-26	COX7B
JUP	2.50312e-30	-0.286027	0.432	0.647	8.39497e-26	JUP
NDUFA1	3.30195e-30	0.384478	0.327	0.288	1.10741e-25	NDUFA1
S100A13	3.84363e-30	0.48822	0.184	0.111	1.28908e-25	S100A13
PKM	4.00686e-30	0.384534	0.595	0.592	1.34382e-25	PKM
PDLIM4	5.58055e-30	-0.253186	0.086	0.212	1.8716e-25	PDLIM4
GTF2B	7.06429e-30	-0.271768	0.137	0.267	2.36922e-25	GTF2B
TMEM258	7.21326e-30	0.362961	0.305	0.259	2.41918e-25	TMEM258
CASP14	8.86379e-30	-0.368203	0.113	0.223	2.97274e-25	CASP14
C9orf16	2.33544e-29	-0.3293	0.273	0.463	7.8326e-25	C9orf16
GABARAPL2	1.0113e-28	-0.267489	0.212	0.374	3.39171e-24	GABARAPL2
GATA3	1.71806e-28	-0.267799	0.198	0.357	5.76204e-24	GATA3
PSMB10	1.75961e-28	0.350753	0.182	0.134	5.90139e-24	PSMB10
NINJ1	1.8285e-28	-0.343516	0.149	0.287	6.13241e-24	NINJ1
CTSK	1.83712e-28	0.687199	0.131	0.068	6.16132e-24	CTSK
COX6C	2.67003e-28	0.331945	0.531	0.547	8.95475e-24	COX6C
NDUFA4	3.42155e-28	0.332759	0.499	0.517	1.14752e-23	NDUFA4
TRIM29	3.68654e-28	-0.255917	0.352	0.552	1.23639e-23	TRIM29
PMP22	4.83223e-28	0.567861	0.128	0.072	1.62063e-23	PMP22
SCGB2A2	5.35318e-28	0.95523	0.138	0.052	1.79535e-23	SCGB2A2
C19orf33	9.39694e-28	-0.388388	0.251	0.4	3.15155e-23	C19orf33
TUBB6	1.03397e-27	0.456579	0.196	0.145	3.46771e-23	TUBB6
ATP5MPL	1.16745e-27	0.3138	0.346	0.323	3.91538e-23	ATP5MPL
CD63	2.21478e-27	0.600066	0.386	0.325	7.42793e-23	CD63
PTGS1	2.36632e-27	-0.261874	0.091	0.196	7.93615e-23	PTGS1
TUBB	2.7651e-27	0.539152	0.534	0.516	9.27361e-23	TUBB
MMP2	3.06131e-27	0.652513	0.103	0.032	1.0267e-22	MMP2
IFI27	5.24531e-27	-0.315839	0.593	0.465	1.75917e-22	IFI27
ACTA2	6.41854e-27	0.667758	0.123	0.061	2.15265e-22	ACTA2
CXADR	1.16265e-26	-0.26876	0.266	0.448	3.8993e-22	CXADR
RHOA	1.3018e-26	0.4139	0.587	0.59	4.36597e-22	RHOA
ATP5MF	1.93083e-26	0.293626	0.419	0.405	6.47562e-22	ATP5MF
EXOSC7	2.47903e-26	-0.282933	0.133	0.254	8.31417e-22	EXOSC7
TCEA1	3.05923e-26	-0.327732	0.239	0.404	1.026e-21	TCEA1
SPINT2	1.64358e-25	-0.280953	0.354	0.548	5.51224e-21	SPINT2
KLK8	3.36977e-25	-0.257643	0.096	0.202	1.13015e-20	KLK8
MAP1LC3B	4.03718e-25	-0.258593	0.116	0.236	1.35399e-20	MAP1LC3B
TAGLN2	7.87334e-25	0.34771	0.761	0.758	2.64056e-20	TAGLN2
HIF1A	9.29048e-25	0.696848	0.203	0.158	3.11584e-20	HIF1A
BTG3	1.05392e-24	-0.279583	0.146	0.282	3.53463e-20	BTG3
TNFRSF19	1.29264e-24	-0.280934	0.137	0.25	4.33524e-20	TNFRSF19
NDFIP2	1.36673e-24	-0.268845	0.214	0.368	4.58374e-20	NDFIP2
UQCR10	2.08073e-24	0.262499	0.384	0.375	6.97834e-20	UQCR10
VPS36	2.82235e-23	-0.252262	0.137	0.254	9.46558e-19	VPS36
UBL5	3.08103e-23	0.314844	0.372	0.357	1.03332e-18	UBL5
LYPD3	3.84093e-23	-0.270818	0.339	0.5	1.28817e-18	LYPD3
SDCBP	3.89593e-23	0.573057	0.176	0.129	1.30662e-18	SDCBP
EGLN3	8.59833e-23	-0.259126	0.14	0.258	2.88371e-18	EGLN3
SNRPG	1.2946e-22	0.329164	0.309	0.29	4.34182e-18	SNRPG
ARHGDIA	1.38421e-22	0.416632	0.27	0.244	4.64237e-18	ARHGDIA
UQCR11	1.62431e-22	0.292502	0.384	0.368	5.44761e-18	UQCR11
NSG1	2.16493e-22	-0.300209	0.253	0.417	7.26074e-18	NSG1
TAPBP	2.92133e-22	0.445383	0.221	0.172	9.79757e-18	TAPBP
ATP5PF	5.17305e-22	0.275243	0.396	0.402	1.73494e-17	ATP5PF
COX6B1	8.29155e-22	0.289237	0.508	0.541	2.78082e-17	COX6B1
MSN	1.58452e-21	0.562185	0.256	0.216	5.31415e-17	MSN
ADAMTS1	1.64803e-21	0.703709	0.105	0.062	5.52716e-17	ADAMTS1
UBE2L6	1.75566e-21	0.304719	0.166	0.117	5.88813e-17	UBE2L6
CCDC80	2.02645e-21	0.690392	0.155	0.081	6.79632e-17	CCDC80
PGK1	8.07257e-21	0.392208	0.411	0.416	2.70738e-16	PGK1
SGK1	2.5678e-20	0.500146	0.301	0.249	8.61187e-16	SGK1
GSN	2.90128e-20	0.60824	0.303	0.25	9.7303e-16	GSN
CAP1	7.28051e-20	0.448965	0.27	0.241	2.44174e-15	CAP1
PPT1	1.01497e-19	0.486523	0.138	0.103	3.404e-15	PPT1
MVP	1.40309e-19	0.358942	0.147	0.108	4.70569e-15	MVP
NDUFB2	2.62761e-19	0.291805	0.338	0.323	8.81249e-15	NDUFB2
PSAP	3.81e-19	0.614611	0.433	0.395	1.2778e-14	PSAP
SELENOM	4.96742e-19	0.373638	0.151	0.095	1.66597e-14	SELENOM
MRPL52	5.82508e-19	0.292628	0.262	0.242	1.95361e-14	MRPL52
PGAM1	6.03189e-19	0.257916	0.411	0.452	2.02298e-14	PGAM1
PLSCR1	6.30592e-19	0.408168	0.156	0.11	2.11488e-14	PLSCR1
HIST1H1E	6.4383e-19	0.436005	0.165	0.104	2.15928e-14	HIST1H1E
ANXA8L1	7.70491e-19	-0.290135	0.236	0.384	2.58407e-14	ANXA8L1
TM4SF1	9.45672e-19	0.533385	0.152	0.097	3.17159e-14	TM4SF1
NDUFB1	1.23651e-18	0.276086	0.169	0.129	4.14699e-14	NDUFB1
ALDH2	2.62578e-18	-0.25552	0.303	0.486	8.80634e-14	ALDH2
IFI16	6.94371e-18	0.502025	0.269	0.233	2.32878e-13	IFI16
JUN	1.28731e-17	-0.271471	0.6	0.721	4.31737e-13	JUN
IFI6	1.91647e-17	-0.435	0.163	0.226	6.42746e-13	IFI6
MYH9	2.05866e-17	0.468342	0.323	0.281	6.90434e-13	MYH9
HLA-A	2.90041e-17	0.332439	0.675	0.692	9.72738e-13	HLA-A
SERF2	3.93175e-17	0.256869	0.685	0.738	1.31863e-12	SERF2
RPL38	4.97111e-17	0.279524	0.588	0.625	1.66721e-12	RPL38
PSME1	6.54366e-17	0.343769	0.466	0.481	2.19461e-12	PSME1
HSP90B1	8.26027e-17	0.586463	0.481	0.451	2.77033e-12	HSP90B1
PET100	1.00459e-16	0.270896	0.15	0.11	3.36919e-12	PET100
MYL12A	2.38211e-16	0.381379	0.51	0.524	7.98912e-12	MYL12A
COPS9	2.88793e-16	0.259073	0.224	0.206	9.68555e-12	COPS9
KRTCAP2	4.03041e-16	0.324231	0.344	0.331	1.35172e-11	KRTCAP2
TMED9	4.88891e-16	0.333214	0.248	0.225	1.63964e-11	TMED9
SNRPF	5.05363e-16	0.284354	0.272	0.272	1.69489e-11	SNRPF
GADD45B	5.87614e-16	0.370625	0.459	0.438	1.97074e-11	GADD45B
FLNA	2.86448e-15	0.405001	0.217	0.171	9.6069e-11	FLNA
ARPC3	3.03167e-15	0.309033	0.461	0.5	1.01676e-10	ARPC3
NAMPT	3.38219e-15	0.631922	0.258	0.233	1.13432e-10	NAMPT
NUCB1	9.20676e-15	0.457766	0.219	0.189	3.08776e-10	NUCB1
LAP3	2.52147e-14	0.413634	0.198	0.183	8.45649e-10	LAP3
POMP	3.56723e-14	0.287887	0.343	0.358	1.19638e-09	POMP
NDUFA3	5.73753e-14	0.286801	0.151	0.12	1.92425e-09	NDUFA3
CSTA	6.1112e-14	-0.317762	0.248	0.369	2.04957e-09	CSTA
HIST1H4C	7.52055e-14	0.478056	0.24	0.226	2.52224e-09	HIST1H4C
TXN	1.62477e-13	0.271951	0.665	0.765	5.44915e-09	TXN
ADIRF	3.07937e-13	0.492837	0.191	0.156	1.03276e-08	ADIRF
DDX5	4.02218e-13	0.44518	0.623	0.605	1.34896e-08	DDX5
CA2	4.09855e-13	0.273384	0.312	0.377	1.37457e-08	CA2
PRR13	4.91754e-13	0.306239	0.207	0.202	1.64924e-08	PRR13
CALU	7.68763e-13	0.418475	0.115	0.087	2.57828e-08	CALU
TMA7	1.15303e-12	0.263612	0.473	0.508	3.86703e-08	TMA7
DSG3	1.25489e-12	0.343938	0.241	0.222	4.20864e-08	DSG3
NOP10	1.33936e-12	0.252693	0.291	0.294	4.49194e-08	NOP10
RPN1	1.77446e-12	0.41855	0.228	0.218	5.95118e-08	RPN1
STMN1	4.0415e-12	0.424205	0.209	0.209	1.35544e-07	STMN1
MYADM	4.73331e-12	0.55066	0.101	0.079	1.58746e-07	MYADM
PARK7	6.65731e-12	0.335792	0.351	0.374	2.23273e-07	PARK7
HMGN2	1.18207e-11	0.304281	0.456	0.494	3.96443e-07	HMGN2
PHLDA2	1.47233e-11	0.292858	0.233	0.226	4.9379e-07	PHLDA2
RAN	1.57158e-11	0.265623	0.548	0.616	5.27076e-07	RAN
CD59	2.99656e-11	0.440948	0.27	0.256	1.00499e-06	CD59
BSG	3.36821e-11	0.321904	0.307	0.301	1.12963e-06	BSG
PDIA6	3.53139e-11	0.319186	0.219	0.206	1.18436e-06	PDIA6
PSMB9	3.95752e-11	0.282271	0.226	0.207	1.32727e-06	PSMB9
SPCS3	1.27633e-10	0.257723	0.145	0.125	4.28055e-06	SPCS3
CORO1B	1.7351e-10	0.25714	0.15	0.154	5.81918e-06	CORO1B
DAZAP2	3.05032e-10	0.264717	0.319	0.34	1.02302e-05	DAZAP2
RHOG	3.84303e-10	0.291872	0.151	0.144	1.28888e-05	RHOG
GSTO1	6.45623e-10	0.253627	0.201	0.198	2.16529e-05	GSTO1
CDC42	1.01516e-09	0.274639	0.392	0.424	3.40464e-05	CDC42
RSU1	1.85657e-09	0.315474	0.147	0.147	6.22656e-05	RSU1
HLA-F	3.99367e-09	0.251694	0.161	0.13	0.00013394	HLA-F
LITAF	7.24493e-09	0.287678	0.192	0.194	0.00024298	LITAF
ACTR2	8.8484e-09	0.346451	0.218	0.219	0.000296758	ACTR2
CD151	1.25775e-08	0.337667	0.223	0.221	0.000421823	CD151
HNRNPM	1.34962e-08	0.329451	0.302	0.313	0.000452637	HNRNPM
AP2M1	1.35431e-08	0.284799	0.278	0.299	0.000454207	AP2M1
HNRNPA2B1	1.72041e-08	0.286786	0.672	0.697	0.000576991	HNRNPA2B1
BZW1	2.05816e-08	0.392946	0.287	0.301	0.000690265	BZW1
STOM	6.62592e-08	0.394565	0.165	0.147	0.0022222	STOM
DDX21	7.98461e-08	0.388655	0.315	0.326	0.00267788	DDX21
CSRP1	9.31511e-08	0.265964	0.168	0.166	0.0031241	CSRP1
CFLAR	1.71195e-07	0.32164	0.132	0.115	0.00574154	CFLAR
MORF4L1	2.34037e-07	0.317326	0.317	0.348	0.00784913	MORF4L1
PRCP	5.82475e-07	0.364774	0.118	0.113	0.019535	PRCP
SOCS3	7.26948e-07	0.2891	0.113	0.092	0.0243804	SOCS3
IFNGR1	1.09578e-06	0.273064	0.224	0.211	0.0367503	IFNGR1

## Sheet: C5 FB EC
	p_val	avg_logFC	pct.1	pct.2	p_val_adj	Gene
S100A8	0	1.91057	0.449	0.013	0	S100A8
S100A9	0	1.75535	0.46	0.019	0	S100A9
MT-ND4L	0	1.07675	0.998	0.976	0	MT-ND4L
TMSB4X	0	0.892683	0.998	0.971	0	TMSB4X
RPL13	0	0.830588	0.992	0.982	0	RPL13
RPL3	0	0.776759	0.977	0.899	0	RPL3
RPS19	0	0.751758	0.995	0.97	0	RPS19
TPT1	0	0.690999	0.999	0.992	0	TPT1
RPS18	0	0.62864	0.996	0.99	0	RPS18
RPLP0	0	0.568516	0.997	0.994	0	RPLP0
RPLP1	0	0.476487	1	0.999	0	RPLP1
EEF1A1	0	0.470421	1	0.997	0	EEF1A1
B2M	0	-0.503101	0.999	1	0	B2M
CLU	0	-1.09399	0.448	0.926	0	CLU
ADH1B	0	-1.12033	0.251	0.776	0	ADH1B
IRF1	0	-1.16484	0.202	0.764	0	IRF1
CDKN1A	0	-1.1706	0.461	0.918	0	CDKN1A
NR4A1	0	-1.2214	0.329	0.866	0	NR4A1
ATP5F1D	0	-1.23116	0.038	0.525	0	ATP5F1D
CFD	0	-1.23422	0.553	0.889	0	CFD
ZFP36	0	-1.26968	0.85	0.982	0	ZFP36
ATF3	0	-1.28497	0.233	0.813	0	ATF3
DUSP2	0	-1.44094	0.088	0.657	0	DUSP2
ZFP36L2	0	-1.56504	0.351	0.885	0	ZFP36L2
CEBPD	0	-1.6859	0.089	0.739	0	CEBPD
CCL21	0	-2.0191	0.042	0.689	0	CCL21
NFKBIA	0	-2.06637	0.284	0.931	0	NFKBIA
CCL5	0	-1.17504	0.115	0.621	0	CCL5
TNFAIP6	0	-0.998438	0.191	0.725	0	TNFAIP6
CCL17	0	3.10354	0.501	0.096	0	CCL17
ITM2B	0	-1.00191	0.398	0.886	0	ITM2B
EGR1	3.89317e-308	-1.10614	0.186	0.689	1.30569e-303	EGR1
ICAM1	2.58137e-307	-1.04399	0.248	0.758	8.65739e-303	ICAM1
POSTN	9.34242e-307	1.7614	0.568	0.167	3.13326e-302	POSTN
NFKBIZ	6.9863e-304	-1.06101	0.107	0.583	2.34307e-299	NFKBIZ
KRT6A	1.69163e-296	1.57734	0.376	0.016	5.6734e-292	KRT6A
IGFBP4	8.08099e-293	-1.01046	0.252	0.747	2.7102e-288	IGFBP4
RGCC	7.0089e-285	-1.06789	0.048	0.462	2.35065e-280	RGCC
BTG1	6.58655e-277	-0.946033	0.362	0.818	2.209e-272	BTG1
LEPR	9.19827e-274	-0.886689	0.034	0.379	3.08491e-269	LEPR
KLF4	5.07349e-273	-1.01148	0.126	0.593	1.70155e-268	KLF4
RPS6	9.61917e-259	0.593248	0.976	0.945	3.22608e-254	RPS6
RPL26	2.16161e-258	0.523353	0.99	0.981	7.24962e-254	RPL26
CRTAP	1.98792e-252	-0.974762	0.108	0.546	6.66709e-248	CRTAP
RPL18A	2.5886e-250	0.416002	0.995	0.991	8.68165e-246	RPL18A
RPL15	1.71254e-248	0.596877	0.967	0.926	5.74352e-244	RPL15
GSN	1.21844e-247	-0.806641	0.698	0.939	4.08642e-243	GSN
RPS4Y1	1.17854e-246	0.96386	0.585	0.15	3.95258e-242	RPS4Y1
FOSB	1.97497e-246	-0.823292	0.255	0.695	6.62364e-242	FOSB
RAC1	9.4762e-241	-0.945715	0.141	0.584	3.17813e-236	RAC1
PLAC9	2.44995e-238	-0.912287	0.347	0.784	8.21666e-234	PLAC9
AHNAK	2.92072e-237	-0.643844	0.613	0.908	9.7955e-233	AHNAK
RPL4	5.33219e-237	0.835362	0.87	0.662	1.78831e-232	RPL4
CYR61	5.53655e-233	-0.989124	0.152	0.595	1.85685e-228	CYR61
MALAT1	3.63424e-231	-0.286069	0.999	0.999	1.21885e-226	MALAT1
S100A10	1.57707e-230	-0.615804	0.947	0.989	5.28918e-226	S100A10
CCL26	3.41816e-230	1.59463	0.322	0.02	1.14638e-225	CCL26
PTMS	2.85985e-228	-0.940834	0.068	0.453	9.59137e-224	PTMS
TFF3	5.84528e-227	-1.10071	0.025	0.374	1.96039e-222	TFF3
GNB2	1.31974e-226	-0.925218	0.088	0.495	4.42613e-222	GNB2
TNFAIP3	5.38143e-224	-0.803826	0.195	0.619	1.80482e-219	TNFAIP3
C11orf96	1.69807e-222	-0.832062	0.011	0.315	5.69499e-218	C11orf96
BTG2	3.99207e-222	-0.882544	0.175	0.63	1.33886e-217	BTG2
RPS9	1.62362e-221	0.594197	0.953	0.897	5.4453e-217	RPS9
CXCL2	1.45608e-217	-0.887718	0.206	0.654	4.88341e-213	CXCL2
RPS16	5.49017e-216	0.664965	0.926	0.831	1.84129e-211	RPS16
RPL17	4.0514e-215	0.618487	0.962	0.92	1.35876e-210	RPL17
SOCS3	1.16744e-213	-0.84817	0.162	0.592	3.91536e-209	SOCS3
NENF	8.82566e-213	-0.751916	0.011	0.285	2.95995e-208	NENF
ZFP36L1	1.27506e-209	-0.578166	0.732	0.952	4.27631e-205	ZFP36L1
ANXA1	2.06917e-208	-0.737829	0.594	0.924	6.9396e-204	ANXA1
FHL1	3.09505e-207	-0.881333	0.098	0.494	1.03802e-202	FHL1
S100A7	5.99103e-204	1.35164	0.295	0.021	2.00927e-199	S100A7
VIM	2.06198e-203	-0.734974	0.993	0.99	6.91547e-199	VIM
KRT16	1.10706e-198	1.19815	0.266	0.013	3.71286e-194	KRT16
IL6	1.35904e-197	-0.923338	0.063	0.446	4.55795e-193	IL6
CCL19	1.39474e-196	1.8546	0.458	0.162	4.67769e-192	CCL19
FTL	3.3244e-196	0.839958	0.992	0.991	1.11494e-191	FTL
RPS12	6.73569e-196	0.294054	0.999	0.998	2.25902e-191	RPS12
SOD2	2.47626e-195	-0.698162	0.522	0.845	8.30489e-191	SOD2
CCL4	2.84242e-195	-0.912594	0.191	0.619	9.53289e-191	CCL4
RPL28	2.13445e-192	0.312274	0.999	0.996	7.15851e-188	RPL28
MAMDC2	2.58537e-192	-0.749979	0.037	0.338	8.67083e-188	MAMDC2
S100A2	2.23939e-187	1.41357	0.366	0.068	7.51046e-183	S100A2
CXCL12	1.28913e-181	-0.670131	0.476	0.833	4.32349e-177	CXCL12
F13A1	4.9324e-181	-0.756847	0.236	0.623	1.65423e-176	F13A1
CRIP1	1.31848e-179	-0.776043	0.751	0.932	4.42192e-175	CRIP1
CAST	5.9843e-177	-0.696853	0.217	0.61	2.00701e-172	CAST
MMP2	9.15894e-177	-0.724389	0.344	0.73	3.07172e-172	MMP2
PPIA	1.46924e-173	0.56554	0.921	0.865	4.92753e-169	PPIA
JUN	4.53666e-173	-0.622832	0.588	0.897	1.5215e-168	JUN
SNHG7	3.98769e-172	-0.808974	0.069	0.407	1.33739e-167	SNHG7
MGP	2.28792e-166	-0.472717	0.676	0.943	7.67323e-162	MGP
CSRNP1	3.08859e-166	-0.763869	0.076	0.407	1.03585e-161	CSRNP1
PIM3	6.64382e-166	-0.766229	0.06	0.388	2.2282e-161	PIM3
FKBP1A	1.02569e-165	0.791604	0.714	0.541	3.43997e-161	FKBP1A
RBM3	4.68245e-164	0.732666	0.739	0.575	1.5704e-159	RBM3
MT1M	1.38398e-163	-0.735236	0.247	0.646	4.6416e-159	MT1M
CD9	1.88454e-162	-0.681299	0.476	0.842	6.32039e-158	CD9
CTSK	2.04439e-160	-0.737181	0.474	0.829	6.85646e-156	CTSK
GAS6	1.65325e-159	-0.766033	0.061	0.385	5.54466e-155	GAS6
XIST	3.60202e-159	-0.658728	0.022	0.246	1.20805e-154	XIST
CXCL14	1.26237e-157	-0.444315	0.623	0.921	4.23373e-153	CXCL14
TNXB	3.6493e-157	-0.679385	0.148	0.511	1.2239e-152	TNXB
FBLN1	5.34499e-157	-0.651436	0.24	0.617	1.7926e-152	FBLN1
KRT14	4.11332e-154	1.06942	0.59	0.287	1.37953e-149	KRT14
KLF6	9.69829e-154	-0.601512	0.401	0.771	3.25261e-149	KLF6
CRYAB	5.29142e-152	-0.767988	0.143	0.52	1.77464e-147	CRYAB
JUNB	2.20189e-148	-0.66758	0.791	0.93	7.3847e-144	JUNB
ZNF331	8.75089e-148	-0.768943	0.088	0.439	2.93487e-143	ZNF331
HSPA1A	1.03443e-147	0.513254	0.936	0.877	3.46927e-143	HSPA1A
RPSA	1.06558e-147	0.584499	0.851	0.743	3.57374e-143	RPSA
LRRFIP1	2.10197e-146	-0.709138	0.174	0.543	7.04957e-142	LRRFIP1
CXCL3	1.57781e-145	-0.771063	0.094	0.452	5.29166e-141	CXCL3
SELENOP	1.20164e-144	-0.456933	0.568	0.855	4.03005e-140	SELENOP
MMRN1	2.42185e-144	-0.763581	0.115	0.429	8.12239e-140	MMRN1
LGALS3	7.71302e-144	-0.545131	0.84	0.966	2.58679e-139	LGALS3
MYADM	1.24241e-143	-0.6702	0.206	0.584	4.1668e-139	MYADM
ADIRF	1.95419e-142	-0.527159	0.479	0.837	6.55395e-138	ADIRF
LAMP1	2.98176e-142	-0.695248	0.088	0.409	1.00002e-137	LAMP1
RPL10A	8.40329e-142	0.502195	0.91	0.847	2.8183e-137	RPL10A
RPL23A	1.24368e-141	0.590949	0.896	0.827	4.17105e-137	RPL23A
AC020916.1	5.44926e-141	-0.662148	0.052	0.323	1.82757e-136	AC020916.1
FILIP1L	1.27435e-140	-0.690543	0.128	0.459	4.27392e-136	FILIP1L
RPL27	1.31151e-139	0.654943	0.817	0.714	4.39853e-135	RPL27
CEBPB	8.5762e-139	-0.649769	0.045	0.301	2.87629e-134	CEBPB
NR4A2	1.36237e-138	-0.630639	0.239	0.618	4.56912e-134	NR4A2
SPARC	5.09516e-138	0.523918	0.727	0.534	1.70882e-133	SPARC
CHCHD10	6.79176e-138	-0.652536	0.028	0.274	2.27782e-133	CHCHD10
CTGF	9.04978e-138	-0.632772	0.19	0.562	3.03511e-133	CTGF
INSIG1	1.12322e-137	-0.761136	0.14	0.511	3.76705e-133	INSIG1
COTL1	1.19969e-135	-0.707475	0.099	0.401	4.02351e-131	COTL1
MTCH1	1.68007e-135	-0.647481	0.056	0.33	5.63463e-131	MTCH1
PPP1R15A	6.70836e-133	-0.517922	0.454	0.811	2.24985e-128	PPP1R15A
RPS15	2.69888e-132	0.310767	0.992	0.987	9.05152e-128	RPS15
ZYX	8.69257e-132	-0.691214	0.113	0.437	2.91532e-127	ZYX
H3F3B	3.90342e-131	-0.474521	0.861	0.98	1.30913e-126	H3F3B
CCL4L2	1.08755e-130	-0.646878	0.005	0.194	3.64743e-126	CCL4L2
MARCKSL1	5.64202e-130	-0.608011	0.027	0.259	1.89222e-125	MARCKSL1
DPT	3.44357e-129	-0.673024	0.217	0.619	1.15491e-124	DPT
THY1	2.49681e-127	0.733447	0.348	0.147	8.3738e-123	THY1
HEBP1	4.25883e-126	-0.67074	0.062	0.344	1.42833e-121	HEBP1
SOX4	4.2879e-126	-0.685174	0.105	0.426	1.43808e-121	SOX4
KRT10	6.65255e-126	-0.818046	0.115	0.443	2.23113e-121	KRT10
SOCS1	1.80146e-124	-0.495018	0.005	0.17	6.04174e-120	SOCS1
RPS26	3.09721e-124	-0.472305	0.954	0.978	1.03874e-119	RPS26
RPS27A	4.1688e-123	0.269198	0.996	0.992	1.39813e-118	RPS27A
VAT1	7.03302e-123	-0.644224	0.145	0.477	2.35873e-118	VAT1
RPL11	7.0243e-119	-0.349022	0.997	0.998	2.35581e-114	RPL11
RGS16	9.71657e-119	-0.603311	0.229	0.571	3.25874e-114	RGS16
VASN	4.07535e-118	-0.637897	0.07	0.353	1.36679e-113	VASN
RPL9	5.70004e-117	0.502565	0.893	0.832	1.91168e-112	RPL9
RPS3A	6.41135e-117	0.29177	0.991	0.988	2.15024e-112	RPS3A
MT-CO2	9.53106e-116	0.569639	0.999	0.999	3.19653e-111	MT-CO2
CTSW	9.9792e-113	-0.609673	0.027	0.245	3.34682e-108	CTSW
NFE2L2	1.4072e-111	-0.625474	0.141	0.456	4.71947e-107	NFE2L2
GZMK	2.5206e-110	-0.636159	0.041	0.296	8.45359e-106	GZMK
TMSB10	6.17149e-110	0.254636	0.997	0.996	2.06979e-105	TMSB10
FAU	1.93475e-109	-0.396147	0.975	0.993	6.48875e-105	FAU
CCL2	1.38078e-108	-0.468504	0.57	0.862	4.63087e-104	CCL2
EEF1B2	5.50709e-108	0.504761	0.841	0.777	1.84697e-103	EEF1B2
CFL1	9.35949e-107	0.528732	0.838	0.786	3.13898e-102	CFL1
CST3	1.05978e-106	-0.894778	0.921	0.948	3.5543e-102	CST3
MYH11	1.23421e-106	-0.594334	0.05	0.294	4.1393e-102	MYH11
SLC2A3	4.17627e-106	-0.483149	0.409	0.757	1.40064e-101	SLC2A3
PRELID1	9.36401e-106	-0.643494	0.05	0.292	3.1405e-101	PRELID1
TIMP1	9.61622e-106	0.671973	0.83	0.788	3.22509e-101	TIMP1
MT-CO1	2.39908e-103	0.300017	0.999	1	8.04604e-99	MT-CO1
PNRC1	2.87444e-102	-0.515778	0.526	0.808	9.64029e-98	PNRC1
SERPING1	1.10262e-101	-0.354937	0.692	0.905	3.69796e-97	SERPING1
PCBP2	2.54085e-101	-0.56249	0.357	0.719	8.5215e-97	PCBP2
LMNA	4.65518e-100	-0.481141	0.532	0.84	1.56126e-95	LMNA
BAG3	7.43232e-100	-0.555916	0.08	0.336	2.49265e-95	BAG3
SEC62	2.07535e-99	-0.595374	0.256	0.606	6.96029e-95	SEC62
CALR	1.05835e-98	0.651649	0.612	0.465	3.54948e-94	CALR
FABP5	1.37155e-98	0.795467	0.541	0.391	4.59989e-94	FABP5
RPS23	2.69545e-98	0.252815	0.993	0.993	9.04e-94	RPS23
IER3	3.73853e-98	-0.403893	0.453	0.744	1.25383e-93	IER3
MIF	4.50302e-98	0.606489	0.838	0.789	1.51022e-93	MIF
SLIT3	1.25491e-97	-0.529679	0.111	0.378	4.20873e-93	SLIT3
REL	1.85649e-97	-0.534736	0.164	0.467	6.22629e-93	REL
LYZ	2.25552e-97	1.03662	0.424	0.294	7.56457e-93	LYZ
FOS	9.28835e-97	-0.396151	0.944	0.977	3.11513e-92	FOS
CXCL9	1.30455e-96	-0.578057	0.052	0.306	4.37521e-92	CXCL9
IGFBP7	1.64297e-96	-0.501438	0.569	0.863	5.51019e-92	IGFBP7
GEM	2.61293e-96	-0.475239	0.272	0.58	8.76325e-92	GEM
ADAMTS1	2.65144e-96	-0.511812	0.166	0.463	8.8924e-92	ADAMTS1
ALOX15	1.35675e-95	0.587573	0.127	0.012	4.55025e-91	ALOX15
MCL1	2.60081e-94	-0.545276	0.247	0.579	8.7226e-90	MCL1
CCL11	3.14528e-93	1.21588	0.126	0	1.05486e-88	CCL11
MME	1.48399e-92	0.720963	0.163	0.019	4.977e-88	MME
TAGAP	4.15481e-92	-0.55103	0.057	0.285	1.39344e-87	TAGAP
MT2A	1.12045e-91	-0.388982	0.834	0.926	3.75777e-87	MT2A
SERTAD1	8.55941e-91	-0.63424	0.184	0.53	2.87065e-86	SERTAD1
MAP1LC3B	2.73638e-90	-0.578425	0.142	0.448	9.17727e-86	MAP1LC3B
MAFF	3.33774e-90	-0.535505	0.065	0.311	1.11941e-85	MAFF
RPS25	1.97763e-89	0.392378	0.953	0.946	6.63259e-85	RPS25
JUND	3.49029e-89	-0.489438	0.095	0.325	1.17057e-84	JUND
ETS2	1.32515e-88	-0.549038	0.096	0.35	4.4443e-84	ETS2
KLF3	1.58882e-88	-0.455545	0.033	0.21	5.32859e-84	KLF3
ACTA2	7.59826e-88	-0.447393	0.228	0.585	2.54831e-83	ACTA2
NUPR1	1.67249e-87	-0.458683	0.282	0.608	5.6092e-83	NUPR1
FTH1	2.16881e-87	-0.665816	0.977	0.977	7.27375e-83	FTH1
THBS2	2.30798e-87	-0.447047	0.172	0.445	7.7405e-83	THBS2
TUBA1B	1.20322e-86	0.552458	0.67	0.593	4.03537e-82	TUBA1B
TUBB2A	2.43017e-86	-0.569269	0.116	0.401	8.1503e-82	TUBB2A
SON	6.23364e-86	-0.446005	0.299	0.61	2.09064e-81	SON
KLF2	2.74619e-85	-0.490241	0.073	0.3	9.21017e-81	KLF2
HSP90AB1	3.03839e-85	-0.380094	0.806	0.955	1.01901e-80	HSP90AB1
TIMP3	4.86376e-85	-0.450987	0.249	0.554	1.63121e-80	TIMP3
GRINA	6.38674e-85	-0.51493	0.1	0.351	2.14199e-80	GRINA
NDUFA3	6.93033e-85	-0.591352	0.142	0.433	2.32429e-80	NDUFA3
YBX1	1.01916e-84	-0.475595	0.547	0.8	3.41805e-80	YBX1
TWIST2	1.4226e-84	-0.452814	0.029	0.198	4.77112e-80	TWIST2
MMP12	1.86979e-84	0.82622	0.112	0.008	6.2709e-80	MMP12
CTSF	1.53333e-83	-0.494658	0.029	0.217	5.14248e-79	CTSF
TPSB2	8.95694e-83	-0.467334	0.012	0.17	3.00398e-78	TPSB2
HLA-C	2.80255e-82	-0.410066	0.685	0.934	9.39918e-78	HLA-C
AEBP1	4.9106e-82	-0.433891	0.324	0.62	1.64692e-77	AEBP1
EIF4A3	7.42073e-82	-0.533818	0.072	0.307	2.48877e-77	EIF4A3
RPLP2	7.93295e-82	0.336408	0.971	0.97	2.66055e-77	RPLP2
PHLDA1	2.08785e-81	-0.528549	0.082	0.308	7.00224e-77	PHLDA1
AKR7A2	4.87155e-81	-0.417392	0.016	0.159	1.63382e-76	AKR7A2
CREG1	8.00935e-81	-0.498347	0.057	0.266	2.68618e-76	CREG1
DNAJA1	8.07607e-81	-0.463466	0.359	0.684	2.70855e-76	DNAJA1
SFRP2	2.10212e-80	-0.450662	0.299	0.644	7.0501e-76	SFRP2
GADD45B	2.56927e-80	-0.390382	0.658	0.864	8.6168e-76	GADD45B
HSPA1B	3.54815e-80	0.452516	0.786	0.666	1.18998e-75	HSPA1B
CTSB	5.77895e-80	0.748094	0.634	0.522	1.93814e-75	CTSB
S100A4	1.38959e-79	-0.470207	0.905	0.959	4.6604e-75	S100A4
MT-CO3	6.66096e-79	0.566316	0.999	0.995	2.23395e-74	MT-CO3
RNASE1	1.48483e-78	-0.485957	0.647	0.889	4.97982e-74	RNASE1
CSRP2	2.34526e-78	-0.497974	0.141	0.421	7.86552e-74	CSRP2
RPS5	2.53045e-78	0.314249	0.967	0.96	8.48663e-74	RPS5
ID1	3.51822e-78	0.761742	0.365	0.192	1.17994e-73	ID1
COL6A6	2.80838e-77	0.660517	0.191	0.055	9.41874e-73	COL6A6
SOD3	1.50463e-76	-0.450227	0.448	0.738	5.04624e-72	SOD3
JAK1	3.41747e-76	-0.490624	0.114	0.344	1.14615e-71	JAK1
EBPL	1.19959e-75	-0.350067	0.011	0.13	4.0232e-71	EBPL
H1F0	3.83748e-75	-0.485242	0.206	0.49	1.28701e-70	H1F0
TGFBR2	7.88215e-75	-0.46207	0.175	0.428	2.64352e-70	TGFBR2
IFNGR2	1.88117e-74	-0.446598	0.051	0.235	6.30907e-70	IFNGR2
GLUD1	2.53296e-74	-0.47107	0.105	0.333	8.49505e-70	GLUD1
GPNMB	7.87073e-74	-0.433368	0.219	0.497	2.63969e-69	GPNMB
MT-ATP6	2.52942e-73	0.711454	0.983	0.943	8.48317e-69	MT-ATP6
FAM50A	2.8505e-73	-0.395964	0.026	0.178	9.56e-69	FAM50A
NAMPT	5.83788e-73	-0.43726	0.22	0.514	1.95791e-68	NAMPT
HLA-E	7.82143e-73	-0.374695	0.67	0.897	2.62315e-68	HLA-E
CCDC85B	1.2373e-72	-0.548855	0.116	0.387	4.14964e-68	CCDC85B
LTBP4	1.63324e-72	-0.449756	0.094	0.307	5.47755e-68	LTBP4
C15orf48	1.77625e-72	0.789411	0.157	0.036	5.9572e-68	C15orf48
SPAG9	1.80435e-72	-0.445071	0.073	0.265	6.05143e-68	SPAG9
TPSAB1	3.44087e-72	-0.399117	0.02	0.2	1.154e-67	TPSAB1
TSC22D3	2.83562e-71	-0.354564	0.365	0.641	9.51012e-67	TSC22D3
MT1X	4.14282e-71	-0.258784	0.528	0.789	1.38942e-66	MT1X
SAA1	5.36587e-71	0.935209	0.117	0.008	1.7996e-66	SAA1
KRT6B	6.6075e-71	0.602666	0.118	0.005	2.21602e-66	KRT6B
BAG1	4.05618e-70	-0.416668	0.024	0.18	1.36036e-65	BAG1
HYI	7.32789e-70	-0.396584	0.015	0.147	2.45763e-65	HYI
FBLN2	8.22286e-70	-0.390125	0.372	0.656	2.75778e-65	FBLN2
LINC01436	2.10919e-69	-0.357552	0.07	0.249	7.07381e-65	LINC01436
HES1	2.92758e-69	-0.456336	0.066	0.268	9.8185e-65	HES1
BIRC3	3.80984e-69	-0.447426	0.144	0.401	1.27774e-64	BIRC3
C5AR1	3.61436e-68	-0.442982	0.026	0.195	1.21218e-63	C5AR1
TTC39C	4.68859e-68	-0.361988	0.021	0.147	1.57246e-63	TTC39C
GNPTG	7.00074e-68	-0.493716	0.069	0.278	2.34791e-63	GNPTG
CILP	8.15358e-68	-0.430949	0.1	0.325	2.73455e-63	CILP
MFAP4	9.38748e-68	-0.440935	0.391	0.697	3.14837e-63	MFAP4
C4orf48	3.35881e-67	-0.385192	0.016	0.142	1.12648e-62	C4orf48
SCARA5	6.33972e-67	-0.446833	0.037	0.209	2.12621e-62	SCARA5
KDSR	1.36668e-66	-0.416406	0.059	0.237	4.58357e-62	KDSR
CCNL1	1.5656e-66	-0.435311	0.172	0.426	5.25072e-62	CCNL1
LDHA	1.83728e-66	0.463016	0.764	0.727	6.16187e-62	LDHA
VPS4A	2.23439e-66	-0.374134	0.018	0.155	7.4937e-62	VPS4A
YBX3	5.67734e-66	-0.416296	0.133	0.368	1.90407e-61	YBX3
TIPARP	6.11692e-66	-0.404281	0.058	0.237	2.05149e-61	TIPARP
TRBV7-2	6.85936e-66	-0.367452	0.009	0.12	2.30049e-61	TRBV7-2
RPL35	1.59174e-65	0.340503	0.922	0.92	5.33837e-61	RPL35
RNF130	2.00684e-65	-0.46476	0.067	0.265	6.73053e-61	RNF130
IGFBP5	6.01919e-65	-0.435231	0.271	0.556	2.01872e-60	IGFBP5
DEK	8.83011e-64	-0.469836	0.167	0.431	2.96144e-59	DEK
SPTBN1	9.06393e-64	-0.418704	0.229	0.485	3.03986e-59	SPTBN1
KDM6B	6.82471e-63	-0.382201	0.063	0.23	2.28887e-58	KDM6B
ATP5ME	2.5539e-62	-0.482984	0.183	0.469	8.56528e-58	ATP5ME
AP1S2	3.01976e-62	-0.427998	0.045	0.211	1.01277e-57	AP1S2
DUSP1	3.73471e-62	-0.39408	0.818	0.917	1.25255e-57	DUSP1
IFRD1	5.17786e-62	-0.416131	0.093	0.306	1.73655e-57	IFRD1
NME2	5.28454e-62	0.403952	0.834	0.816	1.77233e-57	NME2
SLBP	1.07861e-61	-0.347475	0.024	0.143	3.61745e-57	SLBP
CNN1	1.37034e-61	-0.351437	0.01	0.131	4.59585e-57	CNN1
COMP	1.5459e-61	1.06004	0.306	0.157	5.18465e-57	COMP
GPM6B	2.32367e-61	0.559177	0.162	0.044	7.79313e-57	GPM6B
CSF1	2.36881e-61	-0.381478	0.049	0.21	7.94451e-57	CSF1
PNPLA2	3.73762e-61	-0.440373	0.063	0.247	1.25352e-56	PNPLA2
EEF1G	4.74837e-61	0.415626	0.742	0.712	1.59251e-56	EEF1G
PPFIBP1	8.72209e-61	-0.473888	0.113	0.345	2.92521e-56	PPFIBP1
B3GNT2	3.02433e-60	-0.325431	0.018	0.13	1.0143e-55	B3GNT2
SORBS3	3.37608e-60	-0.422637	0.081	0.272	1.13227e-55	SORBS3
KRT5	4.7029e-60	0.68831	0.323	0.139	1.57726e-55	KRT5
CD55	5.31657e-60	-0.454868	0.157	0.413	1.78307e-55	CD55
ADAMTS4	1.08419e-59	-0.374256	0.029	0.169	3.63617e-55	ADAMTS4
CRNDE	1.29357e-59	-0.305178	0.013	0.121	4.33839e-55	CRNDE
PSAP	1.75071e-59	-0.310132	0.694	0.903	5.87153e-55	PSAP
MT1A	3.30351e-59	-0.38483	0.036	0.194	1.10793e-54	MT1A
TFPI	3.53903e-59	-0.366887	0.3	0.576	1.18692e-54	TFPI
UBA52	4.88725e-59	0.353801	0.862	0.859	1.63908e-54	UBA52
TPM1	5.06945e-59	-0.384653	0.272	0.574	1.70019e-54	TPM1
HTRA1	5.15211e-59	-0.440898	0.08	0.286	1.72792e-54	HTRA1
LRRN4CL	1.91051e-58	-0.404649	0.043	0.215	6.40747e-54	LRRN4CL
KTN1	2.73746e-58	-0.438864	0.136	0.369	9.1809e-54	KTN1
MMP19	3.70559e-58	-0.389501	0.057	0.226	1.24278e-53	MMP19
PRELP	4.51522e-58	-0.381812	0.129	0.34	1.51432e-53	PRELP
ANXA11	5.53658e-58	-0.477444	0.148	0.405	1.85686e-53	ANXA11
SNX9	6.64915e-58	-0.401131	0.074	0.254	2.22999e-53	SNX9
NDFIP1	6.83299e-58	-0.466283	0.162	0.417	2.29165e-53	NDFIP1
SQSTM1	1.08765e-57	-0.366322	0.399	0.689	3.64776e-53	SQSTM1
DDX24	2.43797e-57	-0.361481	0.257	0.514	8.17646e-53	DDX24
PSIP1	2.63184e-57	-0.367401	0.038	0.178	8.82666e-53	PSIP1
CLTB	3.96432e-57	-0.455882	0.067	0.263	1.32955e-52	CLTB
SERPINH1	6.31322e-57	0.495049	0.327	0.215	2.11733e-52	SERPINH1
COL3A1	9.65872e-57	0.340724	0.635	0.546	3.23934e-52	COL3A1
STUB1	1.30383e-56	-0.358563	0.028	0.162	4.37279e-52	STUB1
CP	3.39668e-56	-0.375801	0.084	0.262	1.13918e-51	CP
CYB5R3	5.65419e-56	-0.370822	0.376	0.665	1.8963e-51	CYB5R3
TPM2	6.94722e-56	-0.294096	0.204	0.48	2.32996e-51	TPM2
COL6A5	1.6776e-55	0.635468	0.227	0.098	5.62633e-51	COL6A5
CSF3	3.35008e-55	-0.374247	0.013	0.125	1.12355e-50	CSF3
YPEL2	3.82972e-55	-0.369323	0.052	0.211	1.28441e-50	YPEL2
FBP1	6.60614e-55	0.589989	0.112	0.014	2.21557e-50	FBP1
WTAP	8.13021e-55	-0.385674	0.084	0.27	2.72671e-50	WTAP
HPGD	8.50085e-55	-0.428772	0.046	0.228	2.85101e-50	HPGD
PTPRA	9.67965e-55	-0.36455	0.04	0.18	3.24636e-50	PTPRA
IFITM2	1.14513e-54	0.341956	0.882	0.88	3.84052e-50	IFITM2
CD2	1.35304e-54	-0.362066	0.037	0.178	4.53782e-50	CD2
MZT2B	3.41911e-54	-0.403698	0.04	0.193	1.1467e-49	MZT2B
ZFAND5	4.29052e-54	-0.421249	0.133	0.35	1.43895e-49	ZFAND5
PPT1	7.52204e-54	0.551516	0.284	0.19	2.52274e-49	PPT1
APP	2.79148e-53	-0.371633	0.305	0.561	9.36207e-49	APP
CXCL10	3.09628e-53	-0.294684	0.031	0.238	1.03843e-48	CXCL10
GLDN	4.09336e-53	-0.30282	0.025	0.142	1.37283e-48	GLDN
BRD2	7.41071e-53	-0.323327	0.246	0.485	2.4854e-48	BRD2
PTOV1	7.84307e-53	-0.349281	0.028	0.162	2.63041e-48	PTOV1
SH3BP5	9.26524e-53	-0.394593	0.058	0.234	3.10738e-48	SH3BP5
CGNL1	2.96063e-52	-0.285199	0.016	0.107	9.92935e-48	CGNL1
ITGB1	4.48406e-52	-0.339391	0.277	0.525	1.50386e-47	ITGB1
PRSS23	5.7477e-52	0.515898	0.28	0.188	1.92766e-47	PRSS23
COMMD6	2.28682e-51	-0.374022	0.461	0.727	7.66953e-47	COMMD6
RBM17	2.97205e-51	-0.404069	0.056	0.229	9.96767e-47	RBM17
PPM1G	1.14877e-50	-0.391332	0.056	0.214	3.85276e-46	PPM1G
CCL24	4.26629e-50	0.60781	0.112	0.025	1.43083e-45	CCL24
RCN2	4.72185e-50	-0.343607	0.023	0.146	1.58361e-45	RCN2
MXRA8	5.26414e-50	-0.40497	0.171	0.421	1.76549e-45	MXRA8
PLPP3	5.60267e-50	-0.362926	0.325	0.605	1.87902e-45	PLPP3
SRRM2	7.31021e-50	-0.313587	0.147	0.337	2.4517e-45	SRRM2
RNF213	8.19342e-50	-0.35134	0.139	0.334	2.74791e-45	RNF213
SYAP1	9.6904e-50	-0.378186	0.094	0.277	3.24997e-45	SYAP1
DYNLL1	1.03396e-49	0.412323	0.588	0.504	3.46769e-45	DYNLL1
CES1	1.28662e-49	-0.321605	0.016	0.119	4.31506e-45	CES1
THRA	1.34103e-49	-0.280012	0.016	0.115	4.49756e-45	THRA
NKG7	1.60218e-49	-0.370914	0.102	0.296	5.3734e-45	NKG7
BRI3	1.85042e-49	-0.349591	0.051	0.202	6.20593e-45	BRI3
ATP1A1	2.26293e-49	-0.361688	0.125	0.328	7.58942e-45	ATP1A1
RPS29	2.85646e-49	-0.284319	0.482	0.76	9.57998e-45	RPS29
CKB	7.66974e-49	-0.319403	0.019	0.133	2.57228e-44	CKB
CHRDL1	1.06658e-48	-0.378152	0.05	0.198	3.5771e-44	CHRDL1
NPM1	1.29933e-48	0.376255	0.7	0.686	4.35769e-44	NPM1
H1FX	1.73563e-48	-0.417806	0.071	0.256	5.82096e-44	H1FX
PBXIP1	2.41377e-48	-0.33188	0.047	0.185	8.0953e-44	PBXIP1
H2AFV	3.15633e-48	-0.402684	0.073	0.246	1.05857e-43	H2AFV
MAFB	4.5247e-48	-0.394632	0.098	0.31	1.51749e-43	MAFB
ELAVL1	5.29473e-48	-0.317707	0.022	0.136	1.77575e-43	ELAVL1
ELN	1.25263e-47	-0.413939	0.083	0.268	4.20108e-43	ELN
NUDT4	1.26766e-47	-0.320297	0.059	0.204	4.25149e-43	NUDT4
CAPN2	1.54504e-47	-0.378452	0.111	0.316	5.18176e-43	CAPN2
SYNE1	1.65477e-47	-0.364776	0.081	0.247	5.54978e-43	SYNE1
RPL36AL	3.19521e-47	-0.29779	0.671	0.879	1.07161e-42	RPL36AL
RNASE4	3.23887e-47	-0.405611	0.102	0.311	1.08625e-42	RNASE4
RPL27A	4.92502e-47	0.446244	0.642	0.569	1.65175e-42	RPL27A
AHNAK2	7.49803e-47	-0.322419	0.052	0.19	2.51469e-42	AHNAK2
CD44	1.58359e-46	-0.292862	0.401	0.654	5.31105e-42	CD44
AAED1	1.65581e-46	-0.307382	0.032	0.15	5.55325e-42	AAED1
NPDC1	2.65302e-46	-0.395223	0.099	0.3	8.89769e-42	NPDC1
GUK1	2.86265e-46	-0.435416	0.325	0.628	9.60076e-42	GUK1
TENT5C	4.87088e-46	-0.291541	0.019	0.121	1.63359e-41	TENT5C
LARP6	6.1257e-46	-0.322187	0.025	0.146	2.05444e-41	LARP6
U2AF1	6.15427e-46	-0.375231	0.025	0.157	2.06402e-41	U2AF1
YWHAH	1.26114e-45	-0.331627	0.063	0.212	4.22961e-41	YWHAH
HSPA8	1.39453e-45	-0.30169	0.736	0.918	4.67696e-41	HSPA8
S100A11	1.8715e-45	0.320153	0.891	0.903	6.27662e-41	S100A11
AKAP12	2.44605e-45	-0.346236	0.037	0.167	8.20358e-41	AKAP12
DNAJC1	2.82494e-45	-0.288785	0.037	0.152	9.47428e-41	DNAJC1
KDELR2	3.84266e-45	-0.387016	0.106	0.303	1.28875e-40	KDELR2
METTL9	5.38979e-45	-0.298954	0.04	0.156	1.80763e-40	METTL9
MAP1LC3A	6.15607e-45	-0.39831	0.054	0.215	2.06462e-40	MAP1LC3A
EIF3E	7.91155e-45	0.405347	0.418	0.358	2.65338e-40	EIF3E
CMTM3	9.94048e-45	-0.330576	0.038	0.168	3.33384e-40	CMTM3
BACE2	1.41075e-44	-0.31814	0.052	0.192	4.73138e-40	BACE2
S100A6	2.31141e-44	-0.260109	0.994	0.996	7.75201e-40	S100A6
DDIT4	2.44763e-44	-0.273758	0.342	0.608	8.20887e-40	DDIT4
SNCG	2.55724e-44	-0.390886	0.115	0.327	8.57646e-40	SNCG
SPINT2	2.73565e-44	0.404273	0.151	0.068	9.17481e-40	SPINT2
HP1BP3	3.3711e-44	-0.380177	0.165	0.385	1.1306e-39	HP1BP3
ZFAS1	3.4649e-44	0.537292	0.515	0.421	1.16206e-39	ZFAS1
HSPB2	3.48118e-44	-0.345381	0.027	0.156	1.16752e-39	HSPB2
RELB	3.54979e-44	-0.29663	0.025	0.129	1.19053e-39	RELB
MRC1	4.03508e-44	-0.309272	0.16	0.369	1.35329e-39	MRC1
THBS1	6.41006e-44	-0.258603	0.218	0.434	2.1498e-39	THBS1
CD302	7.65544e-44	-0.293666	0.19	0.399	2.56748e-39	CD302
MBP	7.97884e-44	-0.317692	0.037	0.157	2.67594e-39	MBP
MEDAG	2.08086e-43	-0.277983	0.042	0.167	6.97878e-39	MEDAG
PCBP1	5.49629e-43	-0.325685	0.179	0.401	1.84335e-38	PCBP1
EEF2	6.18446e-43	0.379825	0.84	0.813	2.07414e-38	EEF2
TXN	7.87067e-43	-0.277133	0.595	0.825	2.63966e-38	TXN
ERRFI1	1.15358e-42	-0.315174	0.039	0.165	3.86888e-38	ERRFI1
CD8A	1.178e-42	-0.284323	0.017	0.117	3.95076e-38	CD8A
C15orf61	1.22173e-42	-0.346171	0.048	0.195	4.09744e-38	C15orf61
MEG3	1.27022e-42	-0.326889	0.087	0.239	4.26005e-38	MEG3
PID1	1.7891e-42	-0.324902	0.041	0.168	6.0003e-38	PID1
ARID5B	3.93975e-42	-0.348411	0.224	0.453	1.32131e-37	ARID5B
CYC1	3.97698e-42	-0.361044	0.042	0.177	1.3338e-37	CYC1
RPL39	4.4467e-42	-0.330776	0.989	0.991	1.49133e-37	RPL39
APRT	4.49463e-42	0.427273	0.449	0.398	1.50741e-37	APRT
VPS37B	6.11015e-42	-0.304177	0.062	0.198	2.04922e-37	VPS37B
FGL2	6.17133e-42	-0.327582	0.254	0.519	2.06974e-37	FGL2
SMCHD1	6.35791e-42	-0.29075	0.054	0.174	2.13232e-37	SMCHD1
ANP32B	1.04132e-41	-0.371869	0.14	0.355	3.4924e-37	ANP32B
TMA7	1.23398e-41	-0.3409	0.491	0.743	4.13852e-37	TMA7
TMED9	1.45172e-41	0.387719	0.274	0.207	4.86879e-37	TMED9
ENO1	1.46697e-41	0.450161	0.529	0.502	4.91994e-37	ENO1
MFAP2	2.22625e-41	-0.38047	0.18	0.414	7.46641e-37	MFAP2
EZR	3.17946e-41	-0.309622	0.171	0.385	1.06633e-36	EZR
ANKRD12	5.22814e-41	-0.288284	0.225	0.441	1.75341e-36	ANKRD12
EPN1	5.83134e-41	-0.303619	0.047	0.179	1.95571e-36	EPN1
CHD1	5.94e-41	-0.304302	0.107	0.279	1.99216e-36	CHD1
FAM107B	6.73587e-41	-0.303203	0.032	0.143	2.25908e-36	FAM107B
MCUB	6.86904e-41	-0.338392	0.037	0.165	2.30374e-36	MCUB
POMP	7.74522e-41	0.393904	0.418	0.387	2.59759e-36	POMP
ACAP2	8.54154e-41	-0.365017	0.105	0.28	2.86466e-36	ACAP2
BCL3	1.08108e-40	-0.312943	0.059	0.202	3.62573e-36	BCL3
PKM	1.19495e-40	0.441426	0.565	0.537	4.00761e-36	PKM
TMX4	1.23054e-40	-0.284929	0.06	0.193	4.12699e-36	TMX4
NBL1	1.34729e-40	-0.327753	0.059	0.209	4.51853e-36	NBL1
NFKBID	1.46046e-40	-0.30727	0.031	0.154	4.89807e-36	NFKBID
EPHX1	1.99467e-40	-0.343859	0.219	0.471	6.68973e-36	EPHX1
SNX3	2.57173e-39	-0.406683	0.222	0.479	8.62507e-35	SNX3
FOSL1	2.70102e-39	-0.274675	0.018	0.12	9.05868e-35	FOSL1
ARL6IP5	2.79639e-39	-0.33433	0.383	0.652	9.37852e-35	ARL6IP5
CAVIN2	4.23147e-39	-0.368109	0.087	0.265	1.41915e-34	CAVIN2
SYNE2	4.36909e-39	-0.287069	0.164	0.35	1.4653e-34	SYNE2
BCAM	4.94879e-39	-0.335029	0.181	0.394	1.65972e-34	BCAM
HAS2	7.04027e-39	-0.268889	0.053	0.171	2.36117e-34	HAS2
XG	8.42688e-39	-0.340555	0.064	0.219	2.82621e-34	XG
SLC40A1	1.27061e-38	-0.3686	0.09	0.282	4.26138e-34	SLC40A1
EMP1	1.28592e-38	-0.264145	0.32	0.545	4.31272e-34	EMP1
CLEC3B	1.73916e-38	-0.458548	0.252	0.518	5.83279e-34	CLEC3B
LGALS2	1.82999e-38	0.433483	0.154	0.085	6.13743e-34	LGALS2
MX1	2.10756e-38	-0.436422	0.081	0.235	7.06833e-34	MX1
CD3E	2.11743e-38	-0.333474	0.097	0.273	7.10144e-34	CD3E
FABP4	2.33945e-38	-0.362411	0.163	0.423	7.84606e-34	FABP4
MIR22HG	2.61431e-38	-0.334733	0.066	0.22	8.76788e-34	MIR22HG
CD47	2.76162e-38	-0.362807	0.101	0.275	9.26192e-34	CD47
PJA2	3.25794e-38	-0.297682	0.142	0.313	1.09265e-33	PJA2
MMP14	3.34245e-38	-0.316545	0.136	0.319	1.12099e-33	MMP14
PLAUR	5.32723e-38	-0.370445	0.186	0.431	1.78665e-33	PLAUR
DSTN	5.53225e-38	-0.266428	0.557	0.785	1.85541e-33	DSTN
FAM210B	5.94325e-38	-0.268572	0.03	0.13	1.99325e-33	FAM210B
FKBP9	1.3815e-37	-0.330107	0.068	0.212	4.63328e-33	FKBP9
PPP3CA	2.05841e-37	-0.274694	0.067	0.193	6.9035e-33	PPP3CA
RAB13	3.57555e-37	0.407332	0.371	0.317	1.19917e-32	RAB13
ATP2B1	6.15418e-37	-0.328927	0.109	0.28	2.06399e-32	ATP2B1
ARL4C	7.73761e-37	-0.288237	0.079	0.214	2.59504e-32	ARL4C
PFKFB3	1.43423e-36	-0.253171	0.041	0.145	4.81011e-32	PFKFB3
HSF1	1.46305e-36	-0.277561	0.029	0.13	4.90677e-32	HSF1
NSD3	1.59677e-36	-0.317884	0.071	0.218	5.35526e-32	NSD3
RBM8A	1.93835e-36	-0.320679	0.297	0.555	6.50085e-32	RBM8A
REEP3	3.1317e-36	-0.270267	0.032	0.136	1.05031e-31	REEP3
TOB2	3.29405e-36	-0.286429	0.061	0.193	1.10476e-31	TOB2
RPS21	5.63928e-36	-0.276101	0.847	0.953	1.8913e-31	RPS21
ITIH5	7.42333e-36	-0.354075	0.053	0.185	2.48964e-31	ITIH5
STEAP4	8.12493e-36	0.488739	0.188	0.106	2.72494e-31	STEAP4
RNF11	1.15197e-35	-0.284393	0.038	0.153	3.86346e-31	RNF11
GNAS	3.41905e-35	-0.274384	0.229	0.438	1.14668e-30	GNAS
CDKN1C	3.59126e-35	-0.258397	0.028	0.125	1.20444e-30	CDKN1C
TMEM160	4.13699e-35	-0.328288	0.04	0.166	1.38746e-30	TMEM160
MT-ND5	6.96594e-35	0.682934	0.986	0.941	2.33624e-30	MT-ND5
ANGPTL1	7.89794e-35	-0.340294	0.039	0.163	2.64881e-30	ANGPTL1
IMPDH2	1.00443e-34	0.412609	0.273	0.213	3.36866e-30	IMPDH2
PER1	1.23717e-34	-0.259618	0.06	0.181	4.14923e-30	PER1
PPIB	1.64459e-34	0.312696	0.758	0.775	5.51563e-30	PPIB
HSP90B1	2.33482e-34	0.397063	0.659	0.638	7.83053e-30	HSP90B1
HIST1H4C	2.33853e-34	-0.335277	0.149	0.356	7.84297e-30	HIST1H4C
DNAJB4	2.59115e-34	-0.312716	0.128	0.317	8.69019e-30	DNAJB4
PPA1	4.93366e-34	0.426081	0.354	0.309	1.65465e-29	PPA1
CCL13	5.22063e-34	0.675541	0.247	0.179	1.7509e-29	CCL13
EDF1	7.7222e-34	0.370947	0.549	0.533	2.58987e-29	EDF1
COLEC12	7.8872e-34	-0.274901	0.027	0.125	2.64521e-29	COLEC12
KLHDC2	8.67086e-34	-0.265589	0.024	0.124	2.90803e-29	KLHDC2
NR4A3	1.09536e-33	-0.298005	0.042	0.163	3.67361e-29	NR4A3
EFEMP1	1.75696e-33	-0.321949	0.221	0.461	5.89251e-29	EFEMP1
CPVL	1.94375e-33	0.392125	0.179	0.156	6.51894e-29	CPVL
SLC25A24	2.10953e-33	-0.267262	0.044	0.157	7.07494e-29	SLC25A24
MAP3K8	2.43327e-33	-0.341754	0.113	0.294	8.16069e-29	MAP3K8
MYDGF	5.12271e-33	0.405867	0.275	0.212	1.71805e-28	MYDGF
SFN	5.9434e-33	0.486872	0.207	0.1	1.9933e-28	SFN
UAP1	1.01705e-32	-0.296351	0.113	0.29	3.411e-28	UAP1
FNBP1	1.25981e-32	-0.314339	0.108	0.266	4.22516e-28	FNBP1
SRSF4	1.56415e-32	-0.259304	0.083	0.212	5.24585e-28	SRSF4
AQP3	1.56827e-32	0.471578	0.168	0.081	5.25967e-28	AQP3
HSPB1	1.57193e-32	0.277717	0.761	0.745	5.27193e-28	HSPB1
OSTC	2.63466e-32	0.379332	0.336	0.296	8.83612e-28	OSTC
CTHRC1	3.08441e-32	-0.328939	0.215	0.458	1.03445e-27	CTHRC1
LRRFIP2	4.00261e-32	-0.313599	0.085	0.233	1.3424e-27	LRRFIP2
DIAPH2	4.09573e-32	-0.269736	0.071	0.201	1.37363e-27	DIAPH2
PGAM1	4.24989e-32	0.387549	0.401	0.371	1.42533e-27	PGAM1
CMTM7	4.70593e-32	-0.253048	0.016	0.101	1.57827e-27	CMTM7
PPP1R10	5.49956e-32	-0.29446	0.114	0.264	1.84444e-27	PPP1R10
FYB1	8.7717e-32	-0.292141	0.089	0.234	2.94185e-27	FYB1
KRAS	9.13803e-32	-0.257214	0.064	0.189	3.06471e-27	KRAS
HNRNPA1	1.11988e-31	0.329981	0.711	0.717	3.75587e-27	HNRNPA1
PGLS	1.88384e-31	-0.399713	0.16	0.381	6.31803e-27	PGLS
MPST	1.98677e-31	-0.281998	0.03	0.139	6.66323e-27	MPST
SURF1	2.08379e-31	-0.292276	0.036	0.144	6.98863e-27	SURF1
CHCHD2	3.40401e-31	0.327829	0.673	0.687	1.14164e-26	CHCHD2
PAM	3.55527e-31	-0.275333	0.133	0.302	1.19237e-26	PAM
PET100	3.60422e-31	-0.356467	0.122	0.308	1.20878e-26	PET100
NR3C1	8.39667e-31	-0.300839	0.128	0.3	2.81607e-26	NR3C1
YY1	9.03079e-31	-0.264755	0.08	0.218	3.02875e-26	YY1
EIF3L	1.11759e-30	0.340763	0.362	0.315	3.74819e-26	EIF3L
DST	2.44021e-30	-0.255082	0.18	0.356	8.18397e-26	DST
STK17A	2.52208e-30	-0.267532	0.05	0.161	8.45854e-26	STK17A
SLC25A5	2.57638e-30	0.325582	0.574	0.579	8.64067e-26	SLC25A5
DDAH2	2.92866e-30	-0.317038	0.167	0.373	9.82213e-26	DDAH2
AHCY	3.49961e-30	0.35227	0.148	0.094	1.1737e-25	AHCY
ZC3H12A	5.73627e-30	-0.33985	0.081	0.255	1.92383e-25	ZC3H12A
SELE	6.16394e-30	-0.332855	0.175	0.34	2.06726e-25	SELE
NDUFA1	6.24774e-30	-0.310724	0.291	0.533	2.09537e-25	NDUFA1
GRN	1.20682e-29	0.321511	0.42	0.423	4.04743e-25	GRN
DPYSL3	2.04164e-29	-0.27723	0.081	0.223	6.84726e-25	DPYSL3
RAMP3	2.12609e-29	0.419503	0.237	0.185	7.13047e-25	RAMP3
NFIC	2.36298e-29	-0.284957	0.187	0.386	7.92497e-25	NFIC
MCUR1	2.72776e-29	-0.254255	0.045	0.15	9.14835e-25	MCUR1
NDUFS6	3.19367e-29	0.385932	0.262	0.199	1.07109e-24	NDUFS6
CFAP97	3.76222e-29	-0.266419	0.065	0.188	1.26177e-24	CFAP97
PTPRC	4.97892e-29	-0.251905	0.208	0.406	1.66983e-24	PTPRC
ATP6V0C	5.8384e-29	-0.276121	0.321	0.568	1.95808e-24	ATP6V0C
CD34	6.11354e-29	-0.287274	0.241	0.468	2.05036e-24	CD34
SKP1	6.16918e-29	-0.299481	0.543	0.781	2.06902e-24	SKP1
LBH	7.0625e-29	-0.262514	0.165	0.351	2.36862e-24	LBH
KMT2E	7.86251e-29	-0.255599	0.211	0.413	2.63693e-24	KMT2E
SELENOK	8.26073e-29	-0.318563	0.263	0.507	2.77048e-24	SELENOK
BTG3	9.61748e-29	-0.284757	0.06	0.191	3.22551e-24	BTG3
RNF19A	1.01199e-28	-0.258736	0.12	0.27	3.39402e-24	RNF19A
LMCD1	1.13352e-28	-0.251844	0.231	0.432	3.80159e-24	LMCD1
ALOX5AP	1.89064e-28	-0.289973	0.106	0.271	6.34083e-24	ALOX5AP
STMN2	2.42562e-28	0.493638	0.165	0.087	8.13504e-24	STMN2
AP2S1	3.00417e-28	0.348745	0.375	0.349	1.00754e-23	AP2S1
TMEM45A	3.45214e-28	0.362138	0.121	0.063	1.15778e-23	TMEM45A
FOLR2	3.90189e-28	-0.354935	0.078	0.248	1.30862e-23	FOLR2
PGK1	4.06747e-28	0.351101	0.398	0.377	1.36415e-23	PGK1
F10	5.646e-28	-0.263916	0.109	0.266	1.89356e-23	F10
RASL11A	1.11548e-27	-0.252822	0.059	0.183	3.74109e-23	RASL11A
SLC25A3	1.69053e-27	0.352262	0.607	0.599	5.66972e-23	SLC25A3
FGFR1	1.79794e-27	-0.265343	0.071	0.193	6.02993e-23	FGFR1
PNRC2	1.82718e-27	-0.252557	0.167	0.355	6.12799e-23	PNRC2
ACTN1	5.64596e-27	-0.257582	0.126	0.286	1.89354e-22	ACTN1
ENG	7.61618e-27	0.428094	0.355	0.316	2.55431e-22	ENG
PSMB3	8.41202e-27	0.348237	0.391	0.356	2.82122e-22	PSMB3
SRSF2	8.44178e-27	0.404875	0.286	0.223	2.8312e-22	SRSF2
FRMD4B	1.06614e-26	-0.268146	0.085	0.222	3.57561e-22	FRMD4B
AKAP13	1.47351e-26	-0.251146	0.153	0.317	4.94187e-22	AKAP13
ZC3HAV1	1.5207e-26	-0.271552	0.096	0.235	5.10011e-22	ZC3HAV1
EIF3F	1.54747e-26	0.332617	0.481	0.47	5.18989e-22	EIF3F
DBN1	1.67922e-26	-0.258761	0.076	0.2	5.63177e-22	DBN1
TCEA1	2.12898e-26	-0.262795	0.243	0.46	7.14018e-22	TCEA1
NFIA	2.74345e-26	-0.255149	0.146	0.316	9.20099e-22	NFIA
SRSF3	3.15086e-26	0.359934	0.362	0.327	1.05674e-21	SRSF3
SCARB2	3.34723e-26	-0.278773	0.109	0.259	1.12259e-21	SCARB2
PDE4B	3.49042e-26	-0.263593	0.065	0.187	1.17062e-21	PDE4B
GZMA	4.10593e-26	-0.259782	0.036	0.125	1.37705e-21	GZMA
COX7B	7.41687e-26	0.363853	0.372	0.337	2.48747e-21	COX7B
GGT5	8.42013e-26	0.375597	0.208	0.154	2.82394e-21	GGT5
CYBA	8.59763e-26	0.341054	0.438	0.427	2.88347e-21	CYBA
ST13	1.73215e-25	-0.268051	0.343	0.578	5.80927e-21	ST13
SERPINE1	1.81866e-25	0.432024	0.185	0.114	6.09943e-21	SERPINE1
NME1	2.5584e-25	0.344093	0.149	0.091	8.58036e-21	NME1
CCDC80	2.85858e-25	-0.475823	0.326	0.553	9.5871e-21	CCDC80
SUB1	3.52286e-25	0.321535	0.451	0.445	1.1815e-20	SUB1
NT5C	4.1747e-25	-0.283235	0.057	0.183	1.40011e-20	NT5C
CSTB	5.03323e-25	0.465311	0.562	0.564	1.68805e-20	CSTB
MEF2C	6.25688e-25	-0.25346	0.103	0.246	2.09843e-20	MEF2C
HERPUD1	6.57494e-25	-0.256845	0.331	0.573	2.2051e-20	HERPUD1
GNLY	6.7857e-25	-0.266763	0.018	0.107	2.27579e-20	GNLY
COX7A1	7.07658e-25	-0.316176	0.152	0.338	2.37334e-20	COX7A1
IFIT3	1.44836e-24	-0.340869	0.055	0.167	4.85751e-20	IFIT3
TMBIM6	1.52877e-24	-0.26386	0.396	0.651	5.12718e-20	TMBIM6
SPRY1	2.081e-24	-0.293106	0.182	0.389	6.97927e-20	SPRY1
ATP5MD	2.74665e-24	-0.267849	0.329	0.546	9.21172e-20	ATP5MD
TM4SF1	5.26085e-24	-0.287113	0.406	0.645	1.76438e-19	TM4SF1
RASD1	5.89371e-24	-0.28617	0.172	0.365	1.97663e-19	RASD1
G0S2	1.42358e-23	0.435316	0.161	0.102	4.77441e-19	G0S2
S100A16	2.28189e-23	0.293644	0.249	0.212	7.653e-19	S100A16
LIPA	2.69797e-23	0.398023	0.177	0.135	9.04845e-19	LIPA
S100B	2.73071e-23	0.430072	0.11	0.084	9.15825e-19	S100B
CD63	3.31921e-23	0.250395	0.788	0.824	1.1132e-18	CD63
HSPG2	3.70815e-23	0.387265	0.274	0.221	1.24364e-18	HSPG2
LY6D	4.39573e-23	0.36504	0.126	0.054	1.47424e-18	LY6D
PRPF6	5.90257e-23	-0.251817	0.127	0.277	1.9796e-18	PRPF6
HEXB	8.98198e-23	-0.277002	0.145	0.322	3.01238e-18	HEXB
SBDS	1.68109e-22	-0.254601	0.23	0.436	5.63804e-18	SBDS
SPI1	1.73629e-22	0.305123	0.172	0.141	5.82316e-18	SPI1
DUSP4	3.24516e-22	-0.251989	0.043	0.143	1.08836e-17	DUSP4
RAB32	3.58203e-22	-0.28561	0.04	0.154	1.20134e-17	RAB32
VAMP8	5.04465e-22	0.342505	0.273	0.242	1.69188e-17	VAMP8
GTF2B	6.86048e-22	-0.287021	0.118	0.287	2.30087e-17	GTF2B
RNASE6	7.23166e-22	0.334273	0.133	0.092	2.42535e-17	RNASE6
MRPL17	7.31731e-22	0.265779	0.129	0.088	2.45408e-17	MRPL17
ATP5F1B	7.4978e-22	0.318346	0.447	0.44	2.51461e-17	ATP5F1B
COL15A1	1.27417e-21	0.349155	0.265	0.202	4.27331e-17	COL15A1
COL6A1	1.46309e-21	0.439059	0.714	0.725	4.90692e-17	COL6A1
XBP1	1.64131e-21	-0.264806	0.103	0.243	5.50461e-17	XBP1
ATF5	1.90204e-21	0.305334	0.147	0.105	6.37907e-17	ATF5
SERP1	2.21476e-21	-0.261015	0.219	0.42	7.42787e-17	SERP1
PSME2	2.43265e-21	0.269403	0.419	0.457	8.15863e-17	PSME2
ANAPC11	2.74815e-21	0.281094	0.371	0.37	9.21676e-17	ANAPC11
ARF4	3.67533e-21	0.332131	0.373	0.363	1.23263e-16	ARF4
CPQ	4.39451e-21	-0.266858	0.085	0.226	1.47383e-16	CPQ
NDUFB2	7.71864e-21	0.280283	0.408	0.399	2.58868e-16	NDUFB2
TXNDC17	8.75612e-21	0.348859	0.244	0.206	2.93663e-16	TXNDC17
CLEC10A	1.09816e-20	0.326793	0.143	0.105	3.68302e-16	CLEC10A
PCOLCE	1.83731e-20	0.306339	0.392	0.368	6.16198e-16	PCOLCE
ADM	1.909e-20	0.464683	0.194	0.135	6.40241e-16	ADM
ARPC2	2.31024e-20	0.30285	0.551	0.582	7.74809e-16	ARPC2
UQCRH	7.26526e-20	0.323443	0.47	0.468	2.43662e-15	UQCRH
IGSF6	9.61175e-20	0.250001	0.104	0.071	3.22359e-15	IGSF6
IGFBP3	1.06418e-19	-0.264293	0.067	0.191	3.56906e-15	IGFBP3
PLVAP	1.14921e-19	0.369126	0.352	0.336	3.85423e-15	PLVAP
LDHB	1.32797e-19	0.31817	0.339	0.327	4.45374e-15	LDHB
CAVIN3	1.36173e-19	0.293901	0.288	0.283	4.56696e-15	CAVIN3
PSME1	1.89677e-19	-0.261421	0.522	0.762	6.36137e-15	PSME1
S100A14	2.13285e-19	0.326812	0.117	0.054	7.15317e-15	S100A14
GNG10	2.66988e-19	0.298691	0.208	0.183	8.95424e-15	GNG10
PRDX1	4.86494e-19	0.256723	0.68	0.709	1.6316e-14	PRDX1
SPTSSA	6.31393e-19	0.273719	0.152	0.117	2.11757e-14	SPTSSA
COL1A1	7.96392e-19	-0.267161	0.568	0.556	2.67094e-14	COL1A1
NDUFS8	1.2873e-18	0.28509	0.266	0.245	4.31735e-14	NDUFS8
C20orf27	1.37246e-18	0.252837	0.137	0.101	4.60296e-14	C20orf27
LRP10	1.84373e-18	-0.256782	0.12	0.281	6.1835e-14	LRP10
SELENOF	1.87845e-18	0.280764	0.272	0.257	6.29994e-14	SELENOF
CLDN5	1.95885e-18	0.462013	0.287	0.242	6.56959e-14	CLDN5
FAM96A	3.07019e-18	0.294019	0.174	0.141	1.02968e-13	FAM96A
HLA-DPB1	6.24314e-18	0.484871	0.74	0.864	2.09382e-13	HLA-DPB1
NDUFS7	6.66754e-18	0.264179	0.245	0.227	2.23616e-13	NDUFS7
BGN	2.29094e-17	0.301231	0.261	0.266	7.68334e-13	BGN
DNPH1	2.73957e-17	0.280507	0.169	0.137	9.18798e-13	DNPH1
PDGFRL	2.76279e-17	-0.263668	0.09	0.232	9.26585e-13	PDGFRL
TSC22D1	3.1016e-17	-0.262181	0.148	0.306	1.04021e-12	TSC22D1
ATP5MC3	3.71835e-17	0.298468	0.497	0.515	1.24706e-12	ATP5MC3
UQCRC1	5.1069e-17	0.297521	0.241	0.222	1.71275e-12	UQCRC1
BANF1	7.08787e-17	0.281146	0.299	0.29	2.37713e-12	BANF1
MDH2	7.9164e-17	0.268202	0.312	0.311	2.655e-12	MDH2
SMDT1	8.0819e-17	-0.257297	0.227	0.434	2.71051e-12	SMDT1
CTSA	9.33669e-17	0.281131	0.209	0.179	3.13134e-12	CTSA
GADD45GIP1	1.39531e-16	-0.280631	0.081	0.209	4.67958e-12	GADD45GIP1
FCGRT	2.0844e-16	-0.260356	0.343	0.583	6.99067e-12	FCGRT
LIMD2	2.48181e-16	0.278842	0.155	0.125	8.32351e-12	LIMD2
PPP1CA	2.48581e-16	0.258852	0.274	0.266	8.33692e-12	PPP1CA
A2M	2.97813e-16	0.3932	0.43	0.402	9.98806e-12	A2M
MRPL51	4.04801e-16	0.302628	0.275	0.25	1.35762e-11	MRPL51
MDK	4.23066e-16	-0.304539	0.118	0.251	1.41888e-11	MDK
RPS11	4.91671e-16	0.250839	0.737	0.766	1.64896e-11	RPS11
HNMT	1.22999e-15	0.251698	0.141	0.113	4.12516e-11	HNMT
HLA-DRA	1.69214e-15	0.36409	0.895	0.95	5.67509e-11	HLA-DRA
NDUFA4L2	1.80566e-15	0.268341	0.111	0.089	6.05581e-11	NDUFA4L2
CCL23	2.39759e-15	0.384445	0.139	0.087	8.04102e-11	CCL23
RAN	6.11886e-15	0.271894	0.495	0.525	2.05214e-10	RAN
CCT3	1.04159e-14	0.276829	0.213	0.199	3.49329e-10	CCT3
MEOX1	1.23072e-14	0.262244	0.113	0.079	4.1276e-10	MEOX1
ARHGDIB	1.2699e-14	0.269162	0.469	0.502	4.25898e-10	ARHGDIB
ATP6V0B	1.34901e-14	0.264324	0.316	0.325	4.52431e-10	ATP6V0B
MRPL4	1.72004e-14	0.259276	0.149	0.116	5.76868e-10	MRPL4
GTF3C6	3.18467e-14	0.26688	0.156	0.127	1.06808e-09	GTF3C6
MRPL20	3.19892e-14	0.298876	0.26	0.242	1.07285e-09	MRPL20
RPS17	1.57833e-13	0.26539	0.458	0.477	5.29339e-09	RPS17
CAPG	1.8232e-13	0.263338	0.233	0.232	6.11464e-09	CAPG
COL6A2	2.05121e-13	0.440375	0.771	0.803	6.87935e-09	COL6A2
RPS10	2.31897e-13	0.308998	0.373	0.377	7.77735e-09	RPS10
COL6A3	3.19034e-13	0.393981	0.557	0.548	1.06998e-08	COL6A3
PI16	3.34936e-13	-0.413919	0.078	0.192	1.12331e-08	PI16
CYP26B1	4.17788e-13	0.349479	0.12	0.073	1.40118e-08	CYP26B1
CALU	1.09359e-12	0.278744	0.247	0.233	3.66767e-08	CALU
IGFBP6	1.43838e-12	0.505666	0.312	0.331	4.82405e-08	IGFBP6
DUSP23	1.85252e-12	0.278784	0.218	0.199	6.21299e-08	DUSP23
UBD	2.50811e-12	0.443186	0.242	0.241	8.4117e-08	UBD
SF3B5	3.06226e-12	0.261087	0.311	0.319	1.02702e-07	SF3B5
SSR3	3.63528e-12	0.252561	0.289	0.293	1.2192e-07	SSR3
P4HB	4.09077e-12	0.280098	0.404	0.421	1.37196e-07	P4HB
TMED2	1.24679e-11	0.256174	0.274	0.273	4.18149e-07	TMED2
TGFBI	1.78934e-11	0.327963	0.227	0.21	6.00109e-07	TGFBI
QPCT	3.27497e-11	0.254054	0.143	0.128	1.09836e-06	QPCT
MT-ATP8	1.00493e-09	0.593806	0.953	0.899	3.37034e-05	MT-ATP8
IFI44L	9.36137e-09	-0.253436	0.04	0.104	0.000313962	IFI44L
ADGRL4	4.52373e-08	0.264541	0.226	0.222	0.00151717	ADGRL4
KRT1	2.49149e-07	-0.250699	0.101	0.148	0.00835595	KRT1
EPAS1	3.35164e-07	0.255167	0.264	0.265	0.0112407	EPAS1
FGF7	3.56372e-07	0.256795	0.185	0.204	0.011952	FGF7

## Sheet: C6 DC-1
	p_val	avg_logFC	pct.1	pct.2	p_val_adj	Gene
TMSB10	3.88111e-133	0.405468	0.995	0.993	1.30165e-128	TMSB10
MT-ND4L	7.09338e-131	0.608512	0.984	0.924	2.37898e-126	MT-ND4L
FOSB	8.12318e-118	-0.827617	0.407	0.702	2.72435e-113	FOSB
NR4A1	6.9187e-112	-0.774439	0.376	0.678	2.32039e-107	NR4A1
NFKBIA	7.99223e-110	-1.13097	0.507	0.749	2.68044e-105	NFKBIA
IER3	7.72978e-102	-0.811894	0.407	0.698	2.59241e-97	IER3
IL1B	1.67117e-98	-1.10861	0.295	0.581	5.60477e-94	IL1B
S100A7	4.1173e-91	1.10372	0.217	0.009	1.38086e-86	S100A7
CD83	2.17006e-83	-0.74099	0.435	0.693	7.27795e-79	CD83
NFKBIZ	3.33096e-82	-0.764764	0.179	0.428	1.11714e-77	NFKBIZ
S100A8	8.24201e-79	0.520572	0.435	0.115	2.7642e-74	S100A8
DNAJA1	3.81604e-77	-0.576395	0.467	0.711	1.27982e-72	DNAJA1
ALOX15	1.8631e-76	0.776626	0.48	0.243	6.24846e-72	ALOX15
TNFAIP3	1.12031e-72	-0.723457	0.37	0.605	3.7573e-68	TNFAIP3
CYBA	4.81226e-69	0.492462	0.778	0.611	1.61394e-64	CYBA
ATF3	1.58393e-66	-0.652561	0.308	0.545	5.31219e-62	ATF3
KRT6A	1.68711e-66	0.952656	0.232	0.037	5.65824e-62	KRT6A
NR4A2	3.41585e-66	-0.58935	0.444	0.687	1.14561e-61	NR4A2
KRT10	6.8143e-65	-0.871534	0.212	0.429	2.28538e-60	KRT10
SELENOK	9.66931e-65	-0.701301	0.391	0.619	3.24289e-60	SELENOK
HSP90AB1	3.55119e-64	-0.519046	0.824	0.914	1.191e-59	HSP90AB1
BCL2A1	6.32935e-64	-0.836748	0.287	0.516	2.12274e-59	BCL2A1
CD1B	3.91112e-63	0.655194	0.393	0.185	1.31171e-58	CD1B
IFI27	9.11691e-63	-1.46793	0.254	0.396	3.05763e-58	IFI27
ACTB	8.6726e-62	0.341969	0.997	0.998	2.90862e-57	ACTB
NFKBID	3.00728e-60	-0.608395	0.207	0.414	1.00858e-55	NFKBID
KRT16	6.84992e-60	0.827056	0.203	0.027	2.29733e-55	KRT16
NR4A3	1.65139e-59	-0.615149	0.167	0.379	5.53842e-55	NR4A3
CXCL3	3.00481e-59	-0.874232	0.132	0.356	1.00775e-54	CXCL3
SELENOP	4.27732e-59	-0.807956	0.114	0.265	1.43453e-54	SELENOP
RPS27	8.44859e-59	0.331276	0.968	0.926	2.83349e-54	RPS27
CXCL2	1.37906e-58	-0.749063	0.195	0.44	4.62509e-54	CXCL2
GADD45B	2.67971e-57	-0.501402	0.61	0.798	8.98721e-53	GADD45B
ATP5F1D	2.85836e-57	-0.448785	0.061	0.215	9.58637e-53	ATP5F1D
MT-ND3	3.43406e-57	0.373485	0.959	0.854	1.15172e-52	MT-ND3
PLAUR	2.38665e-53	-0.549656	0.616	0.786	8.00435e-49	PLAUR
FKBP1A	2.08768e-51	0.42905	0.726	0.588	7.00167e-47	FKBP1A
HSPH1	2.5252e-51	-0.565283	0.349	0.553	8.46901e-47	HSPH1
RPS29	3.07941e-51	0.410631	0.786	0.653	1.03277e-46	RPS29
ZC3H12A	3.39993e-51	-0.522793	0.194	0.396	1.14027e-46	ZC3H12A
CKS2	3.91415e-51	-0.5846	0.215	0.41	1.31273e-46	CKS2
HLA-DQB1	1.32891e-49	0.398912	0.951	0.912	4.4569e-45	HLA-DQB1
INSIG1	2.75778e-49	-0.740307	0.338	0.523	9.24903e-45	INSIG1
SERPINA1	2.88986e-49	0.453771	0.567	0.365	9.69201e-45	SERPINA1
S100A9	2.15643e-48	0.507423	0.406	0.145	7.23224e-44	S100A9
RPL23A	3.10414e-48	0.328374	0.918	0.845	1.04107e-43	RPL23A
ACTG1	3.04301e-47	0.264816	0.969	0.932	1.02056e-42	ACTG1
NLRP3	1.02681e-46	-0.603832	0.104	0.275	3.44372e-42	NLRP3
CCL4L2	1.09251e-46	-0.833576	0.09	0.278	3.66405e-42	CCL4L2
KRT15	1.20399e-46	-0.714419	0.033	0.141	4.03794e-42	KRT15
CCL17	1.44852e-46	2.22038	0.256	0.092	4.85805e-42	CCL17
MALAT1	6.74005e-46	-0.279545	0.989	0.981	2.26048e-41	MALAT1
MMP12	1.98221e-45	1.28884	0.24	0.069	6.64794e-41	MMP12
EZR	7.79622e-45	-0.527526	0.405	0.588	2.6147e-40	EZR
TUBA1B	1.13854e-44	0.372808	0.869	0.798	3.81844e-40	TUBA1B
GPR183	1.90218e-44	-0.55716	0.399	0.593	6.37954e-40	GPR183
KDM6B	2.47894e-44	-0.523924	0.205	0.372	8.31386e-40	KDM6B
DUSP2	2.52484e-44	-0.638715	0.308	0.502	8.46781e-40	DUSP2
AHNAK	2.08162e-43	-0.467166	0.631	0.753	6.98132e-39	AHNAK
FBP1	3.4066e-42	0.947766	0.34	0.17	1.14251e-37	FBP1
CEBPD	1.38459e-41	-0.528064	0.096	0.222	4.64364e-37	CEBPD
REL	1.65845e-41	-0.482223	0.479	0.659	5.56209e-37	REL
CXCL8	1.80344e-41	-0.611803	0.233	0.439	6.04837e-37	CXCL8
ZFP36L1	3.47048e-41	-0.44391	0.68	0.797	1.16393e-36	ZFP36L1
RPL37A	8.03684e-41	0.26772	0.903	0.835	2.6954e-36	RPL37A
PHACTR1	1.34649e-40	-0.494126	0.155	0.323	4.51586e-36	PHACTR1
FABP5	2.57437e-40	0.306356	0.649	0.467	8.63394e-36	FABP5
ETV3	1.24231e-39	-0.405758	0.115	0.279	4.16647e-35	ETV3
PKM	4.01681e-39	0.318906	0.778	0.658	1.34716e-34	PKM
RPL27	4.6897e-39	0.292964	0.878	0.808	1.57283e-34	RPL27
LYZ	7.58386e-39	0.349152	0.918	0.84	2.54348e-34	LYZ
BIRC3	9.74709e-39	-0.495082	0.31	0.486	3.26898e-34	BIRC3
MMP19	3.0825e-38	-0.806873	0.085	0.205	1.03381e-33	MMP19
RBM3	4.85253e-38	0.271771	0.791	0.66	1.62744e-33	RBM3
RPL35	5.23327e-38	0.255269	0.933	0.896	1.75513e-33	RPL35
FOLR2	1.63482e-37	-0.519594	0.071	0.196	5.48286e-33	FOLR2
CSRNP1	1.93992e-37	-0.376403	0.203	0.393	6.5061e-33	CSRNP1
EGR1	2.06369e-37	-0.415929	0.073	0.194	6.92122e-33	EGR1
ZNF331	3.43816e-37	-0.47068	0.266	0.458	1.15309e-32	ZNF331
PSME2	4.0993e-37	0.317359	0.69	0.574	1.37482e-32	PSME2
SGK1	7.77284e-37	-0.45405	0.447	0.623	2.60686e-32	SGK1
BTG1	1.50457e-36	-0.482497	0.394	0.567	5.04601e-32	BTG1
SPINT2	1.74419e-36	0.429827	0.468	0.319	5.84966e-32	SPINT2
LIPA	2.94118e-36	0.472442	0.374	0.205	9.86413e-32	LIPA
RSRP1	3.23622e-36	-0.389209	0.432	0.613	1.08536e-31	RSRP1
CDKN1A	1.02147e-35	-0.413586	0.599	0.754	3.42582e-31	CDKN1A
ZFP36	2.91838e-35	-0.359752	0.807	0.896	9.78768e-31	ZFP36
NFE2L2	3.76095e-35	-0.438572	0.308	0.471	1.26135e-30	NFE2L2
ARL5B	4.8076e-35	-0.377573	0.091	0.229	1.61237e-30	ARL5B
BTG2	1.44713e-34	-0.428706	0.372	0.548	4.8534e-30	BTG2
SAT1	3.29689e-34	-0.481553	0.794	0.882	1.10571e-29	SAT1
HSPD1	5.36027e-34	-0.501581	0.435	0.585	1.79773e-29	HSPD1
CD1A	1.34683e-33	0.386516	0.429	0.26	4.51701e-29	CD1A
C5AR1	3.13011e-33	-0.490592	0.148	0.322	1.04978e-28	C5AR1
VSIG4	3.55165e-33	-0.40509	0.086	0.225	1.19115e-28	VSIG4
HSP90AA1	2.85427e-32	-0.410103	0.857	0.903	9.57267e-28	HSP90AA1
MIF	2.85475e-32	0.415199	0.811	0.723	9.57427e-28	MIF
AC020916.1	3.17412e-32	-0.37808	0.105	0.237	1.06454e-27	AC020916.1
SPI1	6.74176e-32	0.375272	0.657	0.566	2.26105e-27	SPI1
CD55	7.8946e-32	-0.443295	0.237	0.402	2.64769e-27	CD55
PPP1R15A	7.89526e-32	-0.341199	0.62	0.777	2.64791e-27	PPP1R15A
CLEC10A	9.79592e-32	0.300704	0.729	0.629	3.28536e-27	CLEC10A
ENO1	1.45634e-31	0.342006	0.737	0.649	4.88428e-27	ENO1
CCL3L1	2.17646e-31	-0.538065	0.041	0.139	7.29942e-27	CCL3L1
VPS37B	2.80157e-31	-0.387238	0.105	0.231	9.39592e-27	VPS37B
KLF4	5.04601e-31	-0.361586	0.172	0.323	1.69233e-26	KLF4
ATP5MG	9.30067e-31	0.287468	0.802	0.724	3.11926e-26	ATP5MG
MAFF	1.2704e-30	-0.315136	0.095	0.221	4.26067e-26	MAFF
ICAM1	2.03868e-30	-0.497846	0.345	0.492	6.83732e-26	ICAM1
CALR	5.2278e-30	0.364502	0.704	0.6	1.7533e-25	CALR
RGCC	5.64597e-30	-0.472246	0.096	0.202	1.89355e-25	RGCC
VEGFA	2.42115e-29	-0.363874	0.072	0.182	8.12004e-25	VEGFA
EVL	3.97303e-29	0.378576	0.404	0.271	1.33248e-24	EVL
SQSTM1	4.04332e-28	-0.384771	0.378	0.509	1.35605e-23	SQSTM1
GLIPR2	7.70631e-28	0.316597	0.471	0.354	2.58454e-23	GLIPR2
QPCT	9.93226e-28	0.381557	0.372	0.235	3.33108e-23	QPCT
LDHA	1.84701e-27	0.37175	0.752	0.648	6.1945e-23	LDHA
PGAM1	1.85447e-27	0.348493	0.51	0.386	6.21952e-23	PGAM1
SOD2	1.89529e-27	-0.505713	0.425	0.56	6.35643e-23	SOD2
LGALS3	2.60136e-27	-0.315352	0.716	0.818	8.72444e-23	LGALS3
PPP1R10	4.15881e-27	-0.367609	0.2	0.327	1.39478e-22	PPP1R10
PPIF	6.04899e-27	-0.433917	0.079	0.175	2.02871e-22	PPIF
NDUFA4	7.98092e-27	0.279988	0.688	0.593	2.67664e-22	NDUFA4
SH3BP5	8.49895e-27	-0.308014	0.078	0.182	2.85038e-22	SH3BP5
BAG3	1.11905e-26	-0.296116	0.074	0.186	3.75307e-22	BAG3
CCL4	1.31288e-26	-0.681011	0.203	0.344	4.40314e-22	CCL4
TRAF1	1.52986e-26	-0.460951	0.131	0.239	5.13085e-22	TRAF1
TYMP	3.56293e-26	0.333192	0.496	0.365	1.19494e-21	TYMP
RPL27A	3.72316e-26	0.255859	0.79	0.711	1.24867e-21	RPL27A
NAMPT	7.2717e-26	-0.363771	0.417	0.57	2.43878e-21	NAMPT
COX8A	1.23371e-25	0.257125	0.724	0.65	4.13762e-21	COX8A
ATP5MPL	1.38563e-25	0.315199	0.501	0.377	4.64712e-21	ATP5MPL
ADIRF	1.83696e-25	-0.382393	0.069	0.158	6.16079e-21	ADIRF
DNAJB1	3.75762e-25	-0.371487	0.612	0.753	1.26023e-20	DNAJB1
TAGAP	3.87269e-25	-0.421865	0.222	0.338	1.29882e-20	TAGAP
STX11	4.16805e-25	-0.354795	0.148	0.285	1.39788e-20	STX11
ZFP36L2	5.26328e-25	-0.462373	0.381	0.512	1.7652e-20	ZFP36L2
KRT1	6.54849e-25	-0.563284	0.197	0.314	2.19623e-20	KRT1
DMKN	6.70294e-25	-0.562669	0.138	0.232	2.24803e-20	DMKN
ANKRD37	1.83706e-24	-0.335094	0.119	0.233	6.16115e-20	ANKRD37
NEAT1	1.85921e-24	-0.301241	0.65	0.753	6.23541e-20	NEAT1
PDE4B	2.23709e-24	-0.381575	0.164	0.3	7.50274e-20	PDE4B
MS4A7	2.75452e-24	-0.395688	0.205	0.342	9.23809e-20	MS4A7
DDIT4	3.46625e-24	-0.309654	0.311	0.486	1.16251e-19	DDIT4
NUPR1	5.3402e-24	-0.316652	0.055	0.137	1.791e-19	NUPR1
SLC40A1	7.59321e-24	-0.306998	0.048	0.124	2.54661e-19	SLC40A1
GSN	1.01882e-23	0.274413	0.811	0.738	3.41691e-19	GSN
LIMD2	1.17259e-23	0.26407	0.483	0.369	3.93263e-19	LIMD2
PFKP	1.42974e-23	0.314555	0.22	0.117	4.79508e-19	PFKP
RPS4Y1	1.68523e-23	-0.314475	0.465	0.597	5.65192e-19	RPS4Y1
CEBPB	2.81762e-23	-0.279394	0.052	0.135	9.44972e-19	CEBPB
CRTAP	3.70682e-23	-0.279614	0.115	0.237	1.24319e-18	CRTAP
PGK1	4.61792e-23	0.292717	0.614	0.506	1.54876e-18	PGK1
PLTP	7.95659e-23	-0.481172	0.125	0.225	2.66848e-18	PLTP
TXNDC17	1.12941e-22	0.297878	0.401	0.281	3.78783e-18	TXNDC17
PTMS	1.16765e-22	-0.281504	0.098	0.189	3.91605e-18	PTMS
COX6A1	1.4207e-22	0.268848	0.755	0.677	4.76473e-18	COX6A1
SERTAD1	1.42917e-22	-0.335594	0.234	0.368	4.79314e-18	SERTAD1
COX5B	1.50524e-22	0.255901	0.718	0.633	5.04826e-18	COX5B
CDC42EP3	1.7851e-22	-0.304688	0.126	0.26	5.98687e-18	CDC42EP3
PIM3	1.85805e-22	-0.312099	0.09	0.176	6.23154e-18	PIM3
COX7B	2.38379e-22	0.290167	0.587	0.479	7.99476e-18	COX7B
SYNGR2	4.04451e-22	0.271677	0.665	0.574	1.35645e-17	SYNGR2
ATP5MC3	6.16477e-22	0.338515	0.694	0.629	2.06754e-17	ATP5MC3
TIPARP	7.70927e-22	-0.300432	0.134	0.252	2.58554e-17	TIPARP
CFD	1.09554e-21	-0.497397	0.191	0.286	3.67423e-17	CFD
MT-ND6	1.97413e-21	-0.265667	0.375	0.442	6.62085e-17	MT-ND6
CD37	2.78415e-21	-0.329043	0.494	0.639	9.3375e-17	CD37
G0S2	3.42908e-21	-0.594567	0.211	0.322	1.15005e-16	G0S2
CHMP1B	4.41603e-21	-0.459468	0.305	0.424	1.48105e-16	CHMP1B
MTSS1	4.58962e-21	-0.280249	0.092	0.186	1.53927e-16	MTSS1
MNDA	5.11765e-21	0.277129	0.643	0.569	1.71636e-16	MNDA
FILIP1L	5.69255e-21	-0.309437	0.118	0.217	1.90917e-16	FILIP1L
NRP2	7.86368e-21	-0.29082	0.068	0.146	2.63732e-16	NRP2
DDOST	7.96824e-21	0.288365	0.423	0.322	2.67239e-16	DDOST
SEC61G	9.46474e-21	0.280901	0.453	0.327	3.17428e-16	SEC61G
HSPA6	1.03868e-20	-0.640137	0.178	0.298	3.48353e-16	HSPA6
AVPI1	1.30919e-20	-0.347717	0.163	0.271	4.39077e-16	AVPI1
FCER1A	1.42446e-20	-0.490516	0.522	0.619	4.77737e-16	FCER1A
SOCS3	2.40687e-20	-0.317125	0.196	0.309	8.07216e-16	SOCS3
UBC	2.81956e-20	-0.299239	0.911	0.927	9.45625e-16	UBC
LAP3	3.39625e-20	0.282507	0.458	0.363	1.13903e-15	LAP3
P4HB	3.71364e-20	0.309625	0.443	0.336	1.24548e-15	P4HB
GGT5	5.62016e-20	0.281571	0.184	0.091	1.88489e-15	GGT5
TNFAIP2	6.69585e-20	-0.374912	0.118	0.201	2.24566e-15	TNFAIP2
HSPA1A	8.87192e-20	-0.400578	0.837	0.891	2.97546e-15	HSPA1A
CD52	1.33631e-19	0.299419	0.567	0.47	4.48171e-15	CD52
SLC27A3	1.48282e-19	0.30599	0.281	0.192	4.97307e-15	SLC27A3
UCP2	2.02723e-19	0.262343	0.515	0.421	6.79891e-15	UCP2
EIF4A3	3.27031e-19	-0.348055	0.167	0.275	1.0968e-14	EIF4A3
SRGN	5.07887e-19	-0.322674	0.792	0.871	1.70335e-14	SRGN
CREM	6.6974e-19	-0.323829	0.226	0.359	2.24617e-14	CREM
CLU	8.81405e-19	-0.517539	0.071	0.132	2.95606e-14	CLU
PDIA4	1.24203e-18	0.273155	0.257	0.158	4.16552e-14	PDIA4
PFN1	1.31568e-18	0.266744	0.879	0.824	4.41252e-14	PFN1
GNB2	1.33311e-18	-0.255265	0.16	0.267	4.471e-14	GNB2
ATP5F1B	1.5321e-18	0.264852	0.628	0.548	5.13837e-14	ATP5F1B
THAP2	3.23963e-18	-0.306583	0.09	0.191	1.08651e-13	THAP2
CTSH	3.95967e-18	0.252467	0.69	0.644	1.32799e-13	CTSH
KRT2	4.43436e-18	-0.408412	0.052	0.118	1.4872e-13	KRT2
SLC38A2	4.64312e-18	-0.26088	0.27	0.377	1.55721e-13	SLC38A2
VDAC1	6.09171e-18	0.269018	0.47	0.375	2.04304e-13	VDAC1
PTGS2	6.36076e-18	-0.305356	0.115	0.225	2.13327e-13	PTGS2
SLC16A3	9.83918e-18	0.283183	0.234	0.143	3.29986e-13	SLC16A3
BHLHE40	1.23583e-17	-0.287637	0.34	0.462	4.14473e-13	BHLHE40
PDIA3	1.28676e-17	0.268722	0.559	0.463	4.31555e-13	PDIA3
CD40	1.30306e-17	0.304844	0.319	0.217	4.3702e-13	CD40
BRD2	1.31937e-17	-0.260701	0.344	0.469	4.42489e-13	BRD2
PPP1R14A	1.39823e-17	0.325858	0.137	0.059	4.68939e-13	PPP1R14A
EMP3	1.42541e-17	-0.270548	0.731	0.826	4.78054e-13	EMP3
TMED9	1.62117e-17	0.278648	0.375	0.274	5.43707e-13	TMED9
EIF5	2.22735e-17	-0.276344	0.378	0.493	7.47008e-13	EIF5
HERPUD1	2.7258e-17	-0.348658	0.459	0.572	9.14177e-13	HERPUD1
RASGEF1B	2.84616e-17	-0.27536	0.186	0.297	9.54545e-13	RASGEF1B
GLA	3.37739e-17	-0.358173	0.274	0.381	1.13271e-12	GLA
PNRC1	4.19299e-17	-0.360927	0.612	0.692	1.40624e-12	PNRC1
TGIF1	4.31316e-17	-0.251181	0.165	0.29	1.44655e-12	TGIF1
RAC1	5.47146e-17	-0.327831	0.244	0.33	1.83502e-12	RAC1
IL1R2	5.59716e-17	-0.31516	0.318	0.439	1.87718e-12	IL1R2
SELENOH	5.8598e-17	0.255431	0.495	0.413	1.96526e-12	SELENOH
CXCL1	7.4499e-17	-0.548657	0.048	0.112	2.49855e-12	CXCL1
MT-ND5	7.46426e-17	0.288202	0.931	0.869	2.50336e-12	MT-ND5
QSOX1	1.02899e-16	0.262354	0.226	0.143	3.45103e-12	QSOX1
UBB	1.09135e-16	-0.256694	0.646	0.752	3.66018e-12	UBB
FTH1	1.79328e-16	-0.349181	0.979	0.985	6.01429e-12	FTH1
ID2	1.81616e-16	-0.312461	0.252	0.366	6.09103e-12	ID2
S100A2	3.5664e-16	0.531243	0.223	0.125	1.1961e-11	S100A2
DDX3X	4.00643e-16	-0.289064	0.271	0.374	1.34368e-11	DDX3X
MCL1	4.73943e-16	-0.301549	0.469	0.572	1.58951e-11	MCL1
RGS16	6.87692e-16	-0.262619	0.05	0.107	2.30638e-11	RGS16
PAPSS2	8.30181e-16	-0.252776	0.115	0.209	2.78426e-11	PAPSS2
ETS2	9.54007e-16	-0.262129	0.099	0.177	3.19955e-11	ETS2
HSPA1B	2.16395e-15	-0.433213	0.722	0.788	7.25745e-11	HSPA1B
UQCRFS1	3.65703e-15	0.295011	0.261	0.191	1.22649e-10	UQCRFS1
PLEK	5.38989e-15	-0.384868	0.478	0.588	1.80766e-10	PLEK
RNASE1	9.41085e-15	-0.501684	0.253	0.309	3.15621e-10	RNASE1
CCL2	1.22424e-14	-0.499732	0.111	0.174	4.10585e-10	CCL2
DST	1.3447e-14	-0.315002	0.11	0.187	4.50984e-10	DST
ZFAND5	1.55836e-14	-0.278142	0.249	0.359	5.22643e-10	ZFAND5
IVNS1ABP	2.44332e-14	-0.300849	0.231	0.334	8.19441e-10	IVNS1ABP
DSP	4.26314e-14	-0.282165	0.14	0.221	1.42977e-09	DSP
CD163	4.55686e-14	-0.291933	0.123	0.201	1.52828e-09	CD163
CD9	1.43651e-13	-0.306105	0.324	0.412	4.81775e-09	CD9
LTB	2.81253e-13	0.360342	0.244	0.154	9.43266e-09	LTB
PPA1	3.10278e-13	0.261173	0.341	0.258	1.04061e-08	PPA1
DAB2	3.42393e-13	-0.278183	0.191	0.268	1.14832e-08	DAB2
ZNF267	3.49993e-13	-0.260375	0.207	0.293	1.17381e-08	ZNF267
IFITM1	4.2946e-13	-0.594501	0.432	0.463	1.44032e-08	IFITM1
FCGR2A	5.95376e-13	-0.297284	0.291	0.389	1.99677e-08	FCGR2A
IFI44L	8.55615e-13	-0.325099	0.068	0.112	2.86956e-08	IFI44L
MGP	8.72226e-13	-0.26593	0.112	0.174	2.92527e-08	MGP
GPI	1.09099e-12	0.2545	0.353	0.283	3.65895e-08	GPI
KRTDAP	1.10093e-12	-0.322705	0.124	0.188	3.69228e-08	KRTDAP
RNF144B	1.14636e-12	-0.296442	0.174	0.251	3.84467e-08	RNF144B
PLIN2	1.33267e-12	-0.306933	0.138	0.205	4.46952e-08	PLIN2
ACP5	1.55102e-12	0.293866	0.286	0.211	5.20183e-08	ACP5
PFKFB3	1.64942e-12	-0.262466	0.099	0.163	5.53183e-08	PFKFB3
RILPL2	4.66334e-12	-0.314473	0.202	0.283	1.56399e-07	RILPL2
NFKB1	5.21599e-12	-0.252757	0.149	0.226	1.74934e-07	NFKB1
IL4I1	9.04977e-12	0.262057	0.191	0.118	3.03511e-07	IL4I1
LGMN	9.198e-12	-0.250193	0.123	0.195	3.08483e-07	LGMN
CCL3	9.24435e-12	-0.476474	0.167	0.232	3.10037e-07	CCL3
RANBP1	9.65636e-12	0.254556	0.206	0.151	3.23855e-07	RANBP1
SPARCL1	1.7179e-11	-0.302035	0.078	0.124	5.76151e-07	SPARCL1
NDRG2	2.55728e-11	0.262336	0.334	0.263	8.57662e-07	NDRG2
IFI6	3.14137e-11	-0.418618	0.245	0.3	1.05355e-06	IFI6
CCDC80	3.35156e-11	-0.294427	0.067	0.115	1.12404e-06	CCDC80
TWISTNB	5.49453e-11	-0.362521	0.126	0.18	1.84275e-06	TWISTNB
CTSB	1.56282e-10	0.256926	0.653	0.584	5.24139e-06	CTSB
MMP9	1.71199e-10	-0.409554	0.246	0.326	5.74167e-06	MMP9
DCN	2.74904e-10	-0.269888	0.177	0.223	9.21973e-06	DCN
CST7	2.88542e-10	0.277679	0.352	0.288	9.67713e-06	CST7
MIR155HG	3.45578e-10	-0.350976	0.07	0.117	1.159e-05	MIR155HG
F13A1	1.27021e-09	-0.262124	0.451	0.532	4.26005e-05	F13A1
MX1	1.29026e-09	-0.420149	0.204	0.25	4.32728e-05	MX1
IL1RN	2.10724e-09	-0.27473	0.259	0.335	7.06726e-05	IL1RN
LGALS7B	2.44218e-09	-0.315139	0.292	0.351	8.19057e-05	LGALS7B
AQP3	6.77735e-09	0.258784	0.262	0.178	0.000227299	AQP3
HMGN1	8.23597e-09	0.255156	0.344	0.321	0.000276218	HMGN1
IL32	3.02425e-08	0.412633	0.221	0.162	0.00101427	IL32
IFITM2	3.46786e-08	-0.282625	0.715	0.775	0.00116305	IFITM2

## Sheet: C7 EC-1
	p_val	avg_logFC	pct.1	pct.2	p_val_adj	Gene
S100A8	0	1.78542	0.409	0.018	9.14353e-307	S100A8
S100A9	1.37506e-252	1.32995	0.336	0.012	4.61167e-248	S100A9
IRF1	5.04902e-204	-0.978912	0.478	0.789	1.69334e-199	IRF1
CDKN1A	1.65508e-200	-0.782662	0.749	0.927	5.5508e-196	CDKN1A
ICAM1	1.27052e-189	-0.94598	0.603	0.843	4.26108e-185	ICAM1
S100A7	3.33099e-182	1.19077	0.265	0.015	1.11715e-177	S100A7
BTG2	1.64322e-150	-0.748263	0.403	0.711	5.51102e-146	BTG2
KRT6A	4.87655e-150	1.069	0.304	0.044	1.6355e-145	KRT6A
HSP90AB1	6.58272e-148	-0.546062	0.936	0.97	2.20771e-143	HSP90AB1
ZFP36	1.99466e-143	-0.543667	0.925	0.982	6.68968e-139	ZFP36
NFKBIA	4.96029e-135	-1.13769	0.607	0.79	1.66358e-130	NFKBIA
RPL10	5.821e-129	-0.290001	0.998	0.999	1.95225e-124	RPL10
IER3	2.82527e-126	-0.734293	0.62	0.828	9.47538e-122	IER3
KRT16	1.4062e-117	0.808371	0.233	0.029	4.71612e-113	KRT16
SPARC	1.36951e-113	0.590644	0.907	0.797	4.59308e-109	SPARC
FKBP1A	4.59491e-112	0.60468	0.864	0.751	1.54104e-107	FKBP1A
SERTAD1	1.4743e-104	-0.647459	0.479	0.714	4.9445e-100	SERTAD1
MT-ND4L	2.67806e-100	0.343152	0.993	0.969	8.98166e-96	MT-ND4L
ENG	5.79344e-100	0.540384	0.83	0.676	1.94301e-95	ENG
CCL2	1.74172e-99	-0.883566	0.502	0.728	5.84137e-95	CCL2
PPP1R15A	2.38099e-99	-0.566637	0.713	0.853	7.98536e-95	PPP1R15A
COL4A2	1.68458e-96	0.774405	0.452	0.218	5.64974e-92	COL4A2
MT-ND3	1.74459e-96	0.438793	0.983	0.923	5.851e-92	MT-ND3
TMSB10	6.4417e-93	0.282474	0.992	0.989	2.16042e-88	TMSB10
H3F3B	2.43527e-92	-0.413094	0.95	0.97	8.1674e-88	H3F3B
COL4A1	4.67821e-89	0.802058	0.371	0.145	1.56898e-84	COL4A1
CAVIN3	7.95648e-89	0.594918	0.531	0.32	2.66845e-84	CAVIN3
DNAJA1	7.96713e-88	-0.524867	0.744	0.86	2.67201e-83	DNAJA1
CTSB	1.56019e-87	0.562741	0.525	0.298	5.23256e-83	CTSB
HSPG2	3.11449e-86	0.574342	0.696	0.491	1.04454e-81	HSPG2
KRT10	4.03827e-86	-0.780961	0.273	0.494	1.35436e-81	KRT10
ATF3	1.25074e-83	-0.608062	0.342	0.58	4.19474e-79	ATF3
FOSB	1.51336e-83	-0.650617	0.307	0.537	5.0755e-79	FOSB
IL6	5.82606e-82	-0.943876	0.274	0.494	1.95394e-77	IL6
RSRP1	5.626e-80	-0.52942	0.571	0.756	1.88685e-75	RSRP1
SERPINB4	6.15556e-79	0.487587	0.108	0.002	2.06445e-74	SERPINB4
TNFAIP3	2.4469e-71	-0.641681	0.325	0.527	8.20641e-67	TNFAIP3
CLU	7.79286e-70	-0.50205	0.661	0.819	2.61357e-65	CLU
RTEL1-TNFRSF6B	2.5517e-69	0.399173	0.179	0.041	8.55788e-65	RTEL1-TNFRSF6B
IGFBP7	4.76472e-67	0.578686	0.822	0.703	1.59799e-62	IGFBP7
PRSS23	8.23851e-65	0.500361	0.553	0.362	2.76303e-60	PRSS23
SERF2	1.2543e-64	0.32109	0.902	0.831	4.20665e-60	SERF2
ATP5F1E	1.92464e-64	0.368292	0.818	0.683	6.45486e-60	ATP5F1E
MAFF	2.36331e-63	-0.527281	0.184	0.374	7.92608e-59	MAFF
CAV1	4.68355e-63	-0.474577	0.867	0.934	1.57077e-58	CAV1
RAMP3	7.81602e-62	0.44517	0.768	0.653	2.62134e-57	RAMP3
ANXA2	9.23333e-62	0.344701	0.889	0.797	3.09667e-57	ANXA2
PRCP	7.12589e-60	0.46421	0.754	0.641	2.38988e-55	PRCP
S100A11	1.52223e-59	0.359165	0.878	0.807	5.10525e-55	S100A11
ENO1	1.45831e-58	0.416741	0.672	0.519	4.89089e-54	ENO1
NFKBIZ	1.62572e-57	-0.516826	0.349	0.53	5.45233e-53	NFKBIZ
IGF2.1	1.86187e-57	-0.511896	0.127	0.305	6.24433e-53	IGF2.1
NR4A2	4.03424e-57	-0.4901	0.315	0.509	1.353e-52	NR4A2
LGALS1	1.10843e-56	0.508944	0.629	0.432	3.71747e-52	LGALS1
RPL8	1.17018e-56	-0.274247	0.985	0.989	3.92453e-52	RPL8
SLCO2A1	2.95558e-56	0.428314	0.279	0.111	9.91243e-52	SLCO2A1
CXCL2	5.91914e-55	-1.43806	0.129	0.29	1.98516e-50	CXCL2
NR4A1	9.15774e-55	-0.469266	0.506	0.68	3.07132e-50	NR4A1
ARHGDIB	4.62005e-54	0.381545	0.61	0.432	1.54947e-49	ARHGDIB
HLA-E	2.17116e-53	-0.301077	0.948	0.966	7.28165e-49	HLA-E
COL15A1	2.72196e-53	0.48853	0.648	0.497	9.1289e-49	COL15A1
HSP90AA1	6.88259e-53	-0.376231	0.869	0.92	2.30828e-48	HSP90AA1
UBC	8.17107e-53	-0.315796	0.955	0.972	2.74041e-48	UBC
KLF4	1.28726e-52	-0.521012	0.298	0.467	4.3172e-48	KLF4
SLC6A6	1.67742e-52	0.433931	0.21	0.071	5.62573e-48	SLC6A6
THBS1	1.42133e-51	0.558267	0.394	0.213	4.76687e-47	THBS1
S100A2	5.60297e-50	0.636767	0.287	0.128	1.87912e-45	S100A2
LGALS3	7.83551e-50	-0.357273	0.869	0.927	2.62787e-45	LGALS3
THY1	4.71999e-49	0.37627	0.116	0.019	1.58299e-44	THY1
MYL12B	5.2261e-49	0.269396	0.883	0.814	1.75273e-44	MYL12B
CYBA	3.11268e-48	0.352469	0.186	0.053	1.04393e-43	CYBA
LGALS9	9.58376e-48	0.378245	0.376	0.207	3.2142e-43	LGALS9
CSRNP1	1.73015e-47	-0.42813	0.243	0.413	5.80256e-43	CSRNP1
RGS16	8.32007e-47	-0.561169	0.412	0.578	2.79039e-42	RGS16
PPP1R10	2.83479e-46	-0.409894	0.367	0.541	9.50733e-42	PPP1R10
RPS29	5.79987e-45	0.343548	0.713	0.556	1.94516e-40	RPS29
EPAS1	2.35787e-44	0.359831	0.718	0.572	7.90783e-40	EPAS1
COX6C	3.18842e-44	0.287195	0.699	0.544	1.06933e-39	COX6C
ALPL	3.41972e-44	0.363108	0.128	0.03	1.14691e-39	ALPL
SAT1	1.04047e-43	-0.441287	0.767	0.844	3.48953e-39	SAT1
H2AFZ	1.14372e-43	-0.407184	0.681	0.793	3.83582e-39	H2AFZ
COL18A1	2.35788e-43	0.370723	0.387	0.215	7.90787e-39	COL18A1
HSPD1	2.9506e-43	-0.481332	0.594	0.704	9.89572e-39	HSPD1
NFKBID	4.25798e-43	-0.361929	0.081	0.213	1.42804e-38	NFKBID
CRIP1	7.42689e-43	0.393273	0.578	0.379	2.49083e-38	CRIP1
FABP5	7.87115e-43	0.39841	0.657	0.49	2.63983e-38	FABP5
PPIB	1.02667e-42	0.309205	0.775	0.675	3.44325e-38	PPIB
REL	3.41183e-42	-0.418027	0.284	0.434	1.14426e-37	REL
UQCR11	4.27677e-42	0.301034	0.581	0.421	1.43434e-37	UQCR11
CXCL3	1.40312e-41	-0.787355	0.038	0.137	4.70577e-37	CXCL3
PGAM1	5.44974e-41	0.342443	0.495	0.347	1.82773e-36	PGAM1
HYAL2	3.30275e-40	0.359605	0.559	0.417	1.10768e-35	HYAL2
BRD2	3.38458e-40	-0.37513	0.478	0.621	1.13512e-35	BRD2
SELP	3.41494e-40	0.376939	0.373	0.226	1.1453e-35	SELP
THBD	9.40878e-40	-0.461151	0.332	0.477	3.15552e-35	THBD
CCL18	2.03544e-39	0.839745	0.118	0.026	6.82645e-35	CCL18
C1orf54	7.97461e-39	0.302763	0.24	0.1	2.67453e-34	C1orf54
ATP1B3	9.89948e-39	0.385757	0.398	0.256	3.32009e-34	ATP1B3
CCL14	1.07679e-38	-0.3486	0.796	0.882	3.61134e-34	CCL14
CFL1	1.28246e-38	0.261826	0.888	0.838	4.3011e-34	CFL1
MIF	1.88951e-38	0.314356	0.808	0.735	6.33703e-34	MIF
A2M	3.24905e-38	0.351614	0.858	0.778	1.08967e-33	A2M
GADD45B	6.98563e-38	-0.393144	0.702	0.799	2.34284e-33	GADD45B
MYC	7.46582e-38	-0.515568	0.488	0.601	2.50389e-33	MYC
S100A6	1.2185e-37	0.263439	0.975	0.969	4.0866e-33	S100A6
TXNIP	4.24526e-37	-0.357692	0.788	0.864	1.42377e-32	TXNIP
TIFA	1.49322e-36	-0.346618	0.15	0.295	5.00796e-32	TIFA
CD151	1.87308e-36	0.291298	0.699	0.579	6.28194e-32	CD151
GRN	2.60746e-36	0.323895	0.585	0.453	8.7449e-32	GRN
SCAND1	3.66713e-36	0.30496	0.426	0.275	1.22988e-31	SCAND1
CBR3	3.87045e-36	-0.411585	0.18	0.303	1.29807e-31	CBR3
AL583785.1	4.95932e-36	0.274151	0.189	0.075	1.66326e-31	AL583785.1
SH3BGRL3	7.13188e-36	0.263668	0.868	0.814	2.39189e-31	SH3BGRL3
ARPC1B	7.2877e-36	0.274854	0.724	0.621	2.44415e-31	ARPC1B
ZFP36L1	8.55822e-36	-0.374971	0.834	0.874	2.87026e-31	ZFP36L1
MAT2A	7.06924e-35	-0.357611	0.316	0.463	2.37088e-30	MAT2A
PFN1	8.12784e-35	0.332975	0.747	0.626	2.72591e-30	PFN1
ADRB2	1.0813e-34	-0.417593	0.214	0.353	3.62647e-30	ADRB2
ATP5MF	2.29256e-34	0.281235	0.44	0.279	7.68879e-30	ATP5MF
ATP5MG	3.6857e-34	0.258576	0.686	0.566	1.23611e-29	ATP5MG
ID1	4.69679e-34	0.345329	0.585	0.432	1.57521e-29	ID1
MYL9	9.22562e-34	0.337993	0.588	0.447	3.09409e-29	MYL9
TSPAN3	1.10876e-33	0.274705	0.211	0.096	3.71855e-29	TSPAN3
KRT15	1.27412e-33	-0.464581	0.036	0.125	4.27315e-29	KRT15
BSG	2.79288e-33	0.263977	0.587	0.441	9.36677e-29	BSG
ARPC3	3.83623e-33	0.256905	0.713	0.61	1.2866e-28	ARPC3
ADAM15	6.74713e-33	0.341143	0.498	0.366	2.26285e-28	ADAM15
ANXA5	7.06074e-33	0.287205	0.674	0.558	2.36803e-28	ANXA5
PDIA3	5.93998e-32	0.315625	0.546	0.401	1.99215e-27	PDIA3
CTSS	6.91829e-32	0.312631	0.272	0.147	2.32025e-27	CTSS
LAMB1	9.60482e-32	0.308338	0.308	0.165	3.22127e-27	LAMB1
DNAJB4	1.68194e-31	-0.364468	0.449	0.58	5.64089e-27	DNAJB4
WARS	6.08047e-31	0.358789	0.469	0.328	2.03927e-26	WARS
VWA1	1.12645e-30	0.281528	0.211	0.105	3.7779e-26	VWA1
RAI14	1.2542e-30	0.293646	0.374	0.237	4.20634e-26	RAI14
MRPL33	2.36442e-30	0.27448	0.415	0.276	7.9298e-26	MRPL33
CD59	2.99823e-30	0.282948	0.782	0.717	1.00555e-25	CD59
CYTL1	5.41655e-30	-0.536341	0.169	0.274	1.8166e-25	CYTL1
TM4SF1	6.58231e-30	-0.349431	0.934	0.954	2.20757e-25	TM4SF1
MIR22HG	7.79082e-30	-0.346003	0.212	0.34	2.61288e-25	MIR22HG
ZNF385D	2.0999e-29	0.337326	0.564	0.444	7.04266e-25	ZNF385D
CKS2	2.21572e-29	-0.32104	0.21	0.342	7.4311e-25	CKS2
CSF3	3.16965e-29	-0.388846	0.139	0.288	1.06304e-24	CSF3
PON2	5.07878e-29	0.273005	0.296	0.172	1.70332e-24	PON2
ABRACL	5.25618e-29	0.254393	0.28	0.152	1.76282e-24	ABRACL
SOD2	5.97018e-29	-0.338926	0.541	0.651	2.00228e-24	SOD2
CNIH1	6.44015e-29	0.267671	0.473	0.351	2.1599e-24	CNIH1
AREG	1.74065e-28	-0.611838	0.076	0.183	5.8378e-24	AREG
PLK2	2.24625e-28	-0.428992	0.328	0.435	7.53347e-24	PLK2
KRT1	2.5336e-28	-0.455585	0.216	0.336	8.49718e-24	KRT1
CSF2RB	2.57106e-28	0.310391	0.318	0.191	8.62283e-24	CSF2RB
CST3	2.87861e-28	0.366301	0.823	0.732	9.65429e-24	CST3
INSIG1	6.17473e-28	-0.372209	0.252	0.372	2.07088e-23	INSIG1
RCAN1	9.30229e-28	-0.341276	0.668	0.767	3.1198e-23	RCAN1
SOCS3	1.53149e-27	-0.315887	0.576	0.682	5.13631e-23	SOCS3
ADAMTS4	3.65213e-27	-0.374117	0.183	0.299	1.22485e-22	ADAMTS4
TPM4	3.81156e-27	0.271076	0.711	0.614	1.27832e-22	TPM4
HEG1	1.20351e-26	0.305921	0.431	0.309	4.03632e-22	HEG1
P4HB	1.60571e-26	0.288311	0.426	0.301	5.38524e-22	P4HB
POMP	2.48886e-26	0.256013	0.567	0.457	8.34715e-22	POMP
TMED9	9.52847e-26	0.251047	0.464	0.344	3.19566e-21	TMED9
TSC22D1	1.48636e-25	-0.443388	0.547	0.64	4.98497e-21	TSC22D1
PHLDA1	1.67271e-25	-0.366433	0.265	0.374	5.60995e-21	PHLDA1
ITM2B	2.1704e-25	0.441815	0.773	0.708	7.2791e-21	ITM2B
FBN1	4.52997e-25	0.252041	0.227	0.113	1.51926e-20	FBN1
MALL	1.26385e-24	0.265204	0.39	0.273	4.23872e-20	MALL
RND1	1.27588e-24	-0.31673	0.277	0.402	4.27903e-20	RND1
CLDN15	3.70839e-24	0.28571	0.35	0.243	1.24372e-19	CLDN15
SLAMF1	4.56144e-24	0.252847	0.162	0.063	1.52982e-19	SLAMF1
TYMP	4.64768e-24	0.273676	0.269	0.158	1.55874e-19	TYMP
ZC3H12A	7.15284e-24	-0.277048	0.221	0.346	2.39892e-19	ZC3H12A
CALCOCO2	1.00781e-23	-0.302677	0.38	0.486	3.38e-19	CALCOCO2
DDX3X	1.31088e-23	-0.308782	0.457	0.557	4.39643e-19	DDX3X
RPN2	1.33471e-23	0.26467	0.401	0.29	4.47636e-19	RPN2
EMP1	1.84533e-23	-0.280794	0.69	0.769	6.18888e-19	EMP1
CD83	2.18482e-23	-0.265831	0.059	0.155	7.32746e-19	CD83
BAG3	2.53382e-23	-0.310102	0.345	0.457	8.49794e-19	BAG3
CALR	2.55666e-23	0.309254	0.681	0.607	8.57454e-19	CALR
VDAC1	3.38181e-23	0.251858	0.41	0.296	1.13419e-18	VDAC1
AHNAK	3.69061e-23	-0.307964	0.701	0.768	1.23776e-18	AHNAK
PKM	4.54358e-23	0.257177	0.641	0.544	1.52382e-18	PKM
TAGLN	5.65352e-23	0.446459	0.296	0.187	1.89608e-18	TAGLN
GTF2B	8.97086e-23	-0.313689	0.229	0.335	3.00865e-18	GTF2B
HSPA8	9.01184e-23	-0.302462	0.889	0.903	3.02239e-18	HSPA8
ITGB1	9.0974e-23	0.283361	0.491	0.363	3.05109e-18	ITGB1
FSTL1	2.18851e-22	0.267393	0.425	0.295	7.33981e-18	FSTL1
DMKN	2.80415e-22	-0.352519	0.163	0.263	9.40455e-18	DMKN
KLF10	3.58949e-22	-0.307177	0.295	0.402	1.20384e-17	KLF10
JUNB	2.21492e-21	-0.415537	0.865	0.857	7.4284e-17	JUNB
SRGN	2.47252e-21	0.269763	0.524	0.411	8.29232e-17	SRGN
PLPP1	2.55942e-21	0.288899	0.313	0.2	8.58379e-17	PLPP1
CEBPD	3.72789e-21	-0.394144	0.183	0.272	1.25026e-16	CEBPD
CLDN5	4.34524e-21	0.255213	0.654	0.541	1.45731e-16	CLDN5
LRG1	5.07286e-21	-0.285424	0.12	0.208	1.70134e-16	LRG1
ARL6IP1	6.95142e-21	-0.270673	0.483	0.59	2.33137e-16	ARL6IP1
PLAT	8.24966e-21	-0.271744	0.083	0.161	2.76677e-16	PLAT
HNRNPA2B1	9.90722e-21	-0.261058	0.821	0.855	3.32268e-16	HNRNPA2B1
RDX	1.37731e-20	0.304157	0.445	0.345	4.61924e-16	RDX
JUN	1.44692e-20	-0.36522	0.819	0.841	4.85268e-16	JUN
THUMPD3-AS1	2.45377e-20	-0.280346	0.144	0.234	8.22947e-16	THUMPD3-AS1
ITM2A	2.42143e-19	-0.343465	0.581	0.648	8.12098e-15	ITM2A
CTNNAL1	8.50778e-19	0.273906	0.441	0.351	2.85334e-14	CTNNAL1
BIRC3	1.83567e-18	-0.30397	0.242	0.337	6.15647e-14	BIRC3
DNAJB1	4.63251e-18	-0.250468	0.778	0.834	1.55365e-13	DNAJB1
SGK1	4.88685e-18	0.298625	0.355	0.256	1.63895e-13	SGK1
HSPA5	5.55609e-18	0.320692	0.634	0.557	1.8634e-13	HSPA5
MAP3K8	7.77603e-18	-0.255568	0.325	0.424	2.60792e-13	MAP3K8
KLF2	1.2051e-17	-0.271551	0.237	0.329	4.04166e-13	KLF2
CALCRL	1.4798e-17	0.27122	0.686	0.609	4.96294e-13	CALCRL
EGR1	2.36584e-17	-0.286165	0.269	0.365	7.93457e-13	EGR1
DYNLL1	4.1908e-17	-0.276009	0.741	0.792	1.40551e-12	DYNLL1
AKR1C1	4.44943e-17	-0.267242	0.098	0.181	1.49225e-12	AKR1C1
RPS4Y1	6.99754e-17	-0.278441	0.733	0.783	2.34683e-12	RPS4Y1
VWF	8.05711e-17	0.264952	0.753	0.695	2.70219e-12	VWF
PDK4	4.06189e-16	-0.264361	0.297	0.394	1.36228e-11	PDK4
GLA	7.08023e-16	-0.277305	0.19	0.272	2.37457e-11	GLA
CXCL12	7.6906e-16	0.483491	0.248	0.166	2.57927e-11	CXCL12
MT-ND6	9.6072e-16	-0.353343	0.454	0.483	3.22206e-11	MT-ND6
CCDC85B	3.4867e-15	0.260879	0.412	0.335	1.16937e-10	CCDC85B
MX1	3.9897e-15	-0.40619	0.363	0.425	1.33807e-10	MX1
SLC9A3R2	6.92362e-15	0.282591	0.214	0.147	2.32204e-10	SLC9A3R2
HBEGF	1.29684e-14	-0.256631	0.228	0.319	4.34935e-10	HBEGF
WSB1	1.53241e-14	-0.265176	0.547	0.613	5.13938e-10	WSB1
IFIT3	6.56164e-14	-0.392091	0.285	0.351	2.20064e-09	IFIT3
IFIT2	2.12684e-13	-0.344005	0.12	0.172	7.13301e-09	IFIT2
GIMAP7	4.83384e-13	-0.290565	0.655	0.713	1.62117e-08	GIMAP7
CH25H	7.4927e-13	0.28645	0.238	0.165	2.5129e-08	CH25H
POSTN	3.6375e-12	0.297904	0.193	0.124	1.21994e-07	POSTN
MT2A	1.29735e-11	0.29339	0.633	0.56	4.35104e-07	MT2A
RBP7	2.16052e-11	-0.294278	0.294	0.388	7.24595e-07	RBP7
SOX17	3.14397e-09	-0.288486	0.243	0.299	0.000105442	SOX17
IFIT1	4.73578e-09	-0.276885	0.222	0.274	0.000158828	IFIT1
CYP1B1	6.64288e-07	-0.288103	0.233	0.285	0.0222789	CYP1B1
G0S2	7.09328e-07	-0.409055	0.209	0.253	0.0237895	G0S2

## Sheet: C8 MPh
	p_val	avg_logFC	pct.1	pct.2	p_val_adj	Gene
S100A8	5.14552e-141	1.66145	0.335	0.056	1.7257e-136	S100A8
S100A7	1.91652e-96	1.34129	0.176	0.008	6.42762e-92	S100A7
NR4A1	9.50695e-92	-0.728133	0.308	0.563	3.18844e-87	NR4A1
IER3	5.32079e-91	-0.835596	0.394	0.629	1.78449e-86	IER3
TMSB10	2.95012e-86	0.330605	0.994	0.981	9.89411e-82	TMSB10
NFKBIA	4.86691e-84	-0.874304	0.504	0.675	1.63226e-79	NFKBIA
S100A9	2.65969e-82	0.884729	0.436	0.189	8.92007e-78	S100A9
CCL2	4.47399e-82	-1.22781	0.192	0.395	1.50049e-77	CCL2
KRT10	4.74112e-81	-0.937876	0.185	0.41	1.59008e-76	KRT10
ATF3	1.09328e-80	-0.769212	0.287	0.518	3.66664e-76	ATF3
KRT6A	2.67714e-78	1.09206	0.209	0.033	8.97859e-74	KRT6A
FOS	1.99754e-76	-0.562505	0.785	0.892	6.69935e-72	FOS
HLA-DQB1	4.93687e-75	0.594357	0.768	0.538	1.65573e-70	HLA-DQB1
HLA-DPB1	5.85521e-71	0.414859	0.905	0.754	1.96372e-66	HLA-DPB1
NR4A2	6.60421e-71	-0.619382	0.36	0.594	2.21492e-66	NR4A2
GADD45B	3.27827e-68	-0.648812	0.545	0.712	1.09947e-63	GADD45B
KRT16	1.01976e-67	0.894231	0.19	0.034	3.42007e-63	KRT16
MT-ND3	5.765e-67	0.365334	0.959	0.865	1.93346e-62	MT-ND3
RNASE1	1.21547e-66	-0.647368	0.92	0.974	4.07645e-62	RNASE1
SELENOP	1.95375e-65	-0.415897	0.794	0.92	6.55248e-61	SELENOP
LYZ	2.87239e-65	0.716791	0.633	0.439	9.63342e-61	LYZ
CD83	1.69446e-64	-0.710936	0.276	0.475	5.68287e-60	CD83
FOSB	1.2926e-61	-0.632032	0.421	0.616	4.33511e-57	FOSB
HLA-DRA	7.06409e-61	0.399021	0.957	0.866	2.36915e-56	HLA-DRA
CD74	1.61376e-58	0.344292	0.993	0.984	5.41223e-54	CD74
HLA-DQA1	5.15974e-57	0.519666	0.776	0.593	1.73047e-52	HLA-DQA1
TMSB4X	3.06846e-56	0.275706	0.996	0.991	1.0291e-51	TMSB4X
CXCL2	5.97625e-56	-0.680354	0.343	0.533	2.00432e-51	CXCL2
BTG2	1.57218e-55	-0.68439	0.248	0.43	5.27278e-51	BTG2
HSP90AA1	5.13356e-55	-0.490194	0.752	0.854	1.72169e-50	HSP90AA1
FABP5	1.51862e-54	0.642951	0.351	0.15	5.09313e-50	FABP5
ZFP36	4.42029e-52	-0.518224	0.697	0.798	1.48248e-47	ZFP36
MT-ND4L	8.07569e-52	0.338142	0.949	0.876	2.70842e-47	MT-ND4L
CAPG	4.42212e-51	0.588524	0.334	0.162	1.48309e-46	CAPG
CYBA	6.49011e-51	0.435301	0.69	0.52	2.17665e-46	CYBA
HSP90AB1	9.91484e-51	-0.520275	0.672	0.796	3.32524e-46	HSP90AB1
CCL4	2.70853e-50	-0.906358	0.209	0.387	9.08388e-46	CCL4
ALOX15	3.93674e-50	0.714842	0.14	0.024	1.3203e-45	ALOX15
CXCL3	3.73781e-49	-0.72988	0.231	0.415	1.25359e-44	CXCL3
HLA-DPA1	6.61183e-48	0.381782	0.906	0.795	2.21747e-43	HLA-DPA1
ARHGDIB	2.50753e-46	0.420838	0.696	0.544	8.40975e-42	ARHGDIB
ACTB	8.95393e-45	0.319464	0.991	0.974	3.00297e-40	ACTB
PPP1R15A	3.88338e-42	-0.471466	0.455	0.616	1.30241e-37	PPP1R15A
TNFAIP3	3.47816e-41	-0.634315	0.267	0.417	1.16651e-36	TNFAIP3
KRT15	3.89031e-40	-0.617921	0.026	0.114	1.30473e-35	KRT15
DNAJA1	4.44716e-40	-0.496533	0.359	0.514	1.49149e-35	DNAJA1
CDKN1A	4.52578e-39	-0.527066	0.347	0.495	1.51786e-34	CDKN1A
CXCL1	8.4286e-39	-0.737952	0.116	0.254	2.82678e-34	CXCL1
LST1	1.38888e-37	0.476334	0.388	0.241	4.65801e-33	LST1
CCL17	2.12156e-36	1.64706	0.228	0.111	7.1153e-32	CCL17
FILIP1L	3.15945e-36	-0.468098	0.123	0.254	1.05962e-31	FILIP1L
SERPINA1	3.27828e-36	0.472485	0.184	0.072	1.09947e-31	SERPINA1
MGP	3.4233e-36	-0.569006	0.07	0.186	1.14811e-31	MGP
NFKBID	5.19457e-36	-0.50691	0.091	0.205	1.74216e-31	NFKBID
HSPA1B	8.66751e-35	-0.495899	0.544	0.686	2.90691e-30	HSPA1B
LGALS2	9.6369e-35	0.516147	0.171	0.065	3.23203e-30	LGALS2
FOLR2	1.22944e-34	-0.483357	0.641	0.753	4.12329e-30	FOLR2
LYVE1	1.23426e-34	-0.62695	0.146	0.271	4.13946e-30	LYVE1
LGALS1	1.80358e-34	0.396675	0.82	0.731	6.04884e-30	LGALS1
ENO1	2.0377e-34	0.414186	0.539	0.398	6.83403e-30	ENO1
FXYD6	3.26343e-34	-0.398725	0.043	0.142	1.09449e-29	FXYD6
NFKBIZ	5.81858e-34	-0.450834	0.116	0.246	1.95144e-29	NFKBIZ
CFL1	1.03009e-33	0.300054	0.857	0.772	3.4547e-29	CFL1
HSPA1A	1.29242e-33	-0.386235	0.685	0.807	4.3345e-29	HSPA1A
KRT1	2.13424e-32	-0.620003	0.178	0.306	7.15781e-28	KRT1
MAMDC2	2.75094e-32	-0.392933	0.074	0.199	9.2261e-28	MAMDC2
SH3BGRL3	4.67281e-32	0.305313	0.875	0.805	1.56717e-27	SH3BGRL3
PFN1	8.52449e-32	0.367816	0.802	0.678	2.85894e-27	PFN1
JUN	8.59207e-32	-0.504696	0.414	0.544	2.88161e-27	JUN
H3F3B	1.2089e-31	-0.365009	0.814	0.871	4.05441e-27	H3F3B
EGFL7	2.2113e-31	-0.51816	0.068	0.165	7.41627e-27	EGFL7
CCL3	3.81968e-31	-0.808604	0.168	0.283	1.28104e-26	CCL3
CCL18	5.21769e-31	0.658336	0.602	0.455	1.74991e-26	CCL18
MMP9	7.03638e-31	0.496435	0.38	0.238	2.35986e-26	MMP9
IFITM1	1.32416e-30	-0.717302	0.26	0.365	4.44098e-26	IFITM1
DNAJB1	1.6611e-30	-0.472726	0.505	0.637	5.57099e-26	DNAJB1
SELENOK	2.55231e-30	-0.52765	0.278	0.407	8.55994e-26	SELENOK
UBC	2.67519e-30	-0.3639	0.848	0.88	8.97206e-26	UBC
ZFP36L1	6.05283e-30	-0.408003	0.628	0.718	2.03e-25	ZFP36L1
CCL13	5.00817e-29	0.568963	0.698	0.607	1.67964e-24	CCL13
DCN	7.07486e-29	-0.623619	0.127	0.231	2.37277e-24	DCN
NUPR1	8.44474e-29	-0.38948	0.21	0.357	2.8322e-24	NUPR1
MT-ND6	9.20759e-29	-0.439611	0.284	0.389	3.08804e-24	MT-ND6
EIF1	1.38091e-28	-0.292817	0.798	0.855	4.6313e-24	EIF1
WLS	1.60575e-28	-0.362211	0.093	0.203	5.38535e-24	WLS
LIMD2	3.58371e-28	0.413618	0.214	0.108	1.2019e-23	LIMD2
CXCL9	6.68614e-28	0.863541	0.142	0.056	2.2424e-23	CXCL9
IL18BP	3.01136e-27	0.374042	0.128	0.049	1.00995e-22	IL18BP
NR4A3	4.27976e-27	-0.467972	0.104	0.207	1.43535e-22	NR4A3
PSME2	5.94337e-27	0.335174	0.456	0.321	1.99329e-22	PSME2
INSIG1	9.75248e-27	-0.502709	0.223	0.349	3.27079e-22	INSIG1
S100A11	1.07109e-26	0.267558	0.903	0.841	3.59221e-22	S100A11
DMKN	2.70972e-26	-0.62521	0.128	0.224	9.08784e-22	DMKN
CXCL8	2.88963e-26	-0.478307	0.125	0.251	9.69124e-22	CXCL8
ZNF331	3.18496e-26	-0.463889	0.241	0.367	1.06817e-21	ZNF331
PPP1R10	3.24199e-26	-0.443395	0.172	0.279	1.0873e-21	PPP1R10
GSN	3.63997e-26	0.323168	0.557	0.424	1.22077e-21	GSN
FCGR3A	3.76292e-26	0.420268	0.21	0.11	1.26201e-21	FCGR3A
KLF4	4.5148e-26	-0.410668	0.24	0.366	1.51417e-21	KLF4
HPGDS	4.63278e-26	-0.493721	0.097	0.2	1.55374e-21	HPGDS
REL	1.22474e-25	-0.431877	0.255	0.38	4.10754e-21	REL
APOC1	2.20269e-25	0.482039	0.161	0.068	7.38738e-21	APOC1
ATP5F1D	3.76429e-25	-0.309251	0.072	0.177	1.26247e-20	ATP5F1D
SERTAD1	5.22985e-25	-0.419259	0.145	0.253	1.75399e-20	SERTAD1
RAMP1	1.47781e-24	0.425705	0.291	0.179	4.95629e-20	RAMP1
EGR1	1.75763e-24	-0.468688	0.167	0.282	5.89475e-20	EGR1
PLAUR	2.19281e-24	-0.460961	0.282	0.406	7.35426e-20	PLAUR
ICAM1	5.18364e-24	-0.386868	0.26	0.384	1.73849e-19	ICAM1
CCL4L2	6.78935e-24	-0.764867	0.067	0.149	2.27701e-19	CCL4L2
TIPARP	7.12592e-24	-0.361261	0.095	0.196	2.38989e-19	TIPARP
RPS29	1.55638e-23	0.253832	0.673	0.523	5.21978e-19	RPS29
HSPH1	2.54582e-23	-0.452739	0.284	0.395	8.53816e-19	HSPH1
PMP22	3.46324e-23	-0.340191	0.368	0.499	1.1615e-18	PMP22
MALAT1	4.4523e-23	-0.28477	0.945	0.963	1.49321e-18	MALAT1
RGS16	9.14047e-23	-0.428647	0.051	0.119	3.06553e-18	RGS16
PKM	1.06823e-22	0.33707	0.503	0.389	3.58264e-18	PKM
TNFSF13B	1.2426e-22	0.306152	0.292	0.174	4.16744e-18	TNFSF13B
COX5B	1.26808e-22	0.265748	0.627	0.51	4.25288e-18	COX5B
TYMP	1.49533e-22	0.380133	0.379	0.258	5.01505e-18	TYMP
RPL23A	1.65982e-22	0.259094	0.815	0.729	5.56671e-18	RPL23A
CXCL12	1.97084e-22	-0.40833	0.086	0.171	6.6098e-18	CXCL12
C5AR1	2.34062e-22	-0.386491	0.186	0.311	7.84996e-18	C5AR1
EMP1	3.6706e-22	-0.325026	0.239	0.378	1.23104e-17	EMP1
MIF	5.38104e-22	0.268506	0.672	0.561	1.80469e-17	MIF
HLA-DRB1	5.97274e-22	0.254653	0.928	0.863	2.00314e-17	HLA-DRB1
CHMP1B	8.56728e-22	-0.526459	0.245	0.348	2.8733e-17	CHMP1B
ATOX1	1.64107e-21	0.279076	0.438	0.311	5.50383e-17	ATOX1
CCDC80	2.14024e-21	-0.482506	0.067	0.14	7.17794e-17	CCDC80
KDM6B	2.58999e-21	-0.383989	0.132	0.229	8.6863e-17	KDM6B
GRASP	3.19061e-21	-0.282976	0.051	0.127	1.07007e-16	GRASP
S100A2	3.87165e-21	0.559562	0.204	0.106	1.29847e-16	S100A2
RSRP1	5.31918e-21	-0.37557	0.318	0.427	1.78395e-16	RSRP1
RASGEF1B	5.34288e-21	-0.351151	0.149	0.253	1.79189e-16	RASGEF1B
SYNGR2	9.42572e-21	0.320926	0.416	0.307	3.1612e-16	SYNGR2
MAFF	1.36811e-20	-0.299803	0.036	0.101	4.58836e-16	MAFF
IER2	2.59334e-20	-0.359439	0.397	0.51	8.69753e-16	IER2
AC020916.1	3.46645e-20	-0.38946	0.082	0.158	1.16258e-15	AC020916.1
HLA-DMB	3.57913e-20	0.291432	0.52	0.406	1.20037e-15	HLA-DMB
DUSP2	6.30687e-20	-0.469984	0.13	0.214	2.1152e-15	DUSP2
MCL1	6.97176e-20	-0.345198	0.395	0.492	2.33819e-15	MCL1
SCAND1	2.62151e-19	0.283505	0.316	0.211	8.79203e-15	SCAND1
DDIT4	2.66302e-19	-0.348333	0.203	0.311	8.93125e-15	DDIT4
SGK1	5.09204e-19	-0.426541	0.229	0.331	1.70777e-14	SGK1
TPM4	7.6439e-19	0.372072	0.391	0.289	2.56361e-14	TPM4
TOB2	8.18468e-19	-0.3301	0.082	0.159	2.74498e-14	TOB2
NFE2L2	1.04781e-18	-0.330705	0.256	0.358	3.51414e-14	NFE2L2
GGT5	1.24329e-18	0.288745	0.122	0.059	4.16976e-14	GGT5
DAB2	1.24447e-18	-0.299093	0.636	0.73	4.17372e-14	DAB2
LIMS1	1.67947e-18	0.288964	0.25	0.155	5.63261e-14	LIMS1
TUBB2A	1.69166e-18	-0.294776	0.057	0.123	5.6735e-14	TUBB2A
PFKP	1.78239e-18	0.277413	0.102	0.041	5.97779e-14	PFKP
SOD2	2.27956e-18	-0.299668	0.331	0.431	7.6452e-14	SOD2
CSRNP1	4.11096e-18	-0.329232	0.124	0.217	1.37873e-13	CSRNP1
CTSH	5.06391e-18	0.349743	0.409	0.322	1.69834e-13	CTSH
GYPC	6.18995e-18	-0.299312	0.346	0.474	2.07599e-13	GYPC
C1QA	7.71881e-18	-0.27046	0.918	0.949	2.58873e-13	C1QA
ARL4A	7.91289e-18	-0.342818	0.11	0.189	2.65382e-13	ARL4A
TTN	1.35927e-17	-0.397292	0.084	0.158	4.55873e-13	TTN
ZC3H12A	1.69054e-17	-0.274721	0.085	0.166	5.66975e-13	ZC3H12A
HBEGF	1.95981e-17	-0.374399	0.09	0.168	6.5728e-13	HBEGF
VAMP5	1.98877e-17	0.311485	0.323	0.223	6.66995e-13	VAMP5
LGALS7B	2.13742e-17	-0.448316	0.271	0.365	7.16846e-13	LGALS7B
DNPH1	2.91386e-17	0.27092	0.319	0.228	9.77251e-13	DNPH1
ANXA2	4.32478e-17	0.269189	0.762	0.673	1.45044e-12	ANXA2
CEBPD	4.85023e-17	-0.372588	0.194	0.286	1.62667e-12	CEBPD
PLA2G16	6.53971e-17	-0.287712	0.091	0.18	2.19329e-12	PLA2G16
STAT1	1.19859e-16	0.306637	0.355	0.251	4.01982e-12	STAT1
S100A13	2.09734e-16	-0.282431	0.15	0.25	7.03405e-12	S100A13
UBD	2.74445e-16	0.52148	0.172	0.105	9.20432e-12	UBD
PRDX1	2.84173e-16	0.27238	0.687	0.611	9.53061e-12	PRDX1
CEBPB	3.22294e-16	-0.313902	0.111	0.189	1.08091e-11	CEBPB
CREM	3.8255e-16	-0.382112	0.254	0.346	1.283e-11	CREM
CKS2	3.88924e-16	-0.370874	0.14	0.218	1.30437e-11	CKS2
CLEC7A	3.90908e-16	0.296229	0.238	0.154	1.31103e-11	CLEC7A
DSP	5.24014e-16	-0.386658	0.11	0.184	1.75744e-11	DSP
GPR183	1.32737e-15	-0.370584	0.293	0.381	4.45175e-11	GPR183
MAN1A1	1.38526e-15	-0.274861	0.136	0.228	4.64588e-11	MAN1A1
CCL24	1.47141e-15	0.672576	0.172	0.11	4.9348e-11	CCL24
RGCC	1.84217e-15	-0.304145	0.06	0.119	6.17826e-11	RGCC
HSPD1	2.56033e-15	-0.412173	0.29	0.364	8.58683e-11	HSPD1
SPI1	2.85962e-15	0.31522	0.487	0.412	9.59059e-11	SPI1
MAT2A	6.66605e-15	-0.3341	0.228	0.315	2.23566e-10	MAT2A
MT1X	6.82257e-15	-0.360605	0.178	0.263	2.28815e-10	MT1X
NEU1	7.04679e-15	-0.312016	0.114	0.183	2.36335e-10	NEU1
BRD2	9.78263e-15	-0.31416	0.256	0.34	3.2809e-10	BRD2
LDHA	9.97643e-15	0.290496	0.419	0.329	3.34589e-10	LDHA
CORO1B	1.12755e-14	0.275256	0.237	0.155	3.78158e-10	CORO1B
DDX24	1.19204e-14	-0.352394	0.27	0.35	3.99786e-10	DDX24
USP36	2.84134e-14	-0.27905	0.1	0.169	9.52929e-10	USP36
VEGFA	3.20834e-14	-0.279983	0.08	0.146	1.07601e-09	VEGFA
KLF6	3.72147e-14	-0.365112	0.462	0.527	1.24811e-09	KLF6
SLC38A2	5.10774e-14	-0.29845	0.189	0.271	1.71304e-09	SLC38A2
EIF4A3	5.58977e-14	-0.271036	0.142	0.225	1.8747e-09	EIF4A3
TNF	6.87654e-14	-0.313664	0.054	0.105	2.30625e-09	TNF
ADA2	7.95284e-14	0.295743	0.351	0.271	2.66722e-09	ADA2
MYL9	1.20921e-13	-0.269956	0.073	0.141	4.05545e-09	MYL9
DUSP1	1.37563e-13	-0.3009	0.705	0.747	4.61359e-09	DUSP1
CD52	1.43241e-13	0.334125	0.148	0.081	4.80403e-09	CD52
CORO1A	2.48366e-13	0.328476	0.229	0.162	8.3297e-09	CORO1A
TTYH3	2.61197e-13	0.262148	0.196	0.123	8.76004e-09	TTYH3
FCGR2B	3.64722e-13	-0.304737	0.325	0.409	1.2232e-08	FCGR2B
NLRP3	4.5689e-13	-0.312474	0.086	0.148	1.53232e-08	NLRP3
NAMPT	4.88507e-13	-0.270445	0.302	0.393	1.63835e-08	NAMPT
FCGRT	5.26358e-13	-0.264388	0.74	0.786	1.7653e-08	FCGRT
RHOB	5.89493e-13	-0.316614	0.28	0.361	1.97704e-08	RHOB
ZFP36L2	6.75688e-13	-0.354118	0.363	0.439	2.26612e-08	ZFP36L2
CXCL14	7.64561e-13	-0.260507	0.195	0.278	2.56418e-08	CXCL14
VSIG4	1.31202e-12	-0.35732	0.242	0.327	4.40026e-08	VSIG4
AHNAK	1.68233e-12	-0.265659	0.616	0.665	5.64221e-08	AHNAK
CD36	1.87289e-12	-0.447907	0.299	0.363	6.2813e-08	CD36
UBB	1.96378e-12	-0.281037	0.664	0.719	6.58613e-08	UBB
MX1	3.88903e-12	-0.401663	0.144	0.197	1.3043e-07	MX1
JUNB	5.35465e-12	-0.331678	0.703	0.713	1.79584e-07	JUNB
ATP1B1	6.17321e-12	-0.263037	0.107	0.171	2.07037e-07	ATP1B1
IL4I1	6.29446e-12	0.268597	0.124	0.071	2.11104e-07	IL4I1
MEF2C	6.95697e-12	-0.259949	0.21	0.3	2.33323e-07	MEF2C
HNRNPU	7.11166e-12	-0.286277	0.418	0.494	2.38511e-07	HNRNPU
DDX5	9.53883e-12	-0.260556	0.537	0.601	3.19913e-07	DDX5
CTSK	1.96775e-11	-0.26877	0.096	0.164	6.59945e-07	CTSK
COX5A	2.1764e-11	0.284297	0.321	0.264	7.29921e-07	COX5A
HERPUD1	2.20043e-11	-0.324361	0.366	0.432	7.37981e-07	HERPUD1
ALOX5AP	2.28725e-11	-0.286928	0.211	0.292	7.67098e-07	ALOX5AP
IFITM2	2.509e-11	-0.300974	0.671	0.723	8.41467e-07	IFITM2
AC110995.1	2.53661e-11	-0.318506	0.106	0.165	8.5073e-07	AC110995.1
PPP1R15B	2.71652e-11	-0.254426	0.09	0.147	9.11065e-07	PPP1R15B
GLA	1.47525e-10	-0.330637	0.149	0.204	4.94768e-06	GLA
TAGAP	1.50171e-10	-0.26385	0.128	0.192	5.03644e-06	TAGAP
IL1B	1.59192e-10	-0.363144	0.086	0.147	5.33898e-06	IL1B
LTB	1.75642e-10	0.312665	0.11	0.06	5.89068e-06	LTB
RANBP1	2.32873e-10	0.254956	0.13	0.087	7.8101e-06	RANBP1
SQSTM1	3.6966e-10	-0.260994	0.406	0.468	1.23976e-05	SQSTM1
ARHGAP5	4.30455e-10	-0.270069	0.087	0.134	1.44366e-05	ARHGAP5
DDX3X	1.11269e-09	-0.260634	0.257	0.32	3.73172e-05	DDX3X
BIRC3	1.51549e-09	-0.319625	0.214	0.274	5.08264e-05	BIRC3
COL1A2	1.74188e-09	-0.467889	0.079	0.12	5.84191e-05	COL1A2
KRTDAP	1.84634e-09	-0.414314	0.128	0.175	6.19226e-05	KRTDAP
BTG1	1.99343e-09	-0.284577	0.292	0.356	6.68555e-05	BTG1
ELF1	2.02996e-09	-0.268465	0.245	0.312	6.80809e-05	ELF1
MMP19	3.95378e-09	-0.431652	0.127	0.176	0.000132602	MMP19
PAPSS2	6.39128e-09	-0.259034	0.14	0.197	0.000214351	PAPSS2
CFLAR	7.68144e-09	-0.254456	0.231	0.291	0.00025762	CFLAR
CRIP1	9.03352e-09	0.268842	0.77	0.688	0.000302966	CRIP1
IVNS1ABP	1.01435e-08	-0.260675	0.23	0.286	0.000340191	IVNS1ABP
GNG2	1.18972e-08	-0.2544	0.153	0.211	0.000399008	GNG2
PHACTR1	1.24832e-08	-0.262829	0.113	0.164	0.000418663	PHACTR1
LUC7L3	4.46823e-08	-0.251354	0.187	0.24	0.00149856	LUC7L3
SNX6	5.86593e-08	-0.270896	0.476	0.522	0.00196732	SNX6
PERP	1.50239e-07	-0.253821	0.149	0.208	0.0050387	PERP
COL1A1	3.74091e-07	-0.535078	0.072	0.104	0.0125463	COL1A1
IFITM3	4.35049e-07	-0.48438	0.82	0.82	0.0145907	IFITM3
SPARC	8.1979e-07	-0.325252	0.091	0.12	0.0274941	SPARC
APOE	1.14688e-06	0.323022	0.181	0.136	0.0384642	APOE

## Sheet: C9 KC-2
	p_val	avg_logFC	pct.1	pct.2	p_val_adj	Gene
S100A9	0	3.68247	0.937	0.108	0	S100A9
S100A8	0	3.36914	0.98	0.201	0	S100A8
KRT16	0	3.16442	0.944	0.314	0	KRT16
S100A7	0	2.91507	0.848	0.107	0	S100A7
KRT6A	0	2.66784	0.935	0.29	0	KRT6A
SERPINB4	0	2.66657	0.879	0.053	0	SERPINB4
KRT6B	0	2.61594	0.701	0.079	0	KRT6B
KRT6C	0	2.55457	0.659	0.058	0	KRT6C
SERPINB3	0	2.092	0.76	0.027	0	SERPINB3
GJB2	0	1.42411	0.548	0.082	0	GJB2
CTSC	0	1.19604	0.717	0.264	0	CTSC
PDZK1IP1	0	1.01292	0.8	0.427	0	PDZK1IP1
TYMP	0	0.885439	0.665	0.128	0	TYMP
SERPINB13	1.69903e-301	0.787713	0.437	0.032	5.69822e-297	SERPINB13
KRT10	1.0323e-292	-0.680997	0.936	0.997	3.46212e-288	KRT10
S100A2	2.70448e-288	2.03804	0.757	0.416	9.0703e-284	S100A2
FABP5	5.12306e-277	1.45914	0.914	0.735	1.71817e-272	FABP5
CDH3	3.09641e-271	0.721892	0.474	0.064	1.03848e-266	CDH3
CSTB	2.33375e-250	0.924629	0.947	0.792	7.82694e-246	CSTB
IGFL1	1.86147e-245	1.57394	0.331	0.014	6.243e-241	IGFL1
KRT14	4.40749e-240	1.46238	0.926	0.818	1.47818e-235	KRT14
KRT17	1.52043e-232	1.70092	0.622	0.207	5.09921e-228	KRT17
SH3BGRL3	2.72408e-223	0.642119	0.95	0.837	9.13603e-219	SH3BGRL3
CST3	1.76497e-214	0.875934	0.826	0.57	5.91937e-210	CST3
C10orf99	2.06764e-213	1.04232	0.529	0.17	6.93447e-209	C10orf99
CLDN1	2.02581e-206	-0.840476	0.565	0.831	6.79416e-202	CLDN1
TNFSF10	1.50901e-201	0.748208	0.664	0.321	5.0609e-197	TNFSF10
RSRP1	7.82371e-201	-0.73311	0.655	0.859	2.62392e-196	RSRP1
RORA	3.43226e-197	-0.771977	0.469	0.748	1.15111e-192	RORA
DSC2	3.9933e-192	0.835641	0.461	0.124	1.33927e-187	DSC2
MT-ND4L	5.03753e-188	0.39086	0.992	0.974	1.68949e-183	MT-ND4L
TMSB10	1.01158e-186	0.676285	0.963	0.855	3.39263e-182	TMSB10
CCND1	5.40833e-180	-0.711411	0.472	0.765	1.81384e-175	CCND1
RPS8	3.74196e-179	-0.400924	0.998	0.999	1.25498e-174	RPS8
S100A11	1.1532e-176	0.431518	0.992	0.971	3.86759e-172	S100A11
DMKN	7.01118e-171	-0.456818	0.991	0.998	2.35141e-166	DMKN
SPRR1B	1.19405e-169	1.30918	0.532	0.195	4.0046e-165	SPRR1B
SPRR2A	1.11284e-165	1.24948	0.259	0.01	3.73226e-161	SPRR2A
LTF	5.8228e-163	1.1408	0.272	0.01	1.95285e-158	LTF
CRABP2	7.94297e-160	0.707949	0.825	0.545	2.66391e-155	CRABP2
TXN	6.79722e-159	0.577665	0.971	0.915	2.27965e-154	TXN
SLC38A2	1.61223e-158	-0.668294	0.715	0.878	5.40709e-154	SLC38A2
PGAM1	1.86755e-157	0.578844	0.856	0.667	6.26339e-153	PGAM1
MALAT1	4.48831e-157	-0.646407	0.986	0.982	1.50529e-152	MALAT1
DSP	1.19621e-156	-0.457605	0.979	0.993	4.01184e-152	DSP
PRSS53	1.47705e-154	0.326338	0.231	0.01	4.95373e-150	PRSS53
NR4A1	8.8886e-152	-0.729501	0.346	0.654	2.98106e-147	NR4A1
LSP1	3.73273e-151	-0.606463	0.201	0.511	1.25188e-146	LSP1
DNAJA1	4.6545e-151	-0.658884	0.665	0.839	1.56102e-146	DNAJA1
IFITM3	9.13016e-151	0.716907	0.757	0.386	3.06207e-146	IFITM3
GAPDH	1.92095e-148	0.416861	0.996	0.961	6.44247e-144	GAPDH
LDHA	3.71055e-148	0.528512	0.955	0.872	1.24444e-143	LDHA
ID1	3.34376e-146	0.696514	0.671	0.384	1.12143e-141	ID1
LGALS3	4.026e-146	-0.5156	0.931	0.967	1.35024e-141	LGALS3
CHP2	5.05875e-146	-0.606268	0.288	0.56	1.6966e-141	CHP2
ENO1	1.31927e-144	0.57155	0.894	0.72	4.42458e-140	ENO1
ALDH3A2	2.67616e-142	-0.619849	0.515	0.732	8.97531e-138	ALDH3A2
KRT1	1.28595e-141	-0.556264	0.935	0.99	4.31283e-137	KRT1
H2AFZ	1.56218e-140	-0.641546	0.724	0.86	5.23924e-136	H2AFZ
NDUFA4	2.19528e-138	0.481172	0.861	0.68	7.36253e-134	NDUFA4
RPL8	4.104e-138	-0.42287	0.997	0.992	1.3764e-133	RPL8
ANKRD37	4.77121e-138	-0.879589	0.263	0.54	1.60017e-133	ANKRD37
CD74	6.01144e-136	0.834476	0.658	0.244	2.01612e-131	CD74
FOSB	1.75967e-135	-0.714394	0.612	0.802	5.90158e-131	FOSB
S100A7A	1.93461e-135	0.620574	0.2	0.01	6.4883e-131	S100A7A
UBB	2.23218e-133	-0.577002	0.868	0.94	7.48628e-129	UBB
HSP90AB1	4.03056e-132	-0.435897	0.966	0.98	1.35177e-127	HSP90AB1
BTG2	5.42446e-132	-0.655102	0.57	0.789	1.81926e-127	BTG2
CXCL14	1.32723e-129	-0.514308	0.683	0.882	4.45125e-125	CXCL14
ACTB	2.06885e-129	0.389774	0.998	0.983	6.9385e-125	ACTB
IFI27L2	6.33953e-127	0.458499	0.522	0.221	2.12615e-122	IFI27L2
ANGPTL4	3.24179e-126	0.544767	0.46	0.149	1.08723e-121	ANGPTL4
AKR1B10	3.22368e-125	0.499133	0.382	0.123	1.08116e-120	AKR1B10
PI3	5.77611e-124	1.54306	0.177	0.004	1.93719e-119	PI3
ATOX1	1.72567e-122	0.456233	0.709	0.435	5.78755e-118	ATOX1
POLR2L	1.97767e-122	0.433798	0.845	0.615	6.63271e-118	POLR2L
CDHR1	5.94642e-122	-0.582933	0.226	0.5	1.99431e-117	CDHR1
COX6C	2.79689e-121	0.424298	0.885	0.713	9.3802e-117	COX6C
CD24	3.83457e-121	0.744184	0.424	0.162	1.28604e-116	CD24
ATP5MD	6.83455e-121	0.468942	0.775	0.533	2.29217e-116	ATP5MD
CARHSP1	1.14338e-120	0.434218	0.455	0.168	3.83468e-116	CARHSP1
TUBB6	2.09501e-118	0.473686	0.545	0.261	7.02625e-114	TUBB6
COX7B	2.18045e-117	0.441583	0.831	0.631	7.31278e-113	COX7B
ARL6IP1	3.5416e-117	-0.666337	0.527	0.712	1.18778e-112	ARL6IP1
RPL10	6.09402e-115	-0.373469	0.998	0.997	2.04381e-110	RPL10
AHNAK2	3.75567e-114	-0.61235	0.603	0.78	1.25958e-109	AHNAK2
CKS2	4.47465e-114	-0.574162	0.302	0.546	1.50071e-109	CKS2
CLEC7A	1.56234e-113	0.289202	0.266	0.036	5.23976e-109	CLEC7A
CALML3	6.01032e-113	0.773851	0.843	0.67	2.01574e-108	CALML3
ATP5F1E	9.90688e-113	0.400583	0.877	0.677	3.32257e-108	ATP5F1E
PPIB	4.19388e-111	0.438972	0.871	0.694	1.40654e-106	PPIB
RHCG	4.9389e-111	0.529072	0.199	0.023	1.65641e-106	RHCG
DSG3	1.09902e-110	0.559927	0.574	0.304	3.68588e-106	DSG3
ADRB2	1.66249e-110	-0.535821	0.172	0.429	5.57567e-106	ADRB2
SERPINB1	2.04543e-110	0.545652	0.389	0.13	6.85997e-106	SERPINB1
TPI1	4.48032e-110	0.409796	0.945	0.87	1.50261e-105	TPI1
HERPUD1	5.17819e-109	-0.597246	0.544	0.716	1.73666e-104	HERPUD1
CHI3L2	6.59352e-109	0.479712	0.232	0.016	2.21133e-104	CHI3L2
ID3	6.68088e-109	-0.569052	0.571	0.767	2.24063e-104	ID3
CFL1	8.10532e-107	0.359332	0.954	0.87	2.71836e-102	CFL1
CA2	8.5977e-107	0.772036	0.738	0.604	2.8835e-102	CA2
ZFP36L1	3.41644e-106	-0.486295	0.932	0.952	1.14581e-101	ZFP36L1
MT4	1.90674e-105	-0.636235	0.029	0.213	6.39482e-101	MT4
NCCRP1	1.18289e-104	0.3554	0.242	0.038	3.96719e-100	NCCRP1
ALDOA	1.54536e-104	0.469732	0.918	0.819	5.18282e-100	ALDOA
SERPINB2	2.79745e-104	-0.834558	0.212	0.467	9.38207e-100	SERPINB2
MT1X	4.94888e-104	-0.585096	0.589	0.817	1.65975e-99	MT1X
EPHB6	2.55767e-103	-0.582648	0.598	0.758	8.57791e-99	EPHB6
AQP3	7.57301e-103	0.581863	0.971	0.937	2.53983e-98	AQP3
COX7C	6.13166e-102	0.365806	0.896	0.757	2.05643e-97	COX7C
PLAT	1.03673e-101	0.405632	0.165	0.008	3.47698e-97	PLAT
DSC1	4.37739e-101	-0.584075	0.546	0.777	1.46809e-96	DSC1
PPP1R10	5.24979e-100	-0.531064	0.42	0.642	1.76067e-95	PPP1R10
AL445524.1	1.91924e-99	0.435384	0.535	0.27	6.43675e-95	AL445524.1
PSME2	1.06404e-98	0.453478	0.736	0.49	3.56857e-94	PSME2
HIGD1A	2.96725e-98	0.480237	0.583	0.356	9.95158e-94	HIGD1A
RPL13A	7.78132e-98	-0.377938	0.954	0.974	2.6097e-93	RPL13A
KLK11	1.90904e-97	-0.499893	0.56	0.75	6.40254e-93	KLK11
GJB6	1.86944e-96	0.350539	0.282	0.067	6.26973e-92	GJB6
RPS4X	9.98923e-96	-0.425423	0.992	0.986	3.35019e-91	RPS4X
HEXIM1	5.73335e-92	-0.534463	0.305	0.516	1.92285e-87	HEXIM1
RPS29	8.89007e-92	0.501826	0.88	0.736	2.98155e-87	RPS29
S100A6	1.24514e-91	0.772281	0.672	0.445	4.17596e-87	S100A6
RPS3A	1.49366e-91	-0.47504	0.992	0.986	5.00944e-87	RPS3A
NACA	1.99348e-91	-0.354534	0.985	0.984	6.68574e-87	NACA
PKM	3.85634e-91	0.426937	0.895	0.758	1.29334e-86	PKM
COX6B1	8.34704e-91	0.343642	0.887	0.736	2.79943e-86	COX6B1
SUB1	8.97637e-91	0.415449	0.822	0.66	3.01049e-86	SUB1
BRD2	9.25661e-90	-0.463113	0.622	0.785	3.10448e-85	BRD2
GATB	3.39303e-89	0.299314	0.318	0.095	1.13795e-84	GATB
COX6A1	2.5553e-88	0.321766	0.947	0.874	8.56997e-84	COX6A1
CTSB	6.46796e-88	0.429327	0.572	0.319	2.16923e-83	CTSB
CALML5	3.82386e-87	0.925089	0.771	0.607	1.28244e-82	CALML5
TMEM45A	4.73438e-87	0.603709	0.846	0.744	1.58782e-82	TMEM45A
KRT2	6.24623e-87	-0.562326	0.574	0.814	2.09486e-82	KRT2
ATP5MG	7.5207e-87	0.35813	0.879	0.748	2.52229e-82	ATP5MG
ID2	3.42337e-86	-0.560438	0.391	0.58	1.14813e-81	ID2
SEC61G	4.59055e-86	0.380698	0.676	0.438	1.53958e-81	SEC61G
SYNGR2	5.16016e-86	0.468852	0.757	0.618	1.73062e-81	SYNGR2
ATP5MC3	1.12947e-85	0.40175	0.878	0.767	3.78801e-81	ATP5MC3
PHLDA2	3.28165e-85	0.484267	0.67	0.418	1.1006e-80	PHLDA2
LURAP1L	6.80795e-85	0.340889	0.31	0.095	2.28325e-80	LURAP1L
RPS27	3.55103e-84	0.314771	0.984	0.958	1.19094e-79	RPS27
RPS4Y1	5.8042e-84	-0.431499	0.674	0.836	1.94661e-79	RPS4Y1
RPL11	1.03116e-83	-0.267702	0.996	0.996	3.45832e-79	RPL11
SPRR2E	3.48181e-83	0.786568	0.186	0.017	1.16773e-78	SPRR2E
UQCR11	7.56432e-83	0.348212	0.767	0.557	2.53692e-78	UQCR11
RPL5	1.06492e-82	-0.415943	0.983	0.978	3.57152e-78	RPL5
MT-ND2	2.35253e-81	-0.345024	0.964	0.97	7.88992e-77	MT-ND2
MYC	2.79081e-81	-0.599961	0.574	0.714	9.3598e-77	MYC
ROMO1	3.60303e-81	0.370571	0.67	0.421	1.20838e-76	ROMO1
IVL	8.87885e-81	0.684131	0.428	0.205	2.97779e-76	IVL
EXPH5	1.03161e-80	-0.463092	0.265	0.482	3.4598e-76	EXPH5
EEF2K	1.79361e-80	-0.420114	0.178	0.381	6.0154e-76	EEF2K
TXNDC17	2.40062e-80	0.407117	0.656	0.443	8.05121e-76	TXNDC17
TIPARP	3.45154e-80	-0.440088	0.274	0.484	1.15758e-75	TIPARP
THUMPD3-AS1	1.74866e-79	-0.71723	0.279	0.452	5.86466e-75	THUMPD3-AS1
MIF	1.92482e-79	0.361466	0.951	0.885	6.45545e-75	MIF
PPIC	2.384e-79	0.355522	0.472	0.239	7.99546e-75	PPIC
TOB2	4.68973e-79	-0.466106	0.268	0.461	1.57284e-74	TOB2
SQLE	5.87501e-79	0.404519	0.544	0.289	1.97036e-74	SQLE
ARPC1B	1.1284e-78	0.361849	0.304	0.091	3.78444e-74	ARPC1B
C15orf48	1.38435e-77	0.546094	0.164	0.019	4.64282e-73	C15orf48
EPHX3	6.49288e-77	0.414809	0.507	0.284	2.17758e-72	EPHX3
MYCBP2	6.9023e-76	-0.509601	0.521	0.673	2.31489e-71	MYCBP2
CLIC3	1.95653e-75	0.578017	0.376	0.168	6.56182e-71	CLIC3
CD47	2.19114e-75	0.403392	0.445	0.207	7.34865e-71	CD47
ETHE1	2.28553e-75	0.355639	0.349	0.147	7.66522e-71	ETHE1
GPX3	3.2199e-75	0.358796	0.23	0.051	1.07989e-70	GPX3
TMPRSS4	1.29155e-74	0.305337	0.267	0.075	4.33161e-70	TMPRSS4
PRSS22	4.80111e-74	0.494891	0.202	0.035	1.6102e-69	PRSS22
RPL7A	7.32747e-74	-0.346373	0.995	0.992	2.45749e-69	RPL7A
VSNL1	1.17192e-73	0.320803	0.315	0.116	3.9304e-69	VSNL1
ATP5MPL	4.19678e-73	0.331015	0.703	0.484	1.40751e-68	ATP5MPL
FKBP1A	7.14277e-73	0.396729	0.789	0.649	2.39554e-68	FKBP1A
PTGES	9.87142e-73	0.356593	0.531	0.306	3.31068e-68	PTGES
TGM1	4.35376e-72	0.275592	0.16	0.022	1.46016e-67	TGM1
ACP5	7.01336e-72	0.293591	0.324	0.11	2.35214e-67	ACP5
DLX5	6.13769e-71	-0.417255	0.229	0.424	2.05846e-66	DLX5
THEM5	9.33611e-71	-0.445466	0.53	0.71	3.13115e-66	THEM5
IRS2	1.0613e-70	-0.336133	0.1	0.284	3.55938e-66	IRS2
COX7A2	2.20661e-70	0.304865	0.831	0.672	7.40052e-66	COX7A2
NFKBIZ	5.56968e-70	-0.480047	0.497	0.662	1.86796e-65	NFKBIZ
COX5B	3.01916e-69	0.299218	0.893	0.792	1.01256e-64	COX5B
CDKN1A	7.96986e-69	-0.458984	0.851	0.885	2.67293e-64	CDKN1A
UQCR10	1.86656e-68	0.308857	0.769	0.584	6.26007e-64	UQCR10
RPL12	2.26993e-68	-0.291713	0.995	0.99	7.6129e-64	RPL12
TNFAIP3	2.47118e-68	-0.535909	0.413	0.584	8.28785e-64	TNFAIP3
CTSL	2.62702e-68	0.360024	0.384	0.156	8.8105e-64	CTSL
SLIRP	4.28804e-68	0.332217	0.532	0.298	1.43812e-63	SLIRP
WSB1	1.32801e-67	-0.461223	0.549	0.7	4.45387e-63	WSB1
ATP5ME	1.75873e-67	0.361182	0.574	0.334	5.89842e-63	ATP5ME
FXYD5	7.65914e-67	0.384373	0.345	0.134	2.56872e-62	FXYD5
LMO4	1.0628e-66	-0.369576	0.254	0.451	3.56444e-62	LMO4
CD55	1.31188e-66	-0.583915	0.486	0.61	4.39978e-62	CD55
HSPA2	1.69977e-66	-0.391056	0.294	0.487	5.7007e-62	HSPA2
PTP4A3	3.1959e-66	0.304465	0.182	0.037	1.07184e-61	PTP4A3
AREG	7.25155e-66	-0.670943	0.305	0.486	2.43202e-61	AREG
AP2S1	9.4785e-66	0.333284	0.767	0.625	3.1789e-61	AP2S1
SOD2	2.01465e-65	0.384325	0.54	0.282	6.75674e-61	SOD2
RPL6	5.8926e-65	-0.318274	0.991	0.986	1.97626e-60	RPL6
MIR22HG	6.8257e-65	-0.37842	0.249	0.426	2.2892e-60	MIR22HG
GALNT1	3.43423e-64	-0.364	0.182	0.352	1.15177e-59	GALNT1
LAMTOR4	1.88217e-63	-0.421148	0.725	0.843	6.31242e-59	LAMTOR4
HOPX	3.03925e-63	-0.308042	0.557	0.694	1.0193e-58	HOPX
RPS5	4.97323e-63	-0.393024	0.989	0.98	1.66792e-58	RPS5
S100A16	8.8436e-63	0.29096	0.93	0.852	2.96597e-58	S100A16
DUOXA1	2.47463e-62	0.322875	0.481	0.264	8.29942e-58	DUOXA1
ARPC3	5.80481e-62	0.298022	0.817	0.688	1.94682e-57	ARPC3
DSG1	1.10589e-61	-0.352802	0.89	0.943	3.70893e-57	DSG1
ELOB	2.0134e-61	0.260158	0.86	0.718	6.75256e-57	ELOB
RPL18	2.40282e-61	-0.277946	0.994	0.99	8.05859e-57	RPL18
MPHOSPH6	3.81804e-61	0.289486	0.403	0.193	1.28049e-56	MPHOSPH6
GSTP1	4.41476e-61	0.375205	0.979	0.952	1.48062e-56	GSTP1
HLA-DRA	6.53505e-61	0.658574	0.382	0.146	2.19172e-56	HLA-DRA
AHNAK	1.20694e-60	-0.439073	0.881	0.912	4.04785e-56	AHNAK
GADD45B	1.45779e-60	0.432391	0.766	0.604	4.88915e-56	GADD45B
PLSCR3	1.54436e-60	0.269965	0.348	0.156	5.17947e-56	PLSCR3
DDIT4	2.37884e-60	0.44719	0.709	0.517	7.97815e-56	DDIT4
EXOC3	2.98798e-60	0.279735	0.455	0.238	1.00211e-55	EXOC3
RPS6	1.77594e-59	-0.395142	0.993	0.982	5.95615e-55	RPS6
TIMM8B	2.71597e-59	0.297169	0.649	0.436	9.10881e-55	TIMM8B
RPL19	6.90459e-59	-0.260117	0.997	0.994	2.31566e-54	RPL19
GGH	9.89037e-59	0.398468	0.527	0.34	3.31703e-54	GGH
CCL19	1.03811e-58	0.821473	0.133	0.015	3.4816e-54	CCL19
IER2	1.95101e-58	0.40654	0.886	0.821	6.54328e-54	IER2
GMNN	2.45659e-58	-0.287908	0.105	0.27	8.23891e-54	GMNN
ATP5MF	3.00646e-58	0.268296	0.788	0.613	1.00831e-53	ATP5MF
APOE	5.0575e-58	-0.512378	0.583	0.682	1.69618e-53	APOE
IRF6	9.56147e-58	-0.389168	0.481	0.634	3.20673e-53	IRF6
LUC7L3	1.27846e-57	-0.392772	0.385	0.545	4.2877e-53	LUC7L3
SERF2	1.6034e-57	0.251312	0.941	0.882	5.37748e-53	SERF2
KLF4	2.41965e-57	-0.426106	0.515	0.651	8.11501e-53	KLF4
TMEM45B	3.67152e-57	0.294298	0.3	0.124	1.23136e-52	TMEM45B
CDC42EP1	9.84401e-57	0.32125	0.537	0.339	3.30148e-52	CDC42EP1
COX8A	1.07668e-56	0.264338	0.877	0.767	3.61096e-52	COX8A
UQCRQ	1.36351e-56	0.279495	0.811	0.652	4.57295e-52	UQCRQ
TOB1	1.37357e-56	-0.368858	0.331	0.504	4.60668e-52	TOB1
KLC3	1.77384e-56	-0.360975	0.506	0.635	5.9491e-52	KLC3
UQCRH	2.29013e-56	0.293976	0.827	0.696	7.68064e-52	UQCRH
KDM5A	2.33331e-56	-0.387033	0.265	0.414	7.82545e-52	KDM5A
ATP5PF	2.44678e-56	0.31174	0.752	0.593	8.20602e-52	ATP5PF
GPNMB	2.78715e-56	-0.402772	0.594	0.726	9.34754e-52	GPNMB
PDCD4	4.73389e-56	-0.389416	0.399	0.557	1.58765e-51	PDCD4
LAD1	7.49152e-56	0.287581	0.786	0.63	2.51251e-51	LAD1
CRIP2	7.99648e-56	-0.36339	0.436	0.594	2.68186e-51	CRIP2
TUBA1A	1.31673e-55	-0.38949	0.364	0.508	4.41605e-51	TUBA1A
TMED9	1.44279e-55	0.301396	0.604	0.399	4.83882e-51	TMED9
GJA1	2.4319e-55	-0.381763	0.703	0.815	8.15609e-51	GJA1
CNFN	3.74749e-55	0.949073	0.172	0.055	1.25683e-50	CNFN
RHOA	5.76378e-55	0.252539	0.886	0.756	1.93306e-50	RHOA
TENT5A	1.06353e-54	-0.364605	0.223	0.381	3.56687e-50	TENT5A
STEAP4	1.25861e-54	0.393128	0.233	0.079	4.22112e-50	STEAP4
LTB4R2	2.6723e-54	0.273552	0.429	0.234	8.96237e-50	LTB4R2
KLK10	4.52552e-54	0.376274	0.33	0.161	1.51777e-49	KLK10
BTG1	9.71787e-54	-0.383073	0.766	0.828	3.25918e-49	BTG1
SPINK5	1.17554e-53	0.348186	0.694	0.472	3.94254e-49	SPINK5
NDUFS5	1.82403e-53	0.266117	0.838	0.699	6.11742e-49	NDUFS5
DNAJB4	2.09071e-53	-0.356598	0.178	0.331	7.01181e-49	DNAJB4
NUPR1	2.61511e-53	-0.369694	0.679	0.799	8.77057e-49	NUPR1
CRIP1	3.16875e-53	-0.428948	0.531	0.681	1.06274e-48	CRIP1
POLR2I	5.88373e-53	0.27421	0.567	0.363	1.97329e-48	POLR2I
IFITM2	7.99044e-53	0.448066	0.297	0.118	2.67983e-48	IFITM2
YME1L1	3.38346e-52	-0.428404	0.396	0.527	1.13474e-47	YME1L1
PGK1	7.56565e-52	0.339	0.759	0.621	2.53737e-47	PGK1
RPL10A	1.02805e-51	-0.360713	0.977	0.963	3.44788e-47	RPL10A
CYBA	1.04185e-51	0.261143	0.177	0.048	3.49415e-47	CYBA
MINOS1	1.29479e-51	0.264805	0.725	0.552	4.34246e-47	MINOS1
TRAPPC5	1.44255e-51	0.271359	0.378	0.209	4.83803e-47	TRAPPC5
PCF11	8.05856e-51	-0.365791	0.269	0.422	2.70268e-46	PCF11
IRF1	1.13217e-50	-0.40513	0.305	0.472	3.79706e-46	IRF1
ATP2B4	3.30914e-50	-0.401024	0.387	0.538	1.10982e-45	ATP2B4
H2AFJ	4.14748e-50	0.266413	0.709	0.554	1.39098e-45	H2AFJ
NDUFB9	4.81962e-50	0.268667	0.811	0.672	1.6164e-45	NDUFB9
MYLIP	7.01752e-50	-0.317403	0.209	0.368	2.35353e-45	MYLIP
CYP4B1	7.84482e-50	0.285549	0.286	0.114	2.631e-45	CYP4B1
NFIC	7.95153e-50	-0.34142	0.495	0.639	2.66678e-45	NFIC
YWHAQ	4.54246e-49	0.339018	0.749	0.594	1.52345e-44	YWHAQ
NDUFA1	4.73805e-49	0.259094	0.645	0.437	1.58905e-44	NDUFA1
KRT5	7.12095e-49	0.689825	0.792	0.691	2.38822e-44	KRT5
TMEM258	1.15527e-48	0.262387	0.627	0.418	3.87454e-44	TMEM258
CCDC124	3.71588e-48	0.250287	0.55	0.351	1.24623e-43	CCDC124
IVNS1ABP	1.42707e-47	-0.353368	0.24	0.389	4.7861e-43	IVNS1ABP
LITAF	1.57581e-47	0.270706	0.455	0.256	5.28496e-43	LITAF
KRT15	1.72835e-47	-0.606759	0.11	0.26	5.79653e-43	KRT15
UQCRFS1	2.02522e-47	0.297694	0.55	0.376	6.79219e-43	UQCRFS1
IFITM1	2.39203e-47	0.346132	0.483	0.223	8.02239e-43	IFITM1
HBP1	2.41931e-47	-0.318369	0.244	0.393	8.11389e-43	HBP1
TIMP1	6.76542e-47	0.509438	0.278	0.118	2.26899e-42	TIMP1
SCD	9.3005e-47	0.28037	0.129	0.03	3.1192e-42	SCD
PLK2	9.55046e-47	-0.383827	0.578	0.696	3.20303e-42	PLK2
ARHGDIB	1.27037e-46	0.286867	0.4	0.221	4.26057e-42	ARHGDIB
CNN3	1.47052e-46	0.277623	0.335	0.157	4.93184e-42	CNN3
ITM2A	1.72554e-46	-0.269323	0.086	0.24	5.78712e-42	ITM2A
IFRD1	1.93299e-46	-0.364537	0.218	0.369	6.48288e-42	IFRD1
GTF2B	2.12951e-46	-0.381847	0.374	0.493	7.14195e-42	GTF2B
RAB11A	8.36329e-46	0.273561	0.816	0.71	2.80488e-41	RAB11A
SPSB3	9.87476e-46	-0.333143	0.357	0.481	3.3118e-41	SPSB3
SOD1	1.00119e-45	-0.333936	0.507	0.637	3.35778e-41	SOD1
PRSS3	2.41985e-45	0.313702	0.592	0.434	8.11571e-41	PRSS3
PKP1	7.2429e-45	-0.333794	0.821	0.879	2.42912e-40	PKP1
TUFT1	8.83063e-45	-0.277499	0.15	0.287	2.96162e-40	TUFT1
EIF4EBP1	8.83632e-45	0.250975	0.333	0.17	2.96352e-40	EIF4EBP1
HSPH1	9.13677e-45	-0.391961	0.422	0.564	3.06429e-40	HSPH1
P4HB	1.07347e-44	0.262687	0.859	0.734	3.60022e-40	P4HB
HM13	1.08673e-44	0.265962	0.497	0.315	3.64466e-40	HM13
RAB38	1.11774e-44	0.267386	0.591	0.417	3.74868e-40	RAB38
SPRR2D	2.13795e-44	0.493571	0.138	0.031	7.17026e-40	SPRR2D
F2R	3.01169e-44	-0.27205	0.132	0.267	1.01006e-39	F2R
KCNQ1OT1	4.11784e-44	-0.349464	0.128	0.259	1.38104e-39	KCNQ1OT1
NR4A2	6.4505e-44	-0.311853	0.158	0.32	2.16337e-39	NR4A2
CBR1	7.92337e-44	-0.322685	0.677	0.758	2.65734e-39	CBR1
SNHG12	1.03137e-43	-0.347759	0.266	0.418	3.45902e-39	SNHG12
GATA3	1.90316e-43	-0.342488	0.55	0.663	6.3828e-39	GATA3
LONRF1	5.17364e-43	-0.260861	0.114	0.244	1.73514e-38	LONRF1
GOLGA4	8.1948e-43	-0.359883	0.636	0.718	2.74837e-38	GOLGA4
TSTA3	8.72178e-43	0.273082	0.608	0.447	2.92511e-38	TSTA3
CYP3A5	9.22183e-43	-0.355105	0.237	0.384	3.09282e-38	CYP3A5
S100A13	1.55172e-42	0.325588	0.262	0.118	5.20417e-38	S100A13
GGCT	1.62221e-42	0.29545	0.558	0.388	5.44056e-38	GGCT
PSAT1	2.21272e-42	-0.27416	0.273	0.426	7.42103e-38	PSAT1
PIK3C2G	5.20782e-42	-0.271639	0.138	0.274	1.7466e-37	PIK3C2G
OVOL1	5.84949e-42	-0.347243	0.317	0.477	1.9618e-37	OVOL1
NAB1	6.06347e-42	-0.255624	0.136	0.275	2.03357e-37	NAB1
DDX17	6.36313e-42	-0.338459	0.522	0.633	2.13407e-37	DDX17
AC020916.1	6.66461e-42	-0.358419	0.314	0.474	2.23518e-37	AC020916.1
PTGS1	9.87116e-42	-0.32909	0.427	0.558	3.31059e-37	PTGS1
C1S	1.08392e-41	0.338922	0.209	0.061	3.63525e-37	C1S
RPS7	2.1341e-41	-0.281594	0.992	0.984	7.15734e-37	RPS7
TAX1BP3	2.54192e-41	0.255212	0.498	0.327	8.5251e-37	TAX1BP3
CLEC2A	2.97734e-41	-0.370793	0.423	0.556	9.9854e-37	CLEC2A
LDHB	3.49849e-41	0.313661	0.377	0.205	1.17333e-36	LDHB
CNN2	3.7295e-41	0.257817	0.572	0.396	1.2508e-36	CNN2
SERTAD1	4.02168e-41	-0.439447	0.561	0.645	1.34879e-36	SERTAD1
TSC22D1	4.17247e-41	-0.309108	0.283	0.441	1.39936e-36	TSC22D1
CALR	7.68718e-41	0.2888	0.792	0.655	2.57813e-36	CALR
ERRFI1	1.43455e-40	-0.265943	0.149	0.288	4.81121e-36	ERRFI1
SMG1	1.96721e-40	-0.349385	0.354	0.481	6.59761e-36	SMG1
TRAPPC6A	2.66075e-40	-0.274457	0.203	0.338	8.92362e-36	TRAPPC6A
EMP1	2.93624e-40	-0.322306	0.578	0.694	9.84756e-36	EMP1
ATP6V1G1	4.31122e-40	0.259933	0.831	0.746	1.4459e-35	ATP6V1G1
SRSF11	5.42009e-40	-0.318968	0.629	0.719	1.81779e-35	SRSF11
NOTCH3	5.79705e-40	-0.352178	0.323	0.454	1.94421e-35	NOTCH3
C4orf3	8.06927e-40	0.297495	0.725	0.59	2.70627e-35	C4orf3
INTS6	1.15491e-39	-0.346362	0.365	0.493	3.87335e-35	INTS6
HLA-DRB1	1.21429e-39	0.436601	0.316	0.128	4.07247e-35	HLA-DRB1
EIF4A2	1.68084e-39	-0.312459	0.488	0.593	5.63719e-35	EIF4A2
HLA-DPA1	1.90633e-39	0.495546	0.228	0.079	6.39343e-35	HLA-DPA1
LY6G6C	2.06544e-39	-0.267745	0.409	0.562	6.92707e-35	LY6G6C
NFE2L2	2.16064e-39	-0.309277	0.558	0.651	7.24635e-35	NFE2L2
ABLIM1	2.58007e-39	-0.377541	0.555	0.657	8.65302e-35	ABLIM1
COX5A	2.94458e-39	0.311065	0.653	0.545	9.87554e-35	COX5A
CCL18	3.31857e-39	0.329269	0.127	0.017	1.11298e-34	CCL18
MUCL1	1.02007e-38	0.368623	0.132	0.034	3.42112e-34	MUCL1
TMEM159	1.78356e-38	-0.29909	0.477	0.583	5.9817e-34	TMEM159
ELOVL1	2.4135e-38	0.261326	0.516	0.354	8.09438e-34	ELOVL1
RPL3	2.60469e-38	-0.369249	0.99	0.975	8.73562e-34	RPL3
SPRR1A	3.5654e-38	0.735485	0.138	0.057	1.19576e-33	SPRR1A
GPI	3.72289e-38	0.291235	0.57	0.404	1.24858e-33	GPI
TXNIP	4.01041e-38	-0.388071	0.398	0.51	1.34501e-33	TXNIP
WDR47	6.41733e-38	-0.270519	0.187	0.308	2.15224e-33	WDR47
CLK1	3.49118e-37	-0.288929	0.314	0.435	1.17087e-32	CLK1
VIM	4.00801e-37	0.411988	0.565	0.409	1.34421e-32	VIM
SDC4	4.25692e-37	-0.320591	0.367	0.508	1.42769e-32	SDC4
PTPRZ1	5.3466e-37	-0.293319	0.215	0.338	1.79314e-32	PTPRZ1
MAFB	5.42939e-37	-0.330488	0.611	0.694	1.82091e-32	MAFB
AKAP9	5.70602e-37	-0.315112	0.401	0.526	1.91368e-32	AKAP9
PFN1	5.77666e-37	0.308182	0.859	0.758	1.93738e-32	PFN1
EXOSC7	9.41451e-37	-0.293609	0.354	0.47	3.15744e-32	EXOSC7
ARPC5L	1.08202e-36	0.258392	0.668	0.542	3.62888e-32	ARPC5L
EEF1A1	1.93891e-36	-0.34175	1	0.998	6.50271e-32	EEF1A1
TLE4	2.25008e-36	-0.290724	0.171	0.294	7.54631e-32	TLE4
SYNE2	2.3969e-36	-0.347996	0.474	0.597	8.03874e-32	SYNE2
REL	2.81121e-36	-0.326101	0.412	0.532	9.42824e-32	REL
MPZL2	1.21681e-35	0.255557	0.668	0.512	4.08093e-31	MPZL2
UTRN	1.71501e-35	-0.286356	0.212	0.336	5.7518e-31	UTRN
MRPL41	2.03151e-35	0.278786	0.504	0.387	6.81327e-31	MRPL41
SAP18	2.55134e-35	-0.323068	0.753	0.805	8.55668e-31	SAP18
HNRNPH1	2.69707e-35	-0.298719	0.392	0.503	9.04543e-31	HNRNPH1
PMAIP1	7.52256e-35	-0.330676	0.463	0.588	2.52292e-30	PMAIP1
RPL9	1.15831e-34	-0.30411	0.97	0.953	3.88472e-30	RPL9
TPPP3	1.42504e-34	-0.291754	0.482	0.597	4.77929e-30	TPPP3
RPS3	2.61009e-34	-0.2927	0.995	0.986	8.75371e-30	RPS3
WNK1	2.96755e-34	-0.274044	0.384	0.505	9.95257e-30	WNK1
HSPD1	6.64895e-34	-0.281806	0.58	0.674	2.22992e-29	HSPD1
VPS36	7.86027e-34	-0.326248	0.383	0.475	2.63618e-29	VPS36
CSTA	9.19026e-34	0.507274	0.788	0.697	3.08223e-29	CSTA
PNRC2	1.24326e-33	-0.286803	0.378	0.496	4.16963e-29	PNRC2
SSFA2	1.58208e-33	-0.312235	0.301	0.407	5.30598e-29	SSFA2
RXRA	5.99807e-33	-0.317518	0.285	0.387	2.01163e-28	RXRA
CAPNS2	6.99413e-33	-0.281347	0.48	0.586	2.34569e-28	CAPNS2
RPL7	8.5454e-33	-0.290093	0.951	0.941	2.86596e-28	RPL7
ANKRD12	1.09718e-32	-0.306697	0.436	0.542	3.67973e-28	ANKRD12
TACC2	2.49195e-32	-0.292091	0.256	0.377	8.3575e-28	TACC2
KLF5	2.99382e-32	-0.307701	0.776	0.798	1.00407e-27	KLF5
CHD1	4.17839e-32	-0.286086	0.297	0.398	1.40135e-27	CHD1
RACK1	4.20394e-32	-0.282823	0.981	0.972	1.40992e-27	RACK1
SGK1	5.94877e-32	0.254749	0.568	0.396	1.9951e-27	SGK1
N4BP2L2	8.49942e-32	-0.310753	0.422	0.513	2.85054e-27	N4BP2L2
EGFR	1.03394e-31	-0.283428	0.259	0.374	3.46763e-27	EGFR
SULT2B1	2.71816e-31	0.29624	0.622	0.499	9.11618e-27	SULT2B1
GAN	2.91575e-31	-0.283989	0.128	0.237	9.77885e-27	GAN
SH3BP2	5.17399e-31	-0.295465	0.181	0.276	1.73525e-26	SH3BP2
GPBP1	6.86497e-31	-0.269617	0.395	0.497	2.30237e-26	GPBP1
TGIF1	7.48709e-31	-0.251719	0.294	0.419	2.51102e-26	TGIF1
PTP4A1	7.94521e-31	-0.260814	0.315	0.43	2.66467e-26	PTP4A1
TCHP	1.02521e-30	-0.282693	0.205	0.292	3.43836e-26	TCHP
IGSF8	1.08113e-30	-0.262001	0.378	0.47	3.62589e-26	IGSF8
HLA-DPB1	1.35602e-30	0.388592	0.215	0.089	4.54782e-26	HLA-DPB1
NFKBIA	1.84219e-30	-0.40756	0.722	0.799	6.17834e-26	NFKBIA
CCNL1	1.89218e-30	-0.281811	0.454	0.561	6.34601e-26	CCNL1
MFSD2A	3.02826e-30	-0.284814	0.349	0.462	1.01562e-25	MFSD2A
DAPL1	3.68478e-30	-0.269968	0.577	0.69	1.2358e-25	DAPL1
APOD	4.28908e-30	0.804224	0.167	0.088	1.43847e-25	APOD
PTPN13	8.55331e-30	-0.287127	0.37	0.474	2.86861e-25	PTPN13
CD63	2.01268e-29	0.255594	0.559	0.402	6.75014e-25	CD63
RAPGEFL1	2.15046e-29	-0.300077	0.258	0.359	7.21222e-25	RAPGEFL1
FUS	2.94743e-29	-0.316842	0.664	0.736	9.88509e-25	FUS
SELENOK	5.46833e-29	-0.281125	0.478	0.556	1.83397e-24	SELENOK
TUT4	7.95748e-29	-0.271023	0.232	0.334	2.66878e-24	TUT4
KLK7	2.06309e-28	0.399135	0.193	0.099	6.91918e-24	KLK7
GOLGB1	2.79205e-28	-0.279988	0.446	0.538	9.36397e-24	GOLGB1
HMGB2	3.10822e-28	-0.26359	0.259	0.384	1.04244e-23	HMGB2
PEBP1	3.66928e-28	-0.255952	0.79	0.828	1.2306e-23	PEBP1
PTPRF	6.23646e-28	-0.309263	0.397	0.497	2.09158e-23	PTPRF
NUMA1	8.95501e-28	-0.276102	0.218	0.321	3.00333e-23	NUMA1
RPLP0	1.58101e-27	-0.30056	0.997	0.992	5.30239e-23	RPLP0
ZFAND5	2.39868e-27	-0.263259	0.315	0.423	8.04468e-23	ZFAND5
CTNNBIP1	2.50067e-27	-0.286451	0.458	0.573	8.38673e-23	CTNNBIP1
KDM6B	2.81771e-27	-0.255751	0.212	0.312	9.45004e-23	KDM6B
GNAI1	7.41002e-27	-0.251877	0.377	0.471	2.48517e-22	GNAI1
ZKSCAN1	1.00571e-26	-0.26951	0.245	0.346	3.37293e-22	ZKSCAN1
LY6D	1.18265e-26	0.254381	0.988	0.972	3.96639e-22	LY6D
KMT2C	1.57878e-26	-0.276456	0.298	0.398	5.29491e-22	KMT2C
HLA-DQA1	2.14508e-26	0.274369	0.126	0.037	7.19418e-22	HLA-DQA1
CHD2	3.33797e-26	-0.263477	0.271	0.377	1.11949e-21	CHD2
CCDC186	1.89826e-25	-0.262712	0.317	0.396	6.36638e-21	CCDC186
SELENOP	8.38469e-25	-0.287838	0.469	0.566	2.81206e-20	SELENOP
ZC3H12A	9.96548e-25	-0.309253	0.556	0.606	3.34222e-20	ZC3H12A
SLC38A1	1.4235e-24	-0.259017	0.311	0.4	4.77413e-20	SLC38A1
SOX4	1.82509e-24	-0.259418	0.17	0.265	6.12099e-20	SOX4
PNRC1	2.60333e-24	-0.25695	0.757	0.765	8.73105e-20	PNRC1
POLR2A	8.32042e-24	-0.297959	0.397	0.473	2.7905e-19	POLR2A
MGST2	1.01207e-23	-0.295137	0.599	0.655	3.39429e-19	MGST2
SERPING1	1.89624e-23	0.290744	0.205	0.105	6.35961e-19	SERPING1
HLA-DQB1	3.52666e-23	0.307206	0.182	0.097	1.18277e-18	HLA-DQB1
COL6A2	2.40616e-22	0.298385	0.168	0.082	8.06979e-18	COL6A2
DDX3X	4.82598e-22	-0.280132	0.522	0.582	1.61854e-17	DDX3X
ETS2	7.00102e-22	-0.277576	0.365	0.434	2.348e-17	ETS2
ZFP36L2	8.57228e-22	-0.267612	0.667	0.71	2.87497e-17	ZFP36L2
HSPA5	4.5524e-21	-0.283571	0.728	0.762	1.52678e-16	HSPA5
CCL2	6.95196e-21	0.253659	0.167	0.073	2.33155e-16	CCL2
LGALS7	7.80999e-21	0.277265	0.94	0.949	2.61931e-16	LGALS7
ITM2B	1.81008e-20	0.339928	0.845	0.842	6.07065e-16	ITM2B
NECTIN4	4.7951e-20	-0.264776	0.444	0.507	1.60818e-15	NECTIN4
NECTIN1	5.77606e-20	-0.280061	0.423	0.49	1.93717e-15	NECTIN1
NOP53	1.0393e-19	-0.292869	0.663	0.669	3.48562e-15	NOP53
AL118516.1	1.16568e-19	-0.31579	0.223	0.267	3.90946e-15	AL118516.1
MYL9	3.0471e-19	0.253863	0.123	0.055	1.02194e-14	MYL9
MT2A	8.74007e-19	0.539981	0.451	0.4	2.93124e-14	MT2A
RPS2	1.54539e-18	-0.329501	0.942	0.911	5.18294e-14	RPS2
BNIPL	2.87501e-18	-0.265751	0.451	0.504	9.6422e-14	BNIPL
EPPK1	7.52781e-17	-0.277956	0.245	0.302	2.52468e-12	EPPK1
RPL13	1.13865e-16	-0.338613	0.995	0.987	3.81881e-12	RPL13
COL17A1	4.25883e-15	-0.256858	0.148	0.224	1.42833e-10	COL17A1
SBSN	1.32257e-14	0.272507	0.931	0.934	4.43564e-10	SBSN
SLPI	1.29756e-12	0.293313	0.538	0.492	4.35177e-08	SLPI
DST	2.80225e-12	-0.365735	0.254	0.315	9.3982e-08	DST
MIDN	4.38361e-12	-0.262307	0.407	0.443	1.47017e-07	MIDN
SCEL	5.54182e-11	-0.286697	0.358	0.368	1.85862e-06	SCEL
RNF144B	7.93782e-11	-0.269631	0.36	0.395	2.66219e-06	RNF144B
S100A10	4.91148e-10	0.271792	0.881	0.839	1.64721e-05	S100A10
MGP	5.84754e-07	0.27105	0.143	0.106	0.0196115	MGP

[truncated: 19 more sheets: C10 KC-3, C11 TC-3 NK, C12 EC-2, C13 FB-3, C14 MFB-1, C15 TC-4, C16 FB-4, C17 LEC, C18 KC-4, C19 BC PC, C20 MFB-2, C21 MEL, C22 FB-5, C23 KC-5, C24 KC-6, C25 EC-3, C26 DC-2, C27 DC-3, C28 FB-6]
