# Supplementary material for: Single-cell RNA sequencing reveals markers of disease progression in primary cutaneous T-cell lymphoma
Source: Mol Cancer. 2021 Sep 28;20:124. doi: 10.1186/s12943-021-01419-2 (PMC8477535; doi:10.1186/s12943-021-01419-2)
Supplement: Supplementary file 24 — Additional file 24: Table S23. [file 12943_2021_1419_MOESM24_ESM.xlsx]

## Sheet: C0 FB-1
	p_val	avg_logFC	pct.1	pct.2	p_val_adj	Gene
IFI27	2.56397e-139	1.69053	0.552	0.287	8.59905e-135	IFI27
RPS4Y1	5.50543e-201	1.19427	0.568	0.15	1.84641e-196	RPS4Y1
KRT1	5.74745e-130	1.12151	0.371	0.073	1.92758e-125	KRT1
KRT14	1.92205e-102	1.08961	0.517	0.256	6.44618e-98	KRT14
LGALS7B	4.89589e-101	0.960955	0.415	0.154	1.64198e-96	LGALS7B
KRT5	9.37572e-78	0.95329	0.355	0.133	3.14443e-73	KRT5
BST2	6.62933e-45	0.942235	0.405	0.263	2.22334e-40	BST2
DMKN	1.38515e-104	0.899569	0.313	0.055	4.64552e-100	DMKN
IFI6	1.65957e-64	0.884212	0.51	0.334	5.56586e-60	IFI6
CD74	2.49317e-28	0.84673	0.501	0.447	8.36161e-24	CD74
KRTDAP	9.1361e-74	0.836088	0.22	0.04	3.06406e-69	KRTDAP
KRT10	1.80891e-61	0.828777	0.536	0.393	6.06671e-57	KRT10
IFITM1	1.67628e-79	0.763384	0.922	0.822	5.62192e-75	IFITM1
MRPS6	1.35987e-37	0.756864	0.354	0.21	4.56074e-33	MRPS6
HLA-DRA	4.69713e-41	0.746378	0.244	0.134	1.57532e-36	HLA-DRA
POSTN	1.02576e-24	0.745391	0.169	0.063	3.44018e-20	POSTN
ISG15	4.60443e-45	0.727901	0.237	0.1	1.54423e-40	ISG15
HLA-DRB1	8.7672e-33	0.693858	0.272	0.189	2.94034e-28	HLA-DRB1
SFN	7.03208e-57	0.687569	0.215	0.054	2.35842e-52	SFN
DSP	1.06466e-56	0.673589	0.228	0.065	3.57065e-52	DSP
LGALS7	1.20506e-50	0.650697	0.199	0.052	4.04154e-46	LGALS7
MT2A	4.30181e-27	0.635695	0.624	0.537	1.44274e-22	MT2A
KRT2	2.39844e-62	0.631807	0.138	0.01	8.0439e-58	KRT2
CDKN1A	2.76877e-53	0.621328	0.525	0.317	9.28589e-49	CDKN1A
IFITM3	5.09971e-40	0.571029	0.98	0.966	1.71034e-35	IFITM3
KRT15	2.66572e-25	0.565235	0.136	0.058	8.9403e-21	KRT15
LY6D	6.5555e-49	0.553664	0.155	0.024	2.19858e-44	LY6D
MDK	5.29725e-15	0.549525	0.325	0.281	1.77659e-10	MDK
LY6E	1.46326e-23	0.543109	0.782	0.716	4.90747e-19	LY6E
FABP5	5.11674e-32	0.517562	0.163	0.061	1.71605e-27	FABP5
PERP	4.22371e-26	0.510353	0.32	0.224	1.41655e-21	PERP
STAT1	3.55066e-17	0.504868	0.243	0.195	1.19082e-12	STAT1
MT1X	1.05524e-21	0.482759	0.534	0.457	3.53908e-17	MT1X
HLA-DPA1	1.06049e-19	0.473562	0.176	0.118	3.55668e-15	HLA-DPA1
MX1	3.35617e-21	0.45142	0.181	0.111	1.12559e-16	MX1
TNFAIP6	3.02219e-20	0.444873	0.325	0.2	1.01358e-15	TNFAIP6
PPDPF	4.96704e-27	0.44274	0.826	0.764	1.66585e-22	PPDPF
RPS26	4.29101e-46	0.437984	0.886	0.808	1.43912e-41	RPS26
S100A14	1.75566e-29	0.430336	0.127	0.037	5.88813e-25	S100A14
IFI44L	2.40228e-16	0.421341	0.121	0.071	8.05676e-12	IFI44L
S100A2	9.42917e-25	0.420741	0.141	0.051	3.16235e-20	S100A2
RPL13	5.23715e-22	0.405526	0.936	0.921	1.75643e-17	RPL13
IL32	9.07295e-10	0.40201	0.303	0.271	3.04289e-05	IL32
RPLP0	6.75601e-45	0.400903	0.969	0.961	2.26583e-40	RPLP0
PLA2G2A	5.77891e-10	0.399795	0.296	0.216	1.93813e-05	PLA2G2A
IER2	1.16337e-32	0.384353	0.558	0.375	3.90171e-28	IER2
RPS19	2.47069e-42	0.373928	0.956	0.936	8.28621e-38	RPS19
DNAJB1	4.90531e-17	0.360869	0.625	0.49	1.64514e-12	DNAJB1
DUSP1	6.32114e-22	0.3593	0.598	0.466	2.11999e-17	DUSP1
FOSB	7.04919e-21	0.343869	0.444	0.302	2.36416e-16	FOSB
MT1E	7.29461e-07	0.338249	0.423	0.41	0.0244647	MT1E
GALNT15	2.61085e-22	0.337463	0.118	0.053	8.75628e-18	GALNT15
EPSTI1	1.08503e-11	0.332278	0.115	0.078	3.63899e-07	EPSTI1
LGALS3BP	1.16219e-08	0.331751	0.433	0.396	0.000389775	LGALS3BP
MYC	2.14526e-12	0.328587	0.317	0.224	7.19478e-08	MYC
RPL8	3.16049e-47	0.326528	0.976	0.961	1.05997e-42	RPL8
TMEM176A	1.39264e-10	0.320977	0.633	0.588	4.67065e-06	TMEM176A
HLA-DPB1	1.22682e-10	0.320724	0.193	0.164	4.11451e-06	HLA-DPB1
RPL18A	1.84986e-45	0.320534	0.974	0.964	6.20408e-41	RPL18A
OAS1	1.76327e-12	0.320068	0.105	0.065	5.91366e-08	OAS1
RPL28	4.56555e-50	0.317807	0.985	0.975	1.53119e-45	RPL28
NR4A1	1.18762e-13	0.308936	0.475	0.374	3.98306e-09	NR4A1
FOS	7.84321e-71	0.307554	0.835	0.575	2.63046e-66	FOS
S100A11	5.72491e-14	0.30529	0.857	0.807	1.92002e-09	S100A11
AQP3	1.96916e-19	0.304715	0.104	0.04	6.60416e-15	AQP3
IFIT3	1.53841e-11	0.303853	0.133	0.089	5.15952e-07	IFIT3
NPM1	3.63362e-11	0.297957	0.635	0.588	1.21864e-06	NPM1
PSMB9	5.31692e-09	0.297072	0.3	0.258	0.000178319	PSMB9
SLC5A3	1.7468e-11	0.296913	0.134	0.075	5.85842e-07	SLC5A3
SAT1	7.97866e-12	0.295137	0.381	0.31	2.67588e-07	SAT1
SERF2	6.34109e-07	0.291742	0.855	0.847	0.0212668	SERF2
MT-CO1	9.05327e-108	0.285768	0.998	0.998	3.03628e-103	MT-CO1
EEF1A1	7.78995e-09	0.282067	0.983	0.989	0.000261259	EEF1A1
NME2	1.112e-11	0.278054	0.788	0.75	3.72944e-07	NME2
LINC01436	4.00327e-09	0.276002	0.195	0.138	0.000134262	LINC01436
HIGD2A	1.7134e-10	0.275946	0.425	0.357	5.7464e-06	HIGD2A
SLC25A5	2.50669e-09	0.274604	0.415	0.355	8.40693e-05	SLC25A5
PABPC1	1.45538e-08	0.270155	0.593	0.57	0.000488107	PABPC1
MT1F	1.1913e-13	0.269415	0.111	0.063	3.99538e-09	MT1F
EEF1B2	1.42959e-07	0.269277	0.738	0.726	0.00479457	EEF1B2
ADM	2.76441e-09	0.267441	0.159	0.111	9.27128e-05	ADM
DYNLL1	3.37442e-12	0.267081	0.658	0.594	1.13171e-07	DYNLL1
TUBA1C	9.00411e-12	0.264766	0.201	0.13	3.0198e-07	TUBA1C
SH3BGRL3	2.10008e-07	0.263111	0.694	0.659	0.00704324	SH3BGRL3
RPS3	1.03576e-24	0.263028	0.953	0.942	3.47372e-20	RPS3
EIF3E	2.55329e-07	0.259664	0.449	0.413	0.00856321	EIF3E
ATP5MC2	5.37117e-12	0.259323	0.71	0.664	1.80138e-07	ATP5MC2
RPL7A	7.49614e-26	0.256559	0.974	0.972	2.51406e-21	RPL7A
NDUFB11	2.22376e-07	0.255997	0.461	0.417	0.00745804	NDUFB11
RPL10	3.75401e-64	0.252644	0.998	0.998	1.25902e-59	RPL10
NPC2	3.48344e-09	0.250044	0.691	0.663	0.000116828	NPC2
ADIRF	4.31514e-24	-0.250018	0.702	0.817	1.44721e-19	ADIRF
MRC2	1.87438e-16	-0.250426	0.147	0.248	6.28629e-12	MRC2
SCARB2	3.27616e-23	-0.253296	0.179	0.318	1.09876e-18	SCARB2
ANXA11	1.54106e-29	-0.254417	0.232	0.39	5.1684e-25	ANXA11
LTBP1	1.08811e-24	-0.255008	0.308	0.46	3.64932e-20	LTBP1
CLTB	1.77047e-31	-0.255605	0.111	0.254	5.93779e-27	CLTB
CYC1	2.03465e-35	-0.255629	0.077	0.216	6.82382e-31	CYC1
TGFBR2	1.77705e-23	-0.256015	0.155	0.283	5.95986e-19	TGFBR2
SSPN	3.58301e-30	-0.257373	0.242	0.398	1.20167e-25	SSPN
COL4A2	1.61866e-18	-0.257554	0.19	0.31	5.42868e-14	COL4A2
GLUD1	9.21325e-29	-0.261061	0.174	0.324	3.08994e-24	GLUD1
IGFBP5	6.60467e-18	-0.261464	0.699	0.782	2.21507e-13	IGFBP5
LAMB2	1.54576e-23	-0.263418	0.292	0.45	5.18417e-19	LAMB2
FGFR1	1.82634e-22	-0.265222	0.227	0.363	6.12517e-18	FGFR1
LTBP3	4.57687e-25	-0.265414	0.111	0.222	1.53499e-20	LTBP3
RNF130	2.7232e-40	-0.265688	0.098	0.252	9.13307e-36	RNF130
KLF9	2.94503e-22	-0.266116	0.174	0.304	9.87705e-18	KLF9
OLFML1	1.12537e-28	-0.267789	0.251	0.409	3.77425e-24	OLFML1
FAM118A	2.72409e-31	-0.268514	0.03	0.113	9.13605e-27	FAM118A
SON	1.0183e-29	-0.268545	0.458	0.643	3.41518e-25	SON
MATN2	3.00454e-15	-0.268645	0.103	0.191	1.00766e-10	MATN2
MBNL1	3.80898e-28	-0.270228	0.369	0.529	1.27746e-23	MBNL1
GDF10	3.14768e-35	-0.271128	0.043	0.137	1.05567e-30	GDF10
IL16	4.55751e-23	-0.271176	0.098	0.218	1.5285e-18	IL16
PPL	2.63364e-18	-0.271715	0.178	0.285	8.8327e-14	PPL
PLXDC1	5.03434e-41	-0.272891	0.058	0.195	1.68842e-36	PLXDC1
HRCT1	4.59309e-29	-0.273456	0.052	0.157	1.54043e-24	HRCT1
SERPINA5	1.13744e-24	-0.273878	0.086	0.178	3.81475e-20	SERPINA5
CST3	2.16975e-21	-0.274035	0.816	0.805	7.27692e-17	CST3
ZRANB2	8.13578e-27	-0.274386	0.215	0.381	2.72858e-22	ZRANB2
NPDC1	5.31222e-46	-0.274601	0.042	0.182	1.78161e-41	NPDC1
SRSF5	4.29398e-30	-0.274853	0.352	0.52	1.44011e-25	SRSF5
CCDC50	2.92853e-32	-0.275642	0.107	0.241	9.82169e-28	CCDC50
PDGFRA	7.48874e-23	-0.27578	0.353	0.508	2.51157e-18	PDGFRA
LOX	1.2243e-19	-0.276303	0.236	0.338	4.10607e-15	LOX
FSTL1	7.13276e-30	-0.276406	0.547	0.666	2.39218e-25	FSTL1
REV3L	2.8216e-25	-0.276885	0.279	0.422	9.46307e-21	REV3L
AHR	2.47443e-21	-0.277105	0.214	0.34	8.29875e-17	AHR
ITM2A	5.92697e-36	-0.278068	0.316	0.496	1.98779e-31	ITM2A
LDB2	6.22855e-30	-0.278248	0.241	0.409	2.08893e-25	LDB2
AKR7A2	4.48964e-44	-0.278588	0.065	0.217	1.50574e-39	AKR7A2
IFNGR2	7.17779e-38	-0.27957	0.102	0.253	2.40729e-33	IFNGR2
AMOTL1	2.08415e-23	-0.280972	0.115	0.234	6.98982e-19	AMOTL1
TCF4	4.77302e-25	-0.281827	0.466	0.612	1.60078e-20	TCF4
ZBTB16	3.1444e-33	-0.281887	0.151	0.301	1.05457e-28	ZBTB16
CES1	3.12499e-23	-0.283695	0.182	0.319	1.04806e-18	CES1
GLG1	5.36593e-28	-0.284455	0.299	0.463	1.79963e-23	GLG1
XBP1	1.12961e-33	-0.285043	0.148	0.291	3.78849e-29	XBP1
PID1	2.43555e-30	-0.285168	0.233	0.371	8.16836e-26	PID1
CYBRD1	1.89587e-22	-0.285408	0.421	0.547	6.35838e-18	CYBRD1
COL15A1	3.73778e-18	-0.285617	0.287	0.408	1.25358e-13	COL15A1
FBN1	2.07653e-19	-0.285993	0.366	0.488	6.96428e-15	FBN1
OSMR	3.86019e-29	-0.288348	0.09	0.214	1.29463e-24	OSMR
CD248	3.85746e-27	-0.289425	0.459	0.571	1.29371e-22	CD248
COL14A1	3.98418e-21	-0.291714	0.179	0.308	1.33621e-16	COL14A1
KLF4	3.11702e-14	-0.292343	0.279	0.363	1.04539e-09	KLF4
OSR1	2.06107e-25	-0.29279	0.179	0.315	6.91241e-21	OSR1
FLNA	1.64515e-26	-0.293064	0.309	0.469	5.5175e-22	FLNA
PER1	4.27684e-29	-0.293368	0.113	0.249	1.43437e-24	PER1
DBN1	2.21201e-14	-0.293407	0.189	0.273	7.41863e-10	DBN1
TWIST2	5.36829e-36	-0.294348	0.119	0.282	1.80042e-31	TWIST2
TSC22D3	3.83e-38	-0.294504	0.48	0.65	1.2845e-33	TSC22D3
SNX9	3.89215e-34	-0.295922	0.165	0.328	1.30535e-29	SNX9
CRNDE	9.46827e-44	-0.296664	0.07	0.211	3.17547e-39	CRNDE
PRELID1	1.45824e-42	-0.299859	0.093	0.257	4.89065e-38	PRELID1
COL6A3	4.11302e-22	-0.30051	0.597	0.717	1.37942e-17	COL6A3
C7	9.58819e-08	-0.302408	0.131	0.185	0.00321569	C7
RCN2	3.38354e-46	-0.304355	0.052	0.193	1.13477e-41	RCN2
EIF4A3	7.01471e-13	-0.304739	0.174	0.253	2.35259e-08	EIF4A3
TSC22D1	8.10385e-31	-0.30537	0.24	0.394	2.71787e-26	TSC22D1
ACAP2	4.357e-38	-0.305841	0.153	0.315	1.46125e-33	ACAP2
DCLK1	3.79889e-32	-0.306025	0.184	0.336	1.27407e-27	DCLK1
SLPI	1.17612e-12	-0.306641	0.157	0.216	3.94448e-08	SLPI
AQP1	5.23718e-13	-0.306923	0.159	0.224	1.75645e-08	AQP1
MT-ND1	5.26207e-54	-0.307866	0.973	0.996	1.76479e-49	MT-ND1
TSPAN3	2.84227e-42	-0.309765	0.128	0.302	9.5324e-38	TSPAN3
NBL1	1.01049e-31	-0.311801	0.121	0.274	3.38899e-27	NBL1
SYNE1	2.51281e-32	-0.312981	0.225	0.403	8.42747e-28	SYNE1
HP1BP3	3.77405e-35	-0.313553	0.285	0.47	1.26574e-30	HP1BP3
GREM2	7.95221e-40	-0.313924	0.056	0.182	2.66701e-35	GREM2
LAMB1	4.68018e-24	-0.315222	0.141	0.27	1.56964e-19	LAMB1
ZNF385D	3.1847e-40	-0.315726	0.065	0.195	1.06809e-35	ZNF385D
NRP1	8.93978e-32	-0.316142	0.233	0.399	2.99822e-27	NRP1
PTN	1.45205e-38	-0.316764	0.199	0.414	4.86988e-34	PTN
ACADVL	4.88052e-44	-0.317861	0.137	0.317	1.63683e-39	ACADVL
KLHDC2	5.97396e-55	-0.318545	0.053	0.21	2.00355e-50	KLHDC2
MAP1LC3A	9.05353e-41	-0.320148	0.111	0.273	3.03637e-36	MAP1LC3A
MYO1B	1.97642e-39	-0.322938	0.087	0.237	6.62852e-35	MYO1B
ARHGAP10	1.71326e-42	-0.323991	0.082	0.233	5.74593e-38	ARHGAP10
ITGB1	1.72227e-35	-0.32405	0.363	0.534	5.77613e-31	ITGB1
CHRDL1	7.70167e-36	-0.324415	0.215	0.396	2.58299e-31	CHRDL1
PLAC9	7.06825e-32	-0.32638	0.684	0.762	2.37055e-27	PLAC9
PSIP1	2.08881e-43	-0.326713	0.092	0.255	7.00544e-39	PSIP1
LAMA4	3.11417e-37	-0.328017	0.41	0.601	1.04443e-32	LAMA4
DKK3	9.70208e-39	-0.328412	0.062	0.167	3.25388e-34	DKK3
NFKBIA	3.92451e-23	-0.329084	0.463	0.596	1.3162e-18	NFKBIA
CTGF	2.38502e-19	-0.329283	0.154	0.259	7.99888e-15	CTGF
SGCE	3.11047e-40	-0.333609	0.138	0.299	1.04319e-35	SGCE
TMEM47	1.55853e-62	-0.333723	0.043	0.189	5.22701e-58	TMEM47
CSF1	9.17396e-37	-0.339908	0.121	0.268	3.07676e-32	CSF1
GREM1	1.04971e-32	-0.344849	0.081	0.201	3.52051e-28	GREM1
PRRX1	6.70268e-47	-0.345304	0.527	0.708	2.24795e-42	PRRX1
LHFPL6	5.37022e-48	-0.346197	0.443	0.633	1.80106e-43	LHFPL6
CYP7B1	6.84797e-39	-0.349661	0.12	0.265	2.29667e-34	CYP7B1
CD34	3.62129e-24	-0.349978	0.285	0.39	1.21451e-19	CD34
RCN1	1.82882e-48	-0.351464	0.211	0.409	6.13349e-44	RCN1
CREG1	3.91563e-51	-0.352961	0.087	0.254	1.31322e-46	CREG1
CADM3	2.01981e-32	-0.35331	0.157	0.298	6.77404e-28	CADM3
AHNAK	4.42664e-52	-0.353484	0.733	0.873	1.48461e-47	AHNAK
EFEMP1	1.42258e-28	-0.354785	0.619	0.708	4.77104e-24	EFEMP1
PLAGL1	9.52774e-45	-0.355406	0.159	0.329	3.19541e-40	PLAGL1
LIFR	1.81798e-46	-0.358212	0.086	0.244	6.09715e-42	LIFR
MMP23B	6.20245e-62	-0.359557	0.056	0.216	2.08018e-57	MMP23B
HTRA1	5.04507e-43	-0.363081	0.249	0.441	1.69201e-38	HTRA1
LRP1	4.69309e-42	-0.370025	0.598	0.758	1.57397e-37	LRP1
PIK3R1	2.02482e-39	-0.371198	0.291	0.456	6.79084e-35	PIK3R1
GAS6	3.83535e-46	-0.374103	0.182	0.383	1.2863e-41	GAS6
SVEP1	4.54241e-23	-0.375267	0.23	0.351	1.52343e-18	SVEP1
AGTR1	4.78182e-57	-0.375697	0.067	0.213	1.60373e-52	AGTR1
MTCH1	2.15775e-59	-0.376324	0.14	0.345	7.23665e-55	MTCH1
IL6ST	1.22597e-52	-0.380032	0.32	0.533	4.11165e-48	IL6ST
ABCA10	1.10771e-35	-0.381783	0.098	0.25	3.71505e-31	ABCA10
APP	7.40463e-45	-0.384711	0.433	0.605	2.48337e-40	APP
GRINA	1.84917e-51	-0.385985	0.206	0.41	6.20175e-47	GRINA
TNXB	9.5019e-24	-0.386566	0.43	0.567	3.18675e-19	TNXB
TSPAN8	1.75126e-40	-0.388124	0.073	0.206	5.87339e-36	TSPAN8
SLIT3	2.39827e-32	-0.389689	0.401	0.547	8.04331e-28	SLIT3
PDGFRB	2.56937e-30	-0.390455	0.385	0.545	8.61714e-26	PDGFRB
DKK2	3.90975e-45	-0.399381	0.119	0.298	1.31125e-40	DKK2
VCAN	2.83024e-49	-0.402216	0.581	0.742	9.49205e-45	VCAN
IL33	5.78435e-48	-0.407703	0.213	0.419	1.93995e-43	IL33
SPTBN1	9.4691e-57	-0.413118	0.447	0.645	3.17575e-52	SPTBN1
PDIA3	1.1471e-56	-0.424065	0.417	0.588	3.84715e-52	PDIA3
CHCHD10	3.06611e-73	-0.448273	0.075	0.278	1.02831e-68	CHCHD10
FKBP9	6.8646e-65	-0.450651	0.163	0.381	2.30225e-60	FKBP9
KDELR2	8.01294e-75	-0.456927	0.182	0.413	2.68738e-70	KDELR2
JAK1	3.19532e-66	-0.462139	0.162	0.388	1.07165e-61	JAK1
MFAP5	2.10618e-22	-0.465097	0.254	0.332	7.06371e-18	MFAP5
PROS1	2.09207e-78	-0.46601	0.136	0.367	7.01637e-74	PROS1
CTSF	3.19212e-71	-0.468099	0.126	0.344	1.07057e-66	CTSF
MT-ATP8	6.18252e-89	-0.473566	0.823	0.958	2.07349e-84	MT-ATP8
MXRA5	6.69161e-56	-0.480047	0.223	0.449	2.24423e-51	MXRA5
LTBP4	2.12751e-46	-0.485437	0.306	0.474	7.13524e-42	LTBP4
FN1	4.66784e-41	-0.493982	0.445	0.621	1.5655e-36	FN1
CRTAP	1.74463e-87	-0.53735	0.239	0.502	5.85113e-83	CRTAP
ATP5F1D	2.95825e-96	-0.537923	0.127	0.405	9.92137e-92	ATP5F1D
C3	7.96431e-40	-0.545409	0.732	0.797	2.67107e-35	C3
PTMS	2.65511e-94	-0.547091	0.146	0.408	8.90469e-90	PTMS
NENF	4.56376e-115	-0.551878	0.085	0.353	1.53059e-110	NENF
MT-ND3	1.04041e-184	-0.555621	0.917	0.99	3.48933e-180	MT-ND3
IGFBP4	5.31934e-60	-0.560126	0.339	0.535	1.784e-55	IGFBP4
SERPINE2	5.97946e-79	-0.561504	0.07	0.268	2.00539e-74	SERPINE2
XIST	1.69476e-79	-0.569837	0.042	0.232	5.68388e-75	XIST
ABCA8	9.74013e-91	-0.574868	0.3	0.58	3.26664e-86	ABCA8
CFD	7.01225e-13	-0.59578	0.874	0.829	2.35177e-08	CFD
PAM	2.59955e-90	-0.599617	0.302	0.551	8.71837e-86	PAM
LAMP1	1.99906e-112	-0.608856	0.201	0.501	6.70445e-108	LAMP1
CCL19	4.04026e-32	-0.610731	0.191	0.327	1.35502e-27	CCL19
PI16	2.63449e-65	-0.684285	0.335	0.542	8.83555e-61	PI16
RAC1	1.72086e-141	-0.712677	0.207	0.535	5.77142e-137	RAC1
FBLN1	1.78877e-79	-0.715869	0.652	0.783	5.99917e-75	FBLN1
CXCL12	4.9741e-81	-0.783722	0.84	0.867	1.66821e-76	CXCL12
TIMP3	1.64186e-118	-0.829997	0.404	0.659	5.50647e-114	TIMP3
ITM2B	8.80519e-156	-0.948554	0.546	0.729	2.95308e-151	ITM2B
GSN	2.02473e-156	-1.0397	0.842	0.917	6.79056e-152	GSN
IGFBP3	4.65028e-70	-1.073	0.186	0.344	1.55961e-65	IGFBP3
IGFBP7	5.34347e-137	-1.29467	0.67	0.754	1.79209e-132	IGFBP7

## Sheet: C1 TC-1
	p_val	avg_logFC	pct.1	pct.2	p_val_adj	Gene
TRBV11-2	4.40939e-65	1.88755	0.212	0.018	1.47882e-60	TRBV11-2
TRBV3-1	2.9286e-17	1.80839	0.131	0.025	9.82194e-13	TRBV3-1
RPS4Y1	5.39912e-81	1.26918	0.579	0.153	1.81076e-76	RPS4Y1
NKG7	5.18704e-32	1.05024	0.186	0.031	1.73963e-27	NKG7
TRAV21	7.31727e-39	0.955338	0.261	0.046	2.45406e-34	TRAV21
IFI27	8.83651e-18	0.877208	0.124	0.031	2.96359e-13	IFI27
KRT1	3.50268e-19	0.850907	0.228	0.096	1.17473e-14	KRT1
KRT14	1.33152e-21	0.832744	0.485	0.296	4.46566e-17	KRT14
SFN	5.57453e-19	0.809644	0.196	0.061	1.86959e-14	SFN
LGALS7B	6.13649e-18	0.80556	0.285	0.145	2.05806e-13	LGALS7B
DMKN	9.72963e-13	0.804148	0.156	0.063	3.26312e-08	DMKN
KRT5	7.21194e-13	0.78988	0.269	0.147	2.41874e-08	KRT5
LINC02446	2.81136e-38	0.779355	0.164	0.023	9.42874e-34	LINC02446
KRTDAP	6.0222e-14	0.755468	0.126	0.044	2.01973e-09	KRTDAP
KRT10	8.89611e-16	0.742416	0.353	0.24	2.98358e-11	KRT10
LY6E	1.25488e-19	0.695093	0.505	0.355	4.20861e-15	LY6E
FABP5	2.45361e-25	0.6658	0.199	0.06	8.22893e-21	FABP5
NME2	3.96316e-17	0.632996	0.522	0.407	1.32916e-12	NME2
NEAT1	1.78806e-17	0.631202	0.343	0.225	5.99679e-13	NEAT1
DSP	1.52956e-12	0.623739	0.146	0.058	5.12982e-08	DSP
PERP	1.40433e-07	0.614809	0.215	0.141	0.00470985	PERP
CCL5	3.91692e-08	0.606308	0.244	0.178	0.00131366	CCL5
CD248	8.0535e-40	0.604673	0.121	0.005	2.70098e-35	CD248
ISG15	9.71442e-15	0.60339	0.27	0.133	3.25802e-10	ISG15
SAT1	1.07836e-06	0.580676	0.355	0.279	0.0361659	SAT1
MX1	1.95005e-07	0.550957	0.152	0.084	0.00654007	MX1
IFITM2	3.66428e-13	0.536823	0.628	0.536	1.22893e-08	IFITM2
KLRB1	1.50368e-12	0.534164	0.188	0.074	5.04305e-08	KLRB1
EGLN3	1.11632e-24	0.533461	0.117	0.012	3.74391e-20	EGLN3
IFITM1	1.25542e-10	0.529274	0.792	0.761	4.21041e-06	IFITM1
CST7	1.60517e-10	0.521975	0.356	0.296	5.3834e-06	CST7
PIM2	1.2817e-11	0.514607	0.218	0.118	4.29856e-07	PIM2
RGS1	1.12286e-12	0.51368	0.281	0.141	3.76583e-08	RGS1
PGK1	2.07649e-11	0.486768	0.46	0.364	6.96414e-07	PGK1
STAT1	3.06645e-08	0.48415	0.207	0.121	0.00102843	STAT1
CD9	1.38656e-17	0.46533	0.189	0.084	4.65023e-13	CD9
MT2A	4.47339e-09	0.460672	0.316	0.247	0.000150029	MT2A
PTPRCAP	1.74245e-11	0.457737	0.728	0.654	5.84384e-07	PTPRCAP
NDFIP2	1.1185e-17	0.451015	0.12	0.029	3.75123e-13	NDFIP2
PSME2	5.34788e-09	0.45	0.392	0.289	0.000179357	PSME2
ACTB	1.59263e-24	0.449003	0.992	0.982	5.34135e-20	ACTB
PRDX1	1.46145e-08	0.440654	0.552	0.42	0.00049014	PRDX1
RPLP0	2.56967e-08	0.424708	0.923	0.897	0.000861817	RPLP0
MYC	1.48107e-11	0.42169	0.124	0.049	4.96722e-07	MYC
CD27	1.60123e-08	0.416337	0.333	0.24	0.000537022	CD27
EIF3E	6.23627e-07	0.415151	0.381	0.291	0.0209152	EIF3E
KRT7	4.61414e-22	0.409434	0.111	0.023	1.54749e-17	KRT7
EIF5A	6.94228e-08	0.40293	0.337	0.231	0.0023283	EIF5A
CTSW	5.52566e-10	0.389609	0.274	0.196	1.8532e-05	CTSW
RPL10	2.25839e-18	0.38381	0.995	0.991	7.57418e-14	RPL10
SLA	5.40363e-09	0.381713	0.241	0.156	0.000181227	SLA
SLC25A6	4.19021e-07	0.378296	0.564	0.493	0.0140531	SLC25A6
SLC25A5	6.71452e-07	0.373468	0.397	0.3	0.0225192	SLC25A5
STAT3	1.53127e-07	0.367936	0.286	0.216	0.00513557	STAT3
IFI35	4.67955e-10	0.362521	0.108	0.035	1.56943e-05	IFI35
JAK3	3.16067e-10	0.353239	0.161	0.086	1.06002e-05	JAK3
PPIA	1.1529e-07	0.345717	0.838	0.804	0.00386658	PPIA
MIIP	6.76613e-12	0.341163	0.178	0.092	2.26922e-07	MIIP
UBE2L6	1.3311e-06	0.339195	0.168	0.089	0.0446425	UBE2L6
NBAS	1.98777e-09	0.338023	0.15	0.084	6.66657e-05	NBAS
DNAJB6	6.55276e-08	0.328283	0.231	0.133	0.00219766	DNAJB6
MIR4435-2HG	8.91605e-07	0.320988	0.195	0.116	0.0299027	MIR4435-2HG
CD69	6.17426e-07	0.317115	0.461	0.378	0.0207072	CD69
FBXO32	1.96925e-10	0.293876	0.134	0.075	6.60447e-06	FBXO32
SAMHD1	1.31586e-06	0.257354	0.251	0.188	0.0441313	SAMHD1
VBP1	1.2071e-06	0.25348	0.118	0.058	0.0404838	VBP1
USP15	1.10068e-08	-0.251405	0.198	0.326	0.000369146	USP15
RNF115	1.39924e-06	-0.252828	0.051	0.109	0.0469276	RNF115
ARHGAP15	6.51729e-08	-0.255741	0.309	0.441	0.00218577	ARHGAP15
RPS17	1.12095e-09	-0.256085	0.348	0.478	3.75946e-05	RPS17
RPS25	3.60307e-14	-0.256457	0.852	0.908	1.2084e-09	RPS25
ANTXR2	1.09569e-08	-0.260253	0.04	0.107	0.000367473	ANTXR2
ANKRD12	5.99273e-09	-0.260784	0.363	0.511	0.000200984	ANKRD12
TENT5C	5.16724e-07	-0.265326	0.102	0.162	0.0173299	TENT5C
GRAP2	8.79523e-08	-0.267618	0.074	0.158	0.00294975	GRAP2
HLA-DRB5	8.64022e-08	-0.270251	0.072	0.141	0.00289776	HLA-DRB5
COX7C	1.33485e-12	-0.27144	0.474	0.658	4.47683e-08	COX7C
RPS11	1.29638e-18	-0.276828	0.62	0.76	4.34779e-14	RPS11
GNB2	4.46072e-08	-0.279376	0.132	0.234	0.00149604	GNB2
SNHG7	6.78143e-09	-0.279982	0.05	0.123	0.000227436	SNHG7
IL6ST	3.13713e-08	-0.289242	0.106	0.219	0.00105213	IL6ST
RPL27	1.16716e-15	-0.291064	0.614	0.764	3.91441e-11	RPL27
RPL41	2.00595e-18	-0.292206	0.669	0.833	6.72755e-14	RPL41
AHNAK	1.68622e-10	-0.292603	0.548	0.741	5.65525e-06	AHNAK
CD200R1	4.39508e-07	-0.292686	0.048	0.121	0.0147402	CD200R1
SLBP	1.84123e-08	-0.292994	0.066	0.138	0.000617513	SLBP
RPL36	1.41876e-23	-0.294499	0.768	0.91	4.75825e-19	RPL36
MTCH1	6.53517e-08	-0.29601	0.085	0.173	0.00219177	MTCH1
DEK	4.30047e-07	-0.296141	0.162	0.265	0.0144229	DEK
RBM39	2.66293e-08	-0.296781	0.293	0.418	0.000893095	RBM39
HCST	6.12223e-15	-0.29726	0.484	0.666	2.05327e-10	HCST
TOMM7	5.15716e-15	-0.297937	0.465	0.66	1.72961e-10	TOMM7
TMEM248	4.48253e-11	-0.298842	0.035	0.112	1.50335e-06	TMEM248
RNF187	1.36578e-10	-0.298989	0.036	0.109	4.58056e-06	RNF187
RPL22	3.82504e-29	-0.299076	0.736	0.867	1.28284e-24	RPL22
SEC62	8.35126e-09	-0.30246	0.21	0.343	0.000280085	SEC62
PTPRA	9.96421e-10	-0.30288	0.031	0.103	3.3418e-05	PTPRA
DHX36	1.40924e-07	-0.305131	0.101	0.182	0.00472632	DHX36
GLUD1	3.74787e-07	-0.308765	0.139	0.228	0.0125696	GLUD1
PNRC1	8.50125e-16	-0.309613	0.321	0.485	2.85115e-11	PNRC1
RPS2	2.48331e-18	-0.309906	0.694	0.784	8.32853e-14	RPS2
TTC39C	3.93945e-09	-0.310179	0.128	0.233	0.000132121	TTC39C
CITED2	8.62333e-10	-0.310421	0.112	0.201	2.89209e-05	CITED2
TAF1D	5.54984e-08	-0.311871	0.201	0.317	0.00186131	TAF1D
KLHDC2	5.33314e-12	-0.313427	0.035	0.113	1.78863e-07	KLHDC2
MYADM	5.19867e-08	-0.320423	0.113	0.205	0.00174353	MYADM
RBM17	1.81785e-08	-0.32128	0.102	0.187	0.00060967	RBM17
ARGLU1	2.08865e-08	-0.32327	0.199	0.326	0.000700492	ARGLU1
EML4	2.23315e-12	-0.325744	0.333	0.515	7.48955e-08	EML4
FOXP1	1.04687e-10	-0.328113	0.101	0.204	3.51098e-06	FOXP1
DIAPH1	6.95529e-08	-0.328128	0.167	0.283	0.00233267	DIAPH1
RPS28	8.47185e-28	-0.329756	0.882	0.954	2.84129e-23	RPS28
THEMIS	2.43727e-10	-0.334362	0.067	0.175	8.17412e-06	THEMIS
MCUB	2.42927e-12	-0.335714	0.04	0.119	8.14727e-08	MCUB
NSD3	3.4398e-11	-0.339983	0.14	0.257	1.15364e-06	NSD3
RCSD1	1.31726e-08	-0.340333	0.187	0.305	0.000441782	RCSD1
CD96	6.28593e-09	-0.344179	0.228	0.368	0.000210818	CD96
MT-CYB	6.6768e-14	-0.345015	0.957	0.994	2.23926e-09	MT-CYB
SMAP1	6.00515e-12	-0.346728	0.085	0.196	2.01401e-07	SMAP1
PAG1	1.91091e-08	-0.350044	0.115	0.216	0.00064088	PAG1
RPL37A	6.78375e-27	-0.350576	0.644	0.864	2.27513e-22	RPL37A
PRRC2B	2.64448e-08	-0.352732	0.103	0.205	0.000886905	PRRC2B
TMX4	4.65109e-11	-0.355936	0.138	0.253	1.55988e-06	TMX4
DOCK8	7.58756e-10	-0.357195	0.152	0.262	2.54472e-05	DOCK8
RPL23	4.64215e-17	-0.360461	0.425	0.605	1.55688e-12	RPL23
CD8B	7.29699e-10	-0.361416	0.061	0.161	2.44726e-05	CD8B
RPL35A	1.26043e-27	-0.365649	0.846	0.926	4.22724e-23	RPL35A
KIAA1551	2.68252e-12	-0.365987	0.271	0.435	8.99665e-08	KIAA1551
MT-ND4L	9.30585e-11	-0.370121	0.902	0.968	3.121e-06	MT-ND4L
RPL21	4.21565e-22	-0.371756	0.597	0.757	1.41384e-17	RPL21
SLC4A7	5.15185e-11	-0.372482	0.073	0.181	1.72783e-06	SLC4A7
ZFP36L2	3.25733e-08	-0.375078	0.458	0.574	0.00109244	ZFP36L2
FNBP1	1.15409e-12	-0.375728	0.18	0.32	3.87058e-08	FNBP1
CLTB	9.15625e-15	-0.376264	0.048	0.135	3.07082e-10	CLTB
METTL9	2.45292e-10	-0.376855	0.106	0.204	8.2266e-06	METTL9
CRTAP	4.67644e-15	-0.377348	0.047	0.147	1.56838e-10	CRTAP
XBP1	4.61389e-10	-0.377957	0.102	0.199	1.5474e-05	XBP1
SOCS1	1.72893e-11	-0.379985	0.043	0.123	5.79849e-07	SOCS1
MT-ND5	2.4078e-09	-0.380651	0.768	0.916	8.07527e-05	MT-ND5
H2AFV	3.02341e-11	-0.381444	0.104	0.211	1.01399e-06	H2AFV
LRRFIP1	8.49878e-14	-0.381896	0.274	0.45	2.85032e-09	LRRFIP1
YWHAH	3.89964e-14	-0.384234	0.047	0.139	1.30786e-09	YWHAH
TGFBR2	8.22342e-12	-0.389809	0.039	0.126	2.75797e-07	TGFBR2
TNF	2.34306e-14	-0.390063	0.098	0.239	7.85814e-10	TNF
GLIPR1	3.3594e-11	-0.391432	0.219	0.368	1.12668e-06	GLIPR1
SUN2	1.90421e-14	-0.391582	0.082	0.208	6.38633e-10	SUN2
RPS20	2.68244e-19	-0.395868	0.487	0.677	8.99637e-15	RPS20
HIST1H4C	3.7963e-12	-0.396208	0.167	0.294	1.2732e-07	HIST1H4C
YBX1	2.83041e-16	-0.396652	0.291	0.466	9.49262e-12	YBX1
HLA-DQB1	5.07351e-19	-0.39761	0.154	0.337	1.70156e-14	HLA-DQB1
RCAN3	1.37132e-14	-0.398175	0.082	0.216	4.59912e-10	RCAN3
NR3C1	2.04598e-14	-0.398763	0.169	0.312	6.86181e-10	NR3C1
RPS21	7.52287e-34	-0.404379	0.708	0.908	2.52302e-29	RPS21
RPL35	2.70508e-26	-0.409408	0.754	0.882	9.07228e-22	RPL35
INPP4B	1.03208e-13	-0.416976	0.108	0.259	3.46139e-09	INPP4B
RPLP2	4.29087e-34	-0.420291	0.857	0.933	1.43907e-29	RPLP2
SORL1	1.03667e-19	-0.456941	0.033	0.149	3.47679e-15	SORL1
SLF1	2.49028e-10	-0.457105	0.103	0.217	8.3519e-06	SLF1
RPL34	3.10446e-41	-0.461758	0.911	0.963	1.04117e-36	RPL34
RPL37	7.98744e-43	-0.473677	0.797	0.939	2.67883e-38	RPL37
RPL31	9.95485e-32	-0.479767	0.503	0.74	3.33866e-27	RPL31
AES	1.64301e-18	-0.48055	0.131	0.286	5.51032e-14	AES
ITGB1	1.06314e-21	-0.487537	0.255	0.461	3.56556e-17	ITGB1
MT-ND4	3.48847e-23	-0.491345	0.779	0.948	1.16996e-18	MT-ND4
CHCHD10	5.87893e-21	-0.499059	0.044	0.153	1.97168e-16	CHCHD10
CD8A	2.76992e-18	-0.518305	0.06	0.204	9.28977e-14	CD8A
LAMP1	2.72766e-21	-0.523798	0.056	0.193	9.14801e-17	LAMP1
RPS27	7.39161e-56	-0.52426	0.872	0.969	2.479e-51	RPS27
CD52	1.31188e-56	-0.524437	0.677	0.928	4.3998e-52	CD52
PSIP1	5.40736e-26	-0.53096	0.074	0.237	1.81352e-21	PSIP1
PTGER4	6.2755e-15	-0.540003	0.177	0.326	2.10468e-10	PTGER4
CYBA	1.54216e-30	-0.550764	0.33	0.565	5.1721e-26	CYBA
JAK1	6.09595e-22	-0.565405	0.209	0.409	2.04446e-17	JAK1
MT-ATP8	2.99928e-32	-0.566192	0.768	0.943	1.0059e-27	MT-ATP8
RPS29	1.63642e-39	-0.570848	0.55	0.807	5.48821e-35	RPS29
ATP5F1D	4.51227e-25	-0.590017	0.159	0.361	1.51332e-20	ATP5F1D
RPL27A	1.31741e-40	-0.590195	0.484	0.727	4.41833e-36	RPL27A
RAC1	3.98361e-29	-0.603978	0.062	0.228	1.33602e-24	RAC1
MT-ND2	2.3284e-60	-0.654304	0.781	0.983	7.809e-56	MT-ND2
RPL38	6.35553e-56	-0.657951	0.49	0.799	2.13152e-51	RPL38
RPS26	1.68687e-49	-0.663728	0.621	0.838	5.65743e-45	RPS26
MT-ND1	3.9944e-69	-0.678562	0.846	0.98	1.33964e-64	MT-ND1
XIST	6.1285e-33	-0.6815	0.013	0.145	2.05538e-28	XIST
MT-ND3	6.10056e-76	-0.723158	0.727	0.974	2.04601e-71	MT-ND3
ITM2B	1.38796e-50	-0.800524	0.474	0.76	4.65495e-46	ITM2B
DUSP2	1.71887e-41	-0.888184	0.144	0.369	5.76474e-37	DUSP2
COTL1	1.56452e-75	-1.02029	0.154	0.492	5.24708e-71	COTL1
RGCC	6.49457e-57	-1.10116	0.094	0.335	2.17815e-52	RGCC

## Sheet: C2 FB-2
	p_val	avg_logFC	pct.1	pct.2	p_val_adj	Gene
POSTN	1.28307e-122	1.62983	0.399	0.145	4.30316e-118	POSTN
IFI27	4.40461e-190	1.62135	0.528	0.291	1.47722e-185	IFI27
IFITM1	3.59902e-254	1.37269	0.835	0.568	1.20704e-249	IFITM1
RPS4Y1	0	1.15649	0.623	0.126	0	RPS4Y1
APOE	1.40244e-126	1.07437	0.299	0.071	4.7035e-122	APOE
KRT14	4.02355e-153	1.02907	0.55	0.286	1.34942e-148	KRT14
BST2	1.19069e-70	0.951832	0.225	0.099	3.99334e-66	BST2
IFI6	1.27995e-142	0.946892	0.694	0.458	4.29268e-138	IFI6
MDK	5.17788e-81	0.943536	0.278	0.144	1.73656e-76	MDK
KRT1	6.89001e-195	0.898772	0.412	0.081	2.31077e-190	KRT1
KRT5	2.09595e-118	0.871586	0.389	0.155	7.02939e-114	KRT5
LGALS7B	6.15234e-173	0.859399	0.467	0.164	2.06337e-168	LGALS7B
IFITM3	8.56257e-186	0.821817	0.983	0.94	2.87172e-181	IFITM3
ISG15	5.95671e-97	0.809423	0.27	0.106	1.99776e-92	ISG15
CD74	2.15499e-44	0.804646	0.231	0.14	7.22739e-40	CD74
CDKN1A	1.94717e-112	0.800852	0.411	0.166	6.53041e-108	CDKN1A
PTGDS	5.4838e-56	0.778067	0.158	0.052	1.83916e-51	PTGDS
MRPS6	2.28495e-86	0.775502	0.384	0.19	7.66327e-82	MRPS6
DMKN	4.12926e-160	0.757432	0.373	0.073	1.38487e-155	DMKN
KRTDAP	2.75145e-125	0.731187	0.253	0.043	9.2278e-121	KRTDAP
JUNB	1.31136e-68	0.704365	0.504	0.281	4.39803e-64	JUNB
LGALS3BP	2.10803e-78	0.698184	0.351	0.184	7.0699e-74	LGALS3BP
DUSP1	2.67251e-66	0.691361	0.575	0.399	8.96308e-62	DUSP1
SPARC	1.33397e-08	0.691253	0.93	0.96	0.000447386	SPARC
FOS	4.8643e-122	0.667831	0.68	0.352	1.63139e-117	FOS
KRT10	2.96248e-66	0.667205	0.582	0.474	9.93557e-62	KRT10
MX1	3.37535e-62	0.640129	0.236	0.131	1.13203e-57	MX1
DSP	1.83355e-109	0.631484	0.261	0.063	6.14934e-105	DSP
TMEM176A	1.91516e-65	0.599729	0.399	0.244	6.42306e-61	TMEM176A
PLA2G2A	8.63588e-42	0.59004	0.315	0.17	2.8963e-37	PLA2G2A
MT2A	1.57951e-17	0.588787	0.664	0.616	5.29734e-13	MT2A
ZFP36	2.52473e-47	0.581051	0.652	0.517	8.46745e-43	ZFP36
SFN	7.13243e-89	0.579387	0.243	0.065	2.39207e-84	SFN
VIM	7.86894e-08	0.571949	0.938	0.973	0.00263909	VIM
LY6E	8.73534e-63	0.558999	0.897	0.823	2.92966e-58	LY6E
HLA-B	4.80376e-16	0.558457	0.828	0.81	1.61108e-11	HLA-B
STAT1	3.44984e-46	0.542924	0.271	0.175	1.15701e-41	STAT1
THY1	1.17926e-41	0.530345	0.632	0.532	3.95501e-37	THY1
KRT2	1.01843e-100	0.527449	0.153	0.012	3.41562e-96	KRT2
DNAJB1	2.72613e-66	0.522075	0.569	0.349	9.14288e-62	DNAJB1
KRT15	6.41107e-52	0.521514	0.149	0.056	2.15014e-47	KRT15
COMP	2.3807e-26	0.515074	0.124	0.044	7.98439e-22	COMP
JUN	7.31639e-43	0.510444	0.649	0.527	2.45377e-38	JUN
IER2	1.1914e-68	0.508371	0.464	0.24	3.99573e-64	IER2
LY6D	9.22457e-95	0.496082	0.187	0.021	3.09374e-90	LY6D
LGALS7	1.8486e-82	0.495341	0.224	0.048	6.19984e-78	LGALS7
FOSB	7.47535e-56	0.494138	0.32	0.141	2.50708e-51	FOSB
GPC3	6.53611e-83	0.493032	0.188	0.035	2.19208e-78	GPC3
NR4A1	1.12185e-43	0.484079	0.441	0.25	3.76245e-39	NR4A1
RPL13	2.88794e-44	0.481112	0.923	0.919	9.68557e-40	RPL13
HSPA1A	1.42092e-70	0.477417	0.746	0.597	4.76549e-66	HSPA1A
ID3	3.27837e-43	0.473594	0.586	0.443	1.0995e-38	ID3
RPLP0	4.4827e-96	0.470038	0.952	0.944	1.50341e-91	RPLP0
MT1X	2.7228e-35	0.463939	0.578	0.476	9.13173e-31	MT1X
PABPC1	3.408e-50	0.458595	0.605	0.493	1.14298e-45	PABPC1
GADD45B	6.27616e-33	0.453728	0.516	0.384	2.1049e-28	GADD45B
ADM	1.348e-33	0.451593	0.321	0.204	4.52093e-29	ADM
B2M	6.73993e-114	0.45149	0.998	0.996	2.26044e-109	B2M
MYC	8.13812e-45	0.448999	0.242	0.107	2.72936e-40	MYC
CCL2	3.4641e-26	0.448149	0.161	0.069	1.16179e-21	CCL2
SOD2	4.01468e-18	0.441208	0.432	0.37	1.34644e-13	SOD2
PPDPF	1.61372e-38	0.432913	0.876	0.837	5.41211e-34	PPDPF
DKK1	1.51781e-27	0.431952	0.163	0.09	5.09042e-23	DKK1
TMEM176B	2.53247e-35	0.430507	0.418	0.307	8.49341e-31	TMEM176B
EEF1A1	5.03981e-29	0.42857	0.978	0.988	1.69025e-24	EEF1A1
NME2	3.79093e-54	0.42169	0.846	0.797	1.2714e-49	NME2
NPM1	1.50593e-57	0.420923	0.66	0.528	5.05058e-53	NPM1
HSPA1B	6.90044e-61	0.41731	0.678	0.487	2.31427e-56	HSPA1B
GEM	2.03856e-23	0.40456	0.306	0.2	6.83692e-19	GEM
DPT	1.62252e-38	0.39492	0.741	0.647	5.4416e-34	DPT
RPS19	7.82435e-65	0.391752	0.944	0.934	2.62413e-60	RPS19
IFI44L	4.14536e-46	0.390106	0.109	0.037	1.39027e-41	IFI44L
PPP1R15A	8.05459e-37	0.385459	0.497	0.336	2.70135e-32	PPP1R15A
PSMB9	7.88245e-38	0.379324	0.201	0.109	2.64362e-33	PSMB9
RPS26	1.44399e-45	0.379048	0.902	0.854	4.84285e-41	RPS26
CXCL2	3.06457e-13	0.377394	0.145	0.081	1.0278e-08	CXCL2
COL1A1	1.26909e-10	0.375472	0.964	0.996	4.25627e-06	COL1A1
DNAJA1	4.60924e-38	0.374374	0.469	0.322	1.54585e-33	DNAJA1
PHPT1	1.11221e-36	0.371623	0.588	0.457	3.73013e-32	PHPT1
S100A2	5.70921e-54	0.370844	0.185	0.057	1.91476e-49	S100A2
PNRC1	4.88546e-20	0.369978	0.525	0.441	1.63849e-15	PNRC1
PERP	1.03943e-26	0.360128	0.481	0.376	3.48605e-22	PERP
SLC5A3	4.4347e-30	0.358491	0.118	0.048	1.48731e-25	SLC5A3
S100A14	1.59152e-51	0.358223	0.144	0.034	5.33764e-47	S100A14
IFITM2	2.48872e-51	0.357162	0.876	0.82	8.34666e-47	IFITM2
ZFP36L1	2.00426e-22	0.352163	0.722	0.67	6.72188e-18	ZFP36L1
CCNI	5.68964e-17	0.347042	0.639	0.59	1.90819e-12	CCNI
MYL9	2.54884e-23	0.34493	0.665	0.578	8.5483e-19	MYL9
DSC3	4.17647e-66	0.341163	0.12	0.015	1.4007e-61	DSC3
RGS16	1.70974e-23	0.340737	0.188	0.089	5.73412e-19	RGS16
RAB13	1.94182e-54	0.337436	0.353	0.174	6.51249e-50	RAB13
CCND1	2.02007e-49	0.334361	0.345	0.17	6.7749e-45	CCND1
CAPS	1.11106e-35	0.334071	0.321	0.177	3.72627e-31	CAPS
PSME2	1.37993e-21	0.332773	0.412	0.326	4.62802e-17	PSME2
IGF1	4.87316e-27	0.329991	0.168	0.077	1.63436e-22	IGF1
AQP3	1.16603e-72	0.327274	0.146	0.02	3.91062e-68	AQP3
HSP90AB1	6.38995e-45	0.326737	0.878	0.83	2.14306e-40	HSP90AB1
ASPN	4.48547e-25	0.318512	0.18	0.09	1.50434e-20	ASPN
HSPA8	1.18233e-27	0.316271	0.759	0.68	3.9653e-23	HSPA8
MX2	3.62164e-26	0.315817	0.14	0.081	1.21463e-21	MX2
PLSCR1	3.59887e-28	0.314794	0.249	0.16	1.20699e-23	PLSCR1
HLA-C	9.6178e-22	0.314011	0.945	0.917	3.22562e-17	HLA-C
SERF2	9.82605e-17	0.306979	0.945	0.945	3.29546e-12	SERF2
RPL28	4.63285e-52	0.304206	0.976	0.979	1.55377e-47	RPL28
OAS1	6.25606e-25	0.301582	0.135	0.076	2.09816e-20	OAS1
EEF1B2	1.69525e-25	0.301371	0.76	0.716	5.68552e-21	EEF1B2
IRF1	1.07371e-23	0.299572	0.29	0.182	3.60099e-19	IRF1
SLC2A3	2.51365e-24	0.293705	0.248	0.135	8.43028e-20	SLC2A3
CD68	5.31664e-23	0.293019	0.297	0.206	1.7831e-18	CD68
IFIT3	1.64961e-14	0.289471	0.172	0.14	5.53247e-10	IFIT3
HNRNPA1	1.39836e-22	0.285498	0.664	0.59	4.68983e-18	HNRNPA1
IFI35	3.37825e-16	0.284628	0.207	0.156	1.133e-11	IFI35
RPS3	6.53368e-35	0.280362	0.928	0.924	2.19127e-30	RPS3
MT1M	8.37115e-10	0.279511	0.426	0.373	2.80752e-05	MT1M
RBM3	2.37777e-08	0.278744	0.725	0.72	0.000797458	RBM3
FABP5	1.89419e-49	0.278622	0.108	0.02	6.35275e-45	FABP5
RPL18A	3.35185e-45	0.278234	0.962	0.957	1.12414e-40	RPL18A
DSG1	1.51297e-59	0.276939	0.11	0.012	5.0742e-55	DSG1
EIF3F	1.73421e-16	0.276089	0.545	0.47	5.81619e-12	EIF3F
HSPB1	6.16816e-07	0.275786	0.691	0.659	0.0206868	HSPB1
LUM	5.88997e-24	0.274449	0.93	0.885	1.97538e-19	LUM
ATF3	1.00847e-24	0.273803	0.367	0.205	3.3822e-20	ATF3
BEX3	9.86895e-14	0.271833	0.498	0.424	3.30985e-09	BEX3
SGK1	2.23566e-33	0.269023	0.151	0.06	7.49795e-29	SGK1
EGR1	1.82883e-15	0.266747	0.267	0.158	6.13351e-11	EGR1
EEF1D	1.6181e-20	0.266317	0.842	0.824	5.42679e-16	EEF1D
PSMB8	2.37996e-20	0.26251	0.3	0.203	7.98191e-16	PSMB8
SERTAD1	3.27075e-24	0.261675	0.262	0.15	1.09694e-19	SERTAD1
TNFAIP6	6.62821e-07	0.261462	0.459	0.384	0.0222297	TNFAIP6
RARRES3	1.61752e-09	0.261001	0.246	0.211	5.42485e-05	RARRES3
NOP53	2.61476e-21	0.26044	0.479	0.376	8.76937e-17	NOP53
ADK	9.63684e-26	0.259745	0.275	0.167	3.232e-21	ADK
EIF3E	3.26841e-24	0.258677	0.536	0.421	1.09616e-19	EIF3E
RPL8	2.10137e-42	0.257421	0.964	0.959	7.04759e-38	RPL8
LTBP2	2.13123e-36	0.255862	0.168	0.06	7.14771e-32	LTBP2
MT-CO1	3.46034e-112	0.25567	0.996	0.995	1.16053e-107	MT-CO1
RPL7A	1.92899e-38	0.254161	0.966	0.964	6.46944e-34	RPL7A
PRDX6	4.82635e-21	0.25412	0.611	0.509	1.61866e-16	PRDX6
LDHA	6.13668e-11	0.25325	0.705	0.666	2.05812e-06	LDHA
CCDC146	4.21244e-21	0.252138	0.147	0.08	1.41277e-16	CCDC146
PYCARD	3.69045e-22	0.251756	0.299	0.199	1.2377e-17	PYCARD
RPL4	2.1014e-15	0.250738	0.748	0.736	7.04768e-11	RPL4
HMGN2	3.03857e-13	0.250232	0.649	0.583	1.01908e-08	HMGN2
SPAG9	4.7521e-43	-0.250991	0.22	0.357	1.59376e-38	SPAG9
EMILIN2	3.11131e-45	-0.251509	0.112	0.241	1.04347e-40	EMILIN2
C15orf61	4.94035e-47	-0.254183	0.254	0.376	1.65689e-42	C15orf61
GADD45GIP1	2.59555e-66	-0.255358	0.163	0.33	8.70496e-62	GADD45GIP1
PSIP1	8.0543e-69	-0.25709	0.101	0.257	2.70125e-64	PSIP1
RAMP2	6.38562e-50	-0.257649	0.21	0.336	2.14161e-45	RAMP2
HTRA3	1.33586e-43	-0.25794	0.22	0.354	4.4802e-39	HTRA3
CAV1	2.00145e-46	-0.258037	0.703	0.821	6.71247e-42	CAV1
MCUB	3.5185e-73	-0.258253	0.113	0.275	1.18003e-68	MCUB
IL16	4.46249e-48	-0.258481	0.104	0.242	1.49663e-43	IL16
SPTAN1	2.54943e-33	-0.259136	0.444	0.549	8.55026e-29	SPTAN1
REXO2	2.6697e-41	-0.261091	0.684	0.784	8.95365e-37	REXO2
RPS27	5.21196e-94	-0.261676	0.896	0.968	1.74799e-89	RPS27
AP1S2	5.48175e-61	-0.261979	0.08	0.204	1.83847e-56	AP1S2
FLNA	1.43429e-42	-0.262311	0.496	0.615	4.81033e-38	FLNA
TUSC3	1.12615e-64	-0.262536	0.128	0.276	3.77688e-60	TUSC3
SH3PXD2B	4.26466e-45	-0.264808	0.197	0.326	1.43028e-40	SH3PXD2B
ANXA11	8.07347e-52	-0.265857	0.402	0.499	2.70768e-47	ANXA11
ADAM33	1.88736e-33	-0.266571	0.338	0.438	6.32983e-29	ADAM33
NR1D1	1.34144e-39	-0.269307	0.105	0.204	4.49892e-35	NR1D1
CST3	9.79834e-12	-0.269677	0.917	0.859	3.28617e-07	CST3
FCGRT	2.03583e-67	-0.27024	0.774	0.846	6.82776e-63	FCGRT
IGFBP3	6.23943e-39	-0.270692	0.108	0.212	2.09258e-34	IGFBP3
PLAC9	9.8832e-43	-0.271973	0.851	0.882	3.31463e-38	PLAC9
HPGD	8.42921e-25	-0.272236	0.322	0.408	2.82699e-20	HPGD
PRG4	1.93215e-17	-0.27268	0.285	0.353	6.48005e-13	PRG4
IFNGR2	1.66563e-70	-0.27372	0.152	0.324	5.5862e-66	IFNGR2
GAS6	3.16419e-46	-0.274376	0.311	0.462	1.06121e-41	GAS6
CTSD	4.13295e-37	-0.275758	0.278	0.393	1.38611e-32	CTSD
LAMC1	3.68233e-36	-0.276134	0.482	0.607	1.23498e-31	LAMC1
FAM118A	1.22761e-63	-0.276188	0.056	0.173	4.11715e-59	FAM118A
GLG1	4.49862e-49	-0.277422	0.515	0.634	1.50875e-44	GLG1
PIK3R1	7.68739e-43	-0.278426	0.427	0.516	2.5782e-38	PIK3R1
PTOV1	8.60705e-79	-0.27848	0.115	0.288	2.88663e-74	PTOV1
LAMB2	1.07583e-38	-0.278594	0.564	0.673	3.60811e-34	LAMB2
MATN4	5.10219e-36	-0.280686	0.274	0.376	1.71117e-31	MATN4
MTSS1	2.32014e-35	-0.280704	0.247	0.351	7.78127e-31	MTSS1
C12orf75	3.56618e-71	-0.281679	0.117	0.281	1.19602e-66	C12orf75
SSC5D	3.38128e-45	-0.284336	0.297	0.423	1.13401e-40	SSC5D
TGFBR3	3.03832e-31	-0.285713	0.551	0.655	1.01899e-26	TGFBR3
FAM129A	1.26255e-47	-0.288535	0.213	0.337	4.23433e-43	FAM129A
IL6ST	2.95373e-50	-0.288816	0.453	0.571	9.90621e-46	IL6ST
C1QTNF4	3.93275e-130	-0.28957	0.012	0.16	1.31896e-125	C1QTNF4
SP5	3.45114e-55	-0.290021	0.163	0.286	1.15744e-50	SP5
CAPN2	8.51873e-47	-0.290936	0.42	0.511	2.85701e-42	CAPN2
SEMA3D	1.01566e-55	-0.291153	0.201	0.35	3.40632e-51	SEMA3D
CAST	2.33366e-48	-0.291606	0.527	0.619	7.82664e-44	CAST
QPCT	1.64674e-64	-0.292924	0.557	0.675	5.52284e-60	QPCT
RCN2	5.57427e-88	-0.293338	0.081	0.251	1.8695e-83	RCN2
ZBTB16	7.68589e-57	-0.294345	0.214	0.358	2.57769e-52	ZBTB16
GFRA1	2.63816e-49	-0.294904	0.282	0.457	8.84786e-45	GFRA1
TNFAIP2	7.73132e-43	-0.295391	0.352	0.488	2.59293e-38	TNFAIP2
ITGB1	1.9325e-49	-0.296572	0.599	0.675	6.48121e-45	ITGB1
SOD3	1.16503e-30	-0.298742	0.634	0.662	3.90728e-26	SOD3
FAM50A	7.822e-82	-0.29891	0.109	0.282	2.62334e-77	FAM50A
RCN1	1.40794e-54	-0.301164	0.37	0.465	4.72195e-50	RCN1
MYOF	4.11654e-45	-0.301835	0.358	0.486	1.3806e-40	MYOF
XG	1.62028e-48	-0.302117	0.502	0.623	5.43409e-44	XG
LTBP3	7.25203e-49	-0.302251	0.233	0.363	2.43219e-44	LTBP3
KLF3	2.60061e-65	-0.303133	0.204	0.353	8.72192e-61	KLF3
MT-ND1	2.82946e-75	-0.303632	0.975	0.993	9.48944e-71	MT-ND1
FIBIN	1.48485e-48	-0.303754	0.194	0.332	4.97988e-44	FIBIN
MMP2	1.1417e-87	-0.303921	0.933	0.974	3.82903e-83	MMP2
CD81	2.51213e-53	-0.306105	0.65	0.78	8.42519e-49	CD81
SOCS1	9.22506e-111	-0.30621	0.036	0.198	3.0939e-106	SOCS1
AKR7A2	1.80989e-88	-0.306993	0.105	0.288	6.07002e-84	AKR7A2
TIMP2	3.71013e-69	-0.311635	0.832	0.905	1.2443e-64	TIMP2
ARFGEF3	2.64112e-79	-0.311974	0.061	0.192	8.85778e-75	ARFGEF3
ACADVL	1.4109e-69	-0.312117	0.203	0.373	4.73186e-65	ACADVL
DCN	4.29694e-151	-0.314368	1	1	1.44111e-146	DCN
SPTBN1	1.95075e-50	-0.314592	0.589	0.682	6.54243e-46	SPTBN1
DBN1	4.95904e-56	-0.317027	0.589	0.716	1.66316e-51	DBN1
S100A6	3.94529e-163	-0.317905	0.998	1	1.32317e-158	S100A6
SNX9	1.1148e-66	-0.318829	0.317	0.475	3.73883e-62	SNX9
COL14A1	2.9127e-49	-0.321239	0.538	0.686	9.76862e-45	COL14A1
NPDC1	1.15155e-118	-0.321704	0.066	0.26	3.86206e-114	NPDC1
KLHDC2	1.7552e-101	-0.322566	0.089	0.283	5.88659e-97	KLHDC2
CTSK	5.30306e-102	-0.32481	0.94	0.979	1.77854e-97	CTSK
GLDN	3.22013e-60	-0.325426	0.154	0.295	1.07997e-55	GLDN
RECK	2.30957e-54	-0.326608	0.42	0.549	7.74585e-50	RECK
ZYX	1.62957e-67	-0.326956	0.337	0.494	5.46525e-63	ZYX
CYBRD1	1.31398e-85	-0.335246	0.703	0.84	4.40682e-81	CYBRD1
THBS2	4.00533e-61	-0.338512	0.786	0.874	1.34331e-56	THBS2
MTCH1	7.9057e-85	-0.3388	0.227	0.411	2.65141e-80	MTCH1
GPNMB	4.93319e-74	-0.338978	0.793	0.874	1.65449e-69	GPNMB
ADH1B	8.22692e-66	-0.340629	0.66	0.805	2.75914e-61	ADH1B
IGSF10	6.5865e-66	-0.345545	0.218	0.419	2.20898e-61	IGSF10
PODN	2.66265e-67	-0.34617	0.54	0.654	8.93e-63	PODN
PTGIS	3.02187e-43	-0.349631	0.411	0.509	1.01348e-38	PTGIS
XBP1	1.90015e-79	-0.351849	0.317	0.454	6.37273e-75	XBP1
CHRDL1	4.89032e-100	-0.353977	0.466	0.717	1.64011e-95	CHRDL1
AGTR1	1.95236e-72	-0.35406	0.201	0.364	6.54783e-68	AGTR1
AHNAK	6.15126e-71	-0.361344	0.864	0.932	2.06301e-66	AHNAK
HEXB	8.94908e-66	-0.361683	0.394	0.519	3.00134e-61	HEXB
CLU	1.93491e-99	-0.361692	0.738	0.875	6.48929e-95	CLU
PRELID1	4.60133e-121	-0.362374	0.111	0.334	1.54319e-116	PRELID1
YWHAH	9.22966e-76	-0.363523	0.169	0.317	3.09544e-71	YWHAH
MATN2	3.82959e-72	-0.364482	0.228	0.424	1.28437e-67	MATN2
JAK1	2.16707e-91	-0.36493	0.226	0.43	7.26792e-87	JAK1
LEPR	9.1054e-58	-0.365166	0.388	0.582	3.05377e-53	LEPR
FGFR1	4.36801e-71	-0.365923	0.443	0.589	1.46494e-66	FGFR1
SLIT3	2.21377e-64	-0.367069	0.709	0.789	7.42455e-60	SLIT3
WISP2	1.55837e-62	-0.369949	0.926	0.951	5.22646e-58	WISP2
LRP1	7.57752e-75	-0.372158	0.792	0.88	2.54135e-70	LRP1
GNB2	1.01671e-98	-0.372765	0.214	0.426	3.40983e-94	GNB2
PLPP3	3.11046e-76	-0.373251	0.719	0.824	1.04318e-71	PLPP3
GRINA	7.25244e-87	-0.377573	0.292	0.482	2.43232e-82	GRINA
TUBB4A	7.92941e-134	-0.379702	0.037	0.199	2.65937e-129	TUBB4A
PLBD2	1.36997e-94	-0.380193	0.2	0.4	4.59461e-90	PLBD2
VCAN	1.82835e-64	-0.380818	0.747	0.86	6.13192e-60	VCAN
UCHL1	4.14005e-70	-0.381904	0.186	0.343	1.38849e-65	UCHL1
SVEP1	7.5968e-44	-0.38291	0.525	0.637	2.54781e-39	SVEP1
ABI3BP	3.36142e-68	-0.38365	0.685	0.778	1.12735e-63	ABI3BP
ADIRF	5.60739e-106	-0.384012	0.794	0.9	1.88061e-101	ADIRF
ITGA11	2.20788e-87	-0.386705	0.13	0.298	7.40478e-83	ITGA11
MCOLN3	3.53413e-93	-0.38835	0.124	0.307	1.18528e-88	MCOLN3
CLTB	1.63911e-95	-0.390619	0.252	0.414	5.49723e-91	CLTB
PI16	5.34976e-153	-0.396714	0.804	0.971	1.7942e-148	PI16
SCARA5	1.7631e-90	-0.398652	0.608	0.741	5.91307e-86	SCARA5
AQP1	1.45501e-60	-0.399536	0.481	0.601	4.87981e-56	AQP1
LHFPL6	2.09449e-109	-0.401015	0.554	0.724	7.02449e-105	LHFPL6
MRC2	4.8451e-78	-0.403123	0.416	0.587	1.62495e-73	MRC2
CD248	5.86429e-97	-0.407064	0.727	0.832	1.96677e-92	CD248
MAPT	1.29107e-91	-0.413248	0.144	0.32	4.32999e-87	MAPT
ABCC9	5.07716e-86	-0.415455	0.217	0.431	1.70278e-81	ABCC9
HRCT1	6.384e-87	-0.418461	0.122	0.304	2.14107e-82	HRCT1
FBN1	6.08516e-81	-0.419264	0.771	0.886	2.04084e-76	FBN1
PDIA3	3.78223e-59	-0.420349	0.626	0.653	1.26848e-54	PDIA3
ABCA8	5.85743e-81	-0.421312	0.268	0.458	1.96447e-76	ABCA8
SMOC2	2.84551e-69	-0.421841	0.292	0.446	9.54328e-65	SMOC2
IGFBP4	3.76848e-55	-0.429475	0.519	0.59	1.26387e-50	IGFBP4
HTRA1	1.33527e-104	-0.431108	0.574	0.726	4.47824e-100	HTRA1
PPL	2.73141e-73	-0.431338	0.308	0.46	9.1606e-69	PPL
AHNAK2	2.65216e-76	-0.432405	0.491	0.648	8.8948e-72	AHNAK2
FGFBP2	3.73451e-40	-0.434806	0.121	0.227	1.25248e-35	FGFBP2
DPP4	3.69576e-85	-0.434863	0.335	0.501	1.23948e-80	DPP4
LTBP4	4.394e-64	-0.434916	0.448	0.563	1.47366e-59	LTBP4
TWIST2	1.15273e-107	-0.441346	0.254	0.456	3.86604e-103	TWIST2
MFAP5	4.05834e-202	-0.443558	0.83	0.963	1.36109e-197	MFAP5
SGCA	3.38242e-92	-0.446951	0.362	0.548	1.1344e-87	SGCA
CREG1	5.51215e-140	-0.447335	0.137	0.372	1.84867e-135	CREG1
CRTAP	2.41948e-108	-0.448537	0.331	0.501	8.11446e-104	CRTAP
MMP23B	5.07845e-126	-0.453243	0.142	0.344	1.70321e-121	MMP23B
TPM1	9.93228e-130	-0.462186	0.651	0.812	3.33109e-125	TPM1
KDELR2	6.16458e-102	-0.465838	0.43	0.556	2.06748e-97	KDELR2
PTMS	7.86408e-127	-0.466898	0.188	0.407	2.63746e-122	PTMS
IGFBP7	3.45017e-42	-0.468204	0.477	0.549	1.15712e-37	IGFBP7
CD34	6.74766e-133	-0.47543	0.63	0.8	2.26303e-128	CD34
PROS1	2.08112e-111	-0.477128	0.28	0.47	6.97965e-107	PROS1
CERCAM	1.51783e-124	-0.482526	0.373	0.571	5.09049e-120	CERCAM
FN1	7.60059e-108	-0.485242	0.736	0.872	2.54909e-103	FN1
CD55	5.6802e-87	-0.485567	0.643	0.731	1.90502e-82	CD55
LGR5	7.3739e-140	-0.489748	0.067	0.263	2.47306e-135	LGR5
NBL1	1.03218e-125	-0.498179	0.36	0.567	3.46172e-121	NBL1
PCOLCE2	2.74816e-78	-0.503748	0.318	0.446	9.21678e-74	PCOLCE2
APP	2.85413e-110	-0.512953	0.661	0.759	9.57219e-106	APP
AEBP1	1.27614e-97	-0.518576	0.821	0.874	4.2799e-93	AEBP1
MT-ATP8	2.46232e-180	-0.540433	0.841	0.961	8.25813e-176	MT-ATP8
CES1	1.40903e-90	-0.543512	0.334	0.548	4.72561e-86	CES1
TNXB	1.05736e-139	-0.547077	0.807	0.923	3.54618e-135	TNXB
WIF1	1.18527e-77	-0.558022	0.075	0.245	3.97516e-73	WIF1
CADM3	1.06886e-124	-0.560203	0.284	0.5	3.58473e-120	CADM3
CPE	5.48954e-151	-0.577835	0.368	0.587	1.84108e-146	CPE
DKK2	3.36866e-139	-0.579248	0.198	0.457	1.12978e-134	DKK2
ATP5F1D	1.3338e-198	-0.580686	0.134	0.445	4.4733e-194	ATP5F1D
MT-ND3	2.80949e-305	-0.580983	0.937	0.991	9.42248e-301	MT-ND3
COL12A1	8.72959e-130	-0.585897	0.632	0.807	2.92773e-125	COL12A1
PDGFRB	7.06629e-155	-0.59025	0.628	0.833	2.36989e-150	PDGFRB
FKBP9	3.43402e-156	-0.600367	0.415	0.61	1.1517e-151	FKBP9
NENF	7.52979e-250	-0.609077	0.104	0.428	2.52534e-245	NENF
CPVL	1.97086e-174	-0.609257	0.141	0.388	6.60988e-170	CPVL
XIST	4.31727e-215	-0.615284	0.02	0.267	1.44792e-210	XIST
ITM2A	1.04655e-179	-0.633992	0.221	0.533	3.5099e-175	ITM2A
PAM	1.79561e-158	-0.651566	0.584	0.707	6.0221e-154	PAM
CTSF	1.37979e-214	-0.679755	0.224	0.504	4.62753e-210	CTSF
RGCC	5.74707e-167	-0.699339	0.174	0.403	1.92745e-162	RGCC
RAC1	1.02814e-236	-0.729335	0.293	0.567	3.44818e-232	RAC1
LAMP1	5.57084e-223	-0.746128	0.391	0.617	1.86835e-218	LAMP1
CFD	7.97906e-52	-0.782805	0.937	0.918	2.67602e-47	CFD
FBLN1	0	-0.856286	0.935	0.983	0	FBLN1
TSPAN8	7.83818e-230	-0.872448	0.278	0.563	2.62877e-225	TSPAN8
ITM2B	7.41425e-185	-0.897303	0.667	0.73	2.48659e-180	ITM2B
ELANE	2.99651e-157	-0.899497	0.065	0.283	1.00497e-152	ELANE
GSN	0	-0.904722	0.922	0.983	0	GSN
TIMP3	1.29005e-305	-0.909156	0.642	0.85	4.32656e-301	TIMP3
PCSK1N	0	-1.46703	0.053	0.402	0	PCSK1N

## Sheet: C3 TC-2
	p_val	avg_logFC	pct.1	pct.2	p_val_adj	Gene
TRBV11-2	5.90773e-123	2.44305	0.398	0.03	1.98133e-118	TRBV11-2
TRBV3-1	1.03306e-54	2.24754	0.21	0.024	3.46466e-50	TRBV3-1
TRAV21	4.23209e-145	1.65013	0.513	0.04	1.41936e-140	TRAV21
GZMB	3.80877e-61	1.61073	0.225	0.013	1.27739e-56	GZMB
IL13	1.89965e-32	1.52577	0.168	0.034	6.37105e-28	IL13
RGS1	3.54096e-94	1.40474	0.574	0.189	1.18757e-89	RGS1
NKG7	2.09873e-64	1.12775	0.356	0.069	7.03873e-60	NKG7
LINC02446	2.61447e-73	1.10546	0.316	0.036	8.7684e-69	LINC02446
CD248	9.40196e-88	1.08694	0.279	0.008	3.15323e-83	CD248
MT2A	3.5464e-33	0.993915	0.419	0.246	1.18939e-28	MT2A
SLA	6.13739e-57	0.978869	0.493	0.218	2.05836e-52	SLA
EGLN3	4.92026e-70	0.954106	0.291	0.025	1.65016e-65	EGLN3
CST7	1.27974e-46	0.943264	0.523	0.31	4.29201e-42	CST7
RPS4Y1	2.41204e-101	0.916221	0.69	0.255	8.0895e-97	RPS4Y1
FABP5	5.41781e-47	0.820649	0.323	0.089	1.81703e-42	FABP5
IFI27	2.84827e-18	0.816668	0.127	0.038	9.55253e-14	IFI27
NEAT1	2.41186e-31	0.802385	0.448	0.25	8.08891e-27	NEAT1
FBXO32	4.90697e-37	0.770587	0.304	0.106	1.6457e-32	FBXO32
MYC	2.07628e-34	0.770394	0.317	0.114	6.96342e-30	MYC
KRT10	1.63624e-22	0.768731	0.378	0.222	5.48763e-18	KRT10
TNFRSF1B	7.15036e-22	0.761364	0.345	0.202	2.39809e-17	TNFRSF1B
CTHRC1	3.83232e-49	0.755908	0.203	0.015	1.28528e-44	CTHRC1
LY6E	3.10283e-35	0.751787	0.581	0.401	1.04063e-30	LY6E
NME2	1.01837e-35	0.741534	0.675	0.553	3.41541e-31	NME2
CXCR6	1.65045e-30	0.738257	0.163	0.028	5.53528e-26	CXCR6
GEM	2.82532e-26	0.734053	0.293	0.104	9.47555e-22	GEM
SFN	5.35749e-26	0.731966	0.197	0.056	1.7968e-21	SFN
KRT14	1.20646e-17	0.718082	0.432	0.303	4.04621e-13	KRT14
NBAS	1.46122e-36	0.709622	0.3	0.098	4.90066e-32	NBAS
PGK1	6.67409e-34	0.678632	0.619	0.452	2.23836e-29	PGK1
KRT7	8.17099e-52	0.672642	0.213	0.016	2.74039e-47	KRT7
KLRB1	1.37843e-31	0.666216	0.378	0.159	4.62298e-27	KLRB1
DMKN	9.60672e-14	0.662947	0.145	0.061	3.2219e-09	DMKN
KRT1	1.85432e-19	0.628835	0.249	0.112	6.21901e-15	KRT1
CD70	2.03334e-36	0.62703	0.176	0.02	6.81941e-32	CD70
CD9	1.34479e-34	0.624491	0.366	0.147	4.51014e-30	CD9
LGALS7B	6.85978e-14	0.623025	0.278	0.172	2.30063e-09	LGALS7B
STAT3	9.20195e-25	0.621263	0.463	0.295	3.08615e-20	STAT3
CD27	1.20864e-23	0.616184	0.285	0.135	4.05355e-19	CD27
KRTDAP	5.36937e-13	0.592053	0.115	0.042	1.80078e-08	KRTDAP
DNAJB6	3.64718e-29	0.58953	0.501	0.298	1.22319e-24	DNAJB6
FGFBP2	2.15534e-37	0.585772	0.132	0.003	7.22858e-33	FGFBP2
MIIP	2.03355e-34	0.58559	0.269	0.075	6.82012e-30	MIIP
FGL2	7.0188e-23	0.581369	0.16	0.033	2.35396e-18	FGL2
RNF213	3.43102e-19	0.574323	0.478	0.341	1.1507e-14	RNF213
IL32	2.49645e-29	0.546497	0.929	0.893	8.37259e-25	IL32
NDFIP2	1.33461e-37	0.534954	0.194	0.024	4.47602e-33	NDFIP2
ALOX5AP	1.29048e-25	0.531249	0.688	0.545	4.32803e-21	ALOX5AP
IL9R	3.49181e-28	0.524813	0.212	0.056	1.17108e-23	IL9R
PTPRCAP	1.0163e-20	0.517728	0.773	0.713	3.40846e-16	PTPRCAP
TSC22D3	3.09471e-08	0.517183	0.765	0.769	0.0010379	TSC22D3
KRT5	8.83535e-08	0.513578	0.248	0.187	0.0029632	KRT5
PIM2	2.75248e-18	0.510151	0.323	0.184	9.23128e-14	PIM2
PERP	1.75596e-10	0.49862	0.219	0.143	5.88913e-06	PERP
HSPB1	9.87402e-13	0.490075	0.507	0.411	3.31155e-08	HSPB1
TRBC2	1.18093e-17	0.483323	0.47	0.329	3.96059e-13	TRBC2
MT1F	5.06496e-21	0.46546	0.191	0.06	1.69869e-16	MT1F
ISG15	1.19505e-14	0.462461	0.334	0.204	4.00795e-10	ISG15
CCL5	1.86889e-10	0.461686	0.349	0.233	6.26789e-06	CCL5
RPL22L1	1.63093e-14	0.455756	0.443	0.331	5.46982e-10	RPL22L1
ACTB	1.78265e-28	0.452415	0.989	0.987	5.97865e-24	ACTB
IFITM1	1.56758e-14	0.450413	0.897	0.866	5.25735e-10	IFITM1
SLAMF1	3.06982e-14	0.45006	0.362	0.224	1.02956e-09	SLAMF1
DDIT4	3.54432e-12	0.448978	0.721	0.653	1.1887e-07	DDIT4
BATF	1.0351e-14	0.447224	0.391	0.247	3.47151e-10	BATF
DDX3Y	1.29986e-16	0.434203	0.191	0.065	4.35947e-12	DDX3Y
PRDM1	2.65482e-11	0.430511	0.404	0.288	8.90374e-07	PRDM1
DSP	1.22093e-09	0.426361	0.151	0.075	4.09477e-05	DSP
RPL10	2.30645e-37	0.426294	0.998	0.992	7.73538e-33	RPL10
RPLP0	2.04056e-21	0.423025	0.955	0.943	6.84363e-17	RPLP0
IL2RG	5.71296e-13	0.418141	0.372	0.253	1.91601e-08	IL2RG
TIMP1	1.06541e-13	0.417505	0.568	0.474	3.57317e-09	TIMP1
CCNH	2.23992e-09	0.416273	0.287	0.198	7.51224e-05	CCNH
MT1X	3.07744e-10	0.416221	0.291	0.189	1.03211e-05	MT1X
BIRC3	3.28815e-09	0.409358	0.549	0.467	0.000110278	BIRC3
CTSH	1.8592e-09	0.401659	0.167	0.099	6.23537e-05	CTSH
INSIG1	2.33913e-10	0.396402	0.4	0.302	7.84497e-06	INSIG1
GYPC	7.28949e-14	0.394863	0.443	0.32	2.44475e-09	GYPC
SAMHD1	1.57282e-11	0.394359	0.31	0.198	5.27494e-07	SAMHD1
STAT1	2.34352e-09	0.391643	0.189	0.101	7.8597e-05	STAT1
SLC25A6	2.17376e-09	0.390995	0.69	0.677	7.29036e-05	SLC25A6
MIR4435-2HG	1.27156e-14	0.389229	0.171	0.061	4.26457e-10	MIR4435-2HG
KRT81	1.30547e-19	0.389105	0.133	0.022	4.37828e-15	KRT81
PDE4D	1.12459e-11	0.388924	0.254	0.14	3.77165e-07	PDE4D
UGP2	4.34526e-13	0.387925	0.301	0.177	1.45731e-08	UGP2
IQCG	2.47339e-18	0.385894	0.122	0.025	8.29526e-14	IQCG
SELPLG	7.85797e-11	0.385496	0.299	0.196	2.6354e-06	SELPLG
ARF5	5.86231e-13	0.377866	0.416	0.296	1.9661e-08	ARF5
CKLF	7.8218e-11	0.376159	0.331	0.23	2.62328e-06	CKLF
SLC25A5	4.69053e-11	0.373957	0.605	0.533	1.57311e-06	SLC25A5
BST2	3.13366e-10	0.369373	0.38	0.275	1.05097e-05	BST2
TNS3	5.468e-32	0.365383	0.115	0.003	1.83386e-27	TNS3
GBP5	4.85113e-09	0.363876	0.127	0.057	0.000162697	GBP5
CFLAR	2.35761e-11	0.362579	0.235	0.131	7.90696e-07	CFLAR
NDUFB11	1.34314e-10	0.362044	0.52	0.438	4.50463e-06	NDUFB11
PSME2	4.74468e-10	0.361975	0.454	0.36	1.59127e-05	PSME2
JAK3	1.31285e-14	0.361518	0.208	0.085	4.40304e-10	JAK3
SNHG15	1.68173e-09	0.358135	0.335	0.235	5.64018e-05	SNHG15
PPA1	4.82388e-10	0.349412	0.314	0.216	1.61783e-05	PPA1
CYCS	1.54587e-07	0.347392	0.368	0.288	0.00518455	CYCS
CTSC	2.85857e-08	0.345163	0.41	0.323	0.000958706	CTSC
HSP90AA1	3.94582e-09	0.344435	0.892	0.878	0.000132335	HSP90AA1
CARS	2.98429e-14	0.344182	0.17	0.065	1.00087e-09	CARS
OGT	4.97044e-09	0.343393	0.198	0.118	0.000166699	OGT
NAMPT	3.39493e-09	0.343017	0.223	0.131	0.000113859	NAMPT
SRI	3.97893e-11	0.34074	0.308	0.2	1.33445e-06	SRI
PPIA	1.18545e-09	0.340256	0.888	0.914	3.97577e-05	PPIA
TOX	4.24112e-12	0.339823	0.18	0.077	1.42239e-07	TOX
GBP2	2.11607e-10	0.337551	0.222	0.122	7.09686e-06	GBP2
SAMSN1	4.58128e-09	0.3348	0.704	0.64	0.000153647	SAMSN1
IFITM2	1.54017e-07	0.330872	0.738	0.709	0.00516541	IFITM2
NTRK2	2.71686e-15	0.329882	0.112	0.025	9.11181e-11	NTRK2
PRDX1	5.71876e-09	0.32856	0.641	0.587	0.000191796	PRDX1
MTHFD2	2.06952e-10	0.328265	0.246	0.147	6.94076e-06	MTHFD2
IDH2	1.48723e-11	0.327308	0.194	0.101	4.98788e-07	IDH2
UBE2L6	2.33038e-11	0.326504	0.214	0.11	7.81562e-07	UBE2L6
MDH2	4.81642e-10	0.324745	0.366	0.267	1.61533e-05	MDH2
MT1E	7.04574e-12	0.32253	0.131	0.048	2.363e-07	MT1E
EIF5A	4.0772e-09	0.321468	0.421	0.325	0.000136741	EIF5A
RBM3	9.44634e-10	0.319861	0.651	0.582	3.16812e-05	RBM3
TWIST1	7.76662e-23	0.314843	0.101	0.007	2.60477e-18	TWIST1
NCR3	1.09517e-10	0.314103	0.33	0.206	3.67297e-06	NCR3
NABP1	1.18954e-06	0.313738	0.13	0.079	0.0398946	NABP1
ATP6AP1	2.58861e-10	0.309847	0.23	0.128	8.68167e-06	ATP6AP1
ISOC2	9.42565e-19	0.309689	0.139	0.032	3.16118e-14	ISOC2
COX5A	1.13975e-07	0.309341	0.343	0.261	0.00382248	COX5A
RNASET2	5.66654e-09	0.307896	0.318	0.225	0.000190044	RNASET2
CBLB	1.13978e-07	0.307253	0.214	0.128	0.00382261	CBLB
EIF3E	1.04907e-08	0.305605	0.496	0.413	0.000351837	EIF3E
IMPDH2	9.03882e-11	0.304037	0.255	0.149	3.03144e-06	IMPDH2
KRT86	8.5373e-14	0.303087	0.111	0.026	2.86324e-09	KRT86
LDLR	8.22101e-08	0.301705	0.167	0.089	0.00275716	LDLR
ZNHIT1	1.57733e-09	0.300577	0.282	0.18	5.29004e-05	ZNHIT1
LMAN2	3.00993e-07	0.299847	0.301	0.22	0.0100947	LMAN2
MAF	6.34118e-08	0.297937	0.142	0.071	0.0021267	MAF
IFI35	6.38277e-11	0.296877	0.116	0.042	2.14065e-06	IFI35
TPI1	2.7809e-08	0.294857	0.63	0.566	0.000932657	TPI1
MT-CO1	2.98981e-27	0.294127	0.998	0.999	1.00272e-22	MT-CO1
ATP5MC3	9.92919e-09	0.285676	0.423	0.329	0.000333005	ATP5MC3
KPNA2	1.66261e-08	0.284632	0.247	0.151	0.000557605	KPNA2
CDCA7	5.71819e-14	0.28386	0.108	0.022	1.91777e-09	CDCA7
TSEN34	1.60477e-07	0.282913	0.154	0.089	0.00538208	TSEN34
PRDX4	3.46511e-11	0.282109	0.195	0.091	1.16213e-06	PRDX4
BCAP31	6.3977e-09	0.28193	0.419	0.31	0.000214566	BCAP31
VPS28	4.20285e-09	0.281716	0.418	0.315	0.000140955	VPS28
CCT3	3.76517e-08	0.281486	0.273	0.183	0.00126276	CCT3
ATP6V1F	1.22275e-09	0.281038	0.331	0.217	4.10086e-05	ATP6V1F
PSME1	2.26659e-08	0.279236	0.665	0.611	0.000760169	PSME1
PPIB	2.8697e-08	0.278963	0.687	0.628	0.000962438	PPIB
PRF1	9.9645e-08	0.278585	0.221	0.131	0.00334189	PRF1
TSHZ2	2.20128e-07	0.277304	0.107	0.05	0.00738265	TSHZ2
CD3D	4.29341e-09	0.275629	0.651	0.571	0.000143992	CD3D
AKR1A1	4.03641e-09	0.273566	0.195	0.102	0.000135373	AKR1A1
ACTG1	8.50371e-11	0.2707	0.929	0.926	2.85197e-06	ACTG1
SCPEP1	1.64368e-07	0.269947	0.134	0.069	0.00551257	SCPEP1
PHB	1.76579e-10	0.26919	0.21	0.11	5.92211e-06	PHB
LINC01871	1.26295e-11	0.267359	0.187	0.079	4.23567e-07	LINC01871
BANF1	6.38051e-08	0.267193	0.248	0.156	0.0021399	BANF1
PDCD1	1.83055e-10	0.264237	0.103	0.033	6.13929e-06	PDCD1
SFMBT2	2.51896e-12	0.264094	0.103	0.029	8.44807e-08	SFMBT2
MAGT1	1.50243e-08	0.260944	0.133	0.06	0.000503884	MAGT1
NME1	5.30327e-13	0.260364	0.14	0.044	1.77861e-08	NME1
GSDMD	1.95766e-09	0.259662	0.181	0.09	6.5656e-05	GSDMD
MT-CO2	1.79462e-20	0.258793	0.995	0.999	6.01881e-16	MT-CO2
CHCHD2	5.28683e-07	0.257179	0.671	0.628	0.017731	CHCHD2
HPRT1	7.23756e-10	0.256229	0.196	0.098	2.42733e-05	HPRT1
PGD	1.0881e-09	0.252908	0.141	0.065	3.64926e-05	PGD
MRPL24	4.21701e-10	0.251606	0.135	0.056	1.4143e-05	MRPL24
PSMD8	7.02445e-07	0.250681	0.34	0.247	0.0235586	PSMD8
IL6ST	3.20375e-08	-0.250958	0.165	0.25	0.00107447	IL6ST
KLHDC2	6.1593e-16	-0.251036	0.036	0.118	2.06571e-11	KLHDC2
BNIP3L	7.71044e-09	-0.251532	0.121	0.208	0.000258593	BNIP3L
CLSTN1	5.70994e-14	-0.251957	0.038	0.123	1.915e-09	CLSTN1
RNF187	1.65204e-16	-0.257119	0.038	0.127	5.54062e-12	RNF187
CD40LG	2.88697e-11	-0.259935	0.314	0.459	9.68232e-07	CD40LG
CD200R1	8.34713e-11	-0.260024	0.066	0.153	2.79946e-06	CD200R1
DEK	1.17093e-11	-0.260076	0.193	0.312	3.92705e-07	DEK
SORBS3	1.43878e-16	-0.260723	0.031	0.126	4.82538e-12	SORBS3
REEP3	2.91782e-14	-0.261261	0.051	0.143	9.78579e-10	REEP3
USP16	2.02627e-09	-0.262947	0.135	0.228	6.79569e-05	USP16
INPP4B	2.17368e-14	-0.263427	0.121	0.276	7.29009e-10	INPP4B
STAT4	4.48094e-13	-0.263529	0.09	0.216	1.50282e-08	STAT4
TTC39C	4.96805e-12	-0.263922	0.155	0.282	1.66619e-07	TTC39C
RPL32	1.09494e-24	-0.266402	0.953	0.974	3.67219e-20	RPL32
PSTPIP2	1.0071e-18	-0.267397	0.017	0.102	3.37762e-14	PSTPIP2
XBP1	5.53597e-11	-0.268027	0.233	0.347	1.85665e-06	XBP1
JMJD1C	1.44357e-13	-0.268108	0.159	0.292	4.84144e-09	JMJD1C
TNKS2	3.67831e-13	-0.268634	0.074	0.168	1.23363e-08	TNKS2
PDLIM2	1.56626e-14	-0.268734	0.08	0.189	5.25291e-10	PDLIM2
H2AFV	1.24605e-11	-0.268762	0.17	0.287	4.17899e-07	H2AFV
THEM4	1.1604e-11	-0.270155	0.097	0.185	3.89174e-07	THEM4
ANXA11	5.14144e-11	-0.270284	0.255	0.373	1.72434e-06	ANXA11
PITHD1	1.17654e-16	-0.271131	0.07	0.181	3.94589e-12	PITHD1
METTL9	3.38996e-12	-0.271234	0.173	0.282	1.13693e-07	METTL9
EEF1A1	2.91924e-55	-0.271657	0.978	0.997	9.79056e-51	EEF1A1
TMX4	4.17694e-12	-0.274181	0.216	0.336	1.40086e-07	TMX4
RPS6KA5	6.75936e-13	-0.276969	0.092	0.208	2.26695e-08	RPS6KA5
RPS18	2.72628e-22	-0.279162	0.951	0.968	9.14341e-18	RPS18
RPL13A	1.06925e-13	-0.280241	0.894	0.929	3.58606e-09	RPL13A
ZFAS1	1.08402e-13	-0.280302	0.443	0.582	3.63557e-09	ZFAS1
RPS21	4.12947e-41	-0.28264	0.795	0.948	1.38494e-36	RPS21
KLF3	1.05452e-16	-0.283652	0.033	0.116	3.53663e-12	KLF3
RPS14	8.49138e-25	-0.283865	0.948	0.972	2.84784e-20	RPS14
AAED1	4.07352e-20	-0.285118	0.025	0.11	1.36618e-15	AAED1
HLA-DRB1	1.44517e-17	-0.285193	0.184	0.392	4.8468e-13	HLA-DRB1
GNB2	3.43987e-13	-0.285867	0.182	0.3	1.15366e-08	GNB2
KHDRBS1	2.26577e-13	-0.286551	0.141	0.266	7.59892e-09	KHDRBS1
RPS15A	1.10637e-25	-0.287887	0.945	0.966	3.71055e-21	RPS15A
TUBA1B	4.18322e-17	-0.288877	0.517	0.68	1.40297e-12	TUBA1B
CD47	6.31297e-14	-0.289091	0.138	0.259	2.11725e-09	CD47
EIF4B	1.55743e-14	-0.289752	0.371	0.52	5.22332e-10	EIF4B
IL6R	2.83699e-12	-0.290019	0.086	0.185	9.51468e-08	IL6R
RPS27A	1.06339e-29	-0.290523	0.961	0.979	3.56639e-25	RPS27A
CLTB	6.06713e-16	-0.291283	0.068	0.165	2.03479e-11	CLTB
IVNS1ABP	3.13332e-11	-0.292219	0.26	0.38	1.05085e-06	IVNS1ABP
ITGB2	7.9543e-17	-0.293427	0.27	0.448	2.66771e-12	ITGB2
KIAA1551	3.92301e-13	-0.295708	0.303	0.448	1.3157e-08	KIAA1551
CD8B	1.48721e-15	-0.296951	0.056	0.188	4.98781e-11	CD8B
PHLDA2	1.26123e-11	-0.300569	0.067	0.16	4.22991e-07	PHLDA2
RPS11	3.20926e-20	-0.301001	0.713	0.825	1.07632e-15	RPS11
PAG1	4.22354e-14	-0.303086	0.122	0.259	1.41649e-09	PAG1
RASA3	2.09247e-22	-0.303328	0.018	0.122	7.01774e-18	RASA3
DHX36	1.89723e-12	-0.303998	0.169	0.282	6.36294e-08	DHX36
JUNB	8.65972e-11	-0.305516	0.83	0.858	2.9043e-06	JUNB
RPS20	7.77329e-20	-0.306121	0.64	0.788	2.607e-15	RPS20
ANKLE2	1.2182e-15	-0.309077	0.06	0.156	4.0856e-11	ANKLE2
UBA52	1.00069e-23	-0.31019	0.803	0.896	3.35611e-19	UBA52
NR4A2	1.22359e-13	-0.312653	0.689	0.78	4.10369e-09	NR4A2
CMTM7	5.05063e-23	-0.313079	0.021	0.131	1.69388e-18	CMTM7
S100A10	1.13578e-23	-0.313375	0.776	0.893	3.80917e-19	S100A10
RPS25	1.63064e-33	-0.313751	0.888	0.96	5.46882e-29	RPS25
TIPARP	2.76214e-12	-0.313926	0.244	0.377	9.26365e-08	TIPARP
SQSTM1	1.21811e-13	-0.314465	0.347	0.489	4.08531e-09	SQSTM1
ANP32B	8.08053e-16	-0.315061	0.283	0.429	2.71005e-11	ANP32B
PRKCH	1.35678e-18	-0.315647	0.074	0.212	4.55037e-14	PRKCH
THEMIS	2.39351e-16	-0.315939	0.101	0.231	8.02736e-12	THEMIS
GRAP2	2.26141e-15	-0.318227	0.065	0.168	7.58431e-11	GRAP2
UBE2Q2	6.62565e-19	-0.321456	0.039	0.138	2.22211e-14	UBE2Q2
SRSF7	1.1268e-19	-0.323049	0.45	0.622	3.77906e-15	SRSF7
EIF4A3	3.12964e-17	-0.32313	0.151	0.286	1.04962e-12	EIF4A3
SLC4A7	5.60835e-13	-0.324493	0.099	0.196	1.88093e-08	SLC4A7
CRTAP	2.67531e-18	-0.325521	0.072	0.19	8.97245e-14	CRTAP
RPL41	3.37391e-36	-0.327847	0.741	0.898	1.13154e-31	RPL41
HNRNPAB	3.58925e-15	-0.329151	0.127	0.245	1.20376e-10	HNRNPAB
RSRP1	1.34831e-30	-0.330123	0.515	0.749	4.52195e-26	RSRP1
CSRNP1	2.91286e-16	-0.336159	0.381	0.521	9.76914e-12	CSRNP1
CD4	1.08139e-15	-0.337291	0.052	0.156	3.62678e-11	CD4
PCBP1	1.17115e-16	-0.33819	0.17	0.31	3.92781e-12	PCBP1
LRRFIP1	1.12358e-19	-0.340442	0.367	0.541	3.76825e-15	LRRFIP1
NEK7	4.20817e-21	-0.342138	0.04	0.147	1.41134e-16	NEK7
ZYX	3.22998e-17	-0.342171	0.232	0.38	1.08327e-12	ZYX
BRD2	2.50745e-22	-0.343236	0.546	0.72	8.40947e-18	BRD2
PNRC1	5.14895e-23	-0.344314	0.494	0.676	1.72685e-18	PNRC1
CD28	1.26314e-20	-0.348466	0.092	0.249	4.23633e-16	CD28
RPS15	7.66335e-41	-0.351006	0.93	0.967	2.57014e-36	RPS15
RBM17	7.08683e-17	-0.351275	0.155	0.28	2.37678e-12	RBM17
RPS28	2.64637e-43	-0.351569	0.903	0.964	8.87539e-39	RPS28
FNBP1	1.073e-18	-0.354765	0.253	0.421	3.59864e-14	FNBP1
CRIP1	5.84017e-25	-0.355126	0.75	0.882	1.95867e-20	CRIP1
XIST	2.40572e-27	-0.365228	0.011	0.108	8.06829e-23	XIST
RPL23A	3.82378e-31	-0.365971	0.851	0.931	1.28242e-26	RPL23A
SEPT9	2.25226e-18	-0.366012	0.243	0.399	7.55362e-14	SEPT9
RPL36AL	2.62541e-30	-0.367465	0.65	0.816	8.8051e-26	RPL36AL
FXYD7	1.01012e-17	-0.368457	0.116	0.278	3.38773e-13	FXYD7
TGFBR2	4.47633e-21	-0.370021	0.076	0.205	1.50127e-16	TGFBR2
PIM3	1.51021e-20	-0.37633	0.095	0.224	5.06494e-16	PIM3
COMMD6	4.94752e-26	-0.378143	0.483	0.677	1.6593e-21	COMMD6
GLIPR1	1.49505e-25	-0.381102	0.277	0.483	5.01411e-21	GLIPR1
SNHG7	8.04544e-24	-0.382103	0.076	0.209	2.69828e-19	SNHG7
NOSIP	3.0125e-15	-0.384345	0.191	0.316	1.01033e-10	NOSIP
RPL22	2.10204e-41	-0.384824	0.787	0.911	7.04984e-37	RPL22
DOCK8	6.34252e-22	-0.386716	0.208	0.386	2.12715e-17	DOCK8
CYBA	4.14872e-22	-0.387471	0.413	0.589	1.3914e-17	CYBA
SLBP	3.95841e-19	-0.388022	0.105	0.218	1.32757e-14	SLBP
MT-ND2	5.22398e-85	-0.388053	0.854	0.979	1.75202e-80	MT-ND2
SUN2	6.53808e-22	-0.391486	0.091	0.231	2.19274e-17	SUN2
KLF2	2.23461e-17	-0.393936	0.062	0.161	7.49443e-13	KLF2
MT-ND3	3.9747e-98	-0.394148	0.803	0.972	1.33303e-93	MT-ND3
MARCKSL1	4.81315e-25	-0.396333	0.043	0.148	1.61424e-20	MARCKSL1
APBB1IP	9.15963e-30	-0.399537	0.111	0.329	3.07196e-25	APBB1IP
RPL35A	1.65663e-52	-0.4	0.876	0.962	5.55601e-48	RPL35A
RPL37	2.64434e-58	-0.400189	0.863	0.964	8.8686e-54	RPL37
MCUB	1.90554e-29	-0.401369	0.043	0.187	6.39079e-25	MCUB
GPR183	1.13998e-22	-0.404889	0.152	0.358	3.82327e-18	GPR183
CITED2	5.34345e-24	-0.406344	0.315	0.529	1.79209e-19	CITED2
TNF	1.11743e-29	-0.41088	0.2	0.464	3.74762e-25	TNF
FOS	1.65944e-14	-0.411788	0.784	0.833	5.56543e-10	FOS
SPINK2	1.73984e-25	-0.414743	0.015	0.127	5.83506e-21	SPINK2
RPL34	8.15161e-61	-0.417453	0.928	0.975	2.73389e-56	RPL34
CXCR4	8.42162e-17	-0.420977	0.773	0.81	2.82444e-12	CXCR4
RCAN3	4.55717e-24	-0.424768	0.106	0.262	1.52838e-19	RCAN3
HOPX	3.17387e-26	-0.427031	0.087	0.279	1.06445e-21	HOPX
ODC1	1.86489e-33	-0.42936	0.037	0.168	6.25448e-29	ODC1
JAK1	5.02148e-31	-0.432122	0.255	0.47	1.6841e-26	JAK1
ZFP36L2	9.38727e-20	-0.435956	0.784	0.841	3.1483e-15	ZFP36L2
RPL35	1.14255e-54	-0.442901	0.816	0.939	3.83189e-50	RPL35
RPS2	2.0624e-21	-0.449207	0.762	0.817	6.91687e-17	RPS2
MCL1	1.80101e-23	-0.454249	0.466	0.624	6.04024e-19	MCL1
AES	3.24983e-31	-0.45973	0.144	0.341	1.08993e-26	AES
RPS29	1.21618e-50	-0.461465	0.659	0.87	4.07884e-46	RPS29
HLA-DQB1	1.24567e-31	-0.463663	0.085	0.298	4.17772e-27	HLA-DQB1
RPL23	2.50876e-37	-0.464807	0.5	0.718	8.41389e-33	RPL23
PSIP1	1.7334e-34	-0.475028	0.071	0.249	5.81347e-30	PSIP1
RPL21	7.95011e-45	-0.479342	0.696	0.86	2.66631e-40	RPL21
RPLP2	1.50348e-58	-0.48154	0.901	0.956	5.04238e-54	RPLP2
CD52	1.76444e-57	-0.48621	0.689	0.896	5.91758e-53	CD52
ATP1A1	8.3425e-27	-0.486902	0.193	0.354	2.79791e-22	ATP1A1
NR3C1	1.72019e-28	-0.488411	0.279	0.487	5.76918e-24	NR3C1
NFKBIA	3.42876e-13	-0.489114	0.531	0.653	1.14994e-08	NFKBIA
RPL31	6.07938e-43	-0.489409	0.631	0.816	2.0389e-38	RPL31
PTGER4	8.63859e-27	-0.494843	0.452	0.627	2.89721e-22	PTGER4
MYADM	8.34419e-36	-0.499085	0.179	0.443	2.79848e-31	MYADM
CDC42EP3	3.79244e-36	-0.503242	0.119	0.356	1.27191e-31	CDC42EP3
MT-ND1	2.02997e-112	-0.504716	0.897	0.987	6.80811e-108	MT-ND1
SORL1	7.47124e-42	-0.508419	0.027	0.206	2.5057e-37	SORL1
TENT5C	2.06364e-32	-0.508735	0.185	0.433	6.92104e-28	TENT5C
CHCHD10	1.98803e-40	-0.510741	0.053	0.221	6.66747e-36	CHCHD10
RAC1	1.81717e-37	-0.514393	0.076	0.254	6.09441e-33	RAC1
FOSB	6.32467e-25	-0.518582	0.495	0.642	2.12117e-20	FOSB
ATP5F1D	6.52681e-39	-0.521865	0.194	0.418	2.18896e-34	ATP5F1D
LAMP1	1.15377e-44	-0.523422	0.06	0.259	3.86951e-40	LAMP1
ITGB1	3.22067e-42	-0.535446	0.287	0.56	1.08015e-37	ITGB1
RPS27	6.53249e-83	-0.549803	0.907	0.972	2.19087e-78	RPS27
HIST1H4C	4.53748e-37	-0.551801	0.28	0.516	1.52178e-32	HIST1H4C
FCER1G	4.67316e-14	-0.579291	0.034	0.104	1.56728e-09	FCER1G
TYROBP	3.14018e-19	-0.590604	0.025	0.116	1.05315e-14	TYROBP
RPL38	7.47099e-67	-0.604092	0.612	0.853	2.50562e-62	RPL38
ITM2B	1.07665e-61	-0.631473	0.568	0.79	3.61088e-57	ITM2B
SOCS1	1.41812e-49	-0.653528	0.087	0.304	4.75608e-45	SOCS1
CD8A	1.4584e-37	-0.664068	0.048	0.234	4.89117e-33	CD8A
RPL27A	4.38889e-69	-0.679065	0.596	0.825	1.47195e-64	RPL27A
FTH1	1.48434e-30	-0.67954	0.875	0.889	4.97819e-26	FTH1
RPS26	1.25975e-83	-0.877345	0.682	0.873	4.22495e-79	RPS26
XCL1	1.07395e-07	-0.912325	0.095	0.142	0.00360181	XCL1
COTL1	4.30797e-111	-1.00976	0.162	0.541	1.44481e-106	COTL1
DUSP2	1.03822e-127	-1.09207	0.346	0.753	3.48198e-123	DUSP2
RGCC	4.95349e-203	-1.79859	0.234	0.701	1.6613e-198	RGCC

## Sheet: C4 KC-1
	p_val	avg_logFC	pct.1	pct.2	p_val_adj	Gene
IFI27	4.19438e-103	1.89304	0.465	0.111	1.40671e-98	IFI27
NEAT1	3.30832e-155	1.33477	0.707	0.268	1.10954e-150	NEAT1
RPS4Y1	1.09214e-277	1.3281	0.711	0.061	3.66283e-273	RPS4Y1
KRT6A	5.81859e-54	1.29811	0.29	0.059	1.95144e-49	KRT6A
S100A8	6.87166e-45	1.22464	0.172	0.018	2.30462e-40	S100A8
HSPA1B	3.31719e-113	1.2083	0.704	0.339	1.11252e-108	HSPA1B
HSPA1A	6.78643e-108	1.16431	0.747	0.402	2.27603e-103	HSPA1A
JUN	3.53343e-142	1.09878	0.721	0.278	1.18504e-137	JUN
FABP5	4.89115e-90	1.06571	0.497	0.129	1.64039e-85	FABP5
S100A7	6.48065e-37	1.01083	0.122	0.007	2.17348e-32	S100A7
IFI6	9.28667e-52	0.985629	0.226	0.031	3.11456e-47	IFI6
KRT2	1.34547e-45	0.933	0.414	0.142	4.51243e-41	KRT2
FOS	6.12176e-144	0.91588	0.887	0.522	2.05312e-139	FOS
FGFBP1	4.42875e-74	0.894888	0.418	0.109	1.48532e-69	FGFBP1
S100A9	1.58689e-24	0.869796	0.108	0.013	5.32212e-20	S100A9
KRT16	2.9392e-21	0.843497	0.243	0.089	9.85748e-17	KRT16
TMEM45A	4.36566e-78	0.840393	0.37	0.068	1.46416e-73	TMEM45A
AQP3	4.18789e-92	0.790324	0.759	0.412	1.40453e-87	AQP3
SLC38A2	6.47106e-85	0.744707	0.638	0.257	2.17026e-80	SLC38A2
CA2	7.19624e-70	0.717119	0.377	0.083	2.41347e-65	CA2
LY6D	2.48404e-98	0.686575	0.856	0.542	8.33097e-94	LY6D
HSP90AA1	9.65249e-93	0.68292	0.812	0.487	3.23725e-88	HSP90AA1
DCD	1.14717e-23	0.681713	0.144	0.037	3.84739e-19	DCD
IER2	2.1551e-82	0.658256	0.607	0.24	7.22777e-78	IER2
DDIT4	8.14264e-57	0.641771	0.377	0.1	2.73088e-52	DDIT4
DUSP1	2.36042e-61	0.637116	0.622	0.306	7.91638e-57	DUSP1
MALAT1	7.61008e-106	0.624252	0.884	0.618	2.55227e-101	MALAT1
HSPH1	7.86225e-49	0.601751	0.35	0.097	2.63684e-44	HSPH1
THUMPD3-AS1	1.69408e-36	0.594033	0.215	0.051	5.68159e-32	THUMPD3-AS1
MX1	5.29376e-30	0.589316	0.113	0.011	1.77542e-25	MX1
GADD45B	7.92714e-46	0.558312	0.438	0.167	2.6586e-41	GADD45B
SPINT2	9.06963e-68	0.554731	0.548	0.209	3.04177e-63	SPINT2
DEGS1	1.29797e-63	0.551769	0.594	0.255	4.35314e-59	DEGS1
KRT15	1.37352e-26	0.533124	0.429	0.22	4.60652e-22	KRT15
ATP1B3	8.96265e-57	0.531545	0.456	0.16	3.00589e-52	ATP1B3
DSG1	3.88369e-53	0.518562	0.646	0.335	1.30251e-48	DSG1
PERP	3.96353e-83	0.516613	0.942	0.747	1.32929e-78	PERP
CBR1	2.81754e-54	0.505444	0.554	0.238	9.44948e-50	CBR1
IER3	1.9435e-57	0.504134	0.583	0.253	6.51812e-53	IER3
AC020916.1	2.12628e-32	0.500418	0.262	0.095	7.13113e-28	AC020916.1
KRT5	2.30054e-42	0.494883	0.849	0.663	7.71556e-38	KRT5
CXADR	1.39334e-47	0.488276	0.448	0.168	4.67298e-43	CXADR
KRT14	1.23696e-25	0.467925	0.897	0.769	4.14853e-21	KRT14
SPINK5	1.9893e-20	0.456199	0.158	0.035	6.6717e-16	SPINK5
DSC3	5.57913e-67	0.454521	0.733	0.392	1.87113e-62	DSC3
HLA-B	2.48375e-54	0.443225	0.776	0.478	8.32999e-50	HLA-B
HSPA5	1.65134e-42	0.441704	0.483	0.201	5.53828e-38	HSPA5
VSIG10L2	2.46047e-48	0.43731	0.203	0.025	8.25193e-44	VSIG10L2
DNAJB6	8.76156e-39	0.430212	0.411	0.161	2.93845e-34	DNAJB6
GJA1	1.46395e-41	0.428122	0.42	0.159	4.90978e-37	GJA1
SRSF3	4.22635e-47	0.423503	0.455	0.167	1.41743e-42	SRSF3
ATP6V0C	7.64046e-44	0.420195	0.481	0.192	2.56246e-39	ATP6V0C
EHF	1.17305e-32	0.417573	0.222	0.054	3.93418e-28	EHF
B2M	2.3023e-54	0.417087	0.958	0.835	7.72146e-50	B2M
TFAP2A	9.72052e-40	0.414076	0.384	0.134	3.26007e-35	TFAP2A
EFNA1	1.40876e-35	0.412075	0.401	0.156	4.72469e-31	EFNA1
IFITM1	8.61341e-11	0.408931	0.246	0.126	2.88877e-06	IFITM1
DST	1.5626e-26	0.406754	0.463	0.243	5.24066e-22	DST
CLDN1	8.27199e-32	0.400044	0.458	0.213	2.77426e-27	CLDN1
RND3	8.54516e-34	0.399845	0.365	0.135	2.86588e-29	RND3
DNAJB1	1.73726e-49	0.397729	0.799	0.522	5.82641e-45	DNAJB1
SLC25A5	3.03511e-52	0.395961	0.773	0.496	1.01791e-47	SLC25A5
RTN4	4.01467e-49	0.392802	0.54	0.225	1.34644e-44	RTN4
ID3	1.15554e-40	0.391239	0.561	0.271	3.87543e-36	ID3
SLC39A6	2.08293e-30	0.387154	0.237	0.065	6.98574e-26	SLC39A6
KLF6	2.68814e-38	0.387066	0.428	0.163	9.01547e-34	KLF6
MAFB	6.56841e-32	0.386195	0.364	0.142	2.20291e-27	MAFB
ALDH3A1	1.8737e-34	0.385704	0.194	0.035	6.28402e-30	ALDH3A1
CD9	1.0421e-55	0.38477	0.706	0.384	3.49498e-51	CD9
PLP2	9.77617e-53	0.381392	0.66	0.329	3.27873e-48	PLP2
UBB	1.7743e-49	0.379007	0.768	0.469	5.95064e-45	UBB
UBXN4	5.11411e-41	0.377076	0.481	0.203	1.71517e-36	UBXN4
EPHB6	1.16439e-26	0.37667	0.4	0.182	3.90515e-22	EPHB6
MPZL2	1.60432e-33	0.376086	0.272	0.083	5.38055e-29	MPZL2
GRN	1.70088e-38	0.375893	0.402	0.149	5.70442e-34	GRN
AREG	4.21559e-17	0.375127	0.24	0.088	1.41383e-12	AREG
FUS	9.91244e-31	0.375	0.475	0.238	3.32443e-26	FUS
PYCARD	2.19598e-39	0.372608	0.474	0.193	7.36486e-35	PYCARD
ALDH2	2.90023e-37	0.370517	0.486	0.216	9.7268e-33	ALDH2
NUPR1	3.21478e-41	0.369967	0.581	0.275	1.07817e-36	NUPR1
CALML3	3.23134e-16	0.367755	0.431	0.248	1.08373e-11	CALML3
CD44	3.84745e-47	0.366626	0.578	0.268	1.29036e-42	CD44
JUP	2.29505e-42	0.364125	0.647	0.347	7.69715e-38	JUP
FSCN1	1.31851e-32	0.362309	0.288	0.084	4.42201e-28	FSCN1
WSB1	1.48743e-29	0.36165	0.416	0.184	4.98854e-25	WSB1
BRD2	1.92331e-39	0.359713	0.528	0.237	6.4504e-35	BRD2
COL17A1	4.99565e-24	0.359656	0.335	0.137	1.67544e-19	COL17A1
S100A16	5.39002e-44	0.358079	0.656	0.36	1.8077e-39	S100A16
S100A14	4.34031e-53	0.353273	0.857	0.604	1.45565e-48	S100A14
PMAIP1	1.09613e-25	0.352832	0.34	0.139	3.67621e-21	PMAIP1
MFSD2A	1.06467e-26	0.352093	0.248	0.083	3.57069e-22	MFSD2A
SFN	4.29817e-45	0.350833	0.927	0.749	1.44152e-40	SFN
FBXW7	1.37936e-29	0.349184	0.344	0.13	4.6261e-25	FBXW7
RSRP1	1.84662e-42	0.347704	0.604	0.291	6.19319e-38	RSRP1
ATP6V0B	2.91853e-31	0.344357	0.338	0.121	9.78815e-27	ATP6V0B
HSPA8	1.71125e-46	0.338316	0.771	0.492	5.73919e-42	HSPA8
TIMM13	4.09685e-30	0.337501	0.361	0.139	1.374e-25	TIMM13
RBM25	2.13378e-33	0.335285	0.433	0.181	7.15628e-29	RBM25
ACTG1	6.40792e-31	0.335224	0.939	0.843	2.14909e-26	ACTG1
CYB5R1	8.18346e-30	0.331661	0.308	0.1	2.74457e-25	CYB5R1
GPNMB	4.47795e-34	0.331587	0.485	0.215	1.50182e-29	GPNMB
ID2	7.48687e-21	0.329993	0.325	0.133	2.51095e-16	ID2
TRA2A	4.48435e-25	0.324493	0.233	0.078	1.50396e-20	TRA2A
TAP1	1.02146e-25	0.324475	0.237	0.076	3.42576e-21	TAP1
OAS1	7.86213e-22	0.322385	0.106	0.012	2.6368e-17	OAS1
SYNGR2	3.98096e-31	0.322209	0.387	0.16	1.33514e-26	SYNGR2
SERTAD1	2.0033e-22	0.316605	0.458	0.229	6.71868e-18	SERTAD1
DDX3Y	1.53228e-32	0.315517	0.118	0.005	5.13895e-28	DDX3Y
INTS6	4.2142e-19	0.315355	0.234	0.093	1.41336e-14	INTS6
DMKN	7.08457e-34	0.315042	0.92	0.748	2.37602e-29	DMKN
SFPQ	6.18829e-28	0.314883	0.319	0.115	2.07543e-23	SFPQ
TMEM79	4.33141e-28	0.31416	0.244	0.068	1.45267e-23	TMEM79
SLC2A1	1.0893e-21	0.314159	0.249	0.096	3.65329e-17	SLC2A1
HSP90AB1	1.34994e-43	0.314148	0.907	0.724	4.52742e-39	HSP90AB1
LY6E	1.84395e-26	0.312289	0.395	0.162	6.18424e-22	LY6E
SH3YL1	4.77483e-28	0.310605	0.301	0.098	1.60138e-23	SH3YL1
GSTP1	4.54614e-44	0.310197	0.857	0.62	1.52468e-39	GSTP1
N4BP2L2	8.80736e-23	0.310003	0.321	0.135	2.95381e-18	N4BP2L2
TMEM59	6.07517e-40	0.30979	0.492	0.205	2.03749e-35	TMEM59
AL118516.1	4.3032e-18	0.30942	0.135	0.035	1.44321e-13	AL118516.1
HBEGF	3.26027e-20	0.308158	0.173	0.05	1.09343e-15	HBEGF
ARL6IP6	6.31048e-23	0.306742	0.22	0.078	2.11641e-18	ARL6IP6
BCL11A	6.77763e-27	0.306137	0.205	0.048	2.27308e-22	BCL11A
NDFIP2	6.85593e-28	0.305463	0.368	0.149	2.29934e-23	NDFIP2
GPBP1	4.11725e-28	0.305376	0.305	0.105	1.38084e-23	GPBP1
RAN	4.06417e-43	0.304531	0.616	0.309	1.36304e-38	RAN
CYP3A5	4.41962e-16	0.303324	0.113	0.035	1.48225e-11	CYP3A5
CAPNS2	3.04944e-28	0.301041	0.345	0.123	1.02272e-23	CAPNS2
MT-CO2	1.15003e-54	0.300311	0.964	0.945	3.85696e-50	MT-CO2
SOX15	4.2237e-29	0.299325	0.41	0.17	1.41654e-24	SOX15
MGST2	9.37737e-27	0.298946	0.348	0.134	3.14498e-22	MGST2
RTN3	7.37493e-26	0.29604	0.343	0.14	2.4734e-21	RTN3
SRSF7	7.19252e-26	0.295511	0.37	0.154	2.41223e-21	SRSF7
TFAP2C	1.63295e-26	0.294495	0.28	0.095	5.4766e-22	TFAP2C
BAIAP2	5.64902e-29	0.293811	0.339	0.123	1.89457e-24	BAIAP2
SMG1	1.7186e-22	0.292978	0.262	0.1	5.76384e-18	SMG1
SPPL3	3.87357e-22	0.292481	0.149	0.036	1.29912e-17	SPPL3
CRABP2	2.02192e-22	0.292159	0.296	0.104	6.78111e-18	CRABP2
PRKDC	1.50221e-19	0.291382	0.251	0.099	5.03813e-15	PRKDC
PSMA4	3.4395e-28	0.290793	0.316	0.111	1.15354e-23	PSMA4
PSME2	9.57281e-22	0.290498	0.348	0.144	3.21053e-17	PSME2
TMBIM1	1.76027e-29	0.290419	0.345	0.134	5.90358e-25	TMBIM1
CDC42EP1	2.84723e-26	0.290035	0.216	0.052	9.54903e-22	CDC42EP1
TPPP3	6.75841e-22	0.289803	0.352	0.153	2.26664e-17	TPPP3
CCDC47	1.12155e-25	0.289546	0.305	0.118	3.76145e-21	CCDC47
PNISR	1.41311e-24	0.289272	0.293	0.111	4.7393e-20	PNISR
PLPP2	4.70052e-21	0.287763	0.266	0.106	1.57646e-16	PLPP2
ARL6IP1	3.31031e-24	0.286953	0.462	0.229	1.11021e-19	ARL6IP1
ANGPTL4	6.3116e-24	0.286537	0.125	0.023	2.11678e-19	ANGPTL4
ATP2B4	8.90111e-20	0.285337	0.256	0.102	2.98526e-15	ATP2B4
PLTP	4.83322e-25	0.284018	0.256	0.083	1.62097e-20	PLTP
EFNB1	3.49534e-27	0.283972	0.198	0.053	1.17227e-22	EFNB1
LTBR	1.78172e-23	0.281032	0.216	0.074	5.97552e-19	LTBR
VCP	1.09666e-24	0.280185	0.316	0.124	3.67798e-20	VCP
MYCBP2	1.86094e-19	0.279903	0.305	0.136	6.24121e-15	MYCBP2
TMTC3	2.23707e-21	0.278582	0.143	0.033	7.5027e-17	TMTC3
DAAM1	9.7935e-24	0.278276	0.311	0.124	3.28454e-19	DAAM1
KLF5	4.54554e-30	0.277846	0.538	0.277	1.52448e-25	KLF5
IL1RN	4.78673e-18	0.277783	0.215	0.079	1.60537e-13	IL1RN
CCT2	4.6071e-25	0.275902	0.393	0.175	1.54513e-20	CCT2
SIK1B	4.75295e-15	0.275739	0.126	0.039	1.59404e-10	SIK1B
JUNB	3.23352e-35	0.274805	0.718	0.444	1.08446e-30	JUNB
EIF6	3.21569e-25	0.274243	0.384	0.16	1.07848e-20	EIF6
IFRD1	6.6525e-18	0.273611	0.224	0.085	2.23112e-13	IFRD1
HSD17B10	2.51695e-27	0.272811	0.319	0.111	8.44134e-23	HSD17B10
IGSF8	1.77595e-23	0.272127	0.215	0.069	5.95617e-19	IGSF8
THEM5	2.01699e-13	0.271201	0.23	0.096	6.76457e-09	THEM5
TAF1D	5.47161e-20	0.270237	0.309	0.131	1.83507e-15	TAF1D
TECR	5.6034e-28	0.270052	0.527	0.265	1.87927e-23	TECR
CD82	1.56744e-24	0.26999	0.296	0.107	5.25687e-20	CD82
GATA3	2.60326e-22	0.269333	0.357	0.151	8.73082e-18	GATA3
TNFRSF19	5.9029e-19	0.268883	0.25	0.094	1.97971e-14	TNFRSF19
LMNA	2.36425e-36	0.268686	0.603	0.315	7.92921e-32	LMNA
UQCRC1	6.66306e-26	0.267281	0.447	0.209	2.23466e-21	UQCRC1
SMPDL3A	1.66267e-18	0.26704	0.201	0.074	5.57625e-14	SMPDL3A
PTPRF	2.89375e-18	0.267	0.235	0.091	9.70506e-14	PTPRF
IER5	3.43977e-18	0.266401	0.13	0.035	1.15363e-13	IER5
PTPRZ1	7.2202e-19	0.266095	0.166	0.049	2.42151e-14	PTPRZ1
RPN2	1.55737e-20	0.265834	0.229	0.079	5.2231e-16	RPN2
IP6K2	1.16186e-22	0.264907	0.227	0.068	3.89664e-18	IP6K2
TNFSF10	4.55183e-21	0.264622	0.197	0.05	1.52659e-16	TNFSF10
JAG1	1.5612e-21	0.264135	0.218	0.078	5.23596e-17	JAG1
CSTA	3.05677e-14	0.263333	0.369	0.202	1.02518e-09	CSTA
EPRS	1.15354e-19	0.263184	0.219	0.074	3.86874e-15	EPRS
NABP1	6.05393e-13	0.262953	0.109	0.035	2.03037e-08	NABP1
TMEM50A	1.83304e-25	0.26095	0.406	0.174	6.14765e-21	TMEM50A
TLE4	3.53083e-18	0.260855	0.164	0.051	1.18417e-13	TLE4
DSG3	6.55975e-18	0.260703	0.222	0.083	2.20001e-13	DSG3
TKT	1.8567e-24	0.259529	0.379	0.159	6.22701e-20	TKT
RPS26	4.01595e-19	0.2585	0.829	0.679	1.34687e-14	RPS26
CBWD1	2.11857e-23	0.258295	0.148	0.029	7.10528e-19	CBWD1
ZC3H12A	3.16266e-23	0.25812	0.407	0.189	1.06069e-18	ZC3H12A
HOOK2	1.81728e-21	0.257684	0.203	0.062	6.0948e-17	HOOK2
MRPL23	1.86548e-32	0.25637	0.126	0.01	6.25646e-28	MRPL23
SSR4	3.43937e-27	0.255973	0.529	0.27	1.1535e-22	SSR4
ABLIM1	7.31013e-25	0.255519	0.331	0.127	2.45167e-20	ABLIM1
HEXIM1	3.71031e-20	0.254948	0.273	0.104	1.24437e-15	HEXIM1
HMGCR	1.74019e-18	0.25435	0.141	0.042	5.83624e-14	HMGCR
VDAC1	6.64786e-25	0.254217	0.43	0.199	2.22956e-20	VDAC1
TMED9	9.56653e-22	0.25413	0.225	0.072	3.20842e-17	TMED9
CACYBP	4.65241e-24	0.253271	0.309	0.108	1.56033e-19	CACYBP
F12	1.68251e-20	0.252537	0.158	0.04	5.64279e-16	F12
EIF3K	4.64233e-36	0.252347	0.708	0.432	1.55694e-31	EIF3K
DDR1	7.95197e-17	0.252264	0.187	0.069	2.66693e-12	DDR1
KIF5B	4.82462e-23	0.251451	0.313	0.121	1.61808e-18	KIF5B
TUBB4B	8.13793e-26	0.250636	0.611	0.348	2.7293e-21	TUBB4B
RPS23	3.75073e-24	-0.268503	0.962	0.972	1.25792e-19	RPS23
GAS6	1.82643e-08	-0.270273	0.068	0.114	0.000612548	GAS6
RPS24	4.53706e-24	-0.282011	0.975	0.975	1.52164e-19	RPS24
RPL26	5.91592e-26	-0.290828	0.962	0.965	1.98408e-21	RPL26
RPS18	1.08926e-24	-0.292093	0.983	0.981	3.65315e-20	RPS18
RPL30	1.29468e-32	-0.297059	0.971	0.975	4.3421e-28	RPL30
MTCH1	1.73165e-07	-0.300438	0.084	0.114	0.0058076	MTCH1
RPS14	8.59878e-37	-0.307226	0.976	0.984	2.88386e-32	RPS14
APOD	2.03554e-10	-0.314024	0.075	0.119	6.82681e-06	APOD
RPS25	4.7248e-13	-0.320589	0.912	0.887	1.5846e-08	RPS25
RPL32	2.83473e-51	-0.324969	0.98	0.989	9.50712e-47	RPL32
RHOV	9.06127e-09	-0.334615	0.119	0.154	0.000303897	RHOV
RPS4X	1.03097e-40	-0.345186	0.975	0.982	3.45768e-36	RPS4X
CRNDE	2.65756e-12	-0.348177	0.062	0.109	8.91292e-08	CRNDE
RPL39	6.74052e-28	-0.353942	0.953	0.939	2.26064e-23	RPL39
TSPAN3	5.6628e-12	-0.361195	0.072	0.122	1.89919e-07	TSPAN3
RBM17	3.71072e-08	-0.370601	0.093	0.124	0.0012445	RBM17
MZT2B	1.84756e-16	-0.375128	0.069	0.132	6.19633e-12	MZT2B
RNF11	1.82355e-12	-0.380502	0.092	0.133	6.11581e-08	RNF11
EBPL	5.87267e-30	-0.389207	0.023	0.117	1.96957e-25	EBPL
RPL27A	8.79157e-09	-0.389436	0.695	0.638	0.000294852	RPL27A
RPS21	1.98633e-14	-0.392076	0.857	0.819	6.66175e-10	RPS21
CTNNBIP1	8.45404e-10	-0.396946	0.167	0.192	2.83531e-05	CTNNBIP1
RPL27	9.57765e-11	-0.40559	0.778	0.728	3.21215e-06	RPL27
RPL23	2.23006e-08	-0.406722	0.662	0.608	0.000747918	RPL23
TOMM7	7.62985e-09	-0.411887	0.581	0.537	0.00025589	TOMM7
ATP5ME	8.2292e-08	-0.418484	0.205	0.207	0.00275991	ATP5ME
RPL31	3.80545e-10	-0.418689	0.737	0.684	1.27627e-05	RPL31
RPL36	4.64095e-33	-0.423613	0.921	0.907	1.55648e-28	RPL36
RPL35A	1.20834e-41	-0.432825	0.939	0.939	4.05253e-37	RPL35A
NENF	6.40437e-36	-0.439278	0.013	0.108	2.1479e-31	NENF
PRELID1	9.81748e-18	-0.446542	0.073	0.139	3.29259e-13	PRELID1
RPS28	7.52387e-69	-0.454205	0.955	0.965	2.52336e-64	RPS28
CCDC80	6.71445e-07	-0.456071	0.081	0.114	0.0225189	CCDC80
MT2A	3.4486e-11	-0.460016	0.45	0.456	1.15659e-06	MT2A
CYC1	1.2382e-15	-0.466911	0.105	0.154	4.15266e-11	CYC1
HLA-DRB1	1.18662e-08	-0.474527	0.086	0.129	0.000397967	HLA-DRB1
MGP	9.28342e-07	-0.478771	0.105	0.136	0.0311347	MGP
LGALS1	1.39021e-08	-0.496336	0.181	0.215	0.000466248	LGALS1
MT1G	3.50985e-13	-0.498138	0.15	0.192	1.17713e-08	MT1G
RPL35	1.30249e-38	-0.512681	0.887	0.881	4.36828e-34	RPL35
CLTB	6.11397e-09	-0.51781	0.253	0.246	0.00020505	CLTB
LGALS7	1.73467e-09	-0.532235	0.838	0.759	5.81775e-05	LGALS7
CST3	2.26143e-08	-0.533714	0.33	0.304	0.00075844	CST3
TMSB10	1.9564e-12	-0.542064	0.733	0.692	6.56136e-08	TMSB10
MT-ATP8	1.73422e-16	-0.544075	0.774	0.769	5.81621e-12	MT-ATP8
IGFBP5	1.40446e-11	-0.549841	0.098	0.143	4.71027e-07	IGFBP5
ATP5F1E	5.16805e-18	-0.56092	0.484	0.5	1.73326e-13	ATP5F1E
BAG1	4.11495e-22	-0.565194	0.125	0.197	1.38007e-17	BAG1
RPL37	1.88142e-81	-0.580116	0.925	0.945	6.30992e-77	RPL37
KLF3	2.33516e-21	-0.584043	0.122	0.192	7.83167e-17	KLF3
YBX1	3.00981e-08	-0.584133	0.472	0.416	0.00100943	YBX1
MT1X	1.63396e-29	-0.603576	0.804	0.809	5.47998e-25	MT1X
MT-ND6	6.66499e-09	-0.619811	0.363	0.375	0.000223531	MT-ND6
HIST1H4C	4.77914e-22	-0.629238	0.226	0.3	1.60283e-17	HIST1H4C
PTMS	1.45264e-27	-0.631805	0.088	0.178	4.87185e-23	PTMS
CRTAP	2.48738e-27	-0.633264	0.086	0.17	8.34218e-23	CRTAP
FTH1	2.24038e-10	-0.638405	0.707	0.674	7.51377e-06	FTH1
RPL37A	2.38868e-57	-0.643922	0.844	0.856	8.01117e-53	RPL37A
GNB2	3.77207e-29	-0.65382	0.134	0.218	1.26508e-24	GNB2
RPL34	2.32942e-148	-0.666204	0.954	0.976	7.81242e-144	RPL34
CD74	6.07188e-13	-0.669737	0.224	0.274	2.03639e-08	CD74
SPARCL1	1.2107e-16	-0.683649	0.078	0.13	4.06045e-12	SPARCL1
S100A6	1.70937e-21	-0.728793	0.519	0.548	5.73287e-17	S100A6
RPS27	4.17175e-120	-0.730555	0.896	0.934	1.39912e-115	RPS27
CRIP1	2.72883e-39	-0.735353	0.503	0.587	9.15194e-35	CRIP1
RPL38	7.02244e-49	-0.744816	0.625	0.664	2.35519e-44	RPL38
ADIRF	1.64613e-19	-0.749186	0.156	0.216	5.52081e-15	ADIRF
CFD	1.2323e-09	-0.751023	0.134	0.147	4.1329e-05	CFD
CHCHD10	2.03589e-38	-0.787363	0.049	0.142	6.82797e-34	CHCHD10
MT-ND3	3.76231e-75	-0.790416	0.809	0.845	1.2618e-70	MT-ND3
RPS29	3.46299e-51	-0.835774	0.582	0.619	1.16142e-46	RPS29
NFKBIA	7.04091e-33	-0.844662	0.496	0.504	2.36138e-28	NFKBIA
HBB	4.61412e-08	-0.958324	0.063	0.108	0.00154748	HBB
RAC1	8.04e-58	-0.96988	0.196	0.337	2.69646e-53	RAC1
CLU	2.08974e-38	-1.00709	0.053	0.164	7.00856e-34	CLU
ATP5F1D	1.10535e-104	-1.17823	0.077	0.312	3.70711e-100	ATP5F1D
VIM	2.11946e-32	-1.19071	0.365	0.407	7.10823e-28	VIM
IGFBP7	2.64391e-52	-1.20118	0.043	0.175	8.86715e-48	IGFBP7
CCL21	2.8229e-41	-1.40875	0.022	0.132	9.46745e-37	CCL21

## Sheet: C5 FB EC
	p_val	avg_logFC	pct.1	pct.2	p_val_adj	Gene
TNFAIP6	2.54262e-100	2.00695	0.725	0.11	8.52744e-96	TNFAIP6
CCL18	1.20533e-75	1.76343	0.548	0.008	4.04242e-71	CCL18
MT2A	1.7423e-86	1.52285	0.926	0.626	5.84331e-82	MT2A
CCL5	3.3895e-66	1.34468	0.621	0.075	1.13677e-61	CCL5
C1QC	4.95548e-57	1.31905	0.561	0.055	1.66197e-52	C1QC
DUSP2	1.04538e-68	1.25613	0.657	0.098	3.50601e-64	DUSP2
SOD2	6.42738e-68	1.21288	0.845	0.484	2.15561e-63	SOD2
F13A1	6.94574e-55	1.20208	0.623	0.146	2.32946e-50	F13A1
TNC	1.68726e-51	1.14789	0.507	0.075	5.65875e-47	TNC
FTH1	1.54779e-32	1.13408	0.977	0.976	5.19099e-28	FTH1
C1QB	8.55429e-46	1.11675	0.47	0.043	2.86894e-41	C1QB
MT1E	1.38523e-42	1.11528	0.594	0.236	4.64579e-38	MT1E
CXCL9	6.47665e-41	1.05885	0.306	0	2.17214e-36	CXCL9
MT1M	2.31616e-44	1.02091	0.646	0.228	7.76793e-40	MT1M
MT1X	2.0645e-46	1.01452	0.789	0.449	6.92393e-42	MT1X
TMEM176A	3.24822e-38	0.979246	0.555	0.169	1.08939e-33	TMEM176A
C1QA	6.92266e-34	0.943401	0.452	0.071	2.32172e-29	C1QA
TMEM176B	3.77375e-35	0.932818	0.511	0.138	1.26564e-30	TMEM176B
ADH1B	3.63428e-60	0.929148	0.776	0.248	1.21886e-55	ADH1B
RNASE1	4.88275e-44	0.920086	0.889	0.602	1.63758e-39	RNASE1
TYROBP	1.61295e-36	0.876335	0.519	0.106	5.40952e-32	TYROBP
PTGDS	1.82598e-38	0.865211	0.544	0.114	6.12396e-34	PTGDS
IL32	6.07647e-34	0.855662	0.678	0.339	2.03793e-29	IL32
AIF1	6.66936e-31	0.852191	0.42	0.071	2.23677e-26	AIF1
CCL4	1.80805e-59	0.810412	0.619	0.067	6.06383e-55	CCL4
CST3	2.1515e-15	0.802167	0.948	0.957	7.21569e-11	CST3
CXCL10	1.05709e-28	0.790005	0.238	0	3.54528e-24	CXCL10
C1S	4.50916e-54	0.787122	0.85	0.417	1.51228e-49	C1S
DPT	8.35392e-28	0.786823	0.619	0.291	2.80174e-23	DPT
S100A4	9.25365e-44	0.784423	0.959	0.815	3.10349e-39	S100A4
ZFP36L2	3.83374e-26	0.761813	0.885	0.764	1.28576e-21	ZFP36L2
CXCL3	4.92126e-29	0.755481	0.452	0.11	1.65049e-24	CXCL3
SELENOP	4.01037e-37	0.748324	0.855	0.594	1.345e-32	SELENOP
PLAUR	5.50325e-25	0.729818	0.431	0.13	1.84568e-20	PLAUR
CTSC	3.16783e-21	0.724827	0.696	0.445	1.06243e-16	CTSC
MS4A6A	6.11399e-22	0.718438	0.326	0.059	2.05051e-17	MS4A6A
CEBPD	1.13656e-21	0.713864	0.739	0.535	3.8118e-17	CEBPD
PTPRC	1.67655e-25	0.712345	0.406	0.098	5.62282e-21	PTPRC
CRIP1	7.61428e-30	0.711417	0.932	0.815	2.55368e-25	CRIP1
GZMK	8.07104e-24	0.700029	0.296	0.024	2.70686e-19	GZMK
FCER1G	2.74578e-24	0.69924	0.39	0.079	9.20881e-20	FCER1G
LINC01436	2.26494e-25	0.691253	0.249	0.031	7.59614e-21	LINC01436
MAMDC2	3.56214e-20	0.690054	0.338	0.122	1.19467e-15	MAMDC2
CXCL1	3.0674e-22	0.686441	0.229	0.012	1.02874e-17	CXCL1
TPSAB1	4.68186e-24	0.674598	0.2	0	1.5702e-19	TPSAB1
LCP1	8.06677e-23	0.657802	0.375	0.11	2.70543e-18	LCP1
NDUFA3	1.05885e-13	0.654208	0.433	0.295	3.55117e-09	NDUFA3
CILP	8.67594e-21	0.651198	0.325	0.079	2.90974e-16	CILP
CEBPB	1.73873e-16	0.647733	0.301	0.13	5.83137e-12	CEBPB
THBS1	1.233e-17	0.642598	0.434	0.209	4.13522e-13	THBS1
RGS10	4.60426e-18	0.642547	0.391	0.154	1.54418e-13	RGS10
CD3E	5.52518e-20	0.63918	0.273	0.043	1.85304e-15	CD3E
EGR1	8.57211e-25	0.638238	0.689	0.374	2.87491e-20	EGR1
CD68	1.14622e-17	0.62141	0.366	0.138	3.84418e-13	CD68
ALOX5AP	5.80999e-16	0.620407	0.271	0.079	1.94855e-11	ALOX5AP
ANXA1	3.90937e-26	0.614878	0.924	0.776	1.31113e-21	ANXA1
EMP3	1.21383e-20	0.611039	0.715	0.453	4.07093e-16	EMP3
RGS1	3.91151e-20	0.608069	0.22	0.024	1.31184e-15	RGS1
CXCL2	3.22882e-31	0.606306	0.654	0.28	1.08288e-26	CXCL2
APOD	4.13098e-63	0.6025	0.896	0.508	1.38545e-58	APOD
RPL39	2.06286e-24	0.601617	0.991	0.976	6.91843e-20	RPL39
MRC1	6.59388e-17	0.600275	0.369	0.142	2.21146e-12	MRC1
CST7	1.29668e-18	0.59994	0.272	0.043	4.3488e-14	CST7
HIGD2A	3.14993e-12	0.599699	0.578	0.441	1.05642e-07	HIGD2A
ACTB	1.26675e-42	0.592995	0.997	0.992	4.24844e-38	ACTB
CD44	1.28193e-18	0.591026	0.654	0.469	4.29932e-14	CD44
CYR61	2.48586e-16	0.587965	0.595	0.382	8.33708e-12	CYR61
SOD3	2.4338e-22	0.583968	0.738	0.461	8.16248e-18	SOD3
NNMT	2.40797e-17	0.575583	0.702	0.504	8.07586e-13	NNMT
CD37	8.25428e-15	0.5748	0.304	0.102	2.76832e-10	CD37
FOLR2	1.69114e-16	0.560407	0.248	0.035	5.67173e-12	FOLR2
ZNF331	1.11222e-16	0.557407	0.439	0.209	3.73018e-12	ZNF331
TPSB2	6.80394e-18	0.55686	0.17	0.004	2.28191e-13	TPSB2
MS4A7	1.57309e-16	0.55325	0.208	0.035	5.27584e-12	MS4A7
GPX4	5.3852e-19	0.549476	0.851	0.705	1.80609e-14	GPX4
PLAC9	1.84836e-20	0.54758	0.784	0.555	6.19902e-16	PLAC9
C3	1.2015e-22	0.539065	0.546	0.22	4.02958e-18	C3
VCAM1	3.68718e-14	0.539045	0.32	0.126	1.23661e-09	VCAM1
MMP19	5.48934e-14	0.537035	0.226	0.071	1.84101e-09	MMP19
CCL13	6.37712e-16	0.531881	0.179	0.016	2.13876e-11	CCL13
RGCC	2.95678e-18	0.530409	0.462	0.197	9.91645e-14	RGCC
STK17B	3.49726e-14	0.528658	0.259	0.102	1.17291e-09	STK17B
MT1F	7.66328e-15	0.523664	0.219	0.051	2.57011e-10	MT1F
CTSS	1.19716e-10	0.521122	0.355	0.217	4.01505e-06	CTSS
ATP5ME	5.21053e-09	0.519232	0.469	0.378	0.000174751	ATP5ME
RASD1	5.15202e-11	0.513965	0.365	0.205	1.72788e-06	RASD1
CTSK	2.9619e-45	0.509971	0.829	0.378	9.93361e-41	CTSK
IL7R	2.36363e-15	0.508102	0.248	0.051	7.92713e-11	IL7R
CD302	3.13846e-11	0.507574	0.399	0.272	1.05258e-06	CD302
TAGAP	1.37507e-11	0.503086	0.285	0.126	4.61171e-07	TAGAP
RARRES2	2.38632e-13	0.501396	0.463	0.264	8.00323e-09	RARRES2
HLA-DQB1	5.3959e-18	0.498215	0.757	0.555	1.80968e-13	HLA-DQB1
AC020916.1	1.39889e-13	0.497547	0.323	0.146	4.69159e-09	AC020916.1
GEM	5.94886e-21	0.49553	0.58	0.287	1.99513e-16	GEM
VASN	5.27068e-11	0.494377	0.353	0.197	1.76768e-06	VASN
MEG3	3.60865e-11	0.493432	0.239	0.106	1.21027e-06	MEG3
MMP9	3.26413e-15	0.490902	0.185	0.016	1.09472e-10	MMP9
ARPC3	3.64329e-09	0.489812	0.725	0.61	0.000122189	ARPC3
DUSP1	3.10955e-21	0.489376	0.917	0.827	1.04288e-16	DUSP1
CD163	4.55599e-15	0.487373	0.167	0.016	1.52799e-10	CD163
COTL1	1.333e-11	0.487195	0.401	0.224	4.47062e-07	COTL1
PTPRCAP	2.31915e-12	0.48694	0.276	0.087	7.77798e-08	PTPRCAP
CD69	4.57725e-12	0.481892	0.228	0.067	1.53512e-07	CD69
LEPR	2.41914e-12	0.479224	0.379	0.22	8.11333e-08	LEPR
LGMN	4.23565e-09	0.476404	0.287	0.181	0.000142055	LGMN
PLA2G2A	1.18399e-15	0.475049	0.22	0.035	3.97088e-11	PLA2G2A
TXN	1.90174e-09	0.47473	0.825	0.752	6.37805e-05	TXN
RAC2	1.01089e-13	0.470719	0.246	0.059	3.39033e-09	RAC2
MYL9	7.28671e-24	0.462609	0.782	0.488	2.44382e-19	MYL9
CHMP1B	9.48905e-09	0.462211	0.243	0.13	0.000318244	CHMP1B
RPS26	7.30914e-23	0.461267	0.978	0.937	2.45134e-18	RPS26
DDIT4	1.02872e-11	0.458883	0.608	0.433	3.45011e-07	DDIT4
RAB31	2.28756e-08	0.452536	0.296	0.209	0.000767201	RAB31
FOSB	8.69881e-18	0.451218	0.695	0.445	2.91741e-13	FOSB
HAS2	6.48307e-14	0.451147	0.171	0.035	2.17429e-09	HAS2
COL18A1	6.12077e-09	0.438494	0.43	0.319	0.000205279	COL18A1
CNN2	2.25381e-09	0.438059	0.37	0.244	7.55883e-05	CNN2
BEST1	3.74283e-10	0.437311	0.162	0.047	1.25527e-05	BEST1
PLEKHH2	1.12215e-10	0.436689	0.199	0.075	3.76348e-06	PLEKHH2
NUPR1	3.06825e-08	0.436069	0.608	0.512	0.00102903	NUPR1
KLF6	3.21208e-11	0.435375	0.771	0.65	1.07727e-06	KLF6
SERPING1	1.32959e-21	0.434755	0.905	0.744	4.45919e-17	SERPING1
PDE4B	1.43614e-10	0.429306	0.187	0.063	4.81653e-06	PDE4B
CD2	4.50213e-11	0.428845	0.178	0.043	1.50992e-06	CD2
HLA-DPA1	4.97083e-24	0.42866	0.916	0.713	1.66712e-19	HLA-DPA1
NKG7	3.73573e-16	0.427521	0.296	0.055	1.25289e-11	NKG7
HCST	5.68562e-10	0.426793	0.303	0.138	1.90684e-05	HCST
TRBV7-2	9.3374e-15	0.424153	0.12	0	3.13158e-10	TRBV7-2
FGF7	3.27074e-08	0.422671	0.204	0.114	0.00109694	FGF7
SRGN	4.05991e-12	0.422564	0.559	0.37	1.36161e-07	SRGN
SKP1	3.08459e-07	0.420348	0.781	0.705	0.0103451	SKP1
ZEB2	4.39387e-07	0.416906	0.325	0.244	0.0147362	ZEB2
C5AR1	1.89416e-12	0.414925	0.195	0.024	6.35265e-08	C5AR1
APOE	2.05855e-27	0.41419	0.71	0.331	6.90395e-23	APOE
RPS13	1.48858e-15	0.412483	0.993	0.98	4.99239e-11	RPS13
SAMSN1	9.86529e-10	0.411987	0.173	0.055	3.30862e-05	SAMSN1
ARHGDIB	3.23152e-08	0.411333	0.502	0.374	0.00108379	ARHGDIB
SERPINF1	4.18709e-23	0.409413	0.771	0.453	1.40427e-18	SERPINF1
CTSB	4.92214e-07	0.407689	0.522	0.417	0.0165079	CTSB
SYAP1	3.14344e-07	0.402225	0.277	0.209	0.0105425	SYAP1
ZFP36	2.50921e-36	0.400751	0.982	0.886	8.41539e-32	ZFP36
PLTP	6.6038e-08	0.400031	0.449	0.303	0.00221478	PLTP
HLA-DQA1	6.97112e-14	0.399967	0.759	0.559	2.33797e-09	HLA-DQA1
FOS	1.46421e-37	0.398518	0.977	0.843	4.91067e-33	FOS
F2R	2.05647e-08	0.398188	0.256	0.142	0.000689699	F2R
ARL4C	6.65238e-09	0.39626	0.214	0.102	0.000223108	ARL4C
CXCL8	1.19193e-09	0.395861	0.196	0.047	3.99751e-05	CXCL8
FILIP1L	7.7228e-09	0.395148	0.459	0.331	0.000259007	FILIP1L
EMB	2.21785e-09	0.395017	0.167	0.063	7.43823e-05	EMB
HCLS1	3.43193e-08	0.394145	0.211	0.11	0.001151	HCLS1
MXRA8	8.99806e-08	0.393103	0.421	0.26	0.00301777	MXRA8
ATP5MC2	5.54617e-08	0.388835	0.883	0.831	0.00186007	ATP5MC2
STAT1	7.94751e-07	0.387071	0.291	0.213	0.0266544	STAT1
GABARAP	3.84948e-10	0.386619	0.878	0.764	1.29104e-05	GABARAP
THBS2	9.94587e-12	0.381116	0.445	0.232	3.33565e-07	THBS2
COL6A1	1.86027e-16	0.378211	0.725	0.476	6.23898e-12	COL6A1
RPL11	1.02891e-21	0.377948	0.998	0.996	3.45075e-17	RPL11
CD3D	2.23481e-08	0.372957	0.203	0.071	0.00074951	CD3D
LSP1	4.97113e-07	0.372126	0.353	0.228	0.0166722	LSP1
FAU	4.27198e-14	0.370867	0.993	0.988	1.43274e-09	FAU
FHL1	1.13922e-06	0.370486	0.494	0.394	0.0382073	FHL1
ITGB2	1.06766e-09	0.368841	0.215	0.067	3.58072e-05	ITGB2
COMP	1.24821e-09	0.364907	0.157	0.031	4.18624e-05	COMP
BTG1	7.67923e-11	0.362013	0.818	0.705	2.57546e-06	BTG1
LGALS1	3.54775e-18	0.359161	0.931	0.783	1.18984e-13	LGALS1
NR4A1	5.5253e-19	0.358938	0.866	0.638	1.85307e-14	NR4A1
CTSW	2.84226e-11	0.358721	0.245	0.067	9.53238e-07	CTSW
FMOD	4.74192e-07	0.357273	0.272	0.161	0.0159034	FMOD
C11orf96	9.1904e-09	0.357214	0.315	0.142	0.000308228	C11orf96
CD83	2.17876e-09	0.35527	0.313	0.138	7.30711e-05	CD83
PRDM1	6.09653e-09	0.354547	0.14	0.051	0.000204465	PRDM1
GBP5	7.22863e-11	0.352704	0.115	0.016	2.42434e-06	GBP5
LYZ	3.72847e-14	0.349986	0.294	0.067	1.25045e-09	LYZ
SPI1	6.49966e-08	0.348231	0.141	0.047	0.00217986	SPI1
S100A10	6.9154e-14	0.348031	0.989	0.972	2.31929e-09	S100A10
PSAP	5.42691e-14	0.340398	0.903	0.78	1.82008e-09	PSAP
MS4A4A	1.32401e-08	0.339377	0.12	0.024	0.000444047	MS4A4A
IRF1	8.29984e-12	0.338053	0.764	0.583	2.7836e-07	IRF1
HPGD	1.16603e-06	0.33501	0.228	0.118	0.0391062	HPGD
ATF3	7.76716e-13	0.333839	0.813	0.61	2.60495e-08	ATF3
GPR183	3.65194e-10	0.333519	0.233	0.067	1.22479e-05	GPR183
LCK	7.10223e-09	0.332013	0.124	0.028	0.000238195	LCK
LCP2	6.41136e-07	0.331445	0.138	0.071	0.0215024	LCP2
FYB1	1.74546e-09	0.331221	0.234	0.094	5.85391e-05	FYB1
CH25H	1.93922e-07	0.328954	0.21	0.098	0.00650375	CH25H
ABCA1	4.67075e-07	0.3267	0.172	0.098	0.0156648	ABCA1
SELENOM	1.65593e-07	0.325335	0.791	0.677	0.00555366	SELENOM
SOCS1	1.14274e-06	0.324501	0.17	0.083	0.0383254	SOCS1
FGL2	1.15168e-07	0.322198	0.519	0.362	0.0038625	FGL2
B2M	5.85537e-49	0.321758	1	1	1.96378e-44	B2M
AREG	1.19591e-06	0.320735	0.265	0.114	0.0401086	AREG
SLC39A8	1.88906e-07	0.317727	0.144	0.055	0.00633554	SLC39A8
C1R	5.34735e-09	0.317406	0.514	0.327	0.00017934	C1R
IER2	2.87454e-08	0.315301	0.733	0.602	0.000964064	IER2
TTC39C	2.07169e-07	0.311041	0.147	0.059	0.00694803	TTC39C
NAMPT	7.80742e-07	0.310335	0.514	0.409	0.0261845	NAMPT
VAMP8	5.81124e-07	0.306699	0.242	0.126	0.0194897	VAMP8
RPL12	2.12908e-10	0.299973	0.996	1	7.1405e-06	RPL12
PNRC1	1.0167e-06	0.299711	0.808	0.74	0.0340981	PNRC1
MASP1	1.01629e-06	0.299463	0.137	0.063	0.0340845	MASP1
CD52	1.05024e-06	0.297867	0.215	0.087	0.0352228	CD52
CYTIP	1.66045e-07	0.296021	0.14	0.039	0.00556881	CYTIP
ITK	1.76565e-08	0.295173	0.101	0.024	0.000592165	ITK
IL10RA	6.90235e-07	0.291278	0.15	0.055	0.0231491	IL10RA
BCL2A1	1.20842e-07	0.290158	0.119	0.024	0.00405281	BCL2A1
GAPDH	6.33297e-11	0.289104	0.991	0.98	2.12395e-06	GAPDH
CD3G	3.61703e-07	0.288782	0.132	0.043	0.0121308	CD3G
REL	1.00557e-06	0.28815	0.467	0.354	0.0337249	REL
BIRC3	3.89095e-07	0.288128	0.401	0.264	0.0130495	BIRC3
HLA-DRA	3.44606e-22	0.2851	0.95	0.783	1.15574e-17	HLA-DRA
S100A6	5.8916e-12	0.281313	0.996	0.992	1.97593e-07	S100A6
CD8A	1.18934e-06	0.28131	0.117	0.031	0.0398881	CD8A
TAGLN	2.91686e-19	0.280928	0.667	0.323	9.78255e-15	TAGLN
HLA-DRB1	9.02507e-17	0.278133	0.952	0.823	3.02683e-12	HLA-DRB1
FBLN2	3.85208e-10	0.277886	0.656	0.453	1.29191e-05	FBLN2
FTL	5.81852e-11	0.27437	0.991	0.976	1.95141e-06	FTL
AEBP1	1.06656e-08	0.273285	0.62	0.453	0.000357703	AEBP1
ZFP36L1	1.07567e-12	0.270606	0.952	0.89	3.60758e-08	ZFP36L1
SH3BGRL3	1.23678e-06	0.267856	0.909	0.85	0.0414791	SH3BGRL3
HLA-DPB1	3.02294e-13	0.26763	0.864	0.709	1.01383e-08	HLA-DPB1
ELL2	1.03713e-06	0.265392	0.103	0.039	0.0347833	ELL2
IL1B	1.31271e-08	0.257926	0.176	0.035	0.000440258	IL1B
LUM	1.22204e-12	0.256221	0.669	0.394	4.09847e-08	LUM
IMPDH2	1.87884e-07	-0.250612	0.213	0.402	0.00630125	IMPDH2
TIE1	3.61271e-08	-0.251446	0.095	0.26	0.00121163	TIE1
FBL	5.58998e-09	-0.252189	0.236	0.476	0.000187477	FBL
THSD1	1.07995e-09	-0.252395	0.036	0.157	3.62194e-05	THSD1
UXT	2.31259e-09	-0.252481	0.352	0.598	7.75596e-05	UXT
HS3ST1	8.69018e-10	-0.252982	0.023	0.106	2.91451e-05	HS3ST1
EDNRB	9.40231e-08	-0.253511	0.064	0.197	0.00315335	EDNRB
QARS	4.87272e-07	-0.253583	0.117	0.283	0.0163421	QARS
CPXM2	1.12411e-08	-0.254938	0.056	0.185	0.000377004	CPXM2
CCT6A	3.73903e-08	-0.25511	0.274	0.5	0.00125399	CCT6A
PDE2A	1.42497e-09	-0.255149	0.076	0.256	4.77906e-05	PDE2A
DDOST	5.21563e-08	-0.256702	0.246	0.461	0.00174922	DDOST
LIMA1	2.25692e-07	-0.25735	0.27	0.476	0.00756925	LIMA1
MGST2	2.1884e-08	-0.258701	0.208	0.425	0.000733945	MGST2
N4BP2L2	1.26238e-07	-0.258891	0.269	0.508	0.00423377	N4BP2L2
RPS5	1.09749e-16	-0.259382	0.96	0.984	3.68076e-12	RPS5
HHEX	6.21558e-08	-0.259667	0.063	0.209	0.00208458	HHEX
HOXD8	2.57536e-11	-0.259992	0.051	0.22	8.63725e-07	HOXD8
LAMA5	3.25946e-11	-0.26072	0.046	0.209	1.09316e-06	LAMA5
CNTNAP3B	6.75952e-11	-0.262791	0.038	0.197	2.26701e-06	CNTNAP3B
PTPRB	5.93112e-08	-0.264101	0.086	0.256	0.00198918	PTPRB
SH3BP5	2.5556e-07	-0.265392	0.234	0.421	0.00857096	SH3BP5
TNFAIP1	1.18159e-08	-0.268004	0.061	0.209	0.000396282	TNFAIP1
DOCK9	2.66772e-08	-0.268403	0.087	0.272	0.000894701	DOCK9
USP22	2.25619e-07	-0.269385	0.141	0.319	0.00756682	USP22
ROBO4	2.70722e-07	-0.269656	0.079	0.224	0.00907949	ROBO4
AFAP1L1	8.56791e-08	-0.270071	0.043	0.161	0.00287351	AFAP1L1
CDH5	1.04302e-07	-0.27158	0.137	0.327	0.00349807	CDH5
GNAI2	4.54719e-08	-0.271703	0.289	0.504	0.00152504	GNAI2
TMEM173	2.14086e-08	-0.272612	0.188	0.39	0.000718003	TMEM173
HNRNPH3	8.81831e-07	-0.272865	0.204	0.402	0.0295748	HNRNPH3
EIF3E	2.78305e-10	-0.272939	0.358	0.626	9.33381e-06	EIF3E
ZBTB16	4.88662e-10	-0.275887	0.095	0.283	1.63887e-05	ZBTB16
TCF4	2.90423e-07	-0.275951	0.439	0.65	0.00974021	TCF4
CTNNAL1	1.44581e-07	-0.278427	0.138	0.323	0.00484894	CTNNAL1
MANSC1	9.58722e-08	-0.278658	0.046	0.177	0.00321536	MANSC1
FKBP9	1.04412e-07	-0.279841	0.212	0.402	0.00350177	FKBP9
SPTAN1	1.57866e-07	-0.280462	0.34	0.591	0.00529452	SPTAN1
CFI	2.16778e-07	-0.281372	0.055	0.177	0.0072703	CFI
RPS27	7.69294e-14	-0.281784	0.975	0.98	2.58006e-09	RPS27
CLDN15	5.2985e-09	-0.28302	0.046	0.173	0.000177701	CLDN15
FZD4	7.76392e-10	-0.283255	0.07	0.244	2.60386e-05	FZD4
MATN2	1.71748e-07	-0.283969	0.15	0.343	0.00576009	MATN2
C1orf21	5.83198e-08	-0.284159	0.136	0.319	0.00195593	C1orf21
CALR	8.91393e-09	-0.284474	0.465	0.665	0.000298955	CALR
EEF1B2	1.44891e-09	-0.284969	0.777	0.874	4.85937e-05	EEF1B2
LIMCH1	1.57433e-08	-0.285452	0.086	0.26	0.000527999	LIMCH1
HRCT1	5.81326e-10	-0.286152	0.062	0.213	1.94965e-05	HRCT1
ERG	2.06558e-07	-0.286392	0.095	0.264	0.00692755	ERG
YWHAH	5.16421e-08	-0.28905	0.212	0.417	0.00173197	YWHAH
MGMT	1.98081e-10	-0.289626	0.164	0.409	6.64325e-06	MGMT
C9orf3	3.52196e-07	-0.290836	0.158	0.327	0.0118119	C9orf3
PGM5	5.63186e-11	-0.290985	0.05	0.193	1.88881e-06	PGM5
FLNB	1.07553e-07	-0.291555	0.125	0.323	0.00360712	FLNB
LIMS1	1.71257e-07	-0.292319	0.313	0.531	0.00574363	LIMS1
TACR1	2.36632e-08	-0.293491	0.06	0.209	0.000793615	TACR1
SLC9A3R2	1.55513e-07	-0.29451	0.091	0.244	0.0052156	SLC9A3R2
TSPAN8	2.13995e-09	-0.295172	0.057	0.173	7.17696e-05	TSPAN8
RALGAPA2	1.84841e-11	-0.295962	0.044	0.217	6.19919e-07	RALGAPA2
RPS11	3.02651e-10	-0.296816	0.766	0.858	1.01503e-05	RPS11
NORAD	4.33449e-07	-0.299587	0.253	0.453	0.014537	NORAD
EFNA1	2.36507e-07	-0.299788	0.156	0.327	0.00793196	EFNA1
ECE1	2.99318e-09	-0.29989	0.207	0.449	0.000100385	ECE1
FKBP1A	1.18702e-10	-0.301818	0.541	0.728	3.98102e-06	FKBP1A
C2CD4B	1.06067e-06	-0.302271	0.055	0.161	0.0355726	C2CD4B
PTPRM	9.0805e-09	-0.302934	0.092	0.26	0.000304542	PTPRM
PDLIM5	7.91132e-07	-0.303376	0.266	0.457	0.026533	PDLIM5
RAPGEF3	1.11015e-09	-0.303478	0.062	0.224	3.72323e-05	RAPGEF3
SEC14L1	5.06449e-08	-0.304583	0.184	0.398	0.00169853	SEC14L1
TSPAN13	2.66037e-14	-0.305166	0.048	0.224	8.92234e-10	TSPAN13
EEF2	1.03065e-11	-0.308652	0.813	0.921	3.4566e-07	EEF2
CLEC1A	2.19513e-08	-0.308891	0.05	0.161	0.000736203	CLEC1A
JAG1	3.96025e-08	-0.309116	0.119	0.276	0.00132819	JAG1
CRACR2B	2.20345e-10	-0.309144	0.05	0.197	7.38991e-06	CRACR2B
PTPRK	1.0488e-10	-0.309582	0.089	0.283	3.51746e-06	PTPRK
CD320	2.45102e-10	-0.310639	0.143	0.343	8.22023e-06	CD320
PTMS	1.53483e-08	-0.311799	0.453	0.65	0.000514753	PTMS
PRCP	4.39786e-08	-0.31227	0.399	0.567	0.00147495	PRCP
NFE2L1	1.84909e-07	-0.312765	0.136	0.323	0.00620148	NFE2L1
HLA-C	3.45215e-13	-0.313506	0.934	0.965	1.15778e-08	HLA-C
ELOVL7	1.05966e-11	-0.314949	0.032	0.165	3.55389e-07	ELOVL7
LUC7L3	5.86904e-10	-0.318911	0.262	0.528	1.96836e-05	LUC7L3
YBX3	1.22291e-08	-0.319527	0.368	0.594	0.00041014	YBX3
RPL35	2.28017e-16	-0.320745	0.92	0.953	7.64722e-12	RPL35
HOXD1	3.24455e-11	-0.320983	0.022	0.13	1.08816e-06	HOXD1
HNRNPA2B1	7.67357e-08	-0.321411	0.725	0.839	0.00257356	HNRNPA2B1
ARHGAP31	2.07093e-09	-0.321424	0.09	0.268	6.94548e-05	ARHGAP31
YES1	1.08123e-08	-0.321947	0.118	0.303	0.000362622	YES1
PTN	2.40848e-11	-0.323132	0.043	0.181	8.07755e-07	PTN
PNP	2.61011e-07	-0.326492	0.127	0.264	0.00875377	PNP
GIMAP1	3.41417e-10	-0.327464	0.152	0.35	1.14504e-05	GIMAP1
MT-ND4	8.27197e-13	-0.327589	0.959	0.992	2.77425e-08	MT-ND4
CTSH	2.01587e-08	-0.329338	0.416	0.583	0.000676084	CTSH
CCND1	6.63187e-10	-0.329507	0.132	0.327	2.2242e-05	CCND1
IL3RA	1.75222e-08	-0.330158	0.122	0.303	0.000587659	IL3RA
CAV2	4.08194e-10	-0.330549	0.242	0.469	1.369e-05	CAV2
FAM198B	5.92878e-08	-0.331006	0.103	0.264	0.00198839	FAM198B
UHRF2	8.045e-09	-0.331447	0.04	0.138	0.000269813	UHRF2
RPL21	5.69579e-11	-0.331594	0.674	0.819	1.91025e-06	RPL21
PIK3R3	1.47511e-09	-0.332677	0.083	0.228	4.94722e-05	PIK3R3
NRN1	1.14617e-06	-0.332704	0.354	0.543	0.0384402	NRN1
SPHK1	1.17647e-09	-0.33294	0.121	0.299	3.94566e-05	SPHK1
ARHGAP29	9.34707e-11	-0.334379	0.239	0.472	3.13482e-06	ARHGAP29
HEG1	1.4762e-10	-0.335107	0.096	0.295	4.95088e-06	HEG1
RPS16	1.15188e-14	-0.335654	0.831	0.913	3.86316e-10	RPS16
ITPR1	3.00801e-10	-0.33639	0.056	0.205	1.00883e-05	ITPR1
RPL26	1.07883e-27	-0.336895	0.981	0.992	3.61818e-23	RPL26
ICA1	2.24475e-09	-0.337286	0.096	0.264	7.52844e-05	ICA1
EBF1	7.13466e-10	-0.337536	0.168	0.382	2.39282e-05	EBF1
UACA	6.42617e-11	-0.339817	0.174	0.402	2.15521e-06	UACA
NDRG1	2.62088e-09	-0.340122	0.174	0.417	8.7899e-05	NDRG1
ARHGEF3	6.66971e-10	-0.340928	0.088	0.276	2.23689e-05	ARHGEF3
CTNNB1	7.53976e-11	-0.342575	0.174	0.417	2.52868e-06	CTNNB1
TUBB4B	4.59196e-11	-0.34308	0.339	0.579	1.54005e-06	TUBB4B
GJA1	7.79721e-09	-0.344262	0.136	0.315	0.000261503	GJA1
RPL13	4.67899e-25	-0.345185	0.982	0.992	1.56924e-20	RPL13
FLI1	9.08442e-09	-0.346744	0.139	0.327	0.000304673	FLI1
PDLIM1	1.97491e-09	-0.346906	0.449	0.626	6.62346e-05	PDLIM1
SSFA2	3.2463e-08	-0.349499	0.165	0.35	0.00108874	SSFA2
GNS	1.21331e-08	-0.34955	0.183	0.37	0.00040692	GNS
EVA1C	1.08176e-11	-0.349999	0.077	0.264	3.62799e-07	EVA1C
SRSF5	1.74179e-10	-0.350089	0.332	0.575	5.8416e-06	SRSF5
SOCS2	1.17125e-10	-0.350157	0.104	0.303	3.92813e-06	SOCS2
RBP4	3.42771e-16	-0.350517	0.013	0.13	1.14958e-11	RBP4
S100A16	1.49942e-12	-0.350785	0.212	0.472	5.02875e-08	S100A16
RPL38	8.18583e-13	-0.351022	0.745	0.854	2.74536e-08	RPL38
ATP1A1	5.33104e-07	-0.352071	0.328	0.508	0.0178792	ATP1A1
CAVIN1	5.25965e-12	-0.353165	0.604	0.772	1.76398e-07	CAVIN1
SOX18	8.7741e-17	-0.353409	0.054	0.28	2.94266e-12	SOX18
PLSCR4	8.31163e-09	-0.353829	0.188	0.386	0.000278755	PLSCR4
NOP53	8.77528e-10	-0.354012	0.396	0.583	2.94305e-05	NOP53
MT-ND3	1.74056e-16	-0.354139	0.974	0.996	5.83748e-12	MT-ND3
TESC	3.37209e-17	-0.354388	0.036	0.213	1.13093e-12	TESC
HSPA2	3.90653e-09	-0.355304	0.114	0.272	0.000131017	HSPA2
CAV1	1.00591e-13	-0.356072	0.767	0.87	3.37361e-09	CAV1
RPS25	1.256e-19	-0.356799	0.946	0.965	4.21236e-15	RPS25
RAC1	3.44631e-11	-0.35736	0.584	0.744	1.15583e-06	RAC1
HLA-B	3.03165e-19	-0.360465	0.966	0.976	1.01676e-14	HLA-B
OLFM1	1.24602e-09	-0.360902	0.082	0.252	4.17889e-05	OLFM1
GIMAP7	7.3472e-10	-0.362194	0.329	0.551	2.4641e-05	GIMAP7
LPCAT4	1.04065e-11	-0.362915	0.109	0.319	3.49014e-07	LPCAT4
EIF5	5.27953e-13	-0.36531	0.377	0.638	1.77065e-08	EIF5
POLE4	4.80607e-12	-0.365815	0.174	0.421	1.61186e-07	POLE4
TM4SF18	1.82226e-15	-0.365973	0.07	0.264	6.11149e-11	TM4SF18
PDIA5	1.74935e-13	-0.366317	0.115	0.343	5.86696e-09	PDIA5
EIF3L	9.34512e-15	-0.367066	0.315	0.602	3.13417e-10	EIF3L
MT-ND1	9.18503e-19	-0.367924	0.976	0.996	3.08048e-14	MT-ND1
MYLK	2.11963e-09	-0.368782	0.18	0.37	7.10883e-05	MYLK
PODXL	9.15491e-12	-0.369352	0.077	0.264	3.07037e-07	PODXL
RPL15	2.60332e-26	-0.370455	0.926	0.976	8.731e-22	RPL15
LY6E	2.65105e-12	-0.371388	0.622	0.787	8.89109e-08	LY6E
SEMA6A	2.32302e-11	-0.371483	0.085	0.28	7.79094e-07	SEMA6A
PALMD	6.24427e-12	-0.372826	0.156	0.394	2.0942e-07	PALMD
RPL34	2.55275e-40	-0.374059	0.991	1	8.56142e-36	RPL34
RAB11A	7.39788e-13	-0.374067	0.442	0.665	2.4811e-08	RAB11A
TMEM273	1.88824e-17	-0.375145	0.053	0.264	6.33279e-13	TMEM273
U2AF1L5	5.28459e-24	-0.379275	0.024	0.209	1.77235e-19	U2AF1L5
NEDD9	9.38803e-08	-0.383723	0.136	0.295	0.00314856	NEDD9
MTUS1	1.11974e-12	-0.386651	0.146	0.402	3.7554e-08	MTUS1
ABCA8	9.84214e-12	-0.389693	0.062	0.224	3.30086e-07	ABCA8
ADRB2	4.71446e-10	-0.392557	0.106	0.248	1.58114e-05	ADRB2
DDX5	5.92144e-08	-0.393519	0.783	0.886	0.00198593	DDX5
RPL13A	3.07863e-16	-0.401135	0.849	0.917	1.03251e-11	RPL13A
PRSS23	4.75889e-11	-0.401403	0.188	0.382	1.59604e-06	PRSS23
HSPG2	1.78656e-13	-0.401644	0.221	0.492	5.99176e-09	HSPG2
LMCD1	4.47561e-08	-0.404955	0.432	0.614	0.00150103	LMCD1
MEOX1	5.02022e-13	-0.405207	0.079	0.244	1.68368e-08	MEOX1
ADM5	1.8845e-15	-0.405259	0.072	0.283	6.32025e-11	ADM5
MKL2	8.00631e-11	-0.406023	0.157	0.366	2.68515e-06	MKL2
FAM13C	7.41297e-17	-0.407301	0.082	0.303	2.48616e-12	FAM13C
IFI27	2.79265e-14	-0.407987	0.663	0.768	9.36597e-10	IFI27
SLPI	3.74453e-09	-0.408137	0.077	0.201	0.000125584	SLPI
RPS4Y1	4.43716e-12	-0.408585	0.15	0.378	1.48813e-07	RPS4Y1
ZFAS1	2.30472e-14	-0.412943	0.421	0.685	7.72956e-10	ZFAS1
TSHZ2	3.69195e-12	-0.417441	0.189	0.425	1.23821e-07	TSHZ2
SELENOW	1.26596e-17	-0.418833	0.678	0.839	4.24578e-13	SELENOW
HLA-E	3.62935e-20	-0.419841	0.897	0.949	1.21721e-15	HLA-E
HSP90AA1	5.42572e-17	-0.421371	0.75	0.906	1.81968e-12	HSP90AA1
MMRN2	1.19572e-14	-0.421843	0.104	0.311	4.01019e-10	MMRN2
TGFBR2	1.39735e-12	-0.422001	0.428	0.65	4.68645e-08	TGFBR2
TPT1	1.56767e-35	-0.422105	0.992	0.996	5.25765e-31	TPT1
EEF1A1	8.4816e-55	-0.422308	0.997	1	2.84456e-50	EEF1A1
SMAD1	3.69735e-15	-0.422525	0.123	0.374	1.24002e-10	SMAD1
S1PR1	1.17466e-11	-0.424553	0.13	0.335	3.93957e-07	S1PR1
ETS2	6.3177e-10	-0.424724	0.35	0.547	2.11883e-05	ETS2
RPS20	5.28855e-16	-0.425818	0.486	0.732	1.77367e-11	RPS20
CD59	7.6246e-17	-0.428897	0.521	0.752	2.55714e-12	CD59
DKK3	1.59588e-12	-0.429319	0.093	0.256	5.35228e-08	DKK3
KLF2	2.67741e-11	-0.431511	0.3	0.484	8.97951e-07	KLF2
MALL	1.61203e-14	-0.432772	0.06	0.224	5.40642e-10	MALL
CAVIN2	1.40489e-10	-0.436599	0.265	0.453	4.71173e-06	CAVIN2
TXNIP	8.36662e-13	-0.43829	0.653	0.787	2.806e-08	TXNIP
SDCBP	1.53163e-15	-0.438749	0.479	0.709	5.13679e-11	SDCBP
PLK2	5.10258e-08	-0.439611	0.225	0.402	0.0017113	PLK2
TJP1	2.62584e-14	-0.440284	0.161	0.441	8.80656e-10	TJP1
RPSA	6.95203e-22	-0.442861	0.743	0.886	2.33157e-17	RPSA
RPL37A	1.50536e-20	-0.442941	0.844	0.925	5.04868e-16	RPL37A
CLEC14A	2.29897e-15	-0.44332	0.177	0.406	7.71029e-11	CLEC14A
TUBA1B	3.49513e-21	-0.443607	0.593	0.823	1.1722e-16	TUBA1B
CXorf36	3.78093e-18	-0.448048	0.107	0.374	1.26805e-13	CXorf36
LDB2	2.92292e-18	-0.448817	0.162	0.461	9.8029e-14	LDB2
BACE2	5.30703e-15	-0.452857	0.192	0.461	1.77987e-10	BACE2
COL15A1	2.90243e-10	-0.453418	0.202	0.417	9.73415e-06	COL15A1
CLEC3B	5.31676e-07	-0.453788	0.518	0.626	0.0178314	CLEC3B
AKR1C3	9.22921e-19	-0.457924	0.153	0.449	3.09529e-14	AKR1C3
MT-ND4L	1.62098e-32	-0.458777	0.976	0.996	5.43643e-28	MT-ND4L
NDUFA4	7.51913e-18	-0.458983	0.58	0.783	2.52177e-13	NDUFA4
SRSF2	2.59306e-15	-0.459464	0.223	0.492	8.6966e-11	SRSF2
EPAS1	4.70913e-13	-0.459729	0.265	0.5	1.57935e-08	EPAS1
HLA-A	6.91104e-30	-0.459947	0.939	0.976	2.31783e-25	HLA-A
CRIP2	5.56174e-17	-0.461014	0.612	0.791	1.86529e-12	CRIP2
APP	3.66469e-15	-0.463881	0.561	0.772	1.22906e-10	APP
HSPA1A	3.41425e-15	-0.464011	0.877	0.89	1.14507e-10	HSPA1A
ITGB4	5.14037e-16	-0.464591	0.095	0.327	1.72398e-11	ITGB4
ARL4A	6.50682e-11	-0.465691	0.214	0.409	2.18226e-06	ARL4A
RPL17	1.11332e-36	-0.468643	0.92	0.976	3.73386e-32	RPL17
CYYR1	1.46664e-16	-0.474706	0.129	0.35	4.91882e-12	CYYR1
GIMAP6	1.36897e-17	-0.475315	0.107	0.354	4.59125e-13	GIMAP6
RPS9	4.37247e-32	-0.47868	0.897	0.961	1.46644e-27	RPS9
RPS19	5.30685e-44	-0.479268	0.97	1	1.77981e-39	RPS19
KCTD12	1.14476e-15	-0.480451	0.195	0.476	3.8393e-11	KCTD12
JAM2	8.67612e-15	-0.482428	0.191	0.437	2.9098e-10	JAM2
SCARB1	1.67121e-19	-0.486738	0.105	0.346	5.60489e-15	SCARB1
PCSK1N	1.78726e-10	-0.48913	0.049	0.142	5.99412e-06	PCSK1N
ITM2B	2.42209e-19	-0.489249	0.886	0.898	8.12322e-15	ITM2B
EGFL7	1.54904e-17	-0.490416	0.343	0.606	5.19516e-13	EGFL7
RPL27A	1.1363e-21	-0.493683	0.569	0.795	3.81092e-17	RPL27A
ESAM	3.40419e-18	-0.494249	0.146	0.394	1.1417e-13	ESAM
ZNF385D	1.96272e-16	-0.496586	0.121	0.378	6.58257e-12	ZNF385D
CALCRL	1.00121e-10	-0.497304	0.272	0.488	3.35787e-06	CALCRL
RPL10A	2.19339e-32	-0.500734	0.847	0.945	7.35618e-28	RPL10A
SPTBN1	5.25328e-17	-0.506949	0.485	0.732	1.76185e-12	SPTBN1
PLAT	1.88425e-20	-0.507416	0.033	0.209	6.31941e-16	PLAT
CD93	4.00697e-17	-0.508119	0.123	0.35	1.34386e-12	CD93
RPL9	5.14615e-34	-0.508286	0.832	0.937	1.72592e-29	RPL9
FLT1	2.1194e-15	-0.514742	0.103	0.331	7.10805e-11	FLT1
RPL23A	5.9444e-31	-0.516804	0.827	0.941	1.99363e-26	RPL23A
MGLL	1.14667e-17	-0.520067	0.235	0.512	3.84569e-13	MGLL
SOX17	6.65879e-13	-0.520809	0.068	0.22	2.23322e-08	SOX17
RPS18	1.63089e-57	-0.527739	0.99	0.992	5.46968e-53	RPS18
HYAL2	1.57194e-23	-0.528615	0.16	0.48	5.27196e-19	HYAL2
MT-ATP8	2.12665e-22	-0.534371	0.899	0.969	7.13235e-18	MT-ATP8
RPL4	2.76655e-23	-0.534743	0.662	0.862	9.27844e-19	RPL4
ADGRL4	6.4626e-14	-0.537064	0.222	0.445	2.16743e-09	ADGRL4
RPS2	1.67482e-22	-0.540898	0.868	0.913	5.61703e-18	RPS2
AKR1C1	9.39713e-19	-0.541824	0.111	0.327	3.15161e-14	AKR1C1
RPS6	2.22632e-47	-0.542348	0.945	0.98	7.46662e-43	RPS6
ENG	8.39453e-18	-0.544846	0.316	0.587	2.81536e-13	ENG
ACTN1	7.48354e-19	-0.546719	0.286	0.598	2.50983e-14	ACTN1
ADAM15	4.84229e-22	-0.546899	0.179	0.472	1.62401e-17	ADAM15
RPL27	3.90015e-31	-0.553975	0.714	0.882	1.30803e-26	RPL27
TM4SF1	3.60602e-18	-0.554087	0.645	0.787	1.20939e-13	TM4SF1
SERPINH1	3.54053e-25	-0.55842	0.215	0.555	1.18742e-20	SERPINH1
ECSCR	3.37025e-22	-0.568017	0.261	0.567	1.13031e-17	ECSCR
EMP1	3.77041e-21	-0.570732	0.545	0.787	1.26452e-16	EMP1
UPP1	9.73427e-16	-0.571138	0.107	0.291	3.26468e-11	UPP1
CRABP1	6.83042e-23	-0.58203	0.018	0.15	2.29079e-18	CRABP1
HSPB1	6.60359e-27	-0.585207	0.745	0.874	2.21471e-22	HSPB1
VWF	3.61188e-18	-0.588229	0.274	0.571	1.21135e-13	VWF
GNG11	1.64887e-24	-0.592029	0.598	0.791	5.52998e-20	GNG11
IGFBP5	9.56734e-09	-0.592301	0.556	0.63	0.000320869	IGFBP5
TMSB4X	3.90613e-42	-0.592349	0.971	0.984	1.31004e-37	TMSB4X
IL33	1.17598e-20	-0.608128	0.224	0.531	3.944e-16	IL33
SPARC	6.66993e-30	-0.612456	0.534	0.831	2.23696e-25	SPARC
G0S2	6.76395e-07	-0.612643	0.102	0.185	0.022685	G0S2
MCTP1	2.07799e-15	-0.612713	0.325	0.579	6.96917e-11	MCTP1
HSPA1B	2.85491e-22	-0.624382	0.666	0.815	9.57478e-18	HSPA1B
NET1	1.63914e-19	-0.635083	0.152	0.402	5.49734e-15	NET1
ITM2A	1.56133e-27	-0.639784	0.298	0.646	5.2364e-23	ITM2A
ITGA6	3.16111e-30	-0.640453	0.131	0.472	1.06017e-25	ITGA6
RERGL	3.751e-10	-0.644013	0.093	0.181	1.25801e-05	RERGL
ADIRF	3.17022e-44	-0.652567	0.837	0.957	1.06323e-39	ADIRF
RPL3	3.46815e-46	-0.65759	0.899	0.953	1.16315e-41	RPL3
PLVAP	1.94763e-19	-0.668706	0.336	0.563	6.53197e-15	PLVAP
SPARCL1	2.62429e-17	-0.682402	0.834	0.819	8.80135e-13	SPARCL1
CD34	3.07938e-34	-0.699912	0.468	0.783	1.03276e-29	CD34
A2M	3.98228e-24	-0.70102	0.402	0.669	1.33558e-19	A2M
CCL14	4.51112e-23	-0.710836	0.604	0.783	1.51294e-18	CCL14
EMCN	5.77518e-29	-0.728997	0.211	0.539	1.93688e-24	EMCN
LIFR	3.01479e-30	-0.739567	0.163	0.492	1.0111e-25	LIFR
RAMP2	9.85e-39	-0.745218	0.507	0.787	3.30349e-34	RAMP2
TSC22D1	2.15862e-28	-0.751892	0.306	0.638	7.23959e-24	TSC22D1
BCAM	1.72039e-28	-0.785805	0.394	0.642	5.76983e-24	BCAM
TSPAN7	6.65566e-34	-0.786172	0.252	0.594	2.23217e-29	TSPAN7
RAMP3	1.61816e-29	-0.793528	0.185	0.492	5.42699e-25	RAMP3
NPDC1	3.781e-38	-0.826395	0.3	0.618	1.26807e-33	NPDC1
IGFBP7	3.54152e-39	-0.830913	0.863	0.902	1.18775e-34	IGFBP7
IL6	1.24115e-09	-0.831162	0.446	0.476	4.16257e-05	IL6
SELE	1.70356e-12	-0.877461	0.34	0.461	5.71339e-08	SELE
TIMP3	9.86956e-48	-0.883182	0.554	0.843	3.31005e-43	TIMP3
RCAN1	5.79278e-22	-0.883796	0.251	0.512	1.94278e-17	RCAN1
ID1	9.25839e-29	-0.92498	0.192	0.453	3.10508e-24	ID1
PECAM1	2.06442e-41	-0.935818	0.569	0.87	6.92364e-37	PECAM1
CLDN5	9.33635e-39	-0.961552	0.242	0.579	3.13122e-34	CLDN5
ACKR1	1.05811e-27	-1.00454	0.546	0.669	3.54869e-23	ACKR1
AQP1	9.17852e-56	-1.09857	0.326	0.74	3.07829e-51	AQP1
PI16	6.2835e-25	-1.12881	0.192	0.39	2.10736e-20	PI16
HLA-DRB5	1.02135e-78	-1.37272	0.284	0.677	3.42541e-74	HLA-DRB5

## Sheet: C6 DC-1
	p_val	avg_logFC	pct.1	pct.2	p_val_adj	Gene
IFI27	4.53533e-63	2.34609	0.396	0.075	1.52106e-58	IFI27
RNASE1	1.08078e-28	1.52829	0.309	0.133	3.62472e-24	RNASE1
IFITM1	8.78815e-41	1.42615	0.463	0.227	2.94737e-36	IFITM1
HSPB1	3.64754e-23	1.16145	0.662	0.637	1.22331e-18	HSPB1
KRT14	9.88091e-27	1.14166	0.475	0.291	3.31386e-22	KRT14
DCN	3.86674e-14	1.09149	0.223	0.145	1.29683e-09	DCN
C1QB	1.44887e-24	1.01805	0.412	0.241	4.85923e-20	C1QB
RPS4Y1	9.63033e-64	0.991876	0.597	0.195	3.22982e-59	RPS4Y1
HSPA6	2.36376e-15	0.959337	0.298	0.178	7.92758e-11	HSPA6
KRT5	6.95414e-25	0.93735	0.332	0.155	2.33228e-20	KRT5
MT2A	5.49325e-12	0.909467	0.437	0.37	1.84232e-07	MT2A
KRT1	8.20079e-34	0.895368	0.314	0.075	2.75038e-29	KRT1
IFITM3	1.35691e-06	0.859761	0.764	0.845	0.0455082	IFITM3
DMKN	6.76608e-23	0.817654	0.232	0.066	2.26921e-18	DMKN
CXCL9	9.05956e-11	0.816671	0.101	0.012	3.03839e-06	CXCL9
KRT10	4.84009e-15	0.807239	0.429	0.386	1.62327e-10	KRT10
CXCL10	1.36841e-11	0.787607	0.11	0.019	4.58937e-07	CXCL10
LGALS7B	1.0211e-22	0.773566	0.351	0.182	3.42457e-18	LGALS7B
MGP	6.9356e-08	0.733981	0.174	0.131	0.00232606	MGP
ISG15	4.03556e-11	0.733057	0.297	0.218	1.35345e-06	ISG15
CXCL14	3.36309e-12	0.732526	0.303	0.248	1.12791e-07	CXCL14
APOD	8.62732e-09	0.722118	0.158	0.096	0.000289343	APOD
SERPING1	9.72869e-17	0.720603	0.256	0.155	3.26281e-12	SERPING1
KRTDAP	3.24928e-21	0.718578	0.188	0.051	1.08974e-16	KRTDAP
PERP	9.71118e-18	0.711888	0.229	0.096	3.25694e-13	PERP
IFI6	3.92348e-12	0.711729	0.3	0.236	1.31586e-07	IFI6
SFN	4.37963e-25	0.708834	0.227	0.051	1.46884e-20	SFN
DNAJB1	2.07364e-12	0.705572	0.753	0.735	6.95458e-08	DNAJB1
MX1	1.72219e-15	0.701876	0.25	0.159	5.7759e-11	MX1
PLTP	1.10756e-10	0.690129	0.225	0.162	3.71452e-06	PLTP
CLU	1.6817e-09	0.688394	0.132	0.066	5.6401e-05	CLU
C1QC	1.18568e-09	0.668835	0.481	0.407	3.97653e-05	C1QC
COL1A1	1.92451e-08	0.655828	0.12	0.063	0.000645443	COL1A1
STAT1	1.30262e-14	0.634665	0.297	0.199	4.36874e-10	STAT1
LY6E	3.07106e-11	0.621019	0.555	0.515	1.02997e-06	LY6E
KRT2	5.21312e-21	0.617597	0.118	0.009	1.74838e-16	KRT2
DSP	2.10279e-21	0.616079	0.221	0.073	7.05234e-17	DSP
CXCL1	9.98914e-07	0.612699	0.112	0.058	0.0335016	CXCL1
IFITM2	1.63327e-08	0.60511	0.775	0.792	0.000547767	IFITM2
C1QA	3.54457e-07	0.585145	0.485	0.447	0.0118878	C1QA
C1S	2.6549e-12	0.560974	0.108	0.031	8.90399e-08	C1S
KRT15	1.96357e-10	0.558046	0.141	0.072	6.58541e-06	KRT15
CCL2	4.54984e-11	0.557263	0.174	0.075	1.52593e-06	CCL2
PSME2	9.73583e-10	0.549075	0.574	0.558	3.2652e-05	PSME2
LY6D	8.6413e-16	0.533625	0.131	0.028	2.89812e-11	LY6D
NEAT1	2.36105e-09	0.514934	0.753	0.719	7.91848e-05	NEAT1
COL1A2	6.57704e-08	0.512106	0.137	0.079	0.00220581	COL1A2
MYL9	1.36078e-11	0.506275	0.112	0.042	4.56379e-07	MYL9
MT1X	1.17652e-09	0.505614	0.267	0.204	3.94583e-05	MT1X
CTSK	2.91862e-12	0.501368	0.107	0.031	9.78846e-08	CTSK
SPARCL1	6.04511e-09	0.50091	0.124	0.054	0.000202741	SPARCL1
LGALS7	1.01267e-11	0.481063	0.154	0.059	3.39628e-07	LGALS7
LIPA	1.21053e-06	0.472743	0.205	0.148	0.0405987	LIPA
COL3A1	1.83655e-08	0.466668	0.131	0.07	0.000615941	COL3A1
NUPR1	1.10747e-13	0.448429	0.137	0.051	3.71423e-09	NUPR1
IFI44L	2.22996e-10	0.435182	0.112	0.045	7.47884e-06	IFI44L
CLDN1	1.14702e-09	0.430998	0.146	0.061	3.84686e-05	CLDN1
GBP1	5.95273e-08	0.426994	0.183	0.126	0.00199643	GBP1
S100A14	8.58713e-13	0.41609	0.125	0.03	2.87995e-08	S100A14
COL6A2	7.97837e-07	0.40387	0.114	0.066	0.0267579	COL6A2
LGMN	1.78426e-07	0.398617	0.195	0.152	0.00598407	LGMN
PSME1	8.56043e-07	0.389378	0.698	0.702	0.02871	PSME1
GBP5	1.1236e-08	0.383883	0.105	0.045	0.000376834	GBP5
AQP3	1.6467e-07	0.369139	0.178	0.122	0.00552271	AQP3
FTL	1.41637e-06	0.357164	0.996	0.998	0.0475022	FTL
COL6A1	4.95962e-08	0.357102	0.102	0.045	0.00166336	COL6A1
HLA-C	1.11156e-10	0.348257	0.931	0.935	3.72793e-06	HLA-C
RGS16	1.67383e-08	0.348148	0.107	0.045	0.000561371	RGS16
CCL5	1.07809e-06	0.344935	0.106	0.04	0.0361571	CCL5
S100A2	6.46127e-09	0.344046	0.125	0.054	0.000216698	S100A2
CAV1	1.75515e-08	0.342853	0.147	0.07	0.000588642	CAV1
TPM1	1.65013e-07	0.342852	0.164	0.112	0.00553421	TPM1
ACTG1	7.31261e-07	0.331408	0.932	0.946	0.024525	ACTG1
CALD1	2.05634e-07	0.327222	0.134	0.08	0.00689654	CALD1
DDX3Y	9.87008e-08	0.32291	0.196	0.112	0.00331023	DDX3Y
MS4A4A	9.20872e-07	0.32232	0.133	0.082	0.0308842	MS4A4A
BLVRA	1.15531e-06	0.317279	0.274	0.229	0.0387467	BLVRA
B2M	1.55239e-16	0.308349	0.998	0.995	5.20639e-12	B2M
MGST1	2.03188e-08	0.265727	0.112	0.056	0.000681451	MGST1
MARCKSL1	1.24618e-14	-0.251314	0.08	0.251	4.17943e-10	MARCKSL1
PKIB	3.4713e-11	-0.252848	0.211	0.403	1.1642e-06	PKIB
SRSF9	3.64845e-19	-0.253617	0.096	0.321	1.22362e-14	SRSF9
TIMP1	2.64163e-10	-0.253893	0.773	0.866	8.85948e-06	TIMP1
XBP1	2.03424e-13	-0.255772	0.248	0.457	6.82242e-09	XBP1
HLA-DQB2	9.82922e-19	-0.256249	0.262	0.541	3.29652e-14	HLA-DQB2
RPL35A	1.55396e-26	-0.257003	0.958	0.988	5.21168e-22	RPL35A
GFRA2	6.03738e-12	-0.259412	0.156	0.332	2.02482e-07	GFRA2
PIM3	9.42951e-15	-0.25962	0.176	0.403	3.16247e-10	PIM3
CAST	7.80351e-16	-0.260915	0.403	0.632	2.61714e-11	CAST
TMEM123	2.96582e-14	-0.26124	0.357	0.588	9.94675e-10	TMEM123
PABPC4	2.01651e-14	-0.261789	0.2	0.422	6.76296e-10	PABPC4
MRC1	2.34985e-08	-0.263494	0.486	0.632	0.000788093	MRC1
ETV3	9.73775e-13	-0.265468	0.279	0.483	3.26585e-08	ETV3
AHNAK	3.1641e-12	-0.269874	0.753	0.895	1.06118e-07	AHNAK
CMTM3	2.30708e-18	-0.271042	0.128	0.346	7.73749e-14	CMTM3
C4orf48	4.34506e-17	-0.271775	0.115	0.321	1.45725e-12	C4orf48
RPS21	2.02473e-31	-0.273056	0.838	0.96	6.79054e-27	RPS21
CLEC5A	2.87952e-14	-0.273666	0.081	0.244	9.65734e-10	CLEC5A
HLA-DQA1	4.24053e-16	-0.275343	0.924	0.972	1.42219e-11	HLA-DQA1
RPS11	4.25411e-24	-0.275751	0.816	0.942	1.42674e-19	RPS11
PTGS2	5.71275e-10	-0.278514	0.225	0.405	1.91594e-05	PTGS2
NR4A2	6.59397e-09	-0.280777	0.687	0.775	0.000221148	NR4A2
ACAP2	1.20452e-15	-0.280925	0.221	0.457	4.03972e-11	ACAP2
MT-ND4L	1.78267e-20	-0.281663	0.924	0.984	5.97871e-16	MT-ND4L
CLTB	4.68715e-17	-0.28194	0.123	0.337	1.57198e-12	CLTB
HLA-DOA	1.63771e-14	-0.28221	0.224	0.45	5.49254e-10	HLA-DOA
RPL23A	8.47673e-25	-0.283305	0.845	0.955	2.84293e-20	RPL23A
RTN1	3.51849e-15	-0.285934	0.121	0.309	1.18003e-10	RTN1
LRRFIP1	7.73491e-17	-0.286791	0.451	0.67	2.59414e-12	LRRFIP1
LGALS2	3.05248e-16	-0.288718	0.545	0.763	1.02374e-11	LGALS2
RPS20	2.2347e-21	-0.289941	0.632	0.848	7.49473e-17	RPS20
ZYX	3.14692e-19	-0.292453	0.334	0.586	1.05541e-14	ZYX
DDX3X	3.33313e-13	-0.293007	0.374	0.602	1.11786e-08	DDX3X
YWHAH	1.68091e-13	-0.293075	0.158	0.365	5.63744e-09	YWHAH
JAML	2.76032e-16	-0.295508	0.423	0.66	9.25755e-12	JAML
TRAF1	3.45957e-11	-0.29699	0.239	0.424	1.16027e-06	TRAF1
RPL31	1.3671e-24	-0.300066	0.74	0.902	4.58499e-20	RPL31
CAPN2	5.80643e-18	-0.300744	0.271	0.508	1.94736e-13	CAPN2
PLBD1	1.65705e-20	-0.301466	0.162	0.417	5.5574e-16	PLBD1
PRELID1	1.11952e-18	-0.30439	0.193	0.478	3.75466e-14	PRELID1
RPS17	8.27856e-22	-0.305189	0.514	0.764	2.77646e-17	RPS17
RPL23	4.69294e-25	-0.306689	0.674	0.871	1.57392e-20	RPL23
FOSB	1.35374e-09	-0.312592	0.702	0.782	4.54018e-05	FOSB
RPL35	5.99256e-36	-0.316527	0.896	0.984	2.00979e-31	RPL35
IFNGR1	8.67929e-15	-0.317023	0.457	0.668	2.91086e-10	IFNGR1
PTGER3	1.05918e-23	-0.318331	0.068	0.277	3.55227e-19	PTGER3
SNX10	5.61603e-19	-0.318956	0.196	0.443	1.88351e-14	SNX10
MAP2K3	3.25597e-19	-0.322402	0.172	0.429	1.09199e-14	MAP2K3
GNB2	2.0798e-24	-0.32629	0.267	0.551	6.97523e-20	GNB2
CXCL8	1.51516e-15	-0.328158	0.439	0.64	5.08154e-11	CXCL8
DBI	2.95167e-19	-0.330306	0.611	0.812	9.89932e-15	DBI
CCR7	2.79991e-10	-0.332976	0.032	0.117	9.39034e-06	CCR7
MT-ND1	9.16692e-36	-0.333643	0.931	0.99	3.0744e-31	MT-ND1
ALCAM	1.53686e-19	-0.334922	0.186	0.433	5.15433e-15	ALCAM
PTMS	2.4191e-21	-0.335513	0.189	0.468	8.11316e-17	PTMS
HIST1H4C	1.55865e-07	-0.335857	0.183	0.351	0.00522741	HIST1H4C
CRTAP	7.20451e-24	-0.336293	0.237	0.532	2.41625e-19	CRTAP
RNF130	1.22947e-20	-0.336482	0.34	0.59	4.12341e-16	RNF130
VSIG4	1.19708e-18	-0.342586	0.225	0.48	4.01478e-14	VSIG4
BIRC3	1.55554e-11	-0.344973	0.486	0.647	5.21696e-07	BIRC3
LYN	2.25931e-24	-0.352745	0.196	0.485	7.57726e-20	LYN
JAK1	6.9501e-25	-0.357355	0.218	0.506	2.33093e-20	JAK1
NLRP3	1.07751e-18	-0.365351	0.275	0.539	3.61374e-14	NLRP3
RPL27	6.04793e-32	-0.36552	0.808	0.935	2.02836e-27	RPL27
MSR1	5.02498e-23	-0.377329	0.118	0.372	1.68528e-18	MSR1
RPS29	6.98501e-43	-0.377693	0.653	0.906	2.34263e-38	RPS29
RPL37	6.65067e-52	-0.379687	0.924	0.993	2.2305e-47	RPL37
CFP	4.62318e-24	-0.379799	0.292	0.583	1.55052e-19	CFP
RPL34	4.89756e-57	-0.385146	0.975	1	1.64254e-52	RPL34
CD83	3.06537e-17	-0.395566	0.693	0.803	1.02806e-12	CD83
XIST	4.27163e-20	-0.403168	0.064	0.272	1.43262e-15	XIST
ITM2B	3.49556e-24	-0.414639	0.561	0.749	1.17234e-19	ITM2B
RPL37A	2.58094e-50	-0.417149	0.835	0.976	8.65596e-46	RPL37A
PPIF	9.64302e-24	-0.422241	0.175	0.44	3.23407e-19	PPIF
KLF4	5.14499e-16	-0.427535	0.323	0.515	1.72553e-11	KLF4
GPR183	1.48335e-20	-0.428673	0.593	0.761	4.97487e-16	GPR183
ATP5F1D	3.10368e-31	-0.445425	0.215	0.543	1.04091e-26	ATP5F1D
RPL27A	3.30275e-39	-0.454209	0.711	0.902	1.10768e-34	RPL27A
YBX1	6.92018e-22	-0.454721	0.653	0.777	2.32089e-17	YBX1
CCL4L2	1.57426e-09	-0.460797	0.278	0.424	5.27975e-05	CCL4L2
IL1B	3.60407e-20	-0.463599	0.581	0.742	1.20873e-15	IL1B
INSIG1	6.72552e-19	-0.46456	0.523	0.712	2.2556e-14	INSIG1
PLEK	3.94985e-26	-0.467815	0.588	0.798	1.3247e-21	PLEK
PAPSS2	2.02806e-24	-0.470867	0.209	0.49	6.80171e-20	PAPSS2
RPS27	6.01435e-74	-0.476698	0.926	0.993	2.01709e-69	RPS27
NFKBIZ	3.94469e-19	-0.494961	0.428	0.611	1.32297e-14	NFKBIZ
RPL38	4.46323e-54	-0.502953	0.647	0.916	1.49688e-49	RPL38
IL13RA1	3.67432e-40	-0.528193	0.197	0.536	1.23229e-35	IL13RA1
CPVL	2.50543e-36	-0.530791	0.6	0.846	8.40271e-32	CPVL
HLA-DQB1	1.11529e-42	-0.533587	0.912	0.983	3.74045e-38	HLA-DQB1
CHCHD10	2.92771e-44	-0.544918	0.141	0.492	9.81895e-40	CHCHD10
MT-ATP8	2.25045e-52	-0.546068	0.797	0.956	7.54755e-48	MT-ATP8
FCGR2B	1.17796e-40	-0.6108	0.399	0.714	3.95064e-36	FCGR2B
LYZ	1.26997e-41	-0.621166	0.84	0.948	4.25924e-37	LYZ
MT-ND3	6.5701e-100	-0.631929	0.854	0.993	2.20348e-95	MT-ND3
FCER1A	6.49692e-49	-0.641864	0.619	0.873	2.17894e-44	FCER1A
AP1S2	1.61288e-52	-0.663825	0.29	0.653	5.40926e-48	AP1S2
NFKBIA	3.0979e-24	-0.674333	0.749	0.848	1.03897e-19	NFKBIA
DUSP2	3.04691e-30	-0.693543	0.502	0.682	1.02187e-25	DUSP2
RAC1	3.83877e-64	-0.755415	0.33	0.695	1.28745e-59	RAC1
RGCC	3.93754e-32	-0.78809	0.202	0.468	1.32057e-27	RGCC
IL1R2	5.02923e-57	-0.801226	0.439	0.773	1.6867e-52	IL1R2
CST3	3.14589e-27	-0.843327	0.951	0.977	1.05507e-22	CST3
COTL1	1.50017e-82	-1.11307	0.468	0.749	5.03128e-78	COTL1
HLA-DRB5	3.8437e-237	-1.49699	0.807	0.986	1.2891e-232	HLA-DRB5

## Sheet: C7 EC-1
	p_val	avg_logFC	pct.1	pct.2	p_val_adj	Gene
KRT14	3.12656e-107	1.19387	0.519	0.255	1.04858e-102	KRT14
CXCL2	2.74981e-09	1.15288	0.29	0.298	9.22233e-05	CXCL2
RPS4Y1	2.51127e-238	1.07851	0.783	0.307	8.42229e-234	RPS4Y1
KRT5	5.97511e-89	1.00723	0.37	0.138	2.00393e-84	KRT5
KRT1	1.28999e-95	0.963471	0.336	0.077	4.32636e-91	KRT1
LGALS7B	1.12751e-91	0.916186	0.387	0.135	3.78145e-87	LGALS7B
ISG15	1.65911e-37	0.858176	0.353	0.273	5.56434e-33	ISG15
KRT10	2.77447e-53	0.854096	0.494	0.4	9.305e-49	KRT10
MGP	3.9396e-40	0.802595	0.681	0.605	1.32126e-35	MGP
SERPINE1	1.66559e-43	0.786814	0.287	0.141	5.58605e-39	SERPINE1
HSPA1A	3.3812e-32	0.760876	0.896	0.925	1.13399e-27	HSPA1A
DMKN	4.83346e-67	0.666254	0.263	0.06	1.62105e-62	DMKN
LGALS1	7.89099e-32	0.663905	0.432	0.344	2.64648e-27	LGALS1
CXCL14	2.68842e-39	0.663473	0.271	0.144	9.01642e-35	CXCL14
CXCL3	5.13324e-15	0.66101	0.137	0.094	1.72159e-10	CXCL3
DCN	5.66217e-24	0.648186	0.194	0.104	1.89898e-19	DCN
DNAJB1	1.23883e-36	0.624451	0.834	0.846	4.1548e-32	DNAJB1
HSPA1B	1.90704e-16	0.603466	0.828	0.877	6.39584e-12	HSPA1B
MYL9	7.4077e-49	0.596164	0.447	0.306	2.48439e-44	MYL9
VCAM1	2.80662e-34	0.592836	0.262	0.125	9.41283e-30	VCAM1
MX1	7.98351e-08	0.58882	0.425	0.502	0.00267751	MX1
KRTDAP	1.75472e-48	0.588364	0.19	0.04	5.88497e-44	KRTDAP
SFN	8.4069e-49	0.588265	0.214	0.06	2.81951e-44	SFN
IFI6	8.41449e-09	0.562294	0.487	0.526	0.000282205	IFI6
BST2	1.76572e-10	0.551022	0.613	0.673	5.92186e-06	BST2
NNMT	4.64195e-34	0.540373	0.584	0.5	1.55682e-29	NNMT
IFI44L	6.09607e-10	0.529451	0.3	0.337	2.0445e-05	IFI44L
ANGPT2	1.75676e-22	0.517767	0.304	0.225	5.89181e-18	ANGPT2
CALD1	1.1159e-34	0.507145	0.508	0.408	3.74249e-30	CALD1
KRT2	3.29716e-61	0.505945	0.131	0.005	1.1058e-56	KRT2
KRT15	6.31684e-25	0.488693	0.125	0.05	2.11854e-20	KRT15
THBS1	6.48972e-33	0.488582	0.213	0.095	2.17652e-28	THBS1
FN1	1.69902e-22	0.481341	0.144	0.072	5.69816e-18	FN1
APOD	2.57649e-07	0.473204	0.236	0.223	0.00864105	APOD
IL32	4.47756e-11	0.464881	0.367	0.347	1.50168e-06	IL32
TAGLN	2.08281e-23	0.457448	0.187	0.101	6.98532e-19	TAGLN
CCL2	9.90656e-15	0.450935	0.728	0.683	3.32246e-10	CCL2
EDN1	6.86578e-14	0.446465	0.371	0.309	2.30265e-09	EDN1
IFIT3	1.123e-08	0.44005	0.351	0.37	0.00037663	IFIT3
LY6D	7.64998e-45	0.426981	0.131	0.016	2.56565e-40	LY6D
TCIM	5.68292e-15	0.404842	0.228	0.163	1.90594e-10	TCIM
S100A2	5.09117e-30	0.402657	0.128	0.039	1.70748e-25	S100A2
CYP1B1	3.90417e-07	0.399903	0.285	0.26	0.0130938	CYP1B1
MYL12A	1.2113e-35	0.399175	0.913	0.915	4.06246e-31	MYL12A
LGALS7	2.14675e-24	0.393741	0.171	0.071	7.19977e-20	LGALS7
POSTN	6.77386e-28	0.374785	0.124	0.033	2.27182e-23	POSTN
PERP	5.04667e-14	0.369534	0.458	0.431	1.69255e-09	PERP
S100A14	1.18662e-27	0.369016	0.125	0.035	3.97968e-23	S100A14
CCL23	4.98413e-08	0.361641	0.265	0.254	0.00167158	CCL23
DDX3Y	2.7942e-24	0.354708	0.199	0.101	9.37119e-20	DDX3Y
TNFSF10	1.68275e-08	0.348487	0.692	0.72	0.000564361	TNFSF10
DST	4.8117e-16	0.347157	0.189	0.135	1.61375e-11	DST
COL1A1	4.08497e-15	0.347044	0.115	0.052	1.37002e-10	COL1A1
GBP1	5.17563e-07	0.34533	0.313	0.319	0.017358	GBP1
DYNLL1	8.2249e-17	0.335859	0.792	0.815	2.75847e-12	DYNLL1
COL3A1	4.20071e-18	0.335033	0.112	0.044	1.40884e-13	COL3A1
MYL12B	8.53725e-15	0.332198	0.814	0.856	2.86322e-10	MYL12B
HSPA5	3.27013e-08	0.330801	0.557	0.602	0.00109674	HSPA5
HSPH1	4.24147e-09	0.328563	0.57	0.586	0.000142251	HSPH1
CH25H	1.39598e-09	0.322424	0.165	0.132	4.68184e-05	CH25H
SRGN	2.20834e-09	0.320367	0.411	0.408	7.40632e-05	SRGN
EMP3	9.16393e-17	0.315553	0.151	0.087	3.0734e-12	EMP3
COL1A2	5.70141e-15	0.311437	0.124	0.059	1.91214e-10	COL1A2
WSB1	2.85954e-09	0.31051	0.613	0.641	9.59034e-05	WSB1
KLF6	1.07679e-10	0.304771	0.666	0.671	3.61133e-06	KLF6
PPP1R15A	2.84577e-13	0.302918	0.853	0.867	9.54413e-09	PPP1R15A
PLPP3	2.20434e-12	0.3017	0.187	0.146	7.3929e-08	PLPP3
ACTB	6.87321e-20	0.292046	0.983	0.992	2.30514e-15	ACTB
RSRP1	5.19916e-09	0.288762	0.756	0.788	0.000174369	RSRP1
MYCT1	3.47808e-09	0.283988	0.412	0.417	0.000116648	MYCT1
TPI1	3.14303e-09	0.281454	0.696	0.738	0.000105411	TPI1
COL6A1	3.49557e-10	0.280543	0.103	0.072	1.17234e-05	COL6A1
MRPL51	3.34673e-13	0.279472	0.318	0.269	1.12243e-08	MRPL51
JUP	2.00695e-18	0.277083	0.129	0.063	6.7309e-14	JUP
MT-ATP6	5.70075e-07	0.277062	0.954	0.98	0.0191192	MT-ATP6
ACTG1	1.9593e-09	0.272467	0.95	0.975	6.57111e-05	ACTG1
ARL6IP1	2.41459e-07	0.268727	0.59	0.615	0.00809806	ARL6IP1
LITAF	2.44094e-09	0.262336	0.235	0.205	8.18641e-05	LITAF
DDIT3	3.76507e-08	0.261257	0.197	0.178	0.00126273	DDIT3
H2AFZ	3.56704e-08	0.260468	0.793	0.839	0.00119631	H2AFZ
DDIT4	3.30044e-11	0.259475	0.402	0.355	1.1069e-06	DDIT4
CFH	4.44154e-10	0.257783	0.144	0.109	1.4896e-05	CFH
UBB	2.11207e-07	0.256578	0.825	0.865	0.00708346	UBB
MAST4	1.14128e-10	0.255616	0.265	0.223	3.82762e-06	MAST4
NBL1	1.25728e-42	-0.250333	0.092	0.295	4.21668e-38	NBL1
MALT1	1.76308e-41	-0.251171	0.047	0.213	5.91302e-37	MALT1
DAP	1.25707e-36	-0.252011	0.114	0.298	4.21595e-32	DAP
SRSF9	1.28198e-50	-0.254288	0.071	0.287	4.29951e-46	SRSF9
TACSTD2	7.16023e-14	-0.255708	0.118	0.218	2.4014e-09	TACSTD2
BCAM	6.05047e-37	-0.256883	0.736	0.869	2.02921e-32	BCAM
RPL23	2.73133e-44	-0.256985	0.667	0.866	9.16032e-40	RPL23
SPTBN1	5.28034e-37	-0.258485	0.551	0.768	1.77092e-32	SPTBN1
PIM1	1.55832e-35	-0.260274	0.079	0.242	5.22629e-31	PIM1
MAP1LC3A	2.42453e-43	-0.261548	0.096	0.311	8.13139e-39	MAP1LC3A
GLUL	3.63288e-34	-0.263224	0.481	0.697	1.21839e-29	GLUL
ZFAND5	4.2645e-32	-0.266419	0.354	0.595	1.43023e-27	ZFAND5
LAMC2	9.59392e-35	-0.266608	0.043	0.211	3.21761e-30	LAMC2
HES1	1.21712e-28	-0.266736	0.195	0.411	4.08199e-24	HES1
CADM3	7.66957e-24	-0.268048	0.065	0.182	2.57222e-19	CADM3
CD9	1.37345e-37	-0.268463	0.707	0.873	4.60628e-33	CD9
GADD45GIP1	1.07445e-40	-0.268959	0.136	0.357	3.60348e-36	GADD45GIP1
CLEC3B	4.18976e-31	-0.272634	0.52	0.733	1.40516e-26	CLEC3B
MZT2B	1.56041e-50	-0.274127	0.085	0.306	5.23329e-46	MZT2B
PPM1G	9.88616e-38	-0.274239	0.139	0.353	3.31562e-33	PPM1G
CYC1	7.68202e-53	-0.279445	0.071	0.291	2.5764e-48	CYC1
RPL27	5.93037e-55	-0.280805	0.782	0.932	1.98893e-50	RPL27
ATF3	4.69443e-27	-0.285128	0.58	0.746	1.57442e-22	ATF3
BRI3	3.48084e-49	-0.28624	0.093	0.315	1.1674e-44	BRI3
THSD7A	1.55857e-40	-0.286577	0.146	0.378	5.22712e-36	THSD7A
BAG1	1.01786e-52	-0.2878	0.089	0.316	3.41371e-48	BAG1
MT-ATP8	2.78521e-75	-0.289508	0.88	0.97	9.34102e-71	MT-ATP8
S100A6	5.82873e-75	-0.2911	0.969	0.994	1.95484e-70	S100A6
ZFP36L2	2.78727e-32	-0.293057	0.626	0.787	9.34794e-28	ZFP36L2
C9orf3	4.27744e-40	-0.293113	0.183	0.416	1.43457e-35	C9orf3
CBR3	4.31075e-24	-0.293696	0.303	0.489	1.44574e-19	CBR3
ANP32B	1.51859e-35	-0.294292	0.29	0.522	5.09305e-31	ANP32B
CCDC50	3.31395e-44	-0.29652	0.241	0.506	1.11143e-39	CCDC50
TNFSF9	2.32581e-53	-0.297909	0.026	0.177	7.80031e-49	TNFSF9
PARVB	3.65488e-53	-0.30028	0.113	0.353	1.22577e-48	PARVB
MGLL	2.54697e-50	-0.303401	0.523	0.787	8.54201e-46	MGLL
CAPN2	4.83231e-45	-0.304506	0.189	0.442	1.62066e-40	CAPN2
KDELR2	1.63035e-51	-0.304787	0.149	0.412	5.46788e-47	KDELR2
CLTB	3.83492e-58	-0.306672	0.093	0.339	1.28616e-53	CLTB
METTL9	6.6226e-58	-0.307173	0.091	0.338	2.22109e-53	METTL9
RPL35	3.7727e-79	-0.307864	0.888	0.978	1.26529e-74	RPL35
VIM	1.07584e-56	-0.308853	0.97	0.996	3.60817e-52	VIM
IFNGR2	4.35285e-59	-0.309029	0.088	0.337	1.45986e-54	IFNGR2
ABCG1	5.63893e-61	-0.309238	0.068	0.295	1.89119e-56	ABCG1
RPS29	2.00838e-74	-0.309411	0.556	0.851	6.73571e-70	RPS29
KTN1	5.00733e-49	-0.310256	0.37	0.64	1.67936e-44	KTN1
AKR1C3	2.9008e-39	-0.311074	0.331	0.579	9.72869e-35	AKR1C3
CMTM8	4.4506e-64	-0.311191	0.061	0.284	1.49264e-59	CMTM8
RPL27A	1.76607e-58	-0.314644	0.666	0.875	5.92306e-54	RPL27A
SPAG9	4.80826e-47	-0.315124	0.206	0.468	1.61259e-42	SPAG9
SOX17	1.5859e-31	-0.322855	0.299	0.521	5.3188e-27	SOX17
SYNGR2	1.96775e-51	-0.323411	0.441	0.709	6.59943e-47	SYNGR2
MTCH1	3.24231e-52	-0.324793	0.14	0.399	1.08741e-47	MTCH1
RCN2	2.72258e-74	-0.325058	0.054	0.285	9.13098e-70	RCN2
RPL37	1.81997e-112	-0.329629	0.933	0.99	6.1038e-108	RPL37
ANXA11	9.07755e-50	-0.329677	0.286	0.555	3.04443e-45	ANXA11
C2CD4B	1.5146e-36	-0.331391	0.189	0.405	5.07967e-32	C2CD4B
AP1S2	5.1579e-54	-0.332347	0.148	0.407	1.72986e-49	AP1S2
ACTN1	9.98516e-53	-0.332484	0.408	0.689	3.34882e-48	ACTN1
OSBPL1A	6.3682e-53	-0.335528	0.162	0.416	2.13577e-48	OSBPL1A
RGS16	1.19586e-21	-0.337492	0.578	0.727	4.01068e-17	RGS16
BAG3	6.41457e-42	-0.340264	0.457	0.682	2.15132e-37	BAG3
RCN1	1.39058e-47	-0.340914	0.21	0.469	4.66372e-43	RCN1
SNX3	4.15439e-53	-0.343069	0.33	0.609	1.3933e-48	SNX3
TSPAN13	7.29732e-52	-0.343775	0.164	0.429	2.44737e-47	TSPAN13
SOX18	1.87341e-49	-0.345254	0.127	0.349	6.28303e-45	SOX18
NENF	1.38842e-88	-0.345503	0.042	0.293	4.65649e-84	NENF
PCBP1	8.26761e-56	-0.346643	0.318	0.611	2.77279e-51	PCBP1
RPS21	5.86041e-102	-0.34743	0.852	0.973	1.96546e-97	RPS21
C1QBP	5.4068e-63	-0.348386	0.151	0.427	1.81333e-58	C1QBP
EMP1	2.76969e-49	-0.349073	0.769	0.904	9.28899e-45	EMP1
ACAP2	1.31088e-58	-0.351383	0.207	0.499	4.39644e-54	ACAP2
ZFP36	2.93239e-52	-0.352421	0.982	0.989	9.83464e-48	ZFP36
ID1	6.22341e-20	-0.352445	0.432	0.59	2.08721e-15	ID1
COTL1	1.43308e-61	-0.354258	0.115	0.374	4.80628e-57	COTL1
CPXM2	2.6465e-58	-0.356851	0.116	0.356	8.87583e-54	CPXM2
FKBP9	2.36957e-57	-0.365821	0.16	0.433	7.94707e-53	FKBP9
TGFBR2	1.19865e-55	-0.366589	0.518	0.756	4.02002e-51	TGFBR2
RPL37A	8.65816e-93	-0.367238	0.814	0.958	2.90378e-88	RPL37A
ADIRF	2.69602e-75	-0.367422	0.85	0.954	9.04191e-71	ADIRF
ADAMTS4	1.5193e-34	-0.367435	0.299	0.514	5.09542e-30	ADAMTS4
ICAM1	5.60087e-48	-0.369696	0.843	0.937	1.87842e-43	ICAM1
KRAS	1.64085e-61	-0.370948	0.161	0.434	5.50309e-57	KRAS
CRIP1	1.57391e-23	-0.376655	0.379	0.568	5.27859e-19	CRIP1
MAP1LC3B	1.05859e-53	-0.37968	0.384	0.653	3.55031e-49	MAP1LC3B
LIFR	4.42474e-58	-0.379916	0.43	0.706	1.48397e-53	LIFR
HPCAL1	3.95649e-83	-0.380091	0.08	0.354	1.32693e-78	HPCAL1
RPL34	5.28965e-145	-0.382041	0.972	0.996	1.77404e-140	RPL34
RPS2	4.87578e-54	-0.38398	0.799	0.911	1.63524e-49	RPS2
BHLHE40	1.99066e-46	-0.384958	0.411	0.653	6.67629e-42	BHLHE40
YBX3	5.45527e-56	-0.38501	0.445	0.699	1.82959e-51	YBX3
OLFM1	3.29192e-56	-0.388503	0.153	0.39	1.10404e-51	OLFM1
B3GNT2	3.37043e-79	-0.389405	0.083	0.359	1.13038e-74	B3GNT2
PRELID1	1.35551e-83	-0.390574	0.1	0.412	4.54611e-79	PRELID1
NFKBIZ	1.03504e-53	-0.391046	0.53	0.753	3.47132e-49	NFKBIZ
MCUB	4.52456e-83	-0.391475	0.099	0.392	1.51745e-78	MCUB
DEK	3.54517e-66	-0.392296	0.291	0.595	1.18898e-61	DEK
PNPLA2	1.32522e-68	-0.396022	0.186	0.478	4.44452e-64	PNPLA2
LAMP1	9.85957e-71	-0.402688	0.151	0.445	3.3067e-66	LAMP1
ITGA6	8.59605e-61	-0.405412	0.399	0.675	2.88294e-56	ITGA6
FLT1	2.17675e-58	-0.407545	0.297	0.582	7.3004e-54	FLT1
RBM17	2.12539e-79	-0.417174	0.163	0.477	7.12815e-75	RBM17
RPS27	1.14127e-142	-0.417484	0.917	0.984	3.82759e-138	RPS27
PSIP1	1.08243e-82	-0.418542	0.109	0.4	3.63025e-78	PSIP1
RPL38	1.18564e-107	-0.429144	0.688	0.921	3.9764e-103	RPL38
CAST	1.34485e-85	-0.446545	0.416	0.732	4.51036e-81	CAST
ODC1	8.22422e-70	-0.446872	0.097	0.345	2.75824e-65	ODC1
XIST	1.44993e-85	-0.448595	0.029	0.258	4.86276e-81	XIST
EBPL	7.65028e-123	-0.452186	0.06	0.383	2.56575e-118	EBPL
ADAMTS1	4.60306e-43	-0.455447	0.569	0.762	1.54378e-38	ADAMTS1
YBX1	6.41705e-67	-0.455503	0.564	0.773	2.15215e-62	YBX1
MARCKSL1	2.67062e-83	-0.463911	0.135	0.441	8.95671e-79	MARCKSL1
CTSH	2.55724e-79	-0.467374	0.434	0.738	8.57647e-75	CTSH
MT-ND3	1.39306e-210	-0.472833	0.923	0.989	4.67203e-206	MT-ND3
YWHAH	1.42832e-93	-0.474578	0.143	0.469	4.7903e-89	YWHAH
CCDC85B	1.82375e-78	-0.478743	0.335	0.652	6.11649e-74	CCDC85B
EVA1C	2.1307e-81	-0.478927	0.173	0.482	7.14595e-77	EVA1C
ATP1A1	2.21976e-87	-0.486829	0.343	0.675	7.44463e-83	ATP1A1
KLF3	8.70677e-95	-0.491383	0.114	0.436	2.92008e-90	KLF3
IL6	2.00114e-52	-0.497867	0.494	0.732	6.71143e-48	IL6
SOCS3	5.34157e-95	-0.499165	0.682	0.877	1.79145e-90	SOCS3
SH3BP5	6.23733e-92	-0.499599	0.244	0.581	2.09188e-87	SH3BP5
PHLDA1	2.54587e-54	-0.52476	0.374	0.62	8.53833e-50	PHLDA1
CTGF	2.83172e-40	-0.53548	0.464	0.66	9.49701e-36	CTGF
TESC	1.74072e-131	-0.537536	0.067	0.397	5.83802e-127	TESC
JAK1	7.13523e-107	-0.544955	0.26	0.618	2.39301e-102	JAK1
GNB2	6.061e-127	-0.561349	0.163	0.553	2.03274e-122	GNB2
ADAM15	2.27106e-110	-0.562845	0.366	0.705	7.61668e-106	ADAM15
BCL3	9.94042e-96	-0.56492	0.223	0.551	3.33382e-91	BCL3
KLF2	2.50107e-87	-0.602223	0.329	0.631	8.38809e-83	KLF2
BACE2	3.5682e-128	-0.603835	0.216	0.608	1.1967e-123	BACE2
SCARB1	8.49355e-100	-0.604041	0.298	0.631	2.84857e-95	SCARB1
SNHG7	1.50753e-110	-0.616717	0.32	0.659	5.05596e-106	SNHG7
LRRFIP1	1.66895e-123	-0.63533	0.479	0.779	5.59734e-119	LRRFIP1
CRTAP	5.05316e-148	-0.64162	0.22	0.641	1.69473e-143	CRTAP
CST3	1.00817e-105	-0.661583	0.732	0.861	3.38122e-101	CST3
ATP5F1D	1.36733e-164	-0.662482	0.123	0.572	4.58574e-160	ATP5F1D
PIM3	1.24562e-145	-0.671745	0.233	0.634	4.17756e-141	PIM3
CEBPD	2.30412e-119	-0.67797	0.272	0.641	7.72756e-115	CEBPD
ETS2	5.52664e-137	-0.693195	0.443	0.779	1.85352e-132	ETS2
GSN	1.92058e-147	-0.720431	0.706	0.896	6.44124e-143	GSN
PTMS	5.89565e-164	-0.730658	0.235	0.658	1.97728e-159	PTMS
IGFBP7	7.71763e-110	-0.795311	0.703	0.837	2.58834e-105	IGFBP7
IGFBP2	6.41021e-233	-0.806071	0.081	0.546	2.14986e-228	IGFBP2
TIMP3	2.17545e-159	-0.806743	0.49	0.803	7.29601e-155	TIMP3
NPDC1	2.76519e-204	-0.855092	0.411	0.797	9.27391e-200	NPDC1
ITM2B	2.29666e-162	-0.857973	0.708	0.87	7.70254e-158	ITM2B
KLF4	1.68817e-152	-0.884029	0.467	0.777	5.66177e-148	KLF4
RAC1	3.10335e-255	-0.963833	0.326	0.778	1.0408e-250	RAC1
HLA-DRB5	0	-1.08426	0.526	0.927	0	HLA-DRB5
NFKBIA	3.24971e-291	-1.14666	0.79	0.961	1.08989e-286	NFKBIA
IGFBP4	1.27224e-286	-1.23671	0.47	0.834	4.26683e-282	IGFBP4

## Sheet: C8 MPh
	p_val	avg_logFC	pct.1	pct.2	p_val_adj	Gene
CCL18	1.9197e-61	3.30749	0.455	0.099	6.43828e-57	CCL18
IFI27	1.06586e-72	2.63279	0.536	0.097	3.57468e-68	IFI27
CCL17	1.51304e-16	1.63087	0.111	0.01	5.07443e-12	CCL17
IFITM1	3.55814e-28	1.46428	0.365	0.126	1.19333e-23	IFITM1
KRT1	9.93107e-29	1.14573	0.306	0.067	3.33068e-24	KRT1
LGALS7B	5.05055e-19	1.10109	0.365	0.166	1.69385e-14	LGALS7B
CCL13	1.92977e-31	1.04986	0.607	0.312	6.47205e-27	CCL13
MT2A	4.99667e-13	1.04893	0.334	0.205	1.67578e-08	MT2A
DMKN	1.86464e-16	0.962104	0.224	0.059	6.25363e-12	DMKN
KRT10	4.23981e-17	0.957079	0.41	0.248	1.42195e-12	KRT10
KRTDAP	4.28694e-16	0.918597	0.175	0.03	1.43775e-11	KRTDAP
LY6E	3.07577e-09	0.909834	0.361	0.243	0.000103155	LY6E
RPS4Y1	8.93785e-29	0.894967	0.414	0.114	2.99758e-24	RPS4Y1
DSP	1.71667e-17	0.850676	0.184	0.047	5.75736e-13	DSP
IFITM3	6.07705e-07	0.84844	0.82	0.792	0.0203812	IFITM3
S100A9	1.24165e-15	0.845998	0.189	0.054	4.16425e-11	S100A9
IFI44L	1.23272e-14	0.84037	0.148	0.022	4.13431e-10	IFI44L
ISG15	4.98485e-11	0.820055	0.231	0.087	1.67182e-06	ISG15
MX1	1.02769e-11	0.788237	0.197	0.074	3.44665e-07	MX1
KRT14	5.94218e-13	0.767494	0.456	0.302	1.99289e-08	KRT14
KRT5	2.91127e-10	0.747244	0.282	0.156	9.76383e-06	KRT5
RAMP1	1.32478e-19	0.716155	0.179	0.03	4.44306e-15	RAMP1
IL32	1.24344e-15	0.703585	0.197	0.045	4.17025e-11	IL32
C1QB	1.39991e-16	0.689084	0.858	0.757	4.695e-12	C1QB
SFN	5.61853e-10	0.671963	0.176	0.062	1.88434e-05	SFN
CCL5	1.45463e-09	0.662737	0.105	0.03	4.87854e-05	CCL5
LGALS7	8.38057e-10	0.634289	0.154	0.05	2.81068e-05	LGALS7
PERP	2.77578e-11	0.633142	0.208	0.072	9.30942e-07	PERP
UBD	3.33035e-16	0.618139	0.105	0.005	1.11693e-11	UBD
NUPR1	1.30406e-14	0.598417	0.357	0.161	4.37354e-10	NUPR1
CTSC	6.97102e-11	0.58683	0.747	0.658	2.33794e-06	CTSC
KRT15	1.3564e-06	0.580088	0.114	0.045	0.045491	KRT15
DDX3Y	2.59134e-11	0.57234	0.179	0.052	8.69083e-07	DDX3Y
LY6D	1.11049e-09	0.572061	0.116	0.025	3.72437e-05	LY6D
STAT1	1.97586e-09	0.568332	0.251	0.141	6.62664e-05	STAT1
FTL	9.64912e-14	0.513621	0.999	1	3.23612e-09	FTL
RGS1	5.59503e-07	0.503318	0.282	0.196	0.0187646	RGS1
SERPING1	6.71219e-07	0.49186	0.391	0.302	0.0225113	SERPING1
CCL14	1.60528e-08	0.490116	0.134	0.047	0.00053838	CCL14
HSPB1	4.6033e-09	0.484232	0.649	0.545	0.000154386	HSPB1
ARL4C	1.17897e-08	0.459235	0.371	0.245	0.000395403	ARL4C
HLA-DQA2	2.72885e-11	0.456598	0.141	0.042	9.152e-07	HLA-DQA2
GBP1	4.29787e-08	0.450388	0.125	0.047	0.00144142	GBP1
CTSK	7.0148e-07	0.437372	0.164	0.079	0.0235262	CTSK
CD69	4.73312e-08	0.407069	0.103	0.03	0.00158739	CD69
TMIGD3	1.26047e-09	0.391808	0.117	0.027	4.22737e-05	TMIGD3
B2M	1.41074e-09	0.391629	0.995	0.988	4.73136e-05	B2M
ALDH1A1	5.82319e-07	0.389538	0.194	0.094	0.0195298	ALDH1A1
PARP9	1.01094e-07	0.388668	0.104	0.032	0.00339049	PARP9
SERPINF1	3.99977e-07	0.370748	0.373	0.252	0.0134144	SERPINF1
DYNLT1	3.90624e-07	0.358713	0.189	0.087	0.0131008	DYNLT1
C2	1.29939e-07	0.34964	0.175	0.074	0.0043579	C2
TSC22D3	9.81025e-08	0.332816	0.414	0.324	0.00329016	TSC22D3
ATRN	3.1061e-08	-0.257213	0.045	0.129	0.00104172	ATRN
NCF4	8.61483e-07	-0.259522	0.357	0.485	0.0288924	NCF4
HNRNPA2B1	6.33761e-08	-0.266111	0.639	0.752	0.00212551	HNRNPA2B1
RRBP1	1.06765e-06	-0.266243	0.164	0.28	0.035807	RRBP1
JAK1	1.0738e-06	-0.268179	0.211	0.332	0.0360132	JAK1
RPL7	4.41952e-07	-0.268336	0.664	0.765	0.0148222	RPL7
POU2F2	1.19324e-08	-0.268606	0.063	0.163	0.000400188	POU2F2
IL10RA	6.88301e-07	-0.269901	0.277	0.411	0.0230842	IL10RA
ARHGAP5	8.27644e-07	-0.273739	0.134	0.255	0.0277575	ARHGAP5
LTBP2	5.42887e-07	-0.275326	0.081	0.173	0.0182073	LTBP2
LYN	1.04346e-08	-0.276115	0.153	0.285	0.000349957	LYN
RPL27	1.4889e-10	-0.277869	0.657	0.795	4.99348e-06	RPL27
TNFRSF1B	4.23982e-07	-0.280195	0.182	0.302	0.0142195	TNFRSF1B
CD302	2.20079e-08	-0.282387	0.334	0.468	0.000738101	CD302
PPIF	7.82976e-07	-0.284919	0.052	0.119	0.0262594	PPIF
BAG1	5.45791e-07	-0.288589	0.091	0.186	0.0183047	BAG1
RPL35A	7.02719e-16	-0.289009	0.867	0.955	2.35678e-11	RPL35A
FUS	1.23614e-06	-0.290265	0.387	0.5	0.0414577	FUS
PRELID1	4.40653e-07	-0.291731	0.123	0.252	0.0147786	PRELID1
LYZ	2.77725e-08	-0.292321	0.439	0.587	0.000931432	LYZ
CSF1R	9.02898e-08	-0.295264	0.405	0.547	0.00302814	CSF1R
CCND2	3.30656e-07	-0.297068	0.06	0.141	0.0110895	CCND2
RPL27A	3.42476e-10	-0.297304	0.595	0.738	1.1486e-05	RPL27A
RPL23	1.34549e-10	-0.298538	0.541	0.72	4.51249e-06	RPL23
RPS21	9.12916e-14	-0.29915	0.698	0.866	3.06174e-09	RPS21
GNB2	6.52202e-08	-0.300829	0.259	0.403	0.00218735	GNB2
ZYX	8.4858e-09	-0.303648	0.269	0.423	0.000284597	ZYX
CMTM7	7.47785e-08	-0.303896	0.105	0.21	0.00250792	CMTM7
RPL34	9.4729e-17	-0.306034	0.914	0.973	3.17702e-12	RPL34
SH2B3	1.27632e-06	-0.30621	0.161	0.267	0.0428053	SH2B3
MT-CYB	2.52975e-14	-0.307279	0.949	0.998	8.48428e-10	MT-CYB
AP1S2	2.61003e-07	-0.307763	0.169	0.282	0.00875352	AP1S2
CLTC	3.56987e-09	-0.30782	0.315	0.47	0.000119726	CLTC
SQSTM1	2.05389e-08	-0.310011	0.468	0.597	0.000688833	SQSTM1
SNRNP200	2.22576e-07	-0.310888	0.102	0.208	0.00746477	SNRNP200
DDX3X	1.50605e-07	-0.3109	0.32	0.453	0.00505098	DDX3X
SPAG9	1.98191e-07	-0.312462	0.155	0.287	0.00664692	SPAG9
ADAM28	1.16704e-09	-0.312479	0.04	0.136	3.91401e-05	ADAM28
ETV3	1.13028e-06	-0.312643	0.119	0.223	0.0379072	ETV3
GK	1.16072e-07	-0.314063	0.066	0.149	0.00389283	GK
WASF2	1.98183e-12	-0.314529	0.37	0.574	6.64667e-08	WASF2
MCUR1	1.92041e-07	-0.315281	0.114	0.208	0.00644069	MCUR1
PARVB	3.1498e-07	-0.31632	0.138	0.24	0.0105638	PARVB
CRTAP	9.09504e-09	-0.329172	0.26	0.413	0.00030503	CRTAP
RPL37A	1.71324e-12	-0.330686	0.712	0.861	5.74585e-08	RPL37A
REL	1.22728e-06	-0.331153	0.38	0.502	0.0411605	REL
AFF3	4.5916e-12	-0.332484	0.031	0.139	1.53993e-07	AFF3
JAML	4.84755e-07	-0.334993	0.134	0.235	0.0162577	JAML
RNF130	3.9612e-08	-0.336579	0.368	0.505	0.00132851	RNF130
WSB1	2.34886e-07	-0.338539	0.38	0.502	0.00787762	WSB1
RPS2	8.1672e-08	-0.346847	0.665	0.75	0.00273912	RPS2
AHNAK	9.93785e-10	-0.358444	0.665	0.809	3.33296e-05	AHNAK
HCST	1.16291e-14	-0.359573	0.422	0.621	3.90017e-10	HCST
GAS6	1.72454e-11	-0.364409	0.298	0.47	5.78375e-07	GAS6
RPS27	3.1163e-23	-0.373136	0.841	0.963	1.04515e-18	RPS27
HLA-DRB1	9.31931e-17	-0.374404	0.863	0.941	3.12551e-12	HLA-DRB1
XBP1	3.14186e-10	-0.374647	0.166	0.3	1.05372e-05	XBP1
NBPF26	2.1648e-08	-0.374672	0.098	0.208	0.000726029	NBPF26
MEF2C	2.25323e-14	-0.379985	0.3	0.502	7.55687e-10	MEF2C
IL1R2	7.71457e-09	-0.383643	0.08	0.183	0.000258731	IL1R2
RPL38	2.73222e-14	-0.384853	0.615	0.787	9.16332e-10	RPL38
BCAT1	2.50357e-11	-0.384913	0.166	0.317	8.39646e-07	BCAT1
KLF3	1.7246e-12	-0.385685	0.105	0.25	5.78396e-08	KLF3
MT-ND4L	2.54124e-14	-0.391197	0.876	0.97	8.52281e-10	MT-ND4L
GRB2	8.78568e-11	-0.395473	0.288	0.446	2.94654e-06	GRB2
GAS7	2.96723e-09	-0.397266	0.134	0.252	9.9515e-05	GAS7
CST3	1.87762e-07	-0.398273	0.94	0.965	0.00629718	CST3
MT-ND1	2.51155e-20	-0.406785	0.946	0.99	8.42325e-16	MT-ND1
CMTM3	8.9272e-14	-0.422747	0.111	0.267	2.994e-09	CMTM3
NENF	2.96482e-13	-0.429812	0.065	0.186	9.9434e-09	NENF
DUSP2	1.64416e-07	-0.430298	0.214	0.329	0.00551418	DUSP2
STAB1	1.10521e-15	-0.437787	0.49	0.703	3.70664e-11	STAB1
PID1	1.06308e-19	-0.438044	0.061	0.23	3.56536e-15	PID1
PPP1R10	4.81335e-09	-0.444217	0.279	0.394	0.00016143	PPP1R10
PTGS2	2.81921e-10	-0.447959	0.054	0.146	9.45507e-06	PTGS2
ACAP2	7.89747e-17	-0.455735	0.201	0.396	2.64865e-12	ACAP2
INSIG1	2.08085e-07	-0.458688	0.349	0.446	0.00697876	INSIG1
MT-ND3	1.61889e-21	-0.469133	0.865	0.96	5.42943e-17	MT-ND3
HLA-DQB1	2.34699e-17	-0.48055	0.538	0.78	7.87132e-13	HLA-DQB1
TPM4	4.08652e-13	-0.484058	0.289	0.473	1.37054e-08	TPM4
YBX1	9.99657e-13	-0.485074	0.558	0.703	3.35265e-08	YBX1
COTL1	1.63867e-16	-0.550468	0.174	0.354	5.49579e-12	COTL1
RGCC	1.25615e-11	-0.553129	0.119	0.26	4.21287e-07	RGCC
PTMS	1.15757e-16	-0.557457	0.18	0.394	3.88225e-12	PTMS
ATP5F1D	1.05225e-17	-0.571219	0.177	0.386	3.52902e-13	ATP5F1D
CXCL3	5.49742e-07	-0.59111	0.415	0.488	0.0184372	CXCL3
ITM2B	6.38912e-17	-0.593994	0.671	0.78	2.14278e-12	ITM2B
MT-ATP8	1.54297e-26	-0.599792	0.711	0.916	5.17482e-22	MT-ATP8
CHCHD10	4.59757e-22	-0.601305	0.114	0.302	1.54193e-17	CHCHD10
NFKBIZ	3.27337e-11	-0.607467	0.246	0.366	1.09782e-06	NFKBIZ
CXCL8	6.2878e-11	-0.643604	0.251	0.381	2.1088e-06	CXCL8
MMP9	7.45553e-08	-0.654179	0.238	0.349	0.00250043	MMP9
RAC1	3.13055e-31	-0.691064	0.35	0.629	1.04992e-26	RAC1
FCER1A	4.48474e-20	-0.732437	0.069	0.233	1.50409e-15	FCER1A
XIST	3.06015e-35	-0.887132	0.055	0.292	1.02631e-30	XIST
IL1B	7.16845e-16	-0.985017	0.147	0.309	2.40415e-11	IL1B
HLA-DRB5	1.92908e-122	-1.53033	0.444	0.874	6.46975e-118	HLA-DRB5

## Sheet: C9 KC-2
	p_val	avg_logFC	pct.1	pct.2	p_val_adj	Gene
IFI27	2.40165e-140	2.48135	0.654	0.128	8.05467e-136	IFI27
KRT6A	4.27752e-53	1.84012	0.29	0.033	1.4346e-48	KRT6A
RPS4Y1	1.23882e-297	1.77504	0.836	0.035	4.15475e-293	RPS4Y1
FABP5	1.97582e-90	1.49496	0.735	0.365	6.6265e-86	FABP5
S100A8	2.12647e-19	1.48896	0.201	0.052	7.13176e-15	S100A8
S100A7	5.35146e-15	1.46792	0.107	0.007	1.79477e-10	S100A7
IFI6	1.50262e-72	1.29494	0.357	0.02	5.0395e-68	IFI6
KRT2	2.44391e-46	1.13142	0.814	0.647	8.19639e-42	KRT2
KRT15	8.28499e-25	0.883418	0.26	0.089	2.77862e-20	KRT15
CALML5	2.53111e-16	0.876696	0.607	0.532	8.48882e-12	CALML5
KRT14	8.83635e-27	0.856865	0.818	0.635	2.96353e-22	KRT14
S100A9	5.4666e-10	0.775107	0.108	0.028	1.83339e-05	S100A9
SLURP1	1.81231e-10	0.760982	0.172	0.087	6.07814e-06	SLURP1
HSPA1A	1.23763e-30	0.75388	0.922	0.898	4.15077e-26	HSPA1A
DDIT4	4.73557e-53	0.748651	0.517	0.212	1.58821e-48	DDIT4
MX1	6.24128e-38	0.730419	0.222	0.024	2.0932e-33	MX1
HSPA1B	2.46842e-30	0.701562	0.903	0.881	8.27859e-26	HSPA1B
NEAT1	1.23806e-43	0.701045	0.95	0.881	4.1522e-39	NEAT1
TMEM45A	1.10759e-41	0.669329	0.744	0.54	3.71463e-37	TMEM45A
CRABP2	1.14352e-28	0.628921	0.545	0.358	3.83513e-24	CRABP2
SPINK5	6.24475e-18	0.624224	0.472	0.282	2.09436e-13	SPINK5
IFITM1	1.87583e-15	0.622861	0.223	0.076	6.29116e-11	IFITM1
LY6E	3.3927e-37	0.612751	0.466	0.224	1.13784e-32	LY6E
IFITM3	5.4242e-11	0.603856	0.386	0.312	1.81917e-06	IFITM3
KRT17	1.07233e-07	0.591224	0.207	0.111	0.00359638	KRT17
CA2	2.19446e-31	0.567161	0.604	0.399	7.35978e-27	CA2
GADD45B	1.75969e-22	0.554902	0.604	0.432	5.90164e-18	GADD45B
FOS	2.69097e-37	0.534519	0.936	0.907	9.02499e-33	FOS
TXNIP	1.03867e-27	0.521336	0.51	0.286	3.48348e-23	TXNIP
DST	1.49705e-07	0.508731	0.315	0.245	0.00502082	DST
NUPR1	2.53275e-28	0.497111	0.799	0.681	8.49433e-24	NUPR1
SLURP2	6.29896e-12	0.477963	0.163	0.065	2.11255e-07	SLURP2
CALML3	1.11199e-11	0.477218	0.67	0.618	3.72939e-07	CALML3
PYCARD	2.68923e-30	0.475182	0.75	0.636	9.01913e-26	PYCARD
OAS1	8.42475e-34	0.474064	0.247	0.048	2.82549e-29	OAS1
SLC25A5	3.49507e-23	0.471256	0.885	0.868	1.17218e-18	SLC25A5
SLC39A6	6.71368e-26	0.470144	0.503	0.317	2.25163e-21	SLC39A6
LY6G6C	8.51817e-23	0.456322	0.562	0.371	2.85682e-18	LY6G6C
S100A2	1.55288e-14	0.456023	0.416	0.232	5.20805e-10	S100A2
IER2	4.97655e-22	0.450418	0.821	0.755	1.66904e-17	IER2
KRT5	7.07252e-12	0.429639	0.691	0.514	2.37198e-07	KRT5
THEM5	5.35239e-21	0.429027	0.71	0.59	1.79508e-16	THEM5
JUN	2.81692e-21	0.419979	0.88	0.826	9.44739e-17	JUN
DBI	2.17655e-15	0.412554	0.897	0.891	7.29971e-11	DBI
S100A16	5.91002e-18	0.397868	0.852	0.833	1.9821e-13	S100A16
C10orf99	1.06101e-21	0.39619	0.17	0.033	3.55841e-17	C10orf99
DDX3Y	5.55067e-45	0.372267	0.223	0.007	1.86158e-40	DDX3Y
TSPO	1.2795e-17	0.369876	0.89	0.874	4.29119e-13	TSPO
HSD17B10	4.32857e-19	0.366033	0.517	0.364	1.45171e-14	HSD17B10
ID2	5.75325e-11	0.363938	0.58	0.482	1.92953e-06	ID2
COL17A1	8.33614e-09	0.354354	0.224	0.132	0.000279578	COL17A1
CBR1	4.26845e-17	0.350365	0.758	0.688	1.43155e-12	CBR1
SH3BGRL3	6.25653e-14	0.348251	0.837	0.818	2.09832e-09	SH3BGRL3
LY6D	1.48502e-17	0.347193	0.972	0.968	4.98044e-13	LY6D
BRK1	4.86748e-19	0.339901	0.678	0.562	1.63246e-14	BRK1
BST2	8.03251e-12	0.336392	0.107	0.028	2.69394e-07	BST2
XAF1	1.78315e-19	0.333648	0.128	0.02	5.98032e-15	XAF1
SH3YL1	3.18044e-20	0.329486	0.509	0.334	1.06665e-15	SH3YL1
PDZK1IP1	3.08618e-14	0.325786	0.427	0.291	1.03504e-09	PDZK1IP1
AP2S1	1.20922e-15	0.325155	0.625	0.521	4.05548e-11	AP2S1
PEBP1	1.01357e-13	0.324275	0.828	0.809	3.3993e-09	PEBP1
CRYAB	1.87677e-11	0.321257	0.416	0.293	6.2943e-07	CRYAB
HSPH1	7.57898e-08	0.31903	0.564	0.492	0.00254184	HSPH1
ALDH3B2	2.0842e-16	0.318636	0.37	0.199	6.99e-12	ALDH3B2
AL118516.1	6.91599e-08	0.317316	0.267	0.189	0.00231948	AL118516.1
REXO2	4.97801e-15	0.316101	0.556	0.421	1.66952e-10	REXO2
STAT1	4.2853e-09	0.315345	0.299	0.195	0.00014372	STAT1
RAB25	6.44895e-13	0.314305	0.765	0.698	2.16285e-08	RAB25
EIF1AY	7.41504e-46	0.313702	0.208	0.002	2.48686e-41	EIF1AY
TIMM13	7.30922e-15	0.305018	0.573	0.442	2.45136e-10	TIMM13
ATP6V1F	1.54279e-11	0.300535	0.648	0.577	5.17422e-07	ATP6V1F
ATP6V0C	5.35309e-10	0.29866	0.74	0.683	1.79532e-05	ATP6V0C
ATP5MC3	6.40563e-12	0.297999	0.767	0.74	2.14832e-07	ATP5MC3
FAT1	3.87252e-14	0.297717	0.282	0.132	1.29877e-09	FAT1
EIF6	2.81707e-13	0.293634	0.646	0.545	9.44789e-09	EIF6
CAPNS2	2.41541e-13	0.291844	0.586	0.453	8.1008e-09	CAPNS2
PRSS3	5.87241e-15	0.290937	0.434	0.282	1.96949e-10	PRSS3
SLC25A3	6.41261e-10	0.289729	0.838	0.831	2.15066e-05	SLC25A3
GPX4	1.11236e-10	0.283893	0.642	0.553	3.73065e-06	GPX4
NDUFS8	4.63825e-15	0.282152	0.599	0.466	1.55558e-10	NDUFS8
MRPL27	8.43872e-13	0.281098	0.427	0.286	2.83018e-08	MRPL27
TNFSF10	3.39932e-15	0.281095	0.321	0.156	1.14007e-10	TNFSF10
GABARAP	3.29443e-13	0.280565	0.845	0.818	1.10489e-08	GABARAP
TMEM79	3.05735e-10	0.279328	0.546	0.443	1.02537e-05	TMEM79
FKBP1A	4.60571e-10	0.278795	0.649	0.581	1.54466e-05	FKBP1A
RPS6KB2	2.11218e-13	0.276351	0.452	0.304	7.08384e-09	RPS6KB2
RAN	2.11469e-09	0.274779	0.788	0.779	7.09224e-05	RAN
CLEC2A	8.29959e-07	0.269635	0.556	0.486	0.0278351	CLEC2A
GRN	4.5985e-11	0.267965	0.664	0.579	1.54224e-06	GRN
MRPS6	9.48589e-13	0.267211	0.407	0.25	3.18138e-08	MRPS6
PARP14	2.82336e-10	0.266175	0.171	0.08	9.469e-06	PARP14
VSIG10L2	4.22314e-20	0.258303	0.253	0.082	1.41636e-15	VSIG10L2
TMEM134	9.62335e-09	0.258076	0.648	0.603	0.000322748	TMEM134
PPDPF	4.5298e-09	0.257967	0.948	0.946	0.00015192	PPDPF
GSTP1	7.93153e-11	0.257705	0.952	0.954	2.66007e-06	GSTP1
POSTN	4.78372e-11	0.256966	0.124	0.033	1.60436e-06	POSTN
TYMP	1.29083e-06	0.25667	0.128	0.08	0.043292	TYMP
HIST3H2A	1.04986e-13	0.25632	0.269	0.132	3.52103e-09	HIST3H2A
PHPT1	7.12565e-08	0.254966	0.465	0.399	0.0023898	PHPT1
PSMA7	8.13078e-09	0.254243	0.706	0.664	0.00027269	PSMA7
CNIH1	1.02335e-12	0.253556	0.423	0.291	3.43211e-08	CNIH1
SEC11A	8.28984e-12	0.253454	0.465	0.33	2.78025e-07	SEC11A
DDIT3	2.49482e-09	0.25344	0.267	0.15	8.36711e-05	DDIT3
MRPL23	3.72786e-27	0.253059	0.209	0.037	1.25025e-22	MRPL23
RASD1	5.0614e-15	0.251656	0.221	0.083	1.69749e-10	RASD1
S100A14	1.19057e-08	0.251109	0.959	0.972	0.000399292	S100A14
TGM3	2.6943e-12	0.250982	0.281	0.147	9.03615e-08	TGM3
NDUFS7	2.28601e-11	0.250776	0.551	0.425	7.66682e-07	NDUFS7
EMP1	6.04088e-13	-0.250408	0.694	0.792	2.02599e-08	EMP1
IFNGR2	6.15148e-23	-0.250987	0.095	0.265	2.06308e-18	IFNGR2
KLHDC2	9.98557e-23	-0.25182	0.101	0.28	3.34896e-18	KLHDC2
NUDT8	8.5421e-31	-0.253312	0.053	0.232	2.86485e-26	NUDT8
RPL22	1.76823e-30	-0.254829	0.945	0.993	5.93028e-26	RPL22
DNAJA1	1.79446e-18	-0.255268	0.839	0.913	6.01825e-14	DNAJA1
GTF2B	1.71934e-15	-0.25541	0.493	0.659	5.76633e-11	GTF2B
PIM1	2.27376e-18	-0.255503	0.165	0.345	7.62572e-14	PIM1
SRSF9	1.05318e-22	-0.255783	0.166	0.349	3.53216e-18	SRSF9
MT-ND1	2.79936e-28	-0.256404	0.98	0.983	9.38849e-24	MT-ND1
RPS4X	3.23374e-42	-0.257566	0.986	1	1.08453e-37	RPS4X
MAFF	6.52837e-16	-0.257837	0.228	0.408	2.18948e-11	MAFF
SDC4	1.74503e-13	-0.257853	0.508	0.666	5.85247e-09	SDC4
ZFP36L1	1.8577e-14	-0.259528	0.952	0.97	6.23034e-10	ZFP36L1
NRARP	2.403e-16	-0.259606	0.261	0.458	8.05917e-12	NRARP
PIM3	8.95857e-21	-0.260635	0.143	0.349	3.00453e-16	PIM3
JUND	1.95985e-14	-0.260858	0.241	0.388	6.57295e-10	JUND
TOMM7	1.53683e-22	-0.262783	0.727	0.872	5.15423e-18	TOMM7
RPL36AL	7.0462e-18	-0.263331	0.736	0.861	2.36315e-13	RPL36AL
PLK2	3.62638e-12	-0.263683	0.696	0.788	1.21622e-07	PLK2
HES1	2.05816e-09	-0.26408	0.38	0.508	6.90265e-05	HES1
LYPD3	7.76143e-12	-0.265807	0.927	0.92	2.60303e-07	LYPD3
CHD1	1.16832e-15	-0.269754	0.398	0.581	3.9183e-11	CHD1
PITHD1	1.63874e-22	-0.271896	0.205	0.421	5.49601e-18	PITHD1
C1QBP	2.0416e-18	-0.272058	0.334	0.51	6.84711e-14	C1QBP
RPL32	1.23208e-50	-0.272243	0.99	1	4.13215e-46	RPL32
MT-ND2	3.24732e-32	-0.27478	0.97	0.981	1.08909e-27	MT-ND2
HERPUD1	3.17259e-17	-0.2749	0.716	0.822	1.06402e-12	HERPUD1
CALM2	5.77671e-24	-0.276504	0.797	0.907	1.93739e-19	CALM2
HMGA1	1.35079e-20	-0.27999	0.363	0.553	4.53026e-16	HMGA1
JUNB	1.34908e-10	-0.280581	0.904	0.907	4.52454e-06	JUNB
CCNL1	5.66479e-17	-0.280634	0.561	0.714	1.89986e-12	CCNL1
RPL30	1.07753e-43	-0.281129	0.983	1	3.61383e-39	RPL30
MZT2A	2.07919e-35	-0.281501	0.088	0.295	6.97319e-31	MZT2A
MTCH1	2.01943e-20	-0.282266	0.209	0.408	6.77275e-16	MTCH1
CRTAP	3.27566e-25	-0.28253	0.136	0.328	1.09859e-20	CRTAP
CDKN1A	8.15497e-21	-0.283277	0.885	0.929	2.73501e-16	CDKN1A
RBM39	3.28929e-18	-0.283301	0.561	0.748	1.10316e-13	RBM39
EEF2K	3.25272e-18	-0.283947	0.381	0.577	1.0909e-13	EEF2K
ATP1A1	1.56087e-13	-0.285368	0.353	0.497	5.23485e-09	ATP1A1
STX11	2.71129e-19	-0.286125	0.241	0.443	9.09313e-15	STX11
MARCKSL1	6.14958e-28	-0.287172	0.069	0.258	2.06244e-23	MARCKSL1
BMP2	7.39353e-21	-0.287228	0.142	0.317	2.47964e-16	BMP2
SELENOK	2.6398e-16	-0.290535	0.556	0.707	8.85336e-12	SELENOK
RPL21	1.18949e-25	-0.291432	0.863	0.935	3.98931e-21	RPL21
SPAG9	7.69903e-21	-0.291852	0.268	0.482	2.5821e-16	SPAG9
RBM17	3.26817e-27	-0.293872	0.177	0.401	1.09608e-22	RBM17
RPS25	1.07391e-47	-0.304939	0.963	0.994	3.60169e-43	RPS25
MAP1LC3B	3.47399e-21	-0.305273	0.391	0.594	1.16511e-16	MAP1LC3B
TSPAN3	3.3634e-27	-0.305304	0.16	0.378	1.12802e-22	TSPAN3
BBC3	9.19057e-27	-0.306602	0.114	0.334	3.08233e-22	BBC3
RPS20	7.99369e-21	-0.312641	0.75	0.853	2.68092e-16	RPS20
SLBP	2.20899e-32	-0.313087	0.118	0.356	7.40851e-28	SLBP
ACAP2	2.07149e-25	-0.317151	0.28	0.519	6.94736e-21	ACAP2
PRELID1	1.14473e-30	-0.317986	0.166	0.436	3.83921e-26	PRELID1
ZFP36L2	1.52126e-14	-0.317991	0.71	0.783	5.102e-10	ZFP36L2
RHOB	1.41139e-14	-0.320681	0.606	0.72	4.73352e-10	RHOB
DUSP2	4.8043e-20	-0.322015	0.166	0.353	1.61127e-15	DUSP2
HNRNPH3	2.1592e-19	-0.322178	0.46	0.636	7.24153e-15	HNRNPH3
APOE	3.46355e-19	-0.322706	0.682	0.809	1.16161e-14	APOE
YWHAH	2.00951e-33	-0.322961	0.103	0.323	6.73949e-29	YWHAH
RPL27A	6.22916e-27	-0.32411	0.828	0.917	2.08914e-22	RPL27A
EFNA3	2.5937e-24	-0.328658	0.174	0.362	8.69876e-20	EFNA3
ATP5F1E	5.37321e-27	-0.329874	0.677	0.859	1.80207e-22	ATP5F1E
CKS2	2.28101e-21	-0.331421	0.546	0.716	7.65007e-17	CKS2
SAT1	3.99305e-20	-0.333029	0.542	0.733	1.33919e-15	SAT1
CLTB	1.90806e-26	-0.333578	0.514	0.703	6.39925e-22	CLTB
KTN1	7.29821e-25	-0.337688	0.544	0.725	2.44767e-20	KTN1
ZNF750	4.71108e-21	-0.338522	0.513	0.69	1.58e-16	ZNF750
CYC1	6.56454e-34	-0.339292	0.195	0.458	2.20162e-29	CYC1
TIPARP	9.71136e-26	-0.339925	0.484	0.703	3.257e-21	TIPARP
YBX1	3.21747e-20	-0.34213	0.621	0.74	1.07907e-15	YBX1
RPL27	2.01921e-41	-0.342376	0.891	0.965	6.77202e-37	RPL27
SERPINA12	2.69715e-29	-0.343661	0.053	0.249	9.04572e-25	SERPINA12
NENF	6.48192e-66	-0.346321	0.018	0.262	2.17391e-61	NENF
TTC39C	1.06832e-45	-0.346553	0.095	0.38	3.58292e-41	TTC39C
RAP2B	7.35929e-28	-0.348064	0.246	0.497	2.46816e-23	RAP2B
GAS6	1.33173e-36	-0.351999	0.162	0.436	4.46637e-32	GAS6
NR4A1	6.70807e-24	-0.352945	0.654	0.829	2.24975e-19	NR4A1
RPL31	2.35777e-41	-0.353119	0.86	0.955	7.9075e-37	RPL31
LAMP1	2.63467e-29	-0.360193	0.411	0.638	8.83616e-25	LAMP1
MCL1	2.82976e-22	-0.360406	0.609	0.751	9.49046e-18	MCL1
RPL39	2.39233e-60	-0.364459	0.975	0.998	8.02339e-56	RPL39
RPL23	8.92582e-38	-0.364677	0.832	0.939	2.99354e-33	RPL23
MIR22HG	1.65654e-25	-0.364719	0.426	0.627	5.55569e-21	MIR22HG
XBP1	5.69247e-31	-0.367989	0.27	0.519	1.90914e-26	XBP1
PPP1R14C	6.26807e-35	-0.368153	0.192	0.469	2.10218e-30	PPP1R14C
IRF6	3.79504e-26	-0.371872	0.634	0.787	1.27278e-21	IRF6
RPL35	2.30858e-59	-0.377348	0.962	0.987	7.74252e-55	RPL35
DDX3X	4.87244e-24	-0.379915	0.582	0.753	1.63412e-19	DDX3X
HIST1H4C	7.18565e-31	-0.383014	0.358	0.623	2.40992e-26	HIST1H4C
HNRNPA2B1	2.00876e-35	-0.389801	0.874	0.942	6.73698e-31	HNRNPA2B1
F2RL1	5.60562e-32	-0.390927	0.278	0.538	1.88001e-27	F2RL1
RNF11	3.43789e-37	-0.394901	0.189	0.425	1.153e-32	RNF11
LGALSL	1.95187e-22	-0.398756	0.307	0.497	6.54617e-18	LGALSL
CLDN4	1.03443e-24	-0.405361	0.546	0.724	3.46927e-20	CLDN4
MZT2B	8.0504e-55	-0.406663	0.116	0.408	2.69994e-50	MZT2B
HNRNPAB	1.21877e-31	-0.407734	0.511	0.696	4.08749e-27	HNRNPAB
GATM	2.94824e-29	-0.412234	0.473	0.66	9.88782e-25	GATM
ATF3	1.54367e-17	-0.415683	0.788	0.852	5.17716e-13	ATF3
RPS28	2.38514e-76	-0.416266	0.98	0.998	7.99928e-72	RPS28
RPL36	2.95613e-78	-0.424944	0.972	0.993	9.91426e-74	RPL36
ADRB2	1.26863e-30	-0.425839	0.429	0.657	4.25474e-26	ADRB2
DDX5	2.3983e-40	-0.434907	0.84	0.928	8.04342e-36	DDX5
CEBPB	2.74004e-38	-0.440898	0.224	0.492	9.18953e-34	CEBPB
FOSB	2.1419e-38	-0.446062	0.802	0.918	7.1835e-34	FOSB
CSRNP1	4.36362e-41	-0.446284	0.239	0.527	1.46347e-36	CSRNP1
RPL35A	9.59561e-90	-0.45068	0.968	0.996	3.21817e-85	RPL35A
EBPL	4.7674e-77	-0.456315	0.067	0.393	1.59889e-72	EBPL
ANXA1	4.81568e-42	-0.464205	0.682	0.879	1.61508e-37	ANXA1
ZFP36	1.49853e-41	-0.464495	0.935	0.976	5.02576e-37	ZFP36
ZFAND5	5.21618e-40	-0.470176	0.423	0.696	1.7494e-35	ZFAND5
EGR1	1.18206e-29	-0.472212	0.667	0.809	3.96439e-25	EGR1
TUBA1A	3.00753e-29	-0.477289	0.508	0.694	1.00866e-24	TUBA1A
PNRC2	3.69692e-40	-0.478327	0.496	0.738	1.23987e-35	PNRC2
JAK1	1.97978e-47	-0.480585	0.251	0.56	6.6398e-43	JAK1
EZR	5.05922e-44	-0.490108	0.838	0.92	1.69676e-39	EZR
RHOV	7.58756e-50	-0.494206	0.29	0.616	2.54472e-45	RHOV
PTMS	8.84506e-57	-0.499619	0.18	0.51	2.96646e-52	PTMS
BAG1	3.00018e-54	-0.509108	0.257	0.573	1.0062e-49	BAG1
ETS2	6.78267e-45	-0.510015	0.434	0.705	2.27477e-40	ETS2
CEBPD	1.05697e-48	-0.512123	0.257	0.575	3.54486e-44	CEBPD
GNB2	3.86871e-58	-0.542538	0.314	0.633	1.29749e-53	GNB2
TNFAIP3	5.00494e-42	-0.547952	0.584	0.803	1.67856e-37	TNFAIP3
PPP1R10	1.02571e-52	-0.549087	0.642	0.848	3.44002e-48	PPP1R10
MT-ATP8	7.42056e-88	-0.567848	0.916	0.959	2.48871e-83	MT-ATP8
KLF4	4.81274e-49	-0.578037	0.651	0.818	1.6141e-44	KLF4
NFKBIZ	8.16337e-58	-0.58546	0.662	0.848	2.73783e-53	NFKBIZ
RPL37	4.99105e-131	-0.58794	0.969	0.991	1.6739e-126	RPL37
RPL37A	1.92794e-117	-0.595504	0.93	0.987	6.46592e-113	RPL37A
CD55	1.82972e-49	-0.599366	0.61	0.814	6.1365e-45	CD55
MT1E	7.60491e-56	-0.621325	0.389	0.679	2.55054e-51	MT1E
RPS21	1.00559e-137	-0.622642	0.941	0.993	3.37254e-133	RPS21
RPL34	2.39427e-166	-0.645044	0.976	0.994	8.0299e-162	RPL34
SERPINB2	9.77399e-58	-0.650353	0.467	0.787	3.278e-53	SERPINB2
DEFB1	2.84219e-81	-0.663064	0.57	0.879	9.53213e-77	DEFB1
XIST	4.28425e-148	-0.666615	0.002	0.371	1.43685e-143	XIST
KLF3	3.20984e-70	-0.668085	0.308	0.659	1.07651e-65	KLF3
EIF4A3	1.73717e-68	-0.685397	0.419	0.714	5.82613e-64	EIF4A3
CCL27	1.78304e-79	-0.698411	0.67	0.911	5.97997e-75	CCL27
CRIP1	6.80176e-71	-0.704521	0.681	0.9	2.28117e-66	CRIP1
RPS27	5.44076e-164	-0.712395	0.958	0.987	1.82472e-159	RPS27
ITM2B	5.30504e-56	-0.725113	0.842	0.863	1.7792e-51	ITM2B
RPL38	1.157e-126	-0.728968	0.762	0.957	3.88035e-122	RPL38
LGALS7	2.34827e-73	-0.741328	0.949	0.967	7.87563e-69	LGALS7
MT1G	5.17003e-72	-0.746766	0.142	0.482	1.73392e-67	MT1G
BTG2	2.68146e-88	-0.750762	0.789	0.931	8.99307e-84	BTG2
OVOL1	4.6366e-72	-0.753296	0.477	0.772	1.55502e-67	OVOL1
RPS29	2.26407e-122	-0.792594	0.736	0.917	7.59323e-118	RPS29
MT2A	5.38307e-75	-0.798076	0.4	0.761	1.80538e-70	MT2A
ATP5F1D	1.41213e-123	-0.852848	0.173	0.64	4.73601e-119	ATP5F1D
RAC1	2.03557e-107	-0.860026	0.43	0.74	6.82689e-103	RAC1
TACSTD2	5.45158e-96	-0.894264	0.697	0.863	1.82835e-91	TACSTD2
MT-ND3	1.34669e-237	-0.903088	0.931	0.98	4.51652e-233	MT-ND3
MT1X	5.68399e-142	-1.12521	0.817	0.961	1.9063e-137	MT1X
NFKBIA	8.16632e-194	-1.35033	0.799	0.948	2.73882e-189	NFKBIA

[truncated: 19 more sheets: C10 KC-3, C11 TC-3 NK, C12 EC-2, C13 FB-3, C14 MFB-1, C15 TC-4, C16 FB-4, C17 LEC, C18 KC-4, C19 BC PC, C20 MFB-2, C21 MEL, C22 FB-5, C23 KC-5, C24 KC-6, C25 EC-3, C26 DC-2, C27 DC-3, C28 FB-6]
